# Supplementary material for: Morphology Effects on Free Energies of Proton-Coupled Electron Transfer in Polyoxotungstates
Source: Inorg Chem. 2025 Oct 23;64(49):23834–45. doi: 10.1021/acs.inorgchem.5c02910 (PMC12709570; doi:10.1021/acs.inorgchem.5c02910)
Supplement: Supplementary file 2 [file ic5c02910_si_002.zip]

Archive with 42 entries (42 files):
- W6O19_Me4N_0H_EA_Sp2_SP.fchk
- W6O19_Me4N_0H_IP_Sp2_SP.fchk
- W6O19_Me4N_0H_Sp1.fchk
- W6O19_Me4N_1H_B22_Sp2.xyz
- W6O19_Me4N_2H_OT_Sp3.xyz
- W6O19_Me4N_2H_Sp3.xyz
- W10O32_Me4N_0H_EA_Sp2_SP.fchk
- W10O32_Me4N_0H_IP_Sp2_SP.fchk
- W10O32_Me4N_0H_Sp1.fchk
- W10O32_Me4N_1H_Ob3_Sp2.xyz
- W10O32_Me4N_2H_Ob1_Sp3.xyz
- W10O32_Me4N_2H_Ob3_Sp1.xyz
- W10O32_Me4N_2H_Ob4_Sp3.xyz
- W10O32_Me4N_2H_OT1_Sp1.xyz
- W10O32_Me4N_2H_OT2_Sp1.xyz
- W10O32_Me4N_3H_Ob3_Sp2.xyz
- SiW12_Me3HN_0H_EA_Sp2_SP.fchk
- SiW12_Me3HN_0H_IP_Sp2_SP.fchk
- SiW12_Me3HN_0H_Sp1.fchk
- SiW12_Me3HN_1Ob1_Sp2.xyz
- SiW12_Me3HN_2Ob1_Sp1.xyz
- SiW12_Me3HN_2Ob2_Sp1.xyz
- SiW12_Me3HN_2OT1_Sp3.xyz
- SiW12_Me3HN_3Ob1_Sp2.xyz
- SiW12_Me3HN_4Ob1_Sp3.xyz
- P2W18_Me4N_0H_EA_Sp2_SP.fchk
- P2W18_Me4N_0H_IP_Sp2_SP.fchk
- P2W18_Me4N_0H_Sp1.fchk
- P2W18_Me4N_1H_Ob3_Sp2.xyz
- P2W18_Me4N_2H_Ob1_Sp3.xyz
- P2W18_Me4N_2H_Ob2_Sp3.xyz
- P2W18_Me4N_2H_Ob3_Sp3.xyz
- P2W18_Me4N_2H_Ob4_Sp3.xyz
- P2W18_Me4N_2H_Ob5_Sp3.xyz
- P2W18_Me4N_2H_Ot1_Sp3.xyz
- P2W18_Me4N_2H_Ot2_Sp3.xyz
- P2W18_Me4N_3H_Ob3_Sp2.xyz
- P2W18_Me4N_4H_Ob3_Sp3.xyz
- P2W18_Me4N_5H_Ob3_Sp2.xyz
- P2W18_Me4N_6H_Ob3_Sp1.xyz
- File_Index.xlsx
- W10O32_Me4N_4H_Ob3_Sp3.xyz
