# Supplementary material for: Morphology Effects on Free Energies of Proton-Coupled Electron Transfer in Polyoxotungstates
Source: Inorg Chem. 2025 Oct 23;64(49):23834–45. doi: 10.1021/acs.inorgchem.5c02910 (PMC12709570; doi:10.1021/acs.inorgchem.5c02910)
Supplement: Supplementary file 2 [file ic5c02910_si_002.zip › W6O19_Me4N_0H_EA_Sp2_SP.fchk]

W6O19_Me4N_0H_EA_Sp2_SP                                                 
Freq      UB3LYP                                                      LANL2DZ             
Number of atoms                            I               59
Info1-9                                    I   N=           9
         128         128           0           0           0         100
           6          18        -502
Charge                                     I               -1
Multiplicity                               I                2
Number of electrons                        I              323
Number of alpha electrons                  I              162
Number of beta electrons                   I              161
Number of basis functions                  I              441
Number of independent functions            I              441
Number of point charges in /Mol/           I                0
Number of translation vectors              I                0
Atomic numbers                             I   N=          59
          74          74          74          74          74          74
           8           8           8           8           8           8
           8           8           8           8           8           8
           8           8           8           8           8           8
           8           7           7           6           1           1
           1           6           1           1           1           6
           1           1           1           6           1           1
           1           6           1           1           1           6
           1           1           1           6           1           1
           1           6           1           1           1
Nuclear charges                            R   N=          59
  1.40000000E+01  1.40000000E+01  1.40000000E+01  1.40000000E+01  1.40000000E+01
  1.40000000E+01  8.00000000E+00  8.00000000E+00  8.00000000E+00  8.00000000E+00
  8.00000000E+00  8.00000000E+00  8.00000000E+00  8.00000000E+00  8.00000000E+00
  8.00000000E+00  8.00000000E+00  8.00000000E+00  8.00000000E+00  8.00000000E+00
  8.00000000E+00  8.00000000E+00  8.00000000E+00  8.00000000E+00  8.00000000E+00
  7.00000000E+00  7.00000000E+00  6.00000000E+00  1.00000000E+00  1.00000000E+00
  1.00000000E+00  6.00000000E+00  1.00000000E+00  1.00000000E+00  1.00000000E+00
  6.00000000E+00  1.00000000E+00  1.00000000E+00  1.00000000E+00  6.00000000E+00
  1.00000000E+00  1.00000000E+00  1.00000000E+00  6.00000000E+00  1.00000000E+00
  1.00000000E+00  1.00000000E+00  6.00000000E+00  1.00000000E+00  1.00000000E+00
  1.00000000E+00  6.00000000E+00  1.00000000E+00  1.00000000E+00  1.00000000E+00
  6.00000000E+00  1.00000000E+00  1.00000000E+00  1.00000000E+00
Current cartesian coordinates              R   N=         177
 -3.58893199E+00  8.73015100E-02 -2.69455870E+00  3.58888089E+00 -8.52873280E-02
  2.69840407E+00 -4.01767245E-01 -4.45880136E+00  3.94296911E-01  4.01697248E-01
  4.46047161E+00 -3.90217220E-01 -2.66786624E+00  5.55877980E-01  3.57431859E+00
  2.66759593E+00 -5.54491187E-01 -3.57052235E+00 -6.21860494E+00  1.51695873E-01
 -4.64329531E+00  6.21755040E+00 -1.48774622E-01  4.64897560E+00 -3.14999782E+00
 -3.44472891E+00 -1.81437341E+00  3.14974263E+00  3.44650309E+00  1.81788429E+00
 -6.94897850E-01 -7.70441731E+00  6.80407116E-01  6.94846750E-01  7.70599307E+00
 -6.76752613E-01 -2.51595676E+00  3.58295278E+00 -2.43207008E+00  2.51597558E+00
 -3.58103308E+00  2.43637465E+00 -4.61690141E+00  9.58238508E-01  6.17093456E+00
  4.61690889E+00 -9.57643510E-01 -6.16690967E+00 -4.94147511E+00  5.05883434E-01
  6.92013814E-01  4.94126905E+00 -5.04636481E-01 -6.87990814E-01 -2.42014590E+00
 -3.07559549E+00  3.12670483E+00  2.42021952E+00  3.07665158E+00 -3.12314670E+00
 -7.29596847E-01 -3.68920011E-01 -4.94232179E+00  7.29392679E-01  3.70775456E-01
  4.94602921E+00  1.78719324E+00 -3.95092806E+00 -2.50495303E+00 -1.78761284E+00
  3.95202761E+00  2.50922737E+00 -1.37988779E-04  9.59847873E-04  1.74977279E-03
  1.32035693E+01 -6.01351929E-03 -1.11835128E-02 -1.32022182E+01 -5.42903843E-03
 -1.60401090E-02 -1.59449837E+01  4.47929545E-01  7.05510238E-01 -1.71570560E+01
 -5.21781501E-01 -6.54928166E-01 -1.62610008E+01 -2.98720138E-01  2.60374391E+00
 -1.63118759E+01  2.47920183E+00  6.68377119E-01 -1.14850392E+01  1.32692989E+00
  1.86379330E+00 -1.18551383E+01  5.63820693E-01  3.74653689E+00 -9.51917412E+00
  9.89878296E-01  1.32967922E+00 -1.19030976E+01  3.34806947E+00  1.81838129E+00
 -1.26569567E+01 -2.82529916E+00  2.18281129E-02 -1.39004438E+01 -3.75858573E+00
 -1.33527492E+00 -1.06820720E+01 -3.12479623E+00 -4.96746751E-01 -1.30103166E+01
 -3.54157338E+00  1.92503932E+00 -1.27243764E+01  1.02687731E+00 -2.65480643E+00
 -1.07528686E+01  6.80615193E-01 -3.15956739E+00 -1.39803999E+01  5.98440080E-02
 -3.97836682E+00 -1.31175736E+01  3.05385803E+00 -2.65091926E+00  1.26717059E+01
  2.81680835E+00 -3.35692085E-02  1.39229333E+01  3.73745455E+00  1.32557851E+00
  1.30229172E+01  3.54194161E+00 -1.93419905E+00  1.06992854E+01  3.12233743E+00
  4.91245531E-01  1.27260204E+01 -1.05206007E+00  2.62295298E+00  1.31119137E+01
 -3.08046564E+00  2.60634039E+00  1.39871442E+01 -9.80658747E-02  3.95050636E+00
  1.07562473E+01 -7.02330302E-01  3.13216992E+00  1.14751710E+01 -1.31863993E+00
 -1.89404048E+00  1.18441665E+01 -5.46603664E-01 -3.77334855E+00  1.18841908E+01
 -3.34238922E+00 -1.86228175E+00  9.51289637E+00 -9.74879805E-01 -1.35220687E+00
  1.59427594E+01 -4.68646878E-01 -7.41054324E-01  1.62580168E+01  2.86088942E-01
 -2.63640427E+00  1.71616045E+01  4.89897776E-01  6.21525140E-01  1.63012329E+01
 -2.50141394E+00 -7.13277239E-01
Force Field                                I                0
Int Atom Types                             I   N=          59
           0           0           0           0           0           0
           0           0           0           0           0           0
           0           0           0           0           0           0
           0           0           0           0           0           0
           0           0           0           0           0           0
           0           0           0           0           0           0
           0           0           0           0           0           0
           0           0           0           0           0           0
           0           0           0           0           0           0
           0           0           0           0           0
MM charges                                 R   N=          59
  0.00000000E+00  0.00000000E+00  0.00000000E+00  0.00000000E+00  0.00000000E+00
  0.00000000E+00  0.00000000E+00  0.00000000E+00  0.00000000E+00  0.00000000E+00
  0.00000000E+00  0.00000000E+00  0.00000000E+00  0.00000000E+00  0.00000000E+00
  0.00000000E+00  0.00000000E+00  0.00000000E+00  0.00000000E+00  0.00000000E+00
  0.00000000E+00  0.00000000E+00  0.00000000E+00  0.00000000E+00  0.00000000E+00
  0.00000000E+00  0.00000000E+00  0.00000000E+00  0.00000000E+00  0.00000000E+00
  0.00000000E+00  0.00000000E+00  0.00000000E+00  0.00000000E+00  0.00000000E+00
  0.00000000E+00  0.00000000E+00  0.00000000E+00  0.00000000E+00  0.00000000E+00
  0.00000000E+00  0.00000000E+00  0.00000000E+00  0.00000000E+00  0.00000000E+00
  0.00000000E+00  0.00000000E+00  0.00000000E+00  0.00000000E+00  0.00000000E+00
  0.00000000E+00  0.00000000E+00  0.00000000E+00  0.00000000E+00  0.00000000E+00
  0.00000000E+00  0.00000000E+00  0.00000000E+00  0.00000000E+00
Integer atomic weights                     I   N=          59
           0           0           0           0           0           0
           0           0           0           0           0           0
           0           0           0           0           0           0
           0           0           0           0           0           0
           0           0           0           0           0           0
           0           0           0           0           0           0
           0           0           0           0           0           0
           0           0           0           0           0           0
           0           0           0           0           0           0
           0           0           0           0           0
Real atomic weights                        R   N=          59
  0.00000000E+00  0.00000000E+00  0.00000000E+00  0.00000000E+00  0.00000000E+00
  0.00000000E+00  0.00000000E+00  0.00000000E+00  0.00000000E+00  0.00000000E+00
  0.00000000E+00  0.00000000E+00  0.00000000E+00  0.00000000E+00  0.00000000E+00
  0.00000000E+00  0.00000000E+00  0.00000000E+00  0.00000000E+00  0.00000000E+00
  0.00000000E+00  0.00000000E+00  0.00000000E+00  0.00000000E+00  0.00000000E+00
  0.00000000E+00  0.00000000E+00  0.00000000E+00  0.00000000E+00  0.00000000E+00
  0.00000000E+00  0.00000000E+00  0.00000000E+00  0.00000000E+00  0.00000000E+00
  0.00000000E+00  0.00000000E+00  0.00000000E+00  0.00000000E+00  0.00000000E+00
  0.00000000E+00  0.00000000E+00  0.00000000E+00  0.00000000E+00  0.00000000E+00
  0.00000000E+00  0.00000000E+00  0.00000000E+00  0.00000000E+00  0.00000000E+00
  0.00000000E+00  0.00000000E+00  0.00000000E+00  0.00000000E+00  0.00000000E+00
  0.00000000E+00  0.00000000E+00  0.00000000E+00  0.00000000E+00
Atom fragment info                         I   N=          59
           0           0           0           0           0           0
           0           0           0           0           0           0
           0           0           0           0           0           0
           0           0           0           0           0           0
           0           0           0           0           0           0
           0           0           0           0           0           0
           0           0           0           0           0           0
           0           0           0           0           0           0
           0           0           0           0           0           0
           0           0           0           0           0
Atom residue num                           I   N=          59
           0           0           0           0           0           0
           0           0           0           0           0           0
           0           0           0           0           0           0
           0           0           0           0           0           0
           0           0           0           0           0           0
           0           0           0           0           0           0
           0           0           0           0           0           0
           0           0           0           0           0           0
           0           0           0           0           0           0
           0           0           0           0           0
Nuclear spins                              I   N=          59
           0           0           0           0           0           0
           0           0           0           0           0           0
           0           0           0           0           0           0
           0           0           0           0           0           0
           0           0           0           0           0           0
           0           0           0           0           0           0
           0           0           0           0           0           0
           0           0           0           0           0           0
           0           0           0           0           0           0
           0           0           0           0           0
Nuclear ZEff                               R   N=          59
  0.00000000E+00  0.00000000E+00  0.00000000E+00  0.00000000E+00  0.00000000E+00
  0.00000000E+00  0.00000000E+00  0.00000000E+00  0.00000000E+00  0.00000000E+00
  0.00000000E+00  0.00000000E+00  0.00000000E+00  0.00000000E+00  0.00000000E+00
  0.00000000E+00  0.00000000E+00  0.00000000E+00  0.00000000E+00  0.00000000E+00
  0.00000000E+00  0.00000000E+00  0.00000000E+00  0.00000000E+00  0.00000000E+00
  0.00000000E+00  0.00000000E+00  0.00000000E+00  0.00000000E+00  0.00000000E+00
  0.00000000E+00  0.00000000E+00  0.00000000E+00  0.00000000E+00  0.00000000E+00
  0.00000000E+00  0.00000000E+00  0.00000000E+00  0.00000000E+00  0.00000000E+00
  0.00000000E+00  0.00000000E+00  0.00000000E+00  0.00000000E+00  0.00000000E+00
  0.00000000E+00  0.00000000E+00  0.00000000E+00  0.00000000E+00  0.00000000E+00
  0.00000000E+00  0.00000000E+00  0.00000000E+00  0.00000000E+00  0.00000000E+00
  0.00000000E+00  0.00000000E+00  0.00000000E+00  0.00000000E+00
Nuclear ZNuc                               R   N=          59
  0.00000000E+00  0.00000000E+00  0.00000000E+00  0.00000000E+00  0.00000000E+00
  0.00000000E+00  0.00000000E+00  0.00000000E+00  0.00000000E+00  0.00000000E+00
  0.00000000E+00  0.00000000E+00  0.00000000E+00  0.00000000E+00  0.00000000E+00
  0.00000000E+00  0.00000000E+00  0.00000000E+00  0.00000000E+00  0.00000000E+00
  0.00000000E+00  0.00000000E+00  0.00000000E+00  0.00000000E+00  0.00000000E+00
  0.00000000E+00  0.00000000E+00  0.00000000E+00  0.00000000E+00  0.00000000E+00
  0.00000000E+00  0.00000000E+00  0.00000000E+00  0.00000000E+00  0.00000000E+00
  0.00000000E+00  0.00000000E+00  0.00000000E+00  0.00000000E+00  0.00000000E+00
  0.00000000E+00  0.00000000E+00  0.00000000E+00  0.00000000E+00  0.00000000E+00
  0.00000000E+00  0.00000000E+00  0.00000000E+00  0.00000000E+00  0.00000000E+00
  0.00000000E+00  0.00000000E+00  0.00000000E+00  0.00000000E+00  0.00000000E+00
  0.00000000E+00  0.00000000E+00  0.00000000E+00  0.00000000E+00
Nuclear QMom                               R   N=          59
  0.00000000E+00  0.00000000E+00  0.00000000E+00  0.00000000E+00  0.00000000E+00
  0.00000000E+00  0.00000000E+00  0.00000000E+00  0.00000000E+00  0.00000000E+00
  0.00000000E+00  0.00000000E+00  0.00000000E+00  0.00000000E+00  0.00000000E+00
  0.00000000E+00  0.00000000E+00  0.00000000E+00  0.00000000E+00  0.00000000E+00
  0.00000000E+00  0.00000000E+00  0.00000000E+00  0.00000000E+00  0.00000000E+00
  0.00000000E+00  0.00000000E+00  0.00000000E+00  0.00000000E+00  0.00000000E+00
  0.00000000E+00  0.00000000E+00  0.00000000E+00  0.00000000E+00  0.00000000E+00
  0.00000000E+00  0.00000000E+00  0.00000000E+00  0.00000000E+00  0.00000000E+00
  0.00000000E+00  0.00000000E+00  0.00000000E+00  0.00000000E+00  0.00000000E+00
  0.00000000E+00  0.00000000E+00  0.00000000E+00  0.00000000E+00  0.00000000E+00
  0.00000000E+00  0.00000000E+00  0.00000000E+00  0.00000000E+00  0.00000000E+00
  0.00000000E+00  0.00000000E+00  0.00000000E+00  0.00000000E+00
Nuclear GFac                               R   N=          59
  0.00000000E+00  0.00000000E+00  0.00000000E+00  0.00000000E+00  0.00000000E+00
  0.00000000E+00  0.00000000E+00  0.00000000E+00  0.00000000E+00  0.00000000E+00
  0.00000000E+00  0.00000000E+00  0.00000000E+00  0.00000000E+00  0.00000000E+00
  0.00000000E+00  0.00000000E+00  0.00000000E+00  0.00000000E+00  0.00000000E+00
  0.00000000E+00  0.00000000E+00  0.00000000E+00  0.00000000E+00  0.00000000E+00
  0.00000000E+00  0.00000000E+00  0.00000000E+00  0.00000000E+00  0.00000000E+00
  0.00000000E+00  0.00000000E+00  0.00000000E+00  0.00000000E+00  0.00000000E+00
  0.00000000E+00  0.00000000E+00  0.00000000E+00  0.00000000E+00  0.00000000E+00
  0.00000000E+00  0.00000000E+00  0.00000000E+00  0.00000000E+00  0.00000000E+00
  0.00000000E+00  0.00000000E+00  0.00000000E+00  0.00000000E+00  0.00000000E+00
  0.00000000E+00  0.00000000E+00  0.00000000E+00  0.00000000E+00  0.00000000E+00
  0.00000000E+00  0.00000000E+00  0.00000000E+00  0.00000000E+00
MicOpt                                     I   N=          59
          -1          -1          -1          -1          -1          -1
          -1          -1          -1          -1          -1          -1
          -1          -1          -1          -1          -1          -1
          -1          -1          -1          -1          -1          -1
          -1          -1          -1          -1          -1          -1
          -1          -1          -1          -1          -1          -1
          -1          -1          -1          -1          -1          -1
          -1          -1          -1          -1          -1          -1
          -1          -1          -1          -1          -1          -1
          -1          -1          -1          -1          -1
Number of contracted shells                I              241
Number of primitive shells                 I              627
Pure/Cartesian d shells                    I                0
Pure/Cartesian f shells                    I                0
Highest angular momentum                   I                2
Largest degree of contraction              I                7
Shell types                                I   N=         241
           0           0           0           1           1           1
          -2          -2           0           0           0           1
           1           1          -2          -2           0           0
           0           1           1           1          -2          -2
           0           0           0           1           1           1
          -2          -2           0           0           0           1
           1           1          -2          -2           0           0
           0           1           1           1          -2          -2
           0           0           0           1           1           0
           0           0           1           1           0           0
           0           1           1           0           0           0
           1           1           0           0           0           1
           1           0           0           0           1           1
           0           0           0           1           1           0
           0           0           1           1           0           0
           0           1           1           0           0           0
           1           1           0           0           0           1
           1           0           0           0           1           1
           0           0           0           1           1           0
           0           0           1           1           0           0
           0           1           1           0           0           0
           1           1           0           0           0           1
           1           0           0           0           1           1
           0           0           0           1           1           0
           0           0           1           1           0           0
           0           1           1           0           0           0
           1           1           0           0           0           0
           0           0           0           0           0           1
           1           0           0           0           0           0
           0           0           0           0           1           1
           0           0           0           0           0           0
           0           0           0           1           1           0
           0           0           0           0           0           0
           0           0           1           1           0           0
           0           0           0           0           0           0
           0           1           1           0           0           0
           0           0           0           0           0           0
           1           1           0           0           0           0
           0           0           0           0           0           1
           1           0           0           0           0           0
           0
Number of primitives per shell             I   N=         241
           3           3           1           3           2           1
           2           1           3           3           1           3
           2           1           2           1           3           3
           1           3           2           1           2           1
           3           3           1           3           2           1
           2           1           3           3           1           3
           2           1           2           1           3           3
           1           3           2           1           2           1
           7           2           1           4           1           7
           2           1           4           1           7           2
           1           4           1           7           2           1
           4           1           7           2           1           4
           1           7           2           1           4           1
           7           2           1           4           1           7
           2           1           4           1           7           2
           1           4           1           7           2           1
           4           1           7           2           1           4
           1           7           2           1           4           1
           7           2           1           4           1           7
           2           1           4           1           7           2
           1           4           1           7           2           1
           4           1           7           2           1           4
           1           7           2           1           4           1
           7           2           1           4           1           7
           2           1           4           1           7           2
           1           4           1           7           2           1
           4           1           3           1           3           1
           3           1           7           2           1           4
           1           3           1           3           1           3
           1           7           2           1           4           1
           3           1           3           1           3           1
           7           2           1           4           1           3
           1           3           1           3           1           7
           2           1           4           1           3           1
           3           1           3           1           7           2
           1           4           1           3           1           3
           1           3           1           7           2           1
           4           1           3           1           3           1
           3           1           7           2           1           4
           1           3           1           3           1           3
           1
Shell to atom map                          I   N=         241
           1           1           1           1           1           1
           1           1           2           2           2           2
           2           2           2           2           3           3
           3           3           3           3           3           3
           4           4           4           4           4           4
           4           4           5           5           5           5
           5           5           5           5           6           6
           6           6           6           6           6           6
           7           7           7           7           7           8
           8           8           8           8           9           9
           9           9           9          10          10          10
          10          10          11          11          11          11
          11          12          12          12          12          12
          13          13          13          13          13          14
          14          14          14          14          15          15
          15          15          15          16          16          16
          16          16          17          17          17          17
          17          18          18          18          18          18
          19          19          19          19          19          20
          20          20          20          20          21          21
          21          21          21          22          22          22
          22          22          23          23          23          23
          23          24          24          24          24          24
          25          25          25          25          25          26
          26          26          26          26          27          27
          27          27          27          28          28          28
          28          28          29          29          30          30
          31          31          32          32          32          32
          32          33          33          34          34          35
          35          36          36          36          36          36
          37          37          38          38          39          39
          40          40          40          40          40          41
          41          42          42          43          43          44
          44          44          44          44          45          45
          46          46          47          47          48          48
          48          48          48          49          49          50
          50          51          51          52          52          52
          52          52          53          53          54          54
          55          55          56          56          56          56
          56          57          57          58          58          59
          59
Primitive exponents                        R   N=         627
  1.34700000E+00  4.36600000E-01  1.88300000E-01  2.13700000E+00  1.34700000E+00
  4.36600000E-01  5.18000000E-02  3.00500000E+00  1.22800000E+00  4.41500000E-01
  4.01000000E-01  9.00000000E-02  2.80000000E-02  9.51900000E-01  3.27000000E-01
  1.05400000E-01  1.34700000E+00  4.36600000E-01  1.88300000E-01  2.13700000E+00
  1.34700000E+00  4.36600000E-01  5.18000000E-02  3.00500000E+00  1.22800000E+00
  4.41500000E-01  4.01000000E-01  9.00000000E-02  2.80000000E-02  9.51900000E-01
  3.27000000E-01  1.05400000E-01  1.34700000E+00  4.36600000E-01  1.88300000E-01
  2.13700000E+00  1.34700000E+00  4.36600000E-01  5.18000000E-02  3.00500000E+00
  1.22800000E+00  4.41500000E-01  4.01000000E-01  9.00000000E-02  2.80000000E-02
  9.51900000E-01  3.27000000E-01  1.05400000E-01  1.34700000E+00  4.36600000E-01
  1.88300000E-01  2.13700000E+00  1.34700000E+00  4.36600000E-01  5.18000000E-02
  3.00500000E+00  1.22800000E+00  4.41500000E-01  4.01000000E-01  9.00000000E-02
  2.80000000E-02  9.51900000E-01  3.27000000E-01  1.05400000E-01  1.34700000E+00
  4.36600000E-01  1.88300000E-01  2.13700000E+00  1.34700000E+00  4.36600000E-01
  5.18000000E-02  3.00500000E+00  1.22800000E+00  4.41500000E-01  4.01000000E-01
  9.00000000E-02  2.80000000E-02  9.51900000E-01  3.27000000E-01  1.05400000E-01
  1.34700000E+00  4.36600000E-01  1.88300000E-01  2.13700000E+00  1.34700000E+00
  4.36600000E-01  5.18000000E-02  3.00500000E+00  1.22800000E+00  4.41500000E-01
  4.01000000E-01  9.00000000E-02  2.80000000E-02  9.51900000E-01  3.27000000E-01
  1.05400000E-01  7.81700000E+03  1.17600000E+03  2.73200000E+02  8.11700000E+01
  2.71800000E+01  9.53200000E+00  3.41400000E+00  9.53200000E+00  9.39800000E-01
  2.84600000E-01  3.51800000E+01  7.90400000E+00  2.30500000E+00  7.17100000E-01
  2.13700000E-01  7.81700000E+03  1.17600000E+03  2.73200000E+02  8.11700000E+01
  2.71800000E+01  9.53200000E+00  3.41400000E+00  9.53200000E+00  9.39800000E-01
  2.84600000E-01  3.51800000E+01  7.90400000E+00  2.30500000E+00  7.17100000E-01
  2.13700000E-01  7.81700000E+03  1.17600000E+03  2.73200000E+02  8.11700000E+01
  2.71800000E+01  9.53200000E+00  3.41400000E+00  9.53200000E+00  9.39800000E-01
  2.84600000E-01  3.51800000E+01  7.90400000E+00  2.30500000E+00  7.17100000E-01
  2.13700000E-01  7.81700000E+03  1.17600000E+03  2.73200000E+02  8.11700000E+01
  2.71800000E+01  9.53200000E+00  3.41400000E+00  9.53200000E+00  9.39800000E-01
  2.84600000E-01  3.51800000E+01  7.90400000E+00  2.30500000E+00  7.17100000E-01
  2.13700000E-01  7.81700000E+03  1.17600000E+03  2.73200000E+02  8.11700000E+01
  2.71800000E+01  9.53200000E+00  3.41400000E+00  9.53200000E+00  9.39800000E-01
  2.84600000E-01  3.51800000E+01  7.90400000E+00  2.30500000E+00  7.17100000E-01
  2.13700000E-01  7.81700000E+03  1.17600000E+03  2.73200000E+02  8.11700000E+01
  2.71800000E+01  9.53200000E+00  3.41400000E+00  9.53200000E+00  9.39800000E-01
  2.84600000E-01  3.51800000E+01  7.90400000E+00  2.30500000E+00  7.17100000E-01
  2.13700000E-01  7.81700000E+03  1.17600000E+03  2.73200000E+02  8.11700000E+01
  2.71800000E+01  9.53200000E+00  3.41400000E+00  9.53200000E+00  9.39800000E-01
  2.84600000E-01  3.51800000E+01  7.90400000E+00  2.30500000E+00  7.17100000E-01
  2.13700000E-01  7.81700000E+03  1.17600000E+03  2.73200000E+02  8.11700000E+01
  2.71800000E+01  9.53200000E+00  3.41400000E+00  9.53200000E+00  9.39800000E-01
  2.84600000E-01  3.51800000E+01  7.90400000E+00  2.30500000E+00  7.17100000E-01
  2.13700000E-01  7.81700000E+03  1.17600000E+03  2.73200000E+02  8.11700000E+01
  2.71800000E+01  9.53200000E+00  3.41400000E+00  9.53200000E+00  9.39800000E-01
  2.84600000E-01  3.51800000E+01  7.90400000E+00  2.30500000E+00  7.17100000E-01
  2.13700000E-01  7.81700000E+03  1.17600000E+03  2.73200000E+02  8.11700000E+01
  2.71800000E+01  9.53200000E+00  3.41400000E+00  9.53200000E+00  9.39800000E-01
  2.84600000E-01  3.51800000E+01  7.90400000E+00  2.30500000E+00  7.17100000E-01
  2.13700000E-01  7.81700000E+03  1.17600000E+03  2.73200000E+02  8.11700000E+01
  2.71800000E+01  9.53200000E+00  3.41400000E+00  9.53200000E+00  9.39800000E-01
  2.84600000E-01  3.51800000E+01  7.90400000E+00  2.30500000E+00  7.17100000E-01
  2.13700000E-01  7.81700000E+03  1.17600000E+03  2.73200000E+02  8.11700000E+01
  2.71800000E+01  9.53200000E+00  3.41400000E+00  9.53200000E+00  9.39800000E-01
  2.84600000E-01  3.51800000E+01  7.90400000E+00  2.30500000E+00  7.17100000E-01
  2.13700000E-01  7.81700000E+03  1.17600000E+03  2.73200000E+02  8.11700000E+01
  2.71800000E+01  9.53200000E+00  3.41400000E+00  9.53200000E+00  9.39800000E-01
  2.84600000E-01  3.51800000E+01  7.90400000E+00  2.30500000E+00  7.17100000E-01
  2.13700000E-01  7.81700000E+03  1.17600000E+03  2.73200000E+02  8.11700000E+01
  2.71800000E+01  9.53200000E+00  3.41400000E+00  9.53200000E+00  9.39800000E-01
  2.84600000E-01  3.51800000E+01  7.90400000E+00  2.30500000E+00  7.17100000E-01
  2.13700000E-01  7.81700000E+03  1.17600000E+03  2.73200000E+02  8.11700000E+01
  2.71800000E+01  9.53200000E+00  3.41400000E+00  9.53200000E+00  9.39800000E-01
  2.84600000E-01  3.51800000E+01  7.90400000E+00  2.30500000E+00  7.17100000E-01
  2.13700000E-01  7.81700000E+03  1.17600000E+03  2.73200000E+02  8.11700000E+01
  2.71800000E+01  9.53200000E+00  3.41400000E+00  9.53200000E+00  9.39800000E-01
  2.84600000E-01  3.51800000E+01  7.90400000E+00  2.30500000E+00  7.17100000E-01
  2.13700000E-01  7.81700000E+03  1.17600000E+03  2.73200000E+02  8.11700000E+01
  2.71800000E+01  9.53200000E+00  3.41400000E+00  9.53200000E+00  9.39800000E-01
  2.84600000E-01  3.51800000E+01  7.90400000E+00  2.30500000E+00  7.17100000E-01
  2.13700000E-01  7.81700000E+03  1.17600000E+03  2.73200000E+02  8.11700000E+01
  2.71800000E+01  9.53200000E+00  3.41400000E+00  9.53200000E+00  9.39800000E-01
  2.84600000E-01  3.51800000E+01  7.90400000E+00  2.30500000E+00  7.17100000E-01
  2.13700000E-01  7.81700000E+03  1.17600000E+03  2.73200000E+02  8.11700000E+01
  2.71800000E+01  9.53200000E+00  3.41400000E+00  9.53200000E+00  9.39800000E-01
  2.84600000E-01  3.51800000E+01  7.90400000E+00  2.30500000E+00  7.17100000E-01
  2.13700000E-01  5.90900000E+03  8.87500000E+02  2.04700000E+02  5.98400000E+01
  2.00000000E+01  7.19300000E+00  2.68600000E+00  7.19300000E+00  7.00000000E-01
  2.13300000E-01  2.67900000E+01  5.95600000E+00  1.70700000E+00  5.31400000E-01
  1.65400000E-01  5.90900000E+03  8.87500000E+02  2.04700000E+02  5.98400000E+01
  2.00000000E+01  7.19300000E+00  2.68600000E+00  7.19300000E+00  7.00000000E-01
  2.13300000E-01  2.67900000E+01  5.95600000E+00  1.70700000E+00  5.31400000E-01
  1.65400000E-01  4.23300000E+03  6.34900000E+02  1.46100000E+02  4.25000000E+01
  1.41900000E+01  5.14800000E+00  1.96700000E+00  5.14800000E+00  4.96200000E-01
  1.53300000E-01  1.81600000E+01  3.98600000E+00  1.14300000E+00  3.59400000E-01
  1.14600000E-01  1.92406000E+01  2.89920000E+00  6.53400000E-01  1.77600000E-01
  1.92406000E+01  2.89920000E+00  6.53400000E-01  1.77600000E-01  1.92406000E+01
  2.89920000E+00  6.53400000E-01  1.77600000E-01  4.23300000E+03  6.34900000E+02
  1.46100000E+02  4.25000000E+01  1.41900000E+01  5.14800000E+00  1.96700000E+00
  5.14800000E+00  4.96200000E-01  1.53300000E-01  1.81600000E+01  3.98600000E+00
  1.14300000E+00  3.59400000E-01  1.14600000E-01  1.92406000E+01  2.89920000E+00
  6.53400000E-01  1.77600000E-01  1.92406000E+01  2.89920000E+00  6.53400000E-01
  1.77600000E-01  1.92406000E+01  2.89920000E+00  6.53400000E-01  1.77600000E-01
  4.23300000E+03  6.34900000E+02  1.46100000E+02  4.25000000E+01  1.41900000E+01
  5.14800000E+00  1.96700000E+00  5.14800000E+00  4.96200000E-01  1.53300000E-01
  1.81600000E+01  3.98600000E+00  1.14300000E+00  3.59400000E-01  1.14600000E-01
  1.92406000E+01  2.89920000E+00  6.53400000E-01  1.77600000E-01  1.92406000E+01
  2.89920000E+00  6.53400000E-01  1.77600000E-01  1.92406000E+01  2.89920000E+00
  6.53400000E-01  1.77600000E-01  4.23300000E+03  6.34900000E+02  1.46100000E+02
  4.25000000E+01  1.41900000E+01  5.14800000E+00  1.96700000E+00  5.14800000E+00
  4.96200000E-01  1.53300000E-01  1.81600000E+01  3.98600000E+00  1.14300000E+00
  3.59400000E-01  1.14600000E-01  1.92406000E+01  2.89920000E+00  6.53400000E-01
  1.77600000E-01  1.92406000E+01  2.89920000E+00  6.53400000E-01  1.77600000E-01
  1.92406000E+01  2.89920000E+00  6.53400000E-01  1.77600000E-01  4.23300000E+03
  6.34900000E+02  1.46100000E+02  4.25000000E+01  1.41900000E+01  5.14800000E+00
  1.96700000E+00  5.14800000E+00  4.96200000E-01  1.53300000E-01  1.81600000E+01
  3.98600000E+00  1.14300000E+00  3.59400000E-01  1.14600000E-01  1.92406000E+01
  2.89920000E+00  6.53400000E-01  1.77600000E-01  1.92406000E+01  2.89920000E+00
  6.53400000E-01  1.77600000E-01  1.92406000E+01  2.89920000E+00  6.53400000E-01
  1.77600000E-01  4.23300000E+03  6.34900000E+02  1.46100000E+02  4.25000000E+01
  1.41900000E+01  5.14800000E+00  1.96700000E+00  5.14800000E+00  4.96200000E-01
  1.53300000E-01  1.81600000E+01  3.98600000E+00  1.14300000E+00  3.59400000E-01
  1.14600000E-01  1.92406000E+01  2.89920000E+00  6.53400000E-01  1.77600000E-01
  1.92406000E+01  2.89920000E+00  6.53400000E-01  1.77600000E-01  1.92406000E+01
  2.89920000E+00  6.53400000E-01  1.77600000E-01  4.23300000E+03  6.34900000E+02
  1.46100000E+02  4.25000000E+01  1.41900000E+01  5.14800000E+00  1.96700000E+00
  5.14800000E+00  4.96200000E-01  1.53300000E-01  1.81600000E+01  3.98600000E+00
  1.14300000E+00  3.59400000E-01  1.14600000E-01  1.92406000E+01  2.89920000E+00
  6.53400000E-01  1.77600000E-01  1.92406000E+01  2.89920000E+00  6.53400000E-01
  1.77600000E-01  1.92406000E+01  2.89920000E+00  6.53400000E-01  1.77600000E-01
  4.23300000E+03  6.34900000E+02  1.46100000E+02  4.25000000E+01  1.41900000E+01
  5.14800000E+00  1.96700000E+00  5.14800000E+00  4.96200000E-01  1.53300000E-01
  1.81600000E+01  3.98600000E+00  1.14300000E+00  3.59400000E-01  1.14600000E-01
  1.92406000E+01  2.89920000E+00  6.53400000E-01  1.77600000E-01  1.92406000E+01
  2.89920000E+00  6.53400000E-01  1.77600000E-01  1.92406000E+01  2.89920000E+00
  6.53400000E-01  1.77600000E-01
Contraction coefficients                   R   N=         627
 -2.38270819E-01 -8.73267970E-01  1.69961158E+00 -1.39161500E+00  1.75102600E+00
  4.69464700E-01  1.00000000E+00 -2.40556312E-01  7.36409238E-01  4.88148725E-01
 -1.49749946E-01  1.07074633E+00  1.00000000E+00  4.98526499E-01  6.11110999E-01
  1.00000000E+00 -2.38270819E-01 -8.73267970E-01  1.69961158E+00 -1.39161500E+00
  1.75102600E+00  4.69464700E-01  1.00000000E+00 -2.40556312E-01  7.36409238E-01
  4.88148725E-01 -1.49749946E-01  1.07074633E+00  1.00000000E+00  4.98526499E-01
  6.11110999E-01  1.00000000E+00 -2.38270819E-01 -8.73267970E-01  1.69961158E+00
 -1.39161500E+00  1.75102600E+00  4.69464700E-01  1.00000000E+00 -2.40556312E-01
  7.36409238E-01  4.88148725E-01 -1.49749946E-01  1.07074633E+00  1.00000000E+00
  4.98526499E-01  6.11110999E-01  1.00000000E+00 -2.38270819E-01 -8.73267970E-01
  1.69961158E+00 -1.39161500E+00  1.75102600E+00  4.69464700E-01  1.00000000E+00
 -2.40556312E-01  7.36409238E-01  4.88148725E-01 -1.49749946E-01  1.07074633E+00
  1.00000000E+00  4.98526499E-01  6.11110999E-01  1.00000000E+00 -2.38270819E-01
 -8.73267970E-01  1.69961158E+00 -1.39161500E+00  1.75102600E+00  4.69464700E-01
  1.00000000E+00 -2.40556312E-01  7.36409238E-01  4.88148725E-01 -1.49749946E-01
  1.07074633E+00  1.00000000E+00  4.98526499E-01  6.11110999E-01  1.00000000E+00
 -2.38270819E-01 -8.73267970E-01  1.69961158E+00 -1.39161500E+00  1.75102600E+00
  4.69464700E-01  1.00000000E+00 -2.40556312E-01  7.36409238E-01  4.88148725E-01
 -1.49749946E-01  1.07074633E+00  1.00000000E+00  4.98526499E-01  6.11110999E-01
  1.00000000E+00  1.17600033E-03  8.96800252E-03  4.28680121E-02  1.43930040E-01
  3.55630100E-01  4.61248130E-01  1.40206039E-01 -1.54153074E-01  1.05691451E+00
  1.00000000E+00  1.95800005E-02  1.24200003E-01  3.94714010E-01  6.27376016E-01
  1.00000000E+00  1.17600033E-03  8.96800252E-03  4.28680121E-02  1.43930040E-01
  3.55630100E-01  4.61248130E-01  1.40206039E-01 -1.54153074E-01  1.05691451E+00
  1.00000000E+00  1.95800005E-02  1.24200003E-01  3.94714010E-01  6.27376016E-01
  1.00000000E+00  1.17600033E-03  8.96800252E-03  4.28680121E-02  1.43930040E-01
  3.55630100E-01  4.61248130E-01  1.40206039E-01 -1.54153074E-01  1.05691451E+00
  1.00000000E+00  1.95800005E-02  1.24200003E-01  3.94714010E-01  6.27376016E-01
  1.00000000E+00  1.17600033E-03  8.96800252E-03  4.28680121E-02  1.43930040E-01
  3.55630100E-01  4.61248130E-01  1.40206039E-01 -1.54153074E-01  1.05691451E+00
  1.00000000E+00  1.95800005E-02  1.24200003E-01  3.94714010E-01  6.27376016E-01
  1.00000000E+00  1.17600033E-03  8.96800252E-03  4.28680121E-02  1.43930040E-01
  3.55630100E-01  4.61248130E-01  1.40206039E-01 -1.54153074E-01  1.05691451E+00
  1.00000000E+00  1.95800005E-02  1.24200003E-01  3.94714010E-01  6.27376016E-01
  1.00000000E+00  1.17600033E-03  8.96800252E-03  4.28680121E-02  1.43930040E-01
  3.55630100E-01  4.61248130E-01  1.40206039E-01 -1.54153074E-01  1.05691451E+00
  1.00000000E+00  1.95800005E-02  1.24200003E-01  3.94714010E-01  6.27376016E-01
  1.00000000E+00  1.17600033E-03  8.96800252E-03  4.28680121E-02  1.43930040E-01
  3.55630100E-01  4.61248130E-01  1.40206039E-01 -1.54153074E-01  1.05691451E+00
  1.00000000E+00  1.95800005E-02  1.24200003E-01  3.94714010E-01  6.27376016E-01
  1.00000000E+00  1.17600033E-03  8.96800252E-03  4.28680121E-02  1.43930040E-01
  3.55630100E-01  4.61248130E-01  1.40206039E-01 -1.54153074E-01  1.05691451E+00
  1.00000000E+00  1.95800005E-02  1.24200003E-01  3.94714010E-01  6.27376016E-01
  1.00000000E+00  1.17600033E-03  8.96800252E-03  4.28680121E-02  1.43930040E-01
  3.55630100E-01  4.61248130E-01  1.40206039E-01 -1.54153074E-01  1.05691451E+00
  1.00000000E+00  1.95800005E-02  1.24200003E-01  3.94714010E-01  6.27376016E-01
  1.00000000E+00  1.17600033E-03  8.96800252E-03  4.28680121E-02  1.43930040E-01
  3.55630100E-01  4.61248130E-01  1.40206039E-01 -1.54153074E-01  1.05691451E+00
  1.00000000E+00  1.95800005E-02  1.24200003E-01  3.94714010E-01  6.27376016E-01
  1.00000000E+00  1.17600033E-03  8.96800252E-03  4.28680121E-02  1.43930040E-01
  3.55630100E-01  4.61248130E-01  1.40206039E-01 -1.54153074E-01  1.05691451E+00
  1.00000000E+00  1.95800005E-02  1.24200003E-01  3.94714010E-01  6.27376016E-01
  1.00000000E+00  1.17600033E-03  8.96800252E-03  4.28680121E-02  1.43930040E-01
  3.55630100E-01  4.61248130E-01  1.40206039E-01 -1.54153074E-01  1.05691451E+00
  1.00000000E+00  1.95800005E-02  1.24200003E-01  3.94714010E-01  6.27376016E-01
  1.00000000E+00  1.17600033E-03  8.96800252E-03  4.28680121E-02  1.43930040E-01
  3.55630100E-01  4.61248130E-01  1.40206039E-01 -1.54153074E-01  1.05691451E+00
  1.00000000E+00  1.95800005E-02  1.24200003E-01  3.94714010E-01  6.27376016E-01
  1.00000000E+00  1.17600033E-03  8.96800252E-03  4.28680121E-02  1.43930040E-01
  3.55630100E-01  4.61248130E-01  1.40206039E-01 -1.54153074E-01  1.05691451E+00
  1.00000000E+00  1.95800005E-02  1.24200003E-01  3.94714010E-01  6.27376016E-01
  1.00000000E+00  1.17600033E-03  8.96800252E-03  4.28680121E-02  1.43930040E-01
  3.55630100E-01  4.61248130E-01  1.40206039E-01 -1.54153074E-01  1.05691451E+00
  1.00000000E+00  1.95800005E-02  1.24200003E-01  3.94714010E-01  6.27376016E-01
  1.00000000E+00  1.17600033E-03  8.96800252E-03  4.28680121E-02  1.43930040E-01
  3.55630100E-01  4.61248130E-01  1.40206039E-01 -1.54153074E-01  1.05691451E+00
  1.00000000E+00  1.95800005E-02  1.24200003E-01  3.94714010E-01  6.27376016E-01
  1.00000000E+00  1.17600033E-03  8.96800252E-03  4.28680121E-02  1.43930040E-01
  3.55630100E-01  4.61248130E-01  1.40206039E-01 -1.54153074E-01  1.05691451E+00
  1.00000000E+00  1.95800005E-02  1.24200003E-01  3.94714010E-01  6.27376016E-01
  1.00000000E+00  1.17600033E-03  8.96800252E-03  4.28680121E-02  1.43930040E-01
  3.55630100E-01  4.61248130E-01  1.40206039E-01 -1.54153074E-01  1.05691451E+00
  1.00000000E+00  1.95800005E-02  1.24200003E-01  3.94714010E-01  6.27376016E-01
  1.00000000E+00  1.17600033E-03  8.96800252E-03  4.28680121E-02  1.43930040E-01
  3.55630100E-01  4.61248130E-01  1.40206039E-01 -1.54153074E-01  1.05691451E+00
  1.00000000E+00  1.95800005E-02  1.24200003E-01  3.94714010E-01  6.27376016E-01
  1.00000000E+00  1.18999955E-03  9.09899654E-03  4.41449832E-02  1.50463943E-01
  3.56740864E-01  4.46532830E-01  1.45602945E-01 -1.60405033E-01  1.05821522E+00
  1.00000000E+00  1.82539982E-02  1.16460989E-01  3.90177962E-01  6.37101939E-01
  1.00000000E+00  1.18999955E-03  9.09899654E-03  4.41449832E-02  1.50463943E-01
  3.56740864E-01  4.46532830E-01  1.45602945E-01 -1.60405033E-01  1.05821522E+00
  1.00000000E+00  1.82539982E-02  1.16460989E-01  3.90177962E-01  6.37101939E-01
  1.00000000E+00  1.21999969E-03  9.34199761E-03  4.54519884E-02  1.54656960E-01
  3.58865908E-01  4.38631888E-01  1.45917963E-01 -1.68366956E-01  1.06009072E+00
  1.00000000E+00  1.85389998E-02  1.15435999E-01  3.86187996E-01  6.40113993E-01
  1.00000000E+00  3.28280770E-02  2.31208542E-01  8.17239916E-01  1.00000000E+00
  3.28280770E-02  2.31208542E-01  8.17239916E-01  1.00000000E+00  3.28280770E-02
  2.31208542E-01  8.17239916E-01  1.00000000E+00  1.21999969E-03  9.34199761E-03
  4.54519884E-02  1.54656960E-01  3.58865908E-01  4.38631888E-01  1.45917963E-01
 -1.68366956E-01  1.06009072E+00  1.00000000E+00  1.85389998E-02  1.15435999E-01
  3.86187996E-01  6.40113993E-01  1.00000000E+00  3.28280770E-02  2.31208542E-01
  8.17239916E-01  1.00000000E+00  3.28280770E-02  2.31208542E-01  8.17239916E-01
  1.00000000E+00  3.28280770E-02  2.31208542E-01  8.17239916E-01  1.00000000E+00
  1.21999969E-03  9.34199761E-03  4.54519884E-02  1.54656960E-01  3.58865908E-01
  4.38631888E-01  1.45917963E-01 -1.68366956E-01  1.06009072E+00  1.00000000E+00
  1.85389998E-02  1.15435999E-01  3.86187996E-01  6.40113993E-01  1.00000000E+00
  3.28280770E-02  2.31208542E-01  8.17239916E-01  1.00000000E+00  3.28280770E-02
  2.31208542E-01  8.17239916E-01  1.00000000E+00  3.28280770E-02  2.31208542E-01
  8.17239916E-01  1.00000000E+00  1.21999969E-03  9.34199761E-03  4.54519884E-02
  1.54656960E-01  3.58865908E-01  4.38631888E-01  1.45917963E-01 -1.68366956E-01
  1.06009072E+00  1.00000000E+00  1.85389998E-02  1.15435999E-01  3.86187996E-01
  6.40113993E-01  1.00000000E+00  3.28280770E-02  2.31208542E-01  8.17239916E-01
  1.00000000E+00  3.28280770E-02  2.31208542E-01  8.17239916E-01  1.00000000E+00
  3.28280770E-02  2.31208542E-01  8.17239916E-01  1.00000000E+00  1.21999969E-03
  9.34199761E-03  4.54519884E-02  1.54656960E-01  3.58865908E-01  4.38631888E-01
  1.45917963E-01 -1.68366956E-01  1.06009072E+00  1.00000000E+00  1.85389998E-02
  1.15435999E-01  3.86187996E-01  6.40113993E-01  1.00000000E+00  3.28280770E-02
  2.31208542E-01  8.17239916E-01  1.00000000E+00  3.28280770E-02  2.31208542E-01
  8.17239916E-01  1.00000000E+00  3.28280770E-02  2.31208542E-01  8.17239916E-01
  1.00000000E+00  1.21999969E-03  9.34199761E-03  4.54519884E-02  1.54656960E-01
  3.58865908E-01  4.38631888E-01  1.45917963E-01 -1.68366956E-01  1.06009072E+00
  1.00000000E+00  1.85389998E-02  1.15435999E-01  3.86187996E-01  6.40113993E-01
  1.00000000E+00  3.28280770E-02  2.31208542E-01  8.17239916E-01  1.00000000E+00
  3.28280770E-02  2.31208542E-01  8.17239916E-01  1.00000000E+00  3.28280770E-02
  2.31208542E-01  8.17239916E-01  1.00000000E+00  1.21999969E-03  9.34199761E-03
  4.54519884E-02  1.54656960E-01  3.58865908E-01  4.38631888E-01  1.45917963E-01
 -1.68366956E-01  1.06009072E+00  1.00000000E+00  1.85389998E-02  1.15435999E-01
  3.86187996E-01  6.40113993E-01  1.00000000E+00  3.28280770E-02  2.31208542E-01
  8.17239916E-01  1.00000000E+00  3.28280770E-02  2.31208542E-01  8.17239916E-01
  1.00000000E+00  3.28280770E-02  2.31208542E-01  8.17239916E-01  1.00000000E+00
  1.21999969E-03  9.34199761E-03  4.54519884E-02  1.54656960E-01  3.58865908E-01
  4.38631888E-01  1.45917963E-01 -1.68366956E-01  1.06009072E+00  1.00000000E+00
  1.85389998E-02  1.15435999E-01  3.86187996E-01  6.40113993E-01  1.00000000E+00
  3.28280770E-02  2.31208542E-01  8.17239916E-01  1.00000000E+00  3.28280770E-02
  2.31208542E-01  8.17239916E-01  1.00000000E+00  3.28280770E-02  2.31208542E-01
  8.17239916E-01  1.00000000E+00
Coordinates of each shell                  R   N=         723
 -3.58893199E+00  8.73015100E-02 -2.69455870E+00 -3.58893199E+00  8.73015100E-02
 -2.69455870E+00 -3.58893199E+00  8.73015100E-02 -2.69455870E+00 -3.58893199E+00
  8.73015100E-02 -2.69455870E+00 -3.58893199E+00  8.73015100E-02 -2.69455870E+00
 -3.58893199E+00  8.73015100E-02 -2.69455870E+00 -3.58893199E+00  8.73015100E-02
 -2.69455870E+00 -3.58893199E+00  8.73015100E-02 -2.69455870E+00  3.58888089E+00
 -8.52873280E-02  2.69840407E+00  3.58888089E+00 -8.52873280E-02  2.69840407E+00
  3.58888089E+00 -8.52873280E-02  2.69840407E+00  3.58888089E+00 -8.52873280E-02
  2.69840407E+00  3.58888089E+00 -8.52873280E-02  2.69840407E+00  3.58888089E+00
 -8.52873280E-02  2.69840407E+00  3.58888089E+00 -8.52873280E-02  2.69840407E+00
  3.58888089E+00 -8.52873280E-02  2.69840407E+00 -4.01767245E-01 -4.45880136E+00
  3.94296911E-01 -4.01767245E-01 -4.45880136E+00  3.94296911E-01 -4.01767245E-01
 -4.45880136E+00  3.94296911E-01 -4.01767245E-01 -4.45880136E+00  3.94296911E-01
 -4.01767245E-01 -4.45880136E+00  3.94296911E-01 -4.01767245E-01 -4.45880136E+00
  3.94296911E-01 -4.01767245E-01 -4.45880136E+00  3.94296911E-01 -4.01767245E-01
 -4.45880136E+00  3.94296911E-01  4.01697248E-01  4.46047161E+00 -3.90217220E-01
  4.01697248E-01  4.46047161E+00 -3.90217220E-01  4.01697248E-01  4.46047161E+00
 -3.90217220E-01  4.01697248E-01  4.46047161E+00 -3.90217220E-01  4.01697248E-01
  4.46047161E+00 -3.90217220E-01  4.01697248E-01  4.46047161E+00 -3.90217220E-01
  4.01697248E-01  4.46047161E+00 -3.90217220E-01  4.01697248E-01  4.46047161E+00
 -3.90217220E-01 -2.66786624E+00  5.55877980E-01  3.57431859E+00 -2.66786624E+00
  5.55877980E-01  3.57431859E+00 -2.66786624E+00  5.55877980E-01  3.57431859E+00
 -2.66786624E+00  5.55877980E-01  3.57431859E+00 -2.66786624E+00  5.55877980E-01
  3.57431859E+00 -2.66786624E+00  5.55877980E-01  3.57431859E+00 -2.66786624E+00
  5.55877980E-01  3.57431859E+00 -2.66786624E+00  5.55877980E-01  3.57431859E+00
  2.66759593E+00 -5.54491187E-01 -3.57052235E+00  2.66759593E+00 -5.54491187E-01
 -3.57052235E+00  2.66759593E+00 -5.54491187E-01 -3.57052235E+00  2.66759593E+00
 -5.54491187E-01 -3.57052235E+00  2.66759593E+00 -5.54491187E-01 -3.57052235E+00
  2.66759593E+00 -5.54491187E-01 -3.57052235E+00  2.66759593E+00 -5.54491187E-01
 -3.57052235E+00  2.66759593E+00 -5.54491187E-01 -3.57052235E+00 -6.21860494E+00
  1.51695873E-01 -4.64329531E+00 -6.21860494E+00  1.51695873E-01 -4.64329531E+00
 -6.21860494E+00  1.51695873E-01 -4.64329531E+00 -6.21860494E+00  1.51695873E-01
 -4.64329531E+00 -6.21860494E+00  1.51695873E-01 -4.64329531E+00  6.21755040E+00
 -1.48774622E-01  4.64897560E+00  6.21755040E+00 -1.48774622E-01  4.64897560E+00
  6.21755040E+00 -1.48774622E-01  4.64897560E+00  6.21755040E+00 -1.48774622E-01
  4.64897560E+00  6.21755040E+00 -1.48774622E-01  4.64897560E+00 -3.14999782E+00
 -3.44472891E+00 -1.81437341E+00 -3.14999782E+00 -3.44472891E+00 -1.81437341E+00
 -3.14999782E+00 -3.44472891E+00 -1.81437341E+00 -3.14999782E+00 -3.44472891E+00
 -1.81437341E+00 -3.14999782E+00 -3.44472891E+00 -1.81437341E+00  3.14974263E+00
  3.44650309E+00  1.81788429E+00  3.14974263E+00  3.44650309E+00  1.81788429E+00
  3.14974263E+00  3.44650309E+00  1.81788429E+00  3.14974263E+00  3.44650309E+00
  1.81788429E+00  3.14974263E+00  3.44650309E+00  1.81788429E+00 -6.94897850E-01
 -7.70441731E+00  6.80407116E-01 -6.94897850E-01 -7.70441731E+00  6.80407116E-01
 -6.94897850E-01 -7.70441731E+00  6.80407116E-01 -6.94897850E-01 -7.70441731E+00
  6.80407116E-01 -6.94897850E-01 -7.70441731E+00  6.80407116E-01  6.94846750E-01
  7.70599307E+00 -6.76752613E-01  6.94846750E-01  7.70599307E+00 -6.76752613E-01
  6.94846750E-01  7.70599307E+00 -6.76752613E-01  6.94846750E-01  7.70599307E+00
 -6.76752613E-01  6.94846750E-01  7.70599307E+00 -6.76752613E-01 -2.51595676E+00
  3.58295278E+00 -2.43207008E+00 -2.51595676E+00  3.58295278E+00 -2.43207008E+00
 -2.51595676E+00  3.58295278E+00 -2.43207008E+00 -2.51595676E+00  3.58295278E+00
 -2.43207008E+00 -2.51595676E+00  3.58295278E+00 -2.43207008E+00  2.51597558E+00
 -3.58103308E+00  2.43637465E+00  2.51597558E+00 -3.58103308E+00  2.43637465E+00
  2.51597558E+00 -3.58103308E+00  2.43637465E+00  2.51597558E+00 -3.58103308E+00
  2.43637465E+00  2.51597558E+00 -3.58103308E+00  2.43637465E+00 -4.61690141E+00
  9.58238508E-01  6.17093456E+00 -4.61690141E+00  9.58238508E-01  6.17093456E+00
 -4.61690141E+00  9.58238508E-01  6.17093456E+00 -4.61690141E+00  9.58238508E-01
  6.17093456E+00 -4.61690141E+00  9.58238508E-01  6.17093456E+00  4.61690889E+00
 -9.57643510E-01 -6.16690967E+00  4.61690889E+00 -9.57643510E-01 -6.16690967E+00
  4.61690889E+00 -9.57643510E-01 -6.16690967E+00  4.61690889E+00 -9.57643510E-01
 -6.16690967E+00  4.61690889E+00 -9.57643510E-01 -6.16690967E+00 -4.94147511E+00
  5.05883434E-01  6.92013814E-01 -4.94147511E+00  5.05883434E-01  6.92013814E-01
 -4.94147511E+00  5.05883434E-01  6.92013814E-01 -4.94147511E+00  5.05883434E-01
  6.92013814E-01 -4.94147511E+00  5.05883434E-01  6.92013814E-01  4.94126905E+00
 -5.04636481E-01 -6.87990814E-01  4.94126905E+00 -5.04636481E-01 -6.87990814E-01
  4.94126905E+00 -5.04636481E-01 -6.87990814E-01  4.94126905E+00 -5.04636481E-01
 -6.87990814E-01  4.94126905E+00 -5.04636481E-01 -6.87990814E-01 -2.42014590E+00
 -3.07559549E+00  3.12670483E+00 -2.42014590E+00 -3.07559549E+00  3.12670483E+00
 -2.42014590E+00 -3.07559549E+00  3.12670483E+00 -2.42014590E+00 -3.07559549E+00
  3.12670483E+00 -2.42014590E+00 -3.07559549E+00  3.12670483E+00  2.42021952E+00
  3.07665158E+00 -3.12314670E+00  2.42021952E+00  3.07665158E+00 -3.12314670E+00
  2.42021952E+00  3.07665158E+00 -3.12314670E+00  2.42021952E+00  3.07665158E+00
 -3.12314670E+00  2.42021952E+00  3.07665158E+00 -3.12314670E+00 -7.29596847E-01
 -3.68920011E-01 -4.94232179E+00 -7.29596847E-01 -3.68920011E-01 -4.94232179E+00
 -7.29596847E-01 -3.68920011E-01 -4.94232179E+00 -7.29596847E-01 -3.68920011E-01
 -4.94232179E+00 -7.29596847E-01 -3.68920011E-01 -4.94232179E+00  7.29392679E-01
  3.70775456E-01  4.94602921E+00  7.29392679E-01  3.70775456E-01  4.94602921E+00
  7.29392679E-01  3.70775456E-01  4.94602921E+00  7.29392679E-01  3.70775456E-01
  4.94602921E+00  7.29392679E-01  3.70775456E-01  4.94602921E+00  1.78719324E+00
 -3.95092806E+00 -2.50495303E+00  1.78719324E+00 -3.95092806E+00 -2.50495303E+00
  1.78719324E+00 -3.95092806E+00 -2.50495303E+00  1.78719324E+00 -3.95092806E+00
 -2.50495303E+00  1.78719324E+00 -3.95092806E+00 -2.50495303E+00 -1.78761284E+00
  3.95202761E+00  2.50922737E+00 -1.78761284E+00  3.95202761E+00  2.50922737E+00
 -1.78761284E+00  3.95202761E+00  2.50922737E+00 -1.78761284E+00  3.95202761E+00
  2.50922737E+00 -1.78761284E+00  3.95202761E+00  2.50922737E+00 -1.37988779E-04
  9.59847873E-04  1.74977279E-03 -1.37988779E-04  9.59847873E-04  1.74977279E-03
 -1.37988779E-04  9.59847873E-04  1.74977279E-03 -1.37988779E-04  9.59847873E-04
  1.74977279E-03 -1.37988779E-04  9.59847873E-04  1.74977279E-03  1.32035693E+01
 -6.01351929E-03 -1.11835128E-02  1.32035693E+01 -6.01351929E-03 -1.11835128E-02
  1.32035693E+01 -6.01351929E-03 -1.11835128E-02  1.32035693E+01 -6.01351929E-03
 -1.11835128E-02  1.32035693E+01 -6.01351929E-03 -1.11835128E-02 -1.32022182E+01
 -5.42903843E-03 -1.60401090E-02 -1.32022182E+01 -5.42903843E-03 -1.60401090E-02
 -1.32022182E+01 -5.42903843E-03 -1.60401090E-02 -1.32022182E+01 -5.42903843E-03
 -1.60401090E-02 -1.32022182E+01 -5.42903843E-03 -1.60401090E-02 -1.59449837E+01
  4.47929545E-01  7.05510238E-01 -1.59449837E+01  4.47929545E-01  7.05510238E-01
 -1.59449837E+01  4.47929545E-01  7.05510238E-01 -1.59449837E+01  4.47929545E-01
  7.05510238E-01 -1.59449837E+01  4.47929545E-01  7.05510238E-01 -1.71570560E+01
 -5.21781501E-01 -6.54928166E-01 -1.71570560E+01 -5.21781501E-01 -6.54928166E-01
 -1.62610008E+01 -2.98720138E-01  2.60374391E+00 -1.62610008E+01 -2.98720138E-01
  2.60374391E+00 -1.63118759E+01  2.47920183E+00  6.68377119E-01 -1.63118759E+01
  2.47920183E+00  6.68377119E-01 -1.14850392E+01  1.32692989E+00  1.86379330E+00
 -1.14850392E+01  1.32692989E+00  1.86379330E+00 -1.14850392E+01  1.32692989E+00
  1.86379330E+00 -1.14850392E+01  1.32692989E+00  1.86379330E+00 -1.14850392E+01
  1.32692989E+00  1.86379330E+00 -1.18551383E+01  5.63820693E-01  3.74653689E+00
 -1.18551383E+01  5.63820693E-01  3.74653689E+00 -9.51917412E+00  9.89878296E-01
  1.32967922E+00 -9.51917412E+00  9.89878296E-01  1.32967922E+00 -1.19030976E+01
  3.34806947E+00  1.81838129E+00 -1.19030976E+01  3.34806947E+00  1.81838129E+00
 -1.26569567E+01 -2.82529916E+00  2.18281129E-02 -1.26569567E+01 -2.82529916E+00
  2.18281129E-02 -1.26569567E+01 -2.82529916E+00  2.18281129E-02 -1.26569567E+01
 -2.82529916E+00  2.18281129E-02 -1.26569567E+01 -2.82529916E+00  2.18281129E-02
 -1.39004438E+01 -3.75858573E+00 -1.33527492E+00 -1.39004438E+01 -3.75858573E+00
 -1.33527492E+00 -1.06820720E+01 -3.12479623E+00 -4.96746751E-01 -1.06820720E+01
 -3.12479623E+00 -4.96746751E-01 -1.30103166E+01 -3.54157338E+00  1.92503932E+00
 -1.30103166E+01 -3.54157338E+00  1.92503932E+00 -1.27243764E+01  1.02687731E+00
 -2.65480643E+00 -1.27243764E+01  1.02687731E+00 -2.65480643E+00 -1.27243764E+01
  1.02687731E+00 -2.65480643E+00 -1.27243764E+01  1.02687731E+00 -2.65480643E+00
 -1.27243764E+01  1.02687731E+00 -2.65480643E+00 -1.07528686E+01  6.80615193E-01
 -3.15956739E+00 -1.07528686E+01  6.80615193E-01 -3.15956739E+00 -1.39803999E+01
  5.98440080E-02 -3.97836682E+00 -1.39803999E+01  5.98440080E-02 -3.97836682E+00
 -1.31175736E+01  3.05385803E+00 -2.65091926E+00 -1.31175736E+01  3.05385803E+00
 -2.65091926E+00  1.26717059E+01  2.81680835E+00 -3.35692085E-02  1.26717059E+01
  2.81680835E+00 -3.35692085E-02  1.26717059E+01  2.81680835E+00 -3.35692085E-02
  1.26717059E+01  2.81680835E+00 -3.35692085E-02  1.26717059E+01  2.81680835E+00
 -3.35692085E-02  1.39229333E+01  3.73745455E+00  1.32557851E+00  1.39229333E+01
  3.73745455E+00  1.32557851E+00  1.30229172E+01  3.54194161E+00 -1.93419905E+00
  1.30229172E+01  3.54194161E+00 -1.93419905E+00  1.06992854E+01  3.12233743E+00
  4.91245531E-01  1.06992854E+01  3.12233743E+00  4.91245531E-01  1.27260204E+01
 -1.05206007E+00  2.62295298E+00  1.27260204E+01 -1.05206007E+00  2.62295298E+00
  1.27260204E+01 -1.05206007E+00  2.62295298E+00  1.27260204E+01 -1.05206007E+00
  2.62295298E+00  1.27260204E+01 -1.05206007E+00  2.62295298E+00  1.31119137E+01
 -3.08046564E+00  2.60634039E+00  1.31119137E+01 -3.08046564E+00  2.60634039E+00
  1.39871442E+01 -9.80658747E-02  3.95050636E+00  1.39871442E+01 -9.80658747E-02
  3.95050636E+00  1.07562473E+01 -7.02330302E-01  3.13216992E+00  1.07562473E+01
 -7.02330302E-01  3.13216992E+00  1.14751710E+01 -1.31863993E+00 -1.89404048E+00
  1.14751710E+01 -1.31863993E+00 -1.89404048E+00  1.14751710E+01 -1.31863993E+00
 -1.89404048E+00  1.14751710E+01 -1.31863993E+00 -1.89404048E+00  1.14751710E+01
 -1.31863993E+00 -1.89404048E+00  1.18441665E+01 -5.46603664E-01 -3.77334855E+00
  1.18441665E+01 -5.46603664E-01 -3.77334855E+00  1.18841908E+01 -3.34238922E+00
 -1.86228175E+00  1.18841908E+01 -3.34238922E+00 -1.86228175E+00  9.51289637E+00
 -9.74879805E-01 -1.35220687E+00  9.51289637E+00 -9.74879805E-01 -1.35220687E+00
  1.59427594E+01 -4.68646878E-01 -7.41054324E-01  1.59427594E+01 -4.68646878E-01
 -7.41054324E-01  1.59427594E+01 -4.68646878E-01 -7.41054324E-01  1.59427594E+01
 -4.68646878E-01 -7.41054324E-01  1.59427594E+01 -4.68646878E-01 -7.41054324E-01
  1.62580168E+01  2.86088942E-01 -2.63640427E+00  1.62580168E+01  2.86088942E-01
 -2.63640427E+00  1.71616045E+01  4.89897776E-01  6.21525140E-01  1.71616045E+01
  4.89897776E-01  6.21525140E-01  1.63012329E+01 -2.50141394E+00 -7.13277239E-01
  1.63012329E+01 -2.50141394E+00 -7.13277239E-01
Constraint Structure                       R   N=         177
 -3.58893199E+00  8.73015100E-02 -2.69455870E+00  3.58888089E+00 -8.52873280E-02
  2.69840407E+00 -4.01767245E-01 -4.45880136E+00  3.94296911E-01  4.01697248E-01
  4.46047161E+00 -3.90217220E-01 -2.66786624E+00  5.55877980E-01  3.57431859E+00
  2.66759593E+00 -5.54491187E-01 -3.57052235E+00 -6.21860494E+00  1.51695873E-01
 -4.64329531E+00  6.21755040E+00 -1.48774622E-01  4.64897560E+00 -3.14999782E+00
 -3.44472891E+00 -1.81437341E+00  3.14974263E+00  3.44650309E+00  1.81788429E+00
 -6.94897850E-01 -7.70441731E+00  6.80407116E-01  6.94846750E-01  7.70599307E+00
 -6.76752613E-01 -2.51595676E+00  3.58295278E+00 -2.43207008E+00  2.51597558E+00
 -3.58103308E+00  2.43637465E+00 -4.61690141E+00  9.58238508E-01  6.17093456E+00
  4.61690889E+00 -9.57643510E-01 -6.16690967E+00 -4.94147511E+00  5.05883434E-01
  6.92013814E-01  4.94126905E+00 -5.04636481E-01 -6.87990814E-01 -2.42014590E+00
 -3.07559549E+00  3.12670483E+00  2.42021952E+00  3.07665158E+00 -3.12314670E+00
 -7.29596847E-01 -3.68920011E-01 -4.94232179E+00  7.29392679E-01  3.70775456E-01
  4.94602921E+00  1.78719324E+00 -3.95092806E+00 -2.50495303E+00 -1.78761284E+00
  3.95202761E+00  2.50922737E+00 -1.37988779E-04  9.59847873E-04  1.74977279E-03
  1.32035693E+01 -6.01351929E-03 -1.11835128E-02 -1.32022182E+01 -5.42903843E-03
 -1.60401090E-02 -1.59449837E+01  4.47929545E-01  7.05510238E-01 -1.71570560E+01
 -5.21781501E-01 -6.54928166E-01 -1.62610008E+01 -2.98720138E-01  2.60374391E+00
 -1.63118759E+01  2.47920183E+00  6.68377119E-01 -1.14850392E+01  1.32692989E+00
  1.86379330E+00 -1.18551383E+01  5.63820693E-01  3.74653689E+00 -9.51917412E+00
  9.89878296E-01  1.32967922E+00 -1.19030976E+01  3.34806947E+00  1.81838129E+00
 -1.26569567E+01 -2.82529916E+00  2.18281129E-02 -1.39004438E+01 -3.75858573E+00
 -1.33527492E+00 -1.06820720E+01 -3.12479623E+00 -4.96746751E-01 -1.30103166E+01
 -3.54157338E+00  1.92503932E+00 -1.27243764E+01  1.02687731E+00 -2.65480643E+00
 -1.07528686E+01  6.80615193E-01 -3.15956739E+00 -1.39803999E+01  5.98440080E-02
 -3.97836682E+00 -1.31175736E+01  3.05385803E+00 -2.65091926E+00  1.26717059E+01
  2.81680835E+00 -3.35692085E-02  1.39229333E+01  3.73745455E+00  1.32557851E+00
  1.30229172E+01  3.54194161E+00 -1.93419905E+00  1.06992854E+01  3.12233743E+00
  4.91245531E-01  1.27260204E+01 -1.05206007E+00  2.62295298E+00  1.31119137E+01
 -3.08046564E+00  2.60634039E+00  1.39871442E+01 -9.80658747E-02  3.95050636E+00
  1.07562473E+01 -7.02330302E-01  3.13216992E+00  1.14751710E+01 -1.31863993E+00
 -1.89404048E+00  1.18441665E+01 -5.46603664E-01 -3.77334855E+00  1.18841908E+01
 -3.34238922E+00 -1.86228175E+00  9.51289637E+00 -9.74879805E-01 -1.35220687E+00
  1.59427594E+01 -4.68646878E-01 -7.41054324E-01  1.62580168E+01  2.86088942E-01
 -2.63640427E+00  1.71616045E+01  4.89897776E-01  6.21525140E-01  1.63012329E+01
 -2.50141394E+00 -7.13277239E-01
Num ILSW                                   I              100
ILSW                                       I   N=         100
           1           0           0           0           2           0
           0           0           0           0         402          -1
           5           0           0           0           2           0
           0           0           1           0           1           0
           1           0           0           0           0           0
           0           0      100000           0          -1           0
           0           0           0           0           0           0
           0           0           0           1           0           0
           0 -2000000000           1           0           0           0
           0           0           4          41           0           0
           0           0           5           0           0           0
           0           0           0           0           0           1
           0           0           0           0           0           0
           0           0           0           0           0           0
           0           0           0           0           0           0
           0           0           0           0           0           0
           0           0           0           0
Num RLSW                                   I               41
RLSW                                       R   N=          41
  8.00000000E-01  7.20000000E-01  1.00000000E+00  8.10000000E-01  2.00000000E-01
  0.00000000E+00  0.00000000E+00  1.00000000E+00  0.00000000E+00  0.00000000E+00
  0.00000000E+00  0.00000000E+00  1.00000000E+00  0.00000000E+00  0.00000000E+00
  0.00000000E+00  0.00000000E+00  1.00000000E+00  0.00000000E+00  0.00000000E+00
  0.00000000E+00  0.00000000E+00  1.00000000E+00  0.00000000E+00  0.00000000E+00
  0.00000000E+00  0.00000000E+00  1.00000000E+00  0.00000000E+00  0.00000000E+00
  0.00000000E+00  0.00000000E+00  1.00000000E+00  0.00000000E+00  0.00000000E+00
  0.00000000E+00  0.00000000E+00  0.00000000E+00  1.00000000E+00  1.00000000E+00
  0.00000000E+00
ECP-MxAtEC                                 I           250000
ECP-MaxLECP                                I               10
ECP-MaxAtL                                 I          2250000
ECP-MxTECP                                 I         11250000
ECP-LenNCZ                                 I               28
ECP-KFirst                                 I   N=         590
           1           1           1           1           1           1
           0           0           0           0           0           0
           0           0           0           0           0           0
           0           0           0           0           0           0
           0           0           0           0           0           0
           0           0           0           0           0           0
           0           0           0           0           0           0
           0           0           0           0           0           0
           0           0           0           0           0           0
           0           0           0           0           0           7
           7           7           7           7           7           0
           0           0           0           0           0           0
           0           0           0           0           0           0
           0           0           0           0           0           0
           0           0           0           0           0           0
           0           0           0           0           0           0
           0           0           0           0           0           0
           0           0           0           0           0           0
           0           0           0           0           0           0
           0           0           0           0          14          14
          14          14          14          14           0           0
           0           0           0           0           0           0
           0           0           0           0           0           0
           0           0           0           0           0           0
           0           0           0           0           0           0
           0           0           0           0           0           0
           0           0           0           0           0           0
           0           0           0           0           0           0
           0           0           0           0           0           0
           0           0           0          19          19          19
          19          19          19           0           0           0
           0           0           0           0           0           0
           0           0           0           0           0           0
           0           0           0           0           0           0
           0           0           0           0           0           0
           0           0           0           0           0           0
           0           0           0           0           0           0
           0           0           0           0           0           0
           0           0           0           0           0           0
           0           0          24          24          24          24
          24          24           0           0           0           0
           0           0           0           0           0           0
           0           0           0           0           0           0
           0           0           0           0           0           0
           0           0           0           0           0           0
           0           0           0           0           0           0
           0           0           0           0           0           0
           0           0           0           0           0           0
           0           0           0           0           0           0
           0           0           0           0           0           0
           0           0           0           0           0           0
           0           0           0           0           0           0
           0           0           0           0           0           0
           0           0           0           0           0           0
           0           0           0           0           0           0
           0           0           0           0           0           0
           0           0           0           0           0           0
           0           0           0           0           0           0
           0           0           0           0           0           0
           0           0           0           0           0           0
           0           0           0           0           0           0
           0           0           0           0           0           0
           0           0           0           0           0           0
           0           0           0           0           0           0
           0           0           0           0           0           0
           0           0           0           0           0           0
           0           0           0           0           0           0
           0           0           0           0           0           0
           0           0           0           0           0           0
           0           0           0           0           0           0
           0           0           0           0           0           0
           0           0           0           0           0           0
           0           0           0           0           0           0
           0           0           0           0           0           0
           0           0           0           0           0           0
           0           0           0           0           0           0
           0           0           0           0           0           0
           0           0           0           0           0           0
           0           0           0           0           0           0
           0           0           0           0           0           0
           0           0           0           0           0           0
           0           0           0           0           0           0
           0           0           0           0           0           0
           0           0           0           0           0           0
           0           0           0           0           0           0
           0           0           0           0           0           0
           0           0           0           0           0           0
           0           0           0           0           0           0
           0           0           0           0           0           0
           0           0           0           0           0           0
           0           0           0           0           0           0
           0           0           0           0           0           0
           0           0           0           0           0           0
           0           0           0           0           0           0
           0           0           0           0           0           0
           0           0           0           0           0           0
           0           0           0           0           0           0
           0           0           0           0           0           0
           0           0
ECP-KLast                                  I   N=         590
           6           6           6           6           6           6
           0           0           0           0           0           0
           0           0           0           0           0           0
           0           0           0           0           0           0
           0           0           0           0           0           0
           0           0           0           0           0           0
           0           0           0           0           0           0
           0           0           0           0           0           0
           0           0           0           0           0           0
           0           0           0           0           0          13
          13          13          13          13          13           0
           0           0           0           0           0           0
           0           0           0           0           0           0
           0           0           0           0           0           0
           0           0           0           0           0           0
           0           0           0           0           0           0
           0           0           0           0           0           0
           0           0           0           0           0           0
           0           0           0           0           0           0
           0           0           0           0          18          18
          18          18          18          18           0           0
           0           0           0           0           0           0
           0           0           0           0           0           0
           0           0           0           0           0           0
           0           0           0           0           0           0
           0           0           0           0           0           0
           0           0           0           0           0           0
           0           0           0           0           0           0
           0           0           0           0           0           0
           0           0           0          23          23          23
          23          23          23           0           0           0
           0           0           0           0           0           0
           0           0           0           0           0           0
           0           0           0           0           0           0
           0           0           0           0           0           0
           0           0           0           0           0           0
           0           0           0           0           0           0
           0           0           0           0           0           0
           0           0           0           0           0           0
           0           0          28          28          28          28
          28          28           0           0           0           0
           0           0           0           0           0           0
           0           0           0           0           0           0
           0           0           0           0           0           0
           0           0           0           0           0           0
           0           0           0           0           0           0
           0           0           0           0           0           0
           0           0           0           0           0           0
           0           0           0           0           0           0
           0           0           0           0           0           0
           0           0           0           0           0           0
           0           0           0           0           0           0
           0           0           0           0           0           0
           0           0           0           0           0           0
           0           0           0           0           0           0
           0           0           0           0           0           0
           0           0           0           0           0           0
           0           0           0           0           0           0
           0           0           0           0           0           0
           0           0           0           0           0           0
           0           0           0           0           0           0
           0           0           0           0           0           0
           0           0           0           0           0           0
           0           0           0           0           0           0
           0           0           0           0           0           0
           0           0           0           0           0           0
           0           0           0           0           0           0
           0           0           0           0           0           0
           0           0           0           0           0           0
           0           0           0           0           0           0
           0           0           0           0           0           0
           0           0           0           0           0           0
           0           0           0           0           0           0
           0           0           0           0           0           0
           0           0           0           0           0           0
           0           0           0           0           0           0
           0           0           0           0           0           0
           0           0           0           0           0           0
           0           0           0           0           0           0
           0           0           0           0           0           0
           0           0           0           0           0           0
           0           0           0           0           0           0
           0           0           0           0           0           0
           0           0           0           0           0           0
           0           0           0           0           0           0
           0           0           0           0           0           0
           0           0           0           0           0           0
           0           0           0           0           0           0
           0           0           0           0           0           0
           0           0           0           0           0           0
           0           0           0           0           0           0
           0           0           0           0           0           0
           0           0           0           0           0           0
           0           0           0           0           0           0
           0           0           0           0           0           0
           0           0           0           0           0           0
           0           0           0           0           0           0
           0           0           0           0           0           0
           0           0
ECP-LMax                                   I   N=          59
           4           4           4           4           4           4
           0           0           0           0           0           0
           0           0           0           0           0           0
           0           0           0           0           0           0
           0           0           0           0           0           0
           0           0           0           0           0           0
           0           0           0           0           0           0
           0           0           0           0           0           0
           0           0           0           0           0           0
           0           0           0           0           0
ECP-LPSkip                                 I   N=          59
           0           0           0           0           0           0
           1           1           1           1           1           1
           1           1           1           1           1           1
           1           1           1           1           1           1
           1           1           1           1           1           1
           1           1           1           1           1           1
           1           1           1           1           1           1
           1           1           1           1           1           1
           1           1           1           1           1           1
           1           1           1           1           1
ECP-RNFroz                                 R   N=          59
  6.00000000E+01  6.00000000E+01  6.00000000E+01  6.00000000E+01  6.00000000E+01
  6.00000000E+01  0.00000000E+00  0.00000000E+00  0.00000000E+00  0.00000000E+00
  0.00000000E+00  0.00000000E+00  0.00000000E+00  0.00000000E+00  0.00000000E+00
  0.00000000E+00  0.00000000E+00  0.00000000E+00  0.00000000E+00  0.00000000E+00
  0.00000000E+00  0.00000000E+00  0.00000000E+00  0.00000000E+00  0.00000000E+00
  0.00000000E+00  0.00000000E+00  0.00000000E+00  0.00000000E+00  0.00000000E+00
  0.00000000E+00  0.00000000E+00  0.00000000E+00  0.00000000E+00  0.00000000E+00
  0.00000000E+00  0.00000000E+00  0.00000000E+00  0.00000000E+00  0.00000000E+00
  0.00000000E+00  0.00000000E+00  0.00000000E+00  0.00000000E+00  0.00000000E+00
  0.00000000E+00  0.00000000E+00  0.00000000E+00  0.00000000E+00  0.00000000E+00
  0.00000000E+00  0.00000000E+00  0.00000000E+00  0.00000000E+00  0.00000000E+00
  0.00000000E+00  0.00000000E+00  0.00000000E+00  0.00000000E+00
ECP-NLP                                    I   N=          28
           1           2           2           2           2           2
           0           1           2           2           2           2
           2           0           1           2           2           2
           0           1           2           2           2           0
           1           2           2           2
ECP-CLP1                                   R   N=          28
 -6.00000000E+01 -6.64198792E+02 -2.38614365E+02 -8.84192407E+01 -2.06062326E+01
 -9.28379200E-01  3.00000000E+00  3.91192967E+01  1.18096930E+03  7.28956421E+02
  2.93559114E+02  5.62673149E+02 -4.57380719E+02  2.00000000E+00  6.38948393E+01
  2.05890184E+02  3.12142715E+02 -2.31396128E+02  3.00000000E+00  5.53315256E+01
  2.67197665E+02  1.46848558E+02  4.41055243E+01  4.00000000E+00  5.03065523E+01
  1.90736310E+02  9.17605552E+01  8.42473120E+00
ECP-CLP2                                   R   N=          28
  0.00000000E+00  0.00000000E+00  0.00000000E+00  0.00000000E+00  0.00000000E+00
  0.00000000E+00  0.00000000E+00  0.00000000E+00  0.00000000E+00  0.00000000E+00
  0.00000000E+00  0.00000000E+00  0.00000000E+00  0.00000000E+00  0.00000000E+00
  0.00000000E+00  0.00000000E+00  0.00000000E+00  0.00000000E+00  0.00000000E+00
  0.00000000E+00  0.00000000E+00  0.00000000E+00  0.00000000E+00  0.00000000E+00
  0.00000000E+00  0.00000000E+00  0.00000000E+00
ECP-ZLP                                    R   N=          28
  8.39448912E+02  1.92853248E+02  4.86651974E+01  1.29221727E+01  4.57488900E+00
  1.26817960E+00  3.13426752E+02  6.99315546E+02  2.59892374E+02  8.54999980E+01
  2.27635925E+01  4.07643170E+00  3.88271620E+00  2.24392642E+02  6.16736931E+01
  1.91469043E+01  3.55657100E+00  3.32632100E+00  1.61527896E+02  7.55814607E+01
  3.89115852E+01  1.25426271E+01  3.46151870E+00  9.12102727E+01  4.54152756E+01
  2.20452967E+01  6.98104130E+00  1.83804800E+00
MxBond                                     I                5
NBond                                      I   N=          59
           5           5           5           5           5           5
           1           1           2           2           1           1
           2           2           1           1           2           2
           2           2           2           2           2           2
           0           4           4           4           1           1
           1           4           1           1           1           4
           1           1           1           4           1           1
           1           4           1           1           1           4
           1           1           1           4           1           1
           1           4           1           1           1
IBond                                      I   N=         295
           7           9          13          17          21           8
          10          14          18          22           9          11
          14          19          23          10          12          13
          20          24          15          17          19          22
          24          16          18          20          21          23
           1           0           0           0           0           2
           0           0           0           0           1           3
           0           0           0           2           4           0
           0           0           3           0           0           0
           0           4           0           0           0           0
           1           4           0           0           0           2
           3           0           0           0           5           0
           0           0           0           6           0           0
           0           0           1           5           0           0
           0           2           6           0           0           0
           3           5           0           0           0           4
           6           0           0           0           1           6
           0           0           0           2           5           0
           0           0           3           6           0           0
           0           4           5           0           0           0
           0           0           0           0           0          44
          48          52          56           0          28          32
          36          40           0          27          29          30
          31           0          28           0           0           0
           0          28           0           0           0           0
          28           0           0           0           0          27
          33          34          35           0          32           0
           0           0           0          32           0           0
           0           0          32           0           0           0
           0          27          37          38          39           0
          36           0           0           0           0          36
           0           0           0           0          36           0
           0           0           0          27          41          42
          43           0          40           0           0           0
           0          40           0           0           0           0
          40           0           0           0           0          26
          45          46          47           0          44           0
           0           0           0          44           0           0
           0           0          44           0           0           0
           0          26          49          50          51           0
          48           0           0           0           0          48
           0           0           0           0          48           0
           0           0           0          26          53          54
          55           0          52           0           0           0
           0          52           0           0           0           0
          52           0           0           0           0          26
          57          58          59           0          56           0
           0           0           0          56           0           0
           0           0          56           0           0           0
           0
RBond                                      R   N=         295
  2.00000000E+00  1.00000000E+00  1.00000000E+00  1.00000000E+00  1.00000000E+00
  2.00000000E+00  1.00000000E+00  1.00000000E+00  1.00000000E+00  1.00000000E+00
  1.00000000E+00  2.00000000E+00  1.00000000E+00  1.00000000E+00  1.00000000E+00
  1.00000000E+00  2.00000000E+00  1.00000000E+00  1.00000000E+00  1.00000000E+00
  2.00000000E+00  1.00000000E+00  1.00000000E+00  1.00000000E+00  1.00000000E+00
  2.00000000E+00  1.00000000E+00  1.00000000E+00  1.00000000E+00  1.00000000E+00
  2.00000000E+00  0.00000000E+00  0.00000000E+00  0.00000000E+00  0.00000000E+00
  2.00000000E+00  0.00000000E+00  0.00000000E+00  0.00000000E+00  0.00000000E+00
  1.00000000E+00  1.00000000E+00  0.00000000E+00  0.00000000E+00  0.00000000E+00
  1.00000000E+00  1.00000000E+00  0.00000000E+00  0.00000000E+00  0.00000000E+00
  2.00000000E+00  0.00000000E+00  0.00000000E+00  0.00000000E+00  0.00000000E+00
  2.00000000E+00  0.00000000E+00  0.00000000E+00  0.00000000E+00  0.00000000E+00
  1.00000000E+00  1.00000000E+00  0.00000000E+00  0.00000000E+00  0.00000000E+00
  1.00000000E+00  1.00000000E+00  0.00000000E+00  0.00000000E+00  0.00000000E+00
  2.00000000E+00  0.00000000E+00  0.00000000E+00  0.00000000E+00  0.00000000E+00
  2.00000000E+00  0.00000000E+00  0.00000000E+00  0.00000000E+00  0.00000000E+00
  1.00000000E+00  1.00000000E+00  0.00000000E+00  0.00000000E+00  0.00000000E+00
  1.00000000E+00  1.00000000E+00  0.00000000E+00  0.00000000E+00  0.00000000E+00
  1.00000000E+00  1.00000000E+00  0.00000000E+00  0.00000000E+00  0.00000000E+00
  1.00000000E+00  1.00000000E+00  0.00000000E+00  0.00000000E+00  0.00000000E+00
  1.00000000E+00  1.00000000E+00  0.00000000E+00  0.00000000E+00  0.00000000E+00
  1.00000000E+00  1.00000000E+00  0.00000000E+00  0.00000000E+00  0.00000000E+00
  1.00000000E+00  1.00000000E+00  0.00000000E+00  0.00000000E+00  0.00000000E+00
  1.00000000E+00  1.00000000E+00  0.00000000E+00  0.00000000E+00  0.00000000E+00
  0.00000000E+00  0.00000000E+00  0.00000000E+00  0.00000000E+00  0.00000000E+00
  1.00000000E+00  1.00000000E+00  1.00000000E+00  1.00000000E+00  0.00000000E+00
  1.00000000E+00  1.00000000E+00  1.00000000E+00  1.00000000E+00  0.00000000E+00
  1.00000000E+00  1.00000000E+00  1.00000000E+00  1.00000000E+00  0.00000000E+00
  1.00000000E+00  0.00000000E+00  0.00000000E+00  0.00000000E+00  0.00000000E+00
  1.00000000E+00  0.00000000E+00  0.00000000E+00  0.00000000E+00  0.00000000E+00
  1.00000000E+00  0.00000000E+00  0.00000000E+00  0.00000000E+00  0.00000000E+00
  1.00000000E+00  1.00000000E+00  1.00000000E+00  1.00000000E+00  0.00000000E+00
  1.00000000E+00  0.00000000E+00  0.00000000E+00  0.00000000E+00  0.00000000E+00
  1.00000000E+00  0.00000000E+00  0.00000000E+00  0.00000000E+00  0.00000000E+00
  1.00000000E+00  0.00000000E+00  0.00000000E+00  0.00000000E+00  0.00000000E+00
  1.00000000E+00  1.00000000E+00  1.00000000E+00  1.00000000E+00  0.00000000E+00
  1.00000000E+00  0.00000000E+00  0.00000000E+00  0.00000000E+00  0.00000000E+00
  1.00000000E+00  0.00000000E+00  0.00000000E+00  0.00000000E+00  0.00000000E+00
  1.00000000E+00  0.00000000E+00  0.00000000E+00  0.00000000E+00  0.00000000E+00
  1.00000000E+00  1.00000000E+00  1.00000000E+00  1.00000000E+00  0.00000000E+00
  1.00000000E+00  0.00000000E+00  0.00000000E+00  0.00000000E+00  0.00000000E+00
  1.00000000E+00  0.00000000E+00  0.00000000E+00  0.00000000E+00  0.00000000E+00
  1.00000000E+00  0.00000000E+00  0.00000000E+00  0.00000000E+00  0.00000000E+00
  1.00000000E+00  1.00000000E+00  1.00000000E+00  1.00000000E+00  0.00000000E+00
  1.00000000E+00  0.00000000E+00  0.00000000E+00  0.00000000E+00  0.00000000E+00
  1.00000000E+00  0.00000000E+00  0.00000000E+00  0.00000000E+00  0.00000000E+00
  1.00000000E+00  0.00000000E+00  0.00000000E+00  0.00000000E+00  0.00000000E+00
  1.00000000E+00  1.00000000E+00  1.00000000E+00  1.00000000E+00  0.00000000E+00
  1.00000000E+00  0.00000000E+00  0.00000000E+00  0.00000000E+00  0.00000000E+00
  1.00000000E+00  0.00000000E+00  0.00000000E+00  0.00000000E+00  0.00000000E+00
  1.00000000E+00  0.00000000E+00  0.00000000E+00  0.00000000E+00  0.00000000E+00
  1.00000000E+00  1.00000000E+00  1.00000000E+00  1.00000000E+00  0.00000000E+00
  1.00000000E+00  0.00000000E+00  0.00000000E+00  0.00000000E+00  0.00000000E+00
  1.00000000E+00  0.00000000E+00  0.00000000E+00  0.00000000E+00  0.00000000E+00
  1.00000000E+00  0.00000000E+00  0.00000000E+00  0.00000000E+00  0.00000000E+00
  1.00000000E+00  1.00000000E+00  1.00000000E+00  1.00000000E+00  0.00000000E+00
  1.00000000E+00  0.00000000E+00  0.00000000E+00  0.00000000E+00  0.00000000E+00
  1.00000000E+00  0.00000000E+00  0.00000000E+00  0.00000000E+00  0.00000000E+00
  1.00000000E+00  0.00000000E+00  0.00000000E+00  0.00000000E+00  0.00000000E+00
Virial Ratio                               R      2.148443687825748E+00
SCF Energy                                 R     -2.266480724377350E+03
Total Energy                               R     -2.266480724377350E+03
S**2                                       R      7.606527560894563E-01
S**2 after annihilation                    R      7.501008759882640E-01
RMS Force                                  R      4.525752625214103E-03
RMS Density                                R      1.420987898662444E-09
External E-field                           R   N=          35
  0.00000000E+00  0.00000000E+00  0.00000000E+00  0.00000000E+00  0.00000000E+00
  0.00000000E+00  0.00000000E+00  0.00000000E+00  0.00000000E+00  0.00000000E+00
  0.00000000E+00  0.00000000E+00  0.00000000E+00  0.00000000E+00  0.00000000E+00
  0.00000000E+00  0.00000000E+00  0.00000000E+00  0.00000000E+00  0.00000000E+00
  0.00000000E+00  0.00000000E+00  0.00000000E+00  0.00000000E+00  0.00000000E+00
  0.00000000E+00  0.00000000E+00  0.00000000E+00  0.00000000E+00  0.00000000E+00
  0.00000000E+00  0.00000000E+00  0.00000000E+00  0.00000000E+00  0.00000000E+00
IOpCl                                      I                1
IROHF                                      I                0
Alpha Orbital Energies                     R   N=         441
 -1.88888215E+01 -1.88681540E+01 -1.88681490E+01 -1.88681207E+01 -1.88681128E+01
 -1.88656676E+01 -1.88656429E+01 -1.88656296E+01 -1.88656008E+01 -1.88642301E+01
 -1.88642291E+01 -1.88636464E+01 -1.88636388E+01 -1.88524220E+01 -1.88524036E+01
 -1.88488211E+01 -1.88488177E+01 -1.88454279E+01 -1.88453862E+01 -1.42968493E+01
 -1.42968103E+01 -1.01025165E+01 -1.01024797E+01 -1.01015737E+01 -1.01014823E+01
 -1.00991805E+01 -1.00990472E+01 -1.00971666E+01 -1.00971102E+01 -3.00589136E+00
 -3.00588263E+00 -2.99846437E+00 -2.99845865E+00 -2.99167767E+00 -2.99158539E+00
 -1.73505412E+00 -1.73504918E+00 -1.73348342E+00 -1.73346320E+00 -1.73182365E+00
 -1.73180346E+00 -1.72863284E+00 -1.72862465E+00 -1.72691358E+00 -1.72691065E+00
 -1.72566169E+00 -1.72565830E+00 -1.72244518E+00 -1.72244277E+00 -1.72236860E+00
 -1.72235278E+00 -1.71752761E+00 -1.71744006E+00 -8.94560892E-01 -8.68585437E-01
 -8.68438048E-01 -8.65815381E-01 -8.65807258E-01 -8.61911529E-01 -8.61907952E-01
 -7.17517367E-01 -7.17510861E-01 -7.16572947E-01 -7.16526742E-01 -7.16446396E-01
 -7.16395751E-01 -7.15574335E-01 -7.15416707E-01 -7.15354651E-01 -7.15288086E-01
 -7.12891042E-01 -7.12859432E-01 -7.10299250E-01 -7.10222168E-01 -6.72609880E-01
 -6.72379357E-01 -6.72364638E-01 -6.72229303E-01 -6.72194670E-01 -6.72041728E-01
 -6.71860615E-01 -6.71764189E-01 -6.69638822E-01 -6.69636782E-01 -6.69521987E-01
 -6.69506357E-01 -6.68294371E-01 -6.68184971E-01 -6.67984331E-01 -6.67756789E-01
 -6.65375622E-01 -6.65325771E-01 -6.65234741E-01 -6.65128925E-01 -6.65080790E-01
 -6.64970549E-01 -6.63928151E-01 -6.63919443E-01 -5.75427982E-01 -5.75391886E-01
 -5.75336348E-01 -5.75333542E-01 -5.68661787E-01 -5.68613138E-01 -5.68603357E-01
 -5.68532288E-01 -5.62147196E-01 -5.62091696E-01 -5.62037517E-01 -5.61981279E-01
 -5.22622817E-01 -5.22549158E-01 -5.22497116E-01 -5.22413856E-01 -5.22411508E-01
 -5.22401128E-01 -5.21889290E-01 -5.21836979E-01 -5.21683953E-01 -5.21667471E-01
 -5.21349108E-01 -5.21317719E-01 -5.20555286E-01 -5.20485277E-01 -5.20458253E-01
 -5.20391530E-01 -5.20387807E-01 -5.20333305E-01 -5.19522815E-01 -5.19384724E-01
 -5.19350469E-01 -5.19328237E-01 -5.18622214E-01 -5.18553462E-01 -3.42389219E-01
 -3.42319070E-01 -3.41440456E-01 -3.41371389E-01 -3.38382118E-01 -3.38365333E-01
 -3.38160834E-01 -3.38148231E-01 -3.35761137E-01 -3.35577558E-01 -3.35495979E-01
 -3.35452396E-01 -3.26597511E-01 -3.26573648E-01 -3.24209941E-01 -3.24050972E-01
 -3.23748421E-01 -3.23728601E-01 -3.04289281E-01 -3.03449221E-01 -3.03330318E-01
 -2.84967468E-01 -2.84959899E-01 -2.79413565E-01 -2.73740388E-01 -2.73721615E-01
 -2.73671262E-01  3.10915872E-01 -1.31977470E-01 -1.29015426E-01 -1.28970741E-01
 -1.28329438E-01 -1.17364782E-01 -1.17129272E-01  4.01456651E-02  4.01466695E-02
  4.09251549E-02  4.09458394E-02  4.27170499E-02  4.27200295E-02  4.28413213E-02
  4.28518682E-02  4.51675524E-02  4.56551775E-02  4.60461321E-02  4.62235409E-02
  2.15445642E-01  2.15517979E-01  2.15884366E-01  2.16004959E-01  2.16529939E-01
  2.16884921E-01  2.18996002E-01  2.19211851E-01  2.88350705E-01  2.88819581E-01
  2.88871154E-01  2.89328848E-01  2.90082862E-01  2.90084035E-01  2.90742551E-01
  2.91035248E-01  2.91534548E-01  2.91762850E-01  2.91789589E-01  2.91882972E-01
  2.92095796E-01  2.92310333E-01  2.93429928E-01  2.93457646E-01  2.94671274E-01
  2.94689573E-01  2.95511326E-01  2.95520805E-01  2.99104835E-01  2.99168999E-01
  3.03057731E-01  3.03074376E-01  3.10955341E-01  3.12300782E-01  3.12353359E-01
  3.14285441E-01  3.14324529E-01  3.53571826E-01  3.53585360E-01  3.54904815E-01
  3.55014289E-01  3.59414908E-01  3.59556310E-01  4.76260139E-01  4.76420534E-01
  4.76465026E-01  4.76485914E-01  4.76646153E-01  4.76661353E-01  4.76833834E-01
  4.76977290E-01  4.77089895E-01  4.77278076E-01  4.77303640E-01  4.77326617E-01
  4.77402621E-01  4.77489678E-01  4.77558736E-01  4.77576278E-01  4.77820748E-01
  4.77832448E-01  4.78728281E-01  4.78865553E-01  4.86487896E-01  4.86693549E-01
  4.89868882E-01  4.90105302E-01  2.56482531E-01  2.57139846E-01  2.57828432E-01
  2.75414463E-01  3.29640632E-01  3.31862180E-01  3.38730024E-01  3.38739088E-01
  3.40165463E-01  3.40168844E-01  3.43154053E-01  3.43264798E-01  3.46937820E-01
  3.47158630E-01  3.50514500E-01  3.50530816E-01  3.52937904E-01  3.52942575E-01
  3.55763270E-01  3.55794634E-01  3.65183421E-01  3.67726854E-01  3.73760044E-01
  3.74026364E-01  3.74054081E-01  3.96316742E-01  4.86928674E-01  4.92136264E-01
  4.96872904E-01  4.97057612E-01  5.02495225E-01  5.02626687E-01  1.00000000E+03
  1.00000000E+03  1.00000000E+03  1.00000000E+03  1.00000000E+03  1.00000000E+03
  1.00000000E+03  1.00000000E+03  1.00000000E+03  1.00000000E+03  1.00000000E+03
  1.00000000E+03  1.00000000E+03  1.00000000E+03  1.00000000E+03  1.00000000E+03
  1.00000000E+03  1.00000000E+03  1.00000000E+03  1.00000000E+03  1.00000000E+03
  1.00000000E+03  1.00000000E+03  1.00000000E+03  1.00000000E+03  1.00000000E+03
  1.00000000E+03  1.00000000E+03  1.00000000E+03  1.00000000E+03  1.00000000E+03
  1.00000000E+03  1.00000000E+03  1.00000000E+03  1.00000000E+03  1.00000000E+03
  1.00000000E+03  1.00000000E+03  1.00000000E+03  1.00000000E+03  1.00000000E+03
  1.00000000E+03  1.00000000E+03  1.00000000E+03  1.00000000E+03  1.00000000E+03
  1.00000000E+03  1.00000000E+03  1.00000000E+03  1.00000000E+03  1.00000000E+03
  1.00000000E+03  1.00000000E+03  1.00000000E+03  1.00000000E+03  1.00000000E+03
  1.00000000E+03  1.00000000E+03  1.00000000E+03  1.00000000E+03  1.00000000E+03
  1.00000000E+03  1.00000000E+03  1.00000000E+03  1.00000000E+03  1.00000000E+03
  1.00000000E+03  1.00000000E+03  1.00000000E+03  1.00000000E+03  1.00000000E+03
  1.00000000E+03  1.00000000E+03  1.00000000E+03  1.00000000E+03  1.00000000E+03
  1.00000000E+03  1.00000000E+03  1.00000000E+03  1.00000000E+03  1.00000000E+03
  1.00000000E+03  1.00000000E+03  1.00000000E+03  1.00000000E+03  1.00000000E+03
  1.00000000E+03  1.00000000E+03  1.00000000E+03  1.00000000E+03  1.00000000E+03
  1.00000000E+03  1.00000000E+03  1.00000000E+03  1.00000000E+03  1.00000000E+03
  1.00000000E+03  1.00000000E+03  1.00000000E+03  1.00000000E+03  1.00000000E+03
  1.00000000E+03  1.00000000E+03  1.00000000E+03  1.00000000E+03  1.00000000E+03
  1.00000000E+03  1.00000000E+03  1.00000000E+03  1.00000000E+03  1.00000000E+03
  1.00000000E+03  1.00000000E+03  1.00000000E+03  1.00000000E+03  1.00000000E+03
  1.00000000E+03  1.00000000E+03  1.00000000E+03  1.00000000E+03  1.00000000E+03
  1.00000000E+03  1.00000000E+03  1.00000000E+03  1.00000000E+03  1.00000000E+03
  1.00000000E+03  1.00000000E+03  1.00000000E+03  1.00000000E+03  1.00000000E+03
  1.00000000E+03  1.00000000E+03  1.00000000E+03  1.00000000E+03  1.00000000E+03
  1.00000000E+03  1.00000000E+03  1.00000000E+03  1.00000000E+03  1.00000000E+03
  1.00000000E+03  1.00000000E+03  1.00000000E+03  1.00000000E+03  1.00000000E+03
  1.00000000E+03  1.00000000E+03  1.00000000E+03  1.00000000E+03  1.00000000E+03
  1.00000000E+03  1.00000000E+03  1.00000000E+03  1.00000000E+03  1.00000000E+03
  1.00000000E+03  1.00000000E+03  1.00000000E+03  1.00000000E+03  1.00000000E+03
  1.00000000E+03
Beta Orbital Energies                      R   N=         441
 -1.88888437E+01 -1.88689714E+01 -1.88689670E+01 -1.88689362E+01 -1.88689315E+01
 -1.88650176E+01 -1.88649941E+01 -1.88649761E+01 -1.88649476E+01 -1.88626562E+01
 -1.88626529E+01 -1.88621593E+01 -1.88621516E+01 -1.88524828E+01 -1.88524645E+01
 -1.88490889E+01 -1.88490851E+01 -1.88458818E+01 -1.88458426E+01 -1.42968493E+01
 -1.42968103E+01 -1.01025166E+01 -1.01024798E+01 -1.01015740E+01 -1.01014826E+01
 -1.00991806E+01 -1.00990473E+01 -1.00971687E+01 -1.00971122E+01 -3.00588720E+00
 -3.00587930E+00 -2.99501346E+00 -2.99501305E+00 -2.98505460E+00 -2.98492498E+00
 -1.73480716E+00 -1.73480077E+00 -1.73350430E+00 -1.73348274E+00 -1.73185785E+00
 -1.73183857E+00 -1.72251697E+00 -1.72250580E+00 -1.72243744E+00 -1.72242682E+00
 -1.72242437E+00 -1.72241904E+00 -1.71422627E+00 -1.71412031E+00 -1.71105035E+00
 -1.71101078E+00 -1.71089409E+00 -1.71086962E+00 -8.94592462E-01 -8.69797963E-01
 -8.69782715E-01 -8.69494501E-01 -8.69450075E-01 -8.68769330E-01 -8.68620855E-01
 -8.10537132E-01 -8.10421207E-01 -7.80439954E-01 -7.80427212E-01 -7.58614599E-01
 -7.58583205E-01 -7.51283447E-01 -7.51053132E-01 -7.17350820E-01 -7.17344764E-01
 -7.16573015E-01 -7.16526811E-01 -7.16446265E-01 -7.16395622E-01 -7.15574518E-01
 -7.15416846E-01 -7.15354836E-01 -7.15288231E-01 -7.10392427E-01 -7.10356559E-01
 -7.05754569E-01 -7.05652944E-01 -6.76097949E-01 -6.76058403E-01 -6.75920646E-01
 -6.75889202E-01 -6.75868924E-01 -6.75787230E-01 -6.75723861E-01 -6.75694912E-01
 -6.69719632E-01 -6.69643889E-01 -6.69613657E-01 -6.69421132E-01 -6.69110712E-01
 -6.69101318E-01 -6.68999326E-01 -6.68979221E-01 -5.64768100E-01 -5.64719121E-01
 -5.64686701E-01 -5.64618227E-01 -5.58658918E-01 -5.58592662E-01 -5.58547572E-01
 -5.58477251E-01 -5.22622861E-01 -5.22549200E-01 -5.22497178E-01 -5.22413918E-01
 -5.22411625E-01 -5.22401245E-01 -5.21889206E-01 -5.21836898E-01 -5.21683912E-01
 -5.21667430E-01 -5.21350453E-01 -5.21319042E-01 -5.20555265E-01 -5.20485276E-01
 -5.20458251E-01 -5.20391510E-01 -5.20388225E-01 -5.20333732E-01 -5.19522912E-01
 -5.19384822E-01 -5.19350607E-01 -5.19328378E-01 -5.18631569E-01 -5.18562781E-01
 -3.62278410E-01 -3.62213662E-01 -3.57808034E-01 -3.57800692E-01 -3.51343296E-01
 -3.51303742E-01 -3.41729993E-01 -3.41660478E-01 -3.39009386E-01 -3.38998265E-01
 -3.36726708E-01 -3.36700119E-01 -3.36651310E-01 -3.36617792E-01 -3.19801815E-01
 -3.19796687E-01 -3.15732195E-01 -3.15695336E-01 -3.13171475E-01 -3.13145027E-01
 -3.04417960E-01 -3.03541468E-01 -3.03384413E-01 -2.89791972E-01 -2.89755453E-01
 -2.66190104E-01 -2.66186001E-01  3.13432304E-01  3.13484938E-01  3.44950925E-01
  3.45006941E-01 -3.11436337E-01 -3.11422254E-01 -2.70757874E-01 -2.70743205E-01
 -1.16490992E-01 -1.16458031E-01 -1.03831985E-01 -1.03823163E-01 -9.50641492E-02
 -9.49213193E-02 -2.44653690E-02 -2.44648152E-02 -1.87690931E-02 -1.87395290E-02
  3.97850987E-02  3.97898205E-02  4.34202353E-02  4.34306672E-02  4.78582252E-02
  4.79028199E-02  4.83537327E-02  4.84387456E-02  2.15445354E-01  2.15517694E-01
  2.15884199E-01  2.16004789E-01  2.16529725E-01  2.16884707E-01  2.18994899E-01
  2.19210740E-01  2.81896729E-01  2.81920522E-01  2.83069779E-01  2.83086693E-01
  2.84226620E-01  2.84330870E-01  2.84500073E-01  2.84697213E-01  2.92734756E-01
  2.92822290E-01  2.92878904E-01  2.92886012E-01  2.95951402E-01  2.96096122E-01
  2.96290545E-01  2.96394244E-01  2.98952206E-01  2.99004467E-01  3.14534915E-01
  3.14585220E-01  3.23499520E-01  3.23513560E-01  3.28730466E-01  3.28757972E-01
  3.48134961E-01  3.48173152E-01  3.56153174E-01  3.56178677E-01  3.61406410E-01
  3.61499381E-01  3.67036116E-01  3.67178171E-01  4.76260055E-01  4.76420450E-01
  4.76464485E-01  4.76485890E-01  4.76646129E-01  4.76660814E-01  4.76833739E-01
  4.76977196E-01  4.77089744E-01  4.77277808E-01  4.77301700E-01  4.77324663E-01
  4.77401221E-01  4.77489524E-01  4.77558134E-01  4.77576006E-01  4.77820135E-01
  4.77831023E-01  4.78734724E-01  4.78872081E-01  4.86490317E-01  4.86695920E-01
  4.89893234E-01  4.90129815E-01  2.17312452E-01  2.17961126E-01  2.24481949E-01
  2.25705546E-01  3.38730273E-01  3.38739344E-01  3.40165922E-01  3.40169304E-01
  3.43437549E-01  3.43548150E-01  3.46669375E-01  3.46890523E-01  3.50515786E-01
  3.50532183E-01  3.52939391E-01  3.52944668E-01  3.55870401E-01  3.55873925E-01
  3.62600315E-01  3.62647789E-01  3.69796280E-01  3.71096726E-01  3.74476533E-01
  3.74530793E-01  3.77847544E-01  3.77891230E-01  4.96868299E-01  4.97052861E-01
  5.02571181E-01  5.02703809E-01  5.30378845E-01  5.31831320E-01  5.41161190E-01
  1.00000000E+03  1.00000000E+03  1.00000000E+03  1.00000000E+03  1.00000000E+03
  1.00000000E+03  1.00000000E+03  1.00000000E+03  1.00000000E+03  1.00000000E+03
  1.00000000E+03  1.00000000E+03  1.00000000E+03  1.00000000E+03  1.00000000E+03
  1.00000000E+03  1.00000000E+03  1.00000000E+03  1.00000000E+03  1.00000000E+03
  1.00000000E+03  1.00000000E+03  1.00000000E+03  1.00000000E+03  1.00000000E+03
  1.00000000E+03  1.00000000E+03  1.00000000E+03  1.00000000E+03  1.00000000E+03
  1.00000000E+03  1.00000000E+03  1.00000000E+03  1.00000000E+03  1.00000000E+03
  1.00000000E+03  1.00000000E+03  1.00000000E+03  1.00000000E+03  1.00000000E+03
  1.00000000E+03  1.00000000E+03  1.00000000E+03  1.00000000E+03  1.00000000E+03
  1.00000000E+03  1.00000000E+03  1.00000000E+03  1.00000000E+03  1.00000000E+03
  1.00000000E+03  1.00000000E+03  1.00000000E+03  1.00000000E+03  1.00000000E+03
  1.00000000E+03  1.00000000E+03  1.00000000E+03  1.00000000E+03  1.00000000E+03
  1.00000000E+03  1.00000000E+03  1.00000000E+03  1.00000000E+03  1.00000000E+03
  1.00000000E+03  1.00000000E+03  1.00000000E+03  1.00000000E+03  1.00000000E+03
  1.00000000E+03  1.00000000E+03  1.00000000E+03  1.00000000E+03  1.00000000E+03
  1.00000000E+03  1.00000000E+03  1.00000000E+03  1.00000000E+03  1.00000000E+03
  1.00000000E+03  1.00000000E+03  1.00000000E+03  1.00000000E+03  1.00000000E+03
  1.00000000E+03  1.00000000E+03  1.00000000E+03  1.00000000E+03  1.00000000E+03
  1.00000000E+03  1.00000000E+03  1.00000000E+03  1.00000000E+03  1.00000000E+03
  1.00000000E+03  1.00000000E+03  1.00000000E+03  1.00000000E+03  1.00000000E+03
  1.00000000E+03  1.00000000E+03  1.00000000E+03  1.00000000E+03  1.00000000E+03
  1.00000000E+03  1.00000000E+03  1.00000000E+03  1.00000000E+03  1.00000000E+03
  1.00000000E+03  1.00000000E+03  1.00000000E+03  1.00000000E+03  1.00000000E+03
  1.00000000E+03  1.00000000E+03  1.00000000E+03  1.00000000E+03  1.00000000E+03
  1.00000000E+03  1.00000000E+03  1.00000000E+03  1.00000000E+03  1.00000000E+03
  1.00000000E+03  1.00000000E+03  1.00000000E+03  1.00000000E+03  1.00000000E+03
  1.00000000E+03  1.00000000E+03  1.00000000E+03  1.00000000E+03  1.00000000E+03
  1.00000000E+03  1.00000000E+03  1.00000000E+03  1.00000000E+03  1.00000000E+03
  1.00000000E+03  1.00000000E+03  1.00000000E+03  1.00000000E+03  1.00000000E+03
  1.00000000E+03  1.00000000E+03  1.00000000E+03  1.00000000E+03  1.00000000E+03
  1.00000000E+03  1.00000000E+03  1.00000000E+03  1.00000000E+03  1.00000000E+03
  1.00000000E+03  1.00000000E+03  1.00000000E+03  1.00000000E+03  1.00000000E+03
  1.00000000E+03
Alpha MO coefficients                      R   N=      194481
  7.74268410E-04  1.54497607E-04 -3.14656392E-04  1.40982366E-03 -3.47318824E-05
  1.05245409E-03 -2.17257221E-03  4.54798582E-05 -1.63518192E-03  1.31596756E-04
 -2.92665675E-06  7.41095890E-05 -3.08089980E-05 -4.40009675E-04  9.55485172E-06
 -2.84600947E-04  1.30644332E-05 -1.24709988E-04 -2.23796089E-03  5.09749909E-05
 -1.47706360E-03  7.02989734E-05  7.75101893E-04  1.53477323E-04 -3.11569577E-04
 -1.40879496E-03  3.45560846E-05 -1.05168700E-03  2.16939970E-03 -4.65160781E-05
  1.63192006E-03 -1.31656023E-04  2.93716049E-06 -7.42102828E-05 -3.06021903E-05
 -4.38903920E-04  9.53602627E-06 -2.84114630E-04  1.31490920E-05 -1.24317555E-04
 -2.23561989E-03  5.14378608E-05 -1.47476219E-03  7.02009402E-05  7.40455916E-04
  7.26807913E-05  4.98348254E-04  1.55731824E-04  1.72918702E-03 -1.52198155E-04
 -2.03939149E-04 -2.28795471E-03  2.02617361E-04  2.94249000E-05  3.30037170E-04
 -2.92236049E-05  2.52349205E-04  5.37143492E-06  7.64326676E-05  4.28367917E-04
 -7.79060863E-05  1.20352861E-03  3.87750795E-05  3.70623429E-04  2.09994884E-03
 -3.79199237E-04  7.39457469E-04  7.33167241E-05  4.97648181E-04 -1.55884719E-04
 -1.73006506E-03  1.52087366E-04  2.04231529E-04  2.29116175E-03 -2.03599998E-04
 -2.94642920E-05 -3.30465292E-04  2.93592841E-05  2.52733317E-04  5.51133618E-06
  7.64750364E-05  4.29024331E-04 -7.80553837E-05  1.20428771E-03  3.99657334E-05
  3.70762738E-04  2.10202973E-03 -3.79668503E-04  7.82756825E-04  1.35874520E-04
 -1.53699922E-04  1.04229922E-03 -2.16017746E-04 -1.38602150E-03 -1.52102535E-03
  3.21534735E-04  2.07993063E-03  1.29695625E-04 -2.18483415E-05 -1.19401644E-04
 -2.34939593E-04  4.11400285E-04 -8.72288863E-05 -1.47039282E-04  6.40982255E-05
 -1.19139824E-03  2.12478623E-03 -4.44053524E-04 -7.32825534E-04  3.27092297E-04
  7.81978414E-04  1.36489515E-04 -1.56135222E-04 -1.04270152E-03  2.16156917E-04
  1.38638815E-03  1.52160115E-03 -3.20985341E-04 -2.08296117E-03 -1.29670527E-04
  2.17520741E-05  1.19319669E-04 -2.35361776E-04  4.11851633E-04 -8.74654124E-05
 -1.46975073E-04  6.43035020E-05 -1.19246854E-03  2.12578376E-03 -4.44850055E-04
 -7.34092405E-04  3.27293158E-04  3.45148441E-06  5.05587258E-05  1.31135028E-04
  7.73690847E-07 -1.56027343E-07 -5.28105537E-06 -1.15892435E-04  3.01458810E-06
 -9.37903799E-05  3.48377662E-06  5.05402242E-05  1.30364277E-04 -3.06222755E-07
  8.71360692E-09  5.13285765E-06  1.16175404E-04 -3.15491572E-06  9.36441040E-05
 -1.68479113E-05 -3.32223113E-04  1.66367198E-04  7.76080971E-04  8.37366899E-04
  4.45962898E-04  1.13339651E-03  1.26353800E-03  6.60222227E-04 -1.68768908E-05
 -3.32208837E-04  1.66659629E-04 -7.76024973E-04 -8.37556483E-04 -4.45900593E-04
 -1.13317499E-03 -1.26420525E-03 -6.59971729E-04  6.67627740E-06  3.75485168E-05
  1.02922149E-04 -2.13439973E-07 -2.98845371E-06  5.27576155E-08 -1.43399976E-05
 -1.63965010E-04  1.41837209E-05  6.66177156E-06  3.75591161E-05  1.03293716E-04
  2.09402356E-07  2.80118059E-06  6.25297741E-08  1.43883465E-05  1.63934483E-04
 -1.39988896E-05 -1.71405799E-05 -3.31978910E-04  1.69048077E-04  6.22073700E-04
 -8.72944644E-04  5.96912245E-04  9.00384772E-04 -1.31391325E-03  8.87009018E-04
 -1.70080379E-05 -3.32245784E-04  1.68695519E-04 -6.21462238E-04  8.72055839E-04
 -5.96481404E-04 -9.00003097E-04  1.31248227E-03 -8.86405915E-04  5.00045516E-06
  4.32076337E-05  1.18434961E-04 -6.43187548E-07  8.87020926E-07  5.87460011E-06
 -8.74514434E-05  1.93371597E-05  1.22570664E-04  4.96507474E-06  4.32421661E-05
  1.19006104E-04  4.64407322E-07 -8.67611676E-07 -5.79760890E-06  8.75383632E-05
 -1.92646324E-05 -1.22414825E-04 -1.64363810E-05 -3.62799384E-04  2.63218861E-04
  1.17371435E-03 -1.19402482E-04 -1.59053125E-04  1.90919110E-03 -1.94534302E-04
 -2.68629935E-04 -1.64411752E-05 -3.62764945E-04  2.63449630E-04 -1.17340624E-03
  1.19620603E-04  1.59009911E-04 -1.90949239E-03  1.94733026E-04  2.68317554E-04
 -1.75337157E-05 -3.27123489E-04  1.68897446E-04  5.93945714E-04  7.48242393E-04
 -7.63568659E-04  8.61930233E-04  1.12465607E-03 -1.12901296E-03 -1.76557762E-05
 -3.26784969E-04  1.69293347E-04 -5.94588587E-04 -7.48577498E-04  7.64170765E-04
 -8.62372010E-04 -1.12493726E-03  1.12989665E-03 -1.62694068E-05 -3.48331206E-04
  1.98911447E-04  1.80741108E-04  8.96917311E-05  1.20462278E-03  2.64641730E-04
  1.36547444E-04  1.81317509E-03 -1.62207593E-05 -3.48328825E-04  1.98366180E-04
 -1.80570462E-04 -8.96145212E-05 -1.20398235E-03 -2.64390222E-04 -1.36603654E-04
 -1.81256113E-03 -1.71853175E-05 -3.28228562E-04  1.66387480E-04 -4.39425447E-04
  9.61420714E-04  6.12236500E-04 -6.30678470E-04  1.43691984E-03  9.03135760E-04
 -1.72607172E-05 -3.28045994E-04  1.67122373E-04  4.39612130E-04 -9.61535558E-04
 -6.12675609E-04  6.30784720E-04 -1.43687438E-03 -9.03493430E-04  1.01926288E+00
 -4.67775311E-02 -6.03007777E-02 -1.73867486E-07  2.63482702E-07 -5.10513369E-07
 -3.19048128E-07  4.31104891E-07 -9.23843679E-07 -1.09710293E-06 -1.52530228E-05
  9.87049021E-05 -1.54395138E-05  1.29983930E-06  4.77485579E-06  1.13456782E-05
 -4.18863685E-05 -5.87448628E-05 -1.10706336E-06 -1.51412767E-05  9.84246657E-05
  1.54299551E-05 -1.26253000E-06 -4.64891829E-06 -1.15523138E-05  4.25047889E-05
  5.81225855E-05  9.45588754E-07  2.14447490E-06 -4.70276867E-05 -1.09723411E-05
  6.54111526E-07  3.82088952E-07 -3.14442477E-05 -2.15546150E-05 -2.23635524E-05
  1.84791937E-06 -1.57880223E-05  4.68425316E-06 -1.27159978E-06  3.83010785E-06
  4.65941997E-06  6.37170300E-06  7.31096553E-05 -4.38450695E-04 -4.56087800E-05
  2.32002373E-06  2.61292691E-06 -1.22711563E-04  3.35923721E-05  6.74834783E-05
  1.42119318E-05  3.93572116E-05 -8.25695757E-05  4.15844831E-04  1.45414913E-05
  4.75131622E-05 -2.17190913E-06  3.01600045E-06  7.44070635E-05  3.16284728E-06
 -2.90112619E-07 -7.85037904E-06  2.00382459E-05 -5.76088380E-06 -1.06309497E-05
 -4.19799177E-06 -6.34103110E-06 -2.07451564E-05 -6.59408024E-05 -3.30088428E-06
  4.74098527E-06 -1.30741561E-06 -6.12327074E-06  5.21718624E-05 -2.11974287E-06
 -4.90807055E-06 -6.05575675E-06  1.08217312E-05 -1.14600355E-05 -2.75067252E-06
 -1.19749356E-05 -1.02706173E-05 -2.69313592E-06 -5.18485946E-06 -2.19600851E-06
  1.16234994E-05 -2.16659369E-06  2.60657533E-06  7.43874238E-05 -3.18840279E-06
  2.52773532E-07  7.77440100E-06 -2.04488479E-05  5.28539502E-06  9.96009551E-06
 -4.20776711E-06 -5.72094208E-06 -3.35992519E-06  4.70039683E-06 -2.03763676E-05
 -6.52940488E-05 -1.29872406E-06 -5.72473858E-06  5.20388529E-05  2.09096946E-06
  4.97328434E-06  6.01645303E-06 -1.02127697E-05  1.22151649E-05  3.67570346E-06
 -2.13475115E-06  1.18071535E-05 -2.66595099E-06 -5.95865258E-06 -1.22316149E-05
 -1.07889705E-05  6.40348274E-06  7.30984199E-05 -4.39417877E-04  4.59465296E-05
 -2.27776296E-06 -2.67739057E-06  1.22687908E-04 -3.67178268E-05 -6.62056641E-05
  1.41195527E-05  4.16160190E-05  1.46902778E-05  4.54582893E-05 -8.25307878E-05
  4.17011477E-04  9.49579351E-07  2.17925321E-06 -4.73062567E-05  1.10107265E-05
 -7.21244618E-07 -4.02413269E-07  3.16665216E-05  2.11882429E-05  2.25084125E-05
  4.70272487E-06 -1.14166469E-06  1.85201242E-06 -1.57887276E-05  3.83052238E-06
  4.60424620E-06 -2.25784261E-04 -3.39507662E-04 -7.81308917E-05 -3.87156102E-04
  3.14278618E-04  1.56108084E-05  1.29845488E-03 -2.01709156E-03 -8.83927280E-04
 -1.69701232E-04  2.41715204E-04  8.62576234E-05 -3.63103460E-04 -4.43311500E-05
 -4.43736122E-05  1.29000867E-04 -5.86958668E-04 -9.79601733E-04 -4.81321159E-04
 -4.53542299E-04  2.41903683E-04 -1.44733216E-03 -2.14556127E-04 -3.39188635E-04
 -1.02331193E-04  1.01103193E-04  3.01692082E-04  3.80182911E-04  4.57971018E-04
 -1.99179659E-03 -1.60450322E-03 -5.76102100E-05  2.28308194E-04  2.17440734E-04
  2.86560397E-04  1.79696209E-04  5.38057062E-04 -2.03884243E-04  2.13293476E-04
  8.84372486E-04  1.77603281E-04  1.24084941E-03 -7.25256652E-04  8.78925397E-04
  1.18121055E-03  1.82978615E-03  9.62689442E-04  2.80448179E-03  6.99809799E-04
 -3.71280448E-03 -4.59197904E-03 -1.11765212E-03  6.06988180E-03  6.59599845E-04
  1.60613694E-04 -8.71912330E-04 -1.04127131E-03  1.89618268E-03  8.39434281E-04
 -7.42850160E-04 -6.30908850E-04 -2.27137124E-03  3.90227501E-03  2.63830548E-03
 -1.79843140E-03 -1.95824339E-03 -9.55894876E-05  6.14298099E-05 -9.90468616E-05
  2.36043111E-05 -5.02758593E-05 -3.23183110E-05 -1.20917219E-03  9.34445996E-04
  1.63734223E-03  1.70676235E-04 -1.32032559E-04 -2.31114485E-04  2.06736262E-05
  7.14528531E-05 -2.81288388E-04  9.23489641E-05  2.06187263E-04 -5.07412645E-05
  4.16691670E-04 -1.26819737E-03  2.12797561E-04  9.32902990E-04 -9.70846572E-05
  7.06282875E-05 -2.70844688E-04  2.43549952E-05 -4.79885157E-05 -3.09841439E-05
 -2.14005977E-04  2.22584245E-03  3.98484635E-04 -2.06722957E-05 -2.64217417E-04
  1.69899112E-06  7.59169249E-05  2.41504071E-05 -2.59211561E-04  1.55092710E-04
  1.86143606E-04  4.33570457E-04 -4.49366940E-06 -1.12464327E-03  8.44326003E-04
  8.06293716E-04  1.17384765E-03  1.83466749E-03  8.36851578E-04 -1.15982833E-03
 -4.34259299E-03  1.40420715E-03  1.91446926E-03  7.15673470E-03 -2.32366094E-03
 -2.04868502E-04 -1.01415199E-03  3.03002367E-04  7.78843311E-04  3.46504259E-04
  1.46419415E-03  1.47510310E-03 -1.17443984E-03  1.43358388E-03  7.80909397E-04
  3.96114289E-03  2.83309273E-03 -3.13788191E-03 -2.67486934E-05  1.22311239E-04
  2.17737064E-04  4.06582760E-05 -6.67594511E-05 -3.34476424E-05  6.43285364E-05
 -1.57265994E-04 -9.71316950E-05 -2.70892961E-05  1.23188926E-04  2.30649984E-04
  1.63210012E-05 -6.25787910E-05 -4.72716377E-05  6.57714761E-05 -1.54214412E-04
 -9.67831599E-05  4.77686000E-05 -5.92335835E-04 -7.06067465E-04  9.42378170E-04
  1.91437216E-05 -6.43944407E-04  1.26076971E-03  2.36925032E-05 -8.66096796E-04
 -2.64359721E-05  1.40305011E-04  2.55241736E-04  5.47226027E-05 -1.01636758E-04
  3.79288640E-05  4.79879152E-05 -2.04697858E-04  2.26556047E-06  1.64061824E-04
 -8.65892479E-04 -1.27084675E-03  1.04519089E-04  3.24467444E-05 -1.37720150E-04
  2.35614986E-06  1.83894683E-04  7.18513840E-06  1.40487132E-05 -3.18979024E-05
 -2.34958979E-04 -2.37397685E-05  3.47389398E-06  3.19587132E-05 -1.29107447E-04
  3.41119011E-05  1.74742869E-04 -2.63565413E-05  1.37632910E-04  2.63189457E-04
 -5.42383939E-05 -1.00350951E-04 -4.50424081E-05 -1.69665092E-05 -2.08287706E-04
 -5.35804827E-05  4.66872408E-05 -5.88838125E-04 -7.01491715E-04  3.55681098E-04
  3.15412558E-05 -1.08942297E-03  4.72782736E-04  4.22889362E-05 -1.45038630E-03
  1.37324559E-05 -3.34439049E-05 -2.23694030E-04  3.28531987E-06  3.96909279E-05
 -2.81282473E-06  2.50425307E-05  2.24521195E-04 -2.25466658E-05  1.65413435E-04
 -8.69311082E-04 -1.29161034E-03 -4.83461005E-05 -1.56828331E-04  5.26149969E-05
 -1.19396298E-04  6.05800771E-05  1.39654863E-04 -2.63026532E-05  1.36413549E-04
  2.53807886E-04  3.08139816E-06 -2.69292795E-05 -1.20346044E-04  9.07795646E-05
 -7.92420312E-05 -1.68563248E-04  4.95525741E-05 -6.01695085E-04 -7.30818902E-04
 -4.70229991E-04 -1.03561845E-03  1.23828020E-06 -6.30300418E-04 -1.39012774E-03
  1.94163214E-05  1.53481680E-05 -4.49501812E-05 -7.28460123E-05 -1.80516281E-04
 -1.21248768E-04  2.37298581E-04 -3.18326776E-04 -2.81830020E-04  4.13325572E-04
  1.42473861E-05 -3.89638915E-05 -6.77732797E-05  1.21500167E-04  2.57519817E-04
 -1.55600231E-04  2.70199796E-04  4.22547728E-04 -3.44781938E-04  4.87864663E-05
 -5.96528243E-04 -7.22100821E-04  9.81383604E-05 -1.04893425E-03  4.39109363E-04
  1.18520518E-04 -1.40275868E-03  5.97190287E-04 -2.60227578E-05  1.32961169E-04
  2.61593382E-04  1.10635553E-04 -2.89907495E-05 -3.57168558E-05  1.43106793E-04
 -8.45066387E-05 -1.36866753E-04  1.02059570E+00 -5.16260353E-02 -6.49445038E-02
 -8.19582025E-05  1.81549804E-04  1.14345360E-04 -3.64454456E-04  8.30582583E-04
  5.02836990E-04  4.35906469E-05 -1.05124820E-04 -9.05815725E-04  1.85586153E-06
 -3.11308729E-06 -1.11363369E-06 -1.31941881E-04  2.67718514E-04  1.76600307E-04
 -3.01959835E-05 -2.43941298E-04  2.72014739E-04  3.63501445E-04 -8.04623505E-04
 -5.07850897E-04  6.53693379E-04 -1.46739705E-03 -9.13528036E-04  4.05013866E-06
 -3.88449984E-06 -9.02507172E-05 -1.86054251E-06  1.05810877E-05  7.27967388E-06
  4.32578826E-05  6.95346690E-05  9.89753420E-05  4.55330130E-07 -4.73759446E-06
  7.96635248E-06 -1.92884753E-06  1.05128917E-06  8.50187297E-08 -8.63970198E-06
 -1.96449761E-05 -1.72514819E-06  2.41676847E-08 -1.42523594E-06 -3.77542552E-06
 -1.73263957E-06  1.38245277E-06  5.71679630E-07 -6.87729365E-07 -1.94084554E-05
 -2.93016947E-06 -7.71548580E-07 -5.17210422E-06 -8.45503490E-07 -7.09273272E-07
 -1.21979474E-06  1.30948965E-05  1.06711033E-06 -1.08662299E-05  1.14107776E-05
 -5.28827642E-06 -8.16542523E-06 -1.74016498E-06 -1.84336985E-05  3.76993014E-05
 -2.59848670E-05  3.36096976E-06  1.41011011E-05  1.34495785E-05  1.84643980E-05
 -1.47416656E-07 -2.37532779E-05  1.00717751E-06 -7.99212512E-06 -2.98483831E-05
 -1.12994373E-06  2.34645284E-06  8.51152311E-07  4.35633739E-05 -1.50908651E-05
  3.50152130E-05  5.62835205E-07  3.10842042E-05  1.44074521E-05  1.51540104E-05
  2.35341530E-06 -1.01612696E-05  1.60065398E-06 -7.84957648E-06  1.92743961E-06
 -2.99959202E-06 -3.66484806E-06  7.78431554E-06 -1.98054812E-05 -3.15387795E-05
 -2.17557926E-05  1.12286572E-05  6.01345734E-06  5.17519813E-07 -3.16299715E-05
 -3.28994659E-06  1.09951439E-05  1.43093200E-06  2.67600841E-06 -8.37611161E-05
  1.47230956E-06  2.44020474E-08 -4.90707790E-06 -4.69348923E-05  2.44118366E-05
 -2.79979375E-05  1.65905232E-06  2.93969335E-05  6.51298059E-06  3.38798619E-06
  1.44759017E-05  1.98827842E-05  2.16639280E-06  2.72751210E-06 -1.00626324E-04
  8.10743245E-06 -5.06798950E-06 -1.28894602E-06  5.27820240E-06  6.58928289E-06
  2.94788875E-05  4.31951725E-06  5.79810610E-06  2.39072736E-06 -9.00298193E-06
  1.66211568E-05  6.84275862E-05 -9.37818277E-07  2.43325164E-05  1.80855085E-04
  2.84041089E-05  1.83401568E-05  6.21891499E-05  1.51688998E-04  6.36208377E-05
  1.62506164E-04 -5.58579269E-06  5.67991865E-05 -1.08807412E-05 -1.02686729E-05
 -9.99412575E-05 -2.02996522E-04  4.87346582E-07  7.10499702E-06 -5.91836812E-06
 -3.87558633E-06 -1.31785385E-06 -2.72672781E-06  3.38724614E-05  3.51958009E-05
  2.89334854E-05  1.91521471E-06  5.37677881E-07  2.94930293E-06 -4.49315874E-05
  3.66821566E-08  1.31123559E-05 -2.14442703E-04 -3.39251696E-04 -1.02021651E-04
 -1.01002581E-04 -3.01631327E-04 -3.80328400E-04 -4.57168521E-04  1.99362034E-03
  1.60454241E-03  5.74619547E-05 -2.28331768E-04 -2.17344825E-04  2.86616598E-04
  1.79819161E-04  5.38207785E-04 -2.03913020E-04  2.13369946E-04  8.83788441E-04
  1.77723153E-04  1.24152415E-03 -7.25410484E-04  8.79742477E-04 -2.25582219E-04
 -3.39513135E-04 -7.79809574E-05  3.87054604E-04 -3.14328082E-04 -1.54382649E-05
 -1.30113123E-03  2.01716036E-03  8.85872235E-04  1.70315288E-04 -2.41837812E-04
 -8.68028250E-05 -3.63091550E-04 -4.44468956E-05 -4.44142883E-05  1.29226265E-04
 -5.87067725E-04 -9.80399044E-04 -4.81960629E-04 -4.53655877E-04  2.43474108E-04
 -1.44750848E-03 -9.60060545E-05  6.14455675E-05 -9.94137415E-05 -2.34971944E-05
  5.01440070E-05  3.21869632E-05  1.21043874E-03 -9.35816285E-04 -1.63942564E-03
 -1.70868512E-04  1.32236205E-04  2.31426877E-04  2.07826030E-05  7.14760749E-05
 -2.81509868E-04  9.24792342E-05  2.06302360E-04 -5.04430474E-05  4.16880982E-04
 -1.26947147E-03  2.13369335E-04  9.34064818E-04  1.18299569E-03  1.82805712E-03
  9.64499749E-04 -2.80341027E-03 -7.00110794E-04  3.71131641E-03  4.59016230E-03
  1.11737740E-03 -6.06356703E-03 -6.59283479E-04 -1.60562658E-04  8.70941788E-04
 -1.03987102E-03  1.89433279E-03  8.39120958E-04 -7.42034837E-04 -6.30880889E-04
 -2.26825390E-03  3.89869124E-03  2.63750207E-03 -1.79642193E-03 -1.95945784E-03
  1.17145569E-03  1.83670944E-03  8.32799628E-04  1.15989234E-03  4.34424922E-03
 -1.40430619E-03 -1.91906348E-03 -7.16756411E-03  2.32576821E-03  2.06336123E-04
  1.01604165E-03 -3.03255302E-04  7.80028138E-04  3.46644362E-04  1.46554459E-03
  1.47675961E-03 -1.17587518E-03  1.43665705E-03  7.81342605E-04  3.96407176E-03
  2.83329688E-03 -3.14028907E-03 -9.68088576E-05  7.05622734E-05 -2.70772230E-04
 -2.44000862E-05  4.79832310E-05  3.10649622E-05  2.13055685E-04 -2.22505003E-03
 -3.97123445E-04  2.09796010E-05  2.63881064E-04 -1.95219657E-06  7.60021906E-05
  2.40082943E-05 -2.58949131E-04  1.55259623E-04  1.85893562E-04  4.34187069E-04
 -4.81848994E-06 -1.12387658E-03  8.45592518E-04  8.05737380E-04 -2.71117169E-05
  1.23338256E-04  2.31055886E-04 -1.61557411E-05  6.23818198E-05  4.72353687E-05
 -6.56007767E-05  1.54215798E-04  9.66779828E-05 -2.67824780E-05  1.22493758E-04
  2.18052792E-04 -4.07024939E-05  6.66082321E-05  3.33204758E-05 -6.42789130E-05
  1.57120761E-04  9.70234295E-05 -2.64459793E-05  1.40351508E-04  2.55410162E-04
 -5.47760922E-05  1.01651420E-04 -3.79604289E-05 -4.81912013E-05  2.04955165E-04
 -2.08431109E-06  4.78422603E-05 -5.92548828E-04 -7.06768350E-04 -9.41775289E-04
 -1.93563237E-05  6.43747128E-04 -1.25994068E-03 -2.41919907E-05  8.65998803E-04
  1.40452061E-05 -3.18996247E-05 -2.34893357E-04  2.37501782E-05 -3.42883078E-06
 -3.19695974E-05  1.29342727E-04 -3.41522223E-05 -1.74910553E-04  1.64049758E-04
 -8.65469906E-04 -1.27021995E-03 -1.03983823E-04 -3.22277835E-05  1.37017835E-04
 -1.64741050E-06 -1.83660218E-04 -7.84193506E-06  4.66310045E-05 -5.88747468E-04
 -7.01111372E-04 -3.55494959E-04 -3.15840493E-05  1.08961539E-03 -4.72519714E-04
 -4.23568192E-05  1.45098565E-03 -2.63681236E-05  1.37736689E-04  2.63166762E-04
  5.43040725E-05  1.00337243E-04  4.50553367E-05  1.72300280E-05  2.08241571E-04
  5.35664339E-05  1.65455149E-04 -8.69786690E-04 -1.29162002E-03  4.83771632E-05
  1.56659035E-04 -5.28407752E-05  1.19279787E-04 -6.09475517E-05 -1.39962928E-04
  1.37254972E-05 -3.33524105E-05 -2.23780349E-04 -3.28378562E-06 -3.96802946E-05
  2.77743569E-06 -2.51271454E-05 -2.24524222E-04  2.25550274E-05  4.95608141E-05
 -6.01817707E-04 -7.30797554E-04  4.70361042E-04  1.03590814E-03 -1.36377449E-06
  6.30520527E-04  1.39049385E-03 -1.95362081E-05 -2.63135104E-05  1.36338770E-04
  2.54351021E-04 -3.07603115E-06  2.69502608E-05  1.20304738E-04 -9.10519600E-05
  7.92829795E-05  1.68876576E-04  1.42446809E-05 -3.89379509E-05 -6.79412307E-05
 -1.21558679E-04 -2.57549549E-04  1.55566877E-04 -2.69984213E-04 -4.22676650E-04
  3.44636826E-04  1.54390128E-05 -4.50980842E-05 -7.33687992E-05  1.80778814E-04
  1.20646226E-04 -2.37553844E-04  3.18618846E-04  2.80822866E-04 -4.14058469E-04
 -2.60254550E-05  1.32972365E-04  2.61404470E-04 -1.10647012E-04  2.90232660E-05
  3.57405722E-05 -1.43123844E-04  8.44490424E-05  1.36826107E-04  4.85961219E-05
 -5.96204265E-04 -7.20937318E-04 -9.87589224E-05  1.05024468E-03 -4.39730906E-04
 -1.19625882E-04  1.40428544E-03 -5.97738688E-04  4.35902145E-05 -1.05075579E-04
 -9.05949020E-04 -1.83980267E-06  3.07890252E-06  1.12115215E-06  1.32233596E-04
 -2.67934220E-04 -1.76896430E-04  1.02059520E+00 -5.16240781E-02 -6.49417813E-02
  8.19248354E-05 -1.81842468E-04 -1.14310797E-04  3.64314974E-04 -8.31346297E-04
 -5.02893801E-04 -3.02722670E-05 -2.43874704E-04  2.72830221E-04 -3.63649519E-04
  8.04866455E-04  5.08235709E-04 -6.54207600E-04  1.46804830E-03  9.14385719E-04
  4.67481433E-07 -4.63047768E-06  7.25345533E-06  1.93737352E-06 -1.06308543E-06
 -1.24628540E-07  8.85189368E-06  1.98454774E-05  1.99051730E-06  3.99966772E-06
 -3.79205871E-06 -8.90068551E-05  1.98776174E-06 -1.05587421E-05 -7.02802195E-06
 -4.24710303E-05 -7.05020632E-05 -9.73257138E-05  4.75876852E-07  6.96359256E-06
 -5.81261543E-06  3.83026290E-06  1.40418748E-06  2.67604894E-06 -3.32989813E-05
 -3.53704903E-05 -2.89158620E-05  2.90921160E-06 -4.45935421E-05  1.89528143E-06
  8.03273191E-07 -6.16107668E-09  1.31272925E-05 -1.00032401E-06  2.42173852E-05
  1.79090054E-04 -2.77500449E-05 -1.79687374E-05 -6.15542586E-05 -1.49695485E-04
 -6.20226782E-05 -1.61638269E-04 -5.49886293E-06  5.70179689E-05 -9.91221884E-05
 -1.99486620E-04 -1.08637840E-05 -1.17002911E-05  1.42824507E-06  2.44953916E-06
 -8.38485145E-05 -1.57217556E-06 -1.66141810E-08  4.72029216E-06  4.77823335E-05
 -2.36366529E-05  2.88847176E-05  1.54147392E-06  3.02893143E-05  1.46174819E-05
  1.99523371E-05  6.51598313E-06  3.66792039E-06  2.15516709E-06  2.53310487E-06
 -9.93254280E-05 -8.04634045E-06  5.10352008E-06  1.51729945E-06 -4.80592880E-06
 -6.97822128E-06 -2.91858020E-05  1.68777581E-05  6.78669364E-05  2.40575651E-06
 -8.91353483E-06  4.21740388E-06  5.95222772E-06  1.00855365E-06 -7.91268589E-06
 -2.99603229E-05  1.12632644E-06 -2.27112100E-06 -8.77482516E-07 -4.35291527E-05
  1.52353408E-05 -3.52303197E-05  5.30029478E-07  3.12690450E-05  2.34459549E-06
 -1.04077107E-05  1.41819493E-05  1.49764183E-05  1.59680334E-06 -7.81478347E-06
  2.69461813E-06  2.90465941E-06  3.64939160E-06 -7.81583462E-06  1.99330410E-05
  3.17861700E-05  2.24340892E-05 -3.30879943E-06  1.10411158E-05  5.42213080E-07
 -3.22552593E-05  1.12497154E-05  4.62283872E-06  1.06823197E-06 -1.08122450E-05
  1.11848969E-05  5.32784691E-06  8.16563637E-06  1.73183571E-06  1.88856863E-05
 -3.81455745E-05  2.70311063E-05  3.34366515E-06  1.49794198E-05 -1.27737129E-07
 -2.36399004E-05  1.33261313E-05  1.85546406E-05  2.63405705E-08 -1.37261322E-06
 -3.75399315E-06  1.68140294E-06 -1.40013823E-06 -5.90216903E-07  9.56915621E-07
  1.93135943E-05  3.14753660E-06 -8.30948180E-07 -7.01317025E-07 -7.51460682E-07
 -5.33355716E-06 -1.20335605E-06  1.29739111E-05 -2.10768229E-04 -3.39594157E-04
 -9.54594726E-05 -5.11401591E-05  2.44409534E-04 -4.27755010E-04 -7.69471512E-04
 -1.57011254E-03  1.91867432E-03  7.67275691E-05  1.71653833E-04 -2.46330982E-04
  4.43361265E-04  1.14751117E-04 -4.86562557E-04 -1.71702674E-04 -1.19156849E-04
  1.23804312E-03  9.14597443E-05 -1.07552088E-03 -7.79153308E-04 -5.81028008E-04
 -2.24992152E-04 -3.40153626E-04 -7.30359447E-05  4.36218885E-04  2.33097528E-04
 -6.35940682E-05 -1.62845502E-03 -1.56965764E-03  1.20457153E-03  2.11704364E-04
  1.80553009E-04 -1.25822952E-04 -3.67627163E-04 -1.37426646E-04 -1.08637319E-05
  3.22787232E-04  4.89047516E-04 -1.10045902E-03 -6.48432772E-04  3.21825742E-04
  6.55261933E-04  1.18427265E-03  1.17895197E-03  1.83149515E-03  9.53960706E-04
 -2.57794074E-03  1.81971708E-03  3.49108509E-03  4.23217218E-03 -2.95800383E-03
 -5.72025896E-03 -6.07888075E-04  4.24947988E-04  8.21657548E-04 -6.79762860E-04
  1.52632746E-03 -1.50496351E-03 -2.12993976E-04  1.11489847E-03 -1.24734455E-03
  2.85570054E-03 -3.99174156E-03 -3.05506252E-04  2.95542740E-03 -9.71701855E-05
  6.05570082E-05 -9.02136478E-05 -3.15217763E-05 -3.89611108E-05  4.01000062E-05
  1.33673651E-03  4.05077652E-04 -1.75515222E-03 -1.88704856E-04 -5.73074140E-05
  2.47766499E-04 -6.32839113E-05  1.57452361E-04  2.59873673E-04 -3.00371901E-05
 -1.97621544E-04 -4.12107768E-04  7.88306193E-04  1.07661497E-03 -3.16906295E-04
 -8.06553892E-04  1.17646763E-03  1.83428517E-03  8.26492002E-04  3.49614458E-04
 -4.65424814E-03 -6.12387220E-04 -5.72832450E-04  7.67079515E-03  1.02539090E-03
  1.88019005E-05 -1.06819839E-03 -1.20149236E-04  1.13959923E-03 -2.48646413E-05
 -8.85427740E-04  2.00272425E-03  5.65914094E-04  2.47139915E-03 -2.84093108E-04
 -2.75931650E-03  4.33980088E-03  1.86898958E-03 -9.90166294E-05  6.98422962E-05
 -2.65311842E-04 -3.16635243E-05 -3.65680495E-05  3.87315888E-05  6.03356669E-04
  2.05561506E-03 -7.71608347E-04 -2.86728515E-05 -2.63087017E-04  4.03814771E-05
 -6.93679422E-06  1.08356506E-04  2.75459303E-04  3.49823570E-05 -2.09683272E-04
  6.61140666E-05  3.76649610E-04  1.27131795E-03  2.99695099E-04 -9.82828198E-04
 -2.70127377E-05  1.22685188E-04  2.32164479E-04 -2.60933613E-05 -4.97932501E-05
  5.59380460E-05 -8.96149133E-05 -1.19379380E-04  1.21649890E-04 -2.66921155E-05
  1.22089441E-04  2.17719366E-04 -5.13193902E-05 -5.12174996E-05  4.42676024E-05
 -9.04993459E-05 -1.24686174E-04  1.22763452E-04  4.65974953E-05 -5.88913488E-04
 -6.98249680E-04 -3.27180581E-04  2.82360099E-04  1.06248502E-03 -4.34183596E-04
  3.76159224E-04  1.41487726E-03 -2.62788954E-05  1.38323194E-04  2.59696099E-04
  3.61741596E-05 -9.90861704E-05  6.27650463E-05 -1.69223519E-05 -1.95441157E-04
  8.83378648E-05  1.64097021E-04 -8.66355989E-04 -1.27217888E-03 -9.54662656E-05
  7.43527702E-05  1.29088251E-04  2.98186699E-05  1.77883140E-04 -3.83454343E-05
  1.40559621E-05 -3.18954475E-05 -2.34724649E-04  2.34900935E-05 -6.52507261E-06
 -3.17659431E-05  1.30019325E-04 -2.02150036E-05 -1.76035818E-04 -2.63952292E-05
  1.40344386E-04  2.55104695E-04 -7.21879406E-05 -9.50468412E-05 -2.06715092E-05
 -8.48375049E-05 -1.88936976E-04  3.34592642E-05  4.75673802E-05 -5.92530635E-04
 -7.04271633E-04 -9.15796836E-04  2.97599147E-04  6.16680663E-04 -1.22572394E-03
  3.97367701E-04  8.29792255E-04  1.65246390E-04 -8.69312248E-04 -1.29022169E-03
  1.85844749E-05 -1.71590224E-04 -2.41775902E-05  1.24763806E-04  1.14284229E-05
 -1.47501865E-04  1.37191589E-05 -3.35582387E-05 -2.22528994E-04  3.77671328E-06
  3.96245448E-05 -4.10714604E-06  1.56800965E-05  2.25923765E-04 -1.62408738E-05
  4.90534864E-05 -6.01185092E-04 -7.24518490E-04  2.80672717E-04 -1.08860519E-03
  1.87722561E-04  3.77137011E-04 -1.46432474E-03  2.36937860E-04 -2.62753171E-05
  1.36695901E-04  2.52884373E-04 -5.98191077E-06 -4.88331771E-06  1.23047265E-04
 -1.01211871E-04 -3.05619468E-05  1.79124948E-04  1.02059503E+00 -5.16224909E-02
 -6.49429265E-02  1.09096129E-04  1.41131355E-04 -1.44052934E-04  4.97899300E-04
  6.51521099E-04 -6.35480347E-04  4.36802411E-05 -1.04759629E-04 -9.09185396E-04
 -2.37114782E-06 -2.62233302E-06  1.72370527E-06  1.73805516E-04  2.06088511E-04
 -2.18486944E-04 -2.58827686E-05  1.33601729E-04  2.57249561E-04 -1.13468642E-04
 -2.23725849E-06  3.81281107E-05 -1.51123663E-04 -3.39566925E-05  1.45486665E-04
  4.88864237E-05 -5.96682743E-04 -7.22899949E-04 -2.89025684E-04 -1.07431477E-03
 -2.52174538E-04 -3.75759693E-04 -1.44198427E-03 -3.46118847E-04  1.53296799E-05
 -4.49431378E-05 -7.28439394E-05  1.52376138E-04 -1.90609070E-04 -2.09818832E-04
  2.56298674E-04 -4.00525360E-04 -3.53850359E-04  1.43143137E-05 -3.93352284E-05
 -6.84686402E-05 -7.11548065E-05  2.98247963E-04  1.06289549E-04 -1.86487408E-04
  5.16782771E-04  2.60101088E-04 -3.05356013E-05 -2.43228922E-04  2.74740230E-04
 -4.93482955E-04 -6.27934822E-04  6.35039568E-04 -8.91519385E-04 -1.14975126E-03
  1.14650908E-03  2.02124501E-07 -1.21614973E-06  2.26988981E-06  1.49422449E-06
  9.40896654E-07 -1.96431758E-06  1.78485557E-05  1.38138260E-05  1.69630913E-05
  3.39571012E-06 -6.41724456E-06 -7.31946975E-05 -1.46553864E-06 -9.05075812E-06
 -1.07382126E-05  3.45096231E-06 -7.13227000E-05 -1.61532379E-05  7.43902705E-07
  1.00568285E-05 -1.67559756E-07  3.35288016E-06  3.84196875E-06 -3.84052504E-06
 -2.80737650E-05 -7.48935182E-06 -3.11169145E-05  2.64035915E-06 -3.66269349E-05
  2.98751392E-06  1.15393902E-05  7.92693241E-07 -1.09806154E-05 -1.28693412E-06
  2.78559837E-05  1.44122478E-04 -1.94248403E-05 -1.95678131E-06 -5.79153498E-05
 -1.02699363E-04  1.34083990E-04 -1.77130618E-04 -2.16726381E-06  8.69975909E-05
 -9.61003079E-05 -2.06265324E-04 -4.21655990E-06 -9.94183080E-05 -1.33991124E-06
 -4.15733639E-06  1.52221345E-05  1.52228999E-06 -1.24160750E-05 -6.50756393E-06
  1.59093838E-05  3.39410417E-05  1.12558152E-05 -7.70044735E-06  1.70719431E-05
 -2.85551047E-05 -5.56673157E-05 -2.87915624E-06 -1.23556580E-05  2.27547148E-06
  1.20224983E-05 -7.58878944E-05 -7.93769826E-06  9.73541238E-06  7.96554116E-06
 -3.35691325E-05 -9.09144357E-06 -3.64420547E-05  1.97026391E-05  7.55027469E-05
  7.73636472E-06 -3.03808772E-05  2.54460633E-06 -5.28994229E-06  1.06878584E-06
  5.31267798E-07 -1.58273621E-05  2.20434882E-06 -1.51586210E-06 -2.80099639E-06
 -2.50794803E-05  1.61349871E-05 -2.92299367E-05 -1.50769137E-06  1.70093216E-05
  1.10002455E-06 -1.67089775E-05 -3.16337893E-06 -1.99247192E-05  1.30844341E-06
 -8.28088292E-06 -5.67636347E-06 -2.25555855E-06 -8.89173454E-06 -6.57101004E-06
  3.58394773E-06  1.09802543E-05  1.99705826E-05 -4.76221591E-06  7.97797815E-06
  2.38405171E-06 -1.90366419E-05  1.09222684E-05  7.72125659E-09  8.35256713E-07
 -9.39962772E-06  4.34110208E-06  2.00905316E-06 -7.66318894E-06  6.74965885E-06
  1.73015714E-05  2.96020708E-06  2.49492767E-05  5.52596962E-06  1.03713103E-05
 -5.80476336E-06  1.36305831E-05  1.26739232E-05  1.77779342E-05  1.42022106E-07
 -9.73638762E-07 -6.91136350E-06  1.39382897E-06 -2.15498296E-06 -1.66399347E-06
  3.97868513E-06  1.25762368E-05  2.32836776E-06 -4.76693903E-07 -4.86712564E-07
  4.32172389E-08 -5.19620489E-06 -8.97034279E-07  8.42153538E-06 -2.24899109E-04
 -3.40307101E-04 -7.23744701E-05 -4.36303170E-04 -2.33118467E-04  6.37033375E-05
  1.62850343E-03  1.57063472E-03 -1.20363809E-03 -2.11395103E-04 -1.80569226E-04
  1.25317609E-04 -3.67547073E-04 -1.37358028E-04 -1.07333794E-05  3.22919459E-04
  4.89288133E-04 -1.09997213E-03 -6.48221141E-04  3.22239578E-04  6.55054267E-04
  1.18534624E-03 -2.10778427E-04 -3.39730138E-04 -9.50356615E-05  5.11396800E-05
 -2.44335596E-04  4.27844941E-04  7.69000864E-04  1.57079971E-03 -1.91980695E-03
 -7.67219787E-05 -1.71893068E-04  2.46427836E-04  4.43429127E-04  1.14801951E-04
 -4.86694295E-04 -1.71699709E-04 -1.19287366E-04  1.23882645E-03  9.18385975E-05
 -1.07583539E-03 -7.78856749E-04 -5.81478281E-04 -9.71977639E-05  6.06298842E-05
 -9.03503068E-05  3.15485695E-05  3.89184331E-05 -4.00811768E-05 -1.33722790E-03
 -4.05517605E-04  1.75638827E-03  1.88789820E-04  5.73740336E-05 -2.47961188E-04
 -6.33103481E-05  1.57405703E-04  2.60036331E-04 -3.00533816E-05 -1.97833512E-04
 -4.12336652E-04  7.88494689E-04  1.07739519E-03 -3.17138773E-04 -8.06633041E-04
  1.18164340E-03  1.82883682E-03  9.56290718E-04  2.57609398E-03 -1.81901423E-03
 -3.48904347E-03 -4.22645199E-03  2.95524318E-03  5.71353043E-03  6.07022163E-04
 -4.24519779E-04 -8.20630556E-04 -6.78755556E-04  1.52382318E-03 -1.50338716E-03
 -2.12135245E-04  1.11349478E-03 -1.24496767E-03  2.85106919E-03 -3.98866675E-03
 -3.03590412E-04  2.95226456E-03 -9.90977740E-05  6.96485204E-05 -2.64838622E-04
  3.16590809E-05  3.65153042E-05 -3.87559210E-05 -6.02661927E-04 -2.05550947E-03
  7.69996673E-04  2.87598181E-05  2.63154348E-04 -4.03366179E-05 -6.68190959E-06
  1.08221316E-04  2.75308993E-04  3.52387391E-05 -2.09571256E-04  6.71205395E-05
  3.76042832E-04  1.27095738E-03  3.00302885E-04 -9.82363822E-04  1.17257662E-03
  1.83561712E-03  8.24179192E-04 -3.49262602E-04  4.65552277E-03  6.12210820E-04
  5.74490692E-04 -7.68215762E-03 -1.02689253E-03 -1.79733184E-05  1.06909827E-03
  1.20342907E-04  1.14118138E-03 -2.48093397E-05 -8.86114741E-04  2.00539074E-03
  5.66397392E-04  2.47443206E-03 -2.84376510E-04 -2.76172747E-03  4.34753337E-03
  1.87055907E-03 -2.66779886E-05  1.21992385E-04  2.17676115E-04  5.11976325E-05
  5.13921106E-05 -4.43193835E-05  9.06380922E-05  1.24921757E-04 -1.22893539E-04
 -2.70157375E-05  1.22689739E-04  2.31996659E-04  2.62188392E-05  4.99179583E-05
 -5.59694085E-05  8.97059129E-05  1.19549252E-04 -1.21772899E-04 -2.62935209E-05
  1.38412822E-04  2.59971792E-04 -3.62304937E-05  9.91017449E-05 -6.27521617E-05
  1.71128637E-05  1.95381877E-04 -8.83790708E-05  4.65622407E-05 -5.88855766E-04
 -6.98053344E-04  3.26997524E-04 -2.82325142E-04 -1.06240896E-03  4.34005688E-04
 -3.76167103E-04 -1.41476628E-03  1.40685988E-05 -3.19255061E-05 -2.34981836E-04
 -2.34988007E-05  6.50919902E-06  3.17661701E-05 -1.29973472E-04  2.01750919E-05
  1.76099934E-04  1.64041943E-04 -8.65801755E-04 -1.27154105E-03  9.53985733E-05
 -7.40489723E-05 -1.28987403E-04 -2.96851685E-05 -1.77545177E-04  3.83985733E-05
  4.76034459E-05 -5.92577904E-04 -7.04298270E-04  9.15171998E-04 -2.97522525E-04
 -6.16391577E-04  1.22536097E-03 -3.97431945E-04 -8.29511695E-04 -2.64036244E-05
  1.40422126E-04  2.55173468E-04  7.22237613E-05  9.50502407E-05  2.06515797E-05
  8.50377809E-05  1.88933604E-04 -3.33457965E-05  1.37132041E-05 -3.35603961E-05
 -2.22367094E-04 -3.78778897E-06 -3.95886837E-05  4.08882085E-06 -1.56703907E-05
 -2.25873903E-04  1.61431805E-05  1.65361865E-04 -8.69820130E-04 -1.29142474E-03
 -1.88111685E-05  1.71241688E-04  2.42302576E-05 -1.25120764E-04 -1.19880252E-05
  1.47556743E-04 -2.62609560E-05  1.36717863E-04  2.52244016E-04  6.10703264E-06
  4.94163274E-06 -1.23087071E-04  1.00884034E-04  3.07578396E-05 -1.79025925E-04
  4.90961249E-05 -6.01361634E-04 -7.25585809E-04 -2.80588931E-04  1.08889191E-03
 -1.87663470E-04 -3.76262415E-04  1.46470811E-03 -2.36733060E-04  4.36835330E-05
 -1.04741812E-04 -9.09276871E-04  2.37261238E-06  2.59716316E-06 -1.70702626E-06
 -1.73912805E-04 -2.06308366E-04  2.18664717E-04  1.02059441E+00 -5.16208488E-02
 -6.49383940E-02 -1.10728919E-04 -1.41630796E-04  1.42798489E-04 -4.98632744E-04
 -6.52683710E-04  6.34441531E-04  4.88087197E-05 -5.96532787E-04 -7.22883935E-04
  2.89520079E-04  1.07510457E-03  2.52396381E-04  3.75812168E-04  1.44301269E-03
  3.46307998E-04 -2.58873461E-05  1.33574142E-04  2.57479135E-04  1.13459397E-04
  2.22912532E-06 -3.81084666E-05  1.51072967E-04  3.38654295E-05 -1.45465586E-04
  1.42526627E-05 -3.90938606E-05 -6.79534951E-05  7.12600084E-05 -2.98136011E-04
 -1.06493711E-04  1.86870438E-04 -5.16752325E-04 -2.60669035E-04  1.54384703E-05
 -4.51541869E-05 -7.34483727E-05 -1.52640079E-04  1.90018328E-04  2.10282855E-04
 -2.56896370E-04  3.99559165E-04  3.54541632E-04 -3.06402697E-05 -2.42991068E-04
  2.75134112E-04  4.93917368E-04  6.28499646E-04 -6.35489384E-04  8.92040573E-04
  1.15088126E-03 -1.14723595E-03  3.46838905E-06 -6.37574148E-06 -7.53530348E-05
  1.65585032E-06  8.99951079E-06  1.10571148E-05 -2.34933701E-06  7.23743929E-05
  1.85388094E-05  1.93759590E-07 -1.27437038E-06  2.69984490E-06 -1.50502730E-06
 -9.15404042E-07  1.95000774E-06 -1.76855583E-05 -1.39802196E-05 -1.67904452E-05
  1.41712478E-07 -1.02352238E-06 -6.91399429E-06 -1.44243913E-06  2.16412671E-06
  1.63485164E-06 -3.71883627E-06 -1.26889823E-05 -2.00243188E-06  2.37764790E-08
 -4.99799435E-06 -4.97243009E-07 -5.61414993E-07 -9.19919515E-07  8.53837562E-06
  8.38660320E-07 -9.71045862E-06  5.38546829E-06 -2.06624154E-06  7.62163540E-06
 -6.76306078E-06 -1.65065361E-05 -2.49497609E-06 -2.43114298E-05  5.50232566E-06
  9.74840109E-06  1.31792566E-05  1.72003069E-05 -5.86659111E-06  1.28866090E-05
  1.07332689E-06  4.38375390E-07 -1.57271406E-05 -2.25502024E-06  1.53238647E-06
  2.73344202E-06  2.54805034E-05 -1.58972955E-05  2.96901270E-05 -1.57057176E-06
  1.73346680E-05 -3.12270728E-06 -2.01160707E-05  1.08670565E-06 -1.67943227E-05
  1.31315783E-06 -8.12559467E-06 -6.56519121E-06  2.14238390E-06  8.89847649E-06
  6.52881206E-06 -3.94681771E-06 -1.10684726E-05 -1.95443632E-05  1.06041513E-05
  1.23598907E-06  2.36704179E-06 -1.87715159E-05 -4.75142400E-06  8.08196978E-06
 -1.31946272E-06 -4.15246906E-06  1.42387937E-05 -1.49434826E-06  1.24579098E-05
  6.35722751E-06 -1.60701725E-05 -3.29840987E-05 -1.12474663E-05 -7.59114658E-06
  1.67306717E-05 -2.83276609E-06 -1.24371739E-05 -2.80950983E-05 -5.53788336E-05
  2.30271810E-06  1.22913083E-05 -7.77435344E-05  7.90165198E-06 -9.87478707E-06
 -7.94303990E-06  3.39247361E-05  8.53238125E-06  3.69089038E-05  2.67408143E-06
 -5.24881649E-06  7.81178915E-06 -3.04517395E-05  1.96591332E-05  7.62378145E-05
 -1.28943622E-06  2.77265867E-05  1.49482183E-04  1.97950561E-05  2.90592475E-06
  5.86486736E-05  1.03282365E-04 -1.32488278E-04  1.78964434E-04 -2.44081777E-06
  8.68154553E-05 -4.23500678E-06 -9.75539516E-05 -9.73218961E-05 -2.13756094E-04
  7.46145149E-07  1.01279239E-05  2.48885666E-08 -3.48385982E-06 -3.86709218E-06
  3.79096349E-06  2.83075412E-05  7.25241511E-06  3.09788595E-05  2.95958904E-06
  1.14376801E-05  2.65513939E-06 -3.68626937E-05  8.01712605E-07 -1.09698480E-05
  1.17526774E-03  1.83772291E-03  8.61896329E-04  6.06722852E-04 -4.52944033E-03
  1.15072541E-03 -9.81781561E-04  7.52390949E-03 -1.98199334E-03  1.49961053E-05
 -1.04624574E-03  2.88224908E-04  8.96248540E-04 -1.27210708E-04  1.23033563E-03
  1.86158186E-03  8.68715064E-04  1.69192182E-03 -2.18915742E-04  3.27366560E-03
  4.06348137E-03  2.78416388E-03 -1.00438838E-04  7.57930837E-05 -3.17919516E-04
 -3.96461101E-05 -4.14761400E-05 -1.81339198E-05  7.63702561E-04  2.14166175E-03
  3.06125593E-04 -8.59430291E-06 -2.74614603E-04  1.53381432E-06  9.85409036E-05
 -5.61433376E-05 -1.83160566E-04  4.31946979E-05 -2.89088494E-04  4.83858362E-04
 -1.44031957E-04 -8.04383631E-04  3.92854917E-04 -1.35429549E-03  1.19654936E-03
  1.83678417E-03  9.78076623E-04 -3.51124055E-03  1.35072694E-03 -2.82947944E-03
  5.76524724E-03 -2.17216762E-03  4.63691736E-03 -8.28089050E-04  3.12115010E-04
 -6.66044601E-04 -1.45553239E-04 -1.76260204E-03  9.63530190E-04 -8.90268995E-04
  1.22729759E-03 -4.53931327E-04 -3.49800566E-03  2.66445964E-03 -1.74176008E-03
  3.44792306E-03 -9.73950910E-05  6.20560426E-05 -6.69792598E-05 -4.19689963E-05
 -4.45200179E-05 -2.27960300E-05  1.77616632E-03  6.37795730E-04  1.23619714E-03
 -2.50738783E-04 -9.01601337E-05 -1.74485242E-04  6.63422829E-05 -1.05145554E-04
 -1.92494388E-04 -3.40600108E-05 -2.86332253E-04  2.17553875E-04 -5.71149844E-04
 -8.68645342E-04 -3.62166771E-04 -1.20451104E-03 -2.16681804E-04 -3.39511018E-04
 -1.06281037E-04  6.78110965E-05  3.05110516E-04  3.87408846E-04 -1.25089999E-03
 -1.82302810E-03 -1.34474607E-03  1.65021485E-04  2.14404834E-04  1.95392358E-04
  2.92715080E-04  1.43714458E-04  5.68377573E-04 -2.44732322E-04  3.86320250E-05
  7.49340550E-04  7.30148209E-04  1.33075160E-03 -8.57290908E-04 -1.80776105E-04
 -2.39690515E-04 -3.42352460E-04 -5.63191110E-05  4.34380093E-04  2.29949134E-04
 -9.68761533E-05 -1.80964919E-03 -1.69566027E-03 -4.13022169E-04  2.21058278E-04
  2.02723764E-04  1.48341455E-05 -3.24445062E-04 -2.15870067E-04 -1.75709748E-04
  3.20930355E-04  4.58645907E-04 -1.01293655E-03 -2.84057323E-04 -8.31859345E-04
  7.61796542E-04  1.03659508E-03  1.67632230E-04 -8.82897120E-04 -1.33213434E-03
  2.03084527E-05 -1.64171297E-04  3.61935721E-05  1.21441712E-04  3.48580923E-05
  1.14479434E-04  1.40302021E-05 -3.34732761E-05 -2.36933426E-04  4.46883261E-07
  4.04278328E-05 -9.69983562E-07  3.06095179E-05  2.28109541E-04 -3.04111069E-05
  1.02055980E+00 -5.14289114E-02 -6.48806193E-02  1.49137213E-04  1.62311523E-04
  8.45318956E-05  6.43998519E-04  7.47269079E-04  3.61004817E-04  4.39022113E-05
 -1.05698841E-04 -9.09599554E-04 -3.64413789E-06 -2.81136555E-06  1.89219040E-07
  2.41266850E-04  2.22140211E-04  1.27973755E-04  1.64108991E-04 -8.67703924E-04
 -1.26688157E-03 -1.30197471E-04  5.57528717E-05 -1.05551506E-04  3.35417519E-05
  1.79569237E-04  2.39460661E-06  1.41043373E-05 -3.25774559E-05 -2.30510376E-04
  3.21324825E-05 -3.03009276E-06  2.47501900E-05  1.75209390E-04  4.29836364E-06
  1.34234289E-04  1.24887207E-05 -3.25084703E-05 -4.88729957E-05 -1.11575502E-04
  2.77477072E-04 -1.29894549E-04 -2.86831303E-04  4.71017157E-04 -2.75582031E-04
  1.48588848E-05 -4.50881759E-05 -5.88482755E-05  2.09881020E-04 -1.61102772E-04
  1.82937851E-04  3.60882052E-04 -3.42507105E-04  3.19709176E-04 -2.69713708E-05
  1.21951140E-04  2.27670005E-04 -4.10806515E-05 -5.69931112E-05 -3.81816847E-05
 -1.28792583E-04 -1.35351249E-04 -7.10150304E-05 -2.68432416E-05  1.22076897E-04
  2.23191781E-04 -6.00315389E-05 -5.46134106E-05 -1.84564860E-05 -1.15976438E-04
 -1.38368275E-04 -6.87645220E-05  4.92778884E-05 -6.06346509E-04 -7.17717424E-04
  2.43527278E-04 -1.11890618E-03 -9.53343636E-05  3.36582995E-04 -1.49859547E-03
 -1.11895791E-04 -2.59543530E-05  1.33570323E-04  2.51639821E-04 -4.10704486E-05
 -2.32167347E-05 -1.14274062E-04 -1.46211326E-04 -4.93247118E-05 -1.25944115E-04
  4.63019463E-05 -5.90158724E-04 -6.96770551E-04 -6.27548997E-04  1.32380470E-04
 -9.57132894E-04 -8.36394028E-04  1.78834457E-04 -1.27704253E-03 -2.61316316E-05
  1.38393334E-04  2.58797982E-04  2.01612903E-05 -1.08049735E-04 -5.54571076E-05
 -4.32396957E-05 -2.06377929E-04 -4.94323595E-05  4.96725328E-05 -5.98768620E-04
 -7.40015862E-04 -1.79468646E-04 -1.02639565E-03  4.78294905E-04 -2.14521163E-04
 -1.38288590E-03  6.46195200E-04 -2.56121989E-05  1.31854498E-04  2.53723504E-04
 -1.18950307E-04 -4.97836123E-06 -2.45943402E-06 -1.90510184E-04 -5.39800816E-05
 -9.15539181E-05  4.75916065E-05 -5.93775177E-04 -7.04655600E-04 -1.06340906E-03
  2.25660921E-04 -3.65391702E-04 -1.43401794E-03  3.02700843E-04 -4.93560885E-04
 -2.63475206E-05  1.40453302E-04  2.54378223E-04 -6.14708739E-05 -8.96761754E-05
  5.45194343E-05 -9.05133962E-05 -1.93654682E-04  2.03327589E-05 -3.01569778E-05
 -2.45581987E-04  2.74115346E-04 -6.40753658E-04 -7.07587835E-04 -3.65858000E-04
 -1.15108533E-03 -1.29671994E-03 -6.56199183E-04 -8.63290707E-07  4.65075844E-06
  3.19666413E-06 -5.46928103E-07 -2.27658756E-06 -3.21594001E-06 -1.84315675E-06
  3.00546661E-05 -1.92909304E-05 -2.16365485E-06  9.64652285E-07  4.44674292E-06
  5.27711612E-06 -8.67211599E-07  3.41930005E-06  5.15964304E-05  8.09428174E-06
  5.85528751E-06  7.01072432E-07  8.79697884E-06  7.54524667E-06  5.84162362E-06
 -3.07104917E-06 -9.51924900E-07  1.55254966E-05  3.65908277E-05 -4.68431485E-06
  9.17912755E-08  2.12200085E-05 -5.12016184E-08  1.31108933E-05  2.31338535E-06
 -1.49461094E-05 -4.55070738E-06  4.44949802E-05  1.32998051E-04  3.12236978E-05
  4.72475654E-06  2.16750814E-05  6.01253699E-05  6.19808442E-05  6.93026391E-05
 -7.97601340E-06 -4.98992948E-05 -9.86582616E-05 -2.88202481E-04  7.64489692E-08
 -4.78028091E-05  8.66204115E-07  3.57733525E-06  3.10535555E-05  1.51680314E-07
 -1.36260924E-05 -7.43013169E-07 -5.46843427E-05  4.69320843E-05  4.47213159E-05
 -6.52251749E-06  7.76688776E-06 -3.77106936E-05 -3.49666917E-05 -2.61358454E-06
 -4.01833724E-05 -8.76511450E-06  1.87005243E-05  3.51945936E-04  2.93571272E-05
 -9.98848091E-06 -3.22474838E-05  5.77779980E-05  4.23931619E-05 -6.11179004E-05
 -9.93344443E-05 -4.81726462E-04 -1.60477162E-05 -5.11638494E-05 -6.50441267E-06
 -6.29898357E-05  7.34700071E-07  1.54324936E-05 -9.18472497E-05  7.14187382E-06
  4.26029378E-06  3.99927266E-06 -1.05666788E-05  1.62214955E-05 -1.09785837E-05
  2.85808156E-06  1.94164045E-05  2.07939759E-06  5.25191541E-06 -1.12964590E-05
  5.76777396E-05 -2.08829109E-06 -7.47768471E-06  1.11000190E-04 -1.12424717E-05
  1.73560984E-06  6.00388840E-06 -3.67561157E-06  3.00414635E-05  8.00464460E-06
 -1.62616312E-06  2.45690906E-06 -1.60475584E-06 -3.07399716E-05  5.42778370E-06
 -9.88421835E-05  3.19634240E-07 -3.63355205E-06 -1.42477765E-05 -6.15293881E-06
 -8.30005552E-06 -6.62312739E-06  1.29187856E-05 -2.27138657E-05  1.61816720E-05
 -6.87131371E-06  9.32982128E-06 -4.15854060E-06 -2.77075837E-06  1.12601153E-05
  2.25065110E-05 -4.64262445E-08  2.27971107E-07  3.42751274E-06 -9.97797726E-07
 -1.81968108E-06  8.59907747E-07  5.12524451E-06  1.39015572E-05  4.44286513E-06
  8.12462851E-07 -5.24641270E-06  6.47674138E-07 -8.82199396E-06 -2.10918742E-07
  9.19299557E-06 -9.92399788E-05  7.52590976E-05 -3.11594527E-04  3.23438935E-05
 -4.39068991E-05  2.59326305E-05 -3.68726402E-04  2.15662296E-03 -6.79807203E-04
 -4.27820708E-05 -2.55611536E-04  4.62162162E-05  3.61413414E-05 -6.70311994E-05
  2.27384854E-04  1.04866768E-04  2.51754548E-04  2.01457944E-04 -1.96761157E-04
  1.04397954E-03  6.76526524E-04  1.11979737E-03  1.17456809E-03  1.84082091E-03
  8.51657313E-04 -1.41834041E-03 -4.48171541E-03 -3.57985881E-04  2.36292611E-03
  7.44899219E-03  6.66814426E-04 -2.41801600E-04 -1.05298830E-03 -8.95407872E-05
  1.17320636E-03 -7.91364735E-05 -5.83524846E-04  1.58901922E-03 -1.51688960E-03
  2.48601249E-03 -7.32818657E-05 -1.94510996E-03  3.26691401E-03 -4.15580333E-03
  1.19170892E-03  1.83834789E-03  9.85996931E-04  3.74109735E-03  1.17727204E-03
  2.60941827E-03 -6.12531053E-03 -1.88705329E-03 -4.27546052E-03  8.79850900E-04
  2.71163520E-04  6.14127218E-04  1.27462727E-04 -1.71504029E-03 -8.35149068E-04
 -1.16501082E-03 -1.16420028E-03  3.19753494E-04 -3.36255418E-03 -2.43618211E-03
 -2.50863118E-03 -3.28699611E-03 -9.51518905E-05  6.29438752E-05 -8.16654281E-05
  3.48757479E-05 -4.64084811E-05  3.18824695E-05 -1.63890683E-03  7.19176099E-04
 -1.34479117E-03  2.31345924E-04 -1.01648336E-04  1.89842634E-04  3.61624934E-06
 -1.16718784E-04  2.23181693E-04  2.91809692E-05  2.66788865E-04 -6.20912242E-05
 -6.17437455E-04  9.55388426E-04 -8.95236606E-05  1.17944015E-03 -2.37062124E-04
 -3.40938630E-04 -7.56064796E-05 -3.84684691E-04  3.16585049E-04  4.95903517E-05
  1.49346481E-03 -1.89542821E-03  7.37442370E-04 -1.87733065E-04  2.36651431E-04
 -6.27654056E-05 -3.73476491E-04 -9.58758134E-05  1.36120808E-04  1.05626085E-04
 -5.64287257E-04 -1.23713552E-03  4.64601161E-05  5.95080880E-04  2.24780591E-04
 -1.23245809E-03 -2.18842178E-04 -3.41644898E-04 -9.08340383E-05 -1.87735198E-05
  2.40542187E-04 -4.35392699E-04  9.37176108E-04 -1.75884343E-03  1.67271580E-03
 -1.25766543E-04  2.04641322E-04 -2.35017574E-04  4.59053104E-04  4.44167782E-05
 -5.06048641E-04 -1.46494398E-04  4.85031869E-05  1.14972633E-03  4.29951705E-04
 -1.26626762E-03 -4.96025456E-04  5.30449684E-04  1.40136521E-05 -3.33621856E-05
 -2.36349882E-04  6.40406938E-06  3.94952568E-05 -6.06039461E-06  1.16148764E-05
  2.29198284E-04 -1.03347520E-05  1.67815812E-04 -8.81240483E-04 -1.33876000E-03
 -4.96348713E-05 -1.58674205E-04 -8.13510415E-06 -1.10707227E-04  4.00323941E-05
 -1.17640032E-04  1.47733387E-05 -4.48929609E-05 -5.85907497E-05 -2.37442753E-04
 -1.50992796E-04 -1.55293449E-04 -4.22366349E-04 -3.23762793E-04 -2.58977069E-04
  1.24923202E-05 -3.28154399E-05 -4.90462771E-05  1.60126126E-04  2.71496021E-04
  8.16549961E-05  3.72742202E-04  4.49443522E-04  1.97869075E-04  1.64168617E-04
 -8.68094159E-04 -1.26680742E-03  1.39277323E-04  4.95913176E-05  9.57419286E-05
 -2.84841774E-06  1.79823689E-04 -3.33117442E-05  1.40588390E-05 -3.25496687E-05
 -2.29730800E-04 -3.23846543E-05 -1.44194430E-06 -2.43580637E-05 -1.75488827E-04
  1.21630577E-05 -1.35542358E-04  4.38378668E-05 -1.06490615E-04 -9.06068581E-04
  2.07050696E-06 -3.34991260E-06  1.97478609E-07 -1.91990866E-04  2.35882025E-04
 -1.68043753E-04  1.02056096E+00 -5.14319701E-02 -6.48868859E-02 -1.18998540E-04
  1.69415804E-04 -1.14153614E-04 -5.06013482E-04  7.77138427E-04 -4.93332583E-04
 -2.68829443E-05  1.22572387E-04  2.22064306E-04  4.95622703E-05 -6.02536042E-05
  2.83399359E-05  9.06395993E-05 -1.41391060E-04  9.39721630E-05 -2.69340209E-05
  1.21488344E-04  2.28562318E-04  3.11478842E-05 -5.59874377E-05  4.81282909E-05
  1.02997239E-04 -1.41274271E-04  9.50125228E-05 -2.60100675E-05  1.33089588E-04
  2.54770635E-04  3.75896849E-05 -9.08877747E-06  1.16719205E-04  1.38821879E-04
 -5.55577245E-05  1.37749174E-04  4.96906751E-05 -6.06549315E-04 -7.23814375E-04
 -4.35810035E-04 -1.02269346E-03  2.82303769E-04 -5.93855080E-04 -1.37073794E-03
  3.64900867E-04  4.73009049E-05 -5.93441139E-04 -7.02489602E-04  1.09454626E-03
  9.32198859E-05  3.37273636E-04  1.47259960E-03  1.23616498E-04  4.55024619E-04
 -2.63909398E-05  1.40764455E-04  2.54487136E-04  4.38390919E-05 -1.07311777E-04
 -3.74769447E-05  5.07665440E-05 -2.07695585E-04  1.25015746E-05 -2.57265906E-05
  1.31994263E-04  2.55704995E-04  1.16350082E-04 -2.54908960E-05  5.20288399E-06
  1.81783022E-04 -6.64235877E-05  1.01440637E-04  4.97138122E-05 -6.00521721E-04
 -7.35158202E-04 -1.37991447E-05 -1.10743724E-03 -2.90014037E-04 -4.05735071E-05
 -1.48985040E-03 -3.96365765E-04  4.64647073E-05 -5.90111315E-04 -7.00014314E-04
  6.55537150E-04  1.82955958E-04  9.28780524E-04  8.72900743E-04  2.45958292E-04
  1.23889979E-03 -2.61768721E-05  1.37553136E-04  2.61780287E-04 -3.79460852E-05
 -9.13573661E-05  7.33086581E-05  4.38067863E-06 -1.99603996E-04  8.45076961E-05
 -3.03178053E-05 -2.45700304E-04  2.76422158E-04  5.11366859E-04 -7.36168046E-04
  4.93589707E-04  9.13370784E-04 -1.34602319E-03  8.89873129E-04 -1.01933416E-06
  1.41911763E-06 -1.77160810E-05 -6.45367072E-06  4.87200132E-06  1.35188995E-06
 -5.83282287E-05 -2.58938180E-05 -3.27633803E-05 -5.33528375E-07  2.71998588E-06
  1.58818085E-06 -6.84076161E-07  5.04686429E-06  8.24234369E-07 -7.90390052E-06
 -3.96392435E-05  2.42340561E-07 -5.85593779E-08 -3.92190813E-07  9.57557611E-07
  9.70182877E-07  2.27893836E-06  5.44644736E-07 -1.68559541E-06 -1.23250921E-05
 -8.05105220E-06  4.09357107E-07 -4.80434453E-06 -1.06395476E-07 -9.24582141E-08
 -8.60308237E-07  9.90002622E-06  8.42011781E-07 -1.05157935E-06 -7.40536539E-06
  8.01798143E-08 -1.10971815E-05  6.26841243E-06 -2.26114455E-05  3.00009670E-05
 -2.16907415E-05 -7.44923824E-06  1.86585287E-05  1.17613067E-05  2.40311901E-05
  1.98529431E-06 -2.39248905E-05  2.48085742E-07  1.09997382E-06 -4.66268249E-05
 -6.13161880E-07 -3.34992279E-06 -1.39430563E-06  3.37458102E-05 -2.31585682E-05
  3.68580066E-05  1.83196675E-06  3.03960069E-05  4.57544742E-06  2.30747058E-05
  2.56288178E-06 -1.49027310E-05 -2.02928268E-06 -8.35365635E-06  1.06710888E-04
  1.08930600E-05 -2.71683785E-06 -7.26269445E-06  2.08599026E-05  6.96687130E-07
 -6.46212942E-06  4.89838298E-06 -1.05062568E-04 -3.32671042E-06 -1.08311499E-05
  2.00875275E-07 -1.58592106E-05 -1.59973630E-06  3.85136093E-05 -3.90028351E-05
  7.54043662E-06  1.25674916E-05 -7.05503518E-07  2.14522483E-05  6.26441361E-05
  1.26598211E-05  5.98276954E-06 -2.91187519E-05  2.45621190E-06 -4.65037882E-06
 -2.79950897E-05  2.15991429E-05 -9.25920129E-06  8.73511927E-06  3.85161801E-04
 -2.67752920E-05  2.11939237E-05  2.85933084E-05  8.77007398E-06  1.28928758E-04
  5.48662311E-05 -1.51763118E-05  2.04651701E-05 -1.57983912E-05 -1.27533060E-04
 -1.03000857E-04 -4.54280105E-04 -5.27602332E-06  2.53118013E-05  1.53177946E-04
 -2.76151832E-05  1.71528797E-05 -2.38990276E-05 -3.60280064E-05  8.59196666E-05
 -8.60173619E-05 -1.13595515E-05 -9.00388073E-05 -4.81536671E-06  3.01562066E-05
 -1.03556911E-04 -2.68888015E-04  3.30621614E-07  6.29402743E-06  1.61728776E-05
 -6.24298571E-06  6.53807958E-06  2.90532270E-06 -1.20659944E-05  2.42306453E-05
 -5.55921076E-06 -1.29067288E-07 -1.04340568E-05 -1.41874760E-06  2.55158825E-06
  1.21657342E-06  2.92283445E-05 -9.99894520E-05  7.59913283E-05 -3.18587862E-04
  3.96263688E-05  4.15123810E-05  1.81288450E-05 -7.64012115E-04 -2.14176655E-03
 -3.06476940E-04  8.57244919E-06  2.74567313E-04 -1.77173545E-06  9.84075142E-05
 -5.61445795E-05 -1.83232611E-04  4.32092515E-05 -2.89169888E-04  4.83545550E-04
 -1.43797158E-04 -8.04476918E-04  3.92468628E-04 -1.35479815E-03  1.17625295E-03
  1.83820875E-03  8.63184543E-04 -6.07276237E-04  4.53001891E-03 -1.15163596E-03
  9.81590483E-04 -7.52015658E-03  1.98198740E-03 -1.56785917E-05  1.04605556E-03
 -2.88423685E-04  8.96081900E-04 -1.27483623E-04  1.23066175E-03  1.86065726E-03
  8.68588643E-04  1.69195804E-03 -2.19973863E-04  3.27397496E-03  4.06020347E-03
  2.78364134E-03 -9.73383725E-05  6.20804991E-05 -6.71270668E-05  4.19520552E-05
  4.44862254E-05  2.27997862E-05 -1.77597744E-03 -6.38091485E-04 -1.23617959E-03
  2.50732693E-04  9.02091501E-05  1.74497134E-04  6.64421433E-05 -1.05131024E-04
 -1.92467910E-04 -3.39992464E-05 -2.86272331E-04  2.17785614E-04 -5.71026660E-04
 -8.68367749E-04 -3.61715183E-04 -1.20445173E-03  1.19467487E-03  1.83881512E-03
  9.77218889E-04  3.51303278E-03 -1.35142249E-03  2.83052549E-03 -5.76885977E-03
  2.17336568E-03 -4.63670883E-03  8.28536399E-04 -3.12260621E-04  6.65963439E-04
 -1.45109167E-04 -1.76364789E-03  9.63805137E-04 -8.91255312E-04  1.22836813E-03
 -4.53474655E-04 -3.49946969E-03  2.66449720E-03 -1.74326078E-03  3.45035276E-03
 -2.39802665E-04 -3.42293833E-04 -5.67156667E-05 -4.34397156E-04 -2.29953488E-04
  9.68764801E-05  1.80874392E-03  1.69492980E-03  4.13017626E-04 -2.21110093E-04
 -2.02728208E-04 -1.49408108E-05 -3.24461523E-04 -2.15869276E-04 -1.75659261E-04
  3.20806019E-04  4.58496655E-04 -1.01282143E-03 -2.83985202E-04 -8.31444939E-04
  7.61429670E-04  1.03604759E-03 -2.16381582E-04 -3.39556320E-04 -1.06332388E-04
 -6.80061881E-05 -3.05058719E-04 -3.87529850E-04  1.24987189E-03  1.82398993E-03
  1.34370004E-03 -1.64830666E-04 -2.14310815E-04 -1.95123175E-04  2.92629661E-04
  1.43652875E-04  5.68374649E-04 -2.44876482E-04  3.86487033E-05  7.48261370E-04
  7.29838702E-04  1.33095170E-03 -8.57789091E-04 -1.80593871E-04  1.40360321E-05
 -3.35263695E-05 -2.37076652E-04 -3.83312529E-07 -4.04121670E-05  9.17499505E-07
 -3.09265893E-05 -2.28210917E-04  3.04411590E-05  1.67600557E-04 -8.82524759E-04
 -1.33170337E-03 -2.03812568E-05  1.64371141E-04 -3.63876420E-05 -1.21854463E-04
 -3.49400869E-05 -1.14588376E-04  4.39048180E-05 -1.05650153E-04 -9.09690309E-04
  3.65392533E-06  2.81325711E-06 -2.00334027E-07 -2.41399623E-04 -2.21980744E-04
 -1.28000740E-04  1.02056040E+00 -5.14298808E-02 -6.48850555E-02 -1.47091485E-04
 -1.62362908E-04 -8.72417173E-05 -6.43142087E-04 -7.46987144E-04 -3.62442033E-04
  1.40945409E-05 -3.25437291E-05 -2.30327891E-04 -3.21384503E-05  3.05631826E-06
 -2.47494891E-05 -1.75210657E-04 -4.31181926E-06 -1.34180404E-04  1.64113711E-04
 -8.67901989E-04 -1.26705313E-03  1.30086074E-04 -5.60516299E-05  1.05499972E-04
 -3.38883856E-05 -1.79841681E-04 -2.47070676E-06  1.47984727E-05 -4.49145764E-05
 -5.86237260E-05 -2.09673079E-04  1.61520510E-04 -1.82772326E-04 -3.60443610E-04
  3.43109873E-04 -3.19729559E-04  1.24954044E-05 -3.26233267E-05 -4.87814611E-05
  1.11572960E-04 -2.77482301E-04  1.29858281E-04  2.86559469E-04 -4.70790925E-04
  2.75495404E-04 -2.68359729E-05  1.22025506E-04  2.23114626E-04  6.00532978E-05
  5.45925175E-05  1.84811422E-05  1.16017996E-04  1.38310391E-04  6.88055985E-05
 -2.69659957E-05  1.21886547E-04  2.27765797E-04  4.11425263E-05  5.69636850E-05
  3.81810004E-05  1.28718272E-04  1.35334961E-04  7.09389740E-05 -2.59544737E-05
  1.33528584E-04  2.51755682E-04  4.10652222E-05  2.32266179E-05  1.14270947E-04
  1.46047749E-04  4.92308445E-05  1.25922818E-04  4.93378219E-05 -6.06504872E-04
 -7.17884260E-04 -2.43209082E-04  1.11844326E-03  9.50672709E-05 -3.37015105E-04
  1.49820906E-03  1.11095249E-04 -2.61169699E-05  1.38296338E-04  2.58540322E-04
 -2.01304859E-05  1.08087078E-04  5.54965610E-05  4.32779064E-05  2.06404932E-04
  4.94881546E-05  4.62580876E-05 -5.89947090E-04 -6.96518875E-04  6.27521929E-04
 -1.32202577E-04  9.57344561E-04  8.36315866E-04 -1.78435989E-04  1.27749323E-03
 -2.56103300E-05  1.31879550E-04  2.53514713E-04  1.18962303E-04  4.93644998E-06
  2.42198536E-06  1.90391297E-04  5.40398966E-05  9.14031467E-05  4.96930382E-05
 -5.98942685E-04 -7.39789242E-04  1.79296513E-04  1.02624823E-03 -4.78446980E-04
  2.14160992E-04  1.38257734E-03 -6.46635842E-04 -2.63374777E-05  1.40384032E-04
  2.54202653E-04  6.15083376E-05  8.96994273E-05 -5.45544737E-05  9.06893069E-05
  1.93799361E-04 -2.01003669E-05  4.76489882E-05 -5.93914701E-04 -7.05153749E-04
  1.06314508E-03 -2.25613996E-04  3.65306551E-04  1.43379876E-03 -3.02466520E-04
  4.93557075E-04 -3.01824535E-05 -2.45608473E-04  2.74509886E-04  6.41049818E-04
  7.07414445E-04  3.66056665E-04  1.15175697E-03  1.29600129E-03  6.56721610E-04
 -2.12911002E-06  1.03270138E-06  3.47816575E-06 -5.33727912E-06  8.53930726E-07
 -3.43207325E-06 -5.23552777E-05 -8.18812456E-06 -6.09603873E-06 -8.69026555E-07
  4.55339403E-06  3.66173693E-06  5.40393405E-07  2.28346639E-06  3.12683422E-06
  2.03981684E-06 -2.96763830E-05  1.96996378E-05 -4.44421304E-08  2.26474587E-07
  3.30052502E-06  9.50164809E-07  1.80472236E-06 -8.74541889E-07 -4.98780206E-06
 -1.40618864E-05 -4.22245995E-06  6.43299718E-07 -8.74916951E-06  8.19608509E-07
 -5.31476703E-06 -2.02896310E-07  9.33573096E-06  3.08795140E-07 -3.69564227E-06
 -1.36934523E-05  6.08460106E-06  8.17433318E-06  6.58845677E-06 -1.25988575E-05
  2.26662119E-05 -1.59675260E-05 -6.85512555E-06  9.06022572E-06  1.10973256E-05
  2.20488587E-05 -4.08099780E-06 -2.92939450E-06  7.32436675E-07  1.55520844E-05
 -9.21720830E-05 -7.14324931E-06 -4.30020285E-06 -4.02062823E-06  1.05861801E-05
 -1.62555542E-05  1.09379694E-05  2.88825800E-06  1.93431835E-05 -1.14554494E-05
  5.81136707E-05  2.06389869E-06  5.42123843E-06 -2.08477547E-06 -7.47260276E-06
  1.11004300E-04  1.12656824E-05 -1.72509526E-06 -5.96687948E-06  3.16811460E-06
 -3.06646156E-05 -8.12866337E-06  5.44725932E-06 -9.83621626E-05 -1.54993238E-06
 -3.13469636E-05 -1.60674857E-06  2.77631776E-06  7.33636473E-07  3.17373261E-06
  3.47452895E-05 -2.24761851E-07  1.34552380E-05  7.72744429E-07  5.33042247E-05
 -4.69927337E-05 -4.44228009E-05 -6.63035229E-06  7.54037397E-06 -2.81319674E-06
 -3.99741750E-05 -3.74908899E-05 -3.81887533E-05 -8.81310347E-06  1.85461793E-05
  3.52955793E-04 -2.92844494E-05  9.88123448E-06  3.21603963E-05 -5.86063296E-05
 -4.23820142E-05  6.12645655E-05 -6.56353573E-06 -6.30309006E-05 -1.60368633E-05
 -5.11556360E-05 -9.90405199E-05 -4.82443358E-04 -4.52645208E-06  4.43442911E-05
  1.30187619E-04 -3.10190196E-05 -4.55313235E-06 -2.15924911E-05 -6.03853800E-05
 -6.18512828E-05 -6.88968346E-05 -7.92417819E-06 -4.88744834E-05  1.35805221E-07
 -4.79911783E-05 -9.81261038E-05 -2.84448672E-04  6.76377904E-07  8.68893699E-06
  8.46939457E-06 -5.99417089E-06  3.11782178E-06  1.02966702E-06 -1.60616075E-05
 -3.64605452E-05  4.93278168E-06 -1.19594884E-07  1.33738162E-05  2.15809199E-08
  2.12660742E-05  2.23322031E-06 -1.49218226E-05  1.17489044E-03  1.84099095E-03
  8.52181155E-04  1.41847216E-03  4.48192344E-03  3.58545431E-04 -2.36364192E-03
 -7.44622806E-03 -6.67911894E-04  2.41986242E-04  1.05232565E-03  8.94437934E-05
  1.17274345E-03 -7.96491030E-05 -5.83785966E-04  1.58900614E-03 -1.51681253E-03
  2.48439840E-03 -7.51998868E-05 -1.94573492E-03  3.26663592E-03 -4.15580551E-03
 -9.96054450E-05  7.50675500E-05 -3.11149897E-04 -3.23203303E-05  4.38848393E-05
 -2.59148714E-05  3.69095135E-04 -2.15723315E-03  6.80106511E-04  4.24378762E-05
  2.55914293E-04 -4.63502957E-05  3.61254497E-05 -6.70428651E-05  2.27416000E-04
  1.04745948E-04  2.51872342E-04  2.01175201E-04 -1.96861027E-04  1.04434008E-03
  6.76076985E-04  1.11990331E-03 -9.47241662E-05  6.29325833E-05 -8.13631698E-05
 -3.49706302E-05  4.64599874E-05 -3.19060429E-05  1.63782361E-03 -7.18377393E-04
  1.34460102E-03 -2.31212532E-04  1.01544247E-04 -1.89831526E-04  3.57592203E-06
 -1.16718366E-04  2.23091590E-04  2.90976788E-05  2.66699817E-04 -6.23078633E-05
 -6.17362540E-04  9.55375416E-04 -9.00469932E-05  1.17876147E-03  1.19023316E-03
  1.83953917E-03  9.84829684E-04 -3.74203064E-03 -1.17733881E-03 -2.60996010E-03
  6.12730919E-03  1.88783696E-03  4.27519320E-03 -8.80062612E-04 -2.71251488E-04
 -6.14040025E-04  1.27487832E-04 -1.71551176E-03 -8.35346994E-04 -1.16557465E-03
 -1.16444003E-03  3.19765346E-04 -3.36296196E-03 -2.43643710E-03 -2.51003732E-03
 -3.28769540E-03 -2.18649979E-04 -3.41803234E-04 -8.95167799E-05  1.87950393E-05
 -2.40526267E-04  4.35380424E-04 -9.36810055E-04  1.76032203E-03 -1.67447030E-03
  1.25459362E-04 -2.04992965E-04  2.35154649E-04  4.59090696E-04  4.43751455E-05
 -5.06262959E-04 -1.46833644E-04  4.85793810E-05  1.15033292E-03  4.29894319E-04
 -1.26664997E-03 -4.96363969E-04  5.30612938E-04 -2.37066667E-04 -3.40943284E-04
 -7.55638078E-05  3.84690876E-04 -3.16584338E-04 -4.95754753E-05 -1.49217210E-03
  1.89509995E-03 -7.36947804E-04  1.87701418E-04 -2.36422959E-04  6.27687937E-05
 -3.73344523E-04 -9.59503469E-05  1.36131308E-04  1.05331380E-04 -5.64171701E-04
 -1.23669347E-03  4.62323971E-05  5.94983727E-04  2.24134276E-04 -1.23229017E-03
  1.67758687E-04 -8.81340598E-04 -1.33833328E-03  4.97241184E-05  1.58949675E-04
  8.14259151E-06  1.10691322E-04 -3.99540582E-05  1.17336129E-04  1.40247011E-05
 -3.33844869E-05 -2.36454235E-04 -6.29195974E-06 -3.94954730E-05  6.02849058E-06
 -1.19271583E-05 -2.29110302E-04  1.04322354E-05  1.24788248E-05 -3.27229931E-05
 -4.91620895E-05 -1.60133830E-04 -2.71408412E-04 -8.17293006E-05 -3.72653289E-04
 -4.49443529E-04 -1.97851405E-04  1.47298662E-05 -4.47801293E-05 -5.84478220E-05
  2.37266252E-04  1.51289406E-04  1.55176395E-04  4.22159228E-04  3.24271243E-04
  2.58710970E-04  1.40656310E-05 -3.25325793E-05 -2.29946739E-04  3.23699925E-05
  1.39253407E-06  2.43615561E-05  1.75375158E-04 -1.21685167E-05  1.35553613E-04
  1.64144573E-04 -8.68188138E-04 -1.26703280E-03 -1.39652740E-04 -4.99057738E-05
 -9.59199205E-05  2.59824267E-06 -1.80105455E-04  3.32387800E-05  1.02056128E+00
 -5.14325215E-02 -6.48890461E-02  1.20063061E-04 -1.69400707E-04  1.12620499E-04
  5.06717477E-04 -7.77078050E-04  4.92510814E-04  4.38465980E-05 -1.06474657E-04
 -9.06152140E-04 -2.04371218E-06  3.34085924E-06 -1.80812376E-07  1.91824822E-04
 -2.36000241E-04  1.68100473E-04 -2.69405898E-05  1.21544245E-04  2.28516886E-04
 -3.12331054E-05  5.60079770E-05 -4.81265009E-05 -1.03117329E-04  1.41315950E-04
 -9.50883084E-05 -2.68597129E-05  1.22475442E-04  2.21740050E-04 -4.95635274E-05
  6.03074102E-05 -2.84158305E-05 -9.06301297E-05  1.41436616E-04 -9.39913548E-05
  4.98200788E-05 -6.06833236E-04 -7.25006860E-04  4.35751731E-04  1.02211075E-03
 -2.81572695E-04  5.92794825E-04  1.37016656E-03 -3.64203937E-04 -2.59950951E-05
  1.33121211E-04  2.54282611E-04 -3.76492625E-05  9.09039094E-06 -1.16724955E-04
 -1.38688529E-04  5.57344112E-05 -1.37854006E-04 -2.63849495E-05  1.40701066E-04
  2.54457539E-04 -4.39265944E-05  1.07348254E-04  3.74356030E-05 -5.08187772E-05
  2.07741524E-04 -1.22861987E-05  4.73204015E-05 -5.93392163E-04 -7.02366293E-04
 -1.09429490E-03 -9.30450565E-05 -3.37057209E-04 -1.47250856E-03 -1.23385372E-04
 -4.54874294E-04  4.97971383E-05 -6.00706825E-04 -7.35591624E-04  1.40364898E-05
  1.10685518E-03  2.89822514E-04  4.09003143E-05  1.48938740E-03  3.96183326E-04
 -2.57285183E-05  1.32032302E-04  2.55710211E-04 -1.16376243E-04  2.54473852E-05
 -5.12228991E-06 -1.81901363E-04  6.62130118E-05 -1.01368631E-04 -2.61664812E-05
  1.37448735E-04  2.61821045E-04  3.78854223E-05  9.13787674E-05 -7.33216950E-05
 -4.51621839E-06  1.99579550E-04 -8.44204302E-05  4.63850995E-05 -5.89922330E-04
 -6.99465651E-04 -6.55487001E-04 -1.82744664E-04 -9.29289778E-04 -8.72780105E-04
 -2.45483277E-04 -1.23935602E-03 -3.04321247E-05 -2.45482346E-04  2.76845929E-04
 -5.11868571E-04  7.36981036E-04 -4.93921006E-04 -9.13936234E-04  1.34684102E-03
 -8.90264156E-04 -5.30689396E-07  2.84043157E-06  1.11251452E-06  6.75093603E-07
 -5.09826762E-06 -9.45127374E-07  8.14896440E-06  3.96320122E-05  5.79875773E-07
 -1.03832485E-06  1.42831917E-06 -1.73959759E-05  6.45250917E-06 -4.90516707E-06
 -1.32242666E-06  5.77509433E-05  2.65511720E-05  3.12853546E-05  3.37365632E-07
  6.25542192E-06  1.61029978E-05  6.25134722E-06 -6.54170072E-06 -2.81299994E-06
  1.23232442E-05 -2.42087007E-05  6.04935888E-06 -1.42838673E-06  2.62131147E-06
 -1.44460100E-07 -1.03919857E-05  1.22541124E-06  2.93823904E-05 -5.37610717E-06
  2.49957118E-05  1.59477789E-04  2.82318903E-05 -1.67379698E-05  2.37186631E-05
  3.73542290E-05 -8.67256524E-05  8.56736711E-05 -1.14964948E-05 -9.06466593E-05
 -1.04475517E-04 -2.76531186E-04 -5.16286676E-06  3.05905029E-05 -1.61999503E-06
  3.88237666E-05 -3.86080797E-05 -7.43270649E-06 -1.27481199E-05  7.48096471E-07
 -2.13475376E-05 -6.34667113E-05 -1.30486400E-05  5.98970424E-06 -2.97986611E-05
 -2.84873801E-05  2.08858817E-05  2.48479243E-06 -4.44475726E-06 -9.17287026E-06
  9.34524645E-06  3.80538891E-04  2.64753260E-05 -2.14000271E-05 -2.87165605E-05
 -9.65429176E-06 -1.29699433E-04 -5.55526338E-05 -1.03084868E-04 -4.50474636E-04
 -1.56499392E-05 -1.28113847E-04 -1.49504591E-05  2.15572087E-05  2.50937649E-07
  1.04896297E-06 -4.65487742E-05  6.68880895E-07  3.33901075E-06  1.39559847E-06
 -3.36126574E-05  2.30116124E-05 -3.65329662E-05  1.77013008E-06  3.05168925E-05
  2.55349320E-06 -1.47780214E-05  4.53094487E-06  2.30165296E-05 -2.02383733E-06
 -8.25589870E-06  1.05942669E-04 -1.07735710E-05  2.76646928E-06  7.34285373E-06
 -2.15168505E-05 -1.58620647E-06  6.40352619E-06  2.52324432E-07 -1.63593245E-05
 -3.37071019E-06 -1.00694800E-05  4.82654931E-06 -1.04995758E-04  8.55569491E-07
 -1.23416229E-06 -7.21700284E-06 -4.22767839E-08  1.10628394E-05 -6.35989422E-06
  2.26986758E-05 -2.97040235E-05  2.15994078E-05 -7.47643711E-06  1.87021789E-05
  1.86076635E-06 -2.37843338E-05  1.23260712E-05  2.41138293E-05 -6.34594397E-08
 -4.33846626E-07  1.25142451E-06 -1.03301549E-06 -2.26356763E-06 -5.80977286E-07
  1.72880917E-06  1.20815574E-05  8.28746391E-06 -1.35450023E-07  2.62892567E-08
  4.04296588E-07 -4.86360548E-06 -8.80288685E-07  9.72667639E-06  1.16921854E-03
  1.85005408E-03  7.99040580E-04 -1.70254730E-03  5.35675776E-04  4.35707322E-03
  2.88697800E-03 -8.86886714E-04 -7.26659203E-03 -4.81203164E-04  1.23588459E-04
  9.67967406E-04 -2.21358424E-03  1.22428859E-03 -4.51409676E-04 -1.41893295E-05
  1.16456312E-04 -5.50910310E-03  2.19321441E-03 -9.86683630E-04  5.80623944E-04
  9.65081241E-05 -8.49141918E-05  8.44428665E-05 -3.21578736E-04 -6.04257070E-05
  5.69875008E-06  8.64011306E-06  1.87667961E-03 -2.83358831E-04 -1.24366478E-03
 -2.63235884E-04  3.43594683E-05  2.13800062E-04  2.20005883E-04  1.39728372E-04
 -2.44203208E-06 -2.49566011E-04  5.84894215E-05  9.04245830E-04  8.48769911E-04
 -2.88652290E-05 -1.06715522E-03  2.64055203E-04 -2.43235563E-04 -3.45218565E-04
 -2.28449673E-05  3.63356200E-04 -3.42982103E-04 -2.88249814E-05 -2.40501428E-03
  8.41144507E-04  2.99404567E-04  3.40825455E-04 -1.20107610E-04 -4.23611732E-05
 -2.89215250E-04 -2.69678681E-05  5.96354107E-05  5.37956836E-06 -6.41758636E-04
 -3.19924997E-04  3.96577181E-05  2.42518295E-04  1.26940992E-04 -1.79091699E-03
 -2.47621239E-04 -3.46849753E-04 -6.56636598E-06  4.19263701E-04  2.62633424E-04
 -8.14608411E-05 -2.49324322E-03 -3.37553949E-04  4.04362863E-04  3.53478036E-04
  4.87194987E-05 -5.73847348E-05 -2.62505117E-04 -1.51017465E-04 -1.05522406E-04
  2.42765708E-04  5.80239331E-04 -2.44088936E-04 -3.03715300E-04 -2.20457452E-04
  7.85889386E-04  1.59395267E-03  1.18333180E-03  1.85401008E-03  7.96721971E-04
 -2.88812105E-03 -6.82840997E-05 -3.71905385E-03  4.80461087E-03  1.17816616E-04
  6.14015430E-03 -6.73551614E-04 -1.27204319E-05 -8.14949574E-04 -1.39430983E-03
 -2.07423804E-03 -7.46857506E-05 -5.35141482E-04 -8.70387368E-05 -3.80640389E-03
 -4.54132704E-03 -2.20292401E-04 -5.12009058E-04 -3.05042588E-04 -8.82536117E-05
  7.76911687E-05 -2.37655925E-04 -5.88800594E-05  6.01863795E-06  1.01837341E-05
  2.16923641E-03 -1.35410651E-04  7.11068487E-04 -3.11505735E-04  1.47132277E-05
 -1.43480458E-04  2.43511176E-04  5.36498355E-05  8.80844026E-06 -2.64612566E-04
  5.24521790E-05  1.13079561E-03 -1.42974874E-06  6.33012595E-05 -1.19432174E-03
  2.19472006E-04  1.62187082E-04 -8.78355549E-04 -1.25404342E-03 -7.43802242E-05
  2.36695918E-05  1.97161599E-04  1.20297926E-04  2.88612137E-06  1.43785771E-04
  1.28497903E-05 -3.04303845E-05 -2.16457467E-04  2.40571340E-05 -6.06933211E-06
 -3.74807290E-05  1.26519577E-04 -2.34380634E-05 -1.71756560E-04  4.98818171E-05
 -6.07961110E-04 -7.21092327E-04 -4.81781560E-04  4.95288710E-04  9.32019949E-04
 -6.41178208E-04  6.67281111E-04  1.24519550E-03 -2.60667175E-05  1.35289696E-04
  2.47513049E-04 -8.41684252E-05  7.49964953E-05 -5.54050741E-05 -1.81359280E-04
  4.26051231E-05 -7.74034804E-05 -2.77962656E-05  1.22801797E-04  2.38834504E-04
 -7.47362566E-05  2.29897966E-05  9.34048782E-06 -1.84127453E-04  2.12139733E-05
  2.77047081E-05 -2.76873083E-05  1.22308466E-04  2.38132154E-04 -7.76660412E-05
 -7.47323595E-06  1.20769488E-05 -1.84322755E-04  1.69169572E-05  2.71075903E-05
  5.03885689E-05 -6.08296060E-04 -7.27667791E-04 -5.46554055E-04 -2.31793201E-04
  9.94409678E-04 -7.25865064E-04 -3.13326665E-04  1.33097234E-03 -2.61123959E-05
  1.34921497E-04  2.50419794E-04 -9.55695889E-05 -6.74231418E-05 -4.27780807E-05
 -1.96190995E-04 -2.30918878E-05 -7.14866569E-05  1.61180102E-04 -8.68499809E-04
 -1.22680621E-03 -1.16367343E-04 -4.16682756E-06 -1.65741410E-04  1.08201662E-04
 -2.27253502E-05 -1.51383988E-04  1.32676486E-05 -3.23464084E-05 -2.19704995E-04
  3.27719836E-05 -5.29890387E-07  2.78311729E-05  1.79129673E-04 -5.45001331E-06
  1.31038107E-04  1.02050649E+00 -5.09483667E-02 -6.51633910E-02  3.10701467E-04
 -3.15846486E-05 -4.22938813E-05  1.27763379E-03 -1.33585687E-04 -1.83305850E-04
  4.30033513E-05 -1.13130552E-04 -8.63216414E-04 -8.52669695E-07 -3.66669355E-07
  1.19607537E-07  3.35224372E-04 -2.92960581E-05 -3.29584636E-05  4.98791726E-05
 -6.05919825E-04 -7.27566985E-04 -7.39890941E-04  3.66261819E-04 -8.11751585E-04
 -9.74630981E-04  4.87049206E-04 -1.09572069E-03 -2.61969077E-05  1.38351500E-04
  2.46969014E-04 -6.44850165E-05  8.40758525E-05  6.58404628E-05 -1.60697214E-04
  6.27908624E-05  1.18930128E-04  1.01497059E-05 -2.80227467E-05 -2.59724029E-05
  1.40837040E-05 -2.93952546E-05 -3.19148528E-04 -8.13894710E-06 -4.92055496E-05
 -5.79288479E-04  1.08645406E-05 -3.53452214E-05 -1.36064754E-05  1.14705823E-04
  1.58810173E-05  2.94964674E-04  1.64055865E-04  3.01028090E-05  5.47868196E-04
 -2.62206301E-05  1.37919649E-04  2.48263856E-04 -7.74691242E-05 -5.86853428E-05
  7.82425898E-05 -1.67034103E-04 -1.15008393E-05  1.26322455E-04  5.04692307E-05
 -6.06920886E-04 -7.33842180E-04 -8.03066681E-04 -3.62349279E-04 -7.46807790E-04
 -1.06376554E-03 -4.86424830E-04 -1.01110026E-03 -2.75356782E-05 -2.71808966E-04
  3.26181753E-04 -9.88843605E-04  1.01320411E-04  1.43054647E-04 -1.80502861E-03
  1.84130502E-04  2.72552510E-04 -6.10404790E-07 -2.58987558E-06  4.33499580E-05
 -5.83023682E-06  1.53018864E-06  3.58438841E-06  2.57714441E-06 -5.81214633E-06
 -2.54906380E-05 -7.53853569E-07  1.09412610E-05  1.48833372E-04 -6.18604348E-05
  2.01532734E-05  3.52510182E-05 -1.96070618E-04  1.01088247E-04  1.68122898E-04
  6.23344644E-07 -2.29259005E-05 -1.58661362E-04 -4.77074617E-05  9.74438718E-06
  1.71159242E-05 -4.72022842E-05  2.39173786E-05  5.27427991E-05  3.20563166E-06
  2.61376025E-05  9.75281074E-07 -3.52246045E-05  1.45292230E-06 -2.05897161E-05
  5.89209794E-05 -3.17270421E-04 -1.47235599E-03 -2.05488756E-04  6.09448137E-05
  1.10335448E-04 -1.73603992E-04  1.15896593E-04  5.93551507E-05  1.95838823E-05
  2.99390637E-05  1.02601763E-03  2.56510480E-03  2.73650675E-05 -1.99014938E-05
  9.84568236E-06  9.36544721E-06 -6.05417861E-05  3.16734515E-05  1.76520292E-05
 -5.40982402E-06  2.21060719E-05  6.58685638E-05  9.45258540E-05  6.02006180E-06
  9.01955076E-05 -3.26279342E-05  3.84788266E-05  6.12360127E-06 -6.86053090E-05
  4.06828206E-06  1.57329604E-05  1.96807152E-04  5.52937453E-05 -2.44655794E-05
  7.14704700E-06 -1.39200229E-05 -9.28890079E-05 -5.23754272E-06 -8.83084167E-05
 -2.65427082E-04  3.10626444E-06 -6.43866540E-05 -3.08249465E-06 -4.62536239E-06
 -2.44133310E-07  9.97277214E-06 -6.59867579E-05  4.64332325E-06 -4.33640501E-06
  1.77880221E-06 -1.43292739E-05 -1.80716347E-05 -2.00855993E-06  5.52317939E-07
  4.09346334E-05  2.26795878E-06  3.30430709E-05 -1.22610345E-05  7.30375594E-05
 -1.00136248E-06 -2.44243432E-06 -2.78884489E-05  4.79046919E-06  3.83093384E-06
  8.00346899E-07 -4.47720867E-05 -3.20141693E-05 -5.37491012E-05  2.40072123E-06
  9.63781026E-06 -3.78167559E-06  7.84799264E-05 -6.55765048E-06  6.23415304E-05
 -1.41924726E-06  1.45650840E-05 -4.39185890E-05  5.22355092E-06  2.28996578E-06
  5.54482731E-06 -1.32355883E-04 -1.79533538E-06 -3.69964833E-05  4.04903180E-06
  3.35481150E-05  5.32322980E-06  4.23809716E-05 -1.29105021E-05 -1.61830180E-05
 -1.32517259E-06 -1.76797587E-05  3.16622108E-05  2.77841017E-07  4.43631014E-07
  1.20059279E-06 -4.29419685E-05 -2.28401201E-05 -2.67609248E-05 -3.32758305E-06
  7.20978419E-07 -5.00092738E-06  4.20791475E-05 -3.90653786E-06 -1.19395620E-07
 -8.50077971E-05  8.44770945E-05 -3.22135241E-04  6.05228718E-05 -5.77965531E-06
 -8.75637556E-06 -1.87558676E-03  2.82207023E-04  1.24263494E-03  2.63248945E-04
 -3.41357546E-05 -2.13999918E-04  2.20043126E-04  1.39813579E-04 -2.49476733E-06
 -2.49560777E-04  5.85647577E-05  9.03775008E-04  8.49268699E-04 -2.93985817E-05
 -1.06684923E-03  2.63291046E-04  1.16843626E-03  1.85042347E-03  7.99485673E-04
  1.70245092E-03 -5.36511810E-04 -4.35742594E-03 -2.88468500E-03  8.90999861E-04
  7.26904514E-03  4.80785423E-04 -1.24258256E-04 -9.68805315E-04 -2.21429799E-03
  1.22425207E-03 -4.52509997E-04 -1.38903320E-05  1.16569502E-04 -5.51185692E-03
  2.19003927E-03 -9.89340376E-04  5.82852620E-04  9.52687086E-05 -2.47360599E-04
 -3.46902647E-04 -5.96702880E-06 -4.19298931E-04 -2.62630478E-04  8.13860447E-05
  2.49575345E-03  3.38180882E-04 -4.05038247E-04 -3.53861590E-04 -4.88120681E-05
  5.74844618E-05 -2.62639074E-04 -1.50961181E-04 -1.05519666E-04  2.42915593E-04
  5.80498061E-04 -2.44174339E-04 -3.03739939E-04 -2.20748866E-04  7.86360093E-04
  1.59529421E-03 -2.43545724E-04 -3.45183575E-04 -2.33392661E-05 -3.63449039E-04
  3.43049672E-04  2.89976538E-05  2.40230398E-03 -8.40242777E-04 -3.00044102E-04
 -3.40415314E-04  1.19970647E-04  4.24486201E-05 -2.89220734E-04 -2.69629584E-05
  5.96682153E-05  5.29688435E-06 -6.41575812E-04 -3.20112912E-04  3.98924615E-05
  2.43155348E-04  1.26902827E-04 -1.78940448E-03 -8.82208799E-05  7.76842802E-05
 -2.37210442E-04  5.87768505E-05 -6.05148590E-06 -1.02316829E-05 -2.17112148E-03
  1.34275873E-04 -7.11835325E-04  3.11283903E-04 -1.44434481E-05  1.43529495E-04
  2.43502763E-04  5.37257553E-05  8.81999038E-06 -2.64708876E-04  5.24125295E-05
  1.13135339E-03 -1.07972608E-06  6.37566122E-05 -1.19427343E-03  2.18983506E-04
  1.18334484E-03  1.85343216E-03  7.95980282E-04  2.88790236E-03  6.81728845E-05
  3.71841698E-03 -4.80707573E-03 -1.14816156E-04 -6.13759915E-03  6.74003953E-04
  1.23579175E-05  8.14014189E-04 -1.39383363E-03 -2.07375958E-03 -7.45019541E-05
 -5.35649567E-04 -8.72243862E-05 -3.80456016E-03 -4.54160610E-03 -2.18890961E-04
 -5.15610439E-04 -3.06188375E-04  1.28307348E-05 -3.03235541E-05 -2.16263877E-04
 -2.39326703E-05  6.06058726E-06  3.75562815E-05 -1.26759050E-04  2.33661120E-05
  1.72232360E-04  1.62376913E-04 -8.78380974E-04 -1.25463737E-03  7.33593054E-05
 -2.34477630E-05 -1.95056914E-04 -1.22392805E-04 -2.49013354E-06 -1.40627242E-04
 -2.60703779E-05  1.35306912E-04  2.47392201E-04  8.41978640E-05 -7.50780481E-05
  5.54446070E-05  1.80936849E-04 -4.26664398E-05  7.76840014E-05  4.99418343E-05
 -6.08185008E-04 -7.21245684E-04  4.81537494E-04 -4.95134754E-04 -9.31832864E-04
  6.40678634E-04 -6.67051254E-04 -1.24536634E-03 -2.77035610E-05  1.22381466E-04
  2.38303399E-04  7.76470382E-05  7.47436215E-06 -1.21011576E-05  1.84466402E-04
 -1.69180401E-05 -2.70991884E-05 -2.77850710E-05  1.22754962E-04  2.38682613E-04
  7.47207610E-05 -2.30009149E-05 -9.36978810E-06  1.84016054E-04 -2.12087257E-05
 -2.77990610E-05 -2.60975870E-05  1.34936310E-04  2.49953463E-04  9.55388286E-05
  6.74196259E-05  4.27613936E-05  1.95889344E-04  2.28433260E-05  7.13918126E-05
  5.02836683E-05 -6.08114932E-04 -7.26562055E-04  5.46885986E-04  2.32059170E-04
 -9.94844463E-04  7.25813802E-04  3.13661499E-04 -1.33111413E-03  1.32780247E-05
 -3.22910370E-05 -2.20140001E-04 -3.27320688E-05  5.43430068E-07 -2.77680212E-05
 -1.79131824E-04  5.41793727E-06 -1.31011412E-04  1.61085416E-04 -8.68130867E-04
 -1.22589673E-03  1.16636621E-04  4.22290371E-06  1.66048287E-04 -1.07428377E-04
  2.30601593E-05  1.52202093E-04  4.30003746E-05 -1.13089947E-04 -8.63260373E-04
  8.31168575E-07  3.57708949E-07 -6.75937401E-08 -3.35254795E-04  2.92256652E-05
  3.22859231E-05  1.02050621E+00 -5.09463370E-02 -6.51635852E-02 -3.11464182E-04
  3.15633577E-05  4.22478782E-05 -1.27969093E-03  1.32970535E-04  1.82610677E-04
 -2.62168550E-05  1.38369976E-04  2.47608636E-04  6.44851763E-05 -8.40323844E-05
 -6.58462914E-05  1.60898769E-04 -6.29460030E-05 -1.19009821E-04  4.99298896E-05
 -6.06101482E-04 -7.28607472E-04  7.40181159E-04 -3.66267346E-04  8.11944665E-04
  9.75373281E-04 -4.86835510E-04  1.09623800E-03  1.08402152E-05 -3.52478065E-05
 -1.30576065E-05 -1.14710375E-04 -1.59919499E-05 -2.94808732E-04 -1.63844492E-04
 -3.02889302E-05 -5.47917675E-04  1.01846942E-05 -2.80809103E-05 -2.69427397E-05
 -1.40463723E-05  2.95008675E-05  3.19287317E-04  7.83946726E-06  4.92205674E-05
  5.79601227E-04  5.04937923E-05 -6.06987929E-04 -7.34023634E-04  8.02904053E-04
  3.62217805E-04  7.46573912E-04  1.06354389E-03  4.86476589E-04  1.01096683E-03
 -2.62301161E-05  1.37856358E-04  2.48759096E-04  7.74714682E-05  5.87121990E-05
 -7.83021780E-05  1.67320108E-04  1.14611163E-05 -1.25986127E-04 -2.75288343E-05
 -2.71881313E-04  3.26379793E-04  9.88723515E-04 -1.01499425E-04 -1.42660441E-04
  1.80548633E-03 -1.84772488E-04 -2.71456868E-04 -7.26728304E-07  1.12130342E-05
  1.48408437E-04  6.19792570E-05 -1.97687978E-05 -3.59875271E-05  1.96287262E-04
 -9.88694373E-05 -1.71416800E-04 -6.02588533E-07 -2.45884935E-06  4.25980234E-05
  5.78326837E-06 -1.52378252E-06 -3.49025246E-06 -2.37017155E-06  5.72007709E-06
  2.54966740E-05 -1.33153223E-06 -1.77152213E-05  3.21362899E-05 -1.91691940E-07
 -4.73404723E-07 -1.20859476E-06  4.28609858E-05  2.31113207E-05  2.66375375E-05
 -5.01953322E-06  4.20204315E-05 -3.32716342E-06  6.12165363E-07 -3.94737227E-06
 -5.89241150E-08 -1.40638062E-06  1.46673905E-05 -4.49932223E-05 -5.23195249E-06
 -2.26003206E-06 -5.43903547E-06  1.31813063E-04  2.73043236E-06  3.63021462E-05
  3.98939707E-06  3.45916104E-05 -1.29009345E-05 -1.54389249E-05  5.37117499E-06
  4.21866691E-05 -2.44822170E-07  1.01194149E-05 -6.64449980E-05 -4.69938749E-06
  4.30911562E-06 -1.79915804E-06  1.43837122E-05  1.79442004E-05  2.44224735E-06
  5.69994971E-07  4.11836796E-05 -1.23941296E-05  7.31293248E-05  2.29620611E-06
  3.28496116E-05 -1.02706693E-06 -2.71117510E-06 -2.57313507E-05 -4.62729421E-06
 -3.80244860E-06 -8.34859319E-07  4.49174155E-05  3.17902410E-05  5.33443757E-05
 -6.33958634E-06  5.99384000E-05 -3.83566523E-06  7.78547687E-05  2.31888815E-06
  9.61173908E-06  9.74057059E-06  9.06205506E-06 -5.68257095E-05 -3.15596981E-05
 -1.69162795E-05  6.20635229E-06 -2.32592664E-05 -6.46040549E-05 -9.26383610E-05
  5.58472672E-06  8.85137839E-05  6.10382641E-06 -6.68043476E-05 -3.30884658E-05
  3.32515814E-05  4.23166353E-06  1.56604312E-05  1.94524495E-04 -5.54172399E-05
  2.42686049E-05 -7.98126029E-06  1.47673983E-05  9.20181802E-05  4.48031757E-06
 -3.06408240E-06 -5.92286940E-06  3.54883065E-06 -6.34745010E-05 -8.68808201E-05
 -2.61038511E-04  5.88658708E-05 -3.18410022E-04 -1.47430482E-03  2.05295403E-04
 -6.56857248E-05 -1.09312658E-04  1.71838289E-04 -1.23288771E-04 -5.55967169E-05
  2.02726030E-05  3.51372568E-05  2.61992427E-05 -2.46941539E-05  1.02968817E-03
  2.57126986E-03  6.26516551E-07 -2.30828148E-05 -1.59099811E-04  4.77712301E-05
 -1.01481916E-05 -1.71223904E-05  4.68776003E-05 -2.43332705E-05 -5.32013259E-05
  1.05070368E-06 -3.49437267E-05  3.15741772E-06  2.65189540E-05  1.32354918E-06
 -2.08789948E-05  1.15119571E-03  1.85006302E-03  8.62756953E-04  3.71444703E-03
 -5.86305353E-04 -2.85654058E-03 -6.19877508E-03  9.84412436E-04  4.77903923E-03
  9.98992944E-04 -1.37397708E-04 -7.25947303E-04  2.81169594E-04  2.04134367E-03
 -2.73520436E-04 -1.41766748E-03  4.43755387E-04  1.62465790E-03  4.60752325E-03
 -4.82483889E-04 -3.52929109E-03  1.04868944E-03 -8.33392593E-05  8.64119249E-05
 -3.62685347E-04 -4.74105987E-06 -5.27636242E-06 -6.21490378E-05 -6.25307035E-04
  2.44660474E-04  2.15792958E-03  1.01668604E-04 -3.19786208E-05 -2.10549182E-04
 -3.47321990E-04 -4.58876224E-05 -4.26649184E-05  7.63535461E-05 -1.74733823E-05
 -1.61126044E-03 -1.05364142E-05 -2.06367808E-04  4.17317276E-04 -7.73807121E-05
 -2.43022209E-04 -3.49266672E-04 -3.34031379E-05  3.28644093E-05 -2.74254437E-04
  4.18168730E-04 -2.77404901E-04  4.03709134E-04 -2.48674272E-03  3.92743731E-05
 -5.81056005E-05  3.52585608E-04  3.48268415E-04  4.03666322E-05 -5.97980951E-04
 -1.42858317E-04 -5.39734352E-05  7.77041417E-04 -2.28633914E-07 -1.64285653E-03
  1.12053980E-04 -2.32334372E-04 -2.42524047E-04 -3.47517745E-04 -5.62743415E-05
  8.88650934E-05  3.32718311E-04  3.66127116E-04 -3.59704062E-04 -7.66405239E-04
 -2.37397302E-03  5.11157793E-05  1.09511116E-04  3.36429906E-04  1.60005938E-04
  1.34987663E-04  6.26475748E-04 -2.19017680E-04  1.33118333E-04  2.49972610E-04
  2.66835671E-04  1.77646129E-03 -1.08387331E-04  2.51205903E-04 -8.88215906E-05
  7.96927676E-05 -2.74282173E-04 -1.36465569E-05 -4.41062657E-06 -6.37017170E-05
  1.23325959E-03  5.17159232E-05  1.87825675E-03 -1.82921015E-04  4.86725578E-06
 -2.06297664E-04 -3.25185751E-04 -1.42159182E-04 -3.09774400E-05  6.14878475E-05
 -2.46304525E-05 -1.40567985E-03 -8.49353278E-04 -1.14713598E-04  2.82581567E-04
 -1.21050689E-04  1.19089849E-03  1.84824090E-03  8.61563089E-04 -4.38333193E-03
  2.44000020E-04 -1.71796465E-03  7.18705994E-03 -3.95734536E-04  2.82978059E-03
 -1.05768304E-03  5.62478611E-05 -4.01797935E-04  1.08934760E-03 -1.21120420E-03
  1.04924389E-04 -1.92369226E-03  2.40732039E-04  3.27807614E-03 -2.17516149E-03
  3.01259495E-04 -4.46965284E-03  6.21411924E-04  1.65994288E-04 -8.82549279E-04
 -1.25854161E-03  1.18785917E-04 -1.68013624E-05 -7.92800802E-05  1.32163185E-04
 -3.34624234E-06  1.40093802E-04  1.40321479E-05 -2.99742308E-05 -2.48627417E-04
 -2.55244919E-05  5.04639492E-06  3.19336552E-05 -1.28928600E-04  2.88355290E-05
  1.84704593E-04  4.90948050E-05 -5.98672724E-04 -7.37324366E-04  8.09637981E-04
  2.26350614E-04 -7.93303554E-04  1.09314053E-03  3.01466598E-04 -1.05211978E-03
 -2.59235613E-05  1.33647673E-04  2.54202164E-04 -6.56198975E-05  7.04394233E-05
 -7.86462330E-05 -1.13353209E-04  2.33819127E-05 -1.55509414E-04 -2.73402371E-05
  1.20527496E-04  2.37716429E-04 -1.05953812E-05  8.70586383E-06 -7.97665334E-05
 -2.36609940E-05 -1.33342688E-05 -1.89373676E-04 -2.73422496E-05  1.20522976E-04
  2.37088975E-04 -1.30696466E-05 -2.04396780E-05 -7.69570222E-05 -2.54128800E-05
 -1.58222125E-05 -1.90437134E-04  4.91938628E-05 -6.00331416E-04 -7.32375482E-04
  7.41234746E-04 -4.98960222E-04 -7.28513671E-04  1.01885667E-03 -6.67591783E-04
 -9.66111516E-04 -2.60057608E-05  1.33742776E-04  2.56391133E-04 -7.79552036E-05
 -7.02303328E-05 -6.59896281E-05 -1.22058995E-04 -3.02935826E-05 -1.52162663E-04
  1.39211421E-05 -3.05804561E-05 -2.38280678E-04  3.36442938E-05 -9.99674424E-07
  2.33716008E-05  1.82432004E-04 -2.62609026E-06  1.42407153E-04  1.64735589E-04
 -8.74613729E-04 -1.26586028E-03 -1.58293865E-04  9.56505686E-06 -5.17531952E-05
 -7.46657412E-05  2.06868338E-05  1.64169013E-04  1.21102408E-05 -3.60893707E-05
 -3.58935881E-05 -2.98658560E-04  3.85034266E-05  1.16873982E-04 -5.80158249E-04
  5.80298640E-05  1.16444723E-04  1.28025706E-05 -4.30088822E-05 -2.08162240E-05
  3.19116916E-04 -2.57518019E-05  3.74058884E-05  5.76076637E-04 -5.36086758E-05
 -2.05102544E-05 -2.60384440E-05  1.36085666E-04  2.57792284E-04  4.18034150E-05
 -8.22259160E-05 -8.25023796E-05  6.87360134E-05 -5.53927141E-05 -1.84561248E-04
  4.80552512E-05 -5.96927967E-04 -7.17956955E-04 -9.94570035E-04 -3.25412319E-04
 -4.87285203E-04 -1.33734801E-03 -4.36013246E-04 -6.50958763E-04  1.02052403E+00
 -5.12305724E-02 -6.48318340E-02  3.61076449E-05  1.75089642E-05  2.40280222E-04
  1.37253564E-04  8.56467860E-05  1.06076170E-03  4.31759486E-05 -1.09470301E-04
 -8.88641400E-04  8.03756067E-07 -1.41902020E-07 -1.41739835E-06  5.59040006E-05
  2.26261660E-05  3.30789051E-04  4.81021273E-05 -5.97290713E-04 -7.17522179E-04
 -9.28287065E-04  4.06510365E-04 -5.51547262E-04 -1.24378331E-03  5.46781253E-04
 -7.34407555E-04 -2.60764733E-05  1.34855501E-04  2.61115053E-04  5.45338372E-05
  5.84962500E-05 -9.49422228E-05  7.25013877E-05  7.89121332E-06 -1.91770358E-04
 -2.98605326E-05 -2.58539026E-04  3.07781688E-04 -1.42646454E-04 -7.60299694E-05
 -1.00708188E-03 -2.72275553E-04 -1.36919144E-04 -1.84030468E-03 -4.89292032E-07
 -9.72635776E-06  6.47031710E-05 -1.49692523E-06  8.14542885E-06  3.23326728E-06
 -2.06616823E-05 -4.56745375E-05 -3.79764701E-05 -3.77137972E-07 -1.36549711E-06
  4.29080392E-05  1.57229567E-05  3.49351054E-06 -1.70920172E-06 -3.65445052E-05
 -5.10303660E-05 -2.58805514E-05 -1.61949933E-06 -1.75834124E-05  3.08798834E-05
  2.49805702E-06  3.88068060E-06  1.57717861E-06  2.65687213E-05  2.98410239E-06
 -2.63102040E-06 -1.90307611E-06  1.38843847E-05 -3.74394301E-06  1.68008924E-05
 -3.45609622E-06  8.11622069E-06 -3.50274966E-06 -8.28049426E-06  1.85682504E-05
 -5.18850321E-06 -6.48452108E-06  3.73384441E-06  5.14323183E-05  4.31857295E-05
 -1.07040510E-04 -3.93743360E-06  1.09863966E-04  2.01088781E-05  6.83320822E-05
  1.61862582E-06  1.98964179E-05 -2.75928403E-06  1.85469860E-05 -9.07150918E-05
  1.11681896E-06 -6.43173844E-07  4.70560536E-06  7.20192370E-05  6.67786361E-06
  1.83686649E-05  9.05872352E-07  8.34154316E-05 -3.16557004E-05  6.53943169E-05
  4.55029819E-07  4.18395610E-05 -2.23484885E-06  5.21900045E-05 -1.58091976E-04
 -8.46017673E-06 -4.85327755E-06  1.07406258E-05  3.93320478E-05  2.61952273E-05
  1.03690217E-07 -6.27406094E-05  1.24884146E-04  4.31813600E-06  8.45650544E-05
  9.18848291E-06  5.15368202E-05 -6.52070024E-07  8.12993561E-08 -4.12505072E-06
  3.01477553E-06 -7.60522818E-06  3.10727772E-06 -2.88148779E-05 -1.26220416E-05
 -5.49595895E-05 -1.79146778E-06  5.55890761E-05  5.11563735E-06 -4.58764055E-06
  4.60813662E-06  4.23734130E-05 -2.42377552E-06 -1.80164967E-05  7.43007538E-05
 -1.01220662E-05  3.68303186E-06  9.49182455E-07 -1.95534572E-05  6.25545964E-06
 -4.35916986E-05 -3.61513684E-06  1.63465434E-05 -4.47764374E-06  3.04861844E-05
 -1.37577354E-06 -2.37304292E-05 -1.96061508E-06  7.14828945E-06 -6.84148524E-05
  1.70758735E-05 -9.75652567E-08  1.61854220E-05 -1.97583650E-04 -6.36325381E-06
 -1.13214006E-04  1.09676926E-05  1.85231087E-05  6.80188775E-06  6.83437666E-05
  2.85228192E-05  4.14339543E-06 -1.32825333E-06 -1.66608676E-05  3.29933179E-05
 -1.95857423E-07  2.79608851E-06  1.04318867E-06 -6.04230274E-05 -1.81321876E-05
 -5.39371591E-05 -3.58667582E-06 -1.03431547E-05 -6.42835190E-06  6.42013573E-05
 -4.18935736E-06  1.05723789E-05 -8.33966532E-05  8.64207311E-05 -3.63542088E-04
  4.74724268E-06  5.27177663E-06  6.20809531E-05  6.25204607E-04 -2.44346741E-04
 -2.15877100E-03 -1.01657721E-04  3.18803494E-05  2.10254476E-04 -3.47440916E-04
 -4.58304991E-05 -4.26673723E-05  7.63790287E-05 -1.74446501E-05 -1.61130070E-03
 -1.02905289E-05 -2.06102745E-04  4.17621102E-04 -7.74518513E-05  1.15137782E-03
  1.84995113E-03  8.62901243E-04 -3.71451611E-03  5.86126360E-04  2.85610235E-03
  6.20031312E-03 -9.84235003E-04 -4.78076527E-03 -9.98793503E-04  1.37653286E-04
  7.26319622E-04  2.81431354E-04  2.04126051E-03 -2.73236777E-04 -1.41778044E-03
  4.43491388E-04  1.62581370E-03  4.60701084E-03 -4.81827337E-04 -3.52938591E-03
  1.04873583E-03 -2.42196219E-04 -3.47453069E-04 -5.57213398E-05 -8.89258865E-05
 -3.32727261E-04 -3.66118269E-04  3.59939776E-04  7.66660276E-04  2.37402011E-03
 -5.11535340E-05 -1.09556299E-04 -3.36464345E-04  1.59899894E-04  1.35081186E-04
  6.26624934E-04 -2.19041478E-04  1.33215161E-04  2.49968523E-04  2.66973943E-04
  1.77648390E-03 -1.08560842E-04  2.51294448E-04 -2.42306462E-04 -3.49235048E-04
 -3.28386539E-05 -3.29103849E-05  2.74260096E-04 -4.18202264E-04  2.75823832E-04
 -4.04304213E-04  2.48814843E-03 -3.90482812E-05  5.81846615E-05 -3.52754867E-04
  3.48332602E-04  4.01609876E-05 -5.98256905E-04 -1.42893765E-04 -5.39443631E-05
  7.77359925E-04 -6.39970963E-07 -1.64347201E-03  1.12203405E-04 -2.31561587E-04
  1.19109884E-03  1.84798976E-03  8.62662051E-04  4.38338798E-03 -2.43598779E-04
  1.71781697E-03 -7.18781482E-03  3.93205976E-04 -2.83026945E-03  1.05737168E-03
 -5.59233369E-05  4.02019855E-04  1.08969144E-03 -1.21105433E-03  1.04611747E-04
 -1.92385821E-03  2.39907643E-04  3.27827910E-03 -2.17474572E-03  3.00939251E-04
 -4.46755151E-03  6.18823393E-04 -8.88405906E-05  7.97467567E-05 -2.74708502E-04
  1.36402442E-05  4.43560762E-06  6.36845983E-05 -1.23367095E-03 -5.14135435E-05
 -1.87862655E-03  1.83088456E-04 -4.92763140E-06  2.06234042E-04 -3.25155060E-04
 -1.42150190E-04 -3.10393921E-05  6.14122191E-05 -2.46403105E-05 -1.40567659E-03
 -8.49599799E-04 -1.14659016E-04  2.82359785E-04 -1.21501125E-04  1.40554314E-05
 -3.00537746E-05 -2.49199265E-04  2.53947092E-05 -5.02593123E-06 -3.19174706E-05
  1.28779652E-04 -2.88242438E-05 -1.84508152E-04  1.65947432E-04 -8.82639414E-04
 -1.25870535E-03 -1.20249643E-04  1.69582641E-05  8.05671738E-05 -1.33111400E-04
  3.48268860E-06 -1.38621415E-04 -2.59370476E-05  1.33650119E-04  2.54437927E-04
  6.56543783E-05 -7.04538611E-05  7.86914524E-05  1.13173493E-04 -2.33527262E-05
  1.55536138E-04  4.91160712E-05 -5.98812109E-04 -7.37208553E-04 -8.09442286E-04
 -2.26214989E-04  7.93029308E-04 -1.09338465E-03 -3.01240099E-04  1.05183641E-03
 -2.73362029E-05  1.20514505E-04  2.36912728E-04  1.30733015E-05  2.04127993E-05
  7.70322994E-05  2.53976292E-05  1.57894075E-05  1.90498951E-04 -2.73424122E-05
  1.20544264E-04  2.37726994E-04  1.06255254E-05 -8.63301867E-06  7.98214755E-05
  2.35861941E-05  1.34386136E-05  1.89456216E-04 -2.60109393E-05  1.33788872E-04
  2.56388152E-04  7.79568762E-05  7.02415292E-05  6.59577714E-05  1.22038623E-04
  3.02429607E-05  1.51960362E-04  4.91120010E-05 -6.00099096E-04 -7.31936935E-04
 -7.41464971E-04  4.99415224E-04  7.28821368E-04 -1.01898260E-03  6.67933386E-04
  9.66535278E-04  1.64739279E-04 -8.74608610E-04 -1.26646207E-03  1.58684135E-04
 -9.52205576E-06  5.20301756E-05  7.51527572E-05 -2.06516218E-05 -1.63991648E-04
  1.39210660E-05 -3.05646341E-05 -2.38398044E-04 -3.36375537E-05  1.00652099E-06
 -2.33783732E-05 -1.82308908E-04  2.67797956E-06 -1.42313176E-04  1.28291303E-05
 -4.30846009E-05 -2.13742729E-05 -3.19062294E-04  2.56829933E-05 -3.74546515E-05
 -5.76257925E-04  5.35229854E-05  2.00136511E-05  1.21547375E-05 -3.61444616E-05
 -3.69396186E-05  2.98599921E-04 -3.83346069E-05 -1.16985281E-04  5.80690279E-04
 -5.80942250E-05 -1.17044813E-04  4.81458518E-05 -5.97119784E-04 -7.18106610E-04
  9.93849994E-04  3.25001137E-04  4.86806224E-04  1.33650523E-03  4.35710541E-04
  6.50628216E-04 -2.60437566E-05  1.36046811E-04  2.57983094E-04 -4.18299298E-05
  8.22991495E-05  8.25278273E-05 -6.86181453E-05  5.54880781E-05  1.84749159E-04
  4.31730081E-05 -1.09482238E-04 -8.88570463E-04 -7.96322145E-07  1.44874255E-07
  1.38725429E-06 -5.59487347E-05 -2.26872116E-05 -3.30770171E-04  1.02052415E+00
 -5.12313321E-02 -6.48318573E-02 -3.60279956E-05 -1.76298809E-05 -2.40054517E-04
 -1.36880942E-04 -8.54868836E-05 -1.06051437E-03 -2.60918544E-05  1.34910165E-04
  2.61395937E-04 -5.45248764E-05 -5.84444283E-05  9.49470671E-05 -7.24667246E-05
 -7.75165014E-06  1.91707787E-04  4.79217150E-05 -5.96948471E-04 -7.16406119E-04
  9.29037666E-04 -4.07245375E-04  5.52318592E-04  1.24432421E-03 -5.47490077E-04
  7.35661251E-04 -2.98319684E-05 -2.58428410E-04  3.07271485E-04  1.42675030E-04
  7.59756441E-05  1.00672870E-03  2.72436441E-04  1.36892508E-04  1.83971248E-03
 -3.68440089E-07 -1.27514159E-06  4.24238448E-05 -1.56875469E-05 -3.37879223E-06
  1.68530192E-06  3.75314133E-05  5.07217550E-05  2.69252174E-05 -5.09368423E-07
 -9.56421470E-06  6.43893721E-05  1.60180887E-06 -8.11289788E-06 -3.06370561E-06
  2.01592685E-05  4.63114918E-05  3.68874589E-05 -1.32509744E-06 -1.65707247E-05
  3.28489411E-05  2.40387340E-07 -2.84490796E-06 -9.86058572E-07  6.00969757E-05
  1.83815370E-05  5.42793593E-05 -6.39353917E-06  6.41050979E-05 -3.55479468E-06
 -1.06877090E-05 -4.18725342E-06  1.07884057E-05 -1.97097022E-06  6.96659795E-06
 -6.68477830E-05 -1.65561356E-05  3.60305674E-08 -1.59502562E-05  1.97040937E-04
  6.23062920E-06  1.13547254E-04  1.09142147E-05  1.80594661E-05  2.87568478E-05
  2.29628799E-06  6.74418116E-06  6.85393998E-05 -6.52106781E-07  2.33452955E-07
 -4.00348957E-06 -3.04354663E-06  7.64867355E-06 -3.12501662E-06  2.85751824E-05
  1.24366950E-05  5.51679027E-05 -1.74478214E-06  5.53661791E-05  4.71283410E-06
  4.21654993E-05  5.18923401E-06 -4.93859801E-06 -2.41349343E-06 -1.78631933E-05
  7.32590574E-05  1.01246727E-05 -3.65208307E-06 -1.04389049E-06  1.88681302E-05
 -6.11084784E-06  4.34276447E-05 -1.58803563E-06 -2.30977327E-05 -4.44758325E-06
  3.02289210E-05 -3.56713794E-06  1.64022547E-05 -2.70843573E-06  1.85585167E-05
 -9.17384890E-05 -1.02966263E-06  6.31655242E-07 -4.64789879E-06 -7.12076629E-05
 -6.16210848E-06 -1.72692923E-05  9.96251309E-07  8.25004510E-05  5.67108831E-07
  4.21606404E-05 -3.11832584E-05  6.65996865E-05 -2.19551478E-06  5.22387346E-05
 -1.60724187E-04  8.58134487E-06  4.80995521E-06 -1.08225064E-05 -3.96343767E-05
 -2.63735729E-05  1.34388001E-08  9.28846708E-06  5.18825672E-05  4.46499448E-06
  8.50085210E-05 -6.22110427E-05  1.27452514E-04 -3.52597982E-06 -8.61922388E-06
  2.15420452E-05  4.90302259E-06  6.32541053E-06 -3.42004560E-06 -5.11152599E-05
 -4.17231401E-05  1.07220237E-04 -3.92306181E-06  1.08875420E-04  1.39482387E-06
  2.07616512E-05  2.04995175E-05  6.53349679E-05 -1.61579105E-06 -1.75423573E-05
  3.05455547E-05 -2.48728650E-06 -3.87547311E-06 -1.62892624E-06 -2.62793584E-05
 -2.98238415E-06  2.90022448E-06 -3.74774799E-06  1.69712592E-05 -1.87681749E-06
  1.35781720E-05 -3.42398518E-06  7.98216098E-06  1.76559102E-03  3.45072727E-03
  2.31847579E-03 -4.76654112E-03  1.18950824E-04 -3.51070070E-03  6.90766845E-03
 -1.58718159E-04  5.17089375E-03 -1.18169850E-03  1.61463730E-05 -8.65375122E-04
 -1.27005464E-04 -3.18264916E-03  7.49917669E-05 -2.17431986E-03  1.11088540E-04
 -2.27654788E-04 -7.51508649E-03  1.71255623E-04 -5.27591749E-03  2.87617536E-04
 -1.26123963E-04  3.88966620E-06 -6.64111672E-06  2.82247024E-06 -4.37112916E-07
 -1.23597188E-06  3.23016918E-04 -1.27578533E-05  2.06434921E-04 -4.70444279E-05
 -2.44640985E-06 -4.93120281E-05  3.00545101E-06  5.24149549E-05 -1.19810742E-06
  3.64066108E-05 -2.29320212E-06  1.04758470E-05  1.90490267E-04 -5.04360021E-06
  9.38437888E-05 -2.07327375E-06 -1.84440993E-04  5.78833163E-05 -3.51488458E-04
 -2.21522089E-05  1.69667487E-06 -1.91733067E-05  1.56668404E-03 -3.24483592E-04
  1.16632667E-03 -2.21122341E-04  4.57856063E-05 -1.64627005E-04 -6.66213584E-05
 -8.15299365E-05  3.49710427E-05 -1.42871316E-04  8.94093361E-05 -3.04465431E-04
 -3.73173066E-04  1.90260512E-04 -6.32553432E-04  4.80356129E-04 -1.88585972E-04
  5.57155490E-05 -3.32384732E-04 -2.21034418E-05 -1.28779731E-06 -1.87025272E-05
  1.61272216E-03  2.35295142E-04  1.11860277E-03 -2.27598526E-04 -3.31983607E-05
 -1.57879106E-04 -5.17729706E-05 -7.86498247E-05 -6.52479641E-05 -1.59371681E-04
 -4.74819841E-05 -2.25473292E-04 -3.49389981E-04 -3.30902017E-04 -7.28238933E-04
 -2.97780859E-04 -1.44834996E-04  7.68887163E-05 -4.20216992E-04 -2.56933018E-05
 -1.25493203E-07 -2.76872514E-05  1.37313592E-03  2.22638016E-06  1.41706253E-03
 -9.31849073E-05  5.04251887E-08 -8.25851414E-05 -1.04252621E-05 -1.81183839E-04
  1.74100244E-05  2.98140793E-05 -2.06756491E-05 -2.59912757E-04 -8.81733476E-04
  5.94273097E-05  1.88727180E-04 -1.17636638E-04 -1.68183330E-04  6.66508784E-05
 -3.96837776E-04 -3.20903839E-05  1.44778120E-06 -1.67781159E-05  1.63852576E-03
 -6.76870390E-05  8.90593677E-04 -9.94605248E-05  5.01602891E-06 -6.74679603E-05
  1.10174104E-04 -1.58589865E-04  2.73118952E-05 -4.85939067E-05 -5.47787216E-06
  6.20716824E-04 -6.23306188E-04  1.26856584E-04 -2.73683498E-04 -8.37767527E-06
  1.02203275E+00 -5.88715300E-02 -6.87525412E-02 -8.33018406E-04  1.54900770E-05
 -6.82755974E-04  1.79103760E-06 -1.17072899E-05 -1.35523735E-04  1.01577114E-05
 -4.67068351E-05 -1.26941808E-04 -9.69244336E-07  2.04868501E-07 -4.81074810E-07
  5.39778053E-06  1.27795676E-07  1.47231422E-06  1.41934035E-04 -6.87974188E-04
 -1.18874374E-03 -1.06271710E-05 -2.95824374E-04  4.34926729E-05  1.50080060E-04
 -4.20696095E-04  1.78133649E-04  1.17943018E-05 -1.30461228E-05 -2.08541784E-04
  2.41038117E-05 -2.89725086E-05  2.23056033E-05  1.04645129E-04  9.58620416E-05
  7.06485932E-05  1.97005861E-05 -7.57124133E-05 -2.93562554E-04 -5.19175010E-05
 -6.04618744E-06 -3.78124400E-05 -3.92438882E-05  2.30033776E-05 -3.79827399E-05
  1.97566260E-05 -7.59839911E-05 -2.93633305E-04 -5.07366415E-05  8.38693654E-06
 -3.92884708E-05 -4.21206952E-05 -2.20744949E-05 -3.34030806E-05  1.42078330E-04
 -6.86275846E-04 -1.19413606E-03  4.59639713E-05  2.95657727E-04 -6.31546366E-06
  2.25897369E-04  4.13840877E-04  1.08074715E-04  1.18338602E-05 -1.32377115E-05
 -2.08330135E-04  2.93107463E-05  2.79306359E-05  1.75061249E-05  8.48136890E-05
 -9.87451448E-05  8.89434356E-05  1.95100575E-05 -7.72834269E-05 -2.78903887E-04
 -5.30202923E-05  2.24596762E-06 -2.90058853E-05 -1.65097862E-05 -3.73545871E-06
 -3.95981016E-05  1.98197970E-05 -7.88503617E-05 -2.86531781E-04 -4.53040282E-05
  1.27093861E-07 -4.55993123E-05 -5.44345380E-05  4.04472398E-06 -8.08467779E-06
  1.37777831E-04 -6.82205752E-04 -1.13469991E-03 -1.91658007E-04  3.62979050E-05
  2.23531208E-04 -1.17258999E-04  4.69629457E-05  3.99934555E-04  1.09900680E-05
 -8.97336242E-06 -2.00615936E-04  8.44377621E-06  2.69618643E-06  4.12206734E-05
  1.59109962E-04 -1.35998595E-05 -7.19699933E-06 -1.73115272E-06  1.69910295E-05
  1.03844230E-04 -3.87191734E-05 -7.35366416E-07 -2.80012040E-05 -1.81542077E-04
 -5.42690266E-05 -4.49515444E-05 -1.37139435E-06  1.61288314E-05  8.92835143E-05
 -4.10943149E-05  1.91174133E-06 -3.19256241E-05 -7.20418374E-05  5.41032930E-05
 -1.67591749E-04  1.39245893E-04 -6.80995111E-04 -1.11497731E-03  2.15981315E-04
 -3.68197518E-05 -1.95629466E-04  4.10687804E-04 -5.39432185E-05 -1.64252268E-04
  1.18304534E-05 -9.01145111E-06 -2.21013792E-04  4.51209518E-05 -4.59013213E-06
 -1.34927158E-06  5.77726250E-05  8.36113752E-06  1.50675810E-04 -1.40572282E-06
  1.63497875E-05  8.93352378E-05 -4.11549055E-05  1.24806852E-07 -3.19572258E-05
 -8.37953915E-05 -6.82092235E-05 -1.58255754E-04 -1.71633727E-06  1.75005385E-05
  1.02719443E-04 -3.86334381E-05  2.62979883E-06 -2.85936903E-05 -1.67771128E-04
  7.73516563E-05 -5.67775424E-05 -5.79260458E-05  2.04275648E-04  3.79168699E-04
 -2.90294989E-04  6.56551660E-06 -2.25311213E-04 -1.00232434E-03  2.37492151E-05
 -7.55519197E-04 -1.02146500E-07  3.85410775E-06 -9.64164263E-06 -3.35159916E-07
  2.20157716E-06  1.44214071E-06  3.95123386E-06  1.69694103E-05  5.19644980E-06
  6.24688585E-08  1.63138825E-05  9.05828568E-05 -7.54015903E-05  1.98774549E-05
 -1.86700878E-06 -2.02557181E-04  5.91566615E-05 -2.62527429E-06 -1.27659678E-07
 -1.71722433E-05 -1.17522845E-04 -3.98573827E-05  1.00803232E-05  1.79709478E-06
 -5.88356410E-05  1.64241826E-05  3.37200815E-05  2.64168644E-06 -1.19009153E-05
  6.57768607E-06 -2.48895134E-05  1.94459268E-06 -3.11633467E-05  9.73494268E-06
  3.26117189E-05 -9.83473575E-05  1.95080047E-05 -1.58813819E-05 -3.45822351E-05
  4.17770674E-06 -4.16751707E-05  2.26339464E-05  1.22805121E-05 -7.72936709E-06
 -6.97813678E-05 -1.32601622E-05  4.39038815E-06 -8.71642786E-06  9.48869054E-06
 -6.21225500E-06 -3.69791874E-05  2.94755006E-05  1.92131738E-05 -2.89337135E-05
 -3.02941639E-06  7.08934495E-05 -4.60715982E-05  2.16433561E-06 -1.45135325E-05
 -1.64055694E-05 -3.41811313E-07  8.83360260E-06  4.77297455E-05  5.79066716E-05
 -3.09216013E-04 -1.26978203E-03 -1.59732872E-04  5.75303616E-05  1.82711540E-05
 -1.73797523E-04  1.34035190E-04  1.76729503E-04  9.25885185E-04  2.24139491E-03
  3.26692727E-05  1.41082621E-04  2.93028984E-05 -3.90814351E-05  4.72730956E-08
  7.97142186E-07 -3.23423428E-05 -1.55277161E-06  1.74125652E-07 -2.36745767E-06
 -7.50585193E-06  9.23190509E-06 -8.21345617E-06  4.15248767E-06  1.02447500E-05
  5.60771332E-06  1.45052054E-06  1.14397065E-05  3.48827233E-05 -1.14190650E-06
 -1.78389115E-07  2.03279087E-05 -8.22660144E-06 -5.77971219E-07  7.03661248E-07
 -2.38630712E-06  1.21633465E-06 -1.94988978E-06  2.78668726E-06  2.68346161E-06
  2.00524413E-06  1.48669709E-06  2.98023456E-06 -9.42264557E-06 -1.91383581E-06
 -7.87017757E-06  7.02026389E-05 -4.40548535E-06 -2.35518434E-07  8.39566255E-06
 -2.24932395E-05  2.58589798E-06  1.34933022E-05  7.06115891E-06  9.00933508E-07
  4.57774350E-06  9.18659959E-07  1.01876024E-05 -4.81775454E-05 -3.33974458E-07
 -5.32981114E-07  6.00807619E-06 -2.34689534E-06 -3.44718848E-07  7.59416123E-07
 -7.36583918E-06  9.27960116E-07 -7.08808108E-06  7.55220647E-08 -1.72325099E-06
 -1.41764077E-08  5.51997566E-06 -3.51018305E-07  4.37784916E-06 -1.26191242E-04
  3.97032254E-06 -6.90825774E-06 -2.76426573E-06  4.04726220E-07  1.16279589E-06
 -3.22469675E-04  1.23635606E-05 -2.07662219E-04  4.67463823E-05  2.58459074E-06
  4.95416793E-05  2.97032662E-06  5.24512947E-05 -1.22768724E-06  3.64105572E-05
 -2.30653306E-06  1.01922510E-05  1.90120863E-04 -5.10757259E-06  9.40938291E-05
 -2.32190411E-06  1.76896739E-03  3.44950530E-03  2.32033270E-03  4.76389739E-03
 -1.17342885E-04  3.51346327E-03 -6.90564035E-03  1.57630414E-04 -5.17198887E-03
  1.18132886E-03 -1.58385237E-05  8.65694467E-04 -1.30529490E-04 -3.18188018E-03
  7.38761172E-05 -2.17057493E-03  1.09561287E-04 -2.36753611E-04 -7.51515003E-03
  1.68074953E-04 -5.26884693E-03  2.84776255E-04 -1.88601652E-04  5.57254372E-05
 -3.32721034E-04  2.20946767E-05  1.27878464E-06  1.86778671E-05 -1.61214952E-03
 -2.36109281E-04 -1.11962852E-03  2.27536418E-04  3.33159118E-05  1.58036703E-04
 -5.17515776E-05 -7.86779946E-05 -6.53807513E-05 -1.59127570E-04 -4.73693508E-05
 -2.25545550E-04 -3.49581666E-04 -3.31564115E-04 -7.27949100E-04 -2.97602293E-04
 -1.84468273E-04  5.78689692E-05 -3.52135376E-04  2.21515261E-05 -1.72181452E-06
  1.90762643E-05 -1.56700543E-03  3.24640427E-04 -1.16895827E-03  2.21149492E-04
 -4.58040725E-05  1.64984297E-04 -6.66587989E-05 -8.15204876E-05  3.51908784E-05
 -1.42644353E-04  8.93027258E-05 -3.04938007E-04 -3.73534599E-04  1.91478707E-04
 -6.32680622E-04  4.80439492E-04 -1.67993314E-04  6.67760806E-05 -3.97095342E-04
  3.22833229E-05 -1.44696818E-06  1.68420492E-05 -1.64065195E-03  6.75199571E-05
 -8.91240482E-04  1.00121019E-04 -5.00907226E-06  6.76080678E-05  1.10203446E-04
 -1.58005598E-04  2.72509321E-05 -4.86271391E-05 -5.45733842E-06  6.21208101E-04
 -6.22458545E-04  1.26592039E-04 -2.74615865E-04 -8.20883466E-06 -1.44806104E-04
  7.67693298E-05 -4.19932832E-04  2.55746975E-05  1.31343395E-07  2.76367659E-05
 -1.37094426E-03 -3.22786050E-06 -1.41484888E-03  9.25388782E-05  3.38210042E-08
  8.21433164E-05 -1.02864910E-05 -1.81239079E-04  1.73466613E-05  2.97120147E-05
 -2.06631888E-05 -2.58323371E-04 -8.81622542E-04  5.92093755E-05  1.88416172E-04
 -1.17720234E-04  1.01558195E-05 -4.66877559E-05 -1.26957402E-04  9.72361907E-07
 -1.76915483E-07  5.61824490E-07 -5.54995641E-06 -1.18560085E-07 -1.38401662E-06
  1.02203297E+00 -5.88766030E-02 -6.87481973E-02  8.36058605E-04 -1.52646589E-05
  6.82799371E-04  1.86377525E-06  1.18797935E-05  1.35141274E-04  1.17935757E-05
 -1.30130539E-05 -2.08552777E-04 -2.41380213E-05  2.90052733E-05 -2.22840831E-05
 -1.04811906E-04 -9.58219355E-05 -7.06016760E-05  1.41861779E-04 -6.87534942E-04
 -1.18833625E-03  1.07363571E-05  2.95900378E-04 -4.31165194E-05 -1.50498109E-04
  4.21378008E-04 -1.77666443E-04  1.97600560E-05 -7.59623102E-05 -2.93775724E-04
  5.07214704E-05 -8.38555418E-06  3.92380890E-05  4.21458683E-05  2.20439140E-05
  3.32848821E-05  1.97017155E-05 -7.56744164E-05 -2.93725675E-04  5.19218602E-05
  6.04007191E-06  3.77736697E-05  3.92441576E-05 -2.30480317E-05  3.78606691E-05
  1.18475660E-05 -1.32783708E-05 -2.08523132E-04 -2.93406844E-05 -2.80126181E-05
 -1.74845652E-05 -8.49878421E-05  9.88029885E-05 -8.88964260E-05  1.42064189E-04
 -6.85887480E-04 -1.19436320E-03 -4.62388156E-05 -2.95752608E-04  6.32340112E-06
 -2.26326435E-04 -4.14092654E-04 -1.08338836E-04  1.98095064E-05 -7.87818480E-05
 -2.86407857E-04  4.52956973E-05 -1.43030442E-07  4.55368271E-05  5.43984351E-05
 -4.05500029E-06  8.09216359E-06  1.95151029E-05 -7.73179788E-05 -2.78954501E-04
  5.30214387E-05 -2.26744439E-06  2.89778994E-05  1.66249965E-05  3.72577977E-06
  3.96966448E-05  1.10263433E-05 -9.09390512E-06 -2.00972351E-04 -8.38073049E-06
 -2.70232561E-06 -4.13956210E-05 -1.59135390E-04  1.35829645E-05  6.84997489E-06
  1.37853904E-04 -6.81951078E-04 -1.13512682E-03  1.89759978E-04 -3.62515063E-05
 -2.25084649E-04  1.16179437E-04 -4.70930565E-05 -4.01277414E-04 -1.37492125E-06
  1.61782320E-05  8.93241218E-05  4.12177124E-05 -1.96689059E-06  3.18644246E-05
  7.23545436E-05 -5.41679583E-05  1.67562365E-04 -1.73531721E-06  1.70006480E-05
  1.03710307E-04  3.87591712E-05  6.14105934E-07  2.80169884E-05  1.81704635E-04
  5.40464211E-05  4.45922993E-05  1.17957765E-05 -8.91809938E-06 -2.20503994E-04
 -4.50141441E-05  4.59682433E-06  1.30286856E-06 -5.73376674E-05 -8.34466144E-06
 -1.50587334E-04  1.39164576E-04 -6.80849614E-04 -1.11505047E-03 -2.14353997E-04
  3.68326791E-05  1.97002472E-04 -4.09203733E-04  5.43025137E-05  1.66304705E-04
 -1.71304430E-06  1.74472008E-05  1.02498152E-04  3.87271010E-05 -2.54184327E-06
  2.86829945E-05  1.67681706E-04 -7.73416438E-05  5.65693683E-05 -1.40852171E-06
  1.63979922E-05  8.95201737E-05  4.11831747E-05 -1.44686497E-07  3.19206247E-05
  8.41760639E-05  6.82927951E-05  1.58297878E-04 -5.78252367E-05  2.04074376E-04
  3.78123525E-04  2.89931412E-04 -6.65848060E-06  2.24665001E-04  1.00206413E-03
 -2.39305842E-05  7.54700383E-04 -1.81432641E-07  1.61719921E-05  9.37059474E-05
  7.39994239E-05 -2.06429623E-05  2.18197151E-06  2.00863864E-04 -6.22325143E-05
  3.66346586E-06 -1.17567434E-07  3.89054895E-06 -9.40188912E-06  3.64200303E-07
 -2.18226904E-06 -1.38640130E-06 -3.72058439E-06 -1.70354559E-05 -4.87463790E-06
 -3.35630637E-07 -5.56094751E-07  6.07856042E-06  2.34935648E-06  3.47522652E-07
 -7.64417271E-07  7.42601607E-06 -9.00016263E-07  7.11797546E-06 -1.99380850E-08
  5.55785742E-06  7.36701643E-08 -1.72521372E-06 -3.61571762E-07  4.44243834E-06
 -1.92037805E-06 -7.88395367E-06  6.99865758E-05  4.53427320E-06  3.18497496E-07
 -8.21292049E-06  2.27539913E-05 -2.12257586E-06 -1.33097287E-05  7.02840934E-06
  1.09245857E-06  1.03470209E-05 -4.79640137E-05  4.53897521E-06  5.84320986E-07
  4.00073210E-08  8.27915986E-07 -3.24277995E-05  1.54949878E-06 -1.89525572E-07
  2.36470064E-06  7.65471408E-06 -9.29977981E-06  8.39586672E-06  4.16579020E-06
  1.03235241E-05  1.14434132E-05  3.49804872E-05  5.64072377E-06  1.44527854E-06
 -1.14619889E-06 -1.80051498E-07  2.07343803E-05  8.20799337E-06  5.60447786E-07
 -7.25780778E-07  2.31597316E-06 -1.46273108E-06  1.94612640E-06  2.91278443E-06
 -9.77532552E-06  1.97067055E-06  1.33540638E-06  2.76098948E-06  2.76042829E-06
  9.28182675E-06 -5.93501314E-06 -3.25627737E-05 -2.92953412E-05 -1.87757987E-05
  2.84963281E-05  2.83503294E-06 -7.02276836E-05  4.41513002E-05  1.88719010E-06
 -1.47094974E-05  8.58750147E-06  4.58448801E-05 -1.68110338E-05 -3.43630553E-06
  5.78063408E-05 -3.03529579E-04 -1.26788573E-03  1.58277933E-04 -5.50657150E-05
 -1.58488306E-05  1.75902676E-04 -1.30112349E-04 -1.74417327E-04  3.01450329E-05
 -3.56568476E-05  3.22493204E-05  1.38610234E-04  9.10417882E-04  2.22141282E-03
  9.49454021E-06  3.28497032E-05 -9.18491584E-05 -1.95724604E-05  1.61806181E-05
  3.28630381E-05 -5.73660786E-06  4.25941631E-05 -2.49565366E-05  1.15693084E-05
 -1.04103100E-05  4.12841931E-06 -7.75377739E-06 -7.06528136E-05 -2.11376513E-05
 -7.73079656E-08 -1.67632537E-05 -1.18169344E-04  3.96969659E-05 -1.01329911E-05
 -1.90133654E-06  5.84923270E-05 -1.61042671E-05 -3.51085886E-05  6.66045112E-06
 -2.52030140E-05  2.71808529E-06 -1.14740853E-05  2.14991833E-06 -3.06990888E-05
 -1.66465651E-04  7.29038155E-05 -4.95480533E-04  2.02892561E-05 -3.97367185E-06
 -2.11334688E-05 -1.43162838E-03  2.45217788E-04  1.37195321E-03  4.34338616E-05
 -1.29366201E-05 -8.13127720E-05  1.99524447E-05  1.90476851E-04 -1.37109835E-05
  7.91220378E-06  1.57877913E-05  3.09934653E-04  9.44680970E-04 -4.65441180E-05
 -8.09185673E-05  9.31668065E-05 -1.41614475E-04  7.79482231E-05 -4.80663876E-04
  1.51475484E-05 -3.91406414E-06 -2.52447763E-05 -9.36632107E-04  2.41789222E-04
  1.81373271E-03  5.79525300E-05 -1.54878113E-05 -9.38411188E-05 -8.94149138E-05
  1.45397176E-04 -2.04951656E-05  7.61429566E-05  5.82391609E-08 -6.57144281E-04
  5.96677306E-04 -1.15998355E-04  4.45788806E-04 -2.81556754E-05 -1.74003145E-04
  6.11555770E-05 -3.38495860E-04  1.79587189E-05 -2.97428228E-07 -2.64013155E-05
 -1.21404197E-03 -4.31834707E-05  1.56847681E-03  1.71353637E-04  6.09112323E-06
 -2.21393082E-04 -1.04857772E-04  8.18368083E-05  3.12770141E-05 -1.35948451E-04
 -1.88183585E-05 -4.99824528E-04  4.10110475E-04  2.07678299E-04 -6.53912340E-04
 -1.47441702E-04 -1.71870424E-04  6.07913645E-05 -3.30167542E-04  1.76863696E-05
 -8.01377425E-06 -2.59536474E-05 -1.16754049E-03  5.21083880E-04  1.51778274E-03
  1.64778465E-04 -7.35426228E-05 -2.14221611E-04 -8.44871327E-05  6.12433667E-05
 -9.57930245E-05 -1.06538162E-04  7.64607020E-05 -3.87627555E-04  2.94542012E-04
 -5.09308993E-04 -4.81866261E-04  4.20667936E-04 -1.20677192E-04  7.83669563E-06
 -3.72300839E-05 -2.94346907E-06  1.16557498E-07  4.71726734E-07 -2.60474273E-04
  4.72934314E-05  3.07953143E-04  4.24180863E-05 -8.02030929E-06 -6.28245241E-05
  3.04687037E-05 -5.07841113E-05  1.12456425E-05  2.05013185E-05 -8.42624602E-06
  9.45703979E-05 -1.84473979E-04  3.44238549E-05  3.13731384E-05 -2.25026631E-05
  1.77394980E-03  3.44560204E-03  2.48493394E-03  3.51795113E-03 -7.28083282E-04
 -4.68669124E-03 -5.20482741E-03  1.06960732E-03  6.91460226E-03  8.84931058E-04
 -1.76334561E-04 -1.16580206E-03 -1.71959302E-03  3.14751626E-03 -6.52456796E-04
 -1.12748985E-03  4.89112433E-04 -4.04214614E-03  7.54920898E-03 -1.55143271E-03
 -2.71485152E-03  1.17129803E-03  2.00839660E-05 -7.65324185E-05 -3.04897872E-04
  2.84888637E-05 -7.61987819E-06 -5.55161008E-05  4.20064906E-05 -5.53450802E-06
 -1.00350072E-05  1.97028769E-05 -7.50875768E-05 -2.96583759E-04  4.37975014E-05
 -8.59387663E-06 -4.37147691E-05  1.00534890E-05 -1.86443968E-06 -4.36232766E-05
 -1.58411922E-06  1.41407321E-05  1.00589013E-04  3.16472323E-05 -5.91244965E-06
 -4.10462321E-05  3.08661352E-05 -8.00658854E-05 -1.85745054E-04 -1.93380278E-06
  1.58130326E-05  1.08048395E-04  2.91445072E-05 -5.71106883E-06 -4.06466391E-05
  1.72443620E-04  3.96953313E-05 -1.09283397E-04  1.98197194E-05 -7.42155994E-05
 -3.00596407E-04  3.75087466E-05 -1.56469278E-05 -4.98103648E-05  3.47040665E-05
  1.52217703E-05 -4.75202104E-05  1.97219288E-05 -7.42487393E-05 -2.97520136E-04
  3.89648489E-05 -3.83621677E-08 -5.11419155E-05  3.07523098E-05 -2.96611643E-05
 -4.41693038E-05 -1.57791413E-06  1.47381586E-05  9.93560359E-05  3.13912470E-05
 -7.15640669E-06 -4.11726717E-05  4.23363007E-05  3.78811179E-05 -1.98113313E-04
 -1.92951410E-06  1.54526442E-05  1.08923715E-04  2.98831312E-05 -6.72822445E-06
 -4.07996682E-05  1.58265069E-04 -8.88981861E-05 -9.89298811E-05  1.03398453E-05
 -4.66120490E-05 -1.31646297E-04 -3.42561778E-07  1.99892705E-08 -4.75539797E-07
 -3.21162094E-06  9.59158595E-07  5.55715703E-06  1.02203991E+00 -5.91037327E-02
 -6.83927442E-02  6.87779668E-04 -1.42461268E-04 -9.18109449E-04  1.06952830E-04
 -1.93437629E-05 -1.24047113E-04  1.16220695E-05 -7.73281733E-06 -2.20885583E-04
  5.15547693E-06  3.36886913E-06  4.22929991E-05 -1.67379213E-04  1.84685385E-05
  4.11590535E-05  1.38187420E-04 -6.76795299E-04 -1.13311932E-03  2.33074375E-04
 -4.37567363E-06  1.82915279E-04  1.94741118E-04  1.95747560E-05  4.24409829E-04
  1.20542668E-05 -1.24406685E-05 -2.11666434E-04 -1.65876726E-05  3.39417615E-05
  2.39094324E-05 -8.03874690E-05 -8.48056165E-05  1.11433119E-04  1.39084564E-04
 -6.73881107E-04 -1.16802132E-03  1.29427121E-05  2.93428202E-04 -7.68914379E-06
 -8.75350924E-05  4.44693156E-04  1.45077631E-04  1.38759175E-04 -6.72245969E-04
 -1.14442224E-03 -2.54689002E-04  1.01234212E-05 -1.49847970E-04 -4.83914160E-04
  4.11467717E-05 -5.00312179E-05  1.20762205E-05 -7.91748406E-06 -2.29813446E-04
 -4.42367592E-05  5.26410496E-06  1.15447961E-05 -9.09110156E-06  1.59963889E-05
  1.68604381E-04  1.39155606E-04 -6.73580581E-04 -1.16857634E-03 -3.98018130E-05
 -2.87402844E-04  4.49296937E-05 -1.66952761E-04 -3.91497878E-04  2.22248067E-04
  1.20808151E-05 -1.21126044E-05 -2.12884083E-04 -2.21287718E-05 -2.58205105E-05
  2.94491950E-05 -6.29546327E-05  1.14285801E-04  9.55793841E-05 -5.66814369E-05
  1.97556112E-04  3.72843836E-04  2.09792525E-04 -4.40082030E-05 -2.83961481E-04
  7.63384498E-04 -1.58915976E-04 -1.01131044E-03 -7.85756158E-06  1.26485029E-05
  1.07169482E-04 -1.80853496E-05 -2.56865628E-05 -1.80066607E-05 -5.66311445E-05
 -1.29912198E-04 -1.22110000E-04 -5.45530593E-07  6.76856585E-06 -1.11700852E-05
  1.44658973E-06  6.13732960E-07  1.14635912E-07  1.61029692E-06 -1.97875147E-05
 -3.98333981E-06 -2.67552931E-07  8.14366953E-07  8.45333418E-06  3.35367740E-06
  3.22945112E-07 -6.07172382E-07  4.77165749E-06 -3.96207580E-07  9.04956632E-06
  7.53741237E-07  3.66657949E-06  6.79763564E-07 -5.40836374E-06  3.50779141E-07
  1.90989284E-06 -2.26693369E-06 -4.89830795E-06  6.20831176E-05  1.15979786E-05
 -2.12685252E-07  3.64538790E-06  2.06845654E-05  7.96180699E-06 -1.46555747E-05
  3.32669624E-06  8.76119215E-06  9.30882515E-06 -4.54249313E-05  5.73514693E-06
 -6.33777210E-06 -4.68998099E-07  6.17943247E-06 -3.56342911E-05  2.36193287E-06
 -2.56582592E-06  2.53854719E-06  7.21169305E-06 -5.65907689E-06  2.05436525E-05
  4.00157978E-06  1.69272116E-05  1.59054573E-06  3.08784856E-05  5.01599026E-06
 -4.37254778E-06 -1.72689646E-06  4.61304128E-06  3.38770690E-05  6.74428463E-06
 -9.20787649E-07 -3.98221630E-06 -4.86289196E-06 -2.84588885E-06  6.47246633E-06
 -1.08107230E-05 -2.59501977E-05  4.09191808E-07 -2.90710019E-06  4.15614993E-06
 -3.83546927E-06  1.83561410E-07  1.55571159E-05  6.10170739E-05  1.95051295E-05
 -9.94802539E-06  1.58245569E-05  1.48908755E-04  3.09104783E-06  1.42277309E-04
  2.28512848E-07 -1.29313865E-04 -2.45424756E-06  2.61699374E-05 -1.63854237E-05
  4.34424775E-05 -3.11059804E-06 -1.60750335E-05  8.78695022E-05  1.54778572E-06
  1.20902052E-05 -6.15009455E-06 -5.41917897E-05 -5.91804973E-05 -8.08579610E-05
 -4.79748119E-06 -2.52094950E-05 -9.12200560E-06  7.27447546E-05 -2.34258466E-06
 -3.32451853E-05  1.55827407E-06  1.53699768E-05 -1.04261939E-04 -1.31013553E-04
 -4.26089573E-06 -1.30505183E-04 -2.66618564E-04  1.23082087E-04 -2.77540347E-04
 -1.46934437E-05 -2.27168801E-04  5.66064393E-06  3.66326585E-05 -7.37579741E-05
 -8.13831128E-05 -2.24200252E-06 -1.04334232E-05  1.55970314E-05 -1.74297525E-06
  4.50734778E-06  1.86456252E-06 -6.04341828E-05 -6.78412054E-05 -4.20410475E-05
 -3.14729453E-06  1.75921925E-06 -4.07386699E-06  7.23525652E-05  5.83061542E-07
 -2.23002015E-05 -1.41483859E-04  7.78984125E-05 -4.81200724E-04 -1.51149474E-05
  3.93672011E-06  2.51518638E-05  9.36381704E-04 -2.40991193E-04 -1.81313593E-03
 -5.75764837E-05  1.54614280E-05  9.33989858E-05 -8.93980737E-05  1.45344189E-04
 -2.04579111E-05  7.61375738E-05  6.70822256E-08 -6.56498949E-04  5.97406100E-04
 -1.15696793E-04  4.46118940E-04 -2.82334683E-05 -1.66505936E-04  7.28895985E-05
 -4.95410890E-04 -2.02094047E-05  3.97007711E-06  2.10222929E-05  1.43382110E-03
 -2.44626653E-04 -1.37419096E-03 -4.41919341E-05  1.29556865E-05  8.20437602E-05
  1.99658830E-05  1.90308063E-04 -1.36678396E-05  7.85689062E-06  1.57039060E-05
  3.10947153E-04  9.45182994E-04 -4.66387163E-05 -8.24588934E-05  9.31536940E-05
 -1.71585566E-04  6.08885144E-05 -3.30334327E-04 -1.77539846E-05  8.04459133E-06
  2.59262060E-05  1.16745605E-03 -5.21303304E-04 -1.51937183E-03 -1.64780388E-04
  7.35797573E-05  2.14463306E-04 -8.44365965E-05  6.11400009E-05 -9.57862620E-05
 -1.06461781E-04  7.64264274E-05 -3.87662919E-04  2.94745993E-04 -5.10001253E-04
 -4.81932728E-04  4.20309622E-04 -1.73686637E-04  6.12506850E-05 -3.38364170E-04
 -1.80838978E-05  3.22542250E-07  2.64385006E-05  1.21232943E-03  4.36378853E-05
 -1.56785740E-03 -1.71098483E-04 -6.15462152E-06  2.21287649E-04 -1.04882915E-04
  8.17543095E-05  3.12489553E-05 -1.35940033E-04 -1.88054859E-05 -4.99743556E-04
  4.09570278E-04  2.07589503E-04 -6.53768094E-04 -1.46403721E-04  1.77397028E-03
  3.44595377E-03  2.48584544E-03 -3.51746612E-03  7.26716380E-04  4.68728003E-03
  5.20673420E-03 -1.06939633E-03 -6.91598980E-03 -8.86767515E-04  1.76302719E-04
  1.16617163E-03 -1.72043993E-03  3.14796305E-03 -6.51351290E-04 -1.12758489E-03
  4.88281209E-04 -4.04581302E-03  7.55015063E-03 -1.54784266E-03 -2.71148891E-03
  1.16827599E-03 -1.20691933E-04  7.84915950E-06 -3.69993769E-05  2.88396682E-06
 -6.86547865E-08 -4.79095685E-07  2.59682513E-04 -4.66546343E-05 -3.08584834E-04
 -4.19711660E-05  7.84666943E-06  6.30319365E-05  3.04850008E-05 -5.08001322E-05
  1.12849729E-05  2.04808731E-05 -8.48547836E-06  9.41375377E-05 -1.84530651E-04
  3.46946894E-05  3.14628378E-05 -2.27217292E-05  1.96884907E-05 -7.50055480E-05
 -2.96748337E-04 -4.38234377E-05  8.63500783E-06  4.37573750E-05 -1.02992300E-05
  1.84564561E-06  4.40833242E-05  2.00648870E-05 -7.64116739E-05 -3.04766326E-04
 -2.85649621E-05  7.64488732E-06  5.55590299E-05 -4.22020293E-05  5.58808791E-06
  1.01630192E-05 -1.93241078E-06  1.58296670E-05  1.07942754E-04 -2.91510017E-05
  5.73416080E-06  4.05934354E-05 -1.72782016E-04 -3.96525250E-05  1.08983600E-04
 -1.58344135E-06  1.41303533E-05  1.00582769E-04 -3.16801920E-05  5.93120789E-06
  4.10664948E-05 -3.13094829E-05  8.03675118E-05  1.85763141E-04  1.97267717E-05
 -7.42134835E-05 -2.97694025E-04 -3.89669517E-05  1.66575190E-08  5.11252749E-05
 -3.08680719E-05  2.96043055E-05  4.41046005E-05  1.98239892E-05 -7.42121402E-05
 -3.00741221E-04 -3.74998207E-05  1.56646188E-05  4.97894052E-05 -3.48645808E-05
 -1.51821792E-05  4.74558013E-05 -1.93700906E-06  1.54958682E-05  1.08906148E-04
 -2.98831184E-05  6.72886531E-06  4.07955052E-05 -1.58258113E-04  8.89711494E-05
  9.86693807E-05 -1.58297787E-06  1.47496867E-05  9.96556206E-05 -3.13449918E-05
  7.17181258E-06  4.11480882E-05 -4.26142746E-05 -3.78509296E-05  1.98221741E-04
  1.02204018E+00 -5.91057580E-02 -6.83914776E-02 -6.87828829E-04  1.42285986E-04
  9.18411431E-04 -1.06645224E-04  1.92778489E-05  1.24210006E-04  1.03397009E-05
 -4.65878044E-05 -1.31677759E-04  3.56016396E-07 -3.41126038E-08  4.90883377E-07
  3.21545742E-06 -9.55248039E-07 -5.55487367E-06  1.38198901E-04 -6.76829609E-04
 -1.13389638E-03 -2.33019895E-04  4.37190520E-06 -1.82832338E-04 -1.94761705E-04
 -1.95283296E-05 -4.25084670E-04  1.16375358E-05 -7.66409153E-06 -2.21501032E-04
 -5.21334463E-06 -3.38120515E-06 -4.23350423E-05  1.67609743E-04 -1.86393497E-05
 -4.14827419E-05  1.39021657E-04 -6.73526370E-04 -1.16719667E-03 -1.31551691E-05
 -2.93492829E-04  8.04001877E-06  8.72010227E-05 -4.45146156E-04 -1.44250060E-04
  1.20464190E-05 -1.23957763E-05 -2.11552707E-04  1.66062088E-05 -3.39518898E-05
 -2.39342295E-05  8.04606657E-05  8.47781470E-05 -1.11273316E-04  1.20686911E-05
 -7.88437420E-06 -2.29767643E-04  4.42345264E-05 -5.28816216E-06 -1.15512424E-05
  8.85041296E-06 -1.60333528E-05 -1.68578265E-04  1.38751363E-04 -6.72163908E-04
 -1.14518087E-03  2.54384641E-04 -1.01244794E-05  1.50238187E-04  4.84545443E-04
 -4.12242075E-05  5.04398260E-05  1.20899101E-05 -1.21478265E-05 -2.12929680E-04
  2.21274152E-05  2.58782464E-05 -2.94538395E-05  6.31665498E-05 -1.14297593E-04
 -9.55489809E-05  1.39149520E-04 -6.73771849E-04 -1.16841310E-03  3.98870591E-05
  2.87154979E-04 -4.50045414E-05  1.66911499E-04  3.90856993E-04 -2.22053837E-04
 -5.66657675E-05  1.97592901E-04  3.72349708E-04 -2.09748677E-04  4.39842297E-05
  2.83878667E-04 -7.63363195E-04  1.59120939E-04  1.01141736E-03 -5.35872005E-07
  6.77173672E-06 -1.13529832E-05 -1.44879901E-06 -5.89808003E-07 -1.07811306E-07
 -1.35421189E-06  1.97437005E-05  4.26634574E-06 -7.53673476E-06  1.20328606E-05
  1.01894516E-04  1.72781602E-05  2.50918773E-05  1.70682938E-05  5.39683961E-05
  1.27299523E-04  1.17641135E-04 -2.17765144E-06 -1.01995108E-05  1.53723014E-05
  1.69548904E-06 -4.41427754E-06 -1.80944957E-06  5.86330335E-05  6.78922607E-05
  4.11467262E-05 -4.02481911E-06  7.08628640E-05 -3.14053434E-06  1.58675166E-06
  5.90145575E-07 -2.25902954E-05  1.68588313E-06  1.55286811E-05 -1.01424009E-04
  1.26397674E-04  3.69068104E-06  1.26029443E-04  2.59108335E-04 -1.25021667E-04
  2.69939098E-04 -1.44335208E-05 -2.24039210E-04 -7.40959978E-05 -8.47853610E-05
  5.67038009E-06  4.14024429E-05  2.49403695E-07  1.56895964E-05  5.84861065E-05
 -1.93904901E-05  9.42229904E-06 -1.56741260E-05 -1.48860369E-04 -5.75577899E-06
 -1.42906816E-04  3.31868643E-07 -1.30026873E-04 -1.64033243E-05  4.38946462E-05
 -2.35667927E-06  2.55736897E-05 -3.04825198E-06 -1.57859648E-05  8.62616558E-05
 -1.23439165E-06 -1.17136529E-05  6.01566405E-06  5.37055767E-05  5.99841532E-05
  7.89805964E-05 -2.28085201E-06 -3.39293813E-05 -8.96897157E-06  7.18178264E-05
 -4.70471577E-06 -2.56020461E-05 -4.57740874E-07  6.11137020E-06 -3.56412707E-05
 -2.31199762E-06  2.52970005E-06 -2.50619766E-06 -7.18786914E-06  5.67237793E-06
 -2.02394985E-05  3.98372785E-06  1.68813573E-05  4.99783725E-06 -4.25244850E-06
  1.70252509E-06  3.08995270E-05 -1.72765768E-06  4.63236993E-06  3.32830373E-05
 -6.73111225E-06  9.07020363E-07  3.98606308E-06  4.54128222E-06  2.41435110E-06
 -6.79764322E-06  4.17762664E-06 -3.88673750E-06  4.16831122E-07 -2.34395366E-06
 -1.08414551E-05 -2.53905220E-05 -2.26173300E-06 -4.94237856E-06  6.21962305E-05
 -1.15593887E-05  2.65074453E-07 -3.47299808E-06 -2.08249101E-05 -7.34083088E-06
  1.45297552E-05  3.37027727E-06  8.50096833E-06  5.72838258E-06 -5.75790908E-06
  9.46925281E-06 -4.56342640E-05 -2.70687998E-07  7.85727115E-07  8.49316975E-06
 -3.35799562E-06 -3.14923165E-07  6.10671679E-07 -4.82728333E-06  4.01215685E-07
 -9.07081972E-06  6.67470537E-07 -5.39315733E-06  7.42643948E-07  3.72063878E-06
  3.42674222E-07  1.87034557E-06 -1.52914507E-04  8.05398880E-05 -5.79104418E-04
 -2.79878032E-06 -1.80543822E-05 -1.27913512E-06 -1.10486850E-04  2.17155901E-03
 -4.30961727E-04  1.57276801E-05 -1.66736411E-04  1.25124645E-05  4.10615284E-05
  9.67600856E-05  4.97034080E-05  1.41377477E-04  3.76494447E-05  1.83756609E-04
  4.53599046E-04  4.31375114E-04  7.61017322E-04  3.98677431E-04 -1.56206115E-04
  8.04423541E-05 -5.82398961E-04 -2.43497536E-07 -1.82436159E-05  4.20393046E-06
  5.06014097E-04  2.15284716E-03  4.70757778E-05 -4.17686554E-05 -1.68838597E-04
  1.51233421E-05  5.33091959E-05  9.92912147E-05 -2.96440977E-05  1.29183171E-04
 -6.83274902E-05  3.00721738E-04  4.75073849E-04 -3.08756971E-04  6.47495397E-04
 -5.80465525E-04  1.69077282E-03  3.38137543E-03  3.09079775E-03 -5.24801218E-04
 -5.80896494E-03  5.11613888E-04  8.25698841E-04  9.14948963E-03 -8.09075054E-04
 -1.18690843E-04 -1.31517540E-03  1.16290250E-04  1.90596261E-03  5.41057161E-05
  5.86136539E-04  3.29664761E-03 -6.00420215E-04  4.56920281E-03  1.38266525E-04
  1.40625954E-03  7.92829665E-03 -1.44209600E-03 -9.65867230E-05  2.93177612E-05
 -2.28769982E-04  1.27093041E-06  7.73284501E-06 -3.88288601E-07  5.52442227E-05
  5.18307936E-04 -4.51008445E-05 -7.78794588E-06 -7.30850131E-05  6.36072480E-06
 -3.17380112E-05  6.56237785E-07 -1.01576926E-05 -5.70201552E-05  1.02241561E-05
 -1.01540621E-04  8.14941258E-07 -2.88839136E-05 -1.60914230E-04  2.74850464E-05
 -1.59872998E-04  7.53552642E-05 -5.33905126E-04 -2.09505112E-06 -1.90263080E-05
  1.36381704E-06 -3.13876246E-05  2.20433725E-03  8.91271564E-05  8.52206542E-06
 -1.84727767E-04  8.00272826E-06  1.00668125E-04 -1.00870483E-04 -2.10517144E-05
  1.16727733E-04  1.17342895E-05  5.36442583E-04 -5.02008205E-04 -3.16392520E-04
  6.50958538E-04  2.16100066E-04 -1.60306543E-04  7.64836247E-05 -5.47808648E-04
 -1.12075414E-06 -1.89631811E-05  1.49145031E-06  4.29984061E-04  2.11333203E-03
 -4.74487770E-04 -4.35730653E-05 -1.80949273E-04  2.48541137E-05  8.48732516E-05
 -8.43070441E-05  8.53590719E-05  9.26903067E-05 -6.75555533E-05  3.91020881E-04
 -3.54867992E-04  6.34704307E-04  4.38168098E-04 -4.88220911E-04  2.02245620E-05
 -7.01571524E-05 -3.36379327E-04 -1.12019404E-05 -6.04624783E-05 -7.68958818E-07
  1.01857989E-06 -5.04171531E-05  2.17493148E-05  2.02640782E-05 -7.04822881E-05
 -3.36541966E-04  3.53473330E-07 -6.07940513E-05  1.12665666E-05 -1.05989990E-05
 -4.89116405E-05 -1.34601788E-05  1.38594032E-04 -6.66891072E-04 -1.17092838E-03
 -2.27878849E-04  2.49283434E-05 -1.75394478E-04 -3.63716752E-04  2.88475689E-04
 -3.11380812E-04  1.20647394E-05 -5.27209115E-06 -2.37814284E-04 -2.03320307E-05
  3.22851965E-05 -1.95342361E-05  9.89057591E-05  1.40935109E-04  4.93879929E-05
  1.02203050E+00 -5.92401190E-02 -6.78710972E-02 -1.01463457E-04 -1.12367352E-03
  9.90105529E-05 -1.21634045E-05 -1.37973711E-04  1.24893114E-05  1.04939938E-05
 -4.34498672E-05 -1.46759240E-04 -1.28493128E-07 -7.15118081E-07  9.56019226E-08
  1.12539232E-06  1.55155069E-05 -1.95780584E-06  1.20363088E-05 -5.09524431E-06
 -2.37113128E-04  2.54050830E-05  3.13046890E-05  1.39873969E-05 -6.81406209E-05
  1.47184290E-04 -7.28772782E-05  1.38607380E-04 -6.67283124E-04 -1.17067487E-03
  2.32256831E-04  1.48943377E-05  1.72096433E-04  4.07895166E-04  2.70294404E-04
  2.63841081E-04  1.98983842E-05 -7.11422090E-05 -3.19187254E-04 -1.07573975E-05
 -6.04199390E-05  1.19765091E-05  8.28243114E-06 -5.31876399E-05 -1.44031833E-05
  2.00100987E-05 -7.11120941E-05 -3.22580464E-04 -4.76781209E-07 -6.24003073E-05
 -1.21351504E-06 -1.71888285E-05 -4.80818224E-05  2.25298237E-05 -2.11261685E-06
  9.12051401E-06  1.30673845E-04 -4.50049459E-06 -4.61002450E-05  4.30243451E-06
 -1.07951608E-04 -2.14421779E-04  2.64542578E-05 -2.08948591E-06  8.76734445E-06
  1.30134697E-04 -3.73692829E-06 -4.70357378E-05  4.32937950E-06  6.79248792E-05
 -2.27701818E-04  1.16702404E-05  1.38712025E-04 -6.68007423E-04 -1.17481929E-03
 -1.69558393E-04  5.46665347E-05  2.27839838E-04 -2.56209684E-04  3.28348293E-04
  3.53567934E-04  1.23201346E-05 -5.28577374E-06 -2.42784447E-04 -1.42616889E-05
  3.55212064E-05  1.99801786E-05  6.94212893E-05  1.36141426E-04 -9.21747172E-05
 -2.13765256E-06  9.99770758E-06  1.25737574E-04 -4.37519646E-06 -4.72314434E-05
  4.41766033E-06 -3.28549943E-05 -2.26327206E-04 -7.48297110E-05 -2.14235097E-06
  1.02419452E-05  1.25147963E-04 -3.60193664E-06 -4.70683879E-05  3.66632856E-06
 -4.85791963E-06 -2.15668354E-04  1.12980299E-04  1.38733773E-04 -6.68029931E-04
 -1.17403349E-03  1.72695050E-04 -1.55773152E-05 -2.31667744E-04  3.06570442E-04
  2.13867937E-04 -4.02044703E-04  1.23229426E-05 -5.32330843E-06 -2.42890889E-04
  2.00742721E-05  2.88039921E-05 -2.57655040E-05 -4.40506760E-05  1.60577671E-04
  6.37539300E-05 -5.60248771E-05  1.93653334E-04  3.64054178E-04 -3.11027127E-05
 -3.46912363E-04  3.04695880E-05 -1.15214686E-04 -1.27997446E-03  1.12754301E-04
 -4.46931666E-08  3.89396069E-07  3.87105711E-06 -1.82276962E-06  1.35125604E-06
  3.71978453E-07  7.88333024E-06  1.56760007E-05 -1.08691730E-05  6.14793993E-07
  7.99103496E-07 -1.30584621E-05  2.19567987E-06  1.76006575E-07  5.41032219E-07
 -1.19668080E-06  1.05203456E-05  7.49917211E-06 -1.96289804E-07 -2.13107676E-06
  5.80551671E-06  7.16461345E-07 -3.62820597E-07 -4.59648425E-07  7.14139196E-06
  1.84864832E-05  1.58677780E-06 -1.26174442E-06  1.02872192E-05 -7.91767528E-07
  3.52711595E-06 -6.49218347E-07 -8.65783474E-06 -3.30683398E-07  2.48453788E-07
 -2.89872656E-05 -3.82569538E-06  6.39684254E-07  9.67758873E-07  3.06680155E-05
  8.75418204E-06 -1.31338001E-05 -9.48673056E-07  2.35605817E-05  3.48009091E-06
  2.52994732E-05  2.06569507E-06  1.71573701E-05 -1.64809140E-09  4.62431378E-06
 -2.59957120E-05 -7.98530050E-06  6.33947659E-06 -2.64973569E-06 -1.55966840E-05
  3.58482781E-05  1.38076192E-05 -3.80144432E-06  2.04293117E-05 -1.71292622E-05
  4.39051047E-05 -1.69113851E-06  1.74408764E-06 -1.45733868E-06 -3.52391516E-06
  6.78676691E-05  8.32088403E-06 -1.67349643E-06 -8.61084443E-07  2.65546739E-05
 -6.51232892E-06 -1.84052828E-05  2.03821169E-06 -8.08105262E-05 -1.96277637E-06
 -1.06383356E-05 -3.70292097E-07  3.05335297E-07 -2.56279051E-07  3.94555692E-06
 -4.67212256E-05  4.50315579E-07  3.81273828E-06 -3.48860726E-07 -2.36816196E-05
 -4.90834028E-06 -3.02936132E-05  4.45430572E-07  3.91749768E-05  3.31507877E-06
  1.81810190E-06 -3.33200443E-06  4.44894088E-05 -1.70512177E-06 -4.32066482E-06
  8.23420883E-05 -6.72536287E-06  4.19741462E-06 -5.64057951E-07 -2.33417030E-05
  1.44752451E-05  1.46298732E-05 -3.28057460E-06 -2.96494538E-06 -2.47129491E-06
 -1.07385839E-05  1.57146058E-06 -8.16388387E-05 -5.04800303E-07  1.65745284E-06
 -1.34148324E-05  6.91778828E-06  3.93741242E-06  1.62806907E-07 -2.55962666E-05
 -3.44189622E-05  2.41266606E-05  6.70227874E-08  3.67299542E-05 -1.95730095E-06
 -1.45661067E-05  3.44393393E-06  2.46678903E-05 -3.90838483E-07 -5.29117281E-06
  7.10725817E-06 -1.57514181E-07 -3.47561286E-07  2.61224749E-07 -1.18823248E-05
 -4.35733381E-06 -7.75594856E-07 -1.50831849E-06  4.25868150E-06 -1.82805412E-06
  1.09103216E-05 -1.51472503E-06  3.15629011E-06 -1.56033730E-04  8.05910365E-05
 -5.83442220E-04  2.07205740E-07  1.82574447E-05 -4.24942673E-06 -5.06563197E-04
 -2.15342819E-03 -4.71412299E-05  4.18244027E-05  1.68779202E-04 -1.52914671E-05
  5.32755463E-05  9.92937328E-05 -2.96587421E-05  1.29146286E-04 -6.83404119E-05
  3.00924989E-04  4.75447991E-04 -3.09030318E-04  6.47307713E-04 -5.80891541E-04
 -1.53186039E-04  8.03900676E-05 -5.78622178E-04  2.78203488E-06  1.80366480E-05
  1.26471136E-06  1.10383960E-04 -2.17190437E-03  4.30689643E-04 -1.55527736E-05
  1.66884366E-04 -1.27327245E-05  4.10742533E-05  9.67866322E-05  4.97240723E-05
  1.41378502E-04  3.76406899E-05  1.83870845E-04  4.53634778E-04  4.31366194E-04
  7.61288895E-04  3.98646867E-04 -9.65585310E-05  2.93269394E-05 -2.28737013E-04
 -1.28138275E-06 -7.75127849E-06  3.98091887E-07 -5.54068394E-05 -5.18375192E-04
  4.49858539E-05  7.81148369E-06  7.31004279E-05 -6.34498333E-06 -3.17105128E-05
  6.51940279E-07 -1.02083080E-05 -5.70139899E-05  1.02088873E-05 -1.01511205E-04
  8.58622895E-07 -2.90769497E-05 -1.60909804E-04  2.74441807E-05  1.69012099E-03
  3.38161137E-03  3.09153998E-03  5.24838940E-04  5.80891252E-03 -5.12321306E-04
 -8.26055005E-04 -9.15062871E-03  8.09185547E-04  1.18731233E-04  1.31522493E-03
 -1.16298994E-04  1.90596615E-03  5.44285186E-05  5.86968178E-04  3.29706807E-03
 -6.00531711E-04  4.56937990E-03  1.38748672E-04  1.40891967E-03  7.92963717E-03
 -1.44246103E-03 -1.60688316E-04  7.62831065E-05 -5.47293489E-04  1.08693565E-06
  1.88100373E-05 -1.47909883E-06 -4.30137072E-04 -2.11376492E-03  4.74158549E-04
  4.36707160E-05  1.81127768E-04 -2.48384449E-05  8.49852903E-05 -8.43570606E-05
  8.54005236E-05  9.28692497E-05 -6.75628092E-05  3.91279431E-04 -3.54996739E-04
  6.34609643E-04  4.38581637E-04 -4.88176100E-04 -1.59937647E-04  7.53933713E-05
 -5.34779415E-04  2.05484357E-06  1.89270656E-05 -1.39335815E-06  3.11782276E-05
 -2.20507166E-03 -8.96521855E-05 -8.56861085E-06  1.84597298E-04 -8.03207142E-06
  1.00704364E-04 -1.00845561E-04 -2.10437767E-05  1.16774237E-04  1.17349044E-05
  5.36483158E-04 -5.02009363E-04 -3.16753128E-04  6.51243961E-04  2.16299651E-04
  2.02564197E-05 -7.04902319E-05 -3.36564235E-04 -3.62994574E-07  6.08198201E-05
 -1.12013395E-05  1.02624549E-05  4.89709071E-05  1.37601730E-05  2.02259520E-05
 -7.00856219E-05 -3.36519502E-04  1.11855356E-05  6.05303004E-05  8.13584543E-07
 -1.38488221E-06  5.05436077E-05 -2.15128146E-05  1.20739056E-05 -5.25664147E-06
 -2.38097423E-04  2.03298068E-05 -3.22950751E-05  1.95280557E-05 -9.90254129E-05
 -1.40994891E-04 -4.94213770E-05  1.38592970E-04 -6.67102208E-04 -1.17116075E-03
  2.27754297E-04 -2.49642178E-05  1.75260366E-04  3.63389082E-04 -2.88646233E-04
  3.11232156E-04  1.04948355E-05 -4.34449472E-05 -1.46788364E-04  1.26415959E-07
  7.13323106E-07 -1.09273167E-07 -1.12134981E-06 -1.55379134E-05  1.88723391E-06
  1.02203023E+00 -5.92388777E-02 -6.78695440E-02  1.01476117E-04  1.12367788E-03
 -9.90854168E-05  1.21970757E-05  1.37974803E-04 -1.24553565E-05  1.38597475E-04
 -6.67419426E-04 -1.17104578E-03 -2.32069942E-04 -1.43974897E-05 -1.72106549E-04
 -4.07881550E-04 -2.69799164E-04 -2.64068339E-04  1.20390269E-05 -5.12960174E-06
 -2.36999270E-04 -2.54142476E-05 -3.13211205E-05 -1.40023398E-05  6.81919667E-05
 -1.47174437E-04  7.29580154E-05  2.00213793E-05 -7.11529422E-05 -3.22698744E-04
  4.79937068E-07  6.24061931E-05  1.23911331E-06  1.72636873E-05  4.80401256E-05
 -2.24856804E-05  1.99033183E-05 -7.11598452E-05 -3.19235623E-04  1.07664503E-05
  6.03590733E-05 -1.19622184E-05 -8.20899217E-06  5.30237578E-05  1.44189773E-05
 -2.08648620E-06  8.73527276E-06  1.30037685E-04  3.77616058E-06  4.70933841E-05
 -4.29336228E-06 -6.80762439E-05  2.27822046E-04 -1.17764280E-05 -2.10822241E-06
  9.10509947E-06  1.30556079E-04  4.52468576E-06  4.61312710E-05 -4.28985958E-06
  1.07856679E-04  2.14485717E-04 -2.66286531E-05  1.23127346E-05 -5.26375665E-06
 -2.42615870E-04  1.42834682E-05 -3.55411198E-05 -1.99985791E-05 -6.94085473E-05
 -1.36094368E-04  9.22481877E-05  1.38717790E-04 -6.67695712E-04 -1.17447142E-03
  1.69646987E-04 -5.49834478E-05 -2.28067308E-04  2.56503886E-04 -3.28951121E-04
 -3.54069779E-04 -2.15116831E-06  1.02509963E-05  1.25381618E-04  3.61490348E-06
  4.70265141E-05 -3.65431434E-06  4.76982203E-06  2.15873104E-04 -1.12975914E-04
 -2.13603720E-06  9.98574203E-06  1.25762373E-04  4.35864205E-06  4.72416642E-05
 -4.42355483E-06  3.27902782E-05  2.26263164E-04  7.48245456E-05  1.23207978E-05
 -5.26145615E-06 -2.43035862E-04 -2.00708690E-05 -2.88038724E-05  2.57557588E-05
  4.41035637E-05 -1.60660250E-04 -6.36715534E-05  1.38758442E-04 -6.67791735E-04
 -1.17358356E-03 -1.72942423E-04  1.45671529E-05  2.31910693E-04 -3.06840270E-04
 -2.15382520E-04  4.02333834E-04 -5.60552247E-05  1.93658993E-04  3.64551109E-04
  3.11495194E-05  3.46998941E-04 -3.03096778E-05  1.15435992E-04  1.28051065E-03
 -1.12471575E-04  6.17234015E-07  8.51930826E-07 -1.32434153E-05 -2.18290605E-06
 -1.67609845E-07 -5.30841866E-07  1.29971250E-06 -9.78134154E-06 -7.45005346E-06
 -5.81755394E-08  3.25624338E-07  4.36414975E-06  1.83489403E-06 -1.38647723E-06
 -3.89401953E-07 -7.66712046E-06 -1.52474856E-05  1.11001005E-05 -3.88821409E-07
 -5.29268855E-06  7.00579217E-06  1.21987185E-07  3.15981735E-07 -2.75889218E-07
  1.19848059E-05  4.33805509E-06  9.98303437E-07 -1.84157036E-06  1.10899850E-05
 -1.49762230E-06  4.14047001E-06 -1.51474973E-06  3.29855651E-06 -4.99818602E-07
  1.56772084E-06 -1.32901448E-05 -6.94797340E-06 -4.02347750E-06 -1.44173303E-07
  2.58608755E-05  3.46559126E-05 -2.36045281E-05  7.23678628E-08  3.62894179E-05
  3.49539357E-06  2.46704215E-05 -1.87103533E-06 -1.49418263E-05 -2.65747387E-07
  4.03634355E-06 -4.67211562E-05 -4.40918828E-07 -3.84218334E-06  3.21435276E-07
  2.36343551E-05  5.10374866E-06  3.06817113E-05  4.44328486E-07  3.93540409E-05
 -3.47744194E-06  4.47541445E-05  3.34086795E-06  1.66808523E-06 -1.71478341E-06
 -4.30308005E-06  8.25770568E-05  6.84798254E-06 -4.18325104E-06  5.31759697E-07
  2.30742692E-05 -1.51004919E-05 -1.47067690E-05  1.44047319E-06 -8.18264817E-05
 -2.44304515E-06 -1.11644121E-05 -3.31054918E-06 -2.43464176E-06  5.34484080E-09
  4.69846136E-06 -2.64139246E-05  7.88841035E-06 -6.22932586E-06  2.59403651E-06
  1.53332689E-05 -3.52679574E-05 -1.34939861E-05 -3.74548932E-06  2.00702871E-05
 -1.64472783E-06  1.95663630E-06 -1.70413838E-05  4.35925516E-05 -1.45913368E-06
 -3.52897881E-06  6.78198283E-05 -8.28568482E-06  1.65802317E-06  8.61092493E-07
 -2.67273405E-05  6.09304393E-06  1.82981369E-05 -3.25068344E-07  1.84830765E-08
 -1.95913105E-06 -1.03302981E-05  2.10285784E-06 -8.06487214E-05 -3.21060762E-07
  1.96319063E-07 -2.90647266E-05  3.94807369E-06 -6.66187418E-07 -9.24872142E-07
 -3.02144363E-05 -8.30772611E-06  1.38932561E-05 -9.91874381E-07  2.39830874E-05
  2.02070974E-06  1.76051571E-05  3.52223767E-06  2.55549805E-05 -1.98856623E-07
 -2.16187909E-06  5.93231111E-06 -7.30908035E-07  3.26953585E-07  4.65685926E-07
 -7.17055816E-06 -1.83781366E-05 -1.50484836E-06 -7.98060161E-07  3.59304924E-06
 -1.25891625E-06  1.01345323E-05 -6.56961597E-07 -8.65902948E-06  1.01751687E-04
  1.27522194E-05 -1.29046630E-05  2.28515621E-05  1.49488452E-06 -1.63940301E-05
  3.86317288E-04  5.87766644E-05 -2.50441482E-04 -5.97458401E-05 -7.86264554E-06
  9.75176775E-05  6.36598739E-06 -1.10158445E-06 -1.07273270E-07 -3.44713465E-06
 -8.98485466E-07 -1.47438482E-04 -6.71312365E-05  4.15324785E-05  2.16122234E-04
  1.68834009E-05 -1.87315577E-04 -1.09479253E-05 -1.61731320E-04 -4.54010653E-05
 -1.23750448E-05 -3.37560034E-05  4.67629303E-04 -1.33450077E-04  1.63709140E-07
 -4.65162586E-04 -3.03891742E-06  8.56890516E-05 -2.48575146E-05 -4.63994232E-05
 -1.35634338E-05  1.33637048E-05  1.66328367E-05 -3.01656918E-04 -3.69126723E-04
  2.67135751E-05 -1.30543211E-04 -4.15163325E-06 -4.11362932E-05 -2.58856884E-05
 -6.84276489E-05 -3.20153904E-05 -3.09973242E-06  4.10276862E-06 -8.10404297E-05
  8.99590947E-05 -1.68980174E-05  1.12990377E-05 -1.27045218E-05  2.40119232E-06
  8.40884160E-06  8.05903211E-06  7.20624652E-06 -1.37266702E-06  2.14865091E-05
 -7.38027326E-05  3.66388420E-05  6.44126402E-06 -6.49713513E-05 -1.38914373E-04
 -5.75165046E-05 -1.96820449E-05 -9.86803406E-05 -1.84877456E-05  9.28110664E-06
  1.49690145E-05  9.14347469E-05 -7.90846443E-06  9.14864237E-05 -1.29761511E-05
  1.15454866E-06 -1.28431928E-05  4.37150311E-06  1.55598599E-05 -1.07438970E-05
 -1.24470023E-05 -1.32128665E-05 -5.58355438E-05  3.43758580E-05 -5.70659377E-05
 -4.73326819E-05  7.08983895E-05  8.48049625E-05  1.56245212E-05 -1.85364616E-04
 -1.83715610E-06  2.64608106E-06 -7.42557092E-07  3.26533220E-05  3.12299753E-05
 -1.17203086E-04 -2.77784894E-05  8.07302782E-06 -4.42707829E-05 -1.32648944E-05
  4.15807121E-06 -1.23243769E-06  3.18191292E-06 -4.38744877E-07  5.84376006E-05
 -5.47389761E-05  1.23419103E-05  5.27347919E-05  2.60261152E-06 -1.38902945E-04
  6.61080536E-05 -3.60775505E-04  5.18912294E-05 -7.65532978E-06 -1.83561718E-05
  1.47586629E-05  1.23462288E-05 -9.54242501E-05 -3.04776938E-04  4.42082378E-05
 -1.97296615E-05 -1.69341282E-05 -6.28757723E-05 -4.26768609E-06 -6.98475852E-05
  2.77302617E-06  8.66095026E-05 -1.53417744E-04 -6.23599437E-05 -7.84027857E-04
  2.76655545E-04 -1.10716164E-06  1.13560181E-05 -1.29373101E-05 -5.96231952E-06
 -1.60042817E-07 -9.59225413E-07  1.19558683E-05  6.54674073E-06 -2.71687820E-05
  1.21351841E-05 -1.24136390E-05  5.66217160E-05 -1.00770104E-04  2.16098798E-06
 -8.87132508E-06 -4.47352216E-04  1.13181940E-04  1.57154793E-04 -1.57049535E-06
  9.23794866E-06  8.85352524E-07 -1.96873009E-06 -9.13272570E-06  8.75223261E-06
 -4.74132742E-05  3.27555306E-06 -4.69030883E-06 -7.49146749E-07 -7.88593767E-07
  9.10779567E-07 -2.26943269E-05 -1.62106228E-05  1.57647520E-05 -3.01772817E-05
 -3.72935066E-05 -3.09134491E-05 -8.90280706E-07  1.08762678E-06  4.27631096E-06
 -2.50475117E-06 -1.12370944E-07  1.06851046E-06 -3.79167369E-05  2.07426274E-05
  8.42645125E-06  3.96142788E-07 -1.71435655E-06 -1.91666938E-05 -2.01851379E-06
 -5.06702077E-07  1.17493960E-06 -3.27094820E-05 -8.77331176E-06  1.62671381E-06
 -1.86209764E-06  8.31765284E-06  2.66052030E-06  3.91080250E-06  1.12640381E-05
  7.48564816E-06 -2.92944473E-05  3.99085112E-05  1.83103774E-05 -7.53004562E-07
  4.74910515E-06 -2.01654442E-05  1.04290978E-05  2.18649674E-05  1.50082456E-05
 -8.25054229E-05  9.80554597E-06 -5.03378166E-05 -1.20634583E-06  1.19698766E-05
 -2.07585934E-05 -4.32445774E-06  1.07339437E-06  1.67252611E-06  6.86745086E-06
 -3.09688711E-06  6.62413179E-06 -1.05552165E-05  3.06354138E-05  1.30959065E-04
 -1.90813557E-06  1.38087764E-06  6.02671156E-05  3.61450579E-05 -3.61369883E-05
  3.60758414E-05 -1.94958270E-06 -2.72953448E-06  6.70153175E-05 -3.51704569E-06
  6.40766965E-07  1.36696835E-07  2.64920887E-06 -1.42115897E-05 -2.38191604E-05
  2.18250952E-06  6.47692349E-06  1.89559747E-04 -6.42670997E-05 -8.23692949E-06
 -4.76337591E-05 -5.45730297E-04  1.02491759E-04 -7.54856618E-05 -1.27889868E-06
  3.25153879E-06  1.04554725E-05 -8.07003757E-06 -8.85376320E-06 -8.71697383E-06
  1.13377916E-08 -2.44879265E-05  3.78622441E-05  5.57560720E-06 -2.16294270E-05
 -1.04654723E-04  3.33762678E-07 -1.38313902E-06 -5.29076879E-06 -9.34283451E-05
  4.74550670E-05  1.02899693E-04 -7.35577650E-06  1.12178825E-05  1.32421704E-04
  2.52001931E-05  2.47409310E-06  1.68005623E-05  1.62061130E-04  2.39716002E-06
 -6.73689885E-06 -3.50737834E-06 -3.94907625E-06  5.49714122E-05  2.21222325E-05
  1.89111960E-06 -1.25231501E-05  3.03012361E-05 -1.17729300E-05  1.72298714E-07
  5.91687940E-06 -2.11370343E-05 -1.32199019E-04  5.15031118E-06 -4.15993145E-06
 -6.53676831E-06  8.02501421E-06 -1.06417036E-05  1.02486713E-04 -1.43804839E-06
 -3.85769509E-07  2.32735809E-05 -4.89364622E-06  7.37566937E-06 -9.22071047E-06
 -5.76554776E-06  3.98681046E-05 -4.94302464E-06 -3.56785615E-06 -2.97030653E-05
  1.50214803E-04  4.15996753E-06  2.16257385E-06  1.28579173E-05  1.91584843E-04
  2.67201942E-06  2.19141142E-05  1.01544391E+00 -3.61437236E-02 -3.66194943E-02
 -3.85874089E-05  1.03834765E-05  1.07260020E-06  8.30811507E-05 -2.08984998E-04
 -1.51396328E-04  1.40560086E-07  7.51403902E-07 -1.16862350E-05 -1.42331664E-06
 -6.63206148E-07  8.31958708E-07  5.33384678E-06  7.07018932E-06 -5.19099044E-06
  2.47100699E-07  4.04709953E-06 -4.72776470E-06  5.23761794E-07 -7.52602809E-07
  1.25500350E-07 -6.71958603E-06  4.22894392E-07 -4.24475397E-06  9.62306486E-07
 -6.13320922E-06  6.96144712E-07  9.39249188E-08  9.69903284E-07 -2.69184014E-06
 -1.58784807E-08 -2.39146366E-06  1.51972524E-05  2.56723312E-06  1.39719765E-06
  5.37513356E-07 -1.85629919E-05 -9.38409599E-06  4.64234621E-06  3.65482212E-08
 -1.56620369E-05  2.49500196E-06 -1.03678803E-05  4.57999884E-07 -7.52984280E-06
 -6.85625009E-08 -8.46361936E-07  2.04895573E-05  1.66706828E-06 -6.93404118E-07
  1.97846100E-07 -1.47540994E-05  2.07406909E-07 -5.13898801E-06  2.76890941E-07
 -1.54509622E-05  2.61396312E-06 -1.58600241E-05 -1.01351497E-07 -6.86420194E-06
  1.60017876E-08 -1.24063581E-06  1.32978197E-05  1.77109970E-06  7.17493299E-07
 -4.47652653E-07 -5.88628116E-06 -3.78186551E-06 -9.77686815E-06  4.59251690E-06
 -2.12603886E-05  8.32983592E-07 -1.49979179E-05  1.72394323E-07 -5.76399528E-06
  1.74497391E-03 -4.06249543E-05 -1.03021983E-02 -1.32576761E-03  7.06734510E-03
 -4.75335552E-05 -1.15345036E-03  5.63533397E-03 -4.59363913E-05  1.33515150E-03
  3.04469329E-03  1.33646908E-03  3.01070977E-03  1.31298997E-03  3.04003149E-03
  1.74582814E-03  3.66832506E-05 -1.07884594E-02 -1.17055020E-03 -2.60175287E-03
  6.56795766E-03 -1.00756740E-03 -2.11824901E-03  5.28377214E-03  1.35589659E-03
  3.09526592E-03  1.35736934E-03  3.11092882E-03  1.22907153E-03  3.43729717E-03
  1.75926248E-03  9.57432736E-05 -1.13232199E-02 -4.27722593E-03 -3.29027975E-03
 -4.71792949E-03 -3.72662649E-03 -2.71140112E-03 -4.02768987E-03  1.37839001E-03
  3.08545765E-03  1.37816979E-03  3.16124194E-03  1.20152629E-03  3.70565854E-03
  1.74467408E-03 -1.23094055E-04 -1.03238677E-02  6.92639399E-03 -1.16428749E-03
 -1.83955749E-03  5.44740874E-03 -9.59323214E-04 -1.51032414E-03  1.34063647E-03
  2.95972627E-03  1.33622447E-03  3.03113816E-03  1.33952095E-03  2.94678385E-03
 -1.91404417E-04 -1.30009332E-05 -1.63022452E-04  4.68179183E-05  1.22766784E-05
  3.46624104E-05 -4.69101667E-04  1.32888883E-04 -2.10106760E-06  4.68757641E-04
  4.07759429E-06 -8.63904510E-05 -2.50764843E-05 -4.73784202E-05 -1.34660543E-05
  1.34760136E-05  1.68172657E-05 -3.03927850E-04 -3.65122968E-04  2.80969863E-05
 -1.22672566E-04 -6.53757008E-06  1.01834371E-04  1.26518615E-05 -1.38738241E-05
 -2.26151307E-05 -1.53615774E-06  1.62898836E-05 -3.83704363E-04 -5.96248050E-05
  2.47232373E-04  5.92411530E-05  8.08649620E-06 -9.67434648E-05  6.22919972E-06
 -1.33605756E-06 -1.01546262E-07 -3.40075762E-06 -9.16705959E-07 -1.45255697E-04
 -6.58940675E-05  4.15963255E-05  2.12981555E-04  1.77508132E-05 -5.66729960E-05
 -1.93919959E-05 -9.74042503E-05  1.79705709E-05 -9.06684225E-06 -1.48004365E-05
 -9.96113643E-05  9.18272952E-06 -8.89261338E-05  1.41286243E-05 -1.33352443E-06
  1.24837395E-05  4.18623843E-06  1.54462621E-05 -1.06244861E-05 -1.25834749E-05
 -1.32730740E-05 -5.54593228E-05  3.45360879E-05 -5.50441107E-05 -4.71981863E-05
  6.65813234E-05 -3.97418414E-05 -2.56274930E-05 -6.71493618E-05  3.15370455E-05
  3.03247783E-06 -3.87689072E-06  7.34605150E-05 -9.05631327E-05  1.82241825E-05
 -1.02308353E-05  1.27884055E-05 -2.58712751E-06  8.41053184E-06  7.89719942E-06
  7.03544936E-06 -1.41196518E-06  2.14588085E-05 -7.30922872E-05  3.60161568E-05
  6.48799713E-06 -6.25806950E-05 -1.35171366E-04 -1.39838924E-04  6.44749699E-05
 -3.55996670E-04 -5.05353487E-05  7.67043615E-06  1.90841909E-05 -2.66553605E-05
 -9.29785603E-06  1.00752716E-04  3.03823759E-04 -4.44983591E-05  1.97974443E-05
 -1.62631080E-05 -6.36356979E-05 -4.12773597E-06 -6.91489657E-05  2.19899011E-06
  8.38329816E-05 -1.54116273E-04 -6.24118673E-05 -7.66759075E-04  2.75608685E-04
  8.52828314E-05  1.57179593E-05 -1.86364501E-04  1.82765943E-06 -2.70728988E-06
  6.74585617E-07 -3.23386214E-05 -3.19939477E-05  1.17749274E-04  2.80389565E-05
 -8.18047272E-06  4.48588586E-05 -1.31936076E-05  4.22745749E-06 -1.19935426E-06
  3.27382940E-06 -4.62514358E-07  5.86557437E-05 -5.44777974E-05  1.22132294E-05
  5.11901904E-05  3.17626571E-06  1.26426116E-05 -1.31600146E-05  5.09086134E-05
  1.02109847E-04 -2.28236934E-06  8.95061574E-06  4.54719314E-04 -1.12285290E-04
 -1.54826346E-04 -1.12593642E-06  1.14300601E-05 -1.26365405E-05  5.93892079E-06
  1.77987493E-07  1.00462361E-06 -1.15625167E-05 -6.69550615E-06  2.64945477E-05
 -8.21245602E-07 -8.44799986E-07  2.30746604E-06  2.28171740E-05  1.64203357E-05
 -1.57347067E-05  2.89423014E-05  3.84053633E-05  2.96259023E-05 -1.59491699E-06
  9.17885653E-06  1.75104182E-06  2.01125725E-06  9.15180768E-06 -8.78864940E-06
  4.66751497E-05 -3.35225801E-06  4.15861778E-06  3.94264705E-07 -1.73412827E-06
 -1.88458860E-05  2.04058593E-06  4.88116737E-07 -1.16948767E-06  3.23040491E-05
  8.63420701E-06 -1.28880287E-06 -9.15268291E-07  1.11909369E-06  5.03469773E-06
  2.52119215E-06  1.56384666E-07 -1.06442796E-06  3.75236229E-05 -2.05233552E-05
 -8.46928231E-06 -8.29404001E-07  4.91809170E-06 -1.95614107E-05 -1.05506589E-05
 -2.21225056E-05 -1.50481768E-05  8.11359397E-05 -1.10639967E-05  4.89242523E-05
 -1.89144106E-06  8.23344295E-06  3.57353467E-06 -3.93159952E-06 -1.12963238E-05
 -7.54942901E-06  2.86048312E-05 -4.00981938E-05 -1.89931506E-05 -1.02078813E-05
  2.94318097E-05  1.24821075E-04  1.44886780E-06 -1.22697930E-06 -5.93100748E-05
 -3.66931757E-05  3.70059256E-05 -3.47673065E-05 -1.21855335E-06  1.20089883E-05
 -2.05033257E-05  4.31363551E-06 -1.07515714E-06 -1.67149217E-06 -6.48839047E-06
  3.14739389E-06 -6.53466141E-06  2.23899543E-06  5.60955918E-06  1.90022618E-04
  6.44445419E-05  8.67387220E-06  4.72931050E-05  5.47225320E-04 -1.06155317E-04
  7.46722383E-05 -1.91713755E-06 -2.62065624E-06  6.56235841E-05  3.57397959E-06
 -6.47005265E-07 -1.86428780E-07 -2.15357058E-06  1.41995620E-05  2.36451744E-05
  5.42886652E-06 -2.13175441E-05 -1.01325354E-04 -2.02923994E-07  1.82432673E-06
  5.33664276E-06  9.38825621E-05 -4.60578451E-05 -1.00750809E-04 -1.29648570E-06
  3.21418566E-06  1.11703611E-05  8.13538384E-06  8.91372077E-06  8.72038905E-06
 -1.04357861E-07  2.43253637E-05 -3.71149967E-05 -3.52113309E-06 -4.13817668E-06
  5.56349558E-05 -2.22495497E-05 -1.94874688E-06  1.25154599E-05 -3.12038320E-05
  1.25300143E-05 -1.00956736E-06 -7.36553823E-06  1.12419568E-05  1.31543289E-04
 -2.53513840E-05 -2.39783859E-06 -1.63161795E-05 -1.61669763E-04 -3.07061485E-06
  6.51029827E-06 -1.46781628E-06 -4.72359436E-07  2.44583868E-05  4.93324163E-06
 -7.41948053E-06  9.27393760E-06  5.51813233E-06 -3.97017928E-05  6.08729624E-06
  5.79847781E-06 -2.07312875E-05 -1.30337866E-04 -4.93003722E-06  3.87439175E-06
  6.71166774E-06 -9.21747104E-06  9.65301221E-06 -1.00017317E-04 -3.60038205E-06
 -2.95098735E-05  1.49725175E-04 -4.54113812E-06 -2.06148064E-06 -1.29055522E-05
 -1.90989896E-04 -3.23327311E-06 -2.08377623E-05  1.40562989E-07  7.56016733E-07
 -1.16757828E-05  1.43815701E-06  6.66323434E-07 -8.30753477E-07 -5.47527777E-06
 -7.18548124E-06  5.01239527E-06  1.01544474E+00 -3.61470294E-02 -3.66172333E-02
  3.65678178E-05 -1.06672156E-05 -6.34642577E-06 -9.24442897E-05  2.04187430E-04
  1.27324318E-04  1.74495004E-03 -1.23519446E-04 -1.03238679E-02 -6.93779747E-03
  1.13918498E-03  1.81877570E-03 -5.45813584E-03  9.35954930E-04  1.49140106E-03
  1.33468114E-03  3.02441232E-03  1.34078054E-03  2.95911932E-03  1.34083928E-03
  2.95191231E-03  1.75694401E-03  9.99630677E-05 -1.12984632E-02  4.24379330E-03
  3.33390540E-03  4.70240377E-03  3.69047270E-03  2.74329980E-03  4.01304886E-03
  1.37818273E-03  3.08468021E-03  1.19984253E-03  3.69921829E-03  1.37811110E-03
  3.16214547E-03  1.74560229E-03 -4.06215656E-05 -1.03135265E-02  1.36236813E-03
 -7.06194772E-03  8.48179039E-05  1.18621978E-03 -5.63079202E-03  7.51917317E-05
  1.33605795E-03  3.04849412E-03  1.31147465E-03  3.03744687E-03  1.33999919E-03
  3.01729272E-03  1.74881770E-03  3.28022940E-05 -1.08188716E-02  1.17449320E-03
  2.57450059E-03 -6.59112951E-03  1.01131963E-03  2.10103559E-03 -5.30279903E-03
  1.22766114E-03  3.44749915E-03  1.36024343E-03  3.11774612E-03  1.35634472E-03
  3.09458377E-03 -7.14938179E-08 -8.65369592E-07  2.06660252E-05 -1.66041277E-06
  6.93369559E-07 -1.86545748E-07  1.47542097E-05 -3.07773585E-07  5.18683425E-06
  2.66246824E-07 -1.54815472E-05 -1.20823199E-07 -6.79609402E-06  2.61054800E-06
 -1.59662811E-05  1.60310254E-08 -1.29475866E-06  1.33994579E-05 -1.73470208E-06
 -7.10956873E-07  4.60147984E-07  5.83804407E-06  3.66801428E-06  9.59196951E-06
  1.66894826E-07 -5.81645105E-06  8.06767867E-07 -1.48566555E-05  4.57172751E-06
 -2.12137865E-05 -9.34832355E-09 -2.33609048E-06  1.46804670E-05 -2.52001491E-06
 -1.39963796E-06 -5.57960343E-07  1.84137936E-05  9.29020861E-06 -4.81991478E-06
  1.50984957E-08 -1.55756989E-05  4.86531993E-07 -7.55595015E-06  2.40372827E-06
 -1.00071997E-05  2.44744026E-07  4.00575065E-06 -4.59098592E-06 -5.21946759E-07
  7.66599652E-07 -1.13768262E-07  6.63486018E-06 -5.01501365E-07  4.19125327E-06
  6.89407344E-07  6.87231927E-08  9.47861040E-07 -6.06543986E-06  9.53354054E-07
 -2.69170706E-06  3.67033235E-05  5.28621847E-06 -8.16919047E-05  7.17805134E-06
 -1.06551258E-06 -8.24058250E-06  1.72809237E-04 -1.49839360E-05 -1.45116816E-04
 -3.83909811E-05  6.06277051E-06  5.21780261E-05  9.11931844E-07  2.78113871E-06
 -2.49480927E-07  7.99483015E-07 -6.59370654E-07 -7.92098752E-05 -8.70272325E-05
  1.12321301E-05  1.20806628E-04 -1.85410190E-05  2.06583749E-05 -1.53350779E-06
  1.06119151E-04  1.35510627E-06 -1.03314707E-06  9.48954983E-06  5.76415872E-04
 -2.55553599E-05 -8.47013732E-05 -3.62130765E-04  3.12077659E-05  1.77659248E-05
  1.57012261E-05  2.96733785E-06  5.26958768E-06  4.18758261E-05 -6.75781389E-06
  1.33945541E-04  1.84106792E-04 -4.65469348E-06  1.88998312E-05  2.08965122E-05
  1.29245525E-05 -5.75704905E-06 -1.26128260E-05  1.34375002E-06  3.70741898E-07
  8.79160998E-07 -2.30081799E-05  5.55451010E-05  4.25625919E-05  3.25165267E-06
 -7.83480790E-06 -6.00108993E-06  8.60459375E-06 -5.03664406E-07  7.62162119E-07
  1.73726613E-06  8.18955521E-06 -2.04787450E-05  2.79757280E-05  3.41475786E-05
  1.54203429E-06 -8.65259365E-05  1.02447298E-05 -7.93443446E-06 -3.02972915E-05
  1.62527350E-07  1.20059605E-06  2.19473636E-06 -3.05237390E-05 -3.03293892E-05
  4.41121618E-05  4.30664915E-06  4.28358384E-06 -6.21367935E-06  4.54917353E-06
  2.21419213E-06  1.22932617E-06  1.45730263E-06 -5.98872839E-06 -1.42477516E-05
  3.18922913E-06 -3.10215523E-05  3.20310379E-05  7.82885453E-05  3.50860454E-05
  3.96312888E-06 -1.24307074E-04  4.52717954E-06  5.49234814E-07  3.98397522E-06
  1.54992600E-04 -3.15806118E-06  6.63684293E-05 -4.13808267E-05  2.23792492E-07
 -3.57297747E-05 -1.67129958E-06 -1.78548708E-06  5.59287383E-07 -3.95072584E-08
 -2.87790801E-07 -6.65276585E-05  2.07508686E-05 -1.28881901E-06  1.19357902E-04
 -1.97513453E-05  2.07682670E-05  3.56192641E-06 -1.53446793E-05  6.37132411E-06
  7.59265622E-07  1.70571973E-05  4.24698187E-04 -2.45578938E-06  2.77752747E-04
 -2.45684269E-04  2.19437732E-05 -2.82371523E-05 -1.24664803E-05  2.84548594E-05
  7.60597652E-07  5.37622071E-05 -8.35812799E-06  1.76085552E-04  7.12593667E-05
  3.64445376E-06 -1.64710887E-04  9.82362312E-05 -5.51811306E-07  1.71633507E-06
  1.09300578E-05 -1.23765602E-06  1.16904977E-07 -4.44279320E-07  8.80909581E-06
 -1.88803123E-07 -1.95140837E-05  1.50446574E-07 -2.03293482E-05 -1.26637821E-04
  6.07738921E-05 -2.76727199E-06  7.63845768E-06  2.11339475E-04 -1.72996988E-05
 -4.96592254E-05  7.19218633E-08 -2.13199627E-06  5.50247272E-07 -1.73946454E-06
 -1.80246736E-06  6.25487219E-07 -1.55888083E-05  1.07604548E-05 -3.15467008E-06
 -1.19007271E-06  1.18851460E-05  5.00312492E-06 -8.94283476E-06 -1.85303929E-06
  7.60505827E-06 -1.64946049E-05 -7.66932636E-06  3.41697769E-05 -1.78694678E-07
 -2.49708030E-06  1.50133913E-05  2.31050099E-06 -1.04234517E-06  1.17783646E-07
 -2.78210364E-05  5.24947444E-06  5.64759942E-06 -1.41267100E-07 -1.04632507E-06
  9.05215371E-06  2.23018649E-06  8.22516934E-07 -2.63155970E-07 -2.66749571E-05
  1.21961023E-06  4.09165855E-06  3.81164819E-07 -3.75980439E-06 -2.51917571E-06
 -1.14703298E-06  1.52528964E-06 -1.06548401E-06 -1.72517155E-05 -3.21569185E-06
 -1.05844681E-06 -2.13319827E-06  1.25388149E-05  2.06772262E-05 -1.06110297E-05
  6.39343338E-06  6.58950349E-06 -3.31002127E-06  2.46576315E-05  3.09719664E-05
 -6.94392647E-07  2.69089066E-06  1.08336131E-05 -1.45523285E-06  3.34117222E-07
  4.79544575E-07  1.03364980E-05 -9.21534030E-07  1.17644894E-05 -1.26039653E-06
 -2.29069505E-06  3.93825321E-05  3.90057712E-07 -1.90042861E-06  4.12030438E-06
 -1.17043395E-06 -1.36035087E-05 -1.41469150E-05 -1.79052437E-06 -8.18828611E-06
  7.67173174E-05 -4.55371333E-07  3.10781611E-07 -8.56412537E-07  4.43743980E-05
 -6.45574565E-06 -8.75142153E-06  2.69627681E-06 -1.85018400E-05 -1.73590232E-04
  3.82277393E-05 -2.43873323E-06  2.96915401E-06  3.61962928E-04 -4.27983347E-05
 -4.34191544E-05  3.10229299E-07 -1.59789781E-06 -8.05458466E-06 -1.84362729E-06
 -1.51463732E-06  3.83127147E-07 -1.91472787E-05  4.93625967E-06  1.09699888E-05
 -4.90126238E-07  8.66540089E-06 -1.30559527E-05 -1.03525381E-05 -1.98714996E-07
 -5.03055829E-06 -6.23531357E-05  1.45489064E-06 -3.00727931E-05 -1.67769473E-06
 -7.50615202E-06  7.11581654E-05  3.59911569E-06  1.02809074E-06 -3.94365267E-06
  8.21497867E-05  5.23728490E-06  1.57468328E-05 -3.31385740E-06 -8.68060701E-07
  7.91191562E-05  1.39502310E-05 -5.57751807E-07  4.80432032E-06  6.07314864E-05
 -1.07629334E-05 -5.28825761E-05 -7.31792423E-07  7.79345155E-06 -1.42849965E-05
 -9.39101198E-06  6.36606943E-08 -3.03432019E-06 -2.17753405E-05  3.18711835E-06
 -3.09439220E-05  2.42399924E-07 -2.16866347E-06 -4.02528858E-06 -1.34620414E-06
  1.28394414E-06  1.41095014E-06 -1.63844272E-05  1.29102977E-06  8.32969435E-06
 -1.30839714E-06  1.79003930E-05 -3.96266534E-05  1.39873759E-05 -1.12996289E-06
  1.46498854E-07 -4.92463720E-05  5.25520600E-06 -1.04950324E-05  1.85744902E-03
 -1.97414496E-05 -9.05772066E-03 -1.28381519E-02  2.17232818E-03  3.42145742E-03
 -2.76499230E-02  4.64694245E-03  7.32619670E-03  1.13752505E-07  6.71822846E-07
 -9.88244852E-06 -7.43896201E-07 -1.95034744E-07  3.72130598E-07  2.95720927E-06
  3.16108051E-06 -4.12185485E-06  2.51675141E-07  3.95338169E-06 -5.96995697E-06
  2.77957551E-07 -3.39478918E-07  5.89617511E-08 -8.24760392E-06 -1.26783539E-06
 -5.14763839E-06  1.05896655E-06 -7.55334509E-06  8.75088610E-07  1.85100654E-07
  1.05144104E-06 -2.24257955E-06 -7.16889165E-08 -7.64916189E-07  9.52419931E-06
  2.59775555E-06  9.61501832E-07  1.15768853E-06 -2.39431149E-05 -5.10952806E-06
 -2.87662343E-06  6.65812613E-07 -9.84943546E-06  4.99778028E-07 -1.02812042E-06
  6.64404851E-07 -7.69559293E-06 -1.31235505E-07 -9.84294169E-07  1.72167726E-05
  1.82858425E-06 -9.06520855E-07  4.76601471E-07 -1.07852301E-05 -4.32854096E-07
 -5.93428944E-06  2.51461246E-07 -1.33378619E-05  2.44608367E-06 -1.43113064E-05
 -1.35101654E-08 -4.66383422E-06  5.53206958E-08  9.80775655E-07  4.46004100E-06
  1.09995800E-06  8.14664957E-07 -3.22648752E-07 -7.55241239E-06 -4.02487780E-06
 -8.92342000E-06  2.07467074E-06 -1.07811344E-05  1.08391007E-06 -1.33441154E-05
  5.27420397E-07 -3.67433680E-06 -2.15852454E-04  1.11245093E-03 -5.75633611E-03
  3.97592846E-03  9.36848868E-04 -1.15247238E-03  6.29205147E-04  2.35394910E-03
 -3.42617317E-04  7.40643512E-04  1.88874775E-03  7.43191293E-04  1.85232171E-03
  4.00603089E-04 -1.35871830E-03 -2.17888711E-04  1.10271721E-03 -5.59785823E-03
  3.98548155E-03 -1.32198198E-03  4.05116785E-04  5.69409148E-04 -1.13913654E-03
  2.12323977E-03  7.38795248E-04  1.87138355E-03  7.42582368E-04  1.88137756E-03
  4.28435600E-04 -1.61277799E-03 -2.16574543E-04  1.10749411E-03 -5.63152928E-03
  3.25543863E-03 -1.48337945E-03 -2.22856372E-03 -7.14096444E-04 -1.42199320E-03
 -2.05276912E-03  7.38931830E-04  1.89526520E-03  7.45618110E-04  1.85981273E-03
  4.36651850E-04 -1.73836277E-03  1.01363817E+00 -3.36722254E-02  3.90669853E-04
  2.35299711E-04 -3.84783812E-05 -6.22188080E-05 -3.71990624E-03  5.70543143E-04
  9.55601329E-04 -8.21999416E-03 -2.05496855E-02 -8.22280886E-03 -2.05132983E-02
 -8.22034792E-03 -2.05699754E-02  2.14679735E-05 -8.13411071E-07  1.05049268E-04
 -1.77590592E-06  1.03103137E-06 -1.00712230E-05 -5.80398624E-04  2.31529932E-05
  8.39392313E-05  3.65127357E-04 -3.02024019E-05 -1.76133425E-05  1.53876994E-05
  3.67169192E-06  5.04723854E-06  4.21155115E-05 -6.57003236E-06  1.35723343E-04
  1.84478814E-04 -5.80451497E-06  1.35574988E-05  2.02532825E-05  3.67115320E-05
  5.25153349E-06 -8.11059702E-05 -7.18492230E-06  1.09045246E-06  8.19546995E-06
 -1.72599216E-04  1.54326260E-05  1.44498338E-04  3.82888453E-05 -6.03573124E-06
 -5.18287119E-05  9.34624397E-07  2.83602352E-06 -2.47450350E-07  7.91988617E-07
 -6.30004068E-07 -7.89926720E-05 -8.72593075E-05  1.10559081E-05  1.20512092E-04
 -1.87906949E-05  9.91763051E-06 -8.04085751E-06 -3.07714608E-05  1.29013245E-08
 -1.25996393E-06 -2.14221088E-06  3.21033408E-05  2.97157447E-05 -4.35096558E-05
 -4.52911959E-06 -4.19761181E-06  6.12940704E-06  4.60503320E-06  2.17648970E-06
  1.16191829E-06  1.45074980E-06 -6.00754924E-06 -1.40432708E-05  2.80056961E-06
 -3.08366193E-05  3.18809560E-05  7.93863077E-05  1.26040045E-05 -5.87369020E-06
 -1.36865551E-05 -1.18983253E-06 -3.48934584E-07 -9.33034778E-07  2.39135707E-05
 -5.56380334E-05 -4.37674418E-05 -3.37846257E-06  7.84736547E-06  6.17033884E-06
  8.58136510E-06 -5.16139374E-07  7.79375428E-07  1.70000435E-06  8.20269334E-06
 -2.08162834E-05  2.81321313E-05  3.50478594E-05  1.04168879E-06 -8.68156754E-05
  2.15698266E-05  3.71229988E-06 -1.35972501E-05 -6.68641454E-06 -7.36613556E-07
 -1.71293645E-05 -4.22367801E-04  3.00846552E-06 -2.77083440E-04  2.44111502E-04
 -2.18500762E-05  2.82815972E-05 -1.21445666E-05  2.88231565E-05  7.98122178E-07
  5.35685008E-05 -8.22170318E-06  1.76730972E-04  6.87780621E-05  3.90758035E-06
 -1.65217896E-04  9.70418457E-05  3.51522706E-05  3.94317350E-06 -1.24581808E-04
 -4.61575158E-06 -5.45437299E-07 -4.02759287E-06 -1.57445776E-04  3.26464835E-06
 -6.76875627E-05  4.20180370E-05 -4.30207219E-07  3.61541649E-05 -1.68493144E-06
 -1.76893582E-06  5.35250880E-07 -1.01550279E-07 -2.81030433E-07 -6.76745359E-05
  2.02795265E-05 -1.18648398E-06  1.20934162E-04 -2.00470716E-05 -9.45834349E-08
 -2.01926285E-05 -1.24668218E-04 -6.18272939E-05  2.76231373E-06 -7.46025889E-06
 -2.15597687E-04  1.67631025E-05  5.01298272E-05 -5.56580467E-07  1.72851007E-06
  1.10869788E-05  1.23833625E-06 -1.15005322E-07  4.36151178E-07 -8.79243065E-06
  2.19213974E-07  1.95124844E-05 -1.13542691E-06  1.18672579E-05  3.63332607E-06
  8.97491654E-06  1.80253664E-06 -7.63033312E-06  1.69591667E-05  6.97798246E-06
 -3.33435257E-05  7.19250403E-08 -2.11257484E-06  4.32305706E-07  1.73061745E-06
  1.80251119E-06 -6.39693774E-07  1.53954314E-05 -1.05740453E-05  3.25179062E-06
 -1.39269516E-07 -1.02143203E-06  8.89806390E-06 -2.22594060E-06 -8.10311876E-07
  2.58895432E-07  2.68225662E-05 -1.24170419E-06 -4.14031298E-06 -1.79395776E-07
 -2.48429237E-06  1.49256764E-05 -2.31670351E-06  1.04204815E-06 -1.10971989E-07
  2.78578053E-05 -5.32438836E-06 -5.82397745E-06 -2.12468494E-06  1.24866550E-05
  2.06430711E-05  1.05293082E-05 -6.42354389E-06 -6.62036604E-06  4.45548340E-06
 -2.47390648E-05 -3.03908987E-05  3.85136934E-07 -3.69900509E-06 -2.88292774E-06
  1.14861311E-06 -1.53891194E-06  1.06831971E-06  1.72910050E-05  3.17462702E-06
  1.07445059E-06 -1.20898718E-06 -2.51091128E-06  3.82968939E-05 -8.65263290E-08
  1.90070097E-06 -3.88443843E-06 -7.78812125E-07  1.34004905E-05  1.35202874E-05
 -6.93757992E-07  2.69989553E-06  1.07395482E-05  1.47151340E-06 -3.40824596E-07
 -4.85331687E-07 -1.05856737E-05  9.64742207E-07 -1.18760946E-05  2.66859670E-06
 -1.82291589E-05 -1.73103868E-04 -3.81588082E-05  2.19300422E-06 -2.90466273E-06
 -3.61879621E-04  4.36614796E-05  4.17744651E-05 -1.80167376E-06 -8.26855880E-06
  7.72966289E-05  4.48324821E-07 -3.03670395E-07  8.36214088E-07 -4.46745956E-05
  6.38771093E-06  8.49763837E-06 -4.83192384E-07  8.65069706E-06 -1.31361219E-05
  1.03388452E-05  1.26956540E-07  5.08980054E-06  6.15208971E-05 -1.38303543E-06
  2.97002019E-05  3.10475555E-07 -1.64664969E-06 -8.00329694E-06  1.82483330E-06
  1.49614573E-06 -3.80864313E-07  1.94773661E-05 -4.96648020E-06 -1.10374444E-05
 -3.34631092E-06 -8.03240186E-07  7.97153762E-05 -1.40525289E-05  5.75209646E-07
 -4.76519121E-06 -6.08108753E-05  1.12828176E-05  5.37643624E-05 -1.66986983E-06
 -7.40563726E-06  7.09019054E-05 -3.54430308E-06 -1.01919017E-06  3.91895635E-06
 -8.20384926E-05 -5.07359177E-06 -1.54428285E-05  2.37018552E-07 -2.17634203E-06
 -3.93133236E-06  1.32136907E-06 -1.28331690E-06 -1.41029548E-06  1.67002380E-05
 -1.19655831E-06 -8.35192225E-06 -7.26606560E-07  7.70668792E-06 -1.39166343E-05
  9.33122346E-06 -2.04486822E-08  3.04075633E-06  2.22810130E-05 -2.97966242E-06
  3.04080187E-05 -1.30492820E-06  1.78169041E-05 -3.93057379E-05 -1.39519373E-05
  1.08532561E-06 -1.75453576E-07  4.91735444E-05 -5.01172520E-06  9.05589819E-06
  1.15028201E-07  6.94827102E-07 -1.00260130E-05  7.55159587E-07  1.88161039E-07
 -3.79859822E-07 -3.00772547E-06 -3.10374122E-06  4.10385977E-06  1.85829910E-03
 -2.08679602E-05 -9.05941667E-03  1.28582439E-02 -2.13020443E-03 -3.38435405E-03
  2.76897282E-02 -4.55016906E-03 -7.24750076E-03  1.01363862E+00 -3.36735240E-02
  4.00490290E-04 -2.35701819E-04  3.71746169E-05  6.67804550E-05  3.72629492E-03
 -5.53033650E-04 -9.32286175E-04 -8.22569343E-03 -2.05138775E-02 -8.22393914E-03
 -2.05598153E-02 -8.21727697E-03 -2.05671570E-02 -2.16555970E-04  1.11097997E-03
 -5.63593292E-03 -3.26996706E-03  1.47829921E-03  2.21075621E-03  6.98410596E-04
  1.43501187E-03  2.04478995E-03  7.40750553E-04  1.89632411E-03  4.37226044E-04
 -1.73274447E-03  7.45902419E-04  1.86604633E-03 -2.15556754E-04  1.11233797E-03
 -5.75888919E-03 -3.97472076E-03 -9.49887041E-04  1.14688792E-03 -6.16306532E-04
 -2.35705106E-03  3.52504418E-04  7.40629754E-04  1.88676350E-03  4.00838065E-04
 -1.35944631E-03  7.45675694E-04  1.85566151E-03 -2.17773813E-04  1.10165511E-03
 -5.60058032E-03 -3.99109576E-03  1.30177317E-03 -4.22330266E-04 -5.71206657E-04
  1.11692105E-03 -2.13743854E-03  4.28390599E-04 -1.61794811E-03  7.45196188E-04
  1.88339906E-03  7.37458873E-04  1.87200913E-03 -1.31412919E-07 -9.78642676E-07
  1.72330562E-05 -1.82502835E-06  9.13148586E-07 -4.61299233E-07  1.07174049E-05
  4.72206372E-07  5.80966645E-06  2.53710800E-07 -1.33177721E-05 -1.01731103E-08
 -4.74577028E-06  2.47400215E-06 -1.44295626E-05  5.15523597E-08  9.39016300E-07
  4.80730599E-06 -1.13090389E-06 -8.23625953E-07  3.33158502E-07  7.67169687E-06
  4.11720429E-06  8.97582459E-06  5.25991907E-07 -3.68415639E-06  1.08313194E-06
 -1.35312819E-05  2.12175114E-06 -1.10706927E-05 -7.12087865E-08 -7.57306424E-07
  9.47637591E-06 -2.60993147E-06 -9.53336012E-07 -1.18176163E-06  2.41567408E-05
  4.93054905E-06  3.02756679E-06  6.54877521E-07 -9.73988788E-06  6.86860598E-07
 -7.82896789E-06  4.92602285E-07 -9.24760478E-07  2.51955705E-07  3.96818687E-06
 -5.93938547E-06 -2.89193743E-07  3.42404189E-07 -5.45140721E-08  8.29065587E-06
  1.28097233E-06  5.13718036E-06  8.81515196E-07  1.35195438E-07  1.06254637E-06
 -7.59736187E-06  1.04869386E-06 -2.19940261E-06 -7.17133716E-05  1.80605626E-05
 -1.08596230E-04  2.19674930E-06 -7.25354098E-06 -2.35555076E-06 -2.86987940E-04
 -1.95700792E-04 -9.38904010E-05 -6.60942644E-06  4.12896328E-05 -2.14918483E-05
  2.24335825E-05  2.77779704E-05 -1.35858830E-05 -1.35224153E-06 -7.33300429E-06
  6.86432575E-05 -8.20838799E-06 -2.81368580E-05  2.21181005E-05 -1.18404964E-04
  2.51772347E-04 -1.84548335E-04  1.33302327E-03 -9.93029734E-05 -7.78482862E-06
 -4.13988934E-05  6.98278299E-04  3.53155169E-04 -5.68825034E-04  3.33772895E-04
  3.75453874E-04 -2.73496333E-04 -4.78527854E-05 -8.37313995E-05 -1.01799538E-05
  6.57878487E-05  5.07803638E-05 -5.35800753E-04 -1.20499052E-03 -4.95605388E-04
  4.25912082E-04  1.24714267E-03 -8.11366245E-05 -2.04393996E-05  2.49886220E-04
 -7.37115448E-06  9.74138797E-06  1.08114521E-05 -2.80582286E-04 -4.85396574E-05
 -6.02987951E-05  3.95539439E-05  6.88887016E-06  8.55234842E-06 -9.08800527E-06
  2.06983884E-05  1.85016972E-05  1.22629631E-05  8.67569280E-06 -6.71291230E-06
  7.48243380E-06 -9.91641059E-05 -1.17179420E-04 -7.85842347E-05  1.37483435E-05
 -4.56784673E-05 -2.51145948E-04 -2.82604378E-05  6.71766820E-06 -4.50359472E-05
 -1.02961112E-03 -1.12196975E-04 -3.34383393E-04  1.45128234E-04  1.58557284E-05
  4.69825025E-05 -1.76758719E-05 -4.85275084E-05 -8.64324926E-06  1.02356673E-05
  4.62089113E-05 -1.68026723E-04 -1.36579785E-04  4.17276304E-05 -1.12317468E-04
  1.76516102E-04 -7.02529821E-05 -6.12040785E-06 -2.04843310E-05 -6.79101651E-06
 -6.35019997E-06 -7.81565274E-06 -3.36664360E-04  3.49635032E-05 -9.81991299E-05
  9.05084089E-05 -5.08850393E-05  1.22349202E-04 -8.61884978E-06  8.53800593E-07
  1.00675341E-05  1.10286100E-05  1.95741495E-06  1.41017913E-04 -7.41299426E-05
 -7.36400167E-05 -2.09909677E-05  2.63739984E-05  1.41088587E-05 -2.10356347E-05
 -4.77221100E-04 -7.74347117E-06  1.99153124E-05 -5.36030693E-05 -1.07987717E-03
 -2.68448718E-04 -4.66019492E-04  1.21701477E-04  2.08038001E-04  4.45252541E-05
 -7.16510727E-05 -6.37615216E-05 -2.40062285E-05 -3.88598713E-05  1.98432110E-05
 -4.45488145E-05 -3.12687125E-04  1.92441237E-05 -3.44122354E-04  2.76391023E-04
  4.02159865E-06 -1.23636803E-05 -5.63706455E-05  3.33617392E-06  2.04775826E-06
 -7.28372477E-07 -1.06311528E-05 -1.42707534E-05  3.76216829E-06  3.31676723E-05
 -6.83025637E-05 -1.04339237E-04 -4.59136854E-05 -5.29592670E-05  1.18898355E-04
 -3.48059664E-04 -2.16086607E-04  3.76140720E-04  3.38534882E-06  1.82079921E-05
 -1.21724982E-04  1.31742881E-05  3.32640096E-06 -8.82985427E-06 -7.11162180E-05
 -1.54750503E-05 -6.95339743E-06  4.68127722E-06  1.12599147E-05  5.61481849E-05
 -4.31827220E-05  3.09126868E-05  1.97129564E-06 -7.53820425E-04  2.53439743E-04
 -8.22589948E-05  4.11709288E-06 -9.87543479E-06 -6.56568571E-05  3.38952568E-06
  2.27067160E-06  1.23561800E-06  8.27501195E-06 -2.15107652E-07 -2.18145410E-05
  2.35174274E-09  5.41441461E-06 -2.88715353E-05  2.59028077E-05  1.00668432E-05
  4.24144832E-06  5.62985897E-05 -2.43917664E-05  2.67523393E-05  8.65931649E-06
 -2.06375208E-05 -8.59178725E-05 -1.47549100E-05 -3.55211546E-05 -3.30636606E-05
 -3.53166758E-05 -3.54393900E-05 -1.14517431E-04  3.39841863E-06  2.15815413E-05
 -1.12334180E-04  1.77717796E-05 -3.21206047E-05 -2.47771804E-05  2.19940581E-04
 -1.49921554E-04 -2.13351189E-04  3.47967234E-06 -7.62394114E-06 -6.24723318E-05
  4.60044947E-06  1.16104461E-06  2.71595769E-06  1.02270271E-05  3.30476859E-05
 -9.63534620E-06 -7.84490745E-06  3.29312561E-05  7.09352930E-05  2.94463275E-05
  8.16494534E-06  2.61950156E-05  5.36544939E-05 -2.12762424E-05  8.37020676E-05
  2.32274495E-06  1.45639561E-05 -8.99153515E-05  8.13056451E-06  1.30132708E-05
 -4.07121034E-06 -3.30568787E-05 -2.53062089E-05 -2.82351456E-06  2.27093523E-05
 -2.89321345E-05 -1.23405515E-04 -4.69674074E-05 -3.82467894E-05 -8.33172574E-05
 -5.69762843E-04 -2.59061250E-04 -6.28788960E-04  5.08351410E-07  1.04147036E-05
 -6.90778151E-06  7.61081263E-06  4.27722152E-06 -1.52118542E-06 -1.28389077E-05
  2.00306448E-06  1.64148646E-05 -3.77394229E-06  1.18754772E-05  4.44538521E-05
  4.76065615E-05  1.72488026E-05  1.87720010E-05 -1.78660543E-05  2.32779062E-05
  9.48690330E-05  7.63602983E-06 -2.57944628E-05 -3.99267574E-05 -4.70569820E-05
  2.57939901E-05  1.06453279E-05 -1.16438423E-06  1.20876575E-04 -3.38860041E-05
  6.59631920E-06  2.41246377E-06 -1.51092254E-04 -8.49620692E-06  4.72263054E-05
  3.17349014E-05 -7.14170658E-05  3.50871855E-04  6.46014445E-05  1.10546361E-05
 -3.25368578E-05 -1.48782571E-04  3.77086091E-06 -2.65094709E-05  4.84256939E-05
  1.67722142E-04 -9.78733496E-05  1.40600329E-04  7.08759050E-06 -2.58225779E-05
 -5.20672410E-05  9.81281931E-06 -2.50036494E-05  3.22546107E-05  9.25121637E-05
  2.04972715E-05  1.60726448E-04 -4.02384592E-06  5.55049793E-06  9.59271822E-05
  1.72034286E-05  4.19542741E-06  1.42980298E-05  2.31776608E-04  6.66361012E-05
  9.13678104E-05  1.85415810E-03 -7.55959639E-06 -9.12543225E-03  2.50427821E-03
 -1.32177049E-02  1.10592935E-04  5.20104473E-03 -2.86357925E-02  1.84271241E-04
 -2.14542933E-07 -1.86100788E-06  1.54660994E-05  1.09840547E-06 -2.40449706E-07
 -1.28245007E-06  1.36937333E-06 -7.36666004E-06  1.71726647E-05 -3.34531493E-07
 -5.02198485E-06  8.72659267E-06 -4.10113940E-07  5.55871291E-07 -9.57154415E-07
  1.32146015E-05  2.72847991E-06  1.15721083E-05 -1.79123149E-06  1.38178439E-05
 -8.83089470E-07 -3.23531992E-06 -1.32032148E-06  2.85277009E-06 -4.73840333E-08
  4.83686421E-06 -1.97540063E-05 -2.94052728E-06 -1.46748432E-06 -2.52355296E-06
  4.21711960E-05  2.25990601E-05  4.35848422E-06  5.87028497E-07  1.63988165E-05
  9.75781883E-07 -7.83877127E-06 -9.53969583E-07  6.29932077E-06  6.81310002E-08
  4.28181112E-06 -3.77189896E-05 -2.65777844E-06 -4.88984406E-07 -1.62073064E-06
  1.45046032E-05  3.14117265E-06  1.90446009E-05 -2.41416236E-07  2.61534091E-05
 -5.87576579E-06  3.13564570E-05  1.31391006E-06  2.06292853E-06 -7.85649147E-07
 -4.21035050E-06  3.40863803E-05  2.54751185E-06 -1.14243762E-06 -1.01821949E-06
  5.19059935E-06 -5.34210405E-06  1.12821149E-05  7.80424460E-07 -1.69680614E-05
 -1.56165401E-06  4.11436608E-06 -9.01553526E-07  2.14259371E-06  1.01363201E+00
 -3.37996905E-02  1.31859658E-03 -1.52552058E-04  2.67820661E-04  2.65645252E-05
  6.88398496E-04 -3.73350227E-03  6.61614812E-05 -8.23649945E-03 -2.07782366E-02
 -8.23216851E-03 -2.07515406E-02 -8.09141247E-03 -2.14573020E-02 -2.15759090E-04
  1.11132558E-03 -5.63800324E-03 -1.11383842E-03  3.79311343E-03  1.53604383E-03
 -5.67476621E-04  1.50533890E-04  2.40136726E-03  4.31167731E-04 -1.54277166E-03
  7.42363625E-04  1.77562650E-03  7.36618771E-04  1.76337125E-03 -2.10571854E-04
  1.15018531E-03 -5.89986332E-03 -1.82983109E-03  3.62660818E-03 -1.14816538E-03
 -1.82123675E-03 -1.25273640E-04 -1.95995956E-03  7.72771205E-04  1.70535026E-03
  4.43183645E-04 -1.54254963E-03  7.31833726E-04  1.91681382E-03 -2.13658135E-04
  1.13548909E-03 -5.67538769E-03  7.71587729E-04  4.14210095E-03 -4.55462442E-04
  2.25992611E-03  7.31464245E-04 -6.87591467E-04  7.51802111E-04  1.81979981E-03
  7.52637564E-04  1.84612088E-03  4.33381150E-04 -1.48408718E-03  2.50456093E-04
 -1.87476884E-04  1.34495681E-03  1.01390014E-04  8.40683491E-06  4.19625307E-05
 -7.30771699E-04 -3.70250490E-04  5.80159331E-04 -3.28383983E-04 -3.75342855E-04
  2.73790778E-04 -4.80625407E-05 -8.44990153E-05 -1.07961686E-05  6.68048871E-05
  5.21060359E-05 -5.40015500E-04 -1.21279330E-03 -5.04555391E-04  4.29548277E-04
  1.26197067E-03 -7.16303175E-05  1.80265606E-05 -1.09377818E-04 -2.00528175E-06
  7.35983946E-06  2.14317607E-06  2.91732083E-04  1.98621087E-04  8.94349719E-05
  5.97205853E-06 -4.14312535E-05  2.25173873E-05  2.24775581E-05  2.79366097E-05
 -1.36938171E-05 -1.23457170E-06 -7.38302266E-06  7.22090016E-05 -7.60644304E-06
 -2.90347272E-05  1.98705179E-05 -1.19679807E-04  1.43141619E-05 -4.64322570E-05
 -2.49753554E-04  2.85225701E-05 -6.64472010E-06  4.58310351E-05  1.03385754E-03
  1.16256992E-04  3.39971772E-04 -1.45738141E-04 -1.64295207E-05 -4.77714230E-05
 -1.76460902E-05 -4.92507886E-05 -8.69824548E-06  1.00602856E-05  4.64764374E-05
 -1.69907461E-04 -1.38812855E-04  4.30409997E-05 -1.12049385E-04  1.77325955E-04
 -7.99834318E-05 -2.04555856E-05  2.51844119E-04  7.07226037E-06 -9.83555229E-06
 -1.09869882E-05  2.74883465E-04  4.65611597E-05  5.78662074E-05 -3.87480198E-05
 -6.60958830E-06 -8.20921218E-06 -9.13071761E-06  2.08244500E-05  1.86662496E-05
  1.25165021E-05  9.06924035E-06 -7.52260924E-06  8.13522802E-06 -9.80780301E-05
 -1.16818396E-04 -7.57569752E-05  1.31657602E-05 -2.25331449E-05 -4.75755434E-04
  8.84576478E-06 -1.97243415E-05  5.42716550E-05  1.08181020E-03  2.72968597E-04
  4.69918881E-04 -1.23515360E-04 -2.09513100E-04 -4.48230862E-05 -7.11280584E-05
 -6.43160533E-05 -2.39530262E-05 -3.91819824E-05  2.11333773E-05 -4.49410085E-05
 -3.16636043E-04  1.90016205E-05 -3.34528197E-04  2.77640517E-04 -6.88013342E-05
 -5.91870895E-06 -2.14269193E-05  6.28291808E-06  6.41812805E-06  7.53300601E-06
  3.29542144E-04 -3.49216173E-05  9.49665634E-05 -8.92816719E-05  5.10823797E-05
 -1.21908704E-04 -8.96449479E-06  1.00891501E-06  1.01265878E-05  1.15434806E-05
  1.89793728E-06  1.38551265E-04 -7.49633970E-05 -7.42495405E-05 -1.74132277E-05
  2.62222165E-05  3.39424190E-05 -7.04313563E-05 -1.11565519E-04  4.68160104E-05
  5.42641821E-05 -1.20337827E-04  3.51388827E-04  2.19399860E-04 -3.79370815E-04
  4.03402136E-06 -1.23434681E-05 -5.65177927E-05 -3.31944673E-06 -2.05627986E-06
  7.78983307E-07  1.10178378E-05  1.43951355E-05 -4.13292333E-06  5.03842882E-06
  1.11494801E-05  5.08713190E-05  4.48424356E-05 -3.13051343E-05 -2.33891856E-06
  7.62278012E-04 -2.57195723E-04  8.17947686E-05  3.38167285E-06  1.84168102E-05
 -1.22097033E-04 -1.32083816E-05 -3.27032549E-06  8.77858657E-06  7.06493459E-05
  1.60010687E-05  6.95540250E-06 -6.14633587E-09  5.38818251E-06 -2.83498902E-05
 -2.60538893E-05 -1.02162456E-05 -4.29341023E-06 -5.61889790E-05  2.44236859E-05
 -2.71094472E-05  4.11283375E-06 -9.78105287E-06 -6.57177812E-05 -3.40254575E-06
 -2.20979535E-06 -1.26543578E-06 -8.49894249E-06  2.74206550E-07  2.18178996E-05
  3.26476115E-06  2.21716251E-05 -1.11859324E-04 -1.84044995E-05  3.18264262E-05
  2.46579241E-05 -2.22948580E-04  1.48657946E-04  2.14245249E-04  8.70517277E-06
 -2.07617132E-05 -8.63344792E-05  1.49223699E-05  3.56741095E-05  3.32682227E-05
  3.50430296E-05  3.57520224E-05  1.15652987E-04 -7.66817863E-06  3.24890825E-05
  6.72895613E-05 -2.95004054E-05 -8.08650473E-06 -2.57430078E-05 -5.44269011E-05
  2.19458327E-05 -8.35676374E-05  3.47527913E-06 -7.53212373E-06 -6.25608961E-05
 -4.57594749E-06 -1.18103297E-06 -2.79003367E-06 -1.04445202E-05 -3.33423333E-05
  9.44721957E-06  2.31437083E-05 -2.97478785E-05 -1.30003491E-04  4.81400908E-05
  3.88497874E-05  8.40641307E-05  5.70136458E-04  2.62608296E-04  6.35377502E-04
  2.33516577E-06  1.47332592E-05 -9.06496316E-05 -8.10102327E-06 -1.30958628E-05
  4.02254518E-06  3.29660496E-05  2.51689279E-05  1.94459888E-06 -3.82944873E-06
  1.22749940E-05  4.61438666E-05 -4.73820674E-05 -1.72358984E-05 -1.88606030E-05
  1.77278781E-05 -2.16980959E-05 -9.24737719E-05  4.94258006E-07  1.05112840E-05
 -6.45406972E-06 -7.53036886E-06 -4.20536240E-06  1.60444565E-06  1.42659528E-05
 -2.00225790E-06 -1.58771085E-05  6.43189582E-06  2.85372701E-06 -1.49274259E-04
  7.72030649E-06 -4.75765901E-05 -3.17991307E-05  6.77756397E-05 -3.53276261E-04
 -6.42665176E-05  7.66121529E-06 -2.59570992E-05 -4.03798850E-05  4.71856584E-05
 -2.60700851E-05 -1.04564387E-05  1.39497060E-06 -1.22204629E-04  3.39820350E-05
  7.12010511E-06 -2.59875654E-05 -5.19964064E-05 -9.84032367E-06  2.50788852E-05
 -3.24299644E-05 -9.26117607E-05 -2.06936383E-05 -1.61786743E-04  1.10371608E-05
 -3.24284607E-05 -1.48222641E-04 -4.01886755E-06  2.64391682E-05 -4.85969859E-05
 -1.68800257E-04  9.87763931E-05 -1.39442710E-04 -4.15597633E-06  6.30109786E-06
  9.60207474E-05 -1.80318678E-05 -4.24320833E-06 -1.46363150E-05 -2.33743856E-04
 -6.71338490E-05 -9.34095385E-05 -2.09577055E-07 -1.84389485E-06  1.53211316E-05
 -1.10980995E-06  1.98422210E-07  1.28810377E-06 -1.19039090E-06  7.79586783E-06
 -1.70345010E-05  1.85507512E-03 -7.81535234E-06 -9.13736658E-03 -2.56678499E-03
  1.32077712E-02 -1.78703633E-04 -5.34228333E-03  2.86145570E-02 -3.38527093E-04
 -2.14004390E-04  1.13611474E-03 -5.67723444E-03 -7.53895921E-04 -4.14476841E-03
  4.74317041E-04 -2.25720303E-03 -7.40090831E-04  6.90251956E-04  7.50725265E-04
  1.84421210E-03  7.51576221E-04  1.81954349E-03  4.32981510E-04 -1.48398269E-03
 -2.10790815E-04  1.14542812E-03 -5.88868271E-03  1.85046756E-03 -3.61132627E-03
  1.17437429E-03  1.82020507E-03  1.36473337E-04  1.96305368E-03  7.69965156E-04
  1.69938886E-03  7.29769040E-04  1.89709911E-03  4.43571482E-04 -1.53826536E-03
  1.01363358E+00 -3.38097534E-02  1.35667429E-03  1.47723789E-04 -2.68606241E-04
 -2.23872639E-05 -7.19644025E-04  3.72853176E-03 -9.47109414E-05 -8.24341698E-03
 -2.07972733E-02 -8.08933511E-03 -2.14689753E-02 -8.23859806E-03 -2.07597547E-02
 -2.15637319E-04  1.11821782E-03 -5.64456371E-03  1.13306952E-03 -3.79743336E-03
 -1.50603580E-03  5.78037541E-04 -1.50837156E-04 -2.39432351E-03  7.40328834E-04
  1.76945406E-03  7.46071179E-04  1.79148825E-03  4.31055089E-04 -1.54869299E-03
  6.79414595E-08  4.24468766E-06 -3.78051403E-05  2.64475521E-06  5.05811898E-07
  1.60981995E-06 -1.45741707E-05 -3.13365423E-06 -1.88464401E-05 -2.60722829E-07
  2.61734946E-05  1.30038664E-06  2.19113938E-06 -5.88975199E-06  3.12811793E-05
 -7.79333849E-07 -4.13250064E-06  3.37068241E-05 -2.47838529E-06  1.16325862E-06
  1.00776574E-06 -5.48682685E-06  5.01615581E-06 -1.12873361E-05 -8.94457942E-07
  2.00292467E-06 -1.57315249E-06  4.45244758E-06  7.72401406E-07 -1.68173843E-05
 -4.48104936E-08  4.87909948E-06 -1.98330220E-05  2.98261888E-06  1.46466222E-06
  2.50966946E-06 -4.20401420E-05 -2.24240559E-05 -3.87720310E-06  5.81679715E-07
  1.66128374E-05 -1.03252778E-06  6.48058174E-06  9.18395359E-07 -7.74326946E-06
 -3.34693452E-07 -5.03016127E-06  8.71258646E-06  4.07444845E-07 -5.91940578E-07
  9.51350378E-07 -1.31809858E-05 -2.72154187E-06 -1.14036792E-05 -8.92406706E-07
 -3.10583703E-06 -1.79010179E-06  1.37549948E-05 -1.31627608E-06  2.73130363E-06
 -6.25344313E-06  1.67438033E-06  5.09807890E-05  2.95452483E-05 -5.40670563E-06
 -3.23908531E-05  4.49216558E-04 -8.21578033E-05 -4.87313088E-04 -1.04439276E-04
  9.76141658E-06  1.81642477E-04  2.96606111E-05 -1.75004007E-06  4.79559224E-06
 -9.90630667E-06  3.50430785E-06 -2.96290837E-04 -9.95516932E-05 -3.06776614E-05
  1.50075009E-04 -3.46414641E-05  6.18650976E-04  4.22580277E-05  7.87314708E-04
  2.46771934E-06  3.31245511E-05  3.24510799E-04  2.25199464E-03  1.61296958E-04
  2.05648538E-03  2.55400941E-04 -1.99017148E-04 -3.49596328E-04  4.92603865E-05
  3.59141289E-04  1.33950770E-05  5.08171521E-04 -8.30668861E-05 -1.84136780E-04
  5.05880641E-04  2.14910557E-04  3.14330302E-03 -6.02417793E-04  1.47966459E-04
  2.36779939E-05  2.33171025E-04  7.15904432E-05  2.96505469E-05  4.76829372E-05
  7.53874802E-04  1.03676641E-04  4.42532392E-04 -1.06057303E-04 -1.45024938E-05
 -6.22330204E-05 -2.09841600E-05  4.95989105E-05  1.43701172E-05  1.30578967E-05
  1.56464041E-05  5.24231378E-05  2.34924676E-04  1.85935303E-04  3.23883128E-04
  3.82779953E-04  1.08225754E-04  1.69826843E-05  2.83594535E-04  6.08716188E-05
 -3.19362747E-05  4.60302785E-05  7.61616455E-04 -1.01720610E-04  3.55989905E-04
 -1.07185664E-04  1.42157986E-05 -5.00263536E-05 -1.69656379E-05  4.35009032E-05
 -3.18286801E-05  7.82193260E-06 -9.60801274E-06  1.04493410E-04  2.74207276E-04
 -6.64791569E-05  1.76499042E-04 -4.03900550E-04 -9.89665463E-05 -5.45178529E-05
  7.64652042E-05 -5.79942466E-05  5.60806062E-06 -2.86142998E-05 -7.41296413E-04
  7.42945634E-05 -4.33971568E-04  1.87912154E-04  1.46884896E-05  1.53290420E-04
 -2.42498211E-05  1.37891810E-05 -4.52680052E-06 -8.81048622E-06 -1.08851426E-06
  4.08700936E-04  2.30795466E-04 -3.93061578E-06 -4.44320254E-04  1.24336763E-04
 -4.65724564E-05 -6.06368941E-06 -5.41319673E-04  1.81077035E-05 -1.28145149E-05
 -3.17366641E-05 -1.17232904E-05 -3.34601208E-06 -1.45233467E-05 -2.63433954E-04
  2.94994119E-05 -9.94242808E-05 -6.83647395E-05 -1.06346023E-04  3.60825797E-06
 -9.84781335E-07  4.59081449E-06  2.44550161E-04 -1.35270164E-04 -3.73110902E-05
 -6.63435004E-04  1.83586382E-04 -2.85374862E-07 -3.73359511E-06  2.05023467E-05
 -6.29923510E-07  2.77288917E-07  2.93567964E-06  1.77299278E-05 -3.12712216E-06
 -2.05260157E-05  5.67730775E-05 -5.29975991E-04 -1.37560652E-03  8.43257545E-04
 -6.98447148E-05  1.55746117E-04  2.15831258E-03 -2.32021778E-04 -1.90939774E-04
 -8.02836947E-07 -2.05334607E-05  1.19178212E-04  3.34468239E-06  4.90134135E-06
 -9.04191332E-06  2.08624310E-06  9.22583008E-05  9.46274503E-05 -3.25543532E-05
  1.22038007E-04  5.16788500E-04 -3.12993438E-05 -5.52539365E-05  2.76375032E-05
  3.19577442E-04 -2.53482778E-04  1.83283231E-04 -2.75530610E-06  5.94034148E-06
  9.50274137E-05  3.88332483E-06 -4.62128842E-06  2.44960136E-07  3.60111204E-05
 -2.90098168E-05  5.81083401E-07 -1.42762645E-06  2.07437052E-06  7.48150938E-05
  2.60048417E-06  2.14407594E-06 -1.22795294E-06  3.23141517E-05  2.41836980E-05
 -2.04652597E-05 -1.24942051E-06 -1.96083255E-05  1.15921297E-04  6.39398105E-06
 -5.47933812E-06 -8.24965683E-06 -2.51258141E-05 -5.94943496E-05  1.26134393E-04
 -3.63570675E-05  1.25234586E-04  5.83165495E-04 -1.61401821E-05  6.95884959E-05
  1.92923312E-05  3.71377147E-04  2.72686667E-04  1.61132123E-04 -1.49820190E-06
  7.90909275E-06  3.51975245E-05  4.09386784E-06 -5.12043865E-07 -1.62969962E-06
 -8.41975722E-05 -5.55490708E-07 -6.85264328E-05 -5.64870858E-06 -8.29944312E-06
  1.21733820E-04  4.18514101E-05 -8.04752827E-06  3.60994676E-05  8.00077485E-05
 -1.41327099E-05  6.80615487E-05  3.19107765E-06 -1.54305562E-05 -4.81957530E-05
  2.24141660E-06 -2.47351342E-06 -1.31589390E-05 -2.23487244E-05 -4.65453382E-06
 -1.06767919E-04  1.04034765E-05 -1.59551548E-05  1.87424767E-04 -1.77933730E-04
  1.06041468E-05 -1.28017161E-04 -5.69615718E-04  1.73950704E-05 -4.02054181E-04
  6.53011819E-07 -8.67227106E-06  2.14300736E-06  2.32581751E-06  9.40226291E-06
  2.96879941E-06  7.54101746E-05 -1.80680905E-05 -5.63476083E-05  4.00917076E-06
 -1.74211141E-05 -1.39123983E-04  1.34988921E-05  7.28391292E-06  1.65547730E-05
 -6.42197779E-05 -5.12766061E-06  5.44851318E-05 -4.83904351E-07 -2.07331555E-05
  1.02061936E-04 -1.57318385E-05  3.92528140E-06  6.97529064E-06  1.78197381E-04
 -5.41112941E-06 -7.08917001E-06  1.61723823E-06  4.88795803E-05 -2.41984057E-04
  5.83123418E-05  1.39041955E-06  1.03404742E-04 -2.48431708E-04 -1.70722636E-05
 -3.45416743E-06  2.42407410E-06 -1.13011555E-05 -1.34917477E-04  3.13828950E-05
 -5.26577730E-06  1.55145590E-05 -5.84113763E-05  1.17720537E-05  5.12661851E-05
  3.47267762E-07 -8.39372240E-06  1.11888235E-05  1.26280176E-07 -8.79032234E-06
  3.23516835E-06  8.06121418E-05  1.51049289E-06 -7.99653063E-05  4.70010094E-06
 -2.77757358E-05  3.76454561E-05  6.06876561E-06 -3.59839932E-06 -2.62340084E-05
 -2.10311568E-04 -2.75949077E-06 -2.21898509E-04  1.84261509E-03  5.22492171E-05
 -9.34305152E-03  2.26392429E-03  4.87463377E-03 -1.22719441E-02  4.32207040E-03
  1.04601616E-02 -2.67158418E-02 -1.62994638E-08 -2.57588953E-06  7.52359716E-06
 -1.00456712E-06 -2.98169954E-06  5.47733231E-08  1.48646673E-05  3.10097205E-05
  6.81718307E-06  1.16349554E-08  1.16908221E-07  2.87098017E-06 -1.40357183E-07
 -2.21084436E-06 -2.55728549E-07  6.94404916E-06  8.27740436E-06  8.87774882E-06
 -6.72722941E-07  9.91559579E-06 -2.91105310E-07 -2.86066638E-06  5.80212411E-08
 -3.65050990E-06  4.35983430E-07  5.52583498E-06 -3.07980541E-05 -3.14255866E-06
  1.17950905E-06 -4.30401116E-06  2.98617955E-05 -1.22176019E-05  4.85844433E-05
 -2.13332957E-07 -1.67332852E-05 -3.39981429E-06 -5.48111974E-06  1.31628209E-06
  1.34158284E-05 -4.10315449E-07 -1.73963492E-06  3.76417961E-05  1.37433747E-06
  2.41304854E-07 -2.01719457E-06 -1.54263022E-05  1.04406020E-05  2.78027070E-06
 -1.07499217E-06 -8.21899958E-06  2.95925457E-06 -1.83061785E-05 -1.31613161E-06
 -6.66164440E-06 -3.45093752E-07 -4.55301706E-06  1.40814412E-05  1.47898222E-06
 -1.78737282E-07 -2.58143406E-06 -2.41757708E-07 -6.41525307E-07  1.00680325E-05
  3.97430442E-07 -1.14624437E-05 -6.59350571E-07  1.29679111E-06 -1.73512529E-07
 -3.59003933E-06 -2.21650951E-04  1.09287592E-03 -5.50453909E-03 -1.03321334E-03
  4.17918020E-05  4.10511489E-03 -5.67701345E-04  2.18378187E-03  1.07164023E-03
  7.44968712E-04  1.68531521E-03  4.30625083E-04 -1.52687011E-03  7.49296889E-04
  1.71514664E-03  1.01362287E+00 -3.39262930E-02  2.64154430E-03 -4.06723359E-04
 -4.02952253E-05  3.83147643E-04  1.26759548E-04  1.65564225E-03 -3.32425387E-03
 -8.25472586E-03 -2.06422293E-02 -8.25923261E-03 -2.08423119E-02 -7.76173682E-03
 -2.39906179E-02 -2.12809809E-04  1.15499909E-03 -6.13903837E-03 -1.72479608E-03
 -2.42868222E-03  2.96876291E-03 -1.88964093E-03 -1.63410297E-03 -9.51259760E-04
  4.42167139E-04 -1.59522540E-03  7.65875993E-04  1.88397061E-03  6.91605956E-04
  1.98528083E-03 -2.21452120E-04  1.12541802E-03 -5.35155108E-03  7.85420386E-04
 -1.87949772E-03  3.71792163E-03  2.13840276E-03 -8.88817810E-04  4.69144296E-04
  4.23575840E-04 -1.46233312E-03  7.29015006E-04  1.90665030E-03  7.42477983E-04
  1.82649548E-03  6.31494685E-04  5.17527674E-05  7.76511328E-04 -9.32019912E-06
 -3.16246704E-05 -3.29529306E-04 -2.26013624E-03 -1.57751774E-04 -2.06829412E-03
 -2.53520016E-04  1.95700479E-04  3.47941989E-04  4.90170183E-05  3.68126035E-04
  1.18830602E-05  5.12033114E-04 -8.22670975E-05 -1.70594836E-04  5.36207738E-04
  2.07677558E-04  3.12532690E-03 -5.80868352E-04 -5.74767669E-06  1.74559371E-06
  5.08192740E-05 -2.91930079E-05  5.14852900E-06  3.19842414E-05 -4.46007789E-04
  7.86273965E-05  4.80993241E-04  1.03609362E-04 -9.66867898E-06 -1.80959246E-04
  2.93191169E-05 -2.07553731E-06  4.64464670E-06 -9.91646881E-06  3.30725508E-06
 -2.93402868E-04 -9.94515129E-05 -2.95449554E-05  1.47945394E-04 -3.31131842E-05
  1.07411999E-04  1.66412495E-05  2.80620789E-04 -6.05612214E-05  3.17963966E-05
 -4.58047148E-05 -7.61549097E-04  1.01002737E-04 -3.57998103E-04  1.07186243E-04
 -1.41162596E-05  5.03147074E-05 -1.68778450E-05  4.30966277E-05 -3.14421941E-05
  7.63421903E-06 -9.62242494E-06  1.05873937E-04  2.71456283E-04 -6.85237872E-05
  1.76083068E-04 -4.03288200E-04  1.47422503E-04  2.34469745E-05  2.34851097E-04
 -7.11641905E-05 -2.96747927E-05 -4.76797072E-05 -7.51254424E-04 -1.03302833E-04
 -4.42489686E-04  1.05680752E-04  1.44484819E-05  6.22219180E-05 -2.04196990E-05
  4.97300588E-05  1.42169479E-05  1.33865091E-05  1.60318223E-05  5.42388379E-05
  2.33399917E-04  1.85786939E-04  3.23798698E-04  3.78186778E-04 -4.56124158E-05
 -5.84010137E-06 -5.34635761E-04 -1.76935608E-05  1.24692825E-05  3.12724282E-05
  1.79958349E-06  5.32680073E-06  1.62514363E-05  2.64288472E-04 -2.98107883E-05
  9.93859193E-05 -6.70736526E-05 -1.04851556E-04  3.56650370E-06 -3.98138488E-07
  4.17004364E-06  2.38650854E-04 -1.32484749E-04 -3.79992876E-05 -6.53326663E-04
  1.83257543E-04 -9.79788994E-05 -5.47252223E-05  8.10935107E-05  5.68687740E-05
 -5.51835756E-06  2.82340980E-05  7.22049470E-04 -7.51980378E-05  4.24205423E-04
 -1.84972815E-04 -1.44011679E-05 -1.50899795E-04 -2.41485774E-05  1.40265042E-05
 -4.53013371E-06 -8.70752193E-06 -1.05597138E-06  4.00086932E-04  2.29904335E-04
 -5.97384983E-06 -4.36301961E-04  1.23843648E-04  5.50439741E-05 -5.32547602E-04
 -1.36668313E-03 -8.65118960E-04  7.06250144E-05 -1.54516249E-04 -2.20515405E-03
  2.28492667E-04  1.93422219E-04 -3.24836751E-07 -3.59704862E-06  2.11390039E-05
  6.20632185E-07 -2.65698397E-07 -2.96141522E-06 -1.76543017E-05  3.02185471E-06
  2.04684236E-05 -3.25344845E-05  1.22268800E-04  5.15585909E-04  3.19516219E-05
  5.53042002E-05 -2.77017672E-05 -3.14156883E-04  2.51988043E-04 -1.82960252E-04
 -8.10865188E-07 -2.05447550E-05  1.19106706E-04 -3.29012494E-06 -4.91482884E-06
  8.86237996E-06 -2.40693977E-06 -9.20003955E-05 -9.40775936E-05 -1.45507489E-06
  2.17339614E-06  7.49784807E-05 -2.58422132E-06 -2.09990998E-06  1.24880405E-06
 -3.20129711E-05 -2.41803447E-05  1.99263174E-05 -2.78305669E-06  6.09126926E-06
  9.53463572E-05 -3.70093672E-06  4.54491939E-06 -1.25956849E-07 -3.49882662E-05
  2.89155164E-05 -4.42908591E-07 -3.62771209E-05  1.25929180E-04  5.77174552E-04
  1.52416221E-05 -6.92984825E-05 -1.95715273E-05 -3.74184549E-04 -2.70592743E-04
 -1.57513924E-04 -1.26883764E-06 -1.98050024E-05  1.16777233E-04 -6.27901415E-06
  5.53942526E-06  8.11051693E-06  2.35053329E-05  5.85202733E-05 -1.25875227E-04
 -5.47190783E-06 -8.62719243E-06  1.18839079E-04 -4.08834871E-05  7.91981386E-06
 -3.53869065E-05 -7.97992471E-05  1.48320117E-05 -6.62791206E-05 -1.53759451E-06
  8.01748630E-06  3.60193543E-05 -3.92012245E-06  4.88276774E-07  1.67906217E-06
  8.31708218E-05  2.24640002E-07  6.78105648E-05  9.90793828E-06 -1.42048757E-05
  1.92242785E-04  1.77841835E-04 -1.00486227E-05  1.26899809E-04  5.63671714E-04
 -1.68559232E-05  3.94664465E-04  3.12968094E-06 -1.57738229E-05 -4.52769540E-05
 -2.29891797E-06  2.39241116E-06  1.31863303E-05  2.08260701E-05  5.32226423E-06
  1.04763687E-04  3.87935104E-06 -1.73170220E-05 -1.36218551E-04 -1.34415928E-05
 -6.85200074E-06 -1.63195431E-05  6.55461419E-05  6.05201809E-06 -5.48502775E-05
  6.29450271E-07 -8.39597896E-06  1.15854463E-06 -2.33661171E-06 -9.20606657E-06
 -2.87430668E-06 -7.37506377E-05  1.66844063E-05  5.70008620E-05  1.29377861E-06
  5.01622846E-05 -2.36988503E-04 -5.91503046E-05 -1.54430822E-06 -1.02785603E-04
  2.43903647E-04  1.31304978E-05  6.57226906E-06 -5.14112207E-07 -2.03634716E-05
  1.00989716E-04  1.53604735E-05 -3.90334813E-06 -6.78289013E-06 -1.76805685E-04
  4.96442891E-06  6.65928121E-06  3.67035030E-07 -8.57034378E-06  1.01743928E-05
 -3.00201981E-07  8.73971969E-06 -3.27388148E-06 -7.89981516E-05 -1.09979064E-06
  8.04546605E-05  2.40320689E-06 -1.15348915E-05 -1.33227606E-04 -3.07823362E-05
  4.97286830E-06 -1.53616502E-05  5.71935218E-05 -1.30601882E-05 -5.12306446E-05
  4.84562878E-06 -2.84133071E-05  3.78640837E-05 -5.22503814E-06  3.52014867E-06
  2.71111386E-05  2.13370084E-04  1.53728904E-06  2.23510105E-04 -1.57949204E-08
 -2.55368288E-06  7.38784985E-06  1.02782427E-06  2.92707707E-06 -1.75361700E-08
 -1.50786036E-05 -3.05963221E-05 -7.14924537E-06  1.84596598E-03  4.81960631E-05
 -9.36959370E-03 -2.26853839E-03 -4.81327938E-03  1.23094846E-02 -4.32802421E-03
 -1.03261619E-02  2.67843190E-02 -2.21610883E-04  1.12524071E-03 -5.35082487E-03
 -7.87540543E-04  1.85449125E-03 -3.73323076E-03 -2.14475668E-03  8.70566509E-04
 -4.89264975E-04  7.29001676E-04  1.90236383E-03  4.23378611E-04 -1.45906074E-03
  7.41428998E-04  1.82791966E-03 -2.12997080E-04  1.15222508E-03 -6.13371525E-03
  1.72308872E-03  2.42245600E-03 -2.97792220E-03  1.87445557E-03  1.65067075E-03
  9.43219944E-04  4.41469777E-04 -1.59480098E-03  6.88932936E-04  1.97361944E-03
  7.64260300E-04  1.88382936E-03 -2.21991841E-04  1.09990386E-03 -5.50801487E-03
  1.04049896E-03 -5.47329504E-05 -4.10281410E-03  5.76130203E-04 -2.18623560E-03
 -1.05570648E-03  7.48799228E-04  1.68679111E-03  7.49517637E-04  1.72499142E-03
  4.29203423E-04 -1.53175335E-03  1.01362439E+00 -3.39299626E-02  2.66805788E-03
  4.14166481E-04  3.56884600E-05 -3.74273369E-04 -1.12216776E-04 -1.65717715E-03
  3.33518250E-03 -7.75524337E-03 -2.40421121E-02 -8.24962285E-03 -2.08349419E-02
 -8.25466501E-03 -2.06315042E-02 -4.14786162E-07 -1.84037558E-06  3.79683508E-05
 -1.41306794E-06 -2.30563705E-07  1.99879437E-06  1.52672349E-05 -1.03597438E-05
 -2.65883598E-06 -1.08141005E-06 -8.41854148E-06 -1.33234805E-06 -6.65147486E-06
  3.01057788E-06 -1.87086356E-05 -3.40898904E-07 -4.49964989E-06  1.41872419E-05
 -1.46789870E-06  1.43333643E-07  2.54174366E-06  5.90739952E-07  9.19292937E-07
 -9.90617891E-06 -1.85108502E-07 -3.55180535E-06 -6.29202982E-07  9.15477990E-07
  4.15745429E-07 -1.13481748E-05  4.34905620E-07  5.45359275E-06 -3.06638023E-05
  3.10659017E-06 -1.18013555E-06  4.19604001E-06 -2.90069676E-05  1.19568113E-05
 -4.80501521E-05 -1.75894685E-07 -1.67337807E-05  1.32465897E-06  1.27680616E-05
 -3.53720241E-06 -4.74784551E-06  1.86507176E-08  2.21289864E-07  2.66434353E-06
  1.51474338E-07  2.18527119E-06  2.86246979E-07 -6.72370249E-06 -8.00691496E-06
 -8.67435523E-06 -2.63630837E-07 -2.81225819E-06 -6.40270631E-07  9.62901023E-06
  8.26254877E-08 -3.62422856E-06  2.50817817E-04 -2.38065647E-04  9.57271321E-04
  1.89124216E-04 -8.76812954E-06  8.13548017E-05 -1.33503968E-03  1.68057982E-04
  1.89087113E-03  3.72719053E-04  8.65868521E-05 -9.20406383E-05  2.39947006E-04
 -3.75722275E-04  9.30492947E-05  2.08194053E-04 -8.88080953E-05  1.00873906E-03
 -8.35042394E-04  3.74237200E-04  1.30102023E-03 -3.72775042E-04 -1.20110857E-04
 -4.37159205E-05  9.13316323E-05  2.68322738E-05 -7.13310744E-06 -2.14320146E-05
  3.46008306E-04 -9.59211659E-05 -2.80631889E-04 -1.08761203E-04  2.69850238E-05
  2.17787113E-04 -1.46086894E-05  3.12027122E-05 -1.26632443E-06  2.04348919E-05
 -2.95738220E-07  1.00545623E-04 -4.57108161E-05 -3.60744611E-06 -2.72601685E-04
  6.08675098E-05  2.10915648E-04  7.55838941E-05  1.10072974E-04 -1.10512500E-04
  4.48355261E-05  1.77026626E-05 -1.99498479E-04 -4.03853525E-05 -2.74667606E-05
  2.76821064E-05  5.88559347E-06  3.94926305E-06 -8.69912876E-06 -1.35876751E-05
 -7.01584233E-06  8.30671526E-06  1.65552326E-05  3.19136180E-05  4.89146246E-05
 -1.48196017E-05 -2.24659386E-05 -2.06499452E-04  2.67054561E-04  8.35152404E-05
  7.75720058E-06 -1.19375795E-04 -2.08213291E-05  2.07099184E-05 -2.32325495E-05
 -2.67056067E-05 -1.05384290E-04  2.77698895E-06  3.68006443E-06  1.49533210E-05
 -8.61865091E-06 -7.84699879E-06  5.75879823E-06  7.00740419E-06 -3.10089700E-05
 -2.06392043E-06  2.83583928E-05  6.64764394E-05  6.45192595E-05  1.88498313E-04
  4.64223892E-04 -2.79648387E-04  1.06420028E-03  2.20394783E-04 -1.85743467E-05
 -5.38980079E-05 -1.01463700E-03 -5.32299403E-05 -1.28354431E-03 -4.90945326E-04
  1.09186049E-04  4.71842500E-05  5.57358219E-06  3.30939215E-04  1.56514121E-05
  4.33627680E-04 -5.75481511E-05  4.52100965E-04  4.71262819E-04  1.50598648E-04
  1.83649058E-03 -3.16506451E-04 -1.08468432E-04 -2.93783223E-05 -1.30079689E-04
  2.22334239E-05 -5.65476313E-06 -4.79340456E-06  5.24863957E-05 -6.91145196E-05
 -8.52060892E-05  6.54958528E-05 -1.35711358E-05  2.05512873E-05  5.00473377E-06
 -3.40816425E-05  1.80339032E-06  5.11322292E-06 -5.82785505E-06 -1.08826539E-04
  4.16954892E-05 -3.16441789E-05 -2.89282074E-05  3.55556029E-05  3.62849504E-05
 -6.30882826E-05 -2.73538824E-04  1.00606831E-04 -3.74737926E-05 -2.14994383E-04
  2.80441759E-04 -5.49169261E-05 -1.90827095E-04  1.43528260E-06 -2.24504258E-05
  7.62084627E-05 -9.83642516E-06  1.52556148E-06  6.71205456E-06  2.26186457E-05
 -2.56679869E-06 -2.38353227E-05 -2.19867336E-05  1.30605310E-04  2.13920813E-04
  4.60830791E-05  8.09609604E-06 -2.77188814E-05 -3.35077762E-05 -2.38640466E-05
 -4.16618941E-04  4.69608415E-06 -1.61133761E-05 -2.67504125E-05  2.88534690E-06
 -1.67193577E-05  2.21912950E-05 -7.72302784E-05 -3.20573279E-05  2.98193787E-05
  5.56084280E-06 -1.66543156E-05 -4.78008557E-05 -1.67973692E-05 -6.22811144E-06
  3.76775206E-06 -4.75668300E-05 -3.14969742E-05  1.82551530E-06  3.97741751E-06
 -1.07989188E-05 -2.86490247E-05 -1.79740689E-05  1.32643701E-05  2.52599925E-06
 -5.55752134E-05  3.65289503E-05 -9.94630610E-06 -2.52091505E-05  1.28531240E-04
  2.88951316E-04  3.45856684E-05 -2.27798825E-05 -3.37018148E-05 -1.47036562E-05
 -7.30308145E-05 -4.22365403E-04  3.29051708E-06 -1.14445595E-05 -1.95980339E-05
  2.38038747E-06  1.41237059E-05  1.42151128E-05 -6.96572857E-05  2.75934970E-05
 -1.22143070E-05  3.53580204E-05 -1.23218059E-04 -2.93443611E-04  7.85724219E-05
  1.66155860E-05  2.30187033E-04  4.27916173E-05 -1.08572281E-06  4.01366304E-05
  1.46567163E-06 -2.12008107E-05  5.27545137E-05 -1.09155442E-05  1.01537683E-06
 -7.96772606E-07  2.56564195E-06  9.43466904E-07 -2.75227474E-06  7.72602132E-05
 -5.27049932E-04 -1.75694494E-03 -7.48040213E-04  8.68050563E-05  8.72799786E-05
 -2.99471412E-03  3.36740278E-04  5.55543333E-04  1.65648159E-06  9.42592832E-06
 -8.20045330E-05 -2.41857351E-06  2.18858880E-06 -3.79630454E-06 -2.85898024E-05
 -7.82942268E-07 -3.69605657E-05 -2.32919287E-05  1.34631164E-04  2.72885021E-04
  6.59447286E-05 -7.91049962E-06  1.96979373E-05  3.88329347E-06  2.52476782E-05
  3.95961900E-04  5.42563062E-06 -2.55492181E-05 -3.90407152E-06  3.73671317E-07
 -2.34186335E-05 -2.29034082E-05 -1.74791195E-06 -3.77165606E-05  7.62190620E-06
  1.86118756E-05 -9.92748913E-05 -8.90045538E-05  5.95888973E-05 -4.35865871E-06
 -4.87134321E-05  8.12933667E-05  3.10503381E-05  4.28582507E-05  2.13268018E-05
 -7.42758480E-05 -1.96643405E-04  7.90225351E-05  2.57182820E-06  6.11080370E-05
  1.82548553E-04  4.47363195E-06  1.30598576E-06  3.98924128E-06 -2.15673027E-05
  1.04567745E-05  1.64983070E-06  1.40071675E-05 -1.94751500E-05  1.04701170E-05
  2.65864360E-05  3.85340704E-05 -2.62051162E-05  1.37145198E-04  3.27197176E-04
  5.73643514E-05 -1.29438025E-06  2.72752979E-05  4.87947359E-05  4.25833408E-05
  3.94292849E-04 -6.05570126E-06  1.67312848E-04 -4.76751178E-04 -9.75277411E-05
  7.28107331E-06 -6.01688340E-06  3.11263683E-04 -3.14500358E-05 -1.37480081E-04
 -9.37396238E-08 -1.62112238E-06  1.36688401E-05 -2.44075767E-06 -9.33781813E-07
  1.05616610E-06  1.01917225E-05  9.54107235E-06 -1.24465562E-06  1.84741907E-03
  1.07129391E-04 -9.71297867E-03 -8.03851521E-03 -6.17725100E-03 -8.72888054E-03
 -1.69486779E-02 -1.37210084E-02 -1.93942218E-02 -2.22360961E-04  1.15828307E-03
 -5.29357403E-03  1.19719627E-03  2.34278871E-03  3.34563027E-03 -1.67631230E-03
  9.49499906E-04  1.41067025E-03  4.37791822E-04 -1.52351754E-03  7.42650997E-04
  1.85415724E-03  7.38343198E-04  1.83399086E-03  1.01362992E+00 -3.39439876E-02
  3.11933216E-03  6.24889120E-04  7.21300469E-05  9.06412269E-05 -1.89681330E-03
 -2.03368982E-03 -3.03694906E-03 -8.23467370E-03 -2.06818652E-02 -7.64476825E-03
 -2.48783213E-02 -8.25462920E-03 -2.07272849E-02 -2.21771624E-04  1.09895147E-03
 -5.76180021E-03  2.97732487E-03  4.02317021E-04  2.98744897E-03  1.14777010E-03
 -2.09347063E-03  8.07560768E-04  4.43078926E-04 -1.52693605E-03  7.49038818E-04
  1.79042701E-03  7.56993738E-04  1.76303334E-03 -2.16003039E-04  1.16652186E-03
 -6.06043814E-03  2.91604709E-03  2.71860726E-03  1.36534543E-03  1.01606618E-03
  1.58326602E-03 -1.75577210E-03  6.94731416E-04  1.97831557E-03  4.48286490E-04
 -1.51068641E-03  7.69201177E-04  1.75671823E-03 -3.71768372E-09  3.02014053E-06
 -2.34167527E-05  1.38009323E-06 -6.89009990E-07  1.39551315E-08 -1.50400261E-05
  2.93557524E-06 -4.00953575E-09 -5.79310107E-07  1.36258434E-05  2.92928473E-08
  8.75334584E-06 -4.04687887E-06  1.33974391E-05  1.49308690E-07  4.77847405E-06
 -3.33350482E-05  3.60043203E-06  1.02184078E-06 -5.09803440E-08 -7.48204690E-06
 -1.04459492E-05 -1.55796539E-05 -1.87779922E-07  7.26862555E-06 -1.27764430E-06
  2.46597373E-05 -1.01181456E-05  3.69462873E-05  8.05376545E-10  3.22310780E-06
 -1.15306049E-05  3.58132870E-06  9.56534109E-07  4.36059124E-07 -1.20982669E-05
 -9.67203557E-07  5.06751763E-06 -4.70803941E-07  9.62727646E-06 -3.51793003E-07
  8.78203865E-06 -4.81971799E-06  1.32229242E-05 -2.00092690E-07 -4.41572372E-06
  2.02295274E-06  1.28851028E-06 -1.13770182E-06 -2.63918249E-07 -5.22858146E-06
  2.02339199E-06 -3.39770696E-06 -7.08407356E-07 -8.84429929E-08 -9.29199911E-07
  4.75993676E-06 -1.24656808E-06  3.77584336E-06 -1.19749187E-04 -4.39339192E-05
  9.13685318E-05 -2.73431573E-05  7.28277115E-06  2.18247833E-05 -3.49766428E-04
  9.82422665E-05  2.86586483E-04  1.10076668E-04 -2.71914362E-05 -2.20030496E-04
 -1.54378279E-05  3.05419804E-05 -1.44946654E-06  2.09027537E-05 -5.73446902E-07
  1.04767999E-04 -4.58936620E-05 -2.35756483E-06 -2.74170641E-04  6.22392724E-05
  2.55255963E-04 -2.33983070E-04  9.52097772E-04 -1.84769958E-04  7.43958423E-06
 -8.41622496E-05  1.30695223E-03 -1.69395866E-04 -1.90483995E-03 -3.72789640E-04
 -8.28781720E-05  9.58417732E-05  2.40915155E-04 -3.74498009E-04  9.29029584E-05
  2.04593607E-04 -8.77374206E-05  1.02120979E-03 -8.13450841E-04  3.69251413E-04
  1.27074179E-03 -3.50021483E-04  2.67196791E-04  8.35659059E-05  8.82792827E-06
  1.18994708E-04  2.06883118E-05 -2.12940163E-05  1.72534086E-05  2.59899951E-05
  1.01050073E-04 -1.93521283E-06 -3.57995517E-06 -1.43455333E-05 -7.70130366E-06
 -8.67336802E-06  4.84476147E-06  7.14028027E-06 -3.09145243E-05 -9.65793813E-08
  2.53538367E-05  6.51494989E-05  6.30570208E-05  1.83968273E-04  2.10410187E-04
  7.51996841E-05  1.08613391E-04  1.10358850E-04 -4.48855259E-05 -1.82835953E-05
  1.93394772E-04  3.94740833E-05  2.30532585E-05 -2.68194828E-05 -5.75674508E-06
 -3.32875458E-06 -8.93206009E-06 -1.43591013E-05 -5.85383123E-06  8.01682633E-06
  1.68995923E-05  3.12856924E-05  4.48795375E-05 -1.34363244E-05 -2.38453803E-05
 -2.03842086E-04 -1.08178040E-04 -2.93213159E-05 -1.27388833E-04 -2.11305182E-05
  5.63435740E-06  5.14715911E-06 -3.83219451E-05  6.97236973E-05  9.35428569E-05
 -6.84609341E-05  1.29693430E-05 -2.31329695E-05  5.80954075E-06 -3.42187711E-05
  2.07453256E-06  4.88579815E-06 -5.85776722E-06 -1.16433482E-04  3.94732858E-05
 -3.29162941E-05 -2.16060935E-05  3.46070100E-05  4.65271405E-04 -2.82862886E-04
  1.07170637E-03 -2.26344979E-04  1.85395281E-05  5.26123778E-05  1.05524508E-03
  4.71091442E-05  1.27506993E-03  4.90917137E-04 -1.08452347E-04 -4.65395845E-05
  4.56151750E-06  3.31649618E-04  1.59770319E-05  4.40855784E-04 -5.89286514E-05
  4.40563642E-04  4.78412823E-04  1.47965527E-04  1.86748324E-03 -3.08179831E-04
  1.41511475E-06 -2.23505560E-05  7.65950033E-05  9.89679562E-06 -1.54745453E-06
 -6.84878552E-06 -2.28768501E-05  2.85694917E-06  2.43284049E-05  3.52336381E-05
 -5.97683036E-05 -2.62391652E-04 -9.91392357E-05  3.62465720E-05  2.12346634E-04
 -2.75574841E-04  5.21383037E-05  1.86715483E-04  4.70489254E-06 -1.60628691E-05
 -2.74388267E-05 -3.03497073E-06  1.67025852E-05 -2.19512307E-05  7.73479037E-05
  3.16482378E-05 -3.05841850E-05 -2.16944213E-05  1.29636017E-04  2.09767750E-04
 -4.58179378E-05 -7.14403892E-06  2.70582787E-05  2.74029030E-05  2.72498566E-05
  4.16256574E-04  3.97715884E-06 -1.07439100E-05 -2.88669896E-05  1.79311302E-05
 -1.32307477E-05 -2.65309670E-06  5.49637769E-05 -3.65021923E-05  9.87212579E-06
  5.58110823E-06 -1.68117890E-05 -4.79301512E-05  1.68681110E-05  6.25858290E-06
 -3.89817662E-06  4.73324956E-05  3.13178505E-05 -1.68614280E-06  3.34637071E-06
 -1.19503751E-05 -1.96253017E-05 -2.60340442E-06 -1.43502098E-05 -1.42173187E-05
  7.08661936E-05 -2.67130903E-05  1.07198959E-05 -2.48875487E-05  1.27846694E-04
  2.80073198E-04 -3.38303275E-05  2.13872529E-05  3.32363142E-05  1.79374265E-05
  6.98516010E-05  4.18866335E-04  1.48394729E-06 -2.13177057E-05  5.27727651E-05
  1.07757285E-05 -1.01165162E-06  7.47169991E-07 -1.35142768E-06 -6.96398075E-07
  3.77477400E-06  3.61427093E-05 -1.27148581E-04 -3.01057400E-04 -7.90369198E-05
 -1.73878646E-05 -2.33202538E-04 -4.25652014E-05 -2.19697183E-06 -4.28518835E-05
  1.61148144E-06  9.40094356E-06 -8.04857963E-05  2.45970525E-06 -2.04031718E-06
  3.76151100E-06  2.97803476E-05  2.31432502E-07  3.90328453E-05  7.71024634E-05
 -5.28446913E-04 -1.75817588E-03  7.52835238E-04 -8.74145644E-05 -8.44654414E-05
  3.00840701E-03 -3.28947431E-04 -5.60290619E-04  5.42843516E-06 -2.51567510E-05
 -5.24457063E-06 -2.92671473E-07  2.31811316E-05  2.29281431E-05 -2.13925203E-07
  3.92905235E-05 -7.71499671E-06 -2.36719156E-05  1.36052540E-04  2.81209723E-04
 -6.77252113E-05  6.78356379E-06 -2.03734938E-05 -1.04102607E-05 -2.61874891E-05
 -3.97402716E-04  2.12981944E-05 -7.39970032E-05 -1.98483530E-04 -7.83211118E-05
 -2.35304029E-06 -6.23944958E-05 -1.83247151E-04 -1.22419373E-06 -5.43369259E-07
  1.85287193E-05 -9.92392515E-05 -8.47367433E-05 -6.01885090E-05  4.69545100E-06
  4.76800252E-05 -7.72759583E-05 -2.77902405E-05 -4.34552913E-05 -2.65475929E-05
  1.38703065E-04  3.31020495E-04 -5.84480828E-05  2.35856765E-06 -2.83064968E-05
 -4.50847524E-05 -4.13540018E-05 -3.95690285E-04  4.02884729E-06 -2.17310494E-05
  9.87423493E-06 -1.47342382E-06 -1.40697357E-05  1.97320156E-05 -1.14612405E-05
 -2.68960248E-05 -3.80702602E-05 -6.07984060E-06  1.67641962E-04 -4.77390263E-04
  9.75508916E-05 -7.50466552E-06  4.96603500E-06 -3.12228314E-04  3.39965539E-05
  1.33100513E-04  1.84961830E-03  1.04407389E-04 -9.73354002E-03  8.09780787E-03
  6.08724983E-03  8.74624959E-03  1.70680688E-02  1.35241219E-02  1.94437845E-02
 -9.09286557E-08 -1.54171301E-06  1.33119025E-05  2.43558911E-06  1.00811390E-06
 -1.04138478E-06 -1.02372223E-05 -1.01350195E-05  1.27617619E-06 -1.98349649E-07
 -4.38654000E-06  2.02783418E-06 -1.27299768E-06  1.17019503E-06  2.50223140E-07
  5.04599022E-06 -2.18167181E-06  3.19540805E-06 -9.13330801E-07  4.50535315E-06
 -6.95685195E-07 -6.13599927E-08 -1.25015913E-06  3.83776308E-06 -2.34938128E-09
  3.22759377E-06 -1.15442709E-05 -3.51580271E-06 -9.54584443E-07 -3.02311146E-07
  1.12456054E-05  1.23608917E-06 -5.87312659E-06 -4.58377048E-07  9.99322006E-06
 -4.91705125E-06  1.37810359E-05 -3.76921649E-07  8.57308301E-06 -2.52689402E-09
  3.00850419E-06 -2.35798412E-05 -1.38349042E-06  6.72312838E-07  1.32679926E-08
  1.53152087E-05 -3.12833781E-06 -9.84938701E-08 -5.71825873E-07  1.35732431E-05
 -4.05998592E-06  1.31355790E-05  2.92329648E-08  8.81776045E-06  1.53449014E-07
  4.77441096E-06 -3.30578723E-05 -3.63104653E-06 -1.01746645E-06  7.85704983E-08
  7.41816887E-06  1.05469660E-05  1.54671143E-05 -1.00692787E-05  3.66810358E-05
 -1.29081881E-06  2.45383117E-05 -2.05437489E-07  7.16993338E-06 -2.21548117E-04
  1.10537425E-03 -5.76960943E-03 -2.98165557E-03 -3.75254217E-04 -2.98396560E-03
 -1.13296807E-03  2.10499227E-03 -7.97772769E-04  4.43148160E-04 -1.52844384E-03
  7.58104778E-04  1.76004141E-03  7.52385483E-04  1.80405518E-03 -2.15804757E-04
  1.16789300E-03 -6.06664504E-03 -2.93108959E-03 -2.69511546E-03 -1.37725608E-03
 -1.02916908E-03 -1.58506354E-03  1.74759638E-03  7.68851953E-04  1.76108910E-03
  4.49424595E-04 -1.50537514E-03  6.98423208E-04  1.98050584E-03  1.01363122E+00
 -3.39443710E-02  3.11979614E-03 -6.26591996E-04 -5.81487632E-05 -8.58980671E-05
  1.92561267E-03  2.03276219E-03  3.04662212E-03 -8.23347902E-03 -2.06873058E-02
 -8.24252647E-03 -2.06972963E-02 -7.64784126E-03 -2.48996246E-02 -2.22598953E-04
  1.15616939E-03 -5.28656889E-03 -1.21454201E-03 -2.32033764E-03 -3.35876623E-03
  1.66951466E-03 -9.46907501E-04 -1.42324396E-03  7.41776587E-04  1.84714928E-03
  4.37106776E-04 -1.52761492E-03  7.34074322E-04  1.83210509E-03 -4.69931619E-03
  3.00761378E-04 -5.93118384E-05 -1.23271525E-03  3.20446388E-05 -9.06823309E-04
 -4.51147783E-03  1.67323540E-04 -3.13118194E-03  1.37230964E-03 -5.29489737E-05
  7.60228575E-04 -9.68449896E-06 -4.24794678E-04  2.85623556E-07 -4.28052608E-04
  2.27108912E-05  1.94019810E-04  1.06416924E-05  6.00327898E-05  1.20431220E-04
 -1.35196569E-05 -5.96201435E-03  1.06174548E+00 -1.41121809E-02  6.35009010E-03
 -1.55042752E-04  4.74733462E-03 -2.68724396E-02  5.70662119E-04 -2.07860379E-02
  6.48228694E-03 -2.06690649E-04  5.07782822E-03 -2.30630726E-04 -1.22115931E-03
  3.08960833E-05 -4.31778452E-04  5.97033751E-06 -6.25976821E-04 -2.13870052E-03
 -8.93732811E-05 -2.67212018E-03  2.11147195E-04 -1.38539651E-02  5.89103410E-04
 -8.54900932E-03 -2.65606372E-04  2.41548964E-03 -5.91638090E-04 -2.56382839E-02
 -1.15048494E-02 -1.73212194E-02  3.61596292E-03  1.63324404E-03  2.44121558E-03
  3.17342471E-03 -9.71609018E-03 -3.82914198E-03 -2.36090877E-03 -7.16346202E-03
  5.01332519E-03 -1.49206885E-02 -5.57010397E-03 -3.17761496E-03 -1.07710198E-02
 -1.38126040E-02  5.96378595E-04 -8.48246281E-03 -6.86502024E-04 -2.39776444E-03
 -1.55704748E-04 -2.33712040E-02  1.26628506E-02 -1.93773646E-02  3.29408572E-03
 -1.79639294E-03  2.73290195E-03  1.67472209E-03 -9.97463849E-03  6.08201384E-03
 -8.56935318E-04  5.97951234E-03  2.80654778E-03 -1.53091230E-02  9.15717422E-03
 -9.33533691E-04  8.79440524E-03 -1.42597405E-02  4.13100163E-04 -5.08583678E-03
  1.09148161E-03 -2.97419264E-04 -2.26814341E-03 -3.05170477E-02  1.93487942E-03
 -8.85453377E-03  6.64323054E-03 -4.49929059E-04  1.46811830E-03  3.89646917E-03
 -2.58766098E-03 -2.87158500E-04 -1.24601569E-02  2.03355835E-03  4.04211983E-03
 -4.72430469E-03 -5.86463185E-04 -1.83756550E-02  2.92873121E-03 -1.38780416E-02
  4.98997687E-04 -5.75929786E-03 -1.84990963E-03  3.15165195E-04  1.67115432E-03
 -1.72877928E-02 -8.47887702E-04 -2.71390471E-02  3.35370480E-03  1.81635903E-04
  5.68431233E-03 -1.01697078E-02 -7.28827165E-03 -1.28750302E-03 -4.27686223E-03
  1.33327146E-04 -1.44826099E-02 -1.08160388E-02 -1.95972697E-03 -7.76831185E-03
  4.75960194E-04 -1.02681721E-04  2.07147570E-04  7.99460673E-05  3.67035048E-04
 -1.24816493E-05  2.70811900E-04  3.37136970E-04 -5.25142142E-06  2.40564553E-04
  8.06988984E-03 -1.46214637E-02 -1.88572803E-02  4.91133458E-02 -1.20763168E-03
  3.63625176E-02  3.74957469E-02 -8.74733299E-04  2.76751856E-02  4.22327940E-05
 -3.89743259E-04 -1.28714191E-04 -3.72474949E-04 -1.69416432E-03 -2.82648534E-05
 -2.05844034E-04 -1.08298824E-03 -1.12228914E-05  2.42126752E-03 -1.86049147E-04
  1.42370741E-05 -1.02450062E-02  4.11446355E-02 -1.40754228E-02 -7.79690693E-03
  3.29756959E-02 -1.10052610E-02  1.74616544E-05 -3.52702845E-04  2.62470082E-04
 -8.29780605E-04  8.04388225E-04 -7.56758843E-04 -5.53554857E-04  7.13448057E-04
 -5.18348088E-04  1.70539097E-05 -3.48608026E-04  2.64202465E-04 -9.71856597E-04
 -7.61150185E-04 -6.16037400E-04 -6.85126108E-04 -6.75324396E-04 -4.01876640E-04
  4.27100273E-05 -3.89263914E-04 -1.38821850E-04 -6.01818818E-05  1.70022052E-03
 -3.32820498E-04 -7.62388571E-06  1.09597523E-03 -1.93695393E-04  2.42182759E-03
 -1.85492287E-04  3.73936252E-05 -1.75846626E-02 -4.04962439E-02 -6.89686778E-03
 -1.38209531E-02 -3.24788560E-02 -5.24061507E-03  1.59381076E-05 -3.30183896E-04
  2.16539905E-04 -4.29941148E-04 -7.99011877E-05 -1.39537299E-03 -6.33580538E-05
 -6.41792800E-05 -7.99533302E-04  1.66690246E-05 -3.22977117E-04  2.18415206E-04
 -1.39214672E-03  1.21498172E-04 -4.51093322E-05 -8.39455465E-04  7.89738928E-05
  1.06607909E-04  3.41637810E-05 -3.32428121E-04  2.87427613E-05 -1.12928743E-03
  2.09322414E-04  1.20018865E-03 -7.12888450E-04  1.38565916E-04  8.28114332E-04
  2.39286631E-03 -1.21819491E-04  2.09836785E-04  1.05061524E-02 -4.74041086E-03
 -4.30979821E-02  9.09065935E-03 -3.74735923E-03 -3.38043313E-02  2.76497169E-04
 -2.16289779E-03 -3.09921582E-03  6.71725450E-03  2.47026741E-03  9.47580281E-04
  4.67140325E-03  1.64911826E-03  4.24001456E-04  2.69271608E-04 -2.13967711E-03
 -3.00512379E-03  2.70606255E-03 -2.66830547E-03  6.12152324E-03  1.68431050E-03
 -1.83491926E-03  4.35312553E-03  3.60943334E-05 -3.65168846E-04  1.50418315E-05
  7.72878499E-04 -1.94433183E-04 -1.49358520E-03  5.00069884E-04 -1.31436211E-04
 -9.45071184E-04  2.41744858E-03 -1.03725666E-04  1.18510534E-04 -3.84752711E-02
  5.44327861E-03  2.22681979E-02 -2.98092591E-02  4.27407001E-03  1.83426181E-02
  2.71089693E-04 -2.15185435E-03 -3.01217874E-03  3.22696257E-03  3.15832721E-03
  5.60940409E-03  2.05224508E-03  2.23830382E-03  3.99325957E-03  2.76583614E-04
 -2.16479368E-03 -3.09314687E-03  6.18348729E-03 -3.42000821E-03  1.47362559E-03
  4.28483874E-03 -2.35920037E-03  7.62716292E-04 -1.11675564E-03  4.04657394E-03
  7.63724928E-03 -6.24598736E-03  1.51749709E-04 -4.68880992E-03 -3.82576236E-03
  8.03634247E-05 -2.96239627E-03  4.58252761E-05 -1.85917660E-04 -4.11795145E-04
 -7.91487134E-05  5.36569413E-05 -8.26545306E-05  3.78453845E-04  5.17316070E-04
 -2.97645756E-04 -1.76851433E-05  6.49856497E-05  3.05643650E-04  7.03952889E-06
  1.49621553E-06  2.19841957E-05  1.01639089E-04  2.23719623E-05 -3.55145418E-07
 -9.06247501E-06 -8.85510522E-06  1.48177435E-04  5.11303411E-05 -1.06984095E-06
 -2.53651009E-06  7.85647274E-05 -1.29231827E-05 -3.88233181E-05  7.32333227E-06
  3.50989786E-05  1.05940876E-05  6.26470893E-05  8.46310853E-06  4.68682737E-05
 -4.21688076E-05  3.11069784E-05 -2.71547998E-04  3.14097202E-04  4.07215570E-05
  8.22743242E-05  2.92598789E-04  1.56845942E-04  3.04156263E-05  1.93563232E-04
  6.26704527E-04  4.48531045E-04  6.57960735E-04  1.71429911E-04  3.86447295E-04
 -1.15358120E-05 -9.22698444E-05 -1.36660782E-04  1.04733946E-04 -1.21985960E-05
  6.09186659E-05  2.11318160E-04  6.56654650E-05  1.31399392E-04  5.86672396E-05
  2.82640753E-04  3.71273637E-04  5.04292951E-04  8.48217942E-05  2.15903683E-04
 -1.54381334E-05 -8.75161613E-06 -8.06113557E-05  1.29867820E-04  3.31683709E-05
  1.21155385E-05  1.89599779E-04  4.62081757E-07 -3.15884957E-05  1.97603514E-04
  2.65817447E-04  6.13295416E-05  1.72594849E-04  7.19769811E-05  1.96502286E-04
  3.47403796E-05  1.47123455E-04 -1.40999585E-03  8.41826781E-05 -3.70954946E-05
 -8.11045243E-05  6.83864457E-05 -2.19590660E-04  2.28655038E-05 -2.92151507E-05
  1.29881404E-04 -7.60326769E-05  1.58956141E-04 -5.76498937E-04  7.42593049E-04
 -6.98785450E-06  4.68559137E-04  5.25592276E-04  3.46903412E-05  5.56857097E-05
 -5.86792663E-04 -2.54674208E-04 -3.37335347E-04 -7.11449755E-04 -1.80871921E-04
 -6.24099109E-04 -5.55766723E-05  2.92244733E-04 -1.58026356E-03 -1.82710723E-03
  3.51112185E-05  7.01932690E-05 -8.71989744E-04  1.56565088E-04  1.59475279E-05
 -1.53433612E-07  3.29935583E-04 -3.31366174E-04  5.28494465E-04 -3.74810143E-05
  3.56594517E-04 -1.21984637E-04 -5.15430888E-04 -4.23454331E-04  6.49558861E-04
  7.83732623E-06 -5.34607277E-05 -1.69288512E-04  8.26030357E-05 -3.15887307E-05
 -4.20258482E-05  1.49430206E-04 -8.54290738E-05  3.41267815E-05 -1.50043478E-05
 -4.43811619E-05 -2.63121543E-06 -9.25517184E-05 -1.90220738E-05 -1.34096827E-04
 -5.96619613E-03  1.06174844E+00 -1.40825547E-02 -6.36424752E-03  1.61056598E-04
 -4.75006112E-03  2.68836689E-02 -5.55336175E-04  2.07814822E-02 -6.48221030E-03
  2.06520726E-04 -5.07474446E-03 -2.40132143E-04 -1.22013386E-03  2.87460153E-05
 -4.18865381E-04  9.26492072E-06 -6.35408450E-04 -2.12679615E-03 -8.70191660E-05
 -2.65189041E-03  2.09674151E-04 -4.69935691E-03  3.01676616E-04 -6.52044231E-05
  1.23290695E-03 -3.21229480E-05  9.07266495E-04  4.51398190E-03 -1.67532383E-04
  3.13290749E-03 -1.36933535E-03  5.23814245E-05 -7.63019555E-04 -1.02719437E-05
 -4.25908673E-04  4.28092942E-07 -4.28640378E-04  2.31630823E-05  1.93085751E-04
  8.01628017E-06  6.03608682E-05  1.19568524E-04 -1.26828270E-05 -1.38050056E-02
  5.96353724E-04 -8.47297265E-03  6.84422338E-04  2.39595444E-03  1.54810879E-04
  2.33541828E-02 -1.26487835E-02  1.93674342E-02 -3.29196350E-03  1.79454959E-03
 -2.73172926E-03  1.67307793E-03 -9.97015443E-03  6.07775918E-03 -8.56164143E-04
  5.97386561E-03  2.80383193E-03 -1.53041398E-02  9.15173678E-03 -9.32060336E-04
  8.78706203E-03 -1.38611127E-02  5.90044698E-04 -8.56063991E-03  2.66630141E-04
 -2.41629109E-03  5.92024362E-04  2.56502101E-02  1.15171411E-02  1.73230199E-02
 -3.61734399E-03 -1.63484597E-03 -2.44126761E-03  3.17445111E-03 -9.71726584E-03
 -3.82999230E-03 -2.36218311E-03 -7.16511583E-03  5.01586707E-03 -1.49240018E-02
 -5.57130638E-03 -3.17859380E-03 -1.07747904E-02 -1.38755183E-02  4.98355700E-04
 -5.76105962E-03  1.84999820E-03 -3.14658280E-04 -1.67121426E-03  1.72863328E-02
  8.54020070E-04  2.71391987E-02 -3.34885436E-03 -1.82343416E-04 -5.68104755E-03
 -1.01700748E-02 -7.28809784E-03 -1.28677792E-03 -4.27834792E-03  1.33000029E-04
 -1.44891632E-02 -1.08133717E-02 -1.96010120E-03 -7.76897832E-03  4.75908147E-04
 -1.42680825E-02  4.15466122E-04 -5.09847223E-03 -1.09307624E-03  2.97487170E-04
  2.26903651E-03  3.05434624E-02 -1.94206106E-03  8.85070834E-03 -6.64530689E-03
  4.50898282E-04 -1.46563454E-03  3.89846195E-03 -2.58528788E-03 -2.86944731E-04
 -1.24640899E-02  2.03860713E-03  4.04735531E-03 -4.72235133E-03 -5.85537797E-04
 -1.83860875E-02  2.93694760E-03  8.07413942E-03 -1.46356171E-02 -1.88727660E-02
 -4.91592341E-02  1.22407576E-03 -3.63470521E-02 -3.75337477E-02  8.87222129E-04
 -2.76594997E-02 -1.02777511E-04  2.07316987E-04  8.07883636E-05 -3.66683868E-04
  1.25363701E-05 -2.70540150E-04 -3.37324793E-04  5.46934770E-06 -2.40086793E-04
  2.42092426E-03 -1.88203586E-04  1.26706836E-05  1.02382423E-02 -4.11366548E-02
  1.40677611E-02  7.78920075E-03 -3.29708974E-02  1.09992860E-02  4.21034952E-05
 -3.89240221E-04 -1.27272641E-04  3.70919484E-04  1.69509033E-03  2.78261297E-05
  2.04725956E-04  1.08376270E-03  1.10512467E-05  1.69223872E-05 -3.47802007E-04
  2.64908143E-04  9.70533719E-04  7.60823994E-04  6.15559728E-04  6.84738926E-04
  6.74826927E-04  4.01769364E-04  1.76066486E-05 -3.53363148E-04  2.61615526E-04
  8.29464009E-04 -8.04429652E-04  7.57504705E-04  5.53791974E-04 -7.13255235E-04
  5.18824317E-04  2.42157884E-03 -1.83341347E-04  4.02377760E-05  1.75858638E-02
  4.04973977E-02  6.90355215E-03  1.38232364E-02  3.24791286E-02  5.24508837E-03
  4.27355492E-05 -3.89159192E-04 -1.38236524E-04  6.05645014E-05 -1.69923377E-03
  3.33005603E-04  8.11895808E-06 -1.09576061E-03  1.93984310E-04  1.65084480E-05
 -3.21795033E-04  2.19172535E-04  1.39291024E-03 -1.21484133E-04  4.51207237E-05
  8.40493554E-04 -7.85456961E-05 -1.05189699E-04  1.59346078E-05 -3.30296585E-04
  2.15629831E-04  4.29580242E-04  8.07279558E-05  1.39669419E-03  6.31474689E-05
  6.49705291E-05  8.00383740E-04  2.39133239E-03 -1.17575668E-04  2.17984416E-04
 -1.05024197E-02  4.73023502E-03  4.30873691E-02 -9.08624497E-03  3.73625190E-03
  3.37949201E-02  3.44068891E-05 -3.33531734E-04  2.70227800E-05  1.12847518E-03
 -2.09343252E-04 -1.19940625E-03  7.13097247E-04 -1.38964717E-04 -8.27941659E-04
  2.69556678E-04 -2.14105283E-03 -3.00622851E-03 -2.70482621E-03  2.66705567E-03
 -6.12006756E-03 -1.68339326E-03  1.83423336E-03 -4.35278970E-03  2.76149994E-04
 -2.16142833E-03 -3.09811685E-03 -6.72024970E-03 -2.47110345E-03 -9.47241951E-04
 -4.67492389E-03 -1.65023504E-03 -4.23970366E-04  2.41716580E-03 -1.01822223E-04
  1.21772883E-04  3.84763400E-02 -5.44776594E-03 -2.22709671E-02  2.98116915E-02
 -4.27586125E-03 -1.83446012E-02  3.62252118E-05 -3.65805893E-04  1.44691655E-05
 -7.72298671E-04  1.93701827E-04  1.49395921E-03 -5.00752449E-04  1.30936992E-04
  9.45512835E-04  2.76785190E-04 -2.16577172E-03 -3.09426967E-03 -6.18274155E-03
  3.41963808E-03 -1.47285908E-03 -4.28466537E-03  2.35899089E-03 -7.62223325E-04
  2.70986069E-04 -2.15166678E-03 -3.01219978E-03 -3.22639453E-03 -3.15789165E-03
 -5.61188428E-03 -2.05243968E-03 -2.23941136E-03 -3.99605927E-03 -1.11612228E-03
  4.04530491E-03  7.63649049E-03  6.25687684E-03 -1.49876167E-04  4.69316081E-03
  3.83757570E-03 -7.77104082E-05  2.97150483E-03 -1.75612862E-05  6.48425426E-05
  3.03726284E-04 -6.87817399E-06 -1.20783513E-06 -2.17245497E-05 -1.02005354E-04
 -2.04649817E-05  1.77790231E-06  4.63601505E-05 -1.88307086E-04 -4.19834120E-04
  8.04591611E-05 -5.32559872E-05  8.35827779E-05 -3.72203272E-04 -5.20505969E-04
  3.08415678E-04  7.77210278E-06 -5.34221172E-05 -1.66220436E-04 -8.21886271E-05
  3.12761098E-05  4.11169983E-05 -1.47928456E-04  8.44241086E-05 -3.34122399E-05
 -3.02440353E-06 -9.12237003E-05 -1.52033855E-05 -4.61000200E-05 -1.91509040E-05
 -1.33495408E-04  3.61498883E-05  6.47359192E-05 -8.94699396E-04 -1.64466005E-04
 -1.53627207E-05 -2.11413086E-06 -3.30958659E-04  3.35083389E-04 -5.36820177E-04
 -3.76406302E-05  3.62856317E-04 -4.13171692E-04  6.79411959E-04 -1.23208975E-04
 -5.18406435E-04  3.53082412E-05  1.45790773E-04 -1.42768853E-03 -8.72663683E-05
  3.93234909E-05  8.00072312E-05 -6.95173731E-05  2.20122512E-04 -2.08361723E-05
 -2.95318851E-05  1.32146803E-04 -5.74076040E-04  7.60407108E-04 -7.57219757E-05
  1.58711935E-04 -9.06612850E-06  4.80856827E-04  5.84310888E-04 -2.31640899E-05
 -6.15715613E-05  5.86870315E-04  2.59244330E-04  3.26286836E-04  7.08953526E-04
 -1.62149317E-03 -1.92371253E-03 -5.72178118E-05  2.82429198E-04 -1.80722470E-04
 -6.20315519E-04 -1.13310698E-05 -9.22849239E-05 -1.37927510E-04 -1.03795291E-04
  1.17243973E-05 -6.07300489E-05 -2.10741510E-04 -6.36836600E-05 -1.30310991E-04
  5.85507036E-05  2.81044240E-04  8.43725611E-05  2.14337987E-04  3.70416336E-04
  5.03401063E-04 -1.54567273E-05 -9.11625548E-06 -8.22533431E-05 -1.30592508E-04
 -3.35585086E-05 -1.23766376E-05 -1.90356011E-04 -1.32634023E-06  3.07397549E-05
  7.24709259E-05  1.96829786E-04  6.16551184E-05  1.74119300E-04  1.98718558E-04
  2.68125714E-04 -4.23891815E-05  3.18864670E-05 -2.69108512E-04 -3.14898132E-04
 -4.01645495E-05 -8.05247483E-05 -2.92133406E-04 -1.53451617E-04 -2.94835956E-05
  1.93770815E-04  6.26661151E-04  1.72503856E-04  3.92023751E-04  4.49001170E-04
  6.55662894E-04 -9.07350954E-06 -8.75180603E-06  1.48943538E-04 -5.13691119E-05
  1.13221318E-06  2.61911123E-06 -7.82305211E-05  1.32666939E-05  3.93845340E-05
  1.06115359E-05  6.27180247E-05  7.36297617E-06  3.44939205E-05  8.47714026E-06
  4.68310029E-05 -1.45311496E-02  4.06311272E-04 -4.55969261E-03  1.73941599E-03
  1.10605883E-05  1.88758673E-03 -2.70374261E-02  3.93961411E-03  1.69150421E-02
  6.73464601E-03 -8.31810441E-04 -3.38564789E-03  1.55409168E-03  7.11674841E-03
 -1.40987673E-03 -1.10197385E-02  2.63861647E-03  1.49347649E-04  1.06145594E-02
 -2.38079816E-03 -1.62095480E-02  3.88338187E-03 -1.41175765E-02  4.79322952E-04
 -5.33649587E-03 -2.28316307E-03  1.09218768E-04 -1.13238088E-03 -8.92725791E-03
  3.54529975E-03  3.08581032E-02  1.94052050E-03 -6.89698906E-04 -6.72594543E-03
 -1.26051180E-02  2.26183501E-03 -2.38761459E-03 -2.78403190E-03  7.28447630E-04
 -1.81113320E-02  4.07861929E-03 -3.67896942E-03 -5.42380977E-03  1.39396492E-03
 -1.38869191E-02  5.54248265E-04 -8.40794529E-03 -1.33293321E-04  2.47227878E-03
  3.00748649E-04 -1.90897767E-02 -8.16817184E-03  2.52640035E-02  2.69264726E-03
  1.16274011E-03 -3.56301169E-03 -3.46903428E-03  1.09190855E-02  5.28153096E-03
  3.27529550E-05 -4.18134145E-03 -5.03744409E-03  1.65518894E-02  7.79412897E-03
  5.57235951E-04 -6.12302989E-03 -1.38340597E-02  5.78384291E-04 -8.69889941E-03
 -5.68646763E-04 -2.30368910E-03  7.23774506E-04 -1.69045950E-02  1.57321888E-02
  2.30939814E-02  2.38233862E-03 -2.22898851E-03 -3.25482183E-03 -1.48264516E-03
  8.86936111E-03 -7.57258154E-03  2.93488960E-03  5.40411955E-03 -2.12636775E-03
  1.35207508E-02 -1.11303588E-02  4.78744047E-03  7.83108600E-03 -4.65625719E-03
  2.34799843E-04  3.22369471E-04 -9.23309243E-04  1.91365551E-04  1.20368585E-03
 -3.41983357E-03  6.64914652E-04  3.91644127E-03  9.60780984E-04 -1.63765787E-04
 -9.22638469E-04 -2.42007928E-04  4.36387262E-04 -9.84736003E-05 -2.55812455E-04
  8.37561834E-05  2.13533648E-04  1.41908301E-04  3.02849867E-06  8.98118388E-05
  8.46559662E-06 -4.66769922E-03  1.06175690E+00 -1.53908203E-02  4.78020779E-03
 -9.85742462E-04 -6.38032666E-03 -1.98870018E-02  4.10452863E-03  2.66183495E-02
  4.86117529E-03 -9.92693597E-04 -6.51293563E-03 -6.59869123E-04  1.02528375E-03
 -2.20748328E-04 -1.80035463E-04  1.34515875E-04 -1.69605487E-03  2.01521986E-03
 -6.21401881E-04 -2.07787510E-03  5.65561767E-04  1.38516064E-05 -3.10162498E-04
  1.96601165E-04  3.64520044E-05  1.32799238E-04  1.51630072E-03  2.03107473E-04
  3.64769460E-05  7.35705343E-04  2.03189517E-05 -3.43794371E-04  2.28079307E-04
 -1.35799210E-03  1.64044603E-04  4.47991530E-04 -8.22733484E-04  6.18553944E-05
  6.99040384E-05  2.79181460E-04 -2.15472140E-03 -3.18747826E-03  6.12561881E-03
  2.17549957E-03 -3.20041978E-03  4.28916342E-03  1.42950608E-03 -1.89852554E-03
  2.69976258E-04 -2.13991652E-03 -3.02257988E-03  8.92412503E-04 -3.60030581E-03
 -6.20677471E-03  3.67109955E-04 -2.44618671E-03 -4.28161716E-03  1.65033106E-05
 -3.55258767E-04  2.93363663E-04 -6.00471886E-04  9.20068968E-04  8.35851195E-04
 -3.65944487E-04  7.92429408E-04  5.30521013E-04  1.60900919E-05 -3.50221318E-04
  2.77246247E-04 -7.39045948E-04 -6.37078971E-04  9.69551915E-04 -4.91416487E-04
 -6.03851283E-04  6.50945036E-04  2.78436182E-04 -2.16194335E-03 -3.15191880E-03
  5.58968554E-03 -3.74669190E-03 -2.67838714E-03  3.97609214E-03 -2.47640633E-03
 -1.55659766E-03  2.70354270E-04 -2.13495281E-03 -3.05212569E-03  1.41513158E-03
  2.25719795E-03 -6.73020369E-03  7.84772529E-04  1.56868515E-03 -4.63980850E-03
 -1.06218188E-04  2.09312286E-04  1.45514512E-04  2.48492822E-04 -5.20197978E-05
 -3.35949608E-04  2.34281244E-04 -4.45481500E-05 -3.43632360E-04  8.12893548E-03
 -1.46762224E-02 -1.93118886E-02  3.64428030E-02 -7.54191655E-03 -4.85765573E-02
  2.78877361E-02 -5.75077532E-03 -3.70258777E-02  3.55201404E-05 -3.10999857E-04
 -6.31699539E-05 -1.45159665E-03  5.73236921E-05 -8.96733531E-04 -9.68586325E-04
  1.76547715E-05 -6.13360100E-04  2.37604208E-03 -5.00813359E-05  3.70416017E-04
  2.25261103E-02  1.38018136E-03  3.85359096E-02  1.83842119E-02  9.60937828E-04
  2.99175349E-02  4.11008469E-05 -3.69832183E-04 -1.45909622E-04 -3.09298968E-04
 -1.70733802E-03  3.81245629E-04 -1.52121909E-04 -1.06757112E-03  2.11692643E-04
  2.43181457E-03 -2.64185101E-04 -1.71061396E-05 -6.67359600E-03  4.30339933E-02
  1.02996298E-02 -5.09916537E-03  3.44884459E-02  7.91981548E-03  2.38951474E-03
 -1.79352850E-05  2.93869675E-04 -4.33690380E-02  2.97555109E-03 -1.06940386E-02
 -3.38585002E-02  2.24260676E-03 -9.35927830E-03  3.56578743E-05 -3.39392811E-04
 -5.68225622E-05  1.22287230E-03 -6.53678732E-07  1.23401882E-03  6.90382894E-04
  1.28729492E-05  7.77589431E-04  2.43144627E-03 -2.53470926E-04 -2.55321096E-05
 -1.40443743E-02 -3.87254614E-02  1.75009617E-02 -1.10087995E-02 -3.11416130E-02
  1.37029950E-02  3.96159045E-05 -3.67324364E-04 -1.26978944E-04  3.55451240E-06
  1.77321229E-03  7.53854872E-05  5.36185039E-05  1.09786179E-03  2.58386331E-05
 -1.12121915E-03  4.07819395E-03  7.60227339E-03 -4.61325165E-03  9.57237929E-04
  6.14942377E-03 -2.79527364E-03  5.98479466E-04  3.80004970E-03  5.15875743E-06
 -1.00741401E-04  1.65280201E-04 -2.06819825E-05  6.11038207E-05  3.66499471E-05
  2.82005039E-05 -6.87092165E-04 -3.77844321E-04 -1.74090316E-05  1.87126051E-05
  4.51098750E-04  5.61798213E-05 -4.57438162E-06  1.33421530E-06  5.23227616E-05
  3.11676411E-05 -5.34854981E-05 -1.27205400E-05 -4.17518227E-05  1.73635034E-04
  5.17329970E-05 -4.19070337E-06 -4.41370624E-06  1.71652088E-04  1.14300594E-05
 -1.16712813E-04 -2.15342238E-06  8.90733313E-05 -9.06517996E-06  1.74288609E-04
 -9.64521386E-07  9.06242083E-05 -4.16220366E-05 -3.76886387E-05 -2.92497377E-05
  2.51104657E-04  1.22135548E-05 -2.13340446E-05  3.92589718E-04  1.85047911E-05
 -6.12291856E-05  1.37666731E-04  4.36576441E-04  4.41210007E-04  6.16259460E-04
  1.41836609E-04  4.82780923E-04 -2.71117565E-05 -1.15713524E-06 -8.07509217E-05
  1.42794583E-04  1.26191709E-05  6.20042668E-05  2.49039832E-04 -1.81040422E-06
 -9.00805740E-05  7.38798351E-05  2.38456130E-04  2.36949110E-04  4.66472803E-04
  6.13334194E-05  3.42460279E-04 -2.99697705E-05  6.56845612E-05 -1.61915751E-04
  1.51186905E-04  8.40124543E-06  5.33920534E-05  4.05855207E-04  2.44539407E-05
 -2.37630576E-04  2.51048935E-04  3.41504202E-04  8.62240522E-05  2.69048122E-04
  8.72109761E-05  3.99562964E-04  6.69172473E-06 -3.26564427E-05  7.67082678E-04
  1.61468819E-04 -4.19644567E-05  1.72678510E-04  1.12475894E-04 -8.49716527E-05
 -7.28154217E-05 -9.98421021E-05 -1.16775546E-04 -8.55941427E-05 -4.38856291E-04
 -4.66092078E-05 -5.16296774E-04 -5.85517393E-06 -1.73102621E-04  5.22575253E-04
  3.41370824E-05  2.30529159E-05  6.46502002E-05  1.04889499E-04  2.01937916E-04
 -9.31477279E-05 -6.51969235E-05  1.49467486E-05 -4.02786150E-05 -1.30790710E-04
  1.27553518E-04 -1.73697598E-04  3.37589679E-05  1.59415244E-04 -9.08726332E-04
  3.57907122E-04  2.66704014E-05  1.11077166E-04 -9.12882017E-04  2.67944071E-04
 -9.21877838E-04 -2.64939731E-04 -1.01100829E-03 -1.72317862E-04 -1.92194058E-05
 -3.66933326E-04 -4.70052606E-06 -2.91079197E-07 -8.60181702E-05 -8.09292110E-05
  6.69739380E-05  2.80022171E-05 -2.73947050E-06 -2.49137001E-04 -1.23874648E-04
 -3.56052900E-04 -3.16936914E-05 -1.32768067E-04 -4.31397842E-05  3.59443619E-04
 -3.00978772E-05  5.99091299E-06 -1.41210009E-02  4.80356188E-04 -5.33071804E-03
  2.28345808E-03 -1.08551550E-04  1.13379340E-03  8.92964336E-03 -3.53565874E-03
 -3.08640734E-02 -1.94548231E-03  6.87735309E-04  6.73439845E-03 -1.26085941E-02
  2.26117809E-03 -2.38367124E-03 -2.78440041E-03  7.26476369E-04 -1.81100583E-02
  4.08222367E-03 -3.67292683E-03 -5.42627253E-03  1.39421194E-03 -1.45223764E-02
  4.04425984E-04 -4.54650299E-03 -1.73670333E-03 -1.15854674E-05 -1.88713209E-03
  2.70161887E-02 -3.93627930E-03 -1.69137179E-02 -6.72917493E-03  8.32056702E-04
  3.38747996E-03  1.55184362E-03  7.11640302E-03 -1.40941567E-03 -1.10152627E-02
  2.63582695E-03  1.48010965E-04  1.06123295E-02 -2.38016448E-03 -1.62037323E-02
  3.88008654E-03 -1.38333076E-02  5.76991819E-04 -8.69058074E-03  5.68728455E-04
  2.30655884E-03 -7.23779259E-04  1.69006618E-02 -1.57317539E-02 -2.30904165E-02
 -2.38197892E-03  2.22912354E-03  3.25458605E-03 -1.48146961E-03  8.87062676E-03
 -7.57578705E-03  2.93668133E-03  5.40655646E-03 -2.12258708E-03  1.35209246E-02
 -1.11325772E-02  4.79010154E-03  7.83060148E-03 -1.38849912E-02  5.55310391E-04
 -8.40854274E-03  1.33209674E-04 -2.47106163E-03 -3.00728812E-04  1.90891027E-02
  8.16716234E-03 -2.52586597E-02 -2.69233129E-03 -1.16249582E-03  3.56196523E-03
 -3.46820482E-03  1.09186690E-02  5.28024823E-03  3.22689758E-05 -4.18144171E-03
 -5.03425639E-03  1.65478249E-02  7.78938107E-03  5.55633283E-04 -6.12053420E-03
 -4.66289877E-03  1.06176720E+00 -1.54203315E-02 -4.78120027E-03  9.97649094E-04
  6.37981003E-03  1.98688884E-02 -4.08299720E-03 -2.66103894E-02 -4.86413614E-03
  9.90405789E-04  6.51961268E-03 -6.54007294E-04  1.02726599E-03 -2.23298996E-04
 -1.82465520E-04  1.37448168E-04 -1.69379609E-03  2.01877817E-03 -6.26110484E-04
 -2.06845904E-03  5.70823231E-04 -4.65722291E-03  2.34241680E-04  3.29095162E-04
  9.23123456E-04 -1.91095246E-04 -1.20306269E-03  3.41788813E-03 -6.64921533E-04
 -3.91694770E-03 -9.64841920E-04  1.64546501E-04  9.20389587E-04 -2.40994417E-04
  4.35929633E-04 -9.86054484E-05 -2.56123636E-04  8.34340324E-05  2.13935379E-04
  1.39751007E-04  2.54352653E-06  8.86969332E-05  7.50670942E-06  2.09003305E-05
 -3.46387877E-04  2.27472819E-04  1.35641792E-03 -1.64857615E-04 -4.48414367E-04
  8.21166627E-04 -6.21542962E-05 -6.97339277E-05  1.42263799E-05 -3.11990118E-04
  1.96716266E-04 -3.46080108E-05 -1.33020068E-04 -1.51243227E-03 -1.99577278E-04
 -3.68671256E-05 -7.35005292E-04  2.70037851E-04 -2.13997822E-03 -3.02316185E-03
 -8.94307414E-04  3.60141324E-03  6.20731388E-03 -3.66337024E-04  2.44597747E-03
  4.28096206E-03  2.79442798E-04 -2.15582021E-03 -3.18856610E-03 -6.12349305E-03
 -2.17451291E-03  3.19946074E-03 -4.28692745E-03 -1.42830020E-03  1.89685206E-03
  1.62012016E-05 -3.50556550E-04  2.77629301E-04  7.40653720E-04  6.36638151E-04
 -9.70932577E-04  4.91602284E-04  6.03739879E-04 -6.51830354E-04  1.62775194E-05
 -3.54636022E-04  2.94307527E-04  6.00267710E-04 -9.20608286E-04 -8.34804278E-04
  3.65169291E-04 -7.92852276E-04 -5.29484829E-04  2.70072033E-04 -2.13329924E-03
 -3.05232420E-03 -1.41488369E-03 -2.25829918E-03  6.73151013E-03 -7.84626403E-04
 -1.56786909E-03  4.63953990E-03  2.78381504E-04 -2.16157407E-03 -3.15158336E-03
 -5.58967158E-03  3.74714423E-03  2.67904483E-03 -3.97610121E-03  2.47635736E-03
  1.55593925E-03  8.13002270E-03 -1.46775993E-02 -1.93204996E-02 -3.64416620E-02
  7.52943634E-03  4.85856015E-02 -2.78859330E-02  5.74107875E-03  3.70334436E-02
 -1.06076233E-04  2.08600223E-04  1.44951961E-04 -2.48320046E-04  5.20444006E-05
  3.36017394E-04 -2.34140254E-04  4.44188077E-05  3.43768271E-04  2.37760074E-03
 -5.34863100E-05  3.63876816E-04 -2.25337097E-02 -1.38112143E-03 -3.85462027E-02
 -1.83916813E-02 -9.61718061E-04 -2.99240849E-02  3.54181603E-05 -3.10361594E-04
 -6.23864148E-05  1.45213503E-03 -5.59640992E-05  8.96736833E-04  9.68415275E-04
 -1.66938610E-05  6.12928502E-04  2.42735651E-03 -2.50142533E-04  2.71092727E-06
  6.67670040E-03 -4.30109154E-02 -1.02992645E-02  5.09982348E-03 -3.44647285E-02
 -7.91721879E-03  4.11767687E-05 -3.70233827E-04 -1.46514589E-04  3.10364101E-04
  1.70573330E-03 -3.81948535E-04  1.52921969E-04  1.06617891E-03 -2.11174309E-04
  3.55617603E-05 -3.39021701E-04 -5.61268402E-05 -1.22291318E-03  1.69904029E-06
 -1.23333289E-03 -6.90068722E-04 -1.31711928E-05 -7.77164550E-04  2.38966450E-03
 -1.86810594E-05  2.90189191E-04  4.33667934E-02 -2.96908724E-03  1.06943136E-02
  3.38571096E-02 -2.23766376E-03  9.35944280E-03  3.96010250E-05 -3.67569898E-04
 -1.26460233E-04 -3.73132318E-06 -1.77425419E-03 -7.44559887E-05 -5.37866254E-05
 -1.09754136E-03 -2.43327560E-05  2.43545800E-03 -2.65074878E-04 -3.75501578E-05
  1.40511314E-02  3.87501342E-02 -1.75033235E-02  1.10117485E-02  3.11612106E-02
 -1.37032247E-02 -1.12158088E-03  4.07911071E-03  7.60302814E-03  4.60702765E-03
 -9.55611425E-04 -6.14810924E-03  2.79019891E-03 -5.98344224E-04 -3.79503780E-03
 -1.73087345E-05  1.86280387E-05  4.49652829E-04 -5.55235966E-05  4.87892827E-06
 -1.44205899E-06 -5.20419007E-05 -3.06615403E-05  5.33098882E-05  5.26664276E-06
 -1.00286968E-04  1.58558272E-04  2.22395662E-05 -6.20454391E-05 -3.57961487E-05
 -3.17817437E-05  6.91059934E-04  3.62934987E-04 -3.51051256E-07 -8.46862908E-05
 -7.99368575E-05 -6.56106880E-05 -2.86335777E-05  3.05032905E-06  2.45761586E-04
  1.24448659E-04  3.52537799E-04 -4.27037498E-05  3.55902111E-04 -3.14794482E-05
 -1.32397995E-04 -2.98966694E-05  7.28896442E-06  3.31362632E-05  1.63696920E-04
 -8.90454018E-04 -3.51009631E-04 -2.85239386E-05 -1.15625034E-04  9.01990349E-04
 -2.76514153E-04  9.28708606E-04 -2.62390436E-04 -1.01933207E-03 -3.77618178E-04
 -3.23363732E-05 -1.68367280E-04 -7.00082355E-06  6.75310479E-06 -3.17541498E-05
  7.67053929E-04 -1.62333277E-04  4.15970422E-05 -1.72801942E-04 -1.15125610E-04
  8.34091123E-05  7.24782460E-05 -9.94086396E-05 -1.18515330E-04 -4.52186690E-05
 -5.16374953E-04 -8.61551444E-05 -4.43376114E-04 -6.04702890E-06 -1.73301646E-04
  5.14245563E-04 -3.15691575E-05 -2.18889447E-05 -6.41305370E-05 -9.70329525E-05
 -1.97915586E-04  9.52604515E-05  1.28105316E-04 -1.71583203E-04 -3.91380402E-05
 -1.24350525E-04 -6.47269994E-05  1.73336949E-05 -2.66597988E-05 -2.22116294E-06
 -8.67153391E-05 -1.41091825E-04 -1.28270442E-05 -6.12354616E-05 -2.46417431E-04
  2.03110066E-06  9.07396558E-05  7.38318634E-05  2.37176723E-04  6.11990858E-05
  3.41468151E-04  2.38735275E-04  4.72295643E-04 -2.99614012E-05  6.39875728E-05
 -1.59640236E-04 -1.51722870E-04 -7.72974686E-06 -5.32583157E-05 -4.06984840E-04
 -2.25167723E-05  2.40166814E-04  8.75087630E-05  4.00639035E-04  8.65226325E-05
  2.67450533E-04  2.54887346E-04  3.41365395E-04 -4.14672110E-05 -3.76478839E-05
 -3.29035180E-05 -2.51015016E-04 -1.20139645E-05  2.25423761E-05 -3.88762720E-04
 -1.76808361E-05  6.38752658E-05  1.37925120E-04  4.37541182E-04  1.42689941E-04
  4.83921397E-04  4.39261481E-04  6.19754679E-04 -1.27019728E-05 -4.18086510E-05
  1.73558667E-04 -5.15193739E-05  4.27398182E-06  4.47939942E-06 -1.70522532E-04
 -1.11725902E-05  1.18670204E-04 -9.12031468E-06  1.74694298E-04 -2.16458930E-06
  8.76348162E-05 -1.01847346E-06  9.02240975E-05 -1.43347100E-02  8.28922764E-04
 -1.16971547E-02  1.94232061E-03  7.46920181E-04  1.31717254E-03 -8.87228658E-03
  3.51622443E-02 -1.19918415E-02  1.19088706E-03 -5.20020853E-03  1.75051180E-03
  4.76943860E-03 -4.91458500E-03  6.93772385E-03  7.54042401E-03  4.97948055E-03
  8.31678377E-03 -8.73562079E-03  1.17919049E-02  1.28970390E-02  8.35530289E-03
 -1.43809626E-02  8.30522702E-04 -1.17482830E-02 -1.79520966E-03  8.46160131E-04
 -1.45487725E-03  1.52330761E-02  3.45977855E-02  5.87822002E-03 -2.19083245E-03
 -5.13190932E-03 -8.09610804E-04  6.31594465E-03 -4.63838557E-03 -3.13934723E-03
  6.02056518E-03 -8.33333116E-03  1.09105429E-02 -8.25285923E-03 -5.19461675E-03
  1.03236646E-02 -1.41518364E-02 -9.04869748E-03  1.05829557E+00  1.12623294E-02
 -6.76586430E-04 -7.55548934E-03  6.79726755E-04  4.28675330E-03  4.68471682E-02
 -4.10638862E-03 -5.37915486E-04 -5.86406409E-03  5.12718656E-04  9.68056943E-04
  4.05482555E-05  2.94498963E-04  1.67647492E-03 -2.93045000E-04  2.70531582E-04
  4.99797874E-05  9.02938009E-05  4.95187629E-04 -6.80437484E-05 -4.23207857E-03
  7.63957093E-04 -2.46023614E-03  1.42972158E-04  1.60106874E-03 -1.40451922E-04
  7.01343228E-04  7.45308843E-03 -6.41207488E-04 -9.31480276E-05 -9.96087775E-04
  8.61912344E-05  3.67056979E-04  6.78549995E-06  1.12938804E-04  6.32749210E-04
 -1.17008262E-04  6.49557921E-04  1.99431663E-05  1.89697908E-04  1.10366069E-03
 -1.99204589E-04 -1.41980061E-02  7.60662176E-04 -1.14950062E-02  1.43646010E-03
  5.58481118E-04 -1.87710907E-03 -5.52339105E-03  3.62450134E-02  8.47189370E-03
  7.67864364E-04 -5.39835543E-03 -1.20347712E-03  4.16321531E-03  3.94043788E-03
 -5.70131687E-03  9.81117534E-03  3.72699655E-03  6.97437379E-03  7.00242346E-03
 -9.53266104E-03  1.66871255E-02  6.22256224E-03 -1.42340754E-02  7.58725785E-04
 -1.14411111E-02 -1.29112566E-03  1.11686603E-03  1.73771301E-03  1.18403713E-02
  3.27083776E-02 -1.45252008E-02 -1.71748043E-03 -4.89011481E-03  2.09114975E-03
  2.16042275E-03  5.99979684E-03  7.28058680E-03  6.88611982E-03 -5.90043842E-03
  3.63042899E-03  1.04584335E-02  1.21536307E-02  1.17954859E-02 -9.88682261E-03
  2.91525619E-05 -3.19167269E-04 -2.61161734E-04  7.88739239E-04  1.15035166E-03
  3.69788560E-04  5.65187322E-04  7.80006927E-04  2.64601098E-04  2.85117297E-05
 -3.16612150E-04 -2.70829817E-04 -5.80591717E-04  1.19243350E-03 -5.85470976E-04
 -4.16353724E-04  8.09599740E-04 -4.08602087E-04  2.39951613E-03  6.50134947E-05
  7.15709737E-05 -3.13485298E-02  1.81846139E-02 -2.62331449E-02 -2.58244257E-02
  1.46460481E-02 -2.15775870E-02  4.01602386E-05 -2.73292487E-04 -4.07579224E-04
  1.38498751E-03  1.94065379E-04  1.02546536E-03  1.07313512E-03  1.57770776E-04
  7.82008837E-04  8.13556341E-03 -1.48079376E-02 -1.84572848E-02 -5.48739530E-03
 -6.07624409E-02  5.35617583E-03 -4.09765503E-03 -4.53473736E-02  3.99853068E-03
 -1.09826910E-04  1.90163648E-04  3.38245804E-04 -4.16399074E-05 -4.47630234E-04
  3.89624389E-05 -3.60054531E-05 -3.58712979E-04  3.23534749E-05  3.98567273E-05
 -2.72924211E-04 -3.97176972E-04 -1.34146422E-03  2.62744171E-04 -1.06033310E-03
 -1.03163965E-03  2.14180968E-04 -8.09170977E-04  2.40542469E-03  5.27713776E-05
  4.84768654E-05  3.45130548E-02  1.66255048E-02  2.32065104E-02  2.83783980E-02
  1.33672656E-02  1.91408812E-02  2.51074889E-05 -2.88949578E-04 -2.41119988E-04
  6.14640650E-04  1.04671792E-03 -7.47520693E-04  4.30617274E-04  7.03004373E-04
 -5.23456518E-04  2.54345863E-05 -2.91877574E-04 -2.40603073E-04 -4.12845534E-04
  1.25659867E-03  5.46692099E-04 -2.96747446E-04  8.51289085E-04  3.87898221E-04
  2.76625711E-04 -2.23896109E-03 -3.07628798E-03  3.51686028E-03 -6.22202429E-03
 -4.62505251E-05  2.90450877E-03 -5.01044903E-03 -3.41429333E-05  2.78429023E-04
 -2.24629124E-03 -3.09845977E-03 -4.56276554E-03 -5.39487464E-03  1.07352801E-03
 -3.73481364E-03 -4.33372562E-03  8.77764265E-04  2.42165774E-03 -4.57656389E-05
 -7.47166987E-05 -2.29063992E-02  2.24233120E-02  3.12317495E-02 -1.89346056E-02
  1.81892403E-02  2.58098118E-02  3.91201726E-05 -2.64860046E-04 -3.85410066E-04
  1.03260610E-03  1.84116406E-05 -1.39576138E-03  7.96823799E-04  2.37454682E-05
 -1.07107962E-03  2.74057783E-04 -2.21672730E-03 -3.04584342E-03  8.34741707E-05
 -5.50998745E-03  4.62433799E-03  8.50431672E-05 -4.41450373E-03  3.77694974E-03
  2.74698569E-04 -2.22208679E-03 -3.03971205E-03 -1.12509340E-03 -6.12067801E-03
 -3.59924973E-03 -9.09918058E-04 -4.91362713E-03 -2.95720102E-03  2.41818669E-03
 -3.25220811E-05 -6.08246577E-05  2.60185117E-02  1.22481570E-02 -3.42796447E-02
  2.14375717E-02  9.78969951E-03 -2.82712958E-02  3.77325075E-05 -2.60172671E-04
 -3.73298896E-04 -9.96415476E-04  4.42992645E-04  1.35176762E-03 -7.72711430E-04
  3.49887078E-04  1.03228610E-03 -1.10226562E-03  4.33065849E-03  6.33441791E-03
  6.75016060E-04  7.48208828E-03 -6.61634616E-04  6.80907792E-04  7.56502909E-03
 -6.69191425E-04 -7.06038643E-06  1.60142008E-05  4.55325279E-05 -4.70462853E-05
  4.80491536E-05  5.03807510E-05 -4.09964196E-05  6.41743886E-05  8.28094166E-05
 -9.71175269E-07 -1.10078810E-05 -6.50856663E-06  5.22720824E-05  9.59184235E-06
 -4.72521843E-05  8.54725103E-05 -1.60933193E-05 -5.02757622E-05  3.78802340E-07
  1.68340704E-05  4.38432207E-05  1.76902259E-05  2.83224130E-06 -1.65345613E-05
  1.98726438E-05  8.75426180E-06 -1.40204688E-05  1.22672841E-06  7.92918748E-06
  6.25586216E-06  1.94159352E-05  5.40443394E-06 -8.55813752E-07 -3.08082031E-05
  2.44885523E-04  5.05921170E-04  1.16526540E-04  4.59479125E-05 -9.08236253E-05
  8.69683821E-05  1.09109190E-04 -6.53217197E-05  3.74479956E-05  5.46733316E-05
 -5.57252060E-04 -9.96169775E-04  1.12707331E-04  1.19478986E-04 -3.68164558E-06
  1.82770849E-05  1.57032099E-04 -5.62347420E-05  8.62168297E-05 -2.19634690E-05
 -3.69966331E-05  6.43449997E-05 -2.16720436E-05 -2.33618610E-05 -5.38830346E-05
 -8.80125730E-05 -2.38924112E-04 -3.55904083E-05 -6.90071443E-05 -2.59112368E-05
  1.17861410E-04  1.87615209E-04  1.25854160E-04  4.87161395E-05 -1.60270120E-04
  8.88095521E-05  8.98609179E-05 -9.91895499E-05 -1.91174873E-04 -2.79525630E-04
 -2.60167736E-07  2.38722840E-05  7.23589523E-05  7.54437337E-05 -2.12905297E-05
  2.92392573E-05 -1.09692141E-04 -1.01933401E-04  1.09141247E-04 -3.76434839E-06
 -9.11023729E-05  1.36967284E-04  1.25915620E-06  5.23445537E-05  7.66236742E-05
  8.65600659E-05  1.36453801E-04  1.88741751E-04  3.47394357E-04 -2.65729974E-05
  1.24188258E-04  2.36866331E-04 -6.41563592E-05  9.12980187E-05  1.46970105E-04
 -2.24076237E-05  1.19381586E-04  8.71797603E-05  9.47218806E-06  5.57855250E-05
 -4.77959847E-06 -1.95998234E-05 -1.98463199E-04 -2.67221017E-04 -3.07181709E-05
  2.55328387E-04  5.94624976E-04 -4.75312872E-05  9.75728444E-05  1.03905032E-04
 -2.29460836E-06  1.67036218E-04  5.66055798E-05  8.03001779E-05  9.24202606E-05
 -1.72208195E-05  1.79994050E-05 -5.66962855E-04 -9.85094287E-04 -1.25559131E-06
  1.80893393E-05  3.31237784E-05 -2.41702448E-05  1.52316053E-05  1.33912152E-05
 -9.57369465E-06  4.70225621E-05  4.47520740E-06  1.18323131E-05  1.22524353E-06
  7.33857398E-06 -5.66239642E-06  1.06260942E-05  4.71245187E-05 -1.43899312E-02
  8.31687807E-04 -1.17627251E-02  1.79629905E-03 -8.47063945E-04  1.45508510E-03
 -1.52479569E-02 -3.46203020E-02 -5.89414794E-03  2.19301046E-03  5.13275245E-03
  8.10812096E-04  6.31686316E-03 -4.64234660E-03 -3.14242975E-03  6.02299794E-03
 -8.33709749E-03  1.09132740E-02 -8.26052326E-03 -5.20094613E-03  1.03292357E-02
 -1.41596319E-02 -1.43414952E-02  8.25950993E-04 -1.16979686E-02 -1.94256229E-03
 -7.49733771E-04 -1.31671302E-03  8.87441839E-03 -3.51937891E-02  1.19956003E-02
 -1.19227144E-03  5.20618976E-03 -1.75117084E-03  4.77500057E-03 -4.91641690E-03
  6.94348406E-03  7.54495252E-03  4.98397396E-03  8.32532382E-03 -8.73823939E-03
  1.18023476E-02  1.29042485E-02  8.36264398E-03 -4.23378571E-03  7.64264524E-04
 -2.46124167E-03 -1.43021734E-04 -1.60127806E-03  1.40289640E-04 -7.02494120E-04
 -7.45606032E-03  6.39209802E-04  9.34520300E-05  9.96547377E-04 -8.62703316E-05
  3.67954700E-04  6.23746579E-06  1.12539629E-04  6.33322577E-04 -1.17142572E-04
  6.51063077E-04  1.91143093E-05  1.89215021E-04  1.10473228E-03 -1.99478069E-04
 -9.03764717E-03  1.05828853E+00  1.12812652E-02  6.77756537E-04  7.55802571E-03
 -6.76455410E-04 -4.28947642E-03 -4.68634355E-02  4.10901609E-03  5.37501448E-04
  5.86598988E-03 -5.11725466E-04  9.75267839E-04  6.53381837E-05  2.89838027E-04
  1.66901278E-03 -2.89195825E-04  2.60751974E-04  8.43104480E-05  8.07995447E-05
  4.94271810E-04 -6.45379365E-05 -1.42310835E-02  7.55588612E-04 -1.14329949E-02
  1.29019671E-03 -1.11908417E-03 -1.73697913E-03 -1.18374394E-02 -3.26941402E-02
  1.45091027E-02  1.71762758E-03  4.88991848E-03 -2.08997729E-03  2.16272762E-03
  5.99880394E-03  7.27744242E-03  6.88273557E-03 -5.89989968E-03  3.63319087E-03
  1.04554377E-02  1.21477179E-02  1.17883326E-02 -9.88435913E-03 -1.41959939E-02
  7.62146403E-04 -1.15010356E-02 -1.43706633E-03 -5.58741179E-04  1.87742537E-03
  5.52724861E-03 -3.62248570E-02 -8.48050395E-03 -7.67353637E-04  5.39257025E-03
  1.20425065E-03  4.15864207E-03  3.93955392E-03 -5.69897911E-03  9.80568462E-03
  3.72443910E-03  6.96784760E-03  7.00194010E-03 -9.53076585E-03  1.66809456E-02
  6.21908496E-03  2.87098304E-05 -3.17489376E-04 -2.71956557E-04  5.82556423E-04
 -1.19289094E-03  5.83225701E-04  4.18002901E-04 -8.10033180E-04  4.06827465E-04
  2.94492116E-05 -3.20508612E-04 -2.62654492E-04 -7.85994993E-04 -1.15075237E-03
 -3.72069109E-04 -5.63101467E-04 -7.80400419E-04 -2.66360569E-04  4.01999040E-05
 -2.73709715E-04 -4.08159212E-04 -1.38518271E-03 -1.93498513E-04 -1.02531464E-03
 -1.07344274E-03 -1.57347318E-04 -7.82130477E-04  2.40422322E-03  5.46472260E-05
  5.77072065E-05  3.13771342E-02 -1.81986383E-02  2.62499105E-02  2.58464592E-02
 -1.46571422E-02  2.15916580E-02 -1.09864577E-04  1.90349819E-04  3.38435388E-04
  4.17182793E-05  4.47815129E-04 -3.89818628E-05  3.60772082E-05  3.58831908E-04
 -3.23221462E-05  8.13695760E-03 -1.48118491E-02 -1.84617332E-02  5.48855524E-03
  6.07682611E-02 -5.36380935E-03  4.09847188E-03  4.53514992E-02 -4.00436704E-03
  2.40775745E-03  4.75468651E-05  4.16031649E-05 -3.45311653E-02 -1.66328872E-02
 -2.32152599E-02 -2.83919432E-02 -1.33734906E-02 -1.91491291E-02  4.00300760E-05
 -2.74162960E-04 -3.98848640E-04  1.34199275E-03 -2.63021752E-04  1.06045527E-03
  1.03214940E-03 -2.14404900E-04  8.09280431E-04  2.51637093E-05 -2.90290351E-04
 -2.39107558E-04  4.12283603E-04 -1.25778355E-03 -5.47585511E-04  2.96312816E-04
 -8.52164971E-04 -3.88418818E-04  2.49273222E-05 -2.88375931E-04 -2.40541775E-04
 -6.15920670E-04 -1.04714374E-03  7.47708852E-04 -4.31740560E-04 -7.03392137E-04
  5.23612460E-04  2.78872762E-04 -2.24821896E-03 -3.10082059E-03  4.56217906E-03
  5.39388446E-03 -1.07276848E-03  3.73439720E-03  4.33296924E-03 -8.77083827E-04
  2.76919167E-04 -2.24047122E-03 -3.07827021E-03 -3.51627903E-03  6.22148679E-03
  4.27715976E-05 -2.90405070E-03  5.01045056E-03  3.16816911E-05  3.90957440E-05
 -2.64543057E-04 -3.85110549E-04 -1.03236219E-03 -1.92985550E-05  1.39506798E-03
 -7.96660195E-04 -2.44240699E-05  1.07060336E-03  2.41503575E-03 -2.88004322E-05
 -5.22906582E-05  2.28822048E-02 -2.24080601E-02 -3.12002991E-02  1.89138910E-02
 -1.81773714E-02 -2.57856030E-02  2.74550568E-04 -2.22184881E-03 -3.03922029E-03
  1.12742017E-03  6.12059537E-03  3.60005302E-03  9.11716213E-04  4.91377181E-03
  2.95798335E-03  2.73957902E-04 -2.21603998E-03 -3.04460841E-03 -8.57920097E-05
  5.51111021E-03 -4.62530199E-03 -8.68477411E-05  4.41568550E-03 -3.77783796E-03
  3.75762857E-05 -2.59113981E-04 -3.71816662E-04  9.95458252E-04 -4.42907435E-04
 -1.35092816E-03  7.71961065E-04 -3.49907846E-04 -1.03172427E-03  2.41437391E-03
 -2.28337108E-05 -4.81249673E-05 -2.60047885E-02 -1.22454547E-02  3.42550530E-02
 -2.14254324E-02 -9.78792010E-03  2.82520319E-02 -1.10189413E-03  4.33021328E-03
  6.33353107E-03 -6.77024701E-04 -7.49101027E-03  6.56997628E-04 -6.83006482E-04
 -7.57413369E-03  6.64916270E-04 -8.05425221E-07 -1.17778938E-05 -8.36118487E-06
 -5.23520881E-05 -8.92977409E-06  4.84098070E-05 -8.53918145E-05  1.66683509E-05
  5.24067492E-05 -7.36684405E-06  1.73685375E-05  4.88915727E-05  4.72461887E-05
 -4.80084095E-05 -4.93140886E-05  4.10996796E-05 -6.51764254E-05 -8.18590413E-05
 -1.24344297E-06  1.78267692E-05  3.30138644E-05  2.41915200E-05 -1.51044801E-05
 -1.32784062E-05  9.64182945E-06 -4.72027765E-05 -4.83705327E-06  7.44709676E-06
 -5.87683198E-06  1.19406621E-05  1.81073950E-06  1.06893194E-05  4.73894745E-05
 -3.08830713E-05  2.55216048E-04  5.94967239E-04  4.95720219E-05 -9.50397753E-05
 -1.01239355E-04  3.41484568E-06 -1.64972413E-04 -5.56504802E-05  7.93288762E-05
  9.18323902E-05 -5.66003272E-04 -9.83085196E-04 -1.82436274E-05  1.67916141E-05
 -2.16010775E-05  3.07102615E-05 -1.07367226E-04  1.03240250E-04 -1.10919579E-04
  3.05065148E-06  9.29271231E-05 -1.38504069E-04 -1.58484267E-06  5.21972071E-05
  7.65792471E-05  1.86911434E-04  3.44222107E-04  8.73984529E-05  1.38112463E-04
 -2.64887712E-05  1.23717517E-04  2.35012338E-04  6.42147271E-05 -9.18899904E-05
 -1.47439591E-04  2.30828008E-05 -1.19917374E-04 -8.79121146E-05 -1.95762247E-04
 -2.62913274E-04 -4.50628151E-06 -1.92272407E-05  1.02687772E-05  5.72754199E-05
 -3.77778108E-06  1.80596978E-05  1.57002764E-04  5.51493685E-05 -8.54850994E-05
  2.17217530E-05  3.59580567E-05 -6.42589950E-05  2.10062031E-05 -2.32276175E-05
 -5.30256352E-05 -3.54874491E-05 -6.87362948E-05 -8.77158288E-05 -2.38365010E-04
 -2.62327198E-05  1.19174859E-04  1.89038367E-04 -1.27618772E-04 -4.92598853E-05
  1.60690099E-04 -9.02502532E-05 -8.96434892E-05  9.99066581E-05  7.25747353E-05
  7.63875362E-05  6.49161292E-08  2.39725064E-05 -1.93924386E-04 -2.83235939E-04
 -3.03804629E-05  2.43993501E-04  5.05099722E-04 -1.12822411E-04 -4.17898431E-05
  9.36226165E-05 -8.44222385E-05 -1.06393942E-04  6.69181451E-05  3.74268720E-05
  5.43845089E-05  1.14618722E-04  1.22512821E-04 -5.57866317E-04 -9.97637098E-04
  3.57890702E-07  1.70602266E-05  4.42100025E-05 -1.78822593E-05 -2.68243311E-06
  1.66599007E-05 -1.99060948E-05 -8.58362463E-06  1.43817957E-05  6.21737964E-06
  1.95531703E-05  1.24570141E-06  7.73649437E-06  5.45440400E-06 -7.71375561E-07
  4.77521595E-04 -1.31207644E-04 -9.43273985E-05  8.61220999E-05 -1.03706973E+00
  6.47375658E-05 -4.17082270E-04 -2.87508421E-02 -2.05925638E-04 -2.31927490E-04
  5.54154089E-03  2.60146827E-04 -1.76861889E-04 -4.75311814E-04 -8.38054694E-03
 -5.89656325E-04 -1.11680430E-02 -1.34695503E-04 -7.33864385E-04 -1.52310726E-02
 -9.64319767E-04 -2.05788501E-02 -1.69798591E-04 -7.52083301E-06 -2.03475995E-05
  3.32514231E-05  6.64975131E-04  1.97937411E-05  3.99830812E-04  1.30207395E-02
  1.13043028E-04  2.86674678E-04 -7.51627596E-04 -4.19577463E-04 -4.88194189E-05
 -6.38798232E-05 -1.74363806E-03 -8.77574995E-05 -2.31844740E-03  5.40111624E-05
 -7.90997212E-05 -4.45789331E-03 -3.22206622E-04 -5.84763886E-03 -1.43499755E-02
 -5.29186073E-04 -7.46871004E-03  1.18630588E-03  2.38876044E-03  5.47293993E-04
  4.36407672E-02 -1.88969503E-02  3.63282693E-02 -6.15191226E-03  2.67601749E-03
 -5.12293645E-03  4.67698013E-04 -1.14214176E-02  7.21651294E-03 -3.27488920E-03
  7.66148149E-03  8.31666116E-04 -1.85933837E-02  1.35066854E-02 -4.73365375E-03
  1.43933457E-02  1.41957186E-02  6.40014906E-04  7.43474742E-03 -9.37445637E-04
  2.25786702E-03 -1.01121302E-03 -4.71206750E-02 -1.60922573E-02 -3.18855401E-02
  6.64335919E-03  2.27959112E-03  4.49383749E-03 -2.21652005E-03  1.09412333E-02
  4.87745698E-03  5.14296052E-03  8.28723512E-03 -4.00845306E-03  1.78049602E-02
  9.40443148E-03  8.29504283E-03  1.58824761E-02  1.68743161E-03  1.15997605E-04
  8.50983062E-04 -2.88591125E-04  1.70912360E-04  1.79752199E-05 -3.78149923E-03
  3.96793332E-03 -5.76508667E-03  8.82592965E-04 -1.40860293E-03  1.19281544E-03
  1.49201464E-03  1.00016856E-03 -1.83151122E-03  8.72483099E-04  1.45122408E-03
  2.53823135E-03  1.63574281E-03 -2.71456549E-03  1.58597263E-03  3.02383992E-03
 -1.92318795E-03 -4.47919015E-05 -7.99607154E-04 -1.40673609E-04  1.86046782E-04
  3.51784653E-04  7.81662015E-03  3.77645795E-03  2.17262506E-03 -1.64610189E-03
 -1.49279081E-03 -5.21657796E-04  5.38027384E-04 -3.03940203E-04  1.93693524E-03
 -2.27612521E-03 -1.18581545E-03  8.09531758E-04 -4.33411010E-04  3.79916590E-03
 -3.86306639E-03 -1.42142682E-03 -3.26844363E-04  9.02005500E-04  1.01221930E-03
  1.49679220E-03  1.93473326E-02  1.10214347E-03  1.06779975E-03  1.43811852E-02
  8.73835092E-04  1.08742243E-06 -1.51260266E-05  6.59103743E-06 -7.25446163E-06
  1.80112746E-04 -1.68752545E-06  1.27269748E-06  2.88980853E-04 -2.53136114E-05
  7.81746421E-03 -1.36925974E-02 -1.83403861E-02  1.46922402E-02 -5.91136589E-02
  2.21843582E-02  1.17244527E-02 -4.86371817E-02  1.80094784E-02 -1.43445658E-04
  9.58557199E-04  1.26978245E-03 -3.41400543E-04 -2.64236429E-04 -2.20875143E-04
 -5.23335387E-04  4.08428508E-04 -5.20082570E-04  5.06193999E-04 -2.62269583E-03
 -2.51783029E-03 -8.90520389E-06  1.45627288E-04  8.62161808E-05  1.46409987E-04
  1.00833396E-04  1.73446156E-04 -4.96902337E-04  2.57849915E-03  2.49236659E-03
 -5.67404022E-05  1.34473346E-04  4.51350405E-05 -1.94103740E-04  1.10075524E-04
 -7.68385013E-05 -7.75058486E-03  1.35707087E-02  1.82741763E-02 -2.71511007E-02
 -5.74230075E-02 -9.43940399E-03 -2.20762849E-02 -4.74012786E-02 -7.74808404E-03
  1.57686273E-04 -1.04299508E-03 -1.26208293E-03  3.35739209E-04 -2.55578786E-04
  2.86945715E-04  6.68055941E-04  4.01439383E-04  3.13637961E-04 -5.65088994E-05
  3.00036255E-04  2.69330368E-04  6.56988510E-05  7.20062800E-04 -4.91601876E-05
  4.15075372E-05  4.13458250E-04 -1.18267991E-05  6.63748852E-05 -3.48515846E-04
 -3.05354228E-04  6.18208221E-05  7.20631616E-04 -3.13676698E-05  4.58677090E-05
  4.28982011E-04 -2.72145273E-06 -9.24328062E-04  1.60968348E-03  2.17287482E-03
  2.64734835E-03  1.16300360E-02 -8.55829847E-03  2.13985019E-03  9.36862897E-03
 -7.09844920E-03  2.61124043E-05 -1.56226172E-04 -1.93272676E-04  6.37200477E-05
 -3.86271953E-05  2.53285845E-05 -7.39184645E-06 -6.54432121E-04  1.53109150E-04
  2.07077289E-07 -2.35947857E-04 -5.11819439E-04 -2.35681725E-03  2.54795124E-03
 -2.56270897E-03 -2.15937552E-03  2.18533939E-03 -1.96017253E-03  4.46616933E-06
  2.03525905E-04  4.14723029E-04  2.96020937E-03  2.31533853E-03  1.60265364E-03
  2.38171487E-03  2.01798138E-03  1.56669450E-03  1.00706124E-03 -1.75259525E-03
 -2.35680113E-03  8.29931852E-03  1.14731647E-02 -5.28451881E-03  6.77286304E-03
  9.30667285E-03 -4.33642835E-03 -1.11982129E-05  8.85221355E-05  1.23225993E-04
  7.93060229E-06 -4.67096705E-05 -5.24602179E-05 -1.39168575E-04 -5.86955720E-04
  3.42996570E-05 -9.06905302E-07 -3.25940122E-04 -5.67075148E-04 -3.88161685E-03
  2.87383315E-03 -2.14989116E-03 -3.11512738E-03  2.35120255E-03 -1.89480085E-03
  2.94528996E-06  2.75944470E-04  5.56021875E-04  3.12856902E-03  2.56989471E-03
  2.99200656E-03  2.79111603E-03  2.07983841E-03  2.39138352E-03 -2.38012806E-06
  1.01299358E-04  1.70311038E-04  3.16494139E-04 -2.32301851E-04  2.34436274E-04
  3.22052624E-04 -4.54078678E-04  2.20581169E-04  6.35853885E-07 -1.21725837E-06
 -5.64745571E-06 -1.27656570E-05 -3.15343138E-06 -2.27125491E-05  6.21621048E-06
 -1.28142984E-05  6.58605480E-05  3.36814517E-06 -2.88206473E-05  2.61977618E-05
 -3.33448922E-06 -3.85890130E-05  1.17929692E-05 -4.32812426E-06 -4.82492544E-05
  2.71776644E-04  1.83282936E-06  1.33519163E-05 -9.92765155E-05 -2.55677892E-05
 -1.71747437E-05 -8.02824346E-06 -1.13107574E-04 -4.27817605E-04  9.98949095E-05
  7.30350507E-06 -1.71690717E-04  1.76443201E-05 -2.10250132E-04  2.50563735E-06
  3.00595262E-04 -4.24931574E-06 -1.20591157E-04  2.84681930E-04  2.37749054E-05
  8.08617917E-05 -5.04423886E-05 -2.76625905E-04 -5.74504746E-04  2.18360814E-04
 -1.00333956E-06 -3.42307498E-04  1.56710158E-05  2.51066194E-05 -1.15691815E-05
  2.11027090E-04  2.08763468E-05  3.37919329E-04 -1.38669334E-03 -7.45410543E-05
  4.38438997E-05 -3.12028339E-05  1.48598014E-04 -6.17218543E-04 -1.08527356E-04
  6.19806933E-05 -2.84939575E-06 -1.90990514E-04  8.49297097E-04  7.52009214E-05
  1.15690116E-04 -9.22683720E-06 -1.07454347E-04  6.29145226E-04  3.23810912E-05
 -5.21956979E-05  2.19048228E-05 -5.46890835E-04 -1.03920998E-03  1.55047964E-04
 -5.29040564E-05 -7.76709745E-05 -1.94310647E-05 -5.52395828E-04 -2.73253987E-06
  3.70279245E-04 -5.31105866E-06  4.87244632E-05  1.76912334E-04  4.47170175E-06
 -5.19724079E-05  3.09183270E-05 -6.98656725E-05 -4.82626129E-05 -1.01753551E-04
 -2.16220649E-05  5.45540924E-05 -1.11613198E-05 -6.59594213E-05 -1.40624284E-04
 -3.49267543E-04 -1.67836645E-06 -1.22958627E-05 -2.66642237E-05 -3.48780814E-05
 -4.11461003E-05 -5.33517673E-06 -7.37856016E-05 -8.75585675E-05 -3.09678796E-05
  4.75939635E-06 -2.33586922E-05  1.34505903E-05  8.07998396E-05  1.75142300E-05
 -1.75113823E-05 -5.38832472E-06  2.34214293E-05 -2.37058795E-05 -4.94501385E-05
 -1.01827115E-04  3.81082312E-05 -3.77529645E-05 -4.67929717E-05 -1.32070596E-05
  4.45246426E-05  9.81420316E-05  2.62501521E-05  3.61455756E-05  2.38340251E-05
  2.72029203E-05 -5.47764456E-07 -1.35988781E-06  1.68739864E-05 -7.74144547E-06
 -4.58070935E-06 -4.07466612E-06 -1.54691706E-05  1.53470476E-06 -7.01415588E-06
  2.91165920E-06  3.00232318E-06  6.46907073E-07  1.70202625E-05 -3.07437477E-06
  4.20262402E-06 -1.69251870E-04 -7.58538576E-06 -2.16713496E-05 -3.34037682E-05
 -6.64888074E-04 -2.01598823E-05 -4.01471800E-04 -1.30213899E-02 -1.15374064E-04
 -2.89713087E-04  7.48590773E-04  4.21974867E-04 -4.89875263E-05 -6.39610364E-05
 -1.74375108E-03 -8.81241336E-05 -2.31842353E-03  5.39338069E-05 -7.97917908E-05
 -4.45932431E-03 -3.22363151E-04 -5.84851513E-03  4.85932143E-04 -1.26909742E-04
 -8.17245335E-05 -8.39222124E-05  1.03707071E+00 -6.28253446E-05  4.12938355E-04
  2.87530862E-02  2.04038895E-04  2.38190381E-04 -5.54810841E-03 -2.62518919E-04
 -1.54949766E-04 -4.93882815E-04 -8.54218149E-03 -5.54663213E-04 -1.10555011E-02
 -1.36089868E-04 -7.28850692E-04 -1.52623273E-02 -9.56481178E-04 -2.05555677E-02
  1.41933022E-02  6.39738625E-04  7.42348419E-03  9.35611950E-04 -2.25785806E-03
  1.01007060E-03  4.71115913E-02  1.60907283E-02  3.18806940E-02 -6.64263094E-03
 -2.27956384E-03 -4.49352745E-03 -2.21955383E-03  1.09390796E-02  4.87548642E-03
  5.14234914E-03  8.28852923E-03 -4.00593891E-03  1.78022705E-02  9.40141649E-03
  8.28908994E-03  1.58816819E-02 -1.43573654E-02 -5.32335033E-04 -7.47193041E-03
 -1.18983462E-03 -2.38916640E-03 -5.49225408E-04 -4.36531978E-02  1.89043617E-02
 -3.63328487E-02  6.15314601E-03 -2.67684360E-03  5.12315359E-03  4.72146378E-04
 -1.14229085E-02  7.21742508E-03 -3.27810715E-03  7.66604671E-03  8.32813115E-04
 -1.85958202E-02  1.35086051E-02 -4.73470315E-03  1.43967452E-02 -1.92170834E-03
 -4.55514313E-05 -7.96690779E-04  1.39646518E-04 -1.86517334E-04 -3.51660089E-04
 -7.81139296E-03 -3.77597785E-03 -2.17327960E-03  1.64712479E-03  1.49176565E-03
  5.23825257E-04  5.37013603E-04 -3.04364201E-04  1.93738556E-03 -2.27358398E-03
 -1.18189263E-03  8.08650827E-04 -4.33395295E-04  3.79751409E-03 -3.86032375E-03
 -1.42297801E-03  1.69092685E-03  1.16374285E-04  8.51457135E-04  2.89111652E-04
 -1.71067603E-04 -1.77937994E-05  3.78619640E-03 -3.96820177E-03  5.76915803E-03
 -8.86124409E-04  1.41155005E-03 -1.19509651E-03  1.49366792E-03  1.00179573E-03
 -1.83470523E-03  8.74075016E-04  1.44972537E-03  2.53998865E-03  1.63807698E-03
 -2.71139522E-03  1.58747991E-03  3.02428815E-03  1.13155130E-06 -1.53868426E-05
  5.87090198E-06  7.03380324E-06 -1.80165655E-04  1.47144385E-06 -1.64187227E-06
 -2.89239079E-04  2.53266082E-05 -3.22189807E-04  8.89482449E-04  9.96423752E-04
 -1.47439238E-03 -1.93402307E-02 -1.08723802E-03 -1.05111211E-03 -1.43757359E-02
 -8.62685746E-04 -1.43566419E-04  9.58996887E-04  1.26971075E-03  3.42549631E-04
  2.63014891E-04  2.21703926E-04  5.23431467E-04 -4.09612768E-04  5.21214697E-04
  7.81817620E-03 -1.36924375E-02 -1.83394884E-02 -1.47093854E-02  5.91206949E-02
 -2.21792053E-02 -1.17284306E-02  4.86369200E-02 -1.80174975E-02 -4.96810237E-04
  2.57853783E-03  2.49083848E-03  5.74302208E-05 -1.34921480E-04 -4.56393801E-05
  1.94076199E-04 -1.10876148E-04  7.62981445E-05  5.06335627E-04 -2.62363183E-03
 -2.51768100E-03  7.99726350E-06 -1.45645377E-04 -8.63949957E-05 -1.46724490E-04
 -1.01102517E-04 -1.73614661E-04  1.57562848E-04 -1.04262772E-03 -1.26160149E-03
 -3.35052033E-04  2.56355186E-04 -2.86382766E-04 -6.67628248E-04 -4.01352471E-04
 -3.13526810E-04 -7.75054847E-03  1.35722561E-02  1.82748673E-02  2.71582698E-02
  5.74207044E-02  9.41575998E-03  2.20718097E-02  4.74006314E-02  7.74107854E-03
  6.62703249E-05 -3.47861887E-04 -3.04847429E-04 -6.14835430E-05 -7.20200345E-04
  3.14862054E-05 -4.57315721E-05 -4.28677181E-04  2.64386509E-06 -5.65656925E-05
  3.00502022E-04  2.69140150E-04 -6.60974147E-05 -7.20296314E-04  4.92052081E-05
 -4.11439483E-05 -4.13028685E-04  1.19173463E-05  2.60596245E-05 -1.56048737E-04
 -1.93251357E-04 -6.31658887E-05  3.85629322E-05 -2.51215441E-05  7.92039162E-06
  6.54394489E-04 -1.52945701E-04 -9.26480946E-04  1.61502263E-03  2.18061798E-03
 -2.65318784E-03 -1.16470933E-02  8.57764975E-03 -2.14475874E-03 -9.36537355E-03
  7.11108558E-03  4.26096903E-06  2.04255193E-04  4.16889806E-04 -2.96139108E-03
 -2.31598769E-03 -1.60367827E-03 -2.38202449E-03 -2.01837051E-03 -1.56733634E-03
  1.37289806E-07 -2.35451320E-04 -5.10806378E-04  2.35578600E-03 -2.54752850E-03
  2.56116583E-03  2.15869442E-03 -2.18507348E-03  1.95891499E-03 -1.11691159E-05
  8.84302749E-05  1.23362376E-04 -8.29813487E-06  4.73415859E-05  5.25150643E-05
  1.39812176E-04  5.87493857E-04 -3.45003001E-05  1.00664839E-03 -1.75124173E-03
 -2.35607334E-03 -8.29361998E-03 -1.14562913E-02  5.28167457E-03 -6.77036539E-03
 -9.30736788E-03  4.33585696E-03  2.49783108E-06  2.78258810E-04  5.58583039E-04
 -3.12886607E-03 -2.57100199E-03 -2.99133757E-03 -2.79061423E-03 -2.08007209E-03
 -2.39014399E-03 -1.08491204E-06 -3.24998966E-04 -5.67076943E-04  3.88175383E-03
 -2.87309552E-03  2.14990990E-03  3.11503491E-03 -2.35113224E-03  1.89513325E-03
 -2.44443761E-06  1.01087123E-04  1.70785738E-04 -3.15214429E-04  2.33245893E-04
 -2.33978820E-04 -3.20514233E-04  4.55212008E-04 -2.20212024E-04  3.43462391E-06
 -2.86703445E-05  2.33120393E-05  3.78032383E-06  3.95191892E-05 -1.07679615E-05
  2.54003451E-06  4.93075218E-05 -2.78293948E-04  6.18036414E-07 -1.10353246E-06
 -5.91243766E-06  1.28461984E-05  3.94506540E-06  2.30961122E-05 -6.11869146E-06
  1.21017621E-05 -6.54598966E-05 -5.34054667E-07 -1.28800442E-06  1.66430456E-05
  7.68069671E-06  4.68220773E-06  4.09788629E-06  1.52255279E-05 -1.44087331E-06
  7.19633411E-06  6.85710997E-07  1.69440122E-05  2.91564622E-06  2.76020370E-06
 -3.05598794E-06  4.04554713E-06 -5.28751190E-06  2.27032441E-05 -2.56947751E-05
  4.92024441E-05  1.02438268E-04 -3.72546607E-05  3.70766454E-05  4.80106423E-05
  1.32954280E-05  4.44865333E-05  9.79613061E-05  2.59756584E-05  3.05888829E-05
  2.57560265E-05  3.53061734E-05 -5.26856017E-06  4.91801254E-05  1.77185903E-04
 -4.62289229E-06  5.25940173E-05 -3.10349729E-05  6.94833019E-05  4.94109173E-05
  1.02568962E-04 -2.16460108E-05  5.43929182E-05 -1.41815602E-04 -3.51921357E-04
 -1.12981959E-05 -6.66174691E-05 -1.69490870E-06 -1.20855909E-05 -2.46800228E-05
  3.43510234E-05  4.07709837E-05  5.00129750E-06  7.28606464E-05  8.78410601E-05
  3.08763005E-05  1.68789739E-05 -1.97490599E-05  1.31821134E-05  8.01552335E-05
  4.50478954E-06 -2.43504310E-05  2.11901274E-05  3.37391372E-04 -1.39232712E-03
  7.71231670E-05 -4.36175347E-05  3.05643448E-05 -1.42620143E-04  6.11609059E-04
  1.03983707E-04  6.23970392E-05  2.04220921E-06  7.57169488E-05  1.11574383E-04
 -1.91353322E-04  8.56201685E-04 -9.68443154E-06 -1.07354176E-04  6.45937059E-04
 -3.60901037E-05  4.89092873E-05 -2.25793944E-05  5.55797510E-04  1.03920096E-03
 -1.59597576E-04 -3.71813672E-06  3.67445951E-04 -1.87714695E-05 -5.53883314E-04
 -5.73369018E-05 -9.13414840E-05 -4.01609356E-06 -1.18587832E-04  2.71758780E-04
 -2.29008954E-05 -8.03462024E-05  5.00015305E-05  2.73012156E-04  5.68739643E-04
 -2.19438244E-04 -7.04980224E-07 -3.42529430E-04 -1.08628390E-05  2.10924996E-04
  1.69737694E-05  3.08971522E-05  1.89049345E-06  1.42298599E-05 -1.01132924E-04
  2.57377594E-05  1.69517304E-05  8.41311163E-06  1.14880899E-04  4.26521491E-04
 -1.04598230E-04  1.79862149E-05 -2.14779160E-04  7.40938562E-06 -1.68685584E-04
  2.82759855E-06  2.99363994E-04  1.45896249E-02 -4.37974234E-03  2.61901739E-03
  2.69471956E-03 -6.42906353E-05  1.03897788E+00 -9.83670461E-03  1.55110794E-04
  2.01748303E-02  3.27352441E-03 -2.50940243E-04 -7.18784541E-03  9.21391216E-03
 -3.60291751E-03 -4.54824018E-04 -9.73618308E-03  8.95756224E-04  1.55205120E-02
 -5.18312337E-03 -1.21999362E-04 -1.77154092E-02  8.99362859E-04 -5.02027175E-03
  2.25525562E-05 -2.98792236E-03  1.06203464E-03 -1.91834962E-05  1.91965339E-04
  1.08949324E-02 -1.16445911E-04 -3.33762434E-03 -3.44769614E-03  4.21697778E-04
  1.76993051E-03  2.01013727E-03  6.08870164E-04 -5.11540038E-06 -1.19489429E-03
  6.25404590E-05  3.89709960E-03  1.71586383E-03 -1.40190139E-04 -1.90788240E-03
 -1.36425628E-06 -4.58619342E-03  1.22750924E-03 -2.07972491E-03 -1.10269017E-03
  2.98837057E-03 -1.50894578E-03  1.72081713E-02 -1.18406177E-02  9.78323225E-03
 -2.43237055E-03  1.68301655E-03 -1.38655553E-03  1.23132528E-03 -4.02945740E-03
  2.05630014E-03  1.07309493E-03  4.60015045E-03  1.79239002E-03 -6.59150543E-03
  2.61486246E-03  2.56026324E-03  8.21876480E-03 -2.06775634E-03  1.35390587E-03
 -1.10927675E-03 -1.77430951E-03 -2.54352505E-03 -1.15058327E-03  1.10553879E-02
  7.30824947E-03  2.17077546E-03 -1.56701555E-03 -1.04163319E-03 -3.11053317E-04
  1.24497493E-03 -1.48205977E-03  1.65246529E-05  4.20795681E-04 -3.93808732E-03
  1.51185534E-03 -2.17736351E-03  1.05598292E-03  1.01155596E-03 -6.92234565E-03
 -1.49223115E-02  7.22352798E-04 -5.21027914E-03  1.97967351E-03 -5.52743212E-04
 -4.39478065E-03  3.33474911E-02  2.07796257E-03  5.35823557E-02 -7.14537252E-03
 -2.92699263E-04 -9.72162135E-03 -1.34626850E-02 -1.00880162E-02 -1.67249698E-03
 -3.69488450E-03 -9.84363708E-05 -2.27081520E-02 -1.61048765E-02 -2.91561724E-03
 -6.56328042E-03  1.02345092E-04  8.29712447E-03  1.81800435E-03  4.37381398E-03
 -2.97772776E-03  1.83502144E-04 -1.10334004E-03 -2.72372654E-02  1.54759855E-03
 -1.47782278E-02  6.57991369E-03 -3.48910067E-04  4.61725407E-03 -3.10232364E-03
  4.97778757E-03 -1.99346768E-04  6.13182621E-03 -7.92972235E-04 -5.70933731E-03
  7.99007018E-03 -1.83218704E-04  1.15272062E-02 -1.57016747E-03 -9.91909440E-03
  2.73299767E-02  3.26384386E-02  4.55749456E-02 -1.12491945E-03  1.41643587E-02
  3.42888515E-02 -9.12612525E-04  1.07655030E-02  3.20573053E-05 -3.07868158E-04
 -4.78717113E-04 -1.57138401E-04  2.89216196E-06 -3.08371598E-04 -1.52094509E-04
  1.94618943E-05 -1.81824481E-04  1.81693641E-03 -2.96503706E-03 -4.00277061E-03
  5.82859987E-03 -1.75900085E-02 -5.70804127E-03  4.18799766E-03 -1.37943037E-02
 -4.49815596E-03  2.12702935E-04 -9.16187063E-04 -9.60282379E-04  4.60197164E-04
 -4.27007666E-04  4.42007213E-04 -8.87853515E-06 -1.77390889E-04  6.20586004E-04
  1.97024174E-04 -9.48338877E-04 -8.49373415E-04  6.25193581E-04  1.15965100E-04
 -2.69890112E-04  6.28066903E-04  1.21741532E-04 -1.48293432E-04  1.08664373E-04
 -4.90501124E-04 -4.18394527E-04  5.87923314E-04 -2.47251492E-04 -2.37061164E-04
  5.49302691E-04 -2.39204375E-04 -1.50797606E-04  4.48486197E-04 -5.83370820E-04
 -7.16288225E-04  4.06363748E-03  4.85235578E-03 -1.03501236E-02  2.93241123E-03
  3.42986679E-03 -8.28805436E-03  2.39592194E-04 -1.09199005E-03 -1.19455355E-03
  5.89586644E-04  3.62565927E-04  4.20772149E-04  1.66443177E-04  3.47447541E-04
  6.30322278E-04  5.48687499E-04 -2.79399557E-03 -2.46951747E-03  4.93387844E-04
  1.98778249E-05 -1.00574663E-05  4.49819523E-04  1.23335979E-05  2.97929948E-06
 -2.46597046E-04  1.40757967E-03  1.18416972E-03  2.22408663E-04  6.32019322E-05
  2.48717467E-04  1.66267632E-04  4.79509929E-05  1.51992245E-04  7.30293695E-03
 -1.25187165E-02 -1.65781153E-02 -1.85716393E-02  7.96230234E-03  5.82630961E-02
 -1.55360479E-02  6.33982235E-03  4.68650463E-02  1.05178908E-04 -2.30966078E-04
  7.07130888E-05 -8.61648750E-05  6.99305896E-05  7.06707550E-04 -1.29003212E-04
 -6.64172132E-05 -1.41851460E-06  4.55722797E-05 -8.39053825E-04 -1.18846538E-03
 -2.53667459E-03  2.20319434E-03 -7.24241707E-03 -1.64758941E-03  1.46527746E-03
 -5.74301673E-03  4.66416947E-05 -3.39465185E-04 -3.15213518E-04  4.18577786E-04
 -1.21482518E-03  2.44151355E-04  7.36818291E-04 -1.12448976E-03  1.23478958E-04
 -5.11966897E-03  9.09779974E-03  1.26591732E-02 -3.86393204E-02  5.90528259E-03
  1.55521058E-02 -3.27477232E-02  5.07254706E-03  1.31547879E-02  3.45020102E-04
 -1.80684792E-03 -1.98910129E-03  8.76845545E-04 -4.21382396E-05  4.69734481E-04
  1.06049100E-03 -1.29952081E-04  1.82671981E-04  4.56391952E-05 -3.84091213E-04
 -3.94763295E-04  6.67199747E-05  1.61528737E-03 -3.39455941E-04  4.87933729E-04
  1.37482644E-03 -3.70277434E-04  4.58579166E-05 -8.06109190E-04 -1.07706297E-03
 -2.47902569E-03 -2.48574848E-03 -6.34558332E-03 -1.50904974E-03 -1.77386553E-03
 -5.07751181E-03 -7.97737208E-05  3.13818821E-03  5.53236953E-03  9.88231288E-03
 -2.37428200E-04  7.64349616E-03  8.60193961E-03 -1.79438606E-04  7.07684564E-03
 -2.80823301E-06  4.52603618E-05 -1.53964285E-04 -4.21319328E-06 -1.74575747E-05
  2.97082627E-06  9.31090073E-05  7.80345158E-05  1.85602739E-04 -6.52611673E-06
  2.98680591E-05  4.63060061E-04 -8.69082605E-05  1.37899256E-04 -7.24826696E-05
 -6.03730885E-04 -4.92103712E-04  1.50461129E-04 -3.24672788E-07 -1.33463938E-04
 -1.78354234E-04 -1.05979714E-04  5.49925603E-05  3.32375498E-06 -9.87426502E-06
 -2.42274803E-05  1.61018157E-04 -1.18332493E-05  8.49044835E-05 -8.67536191E-06
 -7.71632044E-05 -2.05445644E-05  3.88806313E-05 -8.76922066E-06  3.04122219E-04
 -1.58774137E-04  4.83653708E-05 -1.12193706E-04 -2.88199837E-06  3.14403852E-04
  3.51519783E-04 -5.71057848E-04 -3.85833745E-05  5.18197221E-04 -9.32910042E-04
 -4.13688692E-04 -6.92489048E-05 -3.38401774E-05  2.85398201E-05  1.76193905E-04
 -1.55735103E-03 -5.95268629E-05  5.22589511E-05 -5.89640253E-05  4.31100168E-04
  1.74815632E-05  2.81943458E-04  5.57059754E-06  6.59958743E-04 -4.37757096E-04
  9.81027921E-04  3.40670179E-06  2.08340971E-04  1.36813540E-04 -9.37153079E-04
 -2.40909543E-03 -6.49364070E-04  8.34940828E-05 -3.08935301E-05 -4.05496300E-04
  2.52245911E-04  5.29018248E-04  2.36675369E-03  4.94981057E-03 -2.23119125E-05
  4.63549322E-04  6.29976855E-06  9.80117354E-05 -5.55264269E-06  4.63611916E-06
  1.60102898E-04 -1.68485069E-05  4.33331332E-05  1.91243551E-05  1.77874133E-04
  8.24964908E-05  4.00454994E-04  6.60482878E-06 -3.01458431E-04 -2.05052455E-05
  9.62346843E-05  8.82208669E-07 -9.04522581E-05 -4.78416736E-06  1.31437836E-04
 -3.03321485E-04 -2.50299181E-05  1.02504202E-05  5.18407241E-05 -8.31012997E-05
 -6.58363134E-05  3.21564541E-04  3.09403008E-05  9.35245769E-05  2.31198094E-05
 -2.32067443E-05 -3.05471510E-05  7.19504327E-05 -1.24488784E-06 -9.84165860E-05
  6.29740666E-04 -2.17445208E-05  1.42094134E-06 -3.72858215E-05  4.71776629E-04
  1.79893819E-04  3.54389877E-04 -8.82284577E-05 -2.92561195E-04 -4.41415682E-05
 -2.00583679E-04 -1.23994479E-04 -2.59840532E-04  2.19488271E-06  3.47033843E-05
 -8.05990969E-05 -2.68405545E-06 -2.02830891E-06  4.00732514E-07  1.21942412E-04
 -2.85779303E-06  1.92387877E-04  5.04532613E-07  1.01252542E-04  1.56537376E-05
 -1.50274278E-04  1.00328957E-05 -3.32042032E-05 -5.02119194E-03  2.15314082E-05
 -2.97886079E-03 -1.06173953E-03  1.89554148E-05 -1.91745463E-04 -1.08943107E-02
  1.12510087E-04  3.34149238E-03  3.45146859E-03 -4.19584742E-04 -1.77251939E-03
  2.01037914E-03  6.08815273E-04 -6.41484926E-06 -1.19397595E-03  6.26891329E-05
  3.89625271E-03  1.71516093E-03 -1.39273246E-04 -1.90826613E-03 -5.33664769E-06
  1.45954702E-02 -4.37554571E-03  2.62044729E-03 -2.69115585E-03  6.14224987E-05
 -1.03898521E+00  9.83827496E-03 -1.30685561E-04 -2.01869622E-02 -3.26423732E-03
  2.55866971E-04  7.18864019E-03  9.04659556E-03 -3.44097106E-03  5.84770348E-04
 -9.96799499E-03  1.22223211E-04  1.54709242E-02 -5.16296894E-03  8.10770762E-05
 -1.77521105E-02  7.40465807E-04 -2.06213189E-03  1.35319106E-03 -1.09814670E-03
  1.77517084E-03  2.54331754E-03  1.15101617E-03 -1.10411704E-02 -7.30159921E-03
 -2.16181549E-03  1.56514301E-03  1.04078096E-03  3.09817180E-04  1.26286198E-03
 -1.47229960E-03  2.82413555E-05  4.08367682E-04 -3.94103250E-03  1.50117038E-03
 -2.17701273E-03  1.05639178E-03  1.01801207E-03 -6.91757120E-03 -4.59069606E-03
  1.22836839E-03 -2.09378756E-03  1.10202886E-03 -2.98913613E-03  1.50745552E-03
 -1.72231818E-02  1.18511269E-02 -9.80046011E-03  2.43428484E-03 -1.68436249E-03
  1.38886491E-03  1.21098992E-03 -4.03725604E-03  2.06670206E-03  1.08208461E-03
  4.59350083E-03  1.80217434E-03 -6.59316239E-03  2.62085623E-03  2.55167203E-03
  8.22404447E-03  8.29740816E-03  1.81831727E-03  4.37234861E-03  2.97788490E-03
 -1.82907412E-04  1.10328044E-03  2.72272747E-02 -1.54689580E-03  1.47728619E-02
 -6.57707291E-03  3.56688189E-04 -4.61736543E-03 -3.10144202E-03  4.98004642E-03
 -2.02127080E-04  6.12720975E-03 -8.18400158E-04 -5.70593320E-03  7.98896953E-03
 -1.76635820E-04  1.15189429E-02 -1.55676344E-03 -1.49202164E-02  7.24045316E-04
 -5.21865714E-03 -1.97967656E-03  5.53240712E-04  4.39385694E-03 -3.33472471E-02
 -2.07384248E-03 -5.35736668E-02  7.14779823E-03  2.83929812E-04  9.71906179E-03
 -1.34647113E-02 -1.00860744E-02 -1.64993225E-03 -3.69356406E-03 -8.66931137E-05
 -2.27019859E-02 -1.61087779E-02 -2.92514381E-03 -6.56490048E-03  9.62700885E-05
  3.20536067E-05 -3.07475840E-04 -4.78239854E-04  1.57411461E-04 -2.90210164E-06
  3.08934504E-04  1.53119625E-04 -1.96636391E-05  1.81741966E-04 -9.92478290E-03
  2.73428213E-02  3.26513887E-02 -4.55687340E-02  1.10855264E-03 -1.42206951E-02
 -3.42838836E-02  8.98272820E-04 -1.08047539E-02  2.12710988E-04 -9.15620847E-04
 -9.61109558E-04 -4.60556697E-04  4.27170096E-04 -4.42519290E-04  9.49794410E-06
  1.76647838E-04 -6.21248547E-04  1.81793941E-03 -2.96602028E-03 -4.00370215E-03
 -5.76045931E-03  1.75851304E-02  5.60917555E-03 -4.20388837E-03  1.38051194E-02
  4.50218592E-03  1.08650118E-04 -4.90244901E-04 -4.18724452E-04 -5.89744591E-04
  2.47181242E-04  2.39337106E-04 -5.48807255E-04  2.38867541E-04  1.50494983E-04
  1.97093236E-04 -9.48504196E-04 -8.51143303E-04 -6.24053719E-04 -1.16412267E-04
  2.67867321E-04 -6.27322945E-04 -1.22106807E-04  1.48417598E-04  2.39651039E-04
 -1.09253962E-03 -1.19518677E-03 -5.89840573E-04 -3.62708779E-04 -4.20687351E-04
 -1.66722971E-04 -3.47094500E-04 -6.29022179E-04  4.47213440E-04 -5.80222745E-04
 -7.13797554E-04 -4.13061302E-03 -4.82798535E-03  1.04489069E-02 -2.91805124E-03
 -3.42368864E-03  8.28126010E-03 -2.46598255E-04  1.40720436E-03  1.18508868E-03
 -2.23032027E-04 -6.60697814E-05 -2.49031237E-04 -1.67099844E-04 -4.76361599E-05
 -1.52546024E-04  5.48516838E-04 -2.79356574E-03 -2.46869024E-03 -4.92565089E-04
 -1.76174396E-05  9.68286157E-06 -4.49149013E-04 -1.24626286E-05 -1.27461427E-06
  1.05317444E-04 -2.31101272E-04  6.77451839E-05  8.59047566E-05 -6.90959317E-05
 -7.07310563E-04  1.27991508E-04  6.82846971E-05  2.56159834E-06  7.30460498E-03
 -1.25238942E-02 -1.65860933E-02  1.85831068E-02 -7.85702660E-03 -5.82791966E-02
  1.55326664E-02 -6.36714227E-03 -4.68732995E-02  4.59224815E-05 -3.35169865E-04
 -3.15768095E-04 -4.14862156E-04  1.21405701E-03 -2.40421775E-04 -7.32927166E-04
  1.12377724E-03 -1.22814098E-04  4.44101793E-05 -8.33432058E-04 -1.18599195E-03
  2.54148029E-03 -2.20366720E-03  7.24604114E-03  1.65055777E-03 -1.46636357E-03
  5.74727519E-03  3.44751156E-04 -1.80526483E-03 -1.98814826E-03 -8.75870661E-04
  4.17044190E-05 -4.70132057E-04 -1.06009042E-03  1.29186795E-04 -1.83215096E-04
 -5.11949447E-03  9.09897406E-03  1.26588161E-02  3.86272934E-02 -6.02425374E-03
 -1.55359876E-02  3.27452493E-02 -5.05776875E-03 -1.31506975E-02  4.67196303E-05
 -8.10356428E-04 -1.07855303E-03  2.47539106E-03  2.48660616E-03  6.34035093E-03
  1.50710377E-03  1.77216183E-03  5.07196791E-03  4.64758848E-05 -3.88526103E-04
 -3.96958609E-04 -6.97083273E-05 -1.61615425E-03  3.36781018E-04 -4.89429527E-04
 -1.37364483E-03  3.68704277E-04 -8.08147766E-05  3.14020521E-03  5.53437831E-03
 -9.87390677E-03  2.37429415E-04 -7.64119065E-03 -8.59321950E-03  1.80348630E-04
 -7.07188128E-03 -6.68100485E-06  3.07223037E-05  4.56196660E-04  8.33585826E-05
 -1.41733756E-04  7.07948717E-05  6.05035215E-04  4.90746644E-04 -1.41139716E-04
 -2.76383585E-06  4.49864303E-05 -1.52944227E-04  4.26502009E-06  1.74996707E-05
 -3.40657317E-06 -9.23706608E-05 -8.25338246E-05 -1.84036160E-04  2.16396344E-06
  3.44798375E-05 -7.98979560E-05  2.84901568E-06  2.32826840E-06 -5.59834206E-07
 -1.20707039E-04  2.15622741E-06 -1.92178619E-04  1.55756812E-05 -1.49124704E-04
  4.78750610E-07  1.01827011E-04  1.00129293E-05 -3.35093462E-05 -1.34955898E-06
 -9.65911410E-05  6.28056691E-04  2.12636631E-05 -1.55138556E-06  3.57536314E-05
 -4.67318733E-04 -1.80712431E-04 -3.56516535E-04 -8.79535807E-05 -2.89448368E-04
 -1.25837268E-04 -2.61282316E-04 -4.40787250E-05 -1.96039671E-04 -5.69565715E-06
  4.72527404E-06  1.60179994E-04  1.74560929E-05 -4.39220799E-05 -1.93726348E-05
 -1.74556824E-04 -8.41860190E-05 -4.00281119E-04  6.18026428E-06 -2.98920085E-04
 -1.92215003E-07 -9.15821620E-05 -2.06864850E-05  9.66354296E-05 -4.76675100E-06
  1.31394827E-04 -3.04263169E-04  2.50086859E-05 -1.03838549E-05 -5.13617795E-05
  8.49528692E-05  6.73038032E-05 -3.18720075E-04 -2.98949955E-05  7.45531547E-05
  2.29898075E-05 -1.93632048E-05  3.10277364E-05  9.33222302E-05  2.65440912E-05
  1.69606423E-04 -1.49061526E-03  4.71828334E-05 -5.19813820E-05  6.04646241E-05
 -4.30348569E-04 -1.06930900E-05 -2.71058248E-04  2.44587957E-06  6.43346187E-04
  2.77413707E-07  2.02857577E-04 -4.24877075E-04  9.26707426E-04  1.35920270E-04
 -9.19619159E-04 -2.39278919E-03  6.44756496E-04 -7.21209493E-05  3.57451347E-05
  3.80583424E-04 -2.67303985E-04 -5.20886442E-04  8.06665113E-06  8.70884166E-05
 -2.47261425E-05  4.74455149E-04  2.32410676E-03  4.87369724E-03 -9.51241006E-06
  3.08431436E-04 -1.41344930E-04 -5.11754797E-05  1.17926672E-04 -2.13267554E-06
 -3.13907570E-04 -3.56647411E-04  5.76533070E-04 -3.96454013E-05  5.21930804E-04
 -6.81129760E-05 -4.25455421E-05 -9.43229007E-04 -4.36808769E-04 -3.26053398E-07
 -1.32587697E-04 -1.76750490E-04  1.04101302E-04 -5.61588927E-05 -3.73901349E-06
  8.07909229E-06  1.74317363E-05 -1.52912621E-04 -8.56342801E-06 -6.87820571E-05
 -1.14100808E-05  8.55156357E-05 -2.09657602E-05  3.46120989E-05 -7.01994978E-03
  8.02487446E-06 -3.15558188E-03 -7.64238166E-04  3.63278516E-05 -1.07570856E-03
 -2.53665051E-03  4.67017000E-04 -1.12891723E-02 -5.19252845E-04  2.85259209E-04
  3.50724477E-03 -1.48737775E-03 -5.69211196E-04  5.33618868E-05  7.75560985E-04
  2.30563717E-06 -3.17015644E-03 -4.56619464E-04  1.51752913E-04  1.86447473E-03
  1.53817172E-04  1.96233370E-02 -5.97724159E-03  4.44036734E-03 -1.04094392E+00
  9.95884585E-05 -2.76343209E-03 -1.81127303E-02 -1.71892297E-04  9.85648479E-03
  9.35235738E-03 -2.81787300E-04 -3.26232569E-03 -7.24954343E-03 -1.13234264E-02
  1.40231174E-04 -2.00301529E-03  6.30507363E-04 -1.25141501E-02 -1.95914038E-02
  8.84699985E-04 -1.82359903E-03  7.10253068E-04 -5.53976514E-03  1.77912369E-03
 -2.22932319E-03  2.50869219E-03  3.83828482E-03  1.07584140E-03 -1.90260997E-02
 -1.44303440E-02 -1.61355372E-02  2.69474087E-03  2.05194140E-03  2.28092961E-03
  2.55990250E-03 -4.66166553E-03 -4.10375290E-03  1.81235222E-04 -4.71225384E-03
  5.08250073E-03 -7.37914703E-03 -7.37168575E-03  7.93423981E-04 -6.68308280E-03
 -2.90983247E-03  1.92477258E-03 -1.40576015E-03  2.01785302E-03 -3.55267397E-03
  1.85566819E-03 -8.66044584E-03  1.13270973E-02 -1.23007432E-02  1.23018324E-03
 -1.61280022E-03  1.74303822E-03  1.00994726E-03 -2.48345930E-03  4.35605158E-03
  1.42641940E-03  2.33759703E-03  2.25669642E-03 -3.53620659E-03  7.63194458E-03
  2.17997687E-03  2.29948713E-03 -1.35777834E-02  1.11307394E-03 -2.59452867E-03
  4.54193762E-03 -6.63948420E-04 -3.05139904E-03 -5.72119775E-02  4.23801335E-03
 -1.51392938E-02  1.11080127E-02 -8.53150349E-04  4.02134694E-03  6.26142594E-03
 -1.97170745E-03 -3.21355060E-04 -1.42314864E-02  2.56435246E-03  1.05578570E-02
 -2.65568130E-03 -7.73362029E-04 -2.46183778E-02  4.40880224E-03  4.37123540E-03
  2.16875831E-03  1.92606969E-03  1.31584344E-03  2.32142044E-04  3.81749329E-03
  1.19340180E-02 -2.26818177E-04  5.88093421E-03 -4.11451697E-03  1.44663757E-04
 -2.11124282E-03 -7.22462617E-05  4.65044274E-03 -1.54597286E-04  1.24638779E-03
  6.53749093E-05  9.10461704E-04  7.89681190E-03 -8.55998573E-05  1.99096593E-03
  9.16454144E-06  4.26585266E-05 -4.37981663E-04 -5.28455236E-04  4.30456877E-04
 -1.14402545E-05  1.74981942E-04  3.47839443E-04  1.62339315E-05  1.99378493E-04
 -1.33745763E-02  3.68129592E-02  4.40767208E-02 -4.18133396E-02  1.51011565E-03
 -4.51685250E-02 -3.17164878E-02  1.01365328E-03 -3.44085705E-02  3.15842292E-04
 -1.46631633E-03 -1.40248009E-03 -7.10387856E-04  5.44474837E-04 -6.22955429E-04
 -7.00629048E-04  5.23955969E-04  2.48944777E-05  7.87241290E-04 -1.19420145E-03
 -8.56411126E-04  8.05771732E-03  8.55082823E-03 -4.83730109E-03  6.92382328E-03
  6.15799514E-03 -3.19819916E-03  2.50662660E-04 -1.16740645E-03 -1.17324797E-03
 -8.76763004E-05  2.10875314E-04 -6.35145565E-04 -3.32199807E-05  1.37264528E-04
 -5.95739354E-04  1.59363177E-04 -6.91640491E-04 -7.38584831E-04 -1.32958379E-04
 -2.73138949E-04 -5.88597121E-04  2.14751605E-08 -2.13321919E-04 -5.17139525E-04
  2.88658026E-04 -1.28706832E-03 -1.16513791E-03 -7.39414835E-04 -5.61820144E-04
 -4.80770656E-04 -6.52619574E-04 -3.02769009E-04  1.51909480E-04  2.19324837E-03
 -3.62468316E-03 -4.29876366E-03  1.62150742E-03 -2.10148660E-02 -5.15087292E-03
  2.05405269E-03 -1.64076970E-02 -3.54162116E-03  4.99692805E-04 -2.53849177E-03
 -2.13980952E-03 -1.56990921E-04  3.06500137E-05 -5.89444189E-04 -2.58357374E-04
  1.93690104E-05 -6.52922678E-04 -9.58039342E-05  6.37899751E-04  4.63341349E-04
 -4.79820326E-04  9.29455865E-05 -1.63981702E-04 -3.34778110E-04  7.56806487E-05
 -1.20647986E-04  3.95750659E-04 -1.84817619E-03 -2.53018198E-03 -6.50326115E-04
 -2.71177982E-05 -9.76673557E-04 -6.87531093E-04 -1.30779521E-04 -1.22058217E-03
 -3.16559744E-03  5.72528463E-03  8.26575402E-03  1.40496745E-03  3.27904954E-03
  2.61603738E-02  8.34290362E-04  2.73506928E-03  2.22473365E-02  6.27184498E-05
 -9.83576144E-04 -1.38439585E-03  8.02325334E-03  2.46659822E-03  4.83193580E-04
  6.31907257E-03  1.63395490E-03 -6.85621972E-05  6.02257134E-05 -5.90172894E-04
 -7.05002729E-04  2.93969858E-04 -1.81386021E-03  1.65986704E-03  1.09605191E-04
 -1.53227840E-03  9.70148343E-04  2.14493240E-04 -7.16628676E-04 -7.73560410E-04
 -1.00549867E-03  1.11634582E-04  1.91932901E-04 -3.02261647E-04 -3.14232834E-05
 -1.79195248E-05  6.16223346E-03 -1.03004883E-02 -1.45263176E-02 -4.15030514E-02
  7.65583015E-03  3.09559871E-02 -3.35599360E-02  6.27763693E-03  2.55051147E-02
  6.08432731E-05 -6.16365914E-04 -8.62894358E-04  1.17183308E-03  2.45236848E-03
  1.79052600E-03  8.83362033E-04  1.98187011E-03  1.04802805E-03  6.29125717E-05
 -9.31382674E-04 -1.30741200E-03  6.88761280E-03 -3.24802878E-03  6.54153983E-04
  5.49467722E-03 -2.30077650E-03  7.10199149E-06 -1.05711036E-04  4.21753680E-03
  7.23137886E-03 -1.33721506E-02  3.17294495E-04 -9.84599998E-03 -1.22442792E-02
  3.09680852E-04 -8.84484730E-03  1.21152747E-06  1.88563417E-04 -1.18244888E-03
  2.45043620E-04 -3.00882773E-05  6.34009257E-05 -5.10283055E-04 -3.66801855E-04
 -3.03451454E-04 -8.43258539E-06  3.29939273E-05  1.49484501E-04  2.70128740E-05
 -5.94873613E-05 -2.11371175E-05  1.95455810E-04  6.04553487E-05  2.08921686E-05
 -7.02975605E-06  2.36209699E-05  1.41720701E-04  6.10059080E-05 -1.24781311E-05
 -1.41244410E-05  8.81901338E-05  1.27541128E-06  6.02131283E-05  9.54607530E-06
  7.23726925E-05  2.22602746E-05 -2.04051185E-06  1.60239069E-05  2.96746811E-05
 -4.99769242E-05  1.62753539E-04 -4.54598925E-05  1.97089150E-04  3.32801301E-05
 -1.11885710E-04  3.39599199E-04  9.64960183E-05  1.64969412E-04  2.91997717E-04
  5.71958341E-04  1.44153451E-04  8.14828313E-05  2.09526130E-04  4.18541234E-04
 -1.45947175E-05 -9.46874067E-05  9.34812413E-06  1.05936098E-04 -1.53823759E-06
  6.58599998E-05  1.21354579E-04  6.28688176E-05  2.18263518E-04  6.96055006E-05
  2.11438405E-04  3.86182188E-04  4.13546169E-04  1.12949476E-04  1.28591397E-04
 -2.26300147E-05 -2.60372763E-05  1.90104524E-04  1.57092315E-04  3.92832525E-05
 -2.09791359E-06  5.67192297E-05 -4.37832772E-05  1.03380340E-04  1.31450059E-04
  8.95764949E-05  6.37104277E-05  8.80636857E-05  7.60064131E-05  9.70955819E-05
  1.33342941E-05 -1.34102409E-04  1.61390075E-03  2.30689604E-05  4.89324724E-05
  1.37249443E-04  8.56209708E-04 -1.73231339E-04 -8.36206046E-04 -4.37252529E-05
 -6.09040170E-04  4.31843732E-05 -1.26742665E-03  1.39405415E-04 -1.61554028E-03
  1.03335118E-04 -1.12189513E-03  4.43690800E-04  3.49935641E-04 -1.84450033E-04
  3.65223427E-04  2.04425813E-03  1.42042828E-04 -1.33431332E-03  1.81592640E-05
 -1.16175192E-03 -2.66120575E-05 -9.11195843E-04  1.89443807E-03  1.94699725E-03
  5.32703070E-05  2.81946154E-04 -3.18144026E-04  1.91196643E-04 -8.56456955E-05
  1.15233320E-04  6.97364849E-04  9.66491933E-05 -1.11413297E-03  9.44962672E-05
 -1.06771316E-03  4.52487437E-05 -6.84580646E-04 -4.22455088E-04 -1.25760118E-03
  2.52965049E-05  3.75294290E-04 -5.07040787E-04 -9.75241432E-08  2.21673122E-05
  4.76655849E-05  5.41993141E-04  2.08567740E-05 -7.49183697E-04  1.17881945E-04
 -8.02649617E-04  7.08842478E-05 -1.13586215E-04  8.48870662E-05 -3.17164537E-04
  1.96136055E-02 -5.98690812E-03  4.43649002E-03  1.04096588E+00 -1.02012538E-04
  2.76697873E-03  1.81542782E-02  1.70621390E-04 -9.85357339E-03 -9.37986586E-03
  2.72159133E-04  3.26507642E-03 -7.35054282E-03 -1.12077400E-02  8.83634619E-04
 -2.18123062E-03  9.16842551E-05 -1.25193419E-02 -1.95787679E-02  1.04064805E-03
 -1.87538052E-03  6.18784223E-04 -7.02070246E-03  7.78120984E-06 -3.14979503E-03
  7.63843813E-04 -3.65920566E-05  1.07557996E-03  2.53736734E-03 -4.69144733E-04
  1.12895912E-02  5.17532354E-04 -2.87562145E-04 -3.50613404E-03 -1.48698797E-03
 -5.70278493E-04  5.29125078E-05  7.75291188E-04  3.46398515E-06 -3.17248274E-03
 -4.59503137E-04  1.54279285E-04  1.86239619E-03  1.53396375E-04 -2.90587767E-03
  1.92383643E-03 -1.41108247E-03 -2.01712794E-03  3.55044327E-03 -1.85428943E-03
  8.65327201E-03 -1.13223888E-02  1.22971917E-02 -1.22927022E-03  1.61226090E-03
 -1.74267557E-03  9.94156419E-04 -2.48631069E-03  4.35857443E-03  1.43115401E-03
  2.32891853E-03  2.26243704E-03 -3.53364163E-03  7.62859546E-03  2.17096161E-03
  2.29481593E-03 -5.54286671E-03  1.78007812E-03 -2.22284295E-03 -2.50869180E-03
 -3.83891046E-03 -1.07601035E-03  1.90315883E-02  1.44327927E-02  1.61363452E-02
 -2.69529242E-03 -2.05211893E-03 -2.28085630E-03  2.57277018E-03 -4.65634321E-03
 -4.09589210E-03  1.70627695E-04 -4.71653269E-03  5.07770967E-03 -7.38205839E-03
 -7.37525523E-03  7.95956544E-04 -6.68402730E-03  4.37176959E-03  2.16999527E-03
  1.91564268E-03 -1.31614289E-03 -2.32079585E-04 -3.81699220E-03 -1.19253715E-02
  2.21396759E-04 -5.87465214E-03  4.11270794E-03 -1.37873611E-04  2.11043108E-03
 -7.63977289E-05  4.65105640E-03 -1.36310466E-04  1.24588870E-03  7.39951591E-05
  9.13045141E-04  7.89344973E-03 -8.71374064E-05  1.98625284E-03  3.63534460E-06
 -1.35818083E-02  1.11438516E-03 -2.58587555E-03 -4.54328739E-03  6.64180473E-04
  3.05213349E-03  5.72177945E-02 -4.24512770E-03  1.51415908E-02 -1.11081275E-02
  8.49551588E-04 -4.02149351E-03  6.26099406E-03 -1.96946256E-03 -3.24026139E-04
 -1.42340881E-02  2.54984865E-03  1.05609670E-02 -2.65425818E-03 -7.70972361E-04
 -2.46256908E-02  4.42463892E-03 -1.33844227E-02  3.68430905E-02  4.41172549E-02
  4.18867763E-02 -1.53209265E-03  4.51601688E-02  3.17674293E-02 -1.02866099E-03
  3.44037925E-02  4.26307568E-05 -4.37892285E-04 -5.27280611E-04 -4.30487512E-04
  1.15775481E-05 -1.74632139E-04 -3.48611173E-04 -1.58112267E-05 -1.98768381E-04
  7.87011222E-04 -1.19625094E-03 -8.55891887E-04 -8.10899496E-03 -8.53543690E-03
  4.90349123E-03 -6.91373151E-03 -6.15651433E-03  3.19166281E-03  3.15827845E-04
 -1.46597706E-03 -1.40343601E-03  7.09022915E-04 -5.43914133E-04  6.22832848E-04
  7.00427841E-04 -5.23633693E-04 -2.54052504E-05  1.59369089E-04 -6.91563498E-04
 -7.39762926E-04  1.31468376E-04  2.72843985E-04  5.89783195E-04 -1.45721694E-06
  2.12823685E-04  5.16788753E-04  2.50764830E-04 -1.16781384E-03 -1.17412418E-03
  8.86010316E-05 -2.11119859E-04  6.33807051E-04  3.27657648E-05 -1.36870258E-04
  5.96617973E-04  2.19367178E-03 -3.62526520E-03 -4.30257526E-03 -1.56876680E-03
  2.10068946E-02  5.08582097E-03 -2.06169773E-03  1.64117671E-02  3.55083190E-03
  2.88519818E-04 -1.28639601E-03 -1.16354203E-03  7.39291907E-04  5.61631375E-04
  4.80545916E-04  6.52523388E-04  3.02047782E-04 -1.53587993E-04 -9.59245123E-05
  6.38533507E-04  4.63453969E-04  4.79343162E-04 -9.46912840E-05  1.63677808E-04
  3.33255473E-04 -7.58882589E-05  1.18817325E-04  4.99514605E-04 -2.53804831E-03
 -2.13814772E-03  1.57119322E-04 -2.81783542E-05  5.90406375E-04  2.58568058E-04
 -1.95035577E-05  6.54095089E-04 -3.16504232E-03  5.72374360E-03  8.26430935E-03
 -1.41254462E-03 -3.35898765E-03 -2.61508754E-02 -8.32379053E-04 -2.71894019E-03
 -2.22428739E-02  3.95764351E-04 -1.84770320E-03 -2.53182401E-03  6.50754174E-04
  2.67476301E-05  9.76166775E-04  6.89174983E-04  1.30726356E-04  1.22088935E-03
  5.98205255E-05 -5.88017175E-04 -7.05182579E-04 -2.96769073E-04  1.81264921E-03
 -1.66104789E-03 -1.11348853E-04  1.53215408E-03 -9.71833304E-04  6.17848191E-05
 -9.78769046E-04 -1.38275253E-03 -8.02720534E-03 -2.46632097E-03 -4.85035327E-04
 -6.32395933E-03 -1.63397619E-03  6.87977754E-05  6.16184430E-03 -1.02984336E-02
 -1.45276856E-02  4.15083831E-02 -7.57299416E-03 -3.09607590E-02  3.35587995E-02
 -6.29088972E-03 -2.55030132E-02  2.14569217E-04 -7.16834317E-04 -7.73891960E-04
  1.00551347E-03 -1.11379927E-04 -1.92202648E-04  3.02160133E-04  3.23096748E-05
  1.79704100E-05  6.37958429E-05 -9.35937303E-04 -1.31097637E-03 -6.88314138E-03
  3.24783519E-03 -6.51604083E-04 -5.49223083E-03  2.29921900E-03 -5.74826610E-06
  6.12649962E-05 -6.18354160E-04 -8.62644326E-04 -1.16861203E-03 -2.45211016E-03
 -1.78951271E-03 -8.82528802E-04 -1.98100649E-03 -1.04607947E-03 -1.04618295E-04
  4.21634177E-03  7.23012019E-03  1.33812319E-02 -3.16927180E-04  9.85031636E-03
  1.22541954E-02 -3.10145572E-04  8.84963179E-03 -8.11568926E-06  3.16959641E-05
  1.47377992E-04 -2.63892679E-05  5.99346354E-05  2.29899607E-05 -1.95759603E-04
 -5.65575798E-05 -2.09649343E-05  1.24305323E-06  1.91019673E-04 -1.19021682E-03
 -2.47853514E-04  2.88637191E-05 -6.36462889E-05  5.01844368E-04  3.72169537E-04
  2.95755884E-04  2.53703774E-05  3.76910877E-04 -5.12690431E-04 -8.89213846E-08
 -2.15569231E-05 -4.73598025E-05 -5.47594065E-04 -1.53650289E-05  7.44545409E-04
  7.16417784E-05 -1.16786689E-04  1.18400483E-04 -8.00523392E-04  8.46386214E-05
 -3.21494869E-04  5.36573370E-05  2.77781138E-04 -3.07902306E-04 -1.91943153E-04
  8.63982711E-05 -1.18063750E-04 -7.10243756E-04 -9.43914893E-05  1.10652956E-03
  9.65511197E-05 -1.06998488E-03 -4.17536215E-04 -1.25698250E-03  4.52757143E-05
 -6.95383572E-04  1.30262481E-05 -1.38297335E-04  1.64824660E-03 -1.74438566E-05
 -4.82917151E-05 -1.38635235E-04 -8.70832871E-04  1.70923384E-04  8.28583295E-04
 -4.44554665E-05 -6.26378028E-04  1.49335693E-04 -1.64265940E-03  4.23168118E-05
 -1.27555127E-03  1.04719545E-04 -1.13440149E-03  4.07909854E-04 -3.57014633E-04
  1.88597744E-04 -3.65266344E-04 -2.04813056E-03 -1.28502020E-04  1.32702274E-03
  1.93376871E-03  2.01814902E-03 -2.40936807E-05 -9.08465740E-04  1.76862554E-05
 -1.17308191E-03 -1.44045612E-05 -9.50969313E-05  6.50630149E-06 -1.05455589E-04
  1.14311852E-06 -6.55988968E-05 -1.23471041E-04 -6.14358951E-05 -2.19098682E-04
  6.93002720E-05  2.12837990E-04  1.12118945E-04  1.27036011E-04  3.85681104E-04
  4.13860050E-04 -2.26923895E-05 -2.70823693E-05  1.89933443E-04 -1.58111777E-04
 -3.97365820E-05  1.41569556E-06 -5.69297175E-05  4.30883597E-05 -1.07162559E-04
  7.63187405E-05  9.78375761E-05  6.39975301E-05  9.08158776E-05  1.33047188E-04
[truncated: 9,987,797 more chars]
