# Supplementary material for: Morphology Effects on Free Energies of Proton-Coupled Electron Transfer in Polyoxotungstates
Source: Inorg Chem. 2025 Oct 23;64(49):23834–45. doi: 10.1021/acs.inorgchem.5c02910 (PMC12709570; doi:10.1021/acs.inorgchem.5c02910)
Supplement: Supplementary file 2 [file ic5c02910_si_002.zip › W6O19_Me4N_0H_IP_Sp2_SP.fchk]

W6O19_Me4N_0H_IP_Sp2_SP                                                 
Freq      UB3LYP                                                      LANL2DZ             
Number of atoms                            I               59
Info1-9                                    I   N=           9
         127         127           0           0           0         100
           6          18        -502
Charge                                     I                1
Multiplicity                               I                2
Number of electrons                        I              321
Number of alpha electrons                  I              161
Number of beta electrons                   I              160
Number of basis functions                  I              441
Number of independent functions            I              441
Number of point charges in /Mol/           I                0
Number of translation vectors              I                0
Atomic numbers                             I   N=          59
          74          74          74          74          74          74
           8           8           8           8           8           8
           8           8           8           8           8           8
           8           8           8           8           8           8
           8           7           7           6           1           1
           1           6           1           1           1           6
           1           1           1           6           1           1
           1           6           1           1           1           6
           1           1           1           6           1           1
           1           6           1           1           1
Nuclear charges                            R   N=          59
  1.40000000E+01  1.40000000E+01  1.40000000E+01  1.40000000E+01  1.40000000E+01
  1.40000000E+01  8.00000000E+00  8.00000000E+00  8.00000000E+00  8.00000000E+00
  8.00000000E+00  8.00000000E+00  8.00000000E+00  8.00000000E+00  8.00000000E+00
  8.00000000E+00  8.00000000E+00  8.00000000E+00  8.00000000E+00  8.00000000E+00
  8.00000000E+00  8.00000000E+00  8.00000000E+00  8.00000000E+00  8.00000000E+00
  7.00000000E+00  7.00000000E+00  6.00000000E+00  1.00000000E+00  1.00000000E+00
  1.00000000E+00  6.00000000E+00  1.00000000E+00  1.00000000E+00  1.00000000E+00
  6.00000000E+00  1.00000000E+00  1.00000000E+00  1.00000000E+00  6.00000000E+00
  1.00000000E+00  1.00000000E+00  1.00000000E+00  6.00000000E+00  1.00000000E+00
  1.00000000E+00  1.00000000E+00  6.00000000E+00  1.00000000E+00  1.00000000E+00
  1.00000000E+00  6.00000000E+00  1.00000000E+00  1.00000000E+00  1.00000000E+00
  6.00000000E+00  1.00000000E+00  1.00000000E+00  1.00000000E+00
Current cartesian coordinates              R   N=         177
 -3.58893199E+00  8.73015100E-02 -2.69455870E+00  3.58888089E+00 -8.52873280E-02
  2.69840407E+00 -4.01767245E-01 -4.45880136E+00  3.94296911E-01  4.01697248E-01
  4.46047161E+00 -3.90217220E-01 -2.66786624E+00  5.55877980E-01  3.57431859E+00
  2.66759593E+00 -5.54491187E-01 -3.57052235E+00 -6.21860494E+00  1.51695873E-01
 -4.64329531E+00  6.21755040E+00 -1.48774622E-01  4.64897560E+00 -3.14999782E+00
 -3.44472891E+00 -1.81437341E+00  3.14974263E+00  3.44650309E+00  1.81788429E+00
 -6.94897850E-01 -7.70441731E+00  6.80407116E-01  6.94846750E-01  7.70599307E+00
 -6.76752613E-01 -2.51595676E+00  3.58295278E+00 -2.43207008E+00  2.51597558E+00
 -3.58103308E+00  2.43637465E+00 -4.61690141E+00  9.58238508E-01  6.17093456E+00
  4.61690889E+00 -9.57643510E-01 -6.16690967E+00 -4.94147511E+00  5.05883434E-01
  6.92013814E-01  4.94126905E+00 -5.04636481E-01 -6.87990814E-01 -2.42014590E+00
 -3.07559549E+00  3.12670483E+00  2.42021952E+00  3.07665158E+00 -3.12314670E+00
 -7.29596847E-01 -3.68920011E-01 -4.94232179E+00  7.29392679E-01  3.70775456E-01
  4.94602921E+00  1.78719324E+00 -3.95092806E+00 -2.50495303E+00 -1.78761284E+00
  3.95202761E+00  2.50922737E+00 -1.37988779E-04  9.59847873E-04  1.74977279E-03
  1.32035693E+01 -6.01351929E-03 -1.11835128E-02 -1.32022182E+01 -5.42903843E-03
 -1.60401090E-02 -1.59449837E+01  4.47929545E-01  7.05510238E-01 -1.71570560E+01
 -5.21781501E-01 -6.54928166E-01 -1.62610008E+01 -2.98720138E-01  2.60374391E+00
 -1.63118759E+01  2.47920183E+00  6.68377119E-01 -1.14850392E+01  1.32692989E+00
  1.86379330E+00 -1.18551383E+01  5.63820693E-01  3.74653689E+00 -9.51917412E+00
  9.89878296E-01  1.32967922E+00 -1.19030976E+01  3.34806947E+00  1.81838129E+00
 -1.26569567E+01 -2.82529916E+00  2.18281129E-02 -1.39004438E+01 -3.75858573E+00
 -1.33527492E+00 -1.06820720E+01 -3.12479623E+00 -4.96746751E-01 -1.30103166E+01
 -3.54157338E+00  1.92503932E+00 -1.27243764E+01  1.02687731E+00 -2.65480643E+00
 -1.07528686E+01  6.80615193E-01 -3.15956739E+00 -1.39803999E+01  5.98440080E-02
 -3.97836682E+00 -1.31175736E+01  3.05385803E+00 -2.65091926E+00  1.26717059E+01
  2.81680835E+00 -3.35692085E-02  1.39229333E+01  3.73745455E+00  1.32557851E+00
  1.30229172E+01  3.54194161E+00 -1.93419905E+00  1.06992854E+01  3.12233743E+00
  4.91245531E-01  1.27260204E+01 -1.05206007E+00  2.62295298E+00  1.31119137E+01
 -3.08046564E+00  2.60634039E+00  1.39871442E+01 -9.80658747E-02  3.95050636E+00
  1.07562473E+01 -7.02330302E-01  3.13216992E+00  1.14751710E+01 -1.31863993E+00
 -1.89404048E+00  1.18441665E+01 -5.46603664E-01 -3.77334855E+00  1.18841908E+01
 -3.34238922E+00 -1.86228175E+00  9.51289637E+00 -9.74879805E-01 -1.35220687E+00
  1.59427594E+01 -4.68646878E-01 -7.41054324E-01  1.62580168E+01  2.86088942E-01
 -2.63640427E+00  1.71616045E+01  4.89897776E-01  6.21525140E-01  1.63012329E+01
 -2.50141394E+00 -7.13277239E-01
Force Field                                I                0
Int Atom Types                             I   N=          59
           0           0           0           0           0           0
           0           0           0           0           0           0
           0           0           0           0           0           0
           0           0           0           0           0           0
           0           0           0           0           0           0
           0           0           0           0           0           0
           0           0           0           0           0           0
           0           0           0           0           0           0
           0           0           0           0           0           0
           0           0           0           0           0
MM charges                                 R   N=          59
  0.00000000E+00  0.00000000E+00  0.00000000E+00  0.00000000E+00  0.00000000E+00
  0.00000000E+00  0.00000000E+00  0.00000000E+00  0.00000000E+00  0.00000000E+00
  0.00000000E+00  0.00000000E+00  0.00000000E+00  0.00000000E+00  0.00000000E+00
  0.00000000E+00  0.00000000E+00  0.00000000E+00  0.00000000E+00  0.00000000E+00
  0.00000000E+00  0.00000000E+00  0.00000000E+00  0.00000000E+00  0.00000000E+00
  0.00000000E+00  0.00000000E+00  0.00000000E+00  0.00000000E+00  0.00000000E+00
  0.00000000E+00  0.00000000E+00  0.00000000E+00  0.00000000E+00  0.00000000E+00
  0.00000000E+00  0.00000000E+00  0.00000000E+00  0.00000000E+00  0.00000000E+00
  0.00000000E+00  0.00000000E+00  0.00000000E+00  0.00000000E+00  0.00000000E+00
  0.00000000E+00  0.00000000E+00  0.00000000E+00  0.00000000E+00  0.00000000E+00
  0.00000000E+00  0.00000000E+00  0.00000000E+00  0.00000000E+00  0.00000000E+00
  0.00000000E+00  0.00000000E+00  0.00000000E+00  0.00000000E+00
Integer atomic weights                     I   N=          59
           0           0           0           0           0           0
           0           0           0           0           0           0
           0           0           0           0           0           0
           0           0           0           0           0           0
           0           0           0           0           0           0
           0           0           0           0           0           0
           0           0           0           0           0           0
           0           0           0           0           0           0
           0           0           0           0           0           0
           0           0           0           0           0
Real atomic weights                        R   N=          59
  0.00000000E+00  0.00000000E+00  0.00000000E+00  0.00000000E+00  0.00000000E+00
  0.00000000E+00  0.00000000E+00  0.00000000E+00  0.00000000E+00  0.00000000E+00
  0.00000000E+00  0.00000000E+00  0.00000000E+00  0.00000000E+00  0.00000000E+00
  0.00000000E+00  0.00000000E+00  0.00000000E+00  0.00000000E+00  0.00000000E+00
  0.00000000E+00  0.00000000E+00  0.00000000E+00  0.00000000E+00  0.00000000E+00
  0.00000000E+00  0.00000000E+00  0.00000000E+00  0.00000000E+00  0.00000000E+00
  0.00000000E+00  0.00000000E+00  0.00000000E+00  0.00000000E+00  0.00000000E+00
  0.00000000E+00  0.00000000E+00  0.00000000E+00  0.00000000E+00  0.00000000E+00
  0.00000000E+00  0.00000000E+00  0.00000000E+00  0.00000000E+00  0.00000000E+00
  0.00000000E+00  0.00000000E+00  0.00000000E+00  0.00000000E+00  0.00000000E+00
  0.00000000E+00  0.00000000E+00  0.00000000E+00  0.00000000E+00  0.00000000E+00
  0.00000000E+00  0.00000000E+00  0.00000000E+00  0.00000000E+00
Atom fragment info                         I   N=          59
           0           0           0           0           0           0
           0           0           0           0           0           0
           0           0           0           0           0           0
           0           0           0           0           0           0
           0           0           0           0           0           0
           0           0           0           0           0           0
           0           0           0           0           0           0
           0           0           0           0           0           0
           0           0           0           0           0           0
           0           0           0           0           0
Atom residue num                           I   N=          59
           0           0           0           0           0           0
           0           0           0           0           0           0
           0           0           0           0           0           0
           0           0           0           0           0           0
           0           0           0           0           0           0
           0           0           0           0           0           0
           0           0           0           0           0           0
           0           0           0           0           0           0
           0           0           0           0           0           0
           0           0           0           0           0
Nuclear spins                              I   N=          59
           0           0           0           0           0           0
           0           0           0           0           0           0
           0           0           0           0           0           0
           0           0           0           0           0           0
           0           0           0           0           0           0
           0           0           0           0           0           0
           0           0           0           0           0           0
           0           0           0           0           0           0
           0           0           0           0           0           0
           0           0           0           0           0
Nuclear ZEff                               R   N=          59
  0.00000000E+00  0.00000000E+00  0.00000000E+00  0.00000000E+00  0.00000000E+00
  0.00000000E+00  0.00000000E+00  0.00000000E+00  0.00000000E+00  0.00000000E+00
  0.00000000E+00  0.00000000E+00  0.00000000E+00  0.00000000E+00  0.00000000E+00
  0.00000000E+00  0.00000000E+00  0.00000000E+00  0.00000000E+00  0.00000000E+00
  0.00000000E+00  0.00000000E+00  0.00000000E+00  0.00000000E+00  0.00000000E+00
  0.00000000E+00  0.00000000E+00  0.00000000E+00  0.00000000E+00  0.00000000E+00
  0.00000000E+00  0.00000000E+00  0.00000000E+00  0.00000000E+00  0.00000000E+00
  0.00000000E+00  0.00000000E+00  0.00000000E+00  0.00000000E+00  0.00000000E+00
  0.00000000E+00  0.00000000E+00  0.00000000E+00  0.00000000E+00  0.00000000E+00
  0.00000000E+00  0.00000000E+00  0.00000000E+00  0.00000000E+00  0.00000000E+00
  0.00000000E+00  0.00000000E+00  0.00000000E+00  0.00000000E+00  0.00000000E+00
  0.00000000E+00  0.00000000E+00  0.00000000E+00  0.00000000E+00
Nuclear ZNuc                               R   N=          59
  0.00000000E+00  0.00000000E+00  0.00000000E+00  0.00000000E+00  0.00000000E+00
  0.00000000E+00  0.00000000E+00  0.00000000E+00  0.00000000E+00  0.00000000E+00
  0.00000000E+00  0.00000000E+00  0.00000000E+00  0.00000000E+00  0.00000000E+00
  0.00000000E+00  0.00000000E+00  0.00000000E+00  0.00000000E+00  0.00000000E+00
  0.00000000E+00  0.00000000E+00  0.00000000E+00  0.00000000E+00  0.00000000E+00
  0.00000000E+00  0.00000000E+00  0.00000000E+00  0.00000000E+00  0.00000000E+00
  0.00000000E+00  0.00000000E+00  0.00000000E+00  0.00000000E+00  0.00000000E+00
  0.00000000E+00  0.00000000E+00  0.00000000E+00  0.00000000E+00  0.00000000E+00
  0.00000000E+00  0.00000000E+00  0.00000000E+00  0.00000000E+00  0.00000000E+00
  0.00000000E+00  0.00000000E+00  0.00000000E+00  0.00000000E+00  0.00000000E+00
  0.00000000E+00  0.00000000E+00  0.00000000E+00  0.00000000E+00  0.00000000E+00
  0.00000000E+00  0.00000000E+00  0.00000000E+00  0.00000000E+00
Nuclear QMom                               R   N=          59
  0.00000000E+00  0.00000000E+00  0.00000000E+00  0.00000000E+00  0.00000000E+00
  0.00000000E+00  0.00000000E+00  0.00000000E+00  0.00000000E+00  0.00000000E+00
  0.00000000E+00  0.00000000E+00  0.00000000E+00  0.00000000E+00  0.00000000E+00
  0.00000000E+00  0.00000000E+00  0.00000000E+00  0.00000000E+00  0.00000000E+00
  0.00000000E+00  0.00000000E+00  0.00000000E+00  0.00000000E+00  0.00000000E+00
  0.00000000E+00  0.00000000E+00  0.00000000E+00  0.00000000E+00  0.00000000E+00
  0.00000000E+00  0.00000000E+00  0.00000000E+00  0.00000000E+00  0.00000000E+00
  0.00000000E+00  0.00000000E+00  0.00000000E+00  0.00000000E+00  0.00000000E+00
  0.00000000E+00  0.00000000E+00  0.00000000E+00  0.00000000E+00  0.00000000E+00
  0.00000000E+00  0.00000000E+00  0.00000000E+00  0.00000000E+00  0.00000000E+00
  0.00000000E+00  0.00000000E+00  0.00000000E+00  0.00000000E+00  0.00000000E+00
  0.00000000E+00  0.00000000E+00  0.00000000E+00  0.00000000E+00
Nuclear GFac                               R   N=          59
  0.00000000E+00  0.00000000E+00  0.00000000E+00  0.00000000E+00  0.00000000E+00
  0.00000000E+00  0.00000000E+00  0.00000000E+00  0.00000000E+00  0.00000000E+00
  0.00000000E+00  0.00000000E+00  0.00000000E+00  0.00000000E+00  0.00000000E+00
  0.00000000E+00  0.00000000E+00  0.00000000E+00  0.00000000E+00  0.00000000E+00
  0.00000000E+00  0.00000000E+00  0.00000000E+00  0.00000000E+00  0.00000000E+00
  0.00000000E+00  0.00000000E+00  0.00000000E+00  0.00000000E+00  0.00000000E+00
  0.00000000E+00  0.00000000E+00  0.00000000E+00  0.00000000E+00  0.00000000E+00
  0.00000000E+00  0.00000000E+00  0.00000000E+00  0.00000000E+00  0.00000000E+00
  0.00000000E+00  0.00000000E+00  0.00000000E+00  0.00000000E+00  0.00000000E+00
  0.00000000E+00  0.00000000E+00  0.00000000E+00  0.00000000E+00  0.00000000E+00
  0.00000000E+00  0.00000000E+00  0.00000000E+00  0.00000000E+00  0.00000000E+00
  0.00000000E+00  0.00000000E+00  0.00000000E+00  0.00000000E+00
MicOpt                                     I   N=          59
          -1          -1          -1          -1          -1          -1
          -1          -1          -1          -1          -1          -1
          -1          -1          -1          -1          -1          -1
          -1          -1          -1          -1          -1          -1
          -1          -1          -1          -1          -1          -1
          -1          -1          -1          -1          -1          -1
          -1          -1          -1          -1          -1          -1
          -1          -1          -1          -1          -1          -1
          -1          -1          -1          -1          -1          -1
          -1          -1          -1          -1          -1
Number of contracted shells                I              241
Number of primitive shells                 I              627
Pure/Cartesian d shells                    I                0
Pure/Cartesian f shells                    I                0
Highest angular momentum                   I                2
Largest degree of contraction              I                7
Shell types                                I   N=         241
           0           0           0           1           1           1
          -2          -2           0           0           0           1
           1           1          -2          -2           0           0
           0           1           1           1          -2          -2
           0           0           0           1           1           1
          -2          -2           0           0           0           1
           1           1          -2          -2           0           0
           0           1           1           1          -2          -2
           0           0           0           1           1           0
           0           0           1           1           0           0
           0           1           1           0           0           0
           1           1           0           0           0           1
           1           0           0           0           1           1
           0           0           0           1           1           0
           0           0           1           1           0           0
           0           1           1           0           0           0
           1           1           0           0           0           1
           1           0           0           0           1           1
           0           0           0           1           1           0
           0           0           1           1           0           0
           0           1           1           0           0           0
           1           1           0           0           0           1
           1           0           0           0           1           1
           0           0           0           1           1           0
           0           0           1           1           0           0
           0           1           1           0           0           0
           1           1           0           0           0           0
           0           0           0           0           0           1
           1           0           0           0           0           0
           0           0           0           0           1           1
           0           0           0           0           0           0
           0           0           0           1           1           0
           0           0           0           0           0           0
           0           0           1           1           0           0
           0           0           0           0           0           0
           0           1           1           0           0           0
           0           0           0           0           0           0
           1           1           0           0           0           0
           0           0           0           0           0           1
           1           0           0           0           0           0
           0
Number of primitives per shell             I   N=         241
           3           3           1           3           2           1
           2           1           3           3           1           3
           2           1           2           1           3           3
           1           3           2           1           2           1
           3           3           1           3           2           1
           2           1           3           3           1           3
           2           1           2           1           3           3
           1           3           2           1           2           1
           7           2           1           4           1           7
           2           1           4           1           7           2
           1           4           1           7           2           1
           4           1           7           2           1           4
           1           7           2           1           4           1
           7           2           1           4           1           7
           2           1           4           1           7           2
           1           4           1           7           2           1
           4           1           7           2           1           4
           1           7           2           1           4           1
           7           2           1           4           1           7
           2           1           4           1           7           2
           1           4           1           7           2           1
           4           1           7           2           1           4
           1           7           2           1           4           1
           7           2           1           4           1           7
           2           1           4           1           7           2
           1           4           1           7           2           1
           4           1           3           1           3           1
           3           1           7           2           1           4
           1           3           1           3           1           3
           1           7           2           1           4           1
           3           1           3           1           3           1
           7           2           1           4           1           3
           1           3           1           3           1           7
           2           1           4           1           3           1
           3           1           3           1           7           2
           1           4           1           3           1           3
           1           3           1           7           2           1
           4           1           3           1           3           1
           3           1           7           2           1           4
           1           3           1           3           1           3
           1
Shell to atom map                          I   N=         241
           1           1           1           1           1           1
           1           1           2           2           2           2
           2           2           2           2           3           3
           3           3           3           3           3           3
           4           4           4           4           4           4
           4           4           5           5           5           5
           5           5           5           5           6           6
           6           6           6           6           6           6
           7           7           7           7           7           8
           8           8           8           8           9           9
           9           9           9          10          10          10
          10          10          11          11          11          11
          11          12          12          12          12          12
          13          13          13          13          13          14
          14          14          14          14          15          15
          15          15          15          16          16          16
          16          16          17          17          17          17
          17          18          18          18          18          18
          19          19          19          19          19          20
          20          20          20          20          21          21
          21          21          21          22          22          22
          22          22          23          23          23          23
          23          24          24          24          24          24
          25          25          25          25          25          26
          26          26          26          26          27          27
          27          27          27          28          28          28
          28          28          29          29          30          30
          31          31          32          32          32          32
          32          33          33          34          34          35
          35          36          36          36          36          36
          37          37          38          38          39          39
          40          40          40          40          40          41
          41          42          42          43          43          44
          44          44          44          44          45          45
          46          46          47          47          48          48
          48          48          48          49          49          50
          50          51          51          52          52          52
          52          52          53          53          54          54
          55          55          56          56          56          56
          56          57          57          58          58          59
          59
Primitive exponents                        R   N=         627
  1.34700000E+00  4.36600000E-01  1.88300000E-01  2.13700000E+00  1.34700000E+00
  4.36600000E-01  5.18000000E-02  3.00500000E+00  1.22800000E+00  4.41500000E-01
  4.01000000E-01  9.00000000E-02  2.80000000E-02  9.51900000E-01  3.27000000E-01
  1.05400000E-01  1.34700000E+00  4.36600000E-01  1.88300000E-01  2.13700000E+00
  1.34700000E+00  4.36600000E-01  5.18000000E-02  3.00500000E+00  1.22800000E+00
  4.41500000E-01  4.01000000E-01  9.00000000E-02  2.80000000E-02  9.51900000E-01
  3.27000000E-01  1.05400000E-01  1.34700000E+00  4.36600000E-01  1.88300000E-01
  2.13700000E+00  1.34700000E+00  4.36600000E-01  5.18000000E-02  3.00500000E+00
  1.22800000E+00  4.41500000E-01  4.01000000E-01  9.00000000E-02  2.80000000E-02
  9.51900000E-01  3.27000000E-01  1.05400000E-01  1.34700000E+00  4.36600000E-01
  1.88300000E-01  2.13700000E+00  1.34700000E+00  4.36600000E-01  5.18000000E-02
  3.00500000E+00  1.22800000E+00  4.41500000E-01  4.01000000E-01  9.00000000E-02
  2.80000000E-02  9.51900000E-01  3.27000000E-01  1.05400000E-01  1.34700000E+00
  4.36600000E-01  1.88300000E-01  2.13700000E+00  1.34700000E+00  4.36600000E-01
  5.18000000E-02  3.00500000E+00  1.22800000E+00  4.41500000E-01  4.01000000E-01
  9.00000000E-02  2.80000000E-02  9.51900000E-01  3.27000000E-01  1.05400000E-01
  1.34700000E+00  4.36600000E-01  1.88300000E-01  2.13700000E+00  1.34700000E+00
  4.36600000E-01  5.18000000E-02  3.00500000E+00  1.22800000E+00  4.41500000E-01
  4.01000000E-01  9.00000000E-02  2.80000000E-02  9.51900000E-01  3.27000000E-01
  1.05400000E-01  7.81700000E+03  1.17600000E+03  2.73200000E+02  8.11700000E+01
  2.71800000E+01  9.53200000E+00  3.41400000E+00  9.53200000E+00  9.39800000E-01
  2.84600000E-01  3.51800000E+01  7.90400000E+00  2.30500000E+00  7.17100000E-01
  2.13700000E-01  7.81700000E+03  1.17600000E+03  2.73200000E+02  8.11700000E+01
  2.71800000E+01  9.53200000E+00  3.41400000E+00  9.53200000E+00  9.39800000E-01
  2.84600000E-01  3.51800000E+01  7.90400000E+00  2.30500000E+00  7.17100000E-01
  2.13700000E-01  7.81700000E+03  1.17600000E+03  2.73200000E+02  8.11700000E+01
  2.71800000E+01  9.53200000E+00  3.41400000E+00  9.53200000E+00  9.39800000E-01
  2.84600000E-01  3.51800000E+01  7.90400000E+00  2.30500000E+00  7.17100000E-01
  2.13700000E-01  7.81700000E+03  1.17600000E+03  2.73200000E+02  8.11700000E+01
  2.71800000E+01  9.53200000E+00  3.41400000E+00  9.53200000E+00  9.39800000E-01
  2.84600000E-01  3.51800000E+01  7.90400000E+00  2.30500000E+00  7.17100000E-01
  2.13700000E-01  7.81700000E+03  1.17600000E+03  2.73200000E+02  8.11700000E+01
  2.71800000E+01  9.53200000E+00  3.41400000E+00  9.53200000E+00  9.39800000E-01
  2.84600000E-01  3.51800000E+01  7.90400000E+00  2.30500000E+00  7.17100000E-01
  2.13700000E-01  7.81700000E+03  1.17600000E+03  2.73200000E+02  8.11700000E+01
  2.71800000E+01  9.53200000E+00  3.41400000E+00  9.53200000E+00  9.39800000E-01
  2.84600000E-01  3.51800000E+01  7.90400000E+00  2.30500000E+00  7.17100000E-01
  2.13700000E-01  7.81700000E+03  1.17600000E+03  2.73200000E+02  8.11700000E+01
  2.71800000E+01  9.53200000E+00  3.41400000E+00  9.53200000E+00  9.39800000E-01
  2.84600000E-01  3.51800000E+01  7.90400000E+00  2.30500000E+00  7.17100000E-01
  2.13700000E-01  7.81700000E+03  1.17600000E+03  2.73200000E+02  8.11700000E+01
  2.71800000E+01  9.53200000E+00  3.41400000E+00  9.53200000E+00  9.39800000E-01
  2.84600000E-01  3.51800000E+01  7.90400000E+00  2.30500000E+00  7.17100000E-01
  2.13700000E-01  7.81700000E+03  1.17600000E+03  2.73200000E+02  8.11700000E+01
  2.71800000E+01  9.53200000E+00  3.41400000E+00  9.53200000E+00  9.39800000E-01
  2.84600000E-01  3.51800000E+01  7.90400000E+00  2.30500000E+00  7.17100000E-01
  2.13700000E-01  7.81700000E+03  1.17600000E+03  2.73200000E+02  8.11700000E+01
  2.71800000E+01  9.53200000E+00  3.41400000E+00  9.53200000E+00  9.39800000E-01
  2.84600000E-01  3.51800000E+01  7.90400000E+00  2.30500000E+00  7.17100000E-01
  2.13700000E-01  7.81700000E+03  1.17600000E+03  2.73200000E+02  8.11700000E+01
  2.71800000E+01  9.53200000E+00  3.41400000E+00  9.53200000E+00  9.39800000E-01
  2.84600000E-01  3.51800000E+01  7.90400000E+00  2.30500000E+00  7.17100000E-01
  2.13700000E-01  7.81700000E+03  1.17600000E+03  2.73200000E+02  8.11700000E+01
  2.71800000E+01  9.53200000E+00  3.41400000E+00  9.53200000E+00  9.39800000E-01
  2.84600000E-01  3.51800000E+01  7.90400000E+00  2.30500000E+00  7.17100000E-01
  2.13700000E-01  7.81700000E+03  1.17600000E+03  2.73200000E+02  8.11700000E+01
  2.71800000E+01  9.53200000E+00  3.41400000E+00  9.53200000E+00  9.39800000E-01
  2.84600000E-01  3.51800000E+01  7.90400000E+00  2.30500000E+00  7.17100000E-01
  2.13700000E-01  7.81700000E+03  1.17600000E+03  2.73200000E+02  8.11700000E+01
  2.71800000E+01  9.53200000E+00  3.41400000E+00  9.53200000E+00  9.39800000E-01
  2.84600000E-01  3.51800000E+01  7.90400000E+00  2.30500000E+00  7.17100000E-01
  2.13700000E-01  7.81700000E+03  1.17600000E+03  2.73200000E+02  8.11700000E+01
  2.71800000E+01  9.53200000E+00  3.41400000E+00  9.53200000E+00  9.39800000E-01
  2.84600000E-01  3.51800000E+01  7.90400000E+00  2.30500000E+00  7.17100000E-01
  2.13700000E-01  7.81700000E+03  1.17600000E+03  2.73200000E+02  8.11700000E+01
  2.71800000E+01  9.53200000E+00  3.41400000E+00  9.53200000E+00  9.39800000E-01
  2.84600000E-01  3.51800000E+01  7.90400000E+00  2.30500000E+00  7.17100000E-01
  2.13700000E-01  7.81700000E+03  1.17600000E+03  2.73200000E+02  8.11700000E+01
  2.71800000E+01  9.53200000E+00  3.41400000E+00  9.53200000E+00  9.39800000E-01
  2.84600000E-01  3.51800000E+01  7.90400000E+00  2.30500000E+00  7.17100000E-01
  2.13700000E-01  7.81700000E+03  1.17600000E+03  2.73200000E+02  8.11700000E+01
  2.71800000E+01  9.53200000E+00  3.41400000E+00  9.53200000E+00  9.39800000E-01
  2.84600000E-01  3.51800000E+01  7.90400000E+00  2.30500000E+00  7.17100000E-01
  2.13700000E-01  7.81700000E+03  1.17600000E+03  2.73200000E+02  8.11700000E+01
  2.71800000E+01  9.53200000E+00  3.41400000E+00  9.53200000E+00  9.39800000E-01
  2.84600000E-01  3.51800000E+01  7.90400000E+00  2.30500000E+00  7.17100000E-01
  2.13700000E-01  5.90900000E+03  8.87500000E+02  2.04700000E+02  5.98400000E+01
  2.00000000E+01  7.19300000E+00  2.68600000E+00  7.19300000E+00  7.00000000E-01
  2.13300000E-01  2.67900000E+01  5.95600000E+00  1.70700000E+00  5.31400000E-01
  1.65400000E-01  5.90900000E+03  8.87500000E+02  2.04700000E+02  5.98400000E+01
  2.00000000E+01  7.19300000E+00  2.68600000E+00  7.19300000E+00  7.00000000E-01
  2.13300000E-01  2.67900000E+01  5.95600000E+00  1.70700000E+00  5.31400000E-01
  1.65400000E-01  4.23300000E+03  6.34900000E+02  1.46100000E+02  4.25000000E+01
  1.41900000E+01  5.14800000E+00  1.96700000E+00  5.14800000E+00  4.96200000E-01
  1.53300000E-01  1.81600000E+01  3.98600000E+00  1.14300000E+00  3.59400000E-01
  1.14600000E-01  1.92406000E+01  2.89920000E+00  6.53400000E-01  1.77600000E-01
  1.92406000E+01  2.89920000E+00  6.53400000E-01  1.77600000E-01  1.92406000E+01
  2.89920000E+00  6.53400000E-01  1.77600000E-01  4.23300000E+03  6.34900000E+02
  1.46100000E+02  4.25000000E+01  1.41900000E+01  5.14800000E+00  1.96700000E+00
  5.14800000E+00  4.96200000E-01  1.53300000E-01  1.81600000E+01  3.98600000E+00
  1.14300000E+00  3.59400000E-01  1.14600000E-01  1.92406000E+01  2.89920000E+00
  6.53400000E-01  1.77600000E-01  1.92406000E+01  2.89920000E+00  6.53400000E-01
  1.77600000E-01  1.92406000E+01  2.89920000E+00  6.53400000E-01  1.77600000E-01
  4.23300000E+03  6.34900000E+02  1.46100000E+02  4.25000000E+01  1.41900000E+01
  5.14800000E+00  1.96700000E+00  5.14800000E+00  4.96200000E-01  1.53300000E-01
  1.81600000E+01  3.98600000E+00  1.14300000E+00  3.59400000E-01  1.14600000E-01
  1.92406000E+01  2.89920000E+00  6.53400000E-01  1.77600000E-01  1.92406000E+01
  2.89920000E+00  6.53400000E-01  1.77600000E-01  1.92406000E+01  2.89920000E+00
  6.53400000E-01  1.77600000E-01  4.23300000E+03  6.34900000E+02  1.46100000E+02
  4.25000000E+01  1.41900000E+01  5.14800000E+00  1.96700000E+00  5.14800000E+00
  4.96200000E-01  1.53300000E-01  1.81600000E+01  3.98600000E+00  1.14300000E+00
  3.59400000E-01  1.14600000E-01  1.92406000E+01  2.89920000E+00  6.53400000E-01
  1.77600000E-01  1.92406000E+01  2.89920000E+00  6.53400000E-01  1.77600000E-01
  1.92406000E+01  2.89920000E+00  6.53400000E-01  1.77600000E-01  4.23300000E+03
  6.34900000E+02  1.46100000E+02  4.25000000E+01  1.41900000E+01  5.14800000E+00
  1.96700000E+00  5.14800000E+00  4.96200000E-01  1.53300000E-01  1.81600000E+01
  3.98600000E+00  1.14300000E+00  3.59400000E-01  1.14600000E-01  1.92406000E+01
  2.89920000E+00  6.53400000E-01  1.77600000E-01  1.92406000E+01  2.89920000E+00
  6.53400000E-01  1.77600000E-01  1.92406000E+01  2.89920000E+00  6.53400000E-01
  1.77600000E-01  4.23300000E+03  6.34900000E+02  1.46100000E+02  4.25000000E+01
  1.41900000E+01  5.14800000E+00  1.96700000E+00  5.14800000E+00  4.96200000E-01
  1.53300000E-01  1.81600000E+01  3.98600000E+00  1.14300000E+00  3.59400000E-01
  1.14600000E-01  1.92406000E+01  2.89920000E+00  6.53400000E-01  1.77600000E-01
  1.92406000E+01  2.89920000E+00  6.53400000E-01  1.77600000E-01  1.92406000E+01
  2.89920000E+00  6.53400000E-01  1.77600000E-01  4.23300000E+03  6.34900000E+02
  1.46100000E+02  4.25000000E+01  1.41900000E+01  5.14800000E+00  1.96700000E+00
  5.14800000E+00  4.96200000E-01  1.53300000E-01  1.81600000E+01  3.98600000E+00
  1.14300000E+00  3.59400000E-01  1.14600000E-01  1.92406000E+01  2.89920000E+00
  6.53400000E-01  1.77600000E-01  1.92406000E+01  2.89920000E+00  6.53400000E-01
  1.77600000E-01  1.92406000E+01  2.89920000E+00  6.53400000E-01  1.77600000E-01
  4.23300000E+03  6.34900000E+02  1.46100000E+02  4.25000000E+01  1.41900000E+01
  5.14800000E+00  1.96700000E+00  5.14800000E+00  4.96200000E-01  1.53300000E-01
  1.81600000E+01  3.98600000E+00  1.14300000E+00  3.59400000E-01  1.14600000E-01
  1.92406000E+01  2.89920000E+00  6.53400000E-01  1.77600000E-01  1.92406000E+01
  2.89920000E+00  6.53400000E-01  1.77600000E-01  1.92406000E+01  2.89920000E+00
  6.53400000E-01  1.77600000E-01
Contraction coefficients                   R   N=         627
 -2.38270819E-01 -8.73267970E-01  1.69961158E+00 -1.39161500E+00  1.75102600E+00
  4.69464700E-01  1.00000000E+00 -2.40556312E-01  7.36409238E-01  4.88148725E-01
 -1.49749946E-01  1.07074633E+00  1.00000000E+00  4.98526499E-01  6.11110999E-01
  1.00000000E+00 -2.38270819E-01 -8.73267970E-01  1.69961158E+00 -1.39161500E+00
  1.75102600E+00  4.69464700E-01  1.00000000E+00 -2.40556312E-01  7.36409238E-01
  4.88148725E-01 -1.49749946E-01  1.07074633E+00  1.00000000E+00  4.98526499E-01
  6.11110999E-01  1.00000000E+00 -2.38270819E-01 -8.73267970E-01  1.69961158E+00
 -1.39161500E+00  1.75102600E+00  4.69464700E-01  1.00000000E+00 -2.40556312E-01
  7.36409238E-01  4.88148725E-01 -1.49749946E-01  1.07074633E+00  1.00000000E+00
  4.98526499E-01  6.11110999E-01  1.00000000E+00 -2.38270819E-01 -8.73267970E-01
  1.69961158E+00 -1.39161500E+00  1.75102600E+00  4.69464700E-01  1.00000000E+00
 -2.40556312E-01  7.36409238E-01  4.88148725E-01 -1.49749946E-01  1.07074633E+00
  1.00000000E+00  4.98526499E-01  6.11110999E-01  1.00000000E+00 -2.38270819E-01
 -8.73267970E-01  1.69961158E+00 -1.39161500E+00  1.75102600E+00  4.69464700E-01
  1.00000000E+00 -2.40556312E-01  7.36409238E-01  4.88148725E-01 -1.49749946E-01
  1.07074633E+00  1.00000000E+00  4.98526499E-01  6.11110999E-01  1.00000000E+00
 -2.38270819E-01 -8.73267970E-01  1.69961158E+00 -1.39161500E+00  1.75102600E+00
  4.69464700E-01  1.00000000E+00 -2.40556312E-01  7.36409238E-01  4.88148725E-01
 -1.49749946E-01  1.07074633E+00  1.00000000E+00  4.98526499E-01  6.11110999E-01
  1.00000000E+00  1.17600033E-03  8.96800252E-03  4.28680121E-02  1.43930040E-01
  3.55630100E-01  4.61248130E-01  1.40206039E-01 -1.54153074E-01  1.05691451E+00
  1.00000000E+00  1.95800005E-02  1.24200003E-01  3.94714010E-01  6.27376016E-01
  1.00000000E+00  1.17600033E-03  8.96800252E-03  4.28680121E-02  1.43930040E-01
  3.55630100E-01  4.61248130E-01  1.40206039E-01 -1.54153074E-01  1.05691451E+00
  1.00000000E+00  1.95800005E-02  1.24200003E-01  3.94714010E-01  6.27376016E-01
  1.00000000E+00  1.17600033E-03  8.96800252E-03  4.28680121E-02  1.43930040E-01
  3.55630100E-01  4.61248130E-01  1.40206039E-01 -1.54153074E-01  1.05691451E+00
  1.00000000E+00  1.95800005E-02  1.24200003E-01  3.94714010E-01  6.27376016E-01
  1.00000000E+00  1.17600033E-03  8.96800252E-03  4.28680121E-02  1.43930040E-01
  3.55630100E-01  4.61248130E-01  1.40206039E-01 -1.54153074E-01  1.05691451E+00
  1.00000000E+00  1.95800005E-02  1.24200003E-01  3.94714010E-01  6.27376016E-01
  1.00000000E+00  1.17600033E-03  8.96800252E-03  4.28680121E-02  1.43930040E-01
  3.55630100E-01  4.61248130E-01  1.40206039E-01 -1.54153074E-01  1.05691451E+00
  1.00000000E+00  1.95800005E-02  1.24200003E-01  3.94714010E-01  6.27376016E-01
  1.00000000E+00  1.17600033E-03  8.96800252E-03  4.28680121E-02  1.43930040E-01
  3.55630100E-01  4.61248130E-01  1.40206039E-01 -1.54153074E-01  1.05691451E+00
  1.00000000E+00  1.95800005E-02  1.24200003E-01  3.94714010E-01  6.27376016E-01
  1.00000000E+00  1.17600033E-03  8.96800252E-03  4.28680121E-02  1.43930040E-01
  3.55630100E-01  4.61248130E-01  1.40206039E-01 -1.54153074E-01  1.05691451E+00
  1.00000000E+00  1.95800005E-02  1.24200003E-01  3.94714010E-01  6.27376016E-01
  1.00000000E+00  1.17600033E-03  8.96800252E-03  4.28680121E-02  1.43930040E-01
  3.55630100E-01  4.61248130E-01  1.40206039E-01 -1.54153074E-01  1.05691451E+00
  1.00000000E+00  1.95800005E-02  1.24200003E-01  3.94714010E-01  6.27376016E-01
  1.00000000E+00  1.17600033E-03  8.96800252E-03  4.28680121E-02  1.43930040E-01
  3.55630100E-01  4.61248130E-01  1.40206039E-01 -1.54153074E-01  1.05691451E+00
  1.00000000E+00  1.95800005E-02  1.24200003E-01  3.94714010E-01  6.27376016E-01
  1.00000000E+00  1.17600033E-03  8.96800252E-03  4.28680121E-02  1.43930040E-01
  3.55630100E-01  4.61248130E-01  1.40206039E-01 -1.54153074E-01  1.05691451E+00
  1.00000000E+00  1.95800005E-02  1.24200003E-01  3.94714010E-01  6.27376016E-01
  1.00000000E+00  1.17600033E-03  8.96800252E-03  4.28680121E-02  1.43930040E-01
  3.55630100E-01  4.61248130E-01  1.40206039E-01 -1.54153074E-01  1.05691451E+00
  1.00000000E+00  1.95800005E-02  1.24200003E-01  3.94714010E-01  6.27376016E-01
  1.00000000E+00  1.17600033E-03  8.96800252E-03  4.28680121E-02  1.43930040E-01
  3.55630100E-01  4.61248130E-01  1.40206039E-01 -1.54153074E-01  1.05691451E+00
  1.00000000E+00  1.95800005E-02  1.24200003E-01  3.94714010E-01  6.27376016E-01
  1.00000000E+00  1.17600033E-03  8.96800252E-03  4.28680121E-02  1.43930040E-01
  3.55630100E-01  4.61248130E-01  1.40206039E-01 -1.54153074E-01  1.05691451E+00
  1.00000000E+00  1.95800005E-02  1.24200003E-01  3.94714010E-01  6.27376016E-01
  1.00000000E+00  1.17600033E-03  8.96800252E-03  4.28680121E-02  1.43930040E-01
  3.55630100E-01  4.61248130E-01  1.40206039E-01 -1.54153074E-01  1.05691451E+00
  1.00000000E+00  1.95800005E-02  1.24200003E-01  3.94714010E-01  6.27376016E-01
  1.00000000E+00  1.17600033E-03  8.96800252E-03  4.28680121E-02  1.43930040E-01
  3.55630100E-01  4.61248130E-01  1.40206039E-01 -1.54153074E-01  1.05691451E+00
  1.00000000E+00  1.95800005E-02  1.24200003E-01  3.94714010E-01  6.27376016E-01
  1.00000000E+00  1.17600033E-03  8.96800252E-03  4.28680121E-02  1.43930040E-01
  3.55630100E-01  4.61248130E-01  1.40206039E-01 -1.54153074E-01  1.05691451E+00
  1.00000000E+00  1.95800005E-02  1.24200003E-01  3.94714010E-01  6.27376016E-01
  1.00000000E+00  1.17600033E-03  8.96800252E-03  4.28680121E-02  1.43930040E-01
  3.55630100E-01  4.61248130E-01  1.40206039E-01 -1.54153074E-01  1.05691451E+00
  1.00000000E+00  1.95800005E-02  1.24200003E-01  3.94714010E-01  6.27376016E-01
  1.00000000E+00  1.17600033E-03  8.96800252E-03  4.28680121E-02  1.43930040E-01
  3.55630100E-01  4.61248130E-01  1.40206039E-01 -1.54153074E-01  1.05691451E+00
  1.00000000E+00  1.95800005E-02  1.24200003E-01  3.94714010E-01  6.27376016E-01
  1.00000000E+00  1.17600033E-03  8.96800252E-03  4.28680121E-02  1.43930040E-01
  3.55630100E-01  4.61248130E-01  1.40206039E-01 -1.54153074E-01  1.05691451E+00
  1.00000000E+00  1.95800005E-02  1.24200003E-01  3.94714010E-01  6.27376016E-01
  1.00000000E+00  1.18999955E-03  9.09899654E-03  4.41449832E-02  1.50463943E-01
  3.56740864E-01  4.46532830E-01  1.45602945E-01 -1.60405033E-01  1.05821522E+00
  1.00000000E+00  1.82539982E-02  1.16460989E-01  3.90177962E-01  6.37101939E-01
  1.00000000E+00  1.18999955E-03  9.09899654E-03  4.41449832E-02  1.50463943E-01
  3.56740864E-01  4.46532830E-01  1.45602945E-01 -1.60405033E-01  1.05821522E+00
  1.00000000E+00  1.82539982E-02  1.16460989E-01  3.90177962E-01  6.37101939E-01
  1.00000000E+00  1.21999969E-03  9.34199761E-03  4.54519884E-02  1.54656960E-01
  3.58865908E-01  4.38631888E-01  1.45917963E-01 -1.68366956E-01  1.06009072E+00
  1.00000000E+00  1.85389998E-02  1.15435999E-01  3.86187996E-01  6.40113993E-01
  1.00000000E+00  3.28280770E-02  2.31208542E-01  8.17239916E-01  1.00000000E+00
  3.28280770E-02  2.31208542E-01  8.17239916E-01  1.00000000E+00  3.28280770E-02
  2.31208542E-01  8.17239916E-01  1.00000000E+00  1.21999969E-03  9.34199761E-03
  4.54519884E-02  1.54656960E-01  3.58865908E-01  4.38631888E-01  1.45917963E-01
 -1.68366956E-01  1.06009072E+00  1.00000000E+00  1.85389998E-02  1.15435999E-01
  3.86187996E-01  6.40113993E-01  1.00000000E+00  3.28280770E-02  2.31208542E-01
  8.17239916E-01  1.00000000E+00  3.28280770E-02  2.31208542E-01  8.17239916E-01
  1.00000000E+00  3.28280770E-02  2.31208542E-01  8.17239916E-01  1.00000000E+00
  1.21999969E-03  9.34199761E-03  4.54519884E-02  1.54656960E-01  3.58865908E-01
  4.38631888E-01  1.45917963E-01 -1.68366956E-01  1.06009072E+00  1.00000000E+00
  1.85389998E-02  1.15435999E-01  3.86187996E-01  6.40113993E-01  1.00000000E+00
  3.28280770E-02  2.31208542E-01  8.17239916E-01  1.00000000E+00  3.28280770E-02
  2.31208542E-01  8.17239916E-01  1.00000000E+00  3.28280770E-02  2.31208542E-01
  8.17239916E-01  1.00000000E+00  1.21999969E-03  9.34199761E-03  4.54519884E-02
  1.54656960E-01  3.58865908E-01  4.38631888E-01  1.45917963E-01 -1.68366956E-01
  1.06009072E+00  1.00000000E+00  1.85389998E-02  1.15435999E-01  3.86187996E-01
  6.40113993E-01  1.00000000E+00  3.28280770E-02  2.31208542E-01  8.17239916E-01
  1.00000000E+00  3.28280770E-02  2.31208542E-01  8.17239916E-01  1.00000000E+00
  3.28280770E-02  2.31208542E-01  8.17239916E-01  1.00000000E+00  1.21999969E-03
  9.34199761E-03  4.54519884E-02  1.54656960E-01  3.58865908E-01  4.38631888E-01
  1.45917963E-01 -1.68366956E-01  1.06009072E+00  1.00000000E+00  1.85389998E-02
  1.15435999E-01  3.86187996E-01  6.40113993E-01  1.00000000E+00  3.28280770E-02
  2.31208542E-01  8.17239916E-01  1.00000000E+00  3.28280770E-02  2.31208542E-01
  8.17239916E-01  1.00000000E+00  3.28280770E-02  2.31208542E-01  8.17239916E-01
  1.00000000E+00  1.21999969E-03  9.34199761E-03  4.54519884E-02  1.54656960E-01
  3.58865908E-01  4.38631888E-01  1.45917963E-01 -1.68366956E-01  1.06009072E+00
  1.00000000E+00  1.85389998E-02  1.15435999E-01  3.86187996E-01  6.40113993E-01
  1.00000000E+00  3.28280770E-02  2.31208542E-01  8.17239916E-01  1.00000000E+00
  3.28280770E-02  2.31208542E-01  8.17239916E-01  1.00000000E+00  3.28280770E-02
  2.31208542E-01  8.17239916E-01  1.00000000E+00  1.21999969E-03  9.34199761E-03
  4.54519884E-02  1.54656960E-01  3.58865908E-01  4.38631888E-01  1.45917963E-01
 -1.68366956E-01  1.06009072E+00  1.00000000E+00  1.85389998E-02  1.15435999E-01
  3.86187996E-01  6.40113993E-01  1.00000000E+00  3.28280770E-02  2.31208542E-01
  8.17239916E-01  1.00000000E+00  3.28280770E-02  2.31208542E-01  8.17239916E-01
  1.00000000E+00  3.28280770E-02  2.31208542E-01  8.17239916E-01  1.00000000E+00
  1.21999969E-03  9.34199761E-03  4.54519884E-02  1.54656960E-01  3.58865908E-01
  4.38631888E-01  1.45917963E-01 -1.68366956E-01  1.06009072E+00  1.00000000E+00
  1.85389998E-02  1.15435999E-01  3.86187996E-01  6.40113993E-01  1.00000000E+00
  3.28280770E-02  2.31208542E-01  8.17239916E-01  1.00000000E+00  3.28280770E-02
  2.31208542E-01  8.17239916E-01  1.00000000E+00  3.28280770E-02  2.31208542E-01
  8.17239916E-01  1.00000000E+00
Coordinates of each shell                  R   N=         723
 -3.58893199E+00  8.73015100E-02 -2.69455870E+00 -3.58893199E+00  8.73015100E-02
 -2.69455870E+00 -3.58893199E+00  8.73015100E-02 -2.69455870E+00 -3.58893199E+00
  8.73015100E-02 -2.69455870E+00 -3.58893199E+00  8.73015100E-02 -2.69455870E+00
 -3.58893199E+00  8.73015100E-02 -2.69455870E+00 -3.58893199E+00  8.73015100E-02
 -2.69455870E+00 -3.58893199E+00  8.73015100E-02 -2.69455870E+00  3.58888089E+00
 -8.52873280E-02  2.69840407E+00  3.58888089E+00 -8.52873280E-02  2.69840407E+00
  3.58888089E+00 -8.52873280E-02  2.69840407E+00  3.58888089E+00 -8.52873280E-02
  2.69840407E+00  3.58888089E+00 -8.52873280E-02  2.69840407E+00  3.58888089E+00
 -8.52873280E-02  2.69840407E+00  3.58888089E+00 -8.52873280E-02  2.69840407E+00
  3.58888089E+00 -8.52873280E-02  2.69840407E+00 -4.01767245E-01 -4.45880136E+00
  3.94296911E-01 -4.01767245E-01 -4.45880136E+00  3.94296911E-01 -4.01767245E-01
 -4.45880136E+00  3.94296911E-01 -4.01767245E-01 -4.45880136E+00  3.94296911E-01
 -4.01767245E-01 -4.45880136E+00  3.94296911E-01 -4.01767245E-01 -4.45880136E+00
  3.94296911E-01 -4.01767245E-01 -4.45880136E+00  3.94296911E-01 -4.01767245E-01
 -4.45880136E+00  3.94296911E-01  4.01697248E-01  4.46047161E+00 -3.90217220E-01
  4.01697248E-01  4.46047161E+00 -3.90217220E-01  4.01697248E-01  4.46047161E+00
 -3.90217220E-01  4.01697248E-01  4.46047161E+00 -3.90217220E-01  4.01697248E-01
  4.46047161E+00 -3.90217220E-01  4.01697248E-01  4.46047161E+00 -3.90217220E-01
  4.01697248E-01  4.46047161E+00 -3.90217220E-01  4.01697248E-01  4.46047161E+00
 -3.90217220E-01 -2.66786624E+00  5.55877980E-01  3.57431859E+00 -2.66786624E+00
  5.55877980E-01  3.57431859E+00 -2.66786624E+00  5.55877980E-01  3.57431859E+00
 -2.66786624E+00  5.55877980E-01  3.57431859E+00 -2.66786624E+00  5.55877980E-01
  3.57431859E+00 -2.66786624E+00  5.55877980E-01  3.57431859E+00 -2.66786624E+00
  5.55877980E-01  3.57431859E+00 -2.66786624E+00  5.55877980E-01  3.57431859E+00
  2.66759593E+00 -5.54491187E-01 -3.57052235E+00  2.66759593E+00 -5.54491187E-01
 -3.57052235E+00  2.66759593E+00 -5.54491187E-01 -3.57052235E+00  2.66759593E+00
 -5.54491187E-01 -3.57052235E+00  2.66759593E+00 -5.54491187E-01 -3.57052235E+00
  2.66759593E+00 -5.54491187E-01 -3.57052235E+00  2.66759593E+00 -5.54491187E-01
 -3.57052235E+00  2.66759593E+00 -5.54491187E-01 -3.57052235E+00 -6.21860494E+00
  1.51695873E-01 -4.64329531E+00 -6.21860494E+00  1.51695873E-01 -4.64329531E+00
 -6.21860494E+00  1.51695873E-01 -4.64329531E+00 -6.21860494E+00  1.51695873E-01
 -4.64329531E+00 -6.21860494E+00  1.51695873E-01 -4.64329531E+00  6.21755040E+00
 -1.48774622E-01  4.64897560E+00  6.21755040E+00 -1.48774622E-01  4.64897560E+00
  6.21755040E+00 -1.48774622E-01  4.64897560E+00  6.21755040E+00 -1.48774622E-01
  4.64897560E+00  6.21755040E+00 -1.48774622E-01  4.64897560E+00 -3.14999782E+00
 -3.44472891E+00 -1.81437341E+00 -3.14999782E+00 -3.44472891E+00 -1.81437341E+00
 -3.14999782E+00 -3.44472891E+00 -1.81437341E+00 -3.14999782E+00 -3.44472891E+00
 -1.81437341E+00 -3.14999782E+00 -3.44472891E+00 -1.81437341E+00  3.14974263E+00
  3.44650309E+00  1.81788429E+00  3.14974263E+00  3.44650309E+00  1.81788429E+00
  3.14974263E+00  3.44650309E+00  1.81788429E+00  3.14974263E+00  3.44650309E+00
  1.81788429E+00  3.14974263E+00  3.44650309E+00  1.81788429E+00 -6.94897850E-01
 -7.70441731E+00  6.80407116E-01 -6.94897850E-01 -7.70441731E+00  6.80407116E-01
 -6.94897850E-01 -7.70441731E+00  6.80407116E-01 -6.94897850E-01 -7.70441731E+00
  6.80407116E-01 -6.94897850E-01 -7.70441731E+00  6.80407116E-01  6.94846750E-01
  7.70599307E+00 -6.76752613E-01  6.94846750E-01  7.70599307E+00 -6.76752613E-01
  6.94846750E-01  7.70599307E+00 -6.76752613E-01  6.94846750E-01  7.70599307E+00
 -6.76752613E-01  6.94846750E-01  7.70599307E+00 -6.76752613E-01 -2.51595676E+00
  3.58295278E+00 -2.43207008E+00 -2.51595676E+00  3.58295278E+00 -2.43207008E+00
 -2.51595676E+00  3.58295278E+00 -2.43207008E+00 -2.51595676E+00  3.58295278E+00
 -2.43207008E+00 -2.51595676E+00  3.58295278E+00 -2.43207008E+00  2.51597558E+00
 -3.58103308E+00  2.43637465E+00  2.51597558E+00 -3.58103308E+00  2.43637465E+00
  2.51597558E+00 -3.58103308E+00  2.43637465E+00  2.51597558E+00 -3.58103308E+00
  2.43637465E+00  2.51597558E+00 -3.58103308E+00  2.43637465E+00 -4.61690141E+00
  9.58238508E-01  6.17093456E+00 -4.61690141E+00  9.58238508E-01  6.17093456E+00
 -4.61690141E+00  9.58238508E-01  6.17093456E+00 -4.61690141E+00  9.58238508E-01
  6.17093456E+00 -4.61690141E+00  9.58238508E-01  6.17093456E+00  4.61690889E+00
 -9.57643510E-01 -6.16690967E+00  4.61690889E+00 -9.57643510E-01 -6.16690967E+00
  4.61690889E+00 -9.57643510E-01 -6.16690967E+00  4.61690889E+00 -9.57643510E-01
 -6.16690967E+00  4.61690889E+00 -9.57643510E-01 -6.16690967E+00 -4.94147511E+00
  5.05883434E-01  6.92013814E-01 -4.94147511E+00  5.05883434E-01  6.92013814E-01
 -4.94147511E+00  5.05883434E-01  6.92013814E-01 -4.94147511E+00  5.05883434E-01
  6.92013814E-01 -4.94147511E+00  5.05883434E-01  6.92013814E-01  4.94126905E+00
 -5.04636481E-01 -6.87990814E-01  4.94126905E+00 -5.04636481E-01 -6.87990814E-01
  4.94126905E+00 -5.04636481E-01 -6.87990814E-01  4.94126905E+00 -5.04636481E-01
 -6.87990814E-01  4.94126905E+00 -5.04636481E-01 -6.87990814E-01 -2.42014590E+00
 -3.07559549E+00  3.12670483E+00 -2.42014590E+00 -3.07559549E+00  3.12670483E+00
 -2.42014590E+00 -3.07559549E+00  3.12670483E+00 -2.42014590E+00 -3.07559549E+00
  3.12670483E+00 -2.42014590E+00 -3.07559549E+00  3.12670483E+00  2.42021952E+00
  3.07665158E+00 -3.12314670E+00  2.42021952E+00  3.07665158E+00 -3.12314670E+00
  2.42021952E+00  3.07665158E+00 -3.12314670E+00  2.42021952E+00  3.07665158E+00
 -3.12314670E+00  2.42021952E+00  3.07665158E+00 -3.12314670E+00 -7.29596847E-01
 -3.68920011E-01 -4.94232179E+00 -7.29596847E-01 -3.68920011E-01 -4.94232179E+00
 -7.29596847E-01 -3.68920011E-01 -4.94232179E+00 -7.29596847E-01 -3.68920011E-01
 -4.94232179E+00 -7.29596847E-01 -3.68920011E-01 -4.94232179E+00  7.29392679E-01
  3.70775456E-01  4.94602921E+00  7.29392679E-01  3.70775456E-01  4.94602921E+00
  7.29392679E-01  3.70775456E-01  4.94602921E+00  7.29392679E-01  3.70775456E-01
  4.94602921E+00  7.29392679E-01  3.70775456E-01  4.94602921E+00  1.78719324E+00
 -3.95092806E+00 -2.50495303E+00  1.78719324E+00 -3.95092806E+00 -2.50495303E+00
  1.78719324E+00 -3.95092806E+00 -2.50495303E+00  1.78719324E+00 -3.95092806E+00
 -2.50495303E+00  1.78719324E+00 -3.95092806E+00 -2.50495303E+00 -1.78761284E+00
  3.95202761E+00  2.50922737E+00 -1.78761284E+00  3.95202761E+00  2.50922737E+00
 -1.78761284E+00  3.95202761E+00  2.50922737E+00 -1.78761284E+00  3.95202761E+00
  2.50922737E+00 -1.78761284E+00  3.95202761E+00  2.50922737E+00 -1.37988779E-04
  9.59847873E-04  1.74977279E-03 -1.37988779E-04  9.59847873E-04  1.74977279E-03
 -1.37988779E-04  9.59847873E-04  1.74977279E-03 -1.37988779E-04  9.59847873E-04
  1.74977279E-03 -1.37988779E-04  9.59847873E-04  1.74977279E-03  1.32035693E+01
 -6.01351929E-03 -1.11835128E-02  1.32035693E+01 -6.01351929E-03 -1.11835128E-02
  1.32035693E+01 -6.01351929E-03 -1.11835128E-02  1.32035693E+01 -6.01351929E-03
 -1.11835128E-02  1.32035693E+01 -6.01351929E-03 -1.11835128E-02 -1.32022182E+01
 -5.42903843E-03 -1.60401090E-02 -1.32022182E+01 -5.42903843E-03 -1.60401090E-02
 -1.32022182E+01 -5.42903843E-03 -1.60401090E-02 -1.32022182E+01 -5.42903843E-03
 -1.60401090E-02 -1.32022182E+01 -5.42903843E-03 -1.60401090E-02 -1.59449837E+01
  4.47929545E-01  7.05510238E-01 -1.59449837E+01  4.47929545E-01  7.05510238E-01
 -1.59449837E+01  4.47929545E-01  7.05510238E-01 -1.59449837E+01  4.47929545E-01
  7.05510238E-01 -1.59449837E+01  4.47929545E-01  7.05510238E-01 -1.71570560E+01
 -5.21781501E-01 -6.54928166E-01 -1.71570560E+01 -5.21781501E-01 -6.54928166E-01
 -1.62610008E+01 -2.98720138E-01  2.60374391E+00 -1.62610008E+01 -2.98720138E-01
  2.60374391E+00 -1.63118759E+01  2.47920183E+00  6.68377119E-01 -1.63118759E+01
  2.47920183E+00  6.68377119E-01 -1.14850392E+01  1.32692989E+00  1.86379330E+00
 -1.14850392E+01  1.32692989E+00  1.86379330E+00 -1.14850392E+01  1.32692989E+00
  1.86379330E+00 -1.14850392E+01  1.32692989E+00  1.86379330E+00 -1.14850392E+01
  1.32692989E+00  1.86379330E+00 -1.18551383E+01  5.63820693E-01  3.74653689E+00
 -1.18551383E+01  5.63820693E-01  3.74653689E+00 -9.51917412E+00  9.89878296E-01
  1.32967922E+00 -9.51917412E+00  9.89878296E-01  1.32967922E+00 -1.19030976E+01
  3.34806947E+00  1.81838129E+00 -1.19030976E+01  3.34806947E+00  1.81838129E+00
 -1.26569567E+01 -2.82529916E+00  2.18281129E-02 -1.26569567E+01 -2.82529916E+00
  2.18281129E-02 -1.26569567E+01 -2.82529916E+00  2.18281129E-02 -1.26569567E+01
 -2.82529916E+00  2.18281129E-02 -1.26569567E+01 -2.82529916E+00  2.18281129E-02
 -1.39004438E+01 -3.75858573E+00 -1.33527492E+00 -1.39004438E+01 -3.75858573E+00
 -1.33527492E+00 -1.06820720E+01 -3.12479623E+00 -4.96746751E-01 -1.06820720E+01
 -3.12479623E+00 -4.96746751E-01 -1.30103166E+01 -3.54157338E+00  1.92503932E+00
 -1.30103166E+01 -3.54157338E+00  1.92503932E+00 -1.27243764E+01  1.02687731E+00
 -2.65480643E+00 -1.27243764E+01  1.02687731E+00 -2.65480643E+00 -1.27243764E+01
  1.02687731E+00 -2.65480643E+00 -1.27243764E+01  1.02687731E+00 -2.65480643E+00
 -1.27243764E+01  1.02687731E+00 -2.65480643E+00 -1.07528686E+01  6.80615193E-01
 -3.15956739E+00 -1.07528686E+01  6.80615193E-01 -3.15956739E+00 -1.39803999E+01
  5.98440080E-02 -3.97836682E+00 -1.39803999E+01  5.98440080E-02 -3.97836682E+00
 -1.31175736E+01  3.05385803E+00 -2.65091926E+00 -1.31175736E+01  3.05385803E+00
 -2.65091926E+00  1.26717059E+01  2.81680835E+00 -3.35692085E-02  1.26717059E+01
  2.81680835E+00 -3.35692085E-02  1.26717059E+01  2.81680835E+00 -3.35692085E-02
  1.26717059E+01  2.81680835E+00 -3.35692085E-02  1.26717059E+01  2.81680835E+00
 -3.35692085E-02  1.39229333E+01  3.73745455E+00  1.32557851E+00  1.39229333E+01
  3.73745455E+00  1.32557851E+00  1.30229172E+01  3.54194161E+00 -1.93419905E+00
  1.30229172E+01  3.54194161E+00 -1.93419905E+00  1.06992854E+01  3.12233743E+00
  4.91245531E-01  1.06992854E+01  3.12233743E+00  4.91245531E-01  1.27260204E+01
 -1.05206007E+00  2.62295298E+00  1.27260204E+01 -1.05206007E+00  2.62295298E+00
  1.27260204E+01 -1.05206007E+00  2.62295298E+00  1.27260204E+01 -1.05206007E+00
  2.62295298E+00  1.27260204E+01 -1.05206007E+00  2.62295298E+00  1.31119137E+01
 -3.08046564E+00  2.60634039E+00  1.31119137E+01 -3.08046564E+00  2.60634039E+00
  1.39871442E+01 -9.80658747E-02  3.95050636E+00  1.39871442E+01 -9.80658747E-02
  3.95050636E+00  1.07562473E+01 -7.02330302E-01  3.13216992E+00  1.07562473E+01
 -7.02330302E-01  3.13216992E+00  1.14751710E+01 -1.31863993E+00 -1.89404048E+00
  1.14751710E+01 -1.31863993E+00 -1.89404048E+00  1.14751710E+01 -1.31863993E+00
 -1.89404048E+00  1.14751710E+01 -1.31863993E+00 -1.89404048E+00  1.14751710E+01
 -1.31863993E+00 -1.89404048E+00  1.18441665E+01 -5.46603664E-01 -3.77334855E+00
  1.18441665E+01 -5.46603664E-01 -3.77334855E+00  1.18841908E+01 -3.34238922E+00
 -1.86228175E+00  1.18841908E+01 -3.34238922E+00 -1.86228175E+00  9.51289637E+00
 -9.74879805E-01 -1.35220687E+00  9.51289637E+00 -9.74879805E-01 -1.35220687E+00
  1.59427594E+01 -4.68646878E-01 -7.41054324E-01  1.59427594E+01 -4.68646878E-01
 -7.41054324E-01  1.59427594E+01 -4.68646878E-01 -7.41054324E-01  1.59427594E+01
 -4.68646878E-01 -7.41054324E-01  1.59427594E+01 -4.68646878E-01 -7.41054324E-01
  1.62580168E+01  2.86088942E-01 -2.63640427E+00  1.62580168E+01  2.86088942E-01
 -2.63640427E+00  1.71616045E+01  4.89897776E-01  6.21525140E-01  1.71616045E+01
  4.89897776E-01  6.21525140E-01  1.63012329E+01 -2.50141394E+00 -7.13277239E-01
  1.63012329E+01 -2.50141394E+00 -7.13277239E-01
Constraint Structure                       R   N=         177
 -3.58893199E+00  8.73015100E-02 -2.69455870E+00  3.58888089E+00 -8.52873280E-02
  2.69840407E+00 -4.01767245E-01 -4.45880136E+00  3.94296911E-01  4.01697248E-01
  4.46047161E+00 -3.90217220E-01 -2.66786624E+00  5.55877980E-01  3.57431859E+00
  2.66759593E+00 -5.54491187E-01 -3.57052235E+00 -6.21860494E+00  1.51695873E-01
 -4.64329531E+00  6.21755040E+00 -1.48774622E-01  4.64897560E+00 -3.14999782E+00
 -3.44472891E+00 -1.81437341E+00  3.14974263E+00  3.44650309E+00  1.81788429E+00
 -6.94897850E-01 -7.70441731E+00  6.80407116E-01  6.94846750E-01  7.70599307E+00
 -6.76752613E-01 -2.51595676E+00  3.58295278E+00 -2.43207008E+00  2.51597558E+00
 -3.58103308E+00  2.43637465E+00 -4.61690141E+00  9.58238508E-01  6.17093456E+00
  4.61690889E+00 -9.57643510E-01 -6.16690967E+00 -4.94147511E+00  5.05883434E-01
  6.92013814E-01  4.94126905E+00 -5.04636481E-01 -6.87990814E-01 -2.42014590E+00
 -3.07559549E+00  3.12670483E+00  2.42021952E+00  3.07665158E+00 -3.12314670E+00
 -7.29596847E-01 -3.68920011E-01 -4.94232179E+00  7.29392679E-01  3.70775456E-01
  4.94602921E+00  1.78719324E+00 -3.95092806E+00 -2.50495303E+00 -1.78761284E+00
  3.95202761E+00  2.50922737E+00 -1.37988779E-04  9.59847873E-04  1.74977279E-03
  1.32035693E+01 -6.01351929E-03 -1.11835128E-02 -1.32022182E+01 -5.42903843E-03
 -1.60401090E-02 -1.59449837E+01  4.47929545E-01  7.05510238E-01 -1.71570560E+01
 -5.21781501E-01 -6.54928166E-01 -1.62610008E+01 -2.98720138E-01  2.60374391E+00
 -1.63118759E+01  2.47920183E+00  6.68377119E-01 -1.14850392E+01  1.32692989E+00
  1.86379330E+00 -1.18551383E+01  5.63820693E-01  3.74653689E+00 -9.51917412E+00
  9.89878296E-01  1.32967922E+00 -1.19030976E+01  3.34806947E+00  1.81838129E+00
 -1.26569567E+01 -2.82529916E+00  2.18281129E-02 -1.39004438E+01 -3.75858573E+00
 -1.33527492E+00 -1.06820720E+01 -3.12479623E+00 -4.96746751E-01 -1.30103166E+01
 -3.54157338E+00  1.92503932E+00 -1.27243764E+01  1.02687731E+00 -2.65480643E+00
 -1.07528686E+01  6.80615193E-01 -3.15956739E+00 -1.39803999E+01  5.98440080E-02
 -3.97836682E+00 -1.31175736E+01  3.05385803E+00 -2.65091926E+00  1.26717059E+01
  2.81680835E+00 -3.35692085E-02  1.39229333E+01  3.73745455E+00  1.32557851E+00
  1.30229172E+01  3.54194161E+00 -1.93419905E+00  1.06992854E+01  3.12233743E+00
  4.91245531E-01  1.27260204E+01 -1.05206007E+00  2.62295298E+00  1.31119137E+01
 -3.08046564E+00  2.60634039E+00  1.39871442E+01 -9.80658747E-02  3.95050636E+00
  1.07562473E+01 -7.02330302E-01  3.13216992E+00  1.14751710E+01 -1.31863993E+00
 -1.89404048E+00  1.18441665E+01 -5.46603664E-01 -3.77334855E+00  1.18841908E+01
 -3.34238922E+00 -1.86228175E+00  9.51289637E+00 -9.74879805E-01 -1.35220687E+00
  1.59427594E+01 -4.68646878E-01 -7.41054324E-01  1.62580168E+01  2.86088942E-01
 -2.63640427E+00  1.71616045E+01  4.89897776E-01  6.21525140E-01  1.63012329E+01
 -2.50141394E+00 -7.13277239E-01
Num ILSW                                   I              100
ILSW                                       I   N=         100
           1           0           0           0           2           0
           0           0           0           0         402          -1
           5           0           0           0           2           0
           0           0           1           0           1           0
           1           0           0           0           0           0
           0           0      100000           0          -1           0
           0           0           0           0           0           0
           0           0           0           1           0           0
           0 -2000000000           1           0           0           0
           0           0           4          41           0           0
           0           0           5           0           0           0
           0           0           0           0           0           1
           0           0           0           0           0           0
           0           0           0           0           0           0
           0           0           0           0           0           0
           0           0           0           0           0           0
           0           0           0           0
Num RLSW                                   I               41
RLSW                                       R   N=          41
  8.00000000E-01  7.20000000E-01  1.00000000E+00  8.10000000E-01  2.00000000E-01
  0.00000000E+00  0.00000000E+00  1.00000000E+00  0.00000000E+00  0.00000000E+00
  0.00000000E+00  0.00000000E+00  1.00000000E+00  0.00000000E+00  0.00000000E+00
  0.00000000E+00  0.00000000E+00  1.00000000E+00  0.00000000E+00  0.00000000E+00
  0.00000000E+00  0.00000000E+00  1.00000000E+00  0.00000000E+00  0.00000000E+00
  0.00000000E+00  0.00000000E+00  1.00000000E+00  0.00000000E+00  0.00000000E+00
  0.00000000E+00  0.00000000E+00  1.00000000E+00  0.00000000E+00  0.00000000E+00
  0.00000000E+00  0.00000000E+00  0.00000000E+00  1.00000000E+00  1.00000000E+00
  0.00000000E+00
ECP-MxAtEC                                 I           250000
ECP-MaxLECP                                I               10
ECP-MaxAtL                                 I          2250000
ECP-MxTECP                                 I         11250000
ECP-LenNCZ                                 I               28
ECP-KFirst                                 I   N=         590
           1           1           1           1           1           1
           0           0           0           0           0           0
           0           0           0           0           0           0
           0           0           0           0           0           0
           0           0           0           0           0           0
           0           0           0           0           0           0
           0           0           0           0           0           0
           0           0           0           0           0           0
           0           0           0           0           0           0
           0           0           0           0           0           7
           7           7           7           7           7           0
           0           0           0           0           0           0
           0           0           0           0           0           0
           0           0           0           0           0           0
           0           0           0           0           0           0
           0           0           0           0           0           0
           0           0           0           0           0           0
           0           0           0           0           0           0
           0           0           0           0           0           0
           0           0           0           0          14          14
          14          14          14          14           0           0
           0           0           0           0           0           0
           0           0           0           0           0           0
           0           0           0           0           0           0
           0           0           0           0           0           0
           0           0           0           0           0           0
           0           0           0           0           0           0
           0           0           0           0           0           0
           0           0           0           0           0           0
           0           0           0          19          19          19
          19          19          19           0           0           0
           0           0           0           0           0           0
           0           0           0           0           0           0
           0           0           0           0           0           0
           0           0           0           0           0           0
           0           0           0           0           0           0
           0           0           0           0           0           0
           0           0           0           0           0           0
           0           0           0           0           0           0
           0           0          24          24          24          24
          24          24           0           0           0           0
           0           0           0           0           0           0
           0           0           0           0           0           0
           0           0           0           0           0           0
           0           0           0           0           0           0
           0           0           0           0           0           0
           0           0           0           0           0           0
           0           0           0           0           0           0
           0           0           0           0           0           0
           0           0           0           0           0           0
           0           0           0           0           0           0
           0           0           0           0           0           0
           0           0           0           0           0           0
           0           0           0           0           0           0
           0           0           0           0           0           0
           0           0           0           0           0           0
           0           0           0           0           0           0
           0           0           0           0           0           0
           0           0           0           0           0           0
           0           0           0           0           0           0
           0           0           0           0           0           0
           0           0           0           0           0           0
           0           0           0           0           0           0
           0           0           0           0           0           0
           0           0           0           0           0           0
           0           0           0           0           0           0
           0           0           0           0           0           0
           0           0           0           0           0           0
           0           0           0           0           0           0
           0           0           0           0           0           0
           0           0           0           0           0           0
           0           0           0           0           0           0
           0           0           0           0           0           0
           0           0           0           0           0           0
           0           0           0           0           0           0
           0           0           0           0           0           0
           0           0           0           0           0           0
           0           0           0           0           0           0
           0           0           0           0           0           0
           0           0           0           0           0           0
           0           0           0           0           0           0
           0           0           0           0           0           0
           0           0           0           0           0           0
           0           0           0           0           0           0
           0           0           0           0           0           0
           0           0           0           0           0           0
           0           0           0           0           0           0
           0           0           0           0           0           0
           0           0           0           0           0           0
           0           0           0           0           0           0
           0           0           0           0           0           0
           0           0           0           0           0           0
           0           0           0           0           0           0
           0           0           0           0           0           0
           0           0           0           0           0           0
           0           0           0           0           0           0
           0           0           0           0           0           0
           0           0           0           0           0           0
           0           0
ECP-KLast                                  I   N=         590
           6           6           6           6           6           6
           0           0           0           0           0           0
           0           0           0           0           0           0
           0           0           0           0           0           0
           0           0           0           0           0           0
           0           0           0           0           0           0
           0           0           0           0           0           0
           0           0           0           0           0           0
           0           0           0           0           0           0
           0           0           0           0           0          13
          13          13          13          13          13           0
           0           0           0           0           0           0
           0           0           0           0           0           0
           0           0           0           0           0           0
           0           0           0           0           0           0
           0           0           0           0           0           0
           0           0           0           0           0           0
           0           0           0           0           0           0
           0           0           0           0           0           0
           0           0           0           0          18          18
          18          18          18          18           0           0
           0           0           0           0           0           0
           0           0           0           0           0           0
           0           0           0           0           0           0
           0           0           0           0           0           0
           0           0           0           0           0           0
           0           0           0           0           0           0
           0           0           0           0           0           0
           0           0           0           0           0           0
           0           0           0          23          23          23
          23          23          23           0           0           0
           0           0           0           0           0           0
           0           0           0           0           0           0
           0           0           0           0           0           0
           0           0           0           0           0           0
           0           0           0           0           0           0
           0           0           0           0           0           0
           0           0           0           0           0           0
           0           0           0           0           0           0
           0           0          28          28          28          28
          28          28           0           0           0           0
           0           0           0           0           0           0
           0           0           0           0           0           0
           0           0           0           0           0           0
           0           0           0           0           0           0
           0           0           0           0           0           0
           0           0           0           0           0           0
           0           0           0           0           0           0
           0           0           0           0           0           0
           0           0           0           0           0           0
           0           0           0           0           0           0
           0           0           0           0           0           0
           0           0           0           0           0           0
           0           0           0           0           0           0
           0           0           0           0           0           0
           0           0           0           0           0           0
           0           0           0           0           0           0
           0           0           0           0           0           0
           0           0           0           0           0           0
           0           0           0           0           0           0
           0           0           0           0           0           0
           0           0           0           0           0           0
           0           0           0           0           0           0
           0           0           0           0           0           0
           0           0           0           0           0           0
           0           0           0           0           0           0
           0           0           0           0           0           0
           0           0           0           0           0           0
           0           0           0           0           0           0
           0           0           0           0           0           0
           0           0           0           0           0           0
           0           0           0           0           0           0
           0           0           0           0           0           0
           0           0           0           0           0           0
           0           0           0           0           0           0
           0           0           0           0           0           0
           0           0           0           0           0           0
           0           0           0           0           0           0
           0           0           0           0           0           0
           0           0           0           0           0           0
           0           0           0           0           0           0
           0           0           0           0           0           0
           0           0           0           0           0           0
           0           0           0           0           0           0
           0           0           0           0           0           0
           0           0           0           0           0           0
           0           0           0           0           0           0
           0           0           0           0           0           0
           0           0           0           0           0           0
           0           0           0           0           0           0
           0           0           0           0           0           0
           0           0           0           0           0           0
           0           0           0           0           0           0
           0           0           0           0           0           0
           0           0           0           0           0           0
           0           0           0           0           0           0
           0           0           0           0           0           0
           0           0           0           0           0           0
           0           0
ECP-LMax                                   I   N=          59
           4           4           4           4           4           4
           0           0           0           0           0           0
           0           0           0           0           0           0
           0           0           0           0           0           0
           0           0           0           0           0           0
           0           0           0           0           0           0
           0           0           0           0           0           0
           0           0           0           0           0           0
           0           0           0           0           0           0
           0           0           0           0           0
ECP-LPSkip                                 I   N=          59
           0           0           0           0           0           0
           1           1           1           1           1           1
           1           1           1           1           1           1
           1           1           1           1           1           1
           1           1           1           1           1           1
           1           1           1           1           1           1
           1           1           1           1           1           1
           1           1           1           1           1           1
           1           1           1           1           1           1
           1           1           1           1           1
ECP-RNFroz                                 R   N=          59
  6.00000000E+01  6.00000000E+01  6.00000000E+01  6.00000000E+01  6.00000000E+01
  6.00000000E+01  0.00000000E+00  0.00000000E+00  0.00000000E+00  0.00000000E+00
  0.00000000E+00  0.00000000E+00  0.00000000E+00  0.00000000E+00  0.00000000E+00
  0.00000000E+00  0.00000000E+00  0.00000000E+00  0.00000000E+00  0.00000000E+00
  0.00000000E+00  0.00000000E+00  0.00000000E+00  0.00000000E+00  0.00000000E+00
  0.00000000E+00  0.00000000E+00  0.00000000E+00  0.00000000E+00  0.00000000E+00
  0.00000000E+00  0.00000000E+00  0.00000000E+00  0.00000000E+00  0.00000000E+00
  0.00000000E+00  0.00000000E+00  0.00000000E+00  0.00000000E+00  0.00000000E+00
  0.00000000E+00  0.00000000E+00  0.00000000E+00  0.00000000E+00  0.00000000E+00
  0.00000000E+00  0.00000000E+00  0.00000000E+00  0.00000000E+00  0.00000000E+00
  0.00000000E+00  0.00000000E+00  0.00000000E+00  0.00000000E+00  0.00000000E+00
  0.00000000E+00  0.00000000E+00  0.00000000E+00  0.00000000E+00
ECP-NLP                                    I   N=          28
           1           2           2           2           2           2
           0           1           2           2           2           2
           2           0           1           2           2           2
           0           1           2           2           2           0
           1           2           2           2
ECP-CLP1                                   R   N=          28
 -6.00000000E+01 -6.64198792E+02 -2.38614365E+02 -8.84192407E+01 -2.06062326E+01
 -9.28379200E-01  3.00000000E+00  3.91192967E+01  1.18096930E+03  7.28956421E+02
  2.93559114E+02  5.62673149E+02 -4.57380719E+02  2.00000000E+00  6.38948393E+01
  2.05890184E+02  3.12142715E+02 -2.31396128E+02  3.00000000E+00  5.53315256E+01
  2.67197665E+02  1.46848558E+02  4.41055243E+01  4.00000000E+00  5.03065523E+01
  1.90736310E+02  9.17605552E+01  8.42473120E+00
ECP-CLP2                                   R   N=          28
  0.00000000E+00  0.00000000E+00  0.00000000E+00  0.00000000E+00  0.00000000E+00
  0.00000000E+00  0.00000000E+00  0.00000000E+00  0.00000000E+00  0.00000000E+00
  0.00000000E+00  0.00000000E+00  0.00000000E+00  0.00000000E+00  0.00000000E+00
  0.00000000E+00  0.00000000E+00  0.00000000E+00  0.00000000E+00  0.00000000E+00
  0.00000000E+00  0.00000000E+00  0.00000000E+00  0.00000000E+00  0.00000000E+00
  0.00000000E+00  0.00000000E+00  0.00000000E+00
ECP-ZLP                                    R   N=          28
  8.39448912E+02  1.92853248E+02  4.86651974E+01  1.29221727E+01  4.57488900E+00
  1.26817960E+00  3.13426752E+02  6.99315546E+02  2.59892374E+02  8.54999980E+01
  2.27635925E+01  4.07643170E+00  3.88271620E+00  2.24392642E+02  6.16736931E+01
  1.91469043E+01  3.55657100E+00  3.32632100E+00  1.61527896E+02  7.55814607E+01
  3.89115852E+01  1.25426271E+01  3.46151870E+00  9.12102727E+01  4.54152756E+01
  2.20452967E+01  6.98104130E+00  1.83804800E+00
MxBond                                     I                5
NBond                                      I   N=          59
           5           5           5           5           5           5
           1           1           2           2           1           1
           2           2           1           1           2           2
           2           2           2           2           2           2
           0           4           4           4           1           1
           1           4           1           1           1           4
           1           1           1           4           1           1
           1           4           1           1           1           4
           1           1           1           4           1           1
           1           4           1           1           1
IBond                                      I   N=         295
           7           9          13          17          21           8
          10          14          18          22           9          11
          14          19          23          10          12          13
          20          24          15          17          19          22
          24          16          18          20          21          23
           1           0           0           0           0           2
           0           0           0           0           1           3
           0           0           0           2           4           0
           0           0           3           0           0           0
           0           4           0           0           0           0
           1           4           0           0           0           2
           3           0           0           0           5           0
           0           0           0           6           0           0
           0           0           1           5           0           0
           0           2           6           0           0           0
           3           5           0           0           0           4
           6           0           0           0           1           6
           0           0           0           2           5           0
           0           0           3           6           0           0
           0           4           5           0           0           0
           0           0           0           0           0          44
          48          52          56           0          28          32
          36          40           0          27          29          30
          31           0          28           0           0           0
           0          28           0           0           0           0
          28           0           0           0           0          27
          33          34          35           0          32           0
           0           0           0          32           0           0
           0           0          32           0           0           0
           0          27          37          38          39           0
          36           0           0           0           0          36
           0           0           0           0          36           0
           0           0           0          27          41          42
          43           0          40           0           0           0
           0          40           0           0           0           0
          40           0           0           0           0          26
          45          46          47           0          44           0
           0           0           0          44           0           0
           0           0          44           0           0           0
           0          26          49          50          51           0
          48           0           0           0           0          48
           0           0           0           0          48           0
           0           0           0          26          53          54
          55           0          52           0           0           0
           0          52           0           0           0           0
          52           0           0           0           0          26
          57          58          59           0          56           0
           0           0           0          56           0           0
           0           0          56           0           0           0
           0
RBond                                      R   N=         295
  2.00000000E+00  1.00000000E+00  1.00000000E+00  1.00000000E+00  1.00000000E+00
  2.00000000E+00  1.00000000E+00  1.00000000E+00  1.00000000E+00  1.00000000E+00
  1.00000000E+00  2.00000000E+00  1.00000000E+00  1.00000000E+00  1.00000000E+00
  1.00000000E+00  2.00000000E+00  1.00000000E+00  1.00000000E+00  1.00000000E+00
  2.00000000E+00  1.00000000E+00  1.00000000E+00  1.00000000E+00  1.00000000E+00
  2.00000000E+00  1.00000000E+00  1.00000000E+00  1.00000000E+00  1.00000000E+00
  2.00000000E+00  0.00000000E+00  0.00000000E+00  0.00000000E+00  0.00000000E+00
  2.00000000E+00  0.00000000E+00  0.00000000E+00  0.00000000E+00  0.00000000E+00
  1.00000000E+00  1.00000000E+00  0.00000000E+00  0.00000000E+00  0.00000000E+00
  1.00000000E+00  1.00000000E+00  0.00000000E+00  0.00000000E+00  0.00000000E+00
  2.00000000E+00  0.00000000E+00  0.00000000E+00  0.00000000E+00  0.00000000E+00
  2.00000000E+00  0.00000000E+00  0.00000000E+00  0.00000000E+00  0.00000000E+00
  1.00000000E+00  1.00000000E+00  0.00000000E+00  0.00000000E+00  0.00000000E+00
  1.00000000E+00  1.00000000E+00  0.00000000E+00  0.00000000E+00  0.00000000E+00
  2.00000000E+00  0.00000000E+00  0.00000000E+00  0.00000000E+00  0.00000000E+00
  2.00000000E+00  0.00000000E+00  0.00000000E+00  0.00000000E+00  0.00000000E+00
  1.00000000E+00  1.00000000E+00  0.00000000E+00  0.00000000E+00  0.00000000E+00
  1.00000000E+00  1.00000000E+00  0.00000000E+00  0.00000000E+00  0.00000000E+00
  1.00000000E+00  1.00000000E+00  0.00000000E+00  0.00000000E+00  0.00000000E+00
  1.00000000E+00  1.00000000E+00  0.00000000E+00  0.00000000E+00  0.00000000E+00
  1.00000000E+00  1.00000000E+00  0.00000000E+00  0.00000000E+00  0.00000000E+00
  1.00000000E+00  1.00000000E+00  0.00000000E+00  0.00000000E+00  0.00000000E+00
  1.00000000E+00  1.00000000E+00  0.00000000E+00  0.00000000E+00  0.00000000E+00
  1.00000000E+00  1.00000000E+00  0.00000000E+00  0.00000000E+00  0.00000000E+00
  0.00000000E+00  0.00000000E+00  0.00000000E+00  0.00000000E+00  0.00000000E+00
  1.00000000E+00  1.00000000E+00  1.00000000E+00  1.00000000E+00  0.00000000E+00
  1.00000000E+00  1.00000000E+00  1.00000000E+00  1.00000000E+00  0.00000000E+00
  1.00000000E+00  1.00000000E+00  1.00000000E+00  1.00000000E+00  0.00000000E+00
  1.00000000E+00  0.00000000E+00  0.00000000E+00  0.00000000E+00  0.00000000E+00
  1.00000000E+00  0.00000000E+00  0.00000000E+00  0.00000000E+00  0.00000000E+00
  1.00000000E+00  0.00000000E+00  0.00000000E+00  0.00000000E+00  0.00000000E+00
  1.00000000E+00  1.00000000E+00  1.00000000E+00  1.00000000E+00  0.00000000E+00
  1.00000000E+00  0.00000000E+00  0.00000000E+00  0.00000000E+00  0.00000000E+00
  1.00000000E+00  0.00000000E+00  0.00000000E+00  0.00000000E+00  0.00000000E+00
  1.00000000E+00  0.00000000E+00  0.00000000E+00  0.00000000E+00  0.00000000E+00
  1.00000000E+00  1.00000000E+00  1.00000000E+00  1.00000000E+00  0.00000000E+00
  1.00000000E+00  0.00000000E+00  0.00000000E+00  0.00000000E+00  0.00000000E+00
  1.00000000E+00  0.00000000E+00  0.00000000E+00  0.00000000E+00  0.00000000E+00
  1.00000000E+00  0.00000000E+00  0.00000000E+00  0.00000000E+00  0.00000000E+00
  1.00000000E+00  1.00000000E+00  1.00000000E+00  1.00000000E+00  0.00000000E+00
  1.00000000E+00  0.00000000E+00  0.00000000E+00  0.00000000E+00  0.00000000E+00
  1.00000000E+00  0.00000000E+00  0.00000000E+00  0.00000000E+00  0.00000000E+00
  1.00000000E+00  0.00000000E+00  0.00000000E+00  0.00000000E+00  0.00000000E+00
  1.00000000E+00  1.00000000E+00  1.00000000E+00  1.00000000E+00  0.00000000E+00
  1.00000000E+00  0.00000000E+00  0.00000000E+00  0.00000000E+00  0.00000000E+00
  1.00000000E+00  0.00000000E+00  0.00000000E+00  0.00000000E+00  0.00000000E+00
  1.00000000E+00  0.00000000E+00  0.00000000E+00  0.00000000E+00  0.00000000E+00
  1.00000000E+00  1.00000000E+00  1.00000000E+00  1.00000000E+00  0.00000000E+00
  1.00000000E+00  0.00000000E+00  0.00000000E+00  0.00000000E+00  0.00000000E+00
  1.00000000E+00  0.00000000E+00  0.00000000E+00  0.00000000E+00  0.00000000E+00
  1.00000000E+00  0.00000000E+00  0.00000000E+00  0.00000000E+00  0.00000000E+00
  1.00000000E+00  1.00000000E+00  1.00000000E+00  1.00000000E+00  0.00000000E+00
  1.00000000E+00  0.00000000E+00  0.00000000E+00  0.00000000E+00  0.00000000E+00
  1.00000000E+00  0.00000000E+00  0.00000000E+00  0.00000000E+00  0.00000000E+00
  1.00000000E+00  0.00000000E+00  0.00000000E+00  0.00000000E+00  0.00000000E+00
  1.00000000E+00  1.00000000E+00  1.00000000E+00  1.00000000E+00  0.00000000E+00
  1.00000000E+00  0.00000000E+00  0.00000000E+00  0.00000000E+00  0.00000000E+00
  1.00000000E+00  0.00000000E+00  0.00000000E+00  0.00000000E+00  0.00000000E+00
  1.00000000E+00  0.00000000E+00  0.00000000E+00  0.00000000E+00  0.00000000E+00
Virial Ratio                               R      2.148668362083831E+00
SCF Energy                                 R     -2.266046243397524E+03
Total Energy                               R     -2.266046243397524E+03
S**2                                       R      7.873605011561722E-01
S**2 after annihilation                    R      7.509765012544266E-01
RMS Force                                  R      6.268863423856583E-03
RMS Density                                R      8.180561320185333E-09
External E-field                           R   N=          35
  0.00000000E+00  0.00000000E+00  0.00000000E+00  0.00000000E+00  0.00000000E+00
  0.00000000E+00  0.00000000E+00  0.00000000E+00  0.00000000E+00  0.00000000E+00
  0.00000000E+00  0.00000000E+00  0.00000000E+00  0.00000000E+00  0.00000000E+00
  0.00000000E+00  0.00000000E+00  0.00000000E+00  0.00000000E+00  0.00000000E+00
  0.00000000E+00  0.00000000E+00  0.00000000E+00  0.00000000E+00  0.00000000E+00
  0.00000000E+00  0.00000000E+00  0.00000000E+00  0.00000000E+00  0.00000000E+00
  0.00000000E+00  0.00000000E+00  0.00000000E+00  0.00000000E+00  0.00000000E+00
IOpCl                                      I                1
IROHF                                      I                0
Alpha Orbital Energies                     R   N=         441
 -1.89749632E+01 -1.89749573E+01 -1.89627576E+01 -1.89489343E+01 -1.89489007E+01
 -1.89488448E+01 -1.89488105E+01 -1.89487250E+01 -1.89487088E+01 -1.89486919E+01
 -1.89486788E+01 -1.89405586E+01 -1.89405514E+01 -1.89113160E+01 -1.89113000E+01
 -1.89106070E+01 -1.89105967E+01 -1.89086149E+01 -1.89085929E+01 -1.43018054E+01
 -1.43017711E+01 -1.01062108E+01 -1.01061759E+01 -1.01061377E+01 -1.01060527E+01
 -1.01049180E+01 -1.01048081E+01 -1.01040612E+01 -1.01040104E+01 -3.07837952E+00
 -3.07836647E+00 -3.07829053E+00 -3.07826975E+00 -3.07579573E+00 -3.07575981E+00
 -1.80619172E+00 -1.80619065E+00 -1.80594095E+00 -1.80593501E+00 -1.80480750E+00
 -1.80479849E+00 -1.80438148E+00 -1.80434080E+00 -1.80430126E+00 -1.80427703E+00
 -1.80387909E+00 -1.80386362E+00 -1.80250049E+00 -1.80247626E+00 -1.80138497E+00
 -1.80136891E+00 -1.79692712E+00 -1.79690258E+00 -9.70442023E-01 -8.90924246E-01
 -8.90772909E-01 -8.90427765E-01 -8.90415045E-01 -8.88103956E-01 -8.88041837E-01
 -8.09063960E-01 -8.09042412E-01 -8.09039016E-01 -8.09016134E-01 -8.07969852E-01
 -8.07960638E-01 -7.97036879E-01 -7.97008515E-01 -7.95063191E-01 -7.95037001E-01
 -7.52275500E-01 -7.52248558E-01 -7.52048167E-01 -7.52042115E-01 -7.51377377E-01
 -7.51198732E-01 -7.51141810E-01 -7.50948241E-01 -7.50064243E-01 -7.49924043E-01
 -7.49788128E-01 -7.49773628E-01 -7.49760797E-01 -7.49678182E-01 -7.49483884E-01
 -7.49293556E-01 -7.31111437E-01 -7.31018720E-01 -7.30347505E-01 -7.30249485E-01
 -7.21225070E-01 -7.21168975E-01 -7.21053752E-01 -7.21003819E-01 -7.20866597E-01
 -7.20740436E-01 -7.20670885E-01 -7.20441483E-01 -6.51921593E-01 -6.51916983E-01
 -6.45699222E-01 -6.45682349E-01 -6.45634640E-01 -6.45587200E-01 -6.45519033E-01
 -6.45491637E-01 -6.45372821E-01 -6.45358660E-01 -6.40524322E-01 -6.40488871E-01
 -5.26762297E-01 -5.26736717E-01 -5.26541173E-01 -5.26464962E-01 -5.26331800E-01
 -5.26293223E-01 -5.26066835E-01 -5.26015562E-01 -5.26009183E-01 -5.25993668E-01
 -5.25990577E-01 -5.25922641E-01 -5.25916256E-01 -5.25851090E-01 -5.25840340E-01
 -5.25838426E-01 -5.25336457E-01 -5.25320464E-01 -5.25265804E-01 -5.25172854E-01
 -5.25113466E-01 -5.25037397E-01 -5.25030561E-01 -5.25011100E-01 -4.09004812E-01
 -4.08987129E-01 -4.03734168E-01 -4.03720344E-01 -4.02834215E-01 -4.02821108E-01
 -3.95941979E-01 -3.95884303E-01 -3.95518310E-01 -3.95510577E-01 -3.94754887E-01
 -3.94688091E-01 -3.94116648E-01 -3.94111531E-01 -3.93046583E-01 -3.93024134E-01
 -3.92746637E-01 -3.92718015E-01 -3.89610635E-01 -3.89597503E-01 -3.77978987E-01
 -3.77278105E-01 -3.76674965E-01 -3.61120947E-01 -3.61091290E-01 -3.60962479E-01
 -3.60951072E-01 -1.89049405E-01 -1.89034936E-01 -1.87534890E-01 -1.87518417E-01
 -1.84124584E-01 -1.84088922E-01 -2.41424578E-02 -2.41419835E-02 -2.40469509E-02
 -2.40340192E-02 -2.09015472E-02 -2.09013107E-02 -1.96570841E-02 -1.96399483E-02
 -1.91600533E-02 -1.91490056E-02 -1.85469732E-02 -1.85174913E-02  2.11248308E-01
  2.11363494E-01  2.11418638E-01  2.11423299E-01  2.11488020E-01  2.11766286E-01
  2.13233673E-01  2.13447944E-01  2.24155181E-01  2.24168397E-01  2.25738054E-01
  2.25858253E-01  2.26063446E-01  2.26276016E-01  2.26751408E-01  2.26931074E-01
  2.27262993E-01  2.27351570E-01  2.28080787E-01  2.28084719E-01  2.29407997E-01
  2.29449156E-01  2.29958673E-01  2.30017411E-01  2.30284618E-01  2.30286465E-01
  2.30293069E-01  2.30300421E-01  2.31711538E-01  2.31726800E-01  2.32523737E-01
  2.32525143E-01  2.33139748E-01  2.33173244E-01  2.33323926E-01  2.33361486E-01
  2.34392734E-01  2.34398616E-01  2.78940326E-01  2.79058033E-01  2.81717522E-01
  2.81852498E-01  2.88434950E-01  2.88461594E-01  4.72710618E-01  4.72732275E-01
  4.72741796E-01  4.72841606E-01  4.72854717E-01  4.72881586E-01  4.72960118E-01
  4.72967223E-01  4.73120273E-01  4.73185309E-01  4.73279876E-01  4.73288727E-01
  4.73342938E-01  4.73344576E-01  4.73364847E-01  4.73561210E-01  4.73573854E-01
  4.73748099E-01  4.73933771E-01  4.74192272E-01  4.77703333E-01  4.77864324E-01
  4.78846161E-01  4.79074500E-01  2.50759464E-01  2.51015817E-01  3.15325638E-01
  3.15378601E-01  3.18546585E-01  3.18647138E-01  3.20034030E-01  3.20471526E-01
  3.35729004E-01  3.35737153E-01  3.37038112E-01  3.37042800E-01  3.40476369E-01
  3.40576510E-01  3.41447774E-01  3.41641493E-01  3.44984405E-01  3.45451655E-01
  3.45465924E-01  3.47772103E-01  3.48641309E-01  3.48955530E-01  3.48967409E-01
  3.49883792E-01  3.52470174E-01  3.52500867E-01  3.66029127E-01  3.66116074E-01
  3.82346529E-01  3.82784038E-01  4.00716709E-01  4.01490392E-01  4.75830499E-01
  1.00000000E+03  1.00000000E+03  1.00000000E+03  1.00000000E+03  1.00000000E+03
  1.00000000E+03  1.00000000E+03  1.00000000E+03  1.00000000E+03  1.00000000E+03
  1.00000000E+03  1.00000000E+03  1.00000000E+03  1.00000000E+03  1.00000000E+03
  1.00000000E+03  1.00000000E+03  1.00000000E+03  1.00000000E+03  1.00000000E+03
  1.00000000E+03  1.00000000E+03  1.00000000E+03  1.00000000E+03  1.00000000E+03
  1.00000000E+03  1.00000000E+03  1.00000000E+03  1.00000000E+03  1.00000000E+03
  1.00000000E+03  1.00000000E+03  1.00000000E+03  1.00000000E+03  1.00000000E+03
  1.00000000E+03  1.00000000E+03  1.00000000E+03  1.00000000E+03  1.00000000E+03
  1.00000000E+03  1.00000000E+03  1.00000000E+03  1.00000000E+03  1.00000000E+03
  1.00000000E+03  1.00000000E+03  1.00000000E+03  1.00000000E+03  1.00000000E+03
  1.00000000E+03  1.00000000E+03  1.00000000E+03  1.00000000E+03  1.00000000E+03
  1.00000000E+03  1.00000000E+03  1.00000000E+03  1.00000000E+03  1.00000000E+03
  1.00000000E+03  1.00000000E+03  1.00000000E+03  1.00000000E+03  1.00000000E+03
  1.00000000E+03  1.00000000E+03  1.00000000E+03  1.00000000E+03  1.00000000E+03
  1.00000000E+03  1.00000000E+03  1.00000000E+03  1.00000000E+03  1.00000000E+03
  1.00000000E+03  1.00000000E+03  1.00000000E+03  1.00000000E+03  1.00000000E+03
  1.00000000E+03  1.00000000E+03  1.00000000E+03  1.00000000E+03  1.00000000E+03
  1.00000000E+03  1.00000000E+03  1.00000000E+03  1.00000000E+03  1.00000000E+03
  1.00000000E+03  1.00000000E+03  1.00000000E+03  1.00000000E+03  1.00000000E+03
  1.00000000E+03  1.00000000E+03  1.00000000E+03  1.00000000E+03  1.00000000E+03
  1.00000000E+03  1.00000000E+03  1.00000000E+03  1.00000000E+03  1.00000000E+03
  1.00000000E+03  1.00000000E+03  1.00000000E+03  1.00000000E+03  1.00000000E+03
  1.00000000E+03  1.00000000E+03  1.00000000E+03  1.00000000E+03  1.00000000E+03
  1.00000000E+03  1.00000000E+03  1.00000000E+03  1.00000000E+03  1.00000000E+03
  1.00000000E+03  1.00000000E+03  1.00000000E+03  1.00000000E+03  1.00000000E+03
  1.00000000E+03  1.00000000E+03  1.00000000E+03  1.00000000E+03  1.00000000E+03
  1.00000000E+03  1.00000000E+03  1.00000000E+03  1.00000000E+03  1.00000000E+03
  1.00000000E+03  1.00000000E+03  1.00000000E+03  1.00000000E+03  1.00000000E+03
  1.00000000E+03  1.00000000E+03  1.00000000E+03  1.00000000E+03  1.00000000E+03
  1.00000000E+03  1.00000000E+03  1.00000000E+03  1.00000000E+03  1.00000000E+03
  1.00000000E+03  1.00000000E+03  1.00000000E+03  1.00000000E+03  1.00000000E+03
  1.00000000E+03  1.00000000E+03  1.00000000E+03  1.00000000E+03  1.00000000E+03
  1.00000000E+03
Beta Orbital Energies                      R   N=         441
 -1.89663403E+01 -1.89663374E+01 -1.89628566E+01 -1.89465187E+01 -1.89464868E+01
 -1.89464523E+01 -1.89464204E+01 -1.89463417E+01 -1.89463322E+01 -1.89463285E+01
 -1.89463237E+01 -1.89411759E+01 -1.89411688E+01 -1.89113205E+01 -1.89113044E+01
 -1.89106107E+01 -1.89106005E+01 -1.89085847E+01 -1.89085628E+01 -1.43018054E+01
 -1.43017711E+01 -1.01062108E+01 -1.01061759E+01 -1.01061377E+01 -1.01060527E+01
 -1.01049180E+01 -1.01048082E+01 -1.01040609E+01 -1.01040102E+01 -3.07960187E+00
 -3.07958878E+00 -3.07951031E+00 -3.07948939E+00 -3.07698905E+00 -3.07695376E+00
 -1.80824532E+00 -1.80823407E+00 -1.80797156E+00 -1.80795601E+00 -1.80656319E+00
 -1.80655401E+00 -1.80645494E+00 -1.80643225E+00 -1.80622597E+00 -1.80618615E+00
 -1.80532681E+00 -1.80531078E+00 -1.80390654E+00 -1.80388177E+00 -1.80249953E+00
 -1.80248311E+00 -1.79775642E+00 -1.79773256E+00 -9.70799696E-01 -8.90273560E-01
 -8.90122826E-01 -8.89741921E-01 -8.89729995E-01 -8.88234097E-01 -8.88174602E-01
 -8.09881269E-01 -8.09860568E-01 -8.09859884E-01 -8.09837783E-01 -8.08663091E-01
 -8.08654570E-01 -7.76444482E-01 -7.76405941E-01 -7.73972525E-01 -7.73953541E-01
 -7.42047353E-01 -7.41831326E-01 -7.41826528E-01 -7.41720309E-01 -7.41516723E-01
 -7.41478206E-01 -7.41458783E-01 -7.41420194E-01 -7.41319937E-01 -7.41237030E-01
 -7.41219293E-01 -7.41153042E-01 -7.40827093E-01 -7.40737925E-01 -7.40653858E-01
 -7.40456851E-01 -7.32954406E-01 -7.32864089E-01 -7.31754439E-01 -7.31657424E-01
 -7.21225069E-01 -7.21168973E-01 -7.21053768E-01 -7.21003836E-01 -7.20866624E-01
 -7.20740460E-01 -7.20670865E-01 -7.20441464E-01 -6.54012397E-01 -6.54007946E-01
 -6.45439678E-01 -6.45426067E-01 -6.45356508E-01 -6.45318324E-01 -6.45165121E-01
 -6.45134329E-01 -6.45043368E-01 -6.45027046E-01 -6.32139793E-01 -6.32107804E-01
 -5.26762739E-01 -5.26737159E-01 -5.26540320E-01 -5.26464111E-01 -5.26331732E-01
 -5.26293164E-01 -5.26066995E-01 -5.26015677E-01 -5.26009340E-01 -5.25993780E-01
 -5.25990561E-01 -5.25922621E-01 -5.25916241E-01 -5.25851068E-01 -5.25840319E-01
 -5.25838404E-01 -5.25336487E-01 -5.25320495E-01 -5.25265936E-01 -5.25173008E-01
 -5.25113596E-01 -5.25037551E-01 -5.25030640E-01 -5.25011178E-01 -3.95997590E-01
 -3.95945471E-01 -3.95938870E-01 -3.95395657E-01 -3.95365281E-01 -3.95356949E-01
 -3.94313899E-01 -3.93950464E-01 -3.92980494E-01 -3.92956361E-01 -3.92150117E-01
 -3.92122480E-01 -3.91796697E-01 -3.91696450E-01 -3.78309402E-01 -3.77546069E-01
 -3.76905079E-01 -3.42121257E-01 -3.42036136E-01 -3.42034536E-01 -3.41983151E-01
 -3.41791285E-01 -3.41773758E-01 -3.41706428E-01 -3.41697121E-01 -3.23407021E-01
 -3.23392109E-01 -2.16475225E-01 -2.14126071E-01 -2.00120686E-01 -1.99955721E-01
 -1.99795778E-01 -1.99665157E-01 -2.76110513E-02 -2.64192226E-02 -2.45292857E-02
 -2.45264036E-02 -2.36882047E-02 -2.36755850E-02 -2.03025084E-02 -1.96622052E-02
 -1.95808918E-02 -1.95736145E-02 -1.74759420E-02 -1.74600765E-02  2.11248400E-01
  2.11363588E-01  2.11418698E-01  2.11423249E-01  2.11488081E-01  2.11766235E-01
  2.13233591E-01  2.13447858E-01  2.18919514E-01  2.19809674E-01  2.20009483E-01
  2.20290425E-01  2.20731317E-01  2.20836439E-01  2.20925714E-01  2.20954292E-01
  2.21407919E-01  2.21543043E-01  2.21573007E-01  2.21577791E-01  2.26981075E-01
  2.26984390E-01  2.28210131E-01  2.28219376E-01  2.28651305E-01  2.28771010E-01
  2.29360848E-01  2.29524030E-01  2.31173112E-01  2.31175440E-01  2.31394609E-01
  2.31431120E-01  2.31564341E-01  2.31600952E-01  2.34804369E-01  2.34827389E-01
  2.35205346E-01  2.35209198E-01  2.76107942E-01  2.76227653E-01  2.77547062E-01
  2.77548854E-01  2.78829791E-01  2.78962217E-01  4.72710540E-01  4.72732199E-01
  4.72741679E-01  4.72837888E-01  4.72854652E-01  4.72881469E-01  4.72960105E-01
  4.72963399E-01  4.73120261E-01  4.73185291E-01  4.73279847E-01  4.73288668E-01
  4.73342920E-01  4.73344419E-01  4.73364886E-01  4.73561249E-01  4.73573824E-01
  4.73747945E-01  4.73933626E-01  4.74192124E-01  4.77701733E-01  4.77862785E-01
  4.78837144E-01  4.79065457E-01  2.46739156E-01  2.54321549E-01  2.95620846E-01
  2.97289570E-01  2.97360925E-01  2.97404012E-01  2.97681201E-01  3.02913407E-01
  3.04793719E-01  3.14458003E-01  3.16805904E-01  3.25178022E-01  3.25193997E-01
  3.30467904E-01  3.30624558E-01  3.35729157E-01  3.35737304E-01  3.35913277E-01
  3.37038136E-01  3.37042814E-01  3.40253184E-01  3.40377346E-01  3.41687074E-01
  3.41906307E-01  3.45445993E-01  3.45460605E-01  3.48972977E-01  3.48986365E-01
  3.51889323E-01  3.51912391E-01  3.66705476E-01  3.66788685E-01  4.65876037E-01
  4.66224981E-01  1.00000000E+03  1.00000000E+03  1.00000000E+03  1.00000000E+03
  1.00000000E+03  1.00000000E+03  1.00000000E+03  1.00000000E+03  1.00000000E+03
  1.00000000E+03  1.00000000E+03  1.00000000E+03  1.00000000E+03  1.00000000E+03
  1.00000000E+03  1.00000000E+03  1.00000000E+03  1.00000000E+03  1.00000000E+03
  1.00000000E+03  1.00000000E+03  1.00000000E+03  1.00000000E+03  1.00000000E+03
  1.00000000E+03  1.00000000E+03  1.00000000E+03  1.00000000E+03  1.00000000E+03
  1.00000000E+03  1.00000000E+03  1.00000000E+03  1.00000000E+03  1.00000000E+03
  1.00000000E+03  1.00000000E+03  1.00000000E+03  1.00000000E+03  1.00000000E+03
  1.00000000E+03  1.00000000E+03  1.00000000E+03  1.00000000E+03  1.00000000E+03
  1.00000000E+03  1.00000000E+03  1.00000000E+03  1.00000000E+03  1.00000000E+03
  1.00000000E+03  1.00000000E+03  1.00000000E+03  1.00000000E+03  1.00000000E+03
  1.00000000E+03  1.00000000E+03  1.00000000E+03  1.00000000E+03  1.00000000E+03
  1.00000000E+03  1.00000000E+03  1.00000000E+03  1.00000000E+03  1.00000000E+03
  1.00000000E+03  1.00000000E+03  1.00000000E+03  1.00000000E+03  1.00000000E+03
  1.00000000E+03  1.00000000E+03  1.00000000E+03  1.00000000E+03  1.00000000E+03
  1.00000000E+03  1.00000000E+03  1.00000000E+03  1.00000000E+03  1.00000000E+03
  1.00000000E+03  1.00000000E+03  1.00000000E+03  1.00000000E+03  1.00000000E+03
  1.00000000E+03  1.00000000E+03  1.00000000E+03  1.00000000E+03  1.00000000E+03
  1.00000000E+03  1.00000000E+03  1.00000000E+03  1.00000000E+03  1.00000000E+03
  1.00000000E+03  1.00000000E+03  1.00000000E+03  1.00000000E+03  1.00000000E+03
  1.00000000E+03  1.00000000E+03  1.00000000E+03  1.00000000E+03  1.00000000E+03
  1.00000000E+03  1.00000000E+03  1.00000000E+03  1.00000000E+03  1.00000000E+03
  1.00000000E+03  1.00000000E+03  1.00000000E+03  1.00000000E+03  1.00000000E+03
  1.00000000E+03  1.00000000E+03  1.00000000E+03  1.00000000E+03  1.00000000E+03
  1.00000000E+03  1.00000000E+03  1.00000000E+03  1.00000000E+03  1.00000000E+03
  1.00000000E+03  1.00000000E+03  1.00000000E+03  1.00000000E+03  1.00000000E+03
  1.00000000E+03  1.00000000E+03  1.00000000E+03  1.00000000E+03  1.00000000E+03
  1.00000000E+03  1.00000000E+03  1.00000000E+03  1.00000000E+03  1.00000000E+03
  1.00000000E+03  1.00000000E+03  1.00000000E+03  1.00000000E+03  1.00000000E+03
  1.00000000E+03  1.00000000E+03  1.00000000E+03  1.00000000E+03  1.00000000E+03
  1.00000000E+03  1.00000000E+03  1.00000000E+03  1.00000000E+03  1.00000000E+03
  1.00000000E+03  1.00000000E+03  1.00000000E+03  1.00000000E+03  1.00000000E+03
  1.00000000E+03
Alpha MO coefficients                      R   N=      194481
 -1.08567145E-04  6.33122437E-05 -2.48525708E-04  7.38279537E-06  4.74454328E-06
  5.89648381E-05  5.27810118E-04 -2.09201546E-04 -1.86372553E-03 -8.81934037E-05
  3.20361780E-05  2.09571587E-04 -3.54728507E-04 -3.15682016E-05 -4.55532225E-05
  7.01210954E-05 -1.52737654E-05 -1.32793885E-03 -7.02281374E-06 -1.72368850E-04
  3.13899585E-04 -5.71077965E-05  1.33910544E-03  1.80221806E-03  9.67025719E-04
 -3.71094061E-03  5.87283037E-04  2.87081425E-03  5.40903792E-03 -8.46877346E-04
 -4.04647872E-03 -9.16434971E-04  1.24788983E-04  6.49535855E-04  3.05006641E-04
  1.87414771E-03 -2.46340694E-04 -1.33324074E-03  4.12660143E-04  1.32609704E-03
  3.93722238E-03 -4.21239893E-04 -3.00604224E-03  8.95889643E-04 -1.95615636E-04
 -3.19516367E-04 -5.38650294E-05 -8.26957911E-05 -3.14517067E-04 -3.43726561E-04
  3.53044020E-04  8.07202749E-04  2.16784509E-03 -4.51760659E-05 -1.29312661E-04
 -3.09516875E-04  1.59236922E-04  1.34473324E-04  6.25806860E-04 -2.09618367E-04
  1.31169846E-04  2.42165454E-04  2.51025237E-04  1.57958134E-03 -1.55828010E-04
  2.45720802E-04 -1.95287662E-04 -3.20590771E-04 -3.95527161E-05 -3.00359865E-05
  2.59526137E-04 -3.93270812E-04  2.54337400E-04 -4.74976028E-04  2.29073782E-03
 -2.69457053E-05  8.23556327E-05 -3.23498150E-04  3.47048599E-04  3.97292543E-05
 -5.95528426E-04 -1.33648666E-04 -5.50371390E-05  7.12700740E-04  1.36890991E-05
 -1.47089989E-03  3.82002238E-05 -2.03638310E-04  1.39005298E-03  1.79706517E-03
  9.70417673E-04  4.38488988E-03 -2.42399929E-04  1.73243270E-03 -6.24540120E-03
  3.49745294E-04 -2.36441233E-03  9.83891478E-04 -5.54876363E-05  3.56827557E-04
  1.03922201E-03 -1.08144784E-03  9.67234679E-05 -1.79353291E-03  2.28017678E-04
  2.75199916E-03 -1.89830481E-03  2.51859445E-04 -3.83583683E-03  5.27846097E-04
 -1.10392202E-04  5.96416839E-05 -1.99035747E-04  1.09088070E-05  4.40096315E-06
  5.99838751E-05 -1.04535359E-03 -4.61635413E-05 -1.63441574E-03  1.59571277E-04
 -5.39899681E-07  1.99693603E-04 -3.23891112E-04 -1.57533163E-04 -3.05249680E-05
  5.06710840E-05 -2.37744098E-05 -1.15924951E-03 -6.96079651E-04 -9.65704506E-05
  2.06889497E-04 -9.57845660E-05  1.31770806E-05 -4.10161682E-05 -1.91112988E-04
  2.37539258E-05 -4.67258449E-06 -2.92019271E-05  9.95343754E-05 -2.17315722E-05
 -1.38554949E-04  1.57457969E-04 -8.49551663E-04 -1.13148331E-03 -1.19821677E-04
  1.81746017E-05  9.27152333E-05 -1.19792581E-04  6.77842952E-06 -7.59267387E-05
 -2.48042387E-05  1.31211578E-04  2.26587771E-04  6.30062186E-05 -6.80390258E-05
  7.73867356E-05  1.00839199E-04 -3.21091826E-05  1.29155406E-04  4.66432733E-05
 -5.63793107E-04 -6.87647536E-04 -7.84473871E-04 -2.19546681E-04  7.71190101E-04
 -9.46539110E-04 -2.65125413E-04  9.19378856E-04 -2.65462153E-05  1.22994737E-04
  2.09335575E-04  1.25733491E-05  1.96123460E-05  7.39068836E-05  2.18192436E-05
  1.61543411E-05  1.54497235E-04 -2.65617273E-05  1.23014514E-04  2.10223577E-04
  1.01872770E-05 -8.28244829E-06  7.65834675E-05  1.97923214E-05  7.31174984E-06
  1.54651482E-04 -2.48775634E-05  1.31392373E-04  2.28182755E-04  7.50777928E-05
  6.81665832E-05  6.51411564E-05  1.10149779E-04  3.61571827E-05  1.23951659E-04
  4.66496516E-05 -5.64838940E-04 -6.83408429E-04 -7.18942901E-04  4.84744670E-04
  7.08747510E-04 -8.79562774E-04  5.84140592E-04  8.44790118E-04  1.56647024E-04
 -8.45288556E-04 -1.13507253E-03  1.56000838E-04 -8.23316402E-06  6.40491599E-05
  8.37312333E-05 -1.61964204E-05 -1.02149782E-04  1.31030018E-05 -4.06346180E-05
 -1.86420879E-04 -3.11935162E-05  9.81553332E-07 -2.11949617E-05 -1.39379447E-04
  2.15302038E-06 -1.07703229E-04  1.75765720E-05 -6.36476075E-05 -5.57056211E-05
 -3.10343328E-04  2.27925649E-05 -6.11127886E-05 -4.82488997E-04  4.26244136E-05
 -8.51595428E-06  1.68101394E-05 -5.79240453E-05 -6.54427873E-05  2.81041957E-04
 -3.82268318E-05 -1.36428812E-04  4.74126818E-04 -5.03350676E-05 -1.22979794E-04
  4.60278749E-05 -5.62310891E-04 -6.74299388E-04  9.65415238E-04  3.13185620E-04
  4.74015511E-04  1.15852176E-03  3.79143038E-04  5.67014653E-04 -2.48418033E-05
  1.32720489E-04  2.28935170E-04 -3.95972570E-05  7.99900821E-05  8.11589709E-05
 -6.40474493E-05  5.75508175E-05  1.50813740E-04  3.77687484E-05 -1.27973921E-04
 -6.94362635E-04 -6.85853687E-07  4.05815364E-07  3.46164571E-06 -3.96491511E-05
 -1.66049992E-05 -2.37691113E-04  1.02095392E+00 -5.31878354E-02 -6.66101188E-02
 -1.26266591E-05 -7.67099574E-06 -1.05785206E-04 -8.48368609E-05 -5.66604859E-05
 -6.95278712E-04 -2.48825241E-05  1.31874901E-04  2.31614932E-04 -5.18967324E-05
 -5.67223211E-05  9.32195300E-05 -6.90103891E-05 -1.67218285E-05  1.58352852E-04
  4.58067903E-05 -5.62107937E-04 -6.72711449E-04  9.02753686E-04 -3.92965743E-04
  5.37162680E-04  1.07884431E-03 -4.75409163E-04  6.40868514E-04 -2.75488340E-05
 -2.11745512E-04  1.85379113E-04  1.43587839E-04  7.54511969E-05  1.00225055E-03
  2.36813290E-04  1.18898167E-04  1.59242116E-03 -4.65645081E-07 -2.74524371E-07
  3.35894807E-05 -1.40936839E-05 -2.18788900E-06  1.40750633E-06  2.44350137E-05
  3.65891182E-05  1.93843094E-05 -3.47296522E-07 -6.80871312E-06  4.73574008E-05
  1.90119408E-06 -6.73327603E-06 -2.84314211E-06  1.50317201E-05  3.22755257E-05
  2.61057491E-05 -1.04462790E-06 -1.15534468E-05  2.44016546E-05  9.72354459E-07
 -1.99261747E-06 -6.89017806E-07  4.39828620E-05  1.23098482E-05  3.99673766E-05
 -4.34806159E-06  4.65755103E-05 -2.11018236E-06 -7.58460077E-06 -2.78318833E-06
  8.93017072E-06 -2.40184928E-06  6.69769443E-06 -4.37825249E-05 -1.08437439E-05
  5.92807584E-07 -1.35381223E-05  1.44624011E-04  4.98516515E-06  8.22647012E-05
  1.27126353E-05  2.09416262E-05  2.41154430E-05  6.89557497E-06  7.82836134E-06
  5.49296938E-05 -7.01445117E-07 -2.54588537E-07 -3.44943972E-06 -7.87023819E-07
  6.45505889E-06 -8.75159191E-07  2.32004916E-05  8.58263032E-06  4.14722233E-05
 -3.19280980E-07  4.17692590E-05  6.75907847E-06  3.47695227E-05  5.58311792E-06
 -9.89626199E-07 -2.00523587E-06 -1.23044053E-05  5.26598444E-05  9.01428133E-06
 -2.13878250E-06 -1.54839149E-07  1.33366505E-05 -4.21053125E-06  3.32487293E-05
 -6.97158652E-07 -1.30570519E-05 -2.35780427E-06  2.33132355E-05 -1.83391265E-06
  1.32528317E-05 -2.92722244E-06  1.68586675E-05 -6.08733118E-05 -3.12221632E-06
  1.27817997E-06 -3.87034749E-06 -5.39153508E-05 -4.80235404E-06 -1.29452194E-05
  1.96905344E-06  6.31011512E-05  8.79866920E-07  3.27497400E-05 -2.55900694E-05
  4.76292771E-05 -2.88956721E-06  4.34761805E-05 -1.03493966E-04  3.68124252E-06
  4.54730364E-06 -7.62721654E-06 -3.35533334E-05 -1.82240897E-05  1.97541651E-06
  8.87015615E-06  4.22648696E-05  4.24503706E-06  6.39312370E-05 -5.29152644E-05
  7.92531844E-05 -3.60746794E-06 -3.60729075E-06  1.85630256E-05  5.86541916E-07
  4.91134879E-06 -3.10735238E-06 -4.08027390E-05 -3.09330277E-05  7.78572815E-05
 -1.59858806E-06  8.26140575E-05  3.58173367E-06  2.04209696E-05  1.66958085E-05
  5.34055309E-05 -1.32860741E-06 -1.22290274E-05  2.45832567E-05 -3.25171635E-06
 -2.55990684E-06 -9.74777686E-07 -2.07595465E-05 -2.70786858E-06  3.22133771E-06
 -2.48868647E-06  1.39660047E-05 -1.01485507E-06  1.10128381E-05 -2.00961213E-06
  6.59297358E-06  1.33890199E-03  1.80231350E-03  9.67190031E-04  3.71084915E-03
 -5.87460987E-04 -2.87122403E-03 -5.40775840E-03  8.47085623E-04  4.04521400E-03
  9.16509984E-04 -1.24506041E-04 -6.49196631E-04  3.04753886E-04  1.87424782E-03
 -2.46607433E-04 -1.33314502E-03  4.12882843E-04  1.32516465E-03  3.93775764E-03
 -4.21790203E-04 -3.00601444E-03  8.95943550E-04 -1.08529120E-04  6.33052721E-05
 -2.47906161E-04 -7.37906675E-06 -4.75009648E-06 -5.90166810E-05 -5.27843248E-04
  2.09416643E-04  1.86309893E-03  8.81598898E-05 -3.22035426E-05 -2.09783634E-04
 -3.54622096E-04 -3.16245118E-05 -4.55689382E-05  7.00988281E-05 -1.53069238E-05
 -1.32789880E-03 -7.21820325E-06 -1.72553259E-04  3.13678366E-04 -5.70270572E-05
 -1.95897513E-04 -3.20592753E-04 -4.02008951E-05  3.00102412E-05 -2.59511932E-04
  3.93226695E-04 -2.55585293E-04  4.74316252E-04 -2.28945692E-03  2.70738857E-05
 -8.23327263E-05  3.23242515E-04  3.46983852E-04  3.99161673E-05 -5.95263802E-04
 -1.33621204E-04 -5.50685666E-05  7.12453477E-04  1.40452516E-05 -1.47036192E-03
  3.81329878E-05 -2.04237042E-04 -1.95927288E-04 -3.19563560E-04 -5.43557279E-05
  8.26416674E-05  3.14505992E-04  3.43741376E-04 -3.52768520E-04 -8.06944022E-04
 -2.16770629E-03  4.52453424E-05  1.29290666E-04  3.09553954E-04  1.59331795E-04
  1.34384446E-04  6.25670185E-04 -2.09589737E-04  1.31086468E-04  2.42209134E-04
  2.50902924E-04  1.57951457E-03 -1.55691307E-04  2.45585673E-04 -1.10384841E-04
  5.95897803E-05 -1.98640508E-04 -1.09102875E-05 -4.38291440E-06 -5.99976421E-05
  1.04505724E-03  4.63383519E-05  1.63414614E-03 -1.59474040E-04  4.99172791E-07
 -1.99782225E-04 -3.23914852E-04 -1.57532973E-04 -3.04739899E-05  5.07435943E-05
 -2.37587163E-05 -1.15923741E-03 -6.95878400E-04 -9.65899383E-05  2.07079424E-04
 -9.54537108E-05  1.38976531E-03  1.79724458E-03  9.69854136E-04 -4.38484855E-03
  2.42825812E-04 -1.73257340E-03  6.24473597E-03 -3.51890675E-04  2.36410701E-03
 -9.84027092E-04  5.57859806E-05 -3.56629545E-04  1.03893345E-03 -1.08159258E-03
  9.70060831E-05 -1.79343747E-03  2.28801131E-04  2.75189111E-03 -1.89873356E-03
  2.52185303E-04 -3.83754602E-03  5.30022293E-04  1.57508661E-04 -8.49501059E-04
 -1.13140046E-03  1.18453640E-04 -1.80206115E-05 -9.15070702E-05  1.18902352E-04
 -6.64611222E-06  7.71803636E-05  1.31578911E-05 -4.09408981E-05 -1.90683672E-04
 -2.38712418E-05  4.69033025E-06  2.92226915E-05 -9.96536948E-05  2.17371951E-05
  1.38708528E-04  4.66223782E-05 -5.63670258E-04 -6.87701307E-04  7.84650973E-04
  2.19680871E-04 -7.71452850E-04  9.46383737E-04  2.65317061E-04 -9.19620146E-04
 -2.47929735E-05  1.31203135E-04  2.26417306E-04 -6.29805228E-05  6.80241447E-05
 -7.73461819E-05 -1.00972514E-04  3.21190131E-05 -1.29130579E-04 -2.65587139E-05
  1.22990177E-04  2.10222358E-04 -1.01611650E-05  8.34412730E-06 -7.65302516E-05
 -1.98440084E-05 -7.21694172E-06 -1.54581967E-04 -2.65516672E-05  1.23007078E-04
  2.09481718E-04 -1.25703780E-05 -1.96397035E-05 -7.38376406E-05 -2.18281965E-05
 -1.61909746E-05 -1.54443232E-04  4.67283182E-05 -5.65065745E-04 -6.83791381E-04
  7.18734841E-04 -4.84311676E-04 -7.08456088E-04  8.79453949E-04 -5.83809770E-04
 -8.44431828E-04 -2.48715965E-05  1.31345966E-04  2.28168290E-04 -7.50684693E-05
 -6.81515936E-05 -6.51678727E-05 -1.10169775E-04 -3.61955747E-05 -1.24105577E-04
  1.31036365E-05 -4.06475847E-05 -1.86337863E-04  3.12022145E-05 -9.75264157E-07
  2.11917790E-05  1.39474529E-04 -2.11223103E-06  1.07772705E-04  1.56649490E-04
 -8.45294554E-04 -1.13463597E-03 -1.55634285E-04  8.27276950E-06 -6.37977629E-05
 -8.33212522E-05  1.62282692E-05  1.02306637E-04  1.67710426E-05 -5.78478223E-05
 -6.46349125E-05 -2.81082322E-04  3.83689794E-05  1.36317077E-04 -4.73751671E-04
  5.02971246E-05  1.22509753E-04  1.75525714E-05 -6.35639627E-05 -5.52668584E-05
  3.10394975E-04 -2.28580712E-05  6.10462849E-05  4.82377781E-04 -4.26872498E-05
  8.14352761E-06 -2.48372351E-05  1.32747190E-04  2.28802245E-04  3.95696360E-05
 -7.99189650E-05 -8.11312021E-05  6.41390732E-05 -5.74742282E-05 -1.50672142E-04
  4.59411569E-05 -5.62139088E-04 -6.74142443E-04 -9.66102573E-04 -3.13563575E-04
 -4.74467313E-04 -1.15927462E-03 -3.79422394E-04 -5.67342183E-04  1.02095375E+00
 -5.31867560E-02 -6.66101378E-02  1.26920888E-05  7.62272470E-06  1.06004774E-04
  8.51172188E-05  5.67988032E-05  6.95481683E-04  3.77724285E-05 -1.27978034E-04
 -6.94408732E-04  6.91033275E-07 -4.05757644E-07 -3.48939304E-06  3.96258140E-05
  1.65709518E-05  2.37703311E-04  4.59790440E-05 -5.62447919E-04 -6.73642540E-04
 -9.02044669E-04  3.92277985E-04 -5.36422447E-04 -1.07833737E-03  4.74771906E-04
 -6.39809741E-04 -2.48690747E-05  1.31817115E-04  2.31400567E-04  5.19077354E-05
  5.67683982E-05 -9.32193903E-05  6.90356332E-05  1.68271101E-05 -1.58405318E-04
 -2.75752438E-05 -2.11831150E-04  1.85752994E-04 -1.43559485E-04 -7.55033440E-05
 -1.00259721E-03 -2.36687848E-04 -1.18947478E-04 -1.59293335E-03 -3.25754950E-07
 -6.95096164E-06  4.75221547E-05 -1.80646622E-06  6.77833735E-06  2.99687229E-06
 -1.53747487E-05 -3.17906845E-05 -2.68510730E-05 -4.73575981E-07 -3.36396525E-07
  3.39451713E-05  1.41389296E-05  2.28501628E-06 -1.42026364E-06 -2.36960781E-05
 -3.67869698E-05 -1.86375113E-05 -1.33095230E-06 -1.22532933E-05  2.48339059E-05
  3.26786608E-06  2.56681852E-06  9.43713702E-07  2.09744561E-05  2.71396637E-06
 -3.01944461E-06 -1.03118404E-06  1.12402108E-05 -2.48438348E-06  1.38446578E-05
 -2.02941299E-06  6.69345379E-06 -3.59625515E-06 -3.34791510E-06  1.64993376E-05
 -7.77711552E-07 -5.02887021E-06  3.38814033E-06  4.10547803E-05  3.19883623E-05
 -7.76886648E-05 -1.61560772E-06  8.33158392E-05  1.63779171E-05  5.54852185E-05
  3.74731229E-06  1.98022894E-05 -2.97354020E-06  1.69139114E-05 -6.00031153E-05
  3.21588373E-06 -1.29589406E-06  3.95266054E-06  5.45130884E-05  5.17541589E-06
  1.37825060E-05  1.90725686E-06  6.37752540E-05 -2.60747352E-05  4.65509422E-05
  7.88440250E-07  3.24977811E-05 -2.91828502E-06  4.34846717E-05 -1.01519037E-04
 -3.60415177E-06 -4.57051237E-06  7.57646713E-06  3.33166659E-05  1.80867684E-05
 -1.88736005E-06 -5.34322368E-05  7.71709591E-05  4.12512988E-06  6.35767827E-05
  8.78460798E-06  4.20059724E-05 -6.99740706E-07 -3.71987603E-07 -3.55368715E-06
  7.62885071E-07 -6.41179304E-06  8.67952631E-07 -2.33663006E-05 -8.71659886E-06
 -4.13185918E-05 -3.56134413E-07  4.19370826E-05  5.51820272E-06 -7.55174543E-07
  6.67678246E-06  3.49385669E-05 -2.01266480E-06 -1.24264166E-05  5.33827791E-05
 -9.02912904E-06  2.15606552E-06  6.47207014E-08 -1.38502098E-05  4.32406681E-06
 -3.33665576E-05 -1.86161045E-06  1.32399445E-05 -2.37002708E-06  2.35036786E-05
 -5.02552724E-07 -1.34616725E-05 -2.39588037E-06  6.85924624E-06 -4.48402353E-05
  1.13049896E-05 -6.10385109E-07  1.38021550E-05 -1.44980681E-04 -5.06352471E-06
 -8.19397948E-05  1.27480774E-05  2.12939983E-05  7.90612415E-06  5.48695470E-05
  2.38966414E-05  8.13340122E-06 -1.04695434E-06 -1.16191144E-05  2.45128861E-05
 -9.42030321E-07  1.95886117E-06  7.31010222E-07 -4.42206644E-05 -1.21341022E-05
 -3.97163341E-05 -2.13302762E-06 -7.33152453E-06 -4.37445891E-06  4.66494958E-05
 -2.78335119E-06  8.77139027E-06  7.55458595E-04  1.53014453E-04 -1.67853168E-04
  1.41825384E-03 -3.51652013E-05  1.05630292E-03 -2.16427094E-03  4.60694711E-05
 -1.62452823E-03  1.70021714E-04 -4.66495656E-06  9.83638425E-05 -3.08892492E-05
 -4.46351616E-04  1.02832013E-05 -2.83432009E-04  1.22352207E-05 -1.41722053E-04
 -2.17445119E-03  4.42848253E-05 -1.45664510E-03  7.25313906E-05  7.56356297E-04
  1.52047264E-04 -1.65112065E-04 -1.41722136E-03  3.49908941E-05 -1.05553189E-03
  2.16118411E-03 -4.70496599E-05  1.62137195E-03 -1.70052973E-04  4.66525909E-06
 -9.83730072E-05 -3.06812153E-05 -4.45236525E-04  1.02732668E-05 -2.82935077E-04
  1.23293154E-05 -1.41353522E-04 -2.17217321E-03  4.47372253E-05 -1.45441860E-03
  7.24379618E-05  7.88763954E-04  9.62129451E-05  1.98123276E-04  1.56486719E-04
  1.73720564E-03 -1.52900493E-04 -2.13118211E-04 -2.39542003E-03  2.11967759E-04
  1.90526621E-05  2.14663755E-04 -1.96523611E-05  2.54493828E-04  7.09947809E-06
  7.70524954E-05  4.32903287E-04 -7.85425931E-05  1.21360104E-03  4.12839430E-05
  3.73386432E-04  2.12002877E-03 -3.82628797E-04  7.87996151E-04  9.68472382E-05
  1.97234297E-04 -1.56636503E-04 -1.73808136E-03  1.52788965E-04  2.13471871E-04
  2.39870031E-03 -2.12901350E-04 -1.90172698E-05 -2.15058928E-04  1.97844809E-05
  2.54890584E-04  7.23794102E-06  7.71016952E-05  4.33581480E-04 -7.86898623E-05
  1.21443240E-03  4.24533298E-05  3.73534866E-04  2.12220138E-03 -3.83162888E-04
  7.90397161E-04  1.34365731E-04 -2.21066048E-05  1.04930043E-03 -2.17146470E-04
 -1.39163741E-03 -1.51390135E-03  3.19855265E-04  2.06992164E-03  1.52541137E-04
 -2.74609446E-05 -1.51736202E-04 -2.39114507E-04  4.20540512E-04 -8.84421139E-05
 -1.43767492E-04  6.43661124E-05 -1.18221140E-03  2.07234531E-03 -4.37890901E-04
 -7.35172233E-04  3.22547792E-04  7.89627009E-04  1.34967093E-04 -2.44577013E-05
 -1.04969150E-03  2.17290047E-04  1.39200929E-03  1.51460404E-03 -3.19351855E-04
 -2.07285636E-03 -1.52595097E-04  2.73757444E-05  1.51665834E-04 -2.39542606E-04
  4.21001810E-04 -8.86840583E-05 -1.43709183E-04  6.45746829E-05 -1.18321189E-03
  2.07335829E-03 -4.38689347E-04 -7.36442081E-04  3.22763801E-04  6.32800403E-06
  3.30443209E-05  1.16846463E-04  1.29204556E-06 -2.58820891E-07 -5.44356111E-06
 -1.11460517E-04  2.73463507E-06 -9.30589476E-05  6.35811040E-06  3.30345054E-05
  1.16101930E-04 -8.44522573E-07  1.14565447E-07  5.30407994E-06  1.11763989E-04
 -2.87505022E-06  9.29310935E-05 -1.70607721E-05 -3.36363583E-04  1.87161327E-04
  7.64251144E-04  8.36492550E-04  4.37184610E-04  1.13544774E-03  1.24975059E-03
  6.63248944E-04 -1.70844917E-05 -3.36378546E-04  1.87442758E-04 -7.64181816E-04
 -8.36705898E-04 -4.37111012E-04 -1.13524792E-03 -1.25044913E-03 -6.63011778E-04
  8.52539791E-06  2.23911177E-05  1.11516430E-04 -9.38503826E-07 -1.10060668E-05
  7.65888359E-07 -1.23819895E-05 -1.41697266E-04  1.21448069E-05  8.51183167E-06
  2.23940395E-05  1.11915184E-04  9.36995502E-07  1.08349503E-05 -6.54986935E-07
  1.24331078E-05  1.41685909E-04 -1.19634029E-05 -1.73307875E-05 -3.36165356E-04
  1.89594824E-04  6.10495584E-04 -8.71498485E-04  5.87903726E-04  9.04628022E-04
 -1.30033822E-03  8.87550115E-04 -1.72035223E-05 -3.36410947E-04  1.89239374E-04
 -6.09911923E-04  8.70594250E-04 -5.87489141E-04 -9.04236227E-04  1.29891279E-03
 -8.86944136E-04  7.65074591E-06  2.76980152E-05  1.06141040E-04 -6.13220432E-07
  9.92619650E-07  7.32544757E-06 -8.57826861E-05  1.91359991E-05  1.22310527E-04
  7.61611177E-06  2.77354195E-05  1.06692838E-04  4.37592079E-07 -9.72990023E-07
 -7.24725913E-06  8.58780698E-05 -1.90711703E-05 -1.22160201E-04 -1.73976406E-05
 -3.57449869E-04  2.78849575E-04  1.17070848E-03 -1.19426233E-04 -1.62047674E-04
  1.88221679E-03 -1.91889154E-04 -2.67042856E-04 -1.74011708E-05 -3.57424757E-04
  2.79076124E-04 -1.17040579E-03  1.19647345E-04  1.62004146E-04 -1.88248855E-03
  1.92094730E-04  2.66760949E-04 -1.73020358E-05 -3.33801843E-04  1.90152721E-04
  5.86056370E-04  7.45684459E-04 -7.52942843E-04  8.62688766E-04  1.10730526E-03
 -1.13039248E-03 -1.74180916E-05 -3.33486925E-04  1.90541743E-04 -5.86676957E-04
 -7.46022628E-04  7.53520525E-04 -8.63126431E-04 -1.10758386E-03  1.13123302E-03
 -1.61124521E-05 -3.47040286E-04  2.12161537E-04  1.74708434E-04  8.86634024E-05
  1.18649952E-03  2.53451501E-04  1.32633764E-04  1.75912486E-03 -1.60650275E-05
 -3.47030036E-04  2.11601318E-04 -1.74546658E-04 -8.85776902E-05 -1.18586478E-03
 -2.53183953E-04 -1.32688724E-04 -1.75850134E-03 -1.69466783E-05 -3.34901342E-04
  1.87507792E-04 -4.32268302E-04  9.55667831E-04  6.02310386E-04 -6.34455588E-04
  1.42039431E-03  9.07326418E-04 -1.70175753E-05 -3.34744795E-04  1.88252164E-04
  4.32437209E-04 -9.55790673E-04 -6.02720449E-04  6.34535279E-04 -1.42036184E-03
 -9.07679091E-04  1.01921854E+00 -4.66558900E-02 -6.00451832E-02 -1.74272347E-07
  2.55341237E-07 -5.12243859E-07 -2.94268840E-07  4.79094904E-07 -9.01445021E-07
 -1.11041040E-06 -1.42926567E-05  9.58987294E-05 -1.51921236E-05  1.64860791E-06
  4.88570165E-06  9.86639458E-06 -4.46009839E-05 -5.56084116E-05 -1.12150575E-06
 -1.41704073E-05  9.56093381E-05  1.51879354E-05 -1.60974818E-06 -4.75346454E-06
 -1.00913948E-05  4.52263622E-05  5.49465912E-05  9.06811292E-07  2.22987452E-06
 -4.49675360E-05 -1.04094106E-05  2.69198831E-07  1.90150192E-07 -2.98453926E-05
 -1.88704632E-05 -2.14515239E-05  1.72870426E-06 -1.41924634E-05  4.58149648E-06
 -4.99265884E-07  3.88804602E-06  3.29290362E-06  6.15021149E-06  7.07596589E-05
 -4.25638277E-04 -4.52050445E-05  2.25119756E-06  2.20772581E-06 -1.16929497E-04
  3.18029955E-05  6.62684619E-05  1.40385496E-05  4.03792091E-05 -8.01252618E-05
  4.02772554E-04  1.43467366E-05  4.87197532E-05 -2.33843670E-06  1.94560146E-06
  8.05655113E-05  3.86502869E-06 -6.10967190E-07 -7.70224558E-06  1.74888520E-05
 -2.37139252E-06 -1.21048418E-05 -4.41066334E-06 -6.80320269E-06 -1.98662540E-05
 -6.60853413E-05 -3.40237799E-06  6.05722977E-06 -1.40448546E-06 -4.19991495E-06
  4.64510648E-05 -1.76543206E-06 -5.07763392E-06 -6.62585045E-06  1.15906336E-05
 -1.04631240E-05 -5.69094791E-06 -1.36268379E-05 -8.69299884E-06 -2.53194574E-06
 -3.40572413E-06 -1.70110209E-06  1.35132279E-05 -2.33072611E-06  1.54864471E-06
  8.04591320E-05 -3.87854551E-06  5.67894460E-07  7.62487385E-06 -1.79072001E-05
  1.93904582E-06  1.14664920E-05 -4.41268667E-06 -6.22832768E-06 -3.45935325E-06
  6.03879200E-06 -1.95005371E-05 -6.53933654E-05 -1.39664445E-06 -3.81876178E-06
  4.63492981E-05  1.73591280E-06  5.13513643E-06  6.58200166E-06 -1.09811997E-05
  1.12165663E-05  6.56033132E-06 -1.64749733E-06  1.37066399E-05 -2.50795784E-06
 -4.16488640E-06 -1.38844956E-05 -9.17576862E-06  6.18274841E-06  7.07381670E-05
 -4.26598547E-04  4.55548201E-05 -2.21082943E-06 -2.25055004E-06  1.16906344E-04
 -3.48279346E-05 -6.50241897E-05  1.39582834E-05  4.25770595E-05  1.44914752E-05
  4.67396917E-05 -8.00881684E-05  4.03932360E-04  9.10539944E-07  2.25876690E-06
 -4.52337793E-05  1.04522223E-05 -3.35277794E-07 -2.04715930E-07  3.00425753E-05
  1.85365540E-05  2.15787522E-05  4.59815462E-06 -3.77462089E-07  1.72953911E-06
 -1.41910295E-05  3.88637414E-06  3.25481002E-06 -1.87204894E-04 -3.26995463E-04
 -4.68001526E-05 -9.59171484E-05 -2.93144900E-04 -3.67146220E-04 -3.54991172E-04
  1.86251883E-03  1.56515552E-03  4.17931253E-05 -2.39169387E-04 -2.19242185E-04
  2.89598567E-04  1.74121702E-04  5.40473464E-04 -2.06649625E-04  2.14510351E-04
  8.08481271E-04  1.87611321E-04  1.15698882E-03 -6.64039353E-04  7.85944967E-04
 -1.98840104E-04 -3.25538415E-04 -4.02158025E-05  3.73729993E-04 -3.05166784E-04
 -1.60220192E-05 -1.28818557E-03  1.89508079E-03  7.82017827E-04  1.69231661E-04
 -2.54484307E-04 -7.78954636E-05 -3.65659743E-04 -4.86298626E-05 -4.34932271E-05
  1.27888164E-04 -5.91426317E-04 -9.14819725E-04 -4.15101647E-04 -3.89202736E-04
  2.25120476E-04 -1.34377802E-03 -1.01021567E-04  6.28349077E-05 -2.01000359E-04
 -2.14508978E-05  4.87506984E-05  2.95858402E-05  1.12421568E-03 -9.33673072E-04
 -1.52043564E-03 -1.52938223E-04  8.42394363E-05  2.14442878E-04  1.35925694E-05
  8.11364912E-05 -2.83911763E-04  8.54902067E-05  2.07890062E-04 -3.13766933E-05
  3.75546567E-04 -1.14969974E-03  2.18387054E-04  8.48355490E-04  1.29613839E-03
  1.81698601E-03  9.09475516E-04 -2.80917373E-03 -6.95889409E-04  3.71833060E-03
  4.33925389E-03  1.09161293E-03 -5.72907656E-03 -6.47046044E-04 -1.50692243E-04
  8.66585905E-04 -1.00936696E-03  1.84105145E-03  8.34970921E-04 -7.19782566E-04
 -6.27111070E-04 -2.11339754E-03  3.65525680E-03  2.41248468E-03 -1.65886538E-03
 -1.79707654E-03  1.25711307E-03  1.81579402E-03  9.52981959E-04  1.16172339E-03
  4.35421348E-03 -1.40393639E-03 -1.79132403E-03 -6.73618905E-03  2.17403610E-03
  2.19452918E-04  1.03104258E-03 -3.23886535E-04  7.47696167E-04  3.46168133E-04
  1.44150715E-03  1.42486289E-03 -1.15237982E-03  1.34054157E-03  7.14673164E-04
  3.62042155E-03  2.63944827E-03 -2.86376322E-03 -1.06364357E-04  6.38010234E-05
 -2.36172348E-04 -2.27795050E-05  4.52998795E-05  3.01005757E-05  2.26990479E-04
 -2.06586514E-03 -3.97700599E-04  1.15750248E-06  2.74449287E-04  1.23516255E-05
  8.14672953E-05  2.42030113E-05 -2.60504199E-04  1.65583208E-04  1.86550170E-04
  3.88301087E-04  1.88260544E-06 -1.00605864E-03  7.59636830E-04  7.20855648E-04
 -2.65940872E-05  1.24877079E-04  2.16000111E-04 -1.46293380E-05  5.82745902E-05
  4.44384707E-05 -5.58761445E-05  1.33867872E-04  8.64686553E-05 -2.62443705E-05
  1.23957373E-04  2.02780957E-04 -3.86602417E-05  6.20933144E-05  3.08538914E-05
 -5.78221965E-05  1.36531631E-04  8.57848013E-05 -2.54721828E-05  1.36542511E-04
  2.37931643E-04 -5.59485769E-05  9.94192970E-05 -3.90282246E-05 -4.35879429E-05
  1.80776178E-04  4.84631672E-07  4.64902556E-05 -5.77361937E-04 -6.74596097E-04
 -9.30600509E-04 -2.13093842E-05  6.43521169E-04 -1.17498845E-03 -2.32685170E-05
  8.09289171E-04  1.35961906E-05 -4.06608398E-05 -1.98602703E-04  2.21319708E-05
 -5.24308832E-06 -2.98524789E-05  1.13708850E-04 -2.26290362E-05 -1.53301781E-04
  1.60344434E-04 -8.64194765E-04 -1.18642619E-03 -1.07097920E-04 -1.84752561E-05
  1.41719269E-04 -1.46222080E-05 -1.58086109E-04  1.10414544E-05  4.51409262E-05
 -5.72975223E-04 -6.65843579E-04 -3.58267882E-04 -3.31640572E-05  1.07879222E-03
 -4.43261890E-04 -4.00179695E-05  1.35344265E-03 -2.54517470E-05  1.35053774E-04
  2.43671123E-04  5.57438454E-05  9.81176582E-05  4.61412221E-05  1.23785876E-05
  1.84133967E-04  4.92971181E-05  1.60949652E-04 -8.66241878E-04 -1.19551187E-03
  4.38344538E-05  1.67522979E-04 -4.64689989E-05  1.06919460E-04 -2.57178992E-05
 -1.24432801E-04  1.34994459E-05 -4.00086224E-05 -2.00441551E-04 -3.27860345E-06
 -3.72846437E-05  2.72740832E-06 -2.04250241E-05 -1.92403610E-04  1.74777466E-05
  4.73540619E-05 -5.79891403E-04 -6.97841404E-04  4.67356768E-04  1.03135681E-03
 -2.56964349E-06  5.81894296E-04  1.30037885E-03 -1.71035704E-05 -2.54755852E-05
  1.35024991E-04  2.37258347E-04 -1.93129059E-06  2.67323987E-05  1.18797800E-04
 -7.40256512E-05  7.08819743E-05  1.55409410E-04  1.74417469E-05 -5.80194276E-05
 -7.98408570E-05 -1.11771173E-04 -2.64227048E-04  1.43027983E-04 -2.31020720E-04
 -3.96415959E-04  2.93405804E-04  1.87033316E-05 -6.29373771E-05 -8.99258137E-05
  1.84430596E-04  1.05542004E-04 -2.42778975E-04  2.91999917E-04  2.44125549E-04
 -3.80848860E-04 -2.50005431E-05  1.33287217E-04  2.37838983E-04 -1.09272949E-04
  2.86646909E-05  3.43401338E-05 -1.29927148E-04  7.46368183E-05  1.15155634E-04
  4.71372180E-05 -5.83064915E-04 -6.75976189E-04 -9.13854298E-05  1.03179277E-03
 -4.30146018E-04 -1.01261285E-04  1.28672595E-03 -5.40926085E-04  4.07733797E-05
 -1.17584663E-04 -7.97107469E-04 -1.45725576E-06  3.65749861E-06  8.08163662E-07
  1.07792813E-04 -2.24120979E-04 -1.44935079E-04  1.02073585E+00 -5.22402730E-02
 -6.56525577E-02  7.71642125E-05 -1.69412301E-04 -1.01828274E-04  3.08457806E-04
 -6.90533729E-04 -4.23885980E-04 -3.05930564E-05 -2.15322456E-04  2.22515848E-04
 -3.68254462E-04  8.13248960E-04  5.14691284E-04 -6.06505202E-04  1.34992614E-03
  8.50001214E-04  4.43766350E-07 -4.54541186E-06  8.79846375E-06  2.02274340E-06
 -4.94679221E-07 -1.27803419E-07  8.18372037E-06  1.44657910E-05  8.64797423E-07
  3.85847882E-06 -4.86294310E-06 -8.26005493E-05  1.30631411E-06 -1.07884959E-05
 -7.75873826E-06 -3.58395333E-05 -6.22139891E-05 -8.67756854E-05  4.65572447E-07
  6.60287932E-06 -5.14257212E-06  3.38911381E-06  8.44654448E-07  2.05902800E-06
 -2.89481426E-05 -3.03568081E-05 -2.45041633E-05  2.38828203E-06 -3.84339677E-05
  1.76650493E-06  2.14848344E-07  1.23742674E-07  1.08846167E-05 -8.29124819E-07
  2.43351797E-05  1.66555174E-04 -2.82971814E-05 -1.88432446E-05 -5.99379038E-05
 -1.33855556E-04 -5.88184951E-05 -1.42509275E-04 -3.04358921E-06  4.71165545E-05
 -9.61008223E-05 -1.94607534E-04 -9.94736466E-06 -1.20207380E-05  1.27765422E-06
  1.00808065E-06 -7.29259696E-05 -4.91730689E-07 -3.89869021E-08  5.23431690E-06
  3.99307489E-05 -2.12852364E-05  2.54284391E-05  1.81391477E-06  2.45144814E-05
  1.49242900E-05  1.98120035E-05  6.59818840E-06  3.80217739E-06  1.99555789E-06
  6.01403082E-07 -8.56852831E-05 -7.62409700E-06  4.31442888E-06  1.38028113E-06
 -5.72423631E-06 -6.58457491E-06 -2.46132476E-05  1.66588702E-05  5.99425831E-05
  1.72445741E-06 -9.13164020E-06  3.51582191E-06  4.41925915E-06  9.39010741E-07
 -8.63229663E-06 -2.60061410E-05  4.43865717E-07 -1.57788122E-06 -1.75242007E-06
 -3.71653702E-05  1.09607051E-05 -2.85679112E-05  4.81751382E-07  2.74680991E-05
  1.88802847E-06 -5.84526369E-06  1.38140931E-05  1.83335074E-05  1.73864773E-06
 -6.97083369E-06 -5.65225006E-06  4.17170152E-06  4.10542461E-06 -7.95963098E-06
  1.52061347E-05  2.57564366E-05  1.87267867E-05 -3.55216691E-06  9.53241028E-06
 -7.51956852E-08 -2.44458425E-05  9.51970604E-06  8.91593346E-06  1.16992649E-06
 -9.84934318E-06  1.60633771E-06  5.79809056E-06  7.86321366E-06  1.48209696E-06
  1.17478463E-05 -3.20536820E-05  2.13001297E-05  2.95867113E-06  1.59935765E-05
 -2.03244734E-07 -1.70297269E-05  1.23819105E-05  2.06981448E-05 -4.70950621E-09
 -2.09637817E-06 -2.48380386E-06  1.84951442E-06 -9.85173340E-07 -6.18549456E-07
 -5.21059570E-07  1.47614337E-05  2.63058746E-06 -1.04398144E-06  3.49752167E-07
 -9.87840127E-07 -3.15744117E-06 -1.21603454E-06  1.01927023E-05 -1.99041847E-04
 -3.25526127E-04 -4.04792000E-05 -3.73824153E-04  3.05118111E-04  1.61724433E-05
  1.28566003E-03 -1.89511796E-03 -7.80358222E-04 -1.68515498E-04  2.54333783E-04
  7.73232015E-05 -3.65665482E-04 -4.84956689E-05 -4.34583195E-05  1.27652988E-04
 -5.91316887E-04 -9.14162177E-04 -4.14534692E-04 -3.89141481E-04  2.23744698E-04
 -1.34368304E-03 -1.87332728E-04 -3.26940452E-04 -4.70278068E-05  9.60115056E-05
  2.93194607E-04  3.67004956E-04  3.55671160E-04 -1.86097129E-03 -1.56506960E-03
 -4.19159413E-05  2.39167491E-04  2.19334721E-04  2.89533664E-04  1.74000957E-04
  5.40326918E-04 -2.06613986E-04  2.14432358E-04  8.08975997E-04  1.87503042E-04
  1.15639682E-03 -6.63957879E-04  7.85291191E-04  1.29420292E-03  1.81875501E-03
  9.07783344E-04  2.81023086E-03  6.95589188E-04 -3.71983032E-03 -4.34131115E-03
 -1.09198491E-03  5.73519253E-03  6.47288183E-04  1.50722553E-04 -8.67492216E-04
 -1.01075036E-03  1.84288224E-03  8.35284769E-04 -7.20599991E-04 -6.27128447E-04
 -2.11628241E-03  3.65862535E-03  2.41329253E-03 -1.66072526E-03 -1.79615164E-03
 -1.00620332E-04  6.28112020E-05 -2.00480676E-04  2.15430978E-05 -4.88747475E-05
 -2.96999505E-05 -1.12325894E-03  9.32366347E-04  1.51869865E-03  1.52644938E-04
 -8.41322537E-05 -2.14180138E-04  1.34955837E-05  8.11035635E-05 -2.83689690E-04
  8.53678737E-05  2.07758307E-04 -3.16677614E-05  3.75385038E-04 -1.14865923E-03
  2.17871519E-04  8.47500621E-04 -1.06622353E-04  6.38694245E-05 -2.36352956E-04
  2.27327740E-05 -4.53063659E-05 -3.00197558E-05 -2.27963983E-04  2.06660844E-03
  3.99020194E-04 -8.93493909E-07 -2.74740086E-04 -1.25997604E-05  8.13937797E-05
  2.43309604E-05 -2.60749666E-04  1.65409282E-04  1.86784489E-04  3.87773986E-04
  2.17744806E-06 -1.00676085E-03  7.58636796E-04  7.21371136E-04  1.25939095E-03
  1.81376651E-03  9.56672019E-04 -1.16162670E-03 -4.35250433E-03  1.40383339E-03
  1.78705050E-03  6.72615842E-03 -2.17193634E-03 -2.17970214E-04 -1.02914881E-03
  3.23639978E-04  7.46532743E-04  3.46028320E-04  1.44019620E-03  1.42328625E-03
 -1.15099942E-03  1.33774669E-03  7.14320533E-04  3.61788136E-03  2.63911296E-03
 -2.86162826E-03 -2.62120307E-05  1.23782520E-04  2.02472922E-04  3.86167844E-05
 -6.22455181E-05 -3.09798623E-05  5.78727774E-05 -1.36676833E-04 -8.59006745E-05
 -2.65735477E-05  1.24727373E-04  2.15665238E-04  1.47837850E-05 -5.84602476E-05
 -4.44725014E-05  5.60348496E-05 -1.33892828E-04 -8.65803184E-05  4.64150289E-05
 -5.77132149E-04 -6.73962940E-04  9.31194802E-04  2.10839853E-05 -6.43692454E-04
  1.17577737E-03  2.28083168E-05 -8.09397972E-04 -2.54624607E-05  1.36492067E-04
  2.37795631E-04  5.58954533E-05 -9.94065754E-05  3.89978440E-05  4.34164477E-05
 -1.80571042E-04 -3.47432535E-07  1.60351457E-04 -8.64580328E-04 -1.18699381E-03
  1.07634268E-04  1.87160782E-05 -1.42423066E-04  1.52671775E-05  1.58329506E-04
 -1.16635925E-05  1.36000020E-05 -4.06488109E-05 -1.98699853E-04 -2.21198000E-05
  5.28085889E-06  2.98396595E-05 -1.13530132E-04  2.26187159E-05  1.53173017E-04
 -2.54398796E-05  1.34954138E-04  2.43677784E-04 -5.56784439E-05 -9.81353990E-05
 -4.61302383E-05 -1.21462171E-05 -1.84197456E-04 -4.93345232E-05  4.51919409E-05
 -5.73061139E-04 -6.66171947E-04  3.58426216E-04  3.31102988E-05 -1.07860217E-03
  4.43488821E-04  3.99363023E-05 -1.35296173E-03  1.35068429E-05 -4.00842332E-05
 -2.00421705E-04  3.27870083E-06  3.72872695E-05 -2.75667357E-06  2.03602643E-05
  1.92417209E-04 -1.74598553E-05  1.60907772E-04 -8.65786652E-04 -1.19545537E-03
 -4.37951316E-05 -1.67675821E-04  4.62609390E-05 -1.07023868E-04  2.54229000E-05
  1.24174407E-04 -2.54660613E-05  1.35083340E-04  2.36808912E-04  1.92860723E-06
 -2.67065472E-05 -1.18836492E-04  7.38176769E-05 -7.08442917E-05 -1.55163040E-04
  4.73445933E-05 -5.79772596E-04 -6.97846064E-04 -4.67224425E-04 -1.03107331E-03
  2.44990421E-06 -5.81701099E-04 -1.30006895E-03  1.69942685E-05  1.86161406E-05
 -6.27920444E-05 -8.94619455E-05 -1.84162922E-04 -1.06125555E-04  2.42505495E-04
 -2.91726051E-04 -2.45036197E-04  3.80214260E-04  1.74453060E-05 -5.80467428E-05
 -7.96835544E-05  1.11718298E-04  2.64200105E-04 -1.43060277E-04  2.31223413E-04
  3.96318865E-04 -2.93542655E-04  4.73220406E-05 -5.83412462E-04 -6.77012549E-04
  9.07792038E-05 -1.03052314E-03  4.29549958E-04  1.00246660E-04 -1.28535431E-03
  5.40442629E-04 -2.49972253E-05  1.33279721E-04  2.37988016E-04  1.09258716E-04
 -2.86304232E-05 -3.43128544E-05  1.29917272E-04 -7.46802933E-05 -1.15190825E-04
  1.02073627E+00 -5.22419665E-02 -6.56547043E-02 -7.72415799E-05  1.69116396E-04
  1.01953379E-04 -3.08633741E-04  6.89898788E-04  4.23951840E-04  4.07744226E-05
 -1.17605061E-04 -7.97065485E-04  1.47378093E-06 -3.69415706E-06 -8.02390454E-07
 -1.07572960E-04  2.23946674E-04  1.44737700E-04 -3.05201830E-05 -2.15413713E-04
  2.21823262E-04  3.68098194E-04 -8.13016133E-04 -5.14295697E-04  6.06058638E-04
 -1.34945038E-03 -8.49242327E-04  3.90622864E-06 -4.96657567E-06 -8.37167907E-05
 -1.18186720E-06  1.07978703E-05  8.01219684E-06  3.65235752E-05  6.13444038E-05
  8.82156435E-05  4.32560754E-07 -4.62834889E-06  9.40731793E-06 -2.01030110E-06
  4.82596942E-07  9.91981028E-08 -8.03216579E-06 -1.42697232E-05 -6.68426810E-07
 -7.00894406E-09 -2.14471728E-06 -2.49948775E-06 -1.89218355E-06  9.66497075E-07
  6.03589192E-07  7.47418323E-07 -1.48276928E-05 -2.44856269E-06 -1.00626987E-06
 -3.00985223E-06 -1.05726785E-06  3.42385089E-07 -1.23098242E-06  1.02926076E-05
  1.17018967E-06 -9.88783613E-06  1.72537096E-06 -5.76979782E-06 -7.86068949E-06
 -1.47760094E-06 -1.13623921E-05  3.16890725E-05 -2.03972912E-05  2.96464610E-06
  1.52611595E-05  1.24946241E-05  2.06907267E-05 -2.35946483E-07 -1.71320790E-05
  9.37029483E-07 -8.71496938E-06 -2.59065425E-05 -4.46620163E-07  1.64489023E-06
  1.72821730E-06  3.72042630E-05 -1.08196893E-05  2.83914226E-05  5.06512641E-07
  2.73514027E-05  1.40350533E-05  1.85391948E-05  1.89887925E-06 -5.62574992E-06
  1.74120151E-06 -7.00438978E-06 -6.31760060E-06 -4.25291979E-06 -4.12747241E-06
  7.92538120E-06 -1.50705180E-05 -2.55214644E-05 -1.81669048E-05  9.52548728E-06
  1.01111552E-05 -9.69767205E-08 -2.38890124E-05 -3.53669971E-06  9.49460343E-06
  1.27915833E-06  1.21212750E-06 -7.28184308E-05  3.98582470E-07  4.83125018E-08
 -5.39607340E-06 -3.92178697E-05  2.19470885E-05 -2.46735816E-05  1.91572149E-06
  2.37624523E-05  6.58235533E-06  3.53231924E-06  1.47822251E-05  1.96991292E-05
  2.00361362E-06  7.62819765E-07 -8.67401693E-05  7.68368854E-06 -4.26719219E-06
 -1.15414277E-06  6.14618323E-06  6.26385999E-06  2.48518852E-05  3.59975810E-06
  4.28101741E-06  1.69997319E-06 -9.21896345E-06  1.64191484E-05  6.03739093E-05
 -7.66859361E-07  2.44630221E-05  1.68097540E-04  2.89679344E-05  1.91951060E-05
  6.05492113E-05  1.35657674E-04  6.02239684E-05  1.43245762E-04 -3.09969434E-06
  4.68858664E-05 -9.94804577E-06 -1.08275393E-05 -9.69262049E-05 -1.97768405E-04
  4.76071670E-07  6.72666769E-06 -5.24150215E-06 -3.42189556E-06 -7.66664307E-07
 -2.09942887E-06  2.94371616E-05  3.02202786E-05  2.45041845E-05  1.78188673E-06
 -2.99075860E-08  2.42009925E-06 -3.87170276E-05  1.60338333E-07  1.08834200E-05
 -1.98336683E-04 -3.26416288E-04 -3.40247916E-05 -4.21634864E-04 -2.26537820E-04
  6.29395219E-05  1.59569611E-03  1.47243297E-03 -1.08008538E-03 -2.12431338E-04
 -1.95882107E-04  1.18536770E-04 -3.69787083E-04 -1.42438653E-04 -1.16304094E-05
  3.23253919E-04  4.93050374E-04 -1.01569943E-03 -5.76066693E-04  2.62390318E-04
  6.13802498E-04  1.10423403E-03 -1.83514598E-04 -3.27451216E-04 -4.05977762E-05
  4.75347822E-05 -2.37506738E-04  4.13414308E-04  6.46689627E-04  1.46939707E-03
 -1.85970041E-03 -6.48912482E-05 -1.83370704E-04  2.50812160E-04  4.46805913E-04
  1.09082146E-04 -4.87384563E-04 -1.74548402E-04 -1.20421529E-04  1.14017122E-03
  1.01112518E-04 -1.00804904E-03 -7.01753337E-04 -5.11218128E-04 -1.02058083E-04
  6.22789224E-05 -1.94489216E-04  2.93514500E-05  3.84383289E-05 -3.72601206E-05
 -1.25388918E-03 -4.40098716E-04  1.64182673E-03  1.63791361E-04  1.58787484E-05
 -2.21963358E-04 -7.04223630E-05  1.66893824E-04  2.57127609E-04 -3.68427236E-05
 -1.95193477E-04 -3.60572245E-04  7.14624551E-04  9.85759617E-04 -2.65027946E-04
 -7.41777498E-04  1.29432986E-03  1.81786222E-03  9.00778260E-04  2.58238037E-03
 -1.81719076E-03 -3.49660582E-03 -3.99161558E-03  2.82837131E-03  5.39437041E-03
  5.96802927E-04 -4.12138449E-04 -8.18723754E-04 -6.52982461E-04  1.47566456E-03
 -1.47802440E-03 -1.96986198E-04  1.09388808E-03 -1.17339550E-03  2.69232353E-03
 -3.67916319E-03 -2.85585216E-04  2.72631079E-03 -1.08374865E-04  6.30973654E-05
 -2.31258545E-04  2.96044984E-05  3.43722320E-05 -3.73552576E-05 -5.88465880E-04
 -1.89909511E-03  7.43673523E-04  4.95693298E-05  2.67292401E-04 -5.65234698E-05
 -2.14892956E-06  1.09394573E-04  2.79975038E-04  4.40636231E-05 -2.13611681E-04
  6.00752831E-05  3.42767639E-04  1.13748503E-03  2.71843254E-04 -8.79206725E-04
  1.25750360E-03  1.81454348E-03  9.46781903E-04 -3.49283708E-04  4.66534821E-03
  6.10209457E-04  5.27008439E-04 -7.21881995E-03 -9.52863425E-04 -2.77177708E-05
  1.09015176E-03  1.37915779E-04  1.10493777E-03 -2.04078069E-05 -8.83071245E-04
  1.94666353E-03  5.63725669E-04  2.28643027E-03 -2.55067980E-04 -2.50678928E-03
  4.01728197E-03  1.68739045E-03 -2.61506404E-05  1.23448445E-04  2.02633381E-04
  4.84367634E-05  4.79022585E-05 -4.11201971E-05  8.07495640E-05  1.07712686E-04
 -1.08266173E-04 -2.65124659E-05  1.24338911E-04  2.16873538E-04  2.40319184E-05
  4.66533007E-05 -5.26132753E-05  7.67989014E-05  1.03450316E-04 -1.08178185E-04
 -2.53804035E-05  1.35604233E-04  2.40839679E-04 -3.80598465E-05  9.70219971E-05
 -6.34556410E-05  1.79230383E-05  1.71933955E-04 -7.99462632E-05  4.50711025E-05
 -5.73117950E-04 -6.62997697E-04  3.29670374E-04 -2.82462301E-04 -1.05153154E-03
  4.07116643E-04 -3.51864865E-04 -1.32013782E-03  1.36209282E-05 -4.07530968E-05
 -1.98523291E-04 -2.22404364E-05  4.04773840E-06  3.00235318E-05 -1.12937703E-04
  2.50372904E-05  1.53249399E-04  1.60347367E-04 -8.64551788E-04 -1.18798807E-03
  1.00829934E-04 -6.20808529E-05 -1.35943912E-04 -1.27981283E-05 -1.58405085E-04
  1.57828775E-05  4.62622675E-05 -5.77478876E-04 -6.72309571E-04  9.03742114E-04
 -2.97432085E-04 -6.16041252E-04  1.14320037E-03 -3.71739562E-04 -7.75387891E-04
 -2.54305988E-05  1.36623128E-04  2.37587392E-04  7.30173273E-05  9.28444348E-05
  2.20981011E-05  7.63487461E-05  1.66010892E-04 -3.19592491E-05  1.34970189E-05
 -4.01630708E-05 -1.99503470E-04 -3.37639385E-06 -3.72656231E-05  3.72679042E-06
 -1.45523403E-05 -1.93048322E-04  1.56218688E-05  1.60863161E-04 -8.66306634E-04
 -1.19534117E-03 -1.24890776E-05  1.79806902E-04  1.61763228E-05 -1.07139373E-04
  1.71679610E-05  1.26432772E-04 -2.54336846E-05  1.35372330E-04  2.35475509E-04
  4.96959437E-06  5.20482760E-06 -1.21590305E-04  8.28450801E-05  2.80079947E-05
 -1.64618215E-04  4.68866233E-05 -5.79335369E-04 -6.93099296E-04 -2.78391793E-04
  1.08427186E-03 -1.85666896E-04 -3.44376952E-04  1.36837623E-03 -2.22372349E-04
  4.08751413E-05 -1.17292860E-04 -8.00547293E-04  2.12596362E-06  3.29424848E-06
 -1.48165318E-06 -1.42838432E-04 -1.73811645E-04  1.79966152E-04  1.02073397E+00
 -5.22321249E-02 -6.56447235E-02 -1.04213231E-04 -1.32746355E-04  1.28581410E-04
 -4.20287620E-04 -5.40502032E-04  5.33649053E-04  4.73605339E-05 -5.83551469E-04
 -6.77928733E-04  2.78845809E-04  1.05698373E-03  2.46055168E-04  3.35985667E-04
  1.32310874E-03  3.10538470E-04 -2.48569132E-05  1.33716514E-04  2.34319338E-04
  1.12017836E-04  2.38649720E-06 -3.66657202E-05  1.36895483E-04  3.05332704E-05
 -1.22812522E-04  1.74453388E-05 -5.81534088E-05 -7.98124615E-05  6.07396567E-05
 -3.00668952E-04 -9.31056618E-05  1.53594293E-04 -4.75870825E-04 -2.15428883E-04
  1.86994709E-05 -6.29850569E-05 -8.99895383E-05 -1.58814859E-04  1.76914839E-04
  2.17983607E-04 -2.37897980E-04  3.53748585E-04  3.28840422E-04 -3.09648892E-05
 -2.14593745E-04  2.25177374E-04  4.99841124E-04  6.34740691E-04 -6.43237896E-04
  8.25228444E-04  1.05595170E-03 -1.06420685E-03  3.33034587E-06 -6.82228376E-06
 -7.02825632E-05  1.50614211E-06  9.39077353E-06  1.02560584E-05 -4.15184404E-06
  6.44188724E-05  1.65342163E-05  1.86266285E-07 -1.53314306E-06  4.84206799E-06
 -1.68351605E-06 -1.28595590E-06  1.77445628E-06 -1.60829140E-05 -9.10079181E-06
 -1.41024634E-05  1.12505278E-07 -1.80002556E-06 -5.46740949E-06 -1.66959021E-06
  1.79280475E-06  1.55370943E-06 -1.99953120E-06 -8.87533402E-06 -1.59446315E-06
 -2.82351673E-07 -2.84111556E-06 -7.01785920E-07  4.51270854E-07 -1.02028709E-06
  6.26958212E-06  9.50055025E-07 -8.88401419E-06 -3.56351986E-06 -2.40850564E-06
  7.63123866E-06 -6.48893737E-06 -9.41075201E-06 -1.44645413E-06 -1.95758209E-05
  5.20349487E-06  1.23654347E-05  1.22732037E-05  1.96517196E-05 -5.16661281E-06
  1.39128180E-05  1.06518575E-06 -8.97734498E-07 -1.25460393E-05 -2.15902424E-06
  1.38868601E-06  3.49531418E-06  2.11685611E-05 -1.02419480E-05  2.46980447E-05
 -1.86568413E-06  1.55069140E-05 -4.10273297E-06 -1.66543247E-05  3.97970775E-07
 -1.20583831E-05  1.46481018E-06 -7.22697266E-06 -1.41986142E-05  8.87681960E-07
  8.50051465E-06  6.70355086E-06 -7.73235459E-07 -6.45274037E-06 -1.65210241E-05
  8.93653824E-06  5.92487783E-06  1.73305022E-06 -1.24880539E-05 -4.74777711E-06
  7.28369102E-06 -1.22937287E-06 -2.51118612E-06  1.80470546E-05 -9.45300006E-07
  1.09582174E-05  7.01109186E-06 -1.00339903E-05 -2.73910019E-05 -5.90953615E-06
 -7.14520802E-06  9.18510049E-06 -3.20566866E-06 -1.24536439E-05 -2.79286551E-05
 -5.74747543E-05  2.09969353E-06  9.31675279E-06 -6.66046682E-05  7.03742708E-06
 -9.31442622E-06 -7.50258344E-06  3.00140302E-05  5.93239490E-06  3.05158415E-05
  1.96233665E-06 -6.50976562E-06  6.75937097E-06 -2.63750688E-05  1.92095220E-05
  6.71609323E-05 -1.22394345E-06  2.72660046E-05  1.40812654E-04  1.98141092E-05
  9.78097479E-08  5.73379598E-05  9.20196763E-05 -1.13426410E-04  1.57169921E-04
 -1.10134840E-06  7.10028357E-05 -3.67883760E-06 -8.35582705E-05 -9.47855227E-05
 -2.07352608E-04  7.12168827E-07  9.37099893E-06  3.40961363E-07 -3.10011014E-06
 -3.33167044E-06  3.72548737E-06  2.45190011E-05  5.61205559E-06  2.65587205E-05
  2.76520156E-06  9.71179374E-06  2.15105053E-06 -3.18721616E-05  6.48386896E-07
 -1.02404644E-05 -1.83504550E-04 -3.27329669E-04 -4.10292274E-05 -4.75461513E-05
  2.37573079E-04 -4.13333443E-04 -6.47372453E-04 -1.46903801E-03  1.85889308E-03
  6.49529942E-05  1.83136226E-04 -2.50710915E-04  4.46736788E-04  1.09045334E-04
 -4.87263652E-04 -1.74561418E-04 -1.20291035E-04  1.13966269E-03  1.00774514E-04
 -1.00787292E-03 -7.02062356E-04 -5.10952341E-04 -1.98478609E-04 -3.26292820E-04
 -3.44158128E-05  4.21545111E-04  2.26522011E-04 -6.28534080E-05 -1.59561149E-03
 -1.47142275E-03  1.08076132E-03  2.12845690E-04  1.95859409E-04 -1.19060560E-04
 -3.69863495E-04 -1.42502380E-04 -1.17552407E-05  3.23127680E-04  4.92808811E-04
 -1.01606936E-03 -5.76246128E-04  2.61969716E-04  6.13879667E-04  1.10321833E-03
  1.29148490E-03  1.82057785E-03  8.98549561E-04 -2.58423806E-03  1.81790466E-03
  3.49867477E-03  3.99721072E-03 -2.83124072E-03 -5.40097591E-03 -5.97839782E-04
  4.12559727E-04  8.19792706E-04 -6.54107308E-04  1.47810655E-03 -1.47963357E-03
 -1.97776057E-04  1.09524617E-03 -1.17569009E-03  2.69670590E-03 -3.68211259E-03
 -2.87325056E-04  2.72928737E-03 -1.02005198E-04  6.22158229E-05 -1.94304072E-04
 -2.93441355E-05 -3.84814143E-05  3.72721365E-05  1.25322626E-03  4.39656935E-04
 -1.64087265E-03 -1.63905222E-04 -1.58230331E-05  2.21782304E-04 -7.03906517E-05
  1.66923405E-04  2.56959461E-04 -3.68232504E-05 -1.95014202E-04 -3.60419577E-04
  7.14485061E-04  9.85197344E-04 -2.64837284E-04 -7.41507196E-04  1.26122561E-03
  1.81323437E-03  9.48626520E-04  3.49640218E-04 -4.66400889E-03 -6.10363295E-04
 -5.25417297E-04  7.20831777E-03  9.51591563E-04  2.85220355E-05 -1.08918569E-03
 -1.37638306E-04  1.10344827E-03 -2.04448049E-05 -8.82300282E-04  1.94404138E-03
  5.63365520E-04  2.28350903E-03 -2.54878617E-04 -2.50462548E-03  4.01027351E-03
  1.68607718E-03 -1.08317997E-04  6.32613348E-05 -2.31560708E-04 -2.96131626E-05
 -3.44195275E-05  3.73297046E-05  5.88946030E-04  1.89930217E-03 -7.45200550E-04
 -4.94751967E-05 -2.67253618E-04  5.66090167E-05 -2.40041592E-06  1.09530999E-04
  2.80120688E-04  4.38203740E-05 -2.13715712E-04  5.91315770E-05  3.43283187E-04
  1.13789240E-03  2.71272635E-04 -8.79680540E-04 -2.65096391E-05  1.24341322E-04
  2.17005573E-04 -2.39166636E-05 -4.65341913E-05  5.25857701E-05 -7.67332898E-05
 -1.03318650E-04  1.08068045E-04 -2.61631955E-05  1.23527542E-04  2.02710059E-04
 -4.85506166E-05 -4.77302782E-05  4.10616000E-05 -8.06335488E-05 -1.07498084E-04
  1.08136495E-04  4.51045303E-05 -5.73202708E-04 -6.63159003E-04 -3.29820632E-04
  2.82479058E-04  1.05160601E-03 -4.07252112E-04  3.51823349E-04  1.32028602E-03
 -2.53661666E-05  1.35509258E-04  2.40614381E-04  3.80059740E-05 -9.70109142E-05
  6.34687826E-05 -1.78001432E-05 -1.71969563E-04  7.99008485E-05  1.60398504E-04
 -8.65078640E-04 -1.18860438E-03 -1.00900726E-04  6.24078280E-05  1.36065583E-04
  1.28943825E-05  1.58753882E-04 -1.57295802E-05  1.36095337E-05 -4.07115192E-05
 -1.98331158E-04  2.22303374E-05 -4.06334343E-06 -3.00223588E-05  1.12966333E-04
 -2.50683251E-05 -1.53223236E-04 -2.54230000E-05  1.36549771E-04  2.37534399E-04
 -7.29860116E-05 -9.28444115E-05 -2.21141940E-05 -7.61947497E-05 -1.66056971E-04
  3.20135176E-05  4.62197378E-05 -5.77396509E-04 -6.72258345E-04 -9.04362771E-04
  2.97493142E-04  6.16319340E-04 -1.14358077E-03  3.71722461E-04  7.75665883E-04
  1.60752872E-04 -8.65784791E-04 -1.19429939E-03  1.22893860E-05 -1.80147526E-04
 -1.61183620E-05  1.06829503E-04 -1.76508022E-05 -1.26380544E-04  1.35024528E-05
 -4.01721755E-05 -1.99626380E-04  3.36739496E-06  3.72928296E-05 -3.74418055E-06
  1.45613516E-05  1.93114004E-04 -1.56981031E-05  4.68500855E-05 -5.79197269E-04
 -6.92136931E-04  2.78502763E-04 -1.08398489E-03  1.85726273E-04  3.45187264E-04
 -1.36805260E-03  2.22623163E-04 -2.54461024E-05  1.35363729E-04  2.36016538E-04
 -4.85208169E-06 -5.14183655E-06  1.21552434E-04 -8.31048311E-05 -2.78676280E-05
  1.64672072E-04  1.02073450E+00 -5.22335888E-02 -6.56483233E-02  1.04242845E-04
  1.32219305E-04 -1.28702435E-04  4.20363487E-04  5.39475985E-04 -5.34185911E-04
  4.08729154E-05 -1.17282013E-04 -8.00559033E-04 -2.12834773E-06 -3.32168576E-06
  1.49494484E-06  1.42800405E-04  1.73658011E-04 -1.79807653E-04 -2.48540413E-05
  1.33737917E-04  2.34157858E-04 -1.12031020E-04 -2.39592631E-06  3.66842085E-05
 -1.36971078E-04 -3.05921496E-05  1.22849473E-04  4.74326643E-05 -5.83666163E-04
 -6.77968302E-04 -2.78358836E-04 -1.05621224E-03 -2.45833661E-04 -3.35892983E-04
 -1.32219430E-03 -3.10367044E-04  1.85936446E-05 -6.27734188E-05 -8.94408054E-05
  1.58520865E-04 -1.77481012E-04 -2.17525464E-04  2.37355525E-04 -3.54647405E-04
 -3.28183809E-04  1.75051940E-05 -5.83868002E-05 -8.03026625E-05 -6.06489589E-05
  3.00775200E-04  9.28867831E-05 -1.53250355E-04  4.75920146E-04  2.14953965E-04
 -3.08638703E-05 -2.14841410E-04  2.24852368E-04 -4.99389668E-04 -6.34192454E-04
  6.42807794E-04 -8.24799323E-04 -1.05500493E-03  1.06358779E-03  1.93775885E-07
 -1.48854948E-06  4.47552126E-06  1.67781750E-06  1.30712658E-06 -1.77724718E-06
  1.61939988E-05  8.98952783E-06  1.42312117E-05  3.26197014E-06 -6.82133686E-06
 -6.83898159E-05 -1.31967833E-06 -9.42274380E-06 -9.93091860E-06  5.10644964E-06
 -6.34913709E-05 -1.44462913E-05  7.09367958E-07  9.30448306E-06  1.90166767E-07
  2.99165627E-06  3.30918091E-06 -3.76645364E-06 -2.43137993E-05 -5.79453781E-06
 -2.66830316E-05  2.13932468E-06 -3.16666821E-05  2.78809818E-06  9.81353264E-06
  6.38652560E-07 -1.02645882E-05 -1.22900529E-06  2.73114616E-05  1.36177465E-04
 -1.94243109E-05  8.17402629E-07 -5.66279296E-05 -9.14176651E-05  1.14847179E-04
 -1.55596286E-04 -8.63088867E-07  7.12401750E-05 -9.35139582E-05 -2.00649646E-04
 -3.73527207E-06 -8.52163157E-05 -1.24766113E-06 -2.49226807E-06  1.89327396E-05
  9.72603442E-07 -1.09202871E-05 -7.15517413E-06  9.88679471E-06  2.82020069E-05
  5.88219446E-06 -7.24491845E-06  9.45968937E-06 -2.83713124E-05 -5.77949778E-05
 -3.24603681E-06 -1.23776118E-05  2.07716522E-06  9.10933237E-06 -6.50582156E-05
 -7.08677030E-06  9.18335109E-06  7.52581643E-06 -2.97158691E-05 -6.41417899E-06
 -3.01575320E-05  1.92432466E-05  6.65425575E-05  6.69480021E-06 -2.63205172E-05
  1.84904336E-06 -6.55152718E-06  1.05991558E-06 -8.02588741E-07 -1.26328133E-05
  2.10537552E-06 -1.37320836E-06 -3.55666254E-06 -2.08429636E-05  1.04857001E-05
 -2.43071959E-05 -1.80228122E-06  1.52003332E-05  4.13100177E-07 -1.19955059E-05
 -4.14462103E-06 -1.65262555E-05  1.46098878E-06 -7.36345549E-06 -1.34401795E-05
 -9.93753753E-07 -8.50400743E-06 -6.74748479E-06  4.88184918E-07  6.40871306E-06
  1.68748055E-05 -4.75241521E-06  7.20680101E-06  1.75391953E-06 -1.27402007E-05
  9.21746066E-06  4.91644592E-06  9.43824461E-07 -8.62062820E-06 -4.32102512E-06
  2.34087136E-06 -7.66419370E-06  6.48863637E-06  1.00929566E-05  1.86328114E-06
  2.01422866E-05  5.23825348E-06  1.28878922E-05 -5.09837585E-06  1.45337687E-05
  1.18042332E-05  2.00158498E-05  1.12856906E-07 -1.75254426E-06 -5.46397583E-06
  1.62602860E-06 -1.78775807E-06 -1.57713897E-06  2.21495342E-06  8.80294660E-06
  1.86866818E-06 -6.82261232E-07  5.15245587E-07 -2.64114829E-07 -3.02132979E-06
 -9.99780803E-07  6.18065615E-06 -1.08847313E-04  6.77673236E-05 -2.73718891E-04
  3.06188518E-05 -4.09280077E-05  2.56722537E-05 -3.79202470E-04  1.98908145E-03
 -6.43440974E-04 -1.08731316E-05 -2.59977053E-04  5.34183329E-05  4.13809963E-05
 -6.76368244E-05  2.31438412E-04  1.15537903E-04  2.52640778E-04  1.81951469E-04
 -1.81354916E-04  9.28574821E-04  6.01573783E-04  9.93705523E-04  1.25248245E-03
  1.81517275E-03  9.89856493E-04 -1.41849212E-03 -4.48851027E-03 -3.56342402E-04
  2.19012160E-03  6.92895996E-03  6.09980181E-04 -2.59522082E-04 -1.05729779E-03
 -9.97086252E-05  1.13048070E-03 -8.41591179E-05 -5.82294801E-04  1.52344623E-03
 -1.48336811E-03  2.27618488E-03 -7.21439867E-05 -1.74776911E-03  2.99765584E-03
 -3.75182582E-03  1.31336400E-03  1.82182837E-03  9.44565895E-04  3.74729119E-03
  1.17230991E-03  2.61435707E-03 -5.74867905E-03 -1.80967900E-03 -4.00426218E-03
  8.60753705E-04  2.63628908E-04  6.07538507E-04  1.29332213E-04 -1.65373906E-03
 -8.22076955E-04 -1.12061281E-03 -1.14678223E-03  2.99232738E-04 -3.14295400E-03
 -2.22122088E-03 -2.32172265E-03 -3.00871100E-03 -1.01128766E-04  6.27794468E-05
 -1.79209740E-04  3.17408606E-05 -4.49322599E-05  2.96494074E-05 -1.51629724E-03
  7.23495581E-04 -1.24742250E-03  2.10251430E-04 -5.79351561E-05  1.74741561E-04
  1.05633376E-06 -1.27244381E-04  2.22164594E-04  1.80135879E-05  2.66382010E-04
 -4.42582775E-05 -5.57122471E-04  8.62934616E-04 -5.92009741E-05  1.06338068E-03
 -2.09282298E-04 -3.24920221E-04 -4.29035910E-05 -3.70639487E-04  3.06470297E-04
  4.68376053E-05  1.45626260E-03 -1.78480077E-03  6.25565257E-04 -1.92818262E-04
  2.48796069E-04 -5.63313211E-05 -3.77269732E-04 -9.22167393E-05  1.35035097E-04
  1.06171137E-04 -5.66866298E-04 -1.12725128E-03  1.50840029E-05  5.22485629E-04
  2.07419690E-04 -1.15830823E-03 -1.90358460E-04 -3.26748623E-04 -4.54946575E-05
 -1.94610243E-05  2.33726116E-04 -4.19308544E-04  8.21935681E-04 -1.62490681E-03
  1.64116402E-03 -1.11783072E-04  2.14174235E-04 -2.42011960E-04  4.59077513E-04
  5.19000333E-05 -5.06965239E-04 -1.46460566E-04  4.99874434E-05  1.06475081E-03
  3.74541092E-04 -1.16890784E-03 -4.55649263E-04  4.54282859E-04  1.36911212E-05
 -4.01598709E-05 -2.09457240E-04  5.76146778E-06  3.70215273E-05 -5.19269552E-06
  9.00206514E-06  1.93760716E-04 -1.07257968E-05  1.62121350E-04 -8.71555607E-04
 -1.22820798E-03 -4.47584020E-05 -1.69966820E-04 -3.95984866E-06 -9.95679863E-05
  4.67635946E-06 -9.96854620E-05  1.82311232E-05 -6.31770503E-05 -7.81233693E-05
 -2.43087650E-04 -1.35421112E-04 -1.61733255E-04 -3.86589063E-04 -2.81566143E-04
 -2.40411548E-04  1.58653806E-05 -5.23273299E-05 -6.43189314E-05  1.44487229E-04
  2.74832488E-04  6.96401121E-05  3.13935580E-04  4.16250644E-04  1.60881056E-04
  1.60040572E-04 -8.63770156E-04 -1.18000948E-03  1.43316094E-04  3.63928839E-05
  1.00871658E-04  1.56543427E-05  1.55040585E-04 -1.52064085E-05  1.35697063E-05
 -4.09411624E-05 -1.93885727E-04 -2.98660460E-05  5.48237528E-07 -2.27695106E-05
 -1.52524039E-04  3.67468042E-06 -1.16500338E-04  4.07036624E-05 -1.19178515E-04
 -7.89655977E-04  1.80447764E-06 -4.40353819E-06  3.58092359E-07 -1.55068720E-04
  1.95778768E-04 -1.37061624E-04  1.02073953E+00 -5.22434728E-02 -6.56872586E-02
 -1.03227672E-04  1.56308465E-04 -1.01525079E-04 -4.18505659E-04  6.36534168E-04
 -4.07911082E-04 -2.63554018E-05  1.24186391E-04  2.05784337E-04  4.74641404E-05
 -5.64642507E-05  2.60749627E-05  8.04883010E-05 -1.22422498E-04  8.15075378E-05
 -2.64875985E-05  1.23572415E-04  2.13095743E-04  2.89621175E-05 -5.24248290E-05
  4.59156579E-05  8.86266037E-05 -1.21985361E-04  8.47845327E-05 -2.52842321E-05
  1.32359181E-04  2.37507603E-04  3.63899662E-05 -9.13659359E-06  1.15496468E-04
  1.18317188E-04 -4.87883438E-05  1.29139004E-04  4.70947054E-05 -5.81388326E-04
 -6.89219840E-04 -4.31612014E-04 -1.01377070E-03  2.80913935E-04 -5.44484851E-04
 -1.27454717E-03  3.38895939E-04  4.58894962E-05 -5.75829709E-04 -6.70577229E-04
  1.07967463E-03  9.50322709E-05  3.39116394E-04  1.36350245E-03  1.15974610E-04
  4.24266626E-04 -2.54684977E-05  1.36662686E-04  2.37328893E-04  4.44565520E-05
 -1.05485119E-04 -3.87618730E-05  4.63704626E-05 -1.82240438E-04  1.27869807E-05
 -2.48111147E-05  1.32367321E-04  2.33454519E-04  1.14515427E-04 -2.52755653E-05
  4.62860259E-06  1.61118169E-04 -5.96125285E-05  8.32972168E-05  4.78675181E-05
 -5.84679211E-04 -6.86409842E-04 -1.63003919E-05 -1.08340378E-03 -2.81419811E-04
 -4.03781210E-05 -1.35568580E-03 -3.53314105E-04  4.48936870E-05 -5.71788483E-04
 -6.64852416E-04  6.53061715E-04  1.82202841E-04  9.13922227E-04  8.12081131E-04
  2.28403585E-04  1.14639379E-03 -2.53034920E-05  1.34506120E-04  2.42706510E-04
 -3.87065618E-05 -8.92542029E-05  7.41923043E-05  5.96760040E-06 -1.75889116E-04
  7.58385213E-05 -3.04427105E-05 -2.16089122E-04  2.21651040E-04  5.16985606E-04
 -7.40814795E-04  4.98629315E-04  8.44504457E-04 -1.22911343E-03  8.21559659E-04
 -1.02174311E-06  1.70937290E-06 -1.55622313E-05 -7.20111996E-06  3.82973955E-06
  1.52059257E-06 -5.12165563E-05 -2.19292807E-05 -2.53568893E-05 -5.74752692E-07
  2.37134360E-06  5.06045213E-06 -8.46412300E-07  4.03707588E-06  3.98127855E-07
 -6.91823084E-06 -3.00028495E-05  1.57972813E-07 -9.29621912E-08 -1.05770880E-06
  1.61876900E-06  6.30910149E-07  1.65508779E-06  4.59557055E-07 -3.67385463E-08
 -8.55651100E-06 -6.55323238E-06  1.35591784E-07 -2.33288179E-06 -3.48354056E-07
  7.12351281E-07 -7.29779802E-07  7.47953620E-06  9.41325892E-07 -9.15026524E-07
 -1.38838546E-05 -9.65879162E-07 -1.10163837E-05  5.25645551E-06 -1.46232418E-05
  2.46965304E-05 -1.62358642E-05 -7.59768271E-06  1.65117065E-05  1.08898381E-05
  2.47334119E-05  1.40626092E-06 -1.77780225E-05  1.46918929E-07 -6.45513992E-07
 -3.75800234E-05 -7.59495544E-08 -3.88062407E-06 -1.12276518E-06  2.85586337E-05
 -1.72321780E-05  3.05584310E-05  1.55130199E-06  2.71415640E-05  6.06391058E-06
  2.44990987E-05  1.90027230E-06 -1.05424571E-05 -1.83094389E-06 -5.77708220E-06
  8.58927514E-05  9.70869647E-06 -2.56067450E-06 -7.28095535E-06  2.04154495E-05
  1.83448084E-06 -6.90501166E-06  2.30820151E-06 -8.64468768E-05 -2.75541168E-06
 -6.21293530E-06  6.79036655E-07 -1.11047912E-05 -1.89493135E-06  3.46599711E-05
 -2.77161954E-05  5.50804727E-06  1.33408538E-05  1.13080970E-07  1.71211851E-05
  5.66010591E-05  1.19818289E-05  5.37836915E-06 -2.53193076E-05  2.33359350E-06
 -4.36919400E-06 -2.49860761E-05  1.42463381E-05 -8.52808267E-06  1.53521201E-05
  3.32544222E-04 -2.27919209E-05  2.18150679E-05  2.80119214E-05  1.13122036E-05
  1.12213749E-04  4.80919108E-05 -1.27842874E-05  1.65777249E-05 -1.45633462E-05
 -1.09728551E-04 -1.04335110E-04 -4.04552820E-04 -5.00837069E-06  2.56418198E-05
  1.46169236E-04 -2.54566775E-05  1.82212868E-05 -2.40310521E-05 -2.79877013E-05
  7.74576878E-05 -7.47888086E-05 -1.14326139E-05 -8.08890068E-05 -4.38858162E-06
  2.34467572E-05 -1.00599341E-04 -2.52522721E-04  3.33233264E-07  6.29961672E-06
  1.36035673E-05 -5.81022655E-06  5.94800543E-06  2.47223262E-06 -9.17384428E-06
  2.22298626E-05 -5.11564057E-06  1.12504426E-07 -9.62572843E-06 -8.78215457E-07
  9.47507523E-07  1.53860303E-06  2.55548408E-05  1.25277041E-03  1.81529639E-03
  9.90692596E-04  1.41862595E-03  4.48871811E-03  3.56923206E-04 -2.19069142E-03
 -6.92614538E-03 -6.10776223E-04  2.59611851E-04  1.05656404E-03  9.97189000E-05
  1.12998545E-03 -8.47043872E-05 -5.82648162E-04  1.52346542E-03 -1.48319902E-03
  2.27484405E-03 -7.38506791E-05 -1.74837768E-03  2.99738873E-03 -3.75170210E-03
 -1.09150568E-04  6.76177439E-05 -2.73415947E-04 -3.05867120E-05  4.09138445E-05
 -2.56567638E-05  3.79715650E-04 -1.98956023E-03  6.43644201E-04  1.05462160E-05
  2.60260843E-04 -5.35311515E-05  4.13632884E-05 -6.76410215E-05  2.31478322E-04
  1.15430851E-04  2.52767136E-04  1.81776798E-04 -1.81431843E-04  9.28855042E-04
  6.01139404E-04  9.93792969E-04 -1.00731824E-04  6.27713612E-05 -1.78965081E-04
 -3.18185292E-05  4.49820745E-05 -2.96767010E-05  1.51544700E-03 -7.22738949E-04
  1.24709678E-03 -2.10000142E-04  5.78223352E-05 -1.74670933E-04  1.01787892E-06
 -1.27237037E-04  2.22083834E-04  1.79289256E-05  2.66282376E-04 -4.44434248E-05
 -5.57051934E-04  8.62819306E-04 -5.96400148E-05  1.06288209E-03  1.31213894E-03
  1.82302186E-03  9.43345569E-04 -3.74827484E-03 -1.17238483E-03 -2.61491464E-03
  5.75058429E-03  1.81048747E-03  4.00414728E-03 -8.60956985E-04 -2.63681832E-04
 -6.07541419E-04  1.29470246E-04 -1.65413904E-03 -8.22236665E-04 -1.12123241E-03
 -1.14704292E-03  2.99356261E-04 -3.14342371E-03 -2.22154685E-03 -2.32306710E-03
 -3.00935702E-03 -1.90171661E-04 -3.26878544E-04 -4.44149413E-05  1.94931196E-05
 -2.33718582E-04  4.19303742E-04 -8.21362226E-04  1.62606394E-03 -1.64249890E-03
  1.11495420E-04 -2.14479337E-04  2.42150302E-04  4.59105815E-04  5.18576896E-05
 -5.07174207E-04 -1.46776721E-04  5.00521683E-05  1.06509267E-03  3.74416859E-04
 -1.16915280E-03 -4.55981936E-04  4.54332143E-04 -2.09271848E-04 -3.24923614E-04
 -4.28668479E-05  3.70652051E-04 -3.06465053E-04 -4.68325238E-05 -1.45514052E-03
  1.78469812E-03 -6.25200522E-04  1.92644136E-04 -2.48606783E-04  5.63048654E-05
 -3.77145958E-04 -9.22918113E-05  1.35041206E-04  1.05886593E-04 -5.66762085E-04
 -1.12695556E-03  1.48504088E-05  5.22470107E-04  2.06824112E-04 -1.15824628E-03
  1.62066409E-04 -8.71631379E-04 -1.22783204E-03  4.48454769E-05  1.70223720E-04
  3.98657598E-06  9.95693212E-05 -4.58040079E-06  9.94352232E-05  1.37018417E-05
 -4.01909764E-05 -2.09549330E-04 -5.66381089E-06 -3.70186123E-05  5.16640755E-06
 -9.24090624E-06 -1.93678897E-04  1.08127548E-05  1.58516278E-05 -5.22408611E-05
 -6.43903976E-05 -1.44490925E-04 -2.74750437E-04 -6.97337126E-05 -3.13849844E-04
 -4.16242887E-04 -1.60867483E-04  1.81910171E-05 -6.30752711E-05 -7.79973178E-05
  2.42947495E-04  1.35718969E-04  1.61612874E-04  3.86400460E-04  2.82038536E-04
  2.40180486E-04  1.35759971E-05 -4.09321837E-05 -1.94059986E-04  2.98566963E-05
 -5.93139738E-07  2.27744511E-05  1.52429231E-04 -3.67932129E-06  1.16492867E-04
  1.60019834E-04 -8.63889743E-04 -1.18019784E-03 -1.43666597E-04 -3.66677304E-05
 -1.01027513E-04 -1.58841520E-05 -1.55294913E-04  1.51381296E-05  1.02073984E+00
 -5.22439066E-02 -6.56896990E-02  1.03095058E-04 -1.56168139E-04  1.01570651E-04
  4.18620282E-04 -6.36382758E-04  4.07818396E-04  4.07122995E-05 -1.19185060E-04
 -7.89685039E-04 -1.78127444E-06  4.39011375E-06 -3.43176242E-07  1.54913202E-04
 -1.95854395E-04  1.37127488E-04 -2.64936767E-05  1.23619890E-04  2.13067066E-04
 -2.90423874E-05  5.24429866E-05 -4.59147198E-05 -8.87264503E-05  1.22002880E-04
 -8.48437543E-05 -2.63340292E-05  1.24087965E-04  2.05508777E-04 -4.74695735E-05
  5.65216596E-05 -2.61503635E-05 -8.04792228E-05  1.22471582E-04 -8.15402949E-05
  4.72165168E-05 -5.81641865E-04 -6.90295295E-04  4.31520541E-04  1.01321607E-03
 -2.80196404E-04  5.43565066E-04  1.27400198E-03 -3.38145302E-04 -2.52710594E-05
  1.32380252E-04  2.37099867E-04 -3.64497250E-05  9.14620358E-06 -1.15504016E-04
 -1.18212479E-04  4.89060883E-05 -1.29253798E-04 -2.54622795E-05  1.36602489E-04
  2.37284202E-04 -4.45345775E-05  1.05517408E-04  3.87265961E-05 -4.64338814E-05
  1.82249988E-04 -1.26495498E-05  4.59145462E-05 -5.75820238E-04 -6.70480650E-04
 -1.07942398E-03 -9.48711527E-05 -3.38909867E-04 -1.36339288E-03 -1.15719000E-04
 -4.24086316E-04  4.79516266E-05 -5.84899660E-04 -6.86789421E-04  1.65252243E-05
  1.08284572E-03  2.81248926E-04  4.06480927E-05  1.35524034E-03  3.53155261E-04
 -2.48121338E-05  1.32401574E-04  2.33446976E-04 -1.14539021E-04  2.52323853E-05
 -4.55252688E-06 -1.61188657E-04  5.94428998E-05 -8.32255446E-05 -2.52936212E-05
  1.34410814E-04  2.42721360E-04  3.86478973E-05  8.92753159E-05 -7.42030584E-05
 -6.07423895E-06  1.75879574E-04 -7.57700697E-05  4.48159244E-05 -5.71575006E-04
 -6.64368815E-04 -6.53039063E-04 -1.82000014E-04 -9.14408876E-04 -8.11993500E-04
 -2.28006767E-04 -1.14679220E-03 -3.05551078E-05 -2.15869074E-04  2.22037522E-04
 -5.17496346E-04  7.41608664E-04 -4.98934358E-04 -8.45010828E-04  1.22990270E-03
 -8.21917630E-04 -5.72872075E-07  2.46515209E-06  4.69881050E-06  8.41390340E-07
 -4.09281845E-06 -4.99370195E-07  7.09802873E-06  2.99926662E-05  4.80491565E-07
 -1.04021355E-06  1.72841716E-06 -1.52664250E-05  7.19935534E-06 -3.85251102E-06
 -1.49659989E-06  5.07256146E-05  2.24485203E-05  2.41138447E-05  3.39731472E-07
  6.26563407E-06  1.35427624E-05  5.81769887E-06 -5.94700789E-06 -2.39049446E-06
  9.38029751E-06 -2.22240500E-05  5.49782331E-06 -8.84330503E-07  9.81213239E-07
  1.02340694E-07 -9.57065507E-06  1.54785984E-06  2.56864029E-05 -5.09684129E-06
  2.54537291E-05  1.51556175E-04  2.60189946E-05 -1.78215676E-05  2.38757249E-05
  2.90756930E-05 -7.80900984E-05  7.44750716E-05 -1.15419892E-05 -8.13613698E-05
 -1.01587355E-04 -2.59230426E-04 -4.68652770E-06  2.37871050E-05 -1.91762732E-06
  3.49606873E-05 -2.73192827E-05 -5.38672465E-06 -1.35268127E-05 -7.28419937E-08
 -1.69828563E-05 -5.73287153E-05 -1.22994173E-05  5.38358573E-06 -2.58836831E-05
 -2.54835794E-05  1.34985165E-05  2.35937736E-06 -4.18860088E-06 -8.45201656E-06
  1.58428642E-05  3.28640379E-04  2.25174349E-05 -2.20301272E-05 -2.81425650E-05
 -1.20364736E-05 -1.12891639E-04 -4.87084693E-05 -1.04352193E-04 -4.01285035E-04
 -1.44467387E-05 -1.10221507E-04 -1.25755585E-05  1.75110180E-05  1.51131561E-07
 -6.84192906E-07 -3.75380304E-05  1.32956092E-07  3.85631468E-06  1.12426460E-06
 -2.84587567E-05  1.71111375E-05 -3.02809639E-05  1.49974627E-06  2.72298059E-05
  1.89218613E-06 -1.04254151E-05  6.01404955E-06  2.44408587E-05 -1.82670748E-06
 -5.69436220E-06  8.52556851E-05 -9.60309017E-06  2.59681541E-06  7.35268153E-06
 -2.09553412E-05 -2.55255968E-06  6.86421713E-06  7.15958015E-07 -1.15137171E-05
 -2.79205425E-06 -5.59125057E-06  2.23613514E-06 -8.63727042E-05  9.55208877E-07
 -1.09400148E-06 -1.38050285E-05  1.00576866E-06  1.09828492E-05 -5.34785792E-06
  1.46775801E-05 -2.44489924E-05  1.61587121E-05 -7.61943837E-06  1.65784509E-05
  1.27822587E-06 -1.76897738E-05  1.14268858E-05  2.49203313E-05 -9.71072723E-08
 -1.09652318E-06  1.86512119E-06 -6.79122066E-07 -1.64419321E-06 -4.87712082E-07
  6.11927356E-08  8.36613796E-06  6.75023602E-06 -3.74445747E-07  8.16085780E-07
  1.30054033E-07 -2.38358177E-06 -7.48667381E-07  7.33901342E-06  1.25331712E-03
  1.81222506E-03  9.99731145E-04  6.05598893E-04 -4.53646002E-03  1.15006344E-03
 -9.03995402E-04  6.99990566E-03 -1.83585586E-03  3.49220984E-05 -1.05285760E-03
  2.98812490E-04  8.58299889E-04 -1.30748367E-04  1.20419195E-03  1.79068947E-03
  8.60116401E-04  1.55736250E-03 -2.02977586E-04  2.96547275E-03  3.71564994E-03
  2.49742281E-03 -1.09996966E-04  6.81855264E-05 -2.77965614E-04 -3.74836338E-05
 -3.87586283E-05 -1.83853119E-05  7.42695980E-04  1.97296465E-03  2.99594001E-04
 -4.07533852E-05 -2.73043264E-04 -5.24096219E-06  1.04549696E-04 -5.65843844E-05
 -1.83403120E-04  5.31447956E-05 -2.94070686E-04  4.31750854E-04 -1.34857605E-04
 -7.14272472E-04  3.49878517E-04 -1.20413074E-03  1.31781263E-03  1.82005767E-03
  9.37988193E-04 -3.51810069E-03  1.34614704E-03 -2.83375473E-03  5.40677543E-03
 -2.07727296E-03  4.34823321E-03 -8.08889595E-04  3.02410470E-04 -6.60020867E-04
 -1.40692697E-04 -1.70097112E-03  9.48641625E-04 -8.49999859E-04  1.20508277E-03
 -4.08163513E-04 -3.26823954E-03  2.43718701E-03 -1.61896964E-03  3.15570816E-03
 -1.03106007E-04  6.23390219E-05 -1.69783500E-04 -3.88025602E-05 -4.32793688E-05
 -2.09798435E-05  1.65257536E-03  6.48652042E-04  1.13679846E-03 -2.22062166E-04
 -4.72828056E-05 -1.66977281E-04  6.35590426E-05 -1.15809809E-04 -1.92342575E-04
 -4.48771585E-05 -2.83845954E-04  2.07577070E-04 -5.14434059E-04 -7.77792973E-04
 -3.05921869E-04 -1.09300560E-03 -1.88682171E-04 -3.25326361E-04 -5.48190005E-05
  6.70053813E-05  2.95555232E-04  3.72670802E-04 -1.11375199E-03 -1.71085159E-03
 -1.33937254E-03  1.52528107E-04  2.26459867E-04  2.00604527E-04  2.92603938E-04
  1.51457739E-04  5.67881640E-04 -2.44980268E-04  3.86791873E-05  6.94976912E-04
  6.47224513E-04  1.23669412E-03 -7.80027273E-04 -1.39835854E-04 -2.11529710E-04
 -3.25780726E-04 -2.88640569E-05  4.18897595E-04  2.23230547E-04 -9.26734991E-05
 -1.74798360E-03 -1.57278542E-03 -3.22678380E-04  2.27956900E-04  2.14027552E-04
  6.90264736E-06 -3.28228599E-04 -2.12759551E-04 -1.76309733E-04  3.22379419E-04
  4.61559467E-04 -9.28440111E-04 -2.87163741E-04 -7.31315142E-04  7.03176145E-04
  9.71526724E-04  1.61945371E-04 -8.72959173E-04 -1.22245671E-03  1.35624600E-05
 -1.74935559E-04  3.39039595E-05  1.03713769E-04  2.87133500E-07  1.02199241E-04
  1.37138116E-05 -4.02751049E-05 -2.10064424E-04  6.50804411E-07  3.77442147E-05
 -1.38567464E-06  2.66860520E-05  1.93308497E-04 -2.35492030E-05  1.02073775E+00
 -5.22368618E-02 -6.56802336E-02  1.43332313E-04  1.47589271E-04  5.80560090E-05
  5.37215268E-04  6.10909448E-04  2.93187213E-04  4.07759794E-05 -1.18519046E-04
 -7.93056706E-04 -3.42703464E-06 -3.92450824E-06  2.55543531E-07  1.96243221E-04
  1.84865343E-04  1.03445904E-04  1.59984727E-04 -8.63342047E-04 -1.18026115E-03
 -1.36551383E-04  4.27900183E-05 -1.08447482E-04  1.09047938E-05  1.55668634E-04
 -1.17338252E-05  1.36141191E-05 -4.10912655E-05 -1.94280469E-04  2.99532937E-05
 -8.66570645E-07  2.27917456E-05  1.50885013E-04 -3.42648317E-06  1.16725939E-04
  1.58717861E-05 -5.21299674E-05 -6.42243882E-05 -9.53472559E-05  2.80118944E-04
 -1.18178277E-04 -2.35295532E-04  4.34608721E-04 -2.32460438E-04  1.83177639E-05
 -6.34003415E-05 -7.83876085E-05  2.18160428E-04 -1.45843163E-04  1.86853928E-04
  3.32904075E-04 -2.98514123E-04  2.93619600E-04 -2.65396663E-05  1.23937874E-04
  2.12983108E-04 -3.83356889E-05 -5.35777308E-05 -3.65949595E-05 -1.11097835E-04
 -1.17773356E-04 -6.43077955E-05 -2.63021441E-05  1.23760401E-04  2.06232978E-04
 -5.72542799E-05 -5.08877911E-05 -1.68050917E-05 -1.02158731E-04 -1.19500412E-04
 -5.97276576E-05  4.67123857E-05 -5.81389514E-04 -6.83401218E-04  2.41023360E-04
 -1.10928284E-03 -9.55471504E-05  3.05567615E-04 -1.39193841E-03 -1.04470150E-04
 -2.52258964E-05  1.32758245E-04  2.34640467E-04 -3.98394735E-05 -2.31619619E-05
 -1.12994167E-04 -1.24968121E-04 -4.58832259E-05 -1.18329594E-04  4.47566882E-05
 -5.72136391E-04 -6.61622300E-04 -6.24980785E-04  1.33781704E-04 -9.42454494E-04
 -7.77985591E-04  1.66413933E-04 -1.18268347E-03 -2.52544993E-05  1.35188171E-04
  2.39973784E-04  2.12498502E-05 -1.06285971E-04 -5.67074808E-05 -4.06121456E-05
 -1.81467870E-04 -4.47881230E-05  4.78156867E-05 -5.82857509E-04 -6.91090381E-04
 -1.72764311E-04 -1.00510155E-03  4.65567503E-04 -1.90860429E-04 -1.26105624E-03
  5.80718709E-04 -2.46927852E-05  1.32153857E-04  2.31693860E-04 -1.17064814E-04
 -5.10090464E-06 -1.90995196E-06 -1.68897007E-04 -4.72135579E-05 -7.44132049E-05
  4.61518926E-05 -5.75876503E-04 -6.72847645E-04 -1.04850138E-03  2.24477475E-04
 -3.67442130E-04 -1.32701028E-03  2.81731615E-04 -4.60949960E-04 -2.54258052E-05
  1.36305287E-04  2.37389384E-04 -6.18410554E-05 -8.75763258E-05  5.54305054E-05
 -8.07937402E-05 -1.69937222E-04  1.58575349E-05 -3.02926610E-05 -2.16135387E-04
  2.20012936E-04 -6.47073495E-04 -7.12088298E-04 -3.70317309E-04 -1.06151222E-03
 -1.18329436E-03 -6.08209841E-04 -8.94907842E-07  4.11531242E-06  6.91829444E-06
 -5.54657012E-07 -1.63127461E-06 -3.04596728E-06 -1.70482791E-06  2.15551498E-05
 -1.72431329E-05 -2.05976562E-06  1.78864591E-06  2.78378987E-06  5.65646889E-06
 -1.53875554E-07  2.69426319E-06  4.60074242E-05  7.01347847E-06  2.77572601E-06
  6.79859067E-07  8.38171616E-06  6.49245880E-06  5.43787172E-06 -2.60828944E-06
 -8.56168947E-07  1.21168525E-05  3.01105369E-05 -3.44229396E-06  4.38984278E-07
  1.69349228E-05  2.68684938E-07  1.03279261E-05  2.29001246E-06 -1.25567862E-05
 -4.45028085E-06  4.18267679E-05  1.28360912E-04  3.01685467E-05  6.31856246E-06
  2.10960012E-05  5.02857852E-05  5.32107508E-05  5.92222545E-05 -7.90956018E-06
 -4.58496891E-05 -9.68333768E-05 -2.69789454E-04 -1.30142908E-07 -4.18539854E-05
  8.91723228E-07  3.56385472E-06  3.49072733E-05 -2.11966088E-07 -1.14086842E-05
 -3.76367161E-07 -4.79889332E-05  3.94339190E-05  3.64353214E-05 -6.24949774E-06
  2.03530855E-06 -3.63677606E-05 -4.56481293E-05 -3.23419403E-06 -3.65779217E-05
 -8.14991700E-06  2.37321455E-05  3.03738943E-04  2.66086402E-05 -7.21818341E-06
 -3.17440047E-05  4.64001701E-05  3.79364559E-05 -5.41641121E-05 -1.01369440E-04
 -4.28387384E-04 -1.43225540E-05 -4.50901741E-05 -4.69317006E-06 -5.26123204E-05
  5.36251806E-07  1.20703525E-05 -7.42095098E-05  6.39738676E-06  4.37784641E-06
  4.48705404E-06 -8.61877431E-06  1.08638659E-05 -8.11106598E-06  2.01980997E-06
  1.78433781E-05  1.20967607E-06  5.68633339E-06 -9.32048565E-06  5.09903525E-05
 -1.89099098E-06 -4.97546540E-06  8.97130440E-05 -9.98490856E-06  1.91561699E-06
  5.98145932E-06 -6.21290828E-06  2.42729894E-05  7.81342294E-06 -9.79740131E-07
  4.07510631E-06 -1.27382967E-06 -2.24289621E-05  2.79020761E-06 -8.10912315E-05
  4.44250183E-07 -2.98448663E-06 -2.01817132E-05 -4.92556440E-06 -8.30391893E-06
 -5.60150701E-06  5.57133700E-06 -2.04831531E-05  1.09690583E-05 -7.30209140E-06
  8.16864068E-06 -3.95458626E-06  1.62881540E-07  1.04015437E-05  2.38475129E-05
 -8.19945620E-08 -5.26592603E-07  3.64988428E-06 -6.54607981E-07 -1.32792803E-06
  7.84014449E-07  2.88192342E-06  9.89043396E-06  3.57395792E-06  4.50038795E-07
 -3.49525934E-06  3.30742040E-07 -5.70434698E-06 -2.38362723E-07  6.94392901E-06
 -1.09630573E-04  6.83423569E-05 -2.78426891E-04  3.74783127E-05  3.87906069E-05
  1.83757974E-05 -7.42837146E-04 -1.97306200E-03 -3.00074123E-04  4.07749355E-05
  2.73066717E-04  5.04924283E-06  1.04430032E-04 -5.65956336E-05 -1.83489584E-04
  5.31476198E-05 -2.94165069E-04  4.31348578E-04 -1.34692616E-04 -7.14356676E-04
  3.49582034E-04 -1.20454630E-03  1.25432599E-03  1.81275559E-03  1.00067285E-03
 -6.06154042E-04  4.53704640E-03 -1.15093535E-03  9.03664444E-04 -6.99629845E-03
  1.83606065E-03 -3.55851133E-05  1.05258917E-03 -2.98919240E-04  8.58236697E-04
 -1.31022355E-04  1.20432308E-03  1.78977928E-03  8.60122721E-04  1.55722505E-03
 -2.03936341E-04  2.96558126E-03  3.71274633E-03  2.49694101E-03 -1.03052057E-04
  6.23721784E-05 -1.70008379E-04  3.87992800E-05  4.32503236E-05  2.09749570E-05
 -1.65214109E-03 -6.48956189E-04 -1.13691516E-03  2.22009347E-04  4.72754355E-05
  1.66908729E-04  6.36469903E-05 -1.15797872E-04 -1.92307320E-04 -4.48153796E-05
 -2.83800216E-04  2.07802493E-04 -5.14325437E-04 -7.77657448E-04 -3.05450728E-04
 -1.09279154E-03  1.31616748E-03  1.82211198E-03  9.37168605E-04  3.51994665E-03
 -1.34685989E-03  2.83485724E-03 -5.41038876E-03  2.07849278E-03 -4.34807313E-03
  8.09507630E-04 -3.02608201E-04  6.60098633E-04 -1.40465492E-04 -1.70206909E-03
  9.48984717E-04 -8.50868107E-04  1.20609181E-03 -4.07810147E-04 -3.26986680E-03
  2.43714091E-03 -1.62039409E-03  3.15805733E-03 -2.11663262E-04 -3.25721858E-04
 -2.92427992E-05 -4.18898665E-04 -2.23245954E-04  9.26666547E-05  1.74689669E-03
  1.57173579E-03  3.22620117E-04 -2.28075498E-04 -2.14021625E-04 -7.02067869E-06
 -3.28242462E-04 -2.12755918E-04 -1.76254270E-04  3.22264865E-04  4.61415683E-04
 -9.28210619E-04 -2.87034972E-04 -7.30731308E-04  7.02763141E-04  9.70891065E-04
 -1.88385027E-04 -3.25389346E-04 -5.47075027E-05 -6.71689931E-05 -2.95510833E-04
 -3.72783177E-04  1.11316224E-03  1.71198978E-03  1.33876601E-03 -1.52348385E-04
 -2.26375618E-04 -2.00350237E-04  2.92532432E-04  1.51415110E-04  5.67891233E-04
 -2.45129656E-04  3.87094969E-05  6.94214289E-04  6.47080592E-04  1.23704582E-03
 -7.80548259E-04 -1.39730961E-04  1.37193947E-05 -4.03284185E-05 -2.10178779E-04
 -6.00063216E-07 -3.77387338E-05  1.33977280E-06 -2.69280024E-05 -1.93375273E-04
  2.35669262E-05  1.61915071E-04 -8.72618576E-04 -1.22203758E-03 -1.36523872E-05
  1.75122967E-04 -3.40721735E-05 -1.04065446E-04 -3.42418159E-07 -1.02301117E-04
  4.07791223E-05 -1.18503560E-04 -7.93071482E-04  3.43524513E-06  3.92644715E-06
 -2.69749281E-07 -1.96353314E-04 -1.84711396E-04 -1.03419440E-04  1.02073828E+00
 -5.22374196E-02 -6.56846584E-02 -1.43209122E-04 -1.47363093E-04 -5.81911475E-05
 -5.37156123E-04 -6.10512075E-04 -2.93448732E-04  1.36051198E-05 -4.10660600E-05
 -1.94094805E-04 -2.99633408E-05  8.90584259E-07 -2.27961819E-05 -1.50860500E-04
  3.42456187E-06 -1.16686552E-04  1.59994568E-04 -8.63575479E-04 -1.18044262E-03
  1.36426572E-04 -4.30524115E-05  1.08396527E-04 -1.12111819E-05 -1.55904672E-04
  1.16655075E-05  1.82596515E-05 -6.32321383E-05 -7.81733562E-05 -2.17952591E-04
  1.46263184E-04 -1.86734645E-04 -3.32505475E-04  2.99085193E-04 -2.93630824E-04
  1.58776137E-05 -5.22280164E-05 -6.41543544E-05  9.53702312E-05 -2.80126868E-04
  1.18122131E-04  2.35059214E-04 -4.34406019E-04  2.32384654E-04 -2.62936319E-05
  1.23710659E-04  2.06130087E-04  5.72733594E-05  5.08658913E-05  1.68295457E-05
  1.02185947E-04  1.19424016E-04  5.97521610E-05 -2.65356303E-05  1.23888545E-04
  2.13066219E-04  3.83993849E-05  5.35562852E-05  3.65950097E-05  1.11044078E-04
  1.17770753E-04  6.42440458E-05 -2.52253429E-05  1.32724517E-04  2.34720925E-04
  3.98318886E-05  2.31733964E-05  1.12990118E-04  1.24823232E-04  4.58303762E-05
  1.18267171E-04  4.67763485E-05 -5.81601098E-04 -6.83561524E-04 -2.40746207E-04
  1.10883518E-03  9.52862042E-05 -3.05883305E-04  1.39157527E-03  1.03882648E-04
 -2.52403204E-05  1.35091130E-04  2.39745131E-04 -2.12227125E-05  1.06319623E-04
  5.67408426E-05  4.06784413E-05  1.81449390E-04  4.48280651E-05  4.47206287E-05
 -5.71995789E-04 -6.61358379E-04  6.24954870E-04 -1.33616388E-04  9.42668069E-04
  7.77870191E-04 -1.66005447E-04  1.18308510E-03 -2.46931220E-05  1.32180231E-04
  2.31537947E-04  1.17081960E-04  5.06672352E-06  1.87490754E-06  1.68826492E-04
  4.72281008E-05  7.42864217E-05  4.78317339E-05 -5.82966178E-04 -6.90939836E-04
  1.72586300E-04  1.00497666E-03 -4.65708652E-04  1.90480368E-04  1.26076342E-03
 -5.81069525E-04 -2.54176573E-05  1.36243053E-04  2.37246964E-04  6.18786576E-05
  8.76020060E-05 -5.54604520E-05  8.09324537E-05  1.70084037E-04 -1.57169940E-05
  4.62056778E-05 -5.75983457E-04 -6.73307883E-04  1.04825560E-03 -2.24438307E-04
  3.67394506E-04  1.32671410E-03 -2.81591684E-04  4.61000492E-04 -3.03172447E-05
 -2.16140496E-04  2.20317041E-04  6.47352892E-04  7.11921080E-04  3.70555681E-04
  1.06211595E-03  1.18261151E-03  6.08649559E-04 -2.02874704E-06  1.83075806E-06
  1.97203932E-06 -5.72985365E-06  1.51047023E-07 -2.70462642E-06 -4.66615776E-05
 -7.09683399E-06 -2.96329592E-06 -8.99879596E-07  4.04334548E-06  7.28059879E-06
  5.53132282E-07  1.63931169E-06  2.97266273E-06  1.84019826E-06 -2.12035417E-05
  1.75343810E-05 -8.05113923E-08 -5.25651666E-07  3.54429484E-06  6.18980127E-07
  1.31155925E-06 -7.93581427E-07 -2.77468648E-06 -1.00107800E-05 -3.39094884E-06
  3.28077055E-07 -5.63872948E-06  4.56983236E-07 -3.55404184E-06 -2.29865317E-07
  7.06178750E-06  4.33633529E-07 -3.02350957E-06 -1.96667906E-05  4.86234963E-06
  8.18216629E-06  5.56915001E-06 -5.31762157E-06  2.04426582E-05 -1.07801291E-05
 -7.28511794E-06  7.93572386E-06  1.02440221E-05  2.34139835E-05 -3.87391727E-06
  4.40760037E-08  5.32237577E-07  1.21744695E-05 -7.44288267E-05 -6.38769583E-06
 -4.42518947E-06 -4.51340533E-06  8.62854558E-06 -1.08792644E-05  8.08135014E-06
  2.04297258E-06  1.78046660E-05 -9.46142671E-06  5.13356537E-05  1.19346696E-06
  5.81231182E-06 -1.88818089E-06 -4.96949513E-06  8.97063121E-05  1.00042320E-05
 -1.91907835E-06 -5.95337973E-06  5.80034887E-06 -2.47863094E-05 -7.92664601E-06
  2.81688162E-06 -8.07010195E-05 -1.22945287E-06 -2.29251977E-05 -9.58783524E-07
  4.34546088E-06  7.66661874E-07  3.28919742E-06  3.79907931E-05  1.44121003E-07
  1.12620009E-05  4.06069531E-07  4.68390058E-05 -3.94880262E-05 -3.61929477E-05
 -6.33015895E-06  1.87588243E-06 -3.39443409E-06 -3.63834673E-05 -3.62519305E-05
 -4.83378236E-05 -8.19731350E-06  2.36100859E-05  3.04593477E-04 -2.65673785E-05
  7.11329175E-06  3.16635406E-05 -4.71120330E-05 -3.79144535E-05  5.42719637E-05
 -4.74592944E-06 -5.26095516E-05 -1.43046592E-05 -4.50711160E-05 -1.01107797E-04
 -4.28950147E-04 -4.42992905E-06  4.16565578E-05  1.25970905E-04 -3.00084313E-05
 -6.15119467E-06 -2.09933282E-05 -5.05114605E-05 -5.30583620E-05 -5.88792637E-05
 -7.85457600E-06 -4.50051575E-05 -9.39786450E-08 -4.20126428E-05 -9.62859264E-05
 -2.66488922E-04  6.57970870E-07  8.29859310E-06  7.27580843E-06 -5.57445526E-06
  2.64920087E-06  9.24994219E-07 -1.25726832E-05 -3.00000359E-05  3.64528061E-06
  2.13011584E-07  1.05431147E-05  3.81305213E-07  1.69788757E-05  2.22260448E-06
 -1.25287502E-05 -1.00407583E-04  7.16042658E-05 -2.58947821E-04  5.83108528E-05
 -5.58815673E-06 -7.18706648E-06 -1.76096269E-03  2.61700538E-04  1.14845706E-03
  2.53522842E-04 -3.22177099E-05 -2.00980635E-04  2.19001921E-04  1.50725211E-04
 -4.05283491E-06 -2.55370676E-04  6.04220728E-05  8.18491249E-04  7.67780389E-04
 -2.83736381E-05 -9.82979695E-04  2.41484669E-04  1.21552328E-03  1.83989556E-03
  7.79072431E-04  1.70862048E-03 -5.36982841E-04 -4.35613043E-03 -2.70289012E-03
  8.45702717E-04  6.94675560E-03  4.66418825E-04 -1.26585804E-04 -9.97009936E-04
 -2.18349885E-03  1.18586989E-03 -4.43592913E-04 -6.67709545E-06  1.11604983E-04
 -5.10637241E-03  2.07450989E-03 -9.22735487E-04  5.17168093E-04  9.76976099E-05
 -2.28545283E-04 -3.32651551E-04  2.73356236E-06 -4.05955441E-04 -2.54456065E-04
  7.89609031E-05  2.40900786E-03  3.86012878E-04 -3.91733913E-04 -3.38541548E-04
 -6.36248111E-05  5.63099395E-05 -2.61826467E-04 -1.50389477E-04 -1.04402800E-04
  2.46136197E-04  5.78038414E-04 -2.57525502E-04 -2.92204982E-04 -2.11088728E-04
  7.33707489E-04  1.51292550E-03 -2.24953333E-04 -3.31524959E-04 -8.29512499E-06
 -3.51971355E-04  3.32263121E-04  2.81072535E-05  2.30652031E-03 -8.71720596E-04
 -2.79666111E-04 -3.22205471E-04  1.30598149E-04  4.14652131E-05 -2.88134077E-04
 -2.67909306E-05  5.95791941E-05  9.39701048E-06 -6.40330189E-04 -3.28752850E-04
  3.31033786E-05  2.22080416E-04  1.09274009E-04 -1.69315800E-03 -1.01631702E-04
  6.62351420E-05 -1.94200814E-04  5.61723289E-05 -5.88341500E-06 -1.01658079E-05
 -2.03507915E-03  1.26346739E-04 -6.45780676E-04  3.03991220E-04 -1.53029679E-05
  1.32755837E-04  2.46801684E-04  4.43563426E-05  9.45964892E-06 -2.72380961E-04
  5.30559015E-05  1.02241250E-03  1.83847895E-06  5.61783451E-05 -1.09769611E-03
  2.01070718E-04  1.24598362E-03  1.84101286E-03  7.77111356E-04  2.89450756E-03
  6.74103267E-05  3.71651867E-03 -4.55722412E-03 -1.15672021E-04 -5.88914799E-03
  6.83074191E-04  1.53566281E-05  8.47406316E-04 -1.38531416E-03 -2.02971210E-03
 -7.54979473E-05 -5.16180982E-04 -8.67481461E-05 -3.51371406E-03 -4.25665674E-03
 -2.00112129E-04 -5.17203179E-04 -2.81169402E-04  1.26482992E-05 -3.79690388E-05
 -1.88673858E-04 -2.24731971E-05  5.56738016E-06  3.46308177E-05 -1.10785660E-04
  2.07888128E-05  1.52792885E-04  1.58363645E-04 -8.71070335E-04 -1.18507231E-03
  8.53354009E-05 -2.50955022E-05 -2.00381533E-04 -9.12562310E-05 -5.53520408E-06
 -1.44911698E-04 -2.55840367E-05  1.35501546E-04  2.33761825E-04  8.27300324E-05
 -7.57605624E-05  5.46536586E-05  1.64538768E-04 -4.52371291E-05  7.71738921E-05
  4.76365118E-05 -5.88821343E-04 -6.88376780E-04  4.78300828E-04 -4.89502877E-04
 -9.24494893E-04  6.04118415E-04 -6.26140367E-04 -1.16382615E-03 -2.74294231E-05
  1.25664486E-04  2.23309867E-04  7.34810914E-05  8.81548279E-06 -1.15528974E-05
  1.67363540E-04 -1.34121372E-05 -2.44701713E-05 -2.75164683E-05  1.26098561E-04
  2.23761673E-04  7.04126526E-05 -2.34917788E-05 -8.65229480E-06  1.66639163E-04
 -2.09972089E-05 -2.46017377E-05 -2.56096867E-05  1.35168607E-04  2.36181818E-04
  9.44163048E-05  6.82040797E-05  4.18417659E-05  1.78599104E-04  2.76641116E-05
  6.99162339E-05  4.79875120E-05 -5.88995030E-04 -6.93352020E-04  5.42766042E-04
  2.28394040E-04 -9.86741657E-04  6.84121351E-04  2.94609315E-04 -1.24448768E-03
  1.30568176E-05 -3.93230616E-05 -1.93909873E-04 -3.06995873E-05  5.77316366E-07
 -2.53820355E-05 -1.57835687E-04  4.72922735E-06 -1.16020349E-04  1.57762701E-04
 -8.64680179E-04 -1.16163124E-03  1.29457498E-04  2.92873395E-06  1.64121755E-04
 -7.38670094E-05  1.97958278E-05  1.48130484E-04  4.05715537E-05 -1.21198659E-04
 -7.76806356E-04  1.92359880E-06  1.41696834E-07 -4.83563540E-07 -2.87661489E-04
  2.53295819E-05  2.80775308E-05  1.02063108E+00 -5.15880113E-02 -6.55784703E-02
 -3.44562201E-04  3.56280767E-05  4.97519410E-05 -1.13147017E-03  1.17995446E-04
  1.63641518E-04 -2.56722562E-05  1.37628932E-04  2.34257208E-04  6.36696861E-05
 -8.47603844E-05 -6.46448014E-05  1.43478276E-04 -6.40959046E-05 -1.13632336E-04
  4.79085831E-05 -5.87295073E-04 -6.97796533E-04  7.34824154E-04 -3.58958914E-04
  8.06752635E-04  9.15470933E-04 -4.55221726E-04  1.02233782E-03  1.40018717E-05
 -5.19973958E-05 -3.51032914E-05 -1.30522879E-04 -1.34753254E-05 -2.83329690E-04
 -1.59343705E-04 -2.61601256E-05 -4.93260220E-04  1.32862404E-05 -4.56281814E-05
 -4.59189936E-05 -3.31502966E-05  3.03632430E-05  3.09523753E-04 -4.62353461E-06
  4.59142899E-05  5.22655244E-04  4.84737684E-05 -5.88351557E-04 -7.02809374E-04
  7.96301196E-04  3.55235077E-04  7.42670699E-04  9.97386772E-04  4.53635439E-04
  9.42821741E-04 -2.56832157E-05  1.37172302E-04  2.35340511E-04  7.67800370E-05
  5.97330829E-05 -7.72002838E-05  1.50358118E-04  1.64617279E-05 -1.20823085E-04
 -2.84987106E-05 -2.38605307E-04  2.67980583E-04  9.99943953E-04 -1.02500956E-04
 -1.43233717E-04  1.68955723E-03 -1.73149514E-04 -2.51167186E-04 -4.13236540E-07
  1.23953288E-05  1.29912750E-04  6.55690891E-05 -2.03044230E-05 -3.62144442E-05
  1.82758972E-04 -9.08228351E-05 -1.52221608E-04 -6.07892666E-07 -1.22960470E-06
  3.58210411E-05  5.61770176E-06 -9.74634108E-07 -3.10209310E-06 -1.92811005E-06
  2.49233071E-06  2.16144137E-05 -1.18224160E-06 -1.45229846E-05  2.74216441E-05
  5.06866986E-07 -2.40129822E-07 -1.11834522E-06  3.63517208E-05  1.80773802E-05
  2.32119817E-05 -3.91689643E-06  3.54024632E-05 -2.49012308E-06 -1.15667307E-08
 -3.13727371E-06  1.30531485E-06 -1.64789748E-06  1.27409244E-05 -3.13764753E-05
 -2.23305450E-06 -1.80042535E-06 -4.65268526E-06  1.12647140E-04  2.43912685E-06
  3.04246659E-05  5.41812368E-06  3.07314565E-05 -1.05189668E-05 -1.46496273E-05
  6.07061418E-06  3.69584768E-05 -3.15362010E-07  9.37138320E-06 -5.83684184E-05
 -3.59246324E-06  4.55012877E-06 -1.60330179E-06  1.42288993E-05  1.31298264E-05
  3.47830085E-06  1.36406419E-06  3.60441474E-05 -9.56653346E-06  6.33467346E-05
  2.98132259E-06  2.77283835E-05 -1.13782127E-06 -2.49428831E-06 -1.80952293E-05
 -2.65471199E-06 -3.04312368E-06 -9.21398755E-07  3.72070065E-05  2.62433625E-05
  4.69807490E-05 -4.08967023E-06  5.24872592E-05 -2.44922532E-06  6.61545290E-05
  2.92959794E-06  9.12946197E-06  9.71084785E-06  6.14024143E-06 -4.94047810E-05
 -3.02553404E-05 -1.62083456E-05  5.59141319E-06 -1.88069928E-05 -5.91430015E-05
 -7.66342737E-05  5.33879598E-06  7.47210658E-05  3.67359093E-06 -5.88327411E-05
 -3.17462674E-05  2.24702855E-05  4.59719223E-06  1.62639791E-05  1.66806480E-04
 -5.10991283E-05  2.33760761E-05 -6.66644595E-06  9.66125128E-06  7.94885696E-05
  4.32828227E-06 -3.49012734E-06 -7.71745470E-06  3.06077589E-06 -5.36248489E-05
 -8.68786723E-05 -2.42038819E-04  5.71297462E-05 -3.26652436E-04 -1.36185033E-03
  1.92559547E-04 -6.27861515E-05 -1.04411300E-04  1.56277190E-04 -1.07679791E-04
 -5.44267620E-05  1.34657900E-05  2.25623087E-05  1.91587718E-05 -2.70119769E-05
  1.03444642E-03  2.43151740E-03  4.99918552E-07 -2.29605878E-05 -1.41595745E-04
  4.43161988E-05 -9.81717483E-06 -1.68663961E-05  4.20014427E-05 -2.35798065E-05
 -4.72582875E-05 -4.34039845E-08 -3.06580074E-05  2.43420356E-06  2.27197257E-05
  3.65348367E-07 -2.01313550E-05  1.21620857E-03  1.83949681E-03  7.78880376E-04
 -1.70870428E-03  5.36131972E-04  4.35576995E-03  2.70516651E-03 -8.41860691E-04
 -6.94452679E-03 -4.66783419E-04  1.25902604E-04  9.96149273E-04 -2.18280036E-03
  1.18594035E-03 -4.42532855E-04 -6.98303511E-06  1.11517917E-04 -5.10403983E-03
  2.07729339E-03 -9.20299890E-04  5.15200956E-04  9.87775805E-05 -1.00297312E-04
  7.15815568E-05 -2.58505445E-04 -5.82253559E-05  5.51947339E-06  7.09354186E-06
  1.76193847E-03 -2.62654734E-04 -1.14928030E-03 -2.53630322E-04  3.24335679E-05
  2.00871703E-04  2.18967107E-04  1.50644600E-04 -4.00594866E-06 -2.55370080E-04
  6.03504374E-05  8.18857527E-04  7.67353587E-04 -2.79115050E-05 -9.83228291E-04
  2.42127779E-04 -2.24623484E-04 -3.31563809E-04 -7.83796673E-06  3.51891712E-04
 -3.32198996E-04 -2.79391702E-05 -2.30888958E-03  8.72568337E-04  2.79121766E-04
  3.22584392E-04 -1.30704395E-04 -4.13346434E-05 -2.88127164E-04 -2.68016220E-05
  5.95389821E-05  9.47824297E-06 -6.40516663E-04 -3.28587776E-04  3.29013639E-05
  2.21529901E-04  1.09314965E-04 -1.69446004E-03 -2.28830657E-04 -3.32586541E-04
  2.02241324E-06  4.05925733E-04  2.54455838E-04 -7.90284546E-05 -2.40667379E-03
 -3.85347089E-04  3.91150032E-04  3.38291817E-04  6.36012294E-05 -5.62968767E-05
 -2.61703125E-04 -1.50445651E-04 -1.04410101E-04  2.45981767E-04  5.77791042E-04
 -2.57436240E-04 -2.92184264E-04 -2.10819122E-04  7.33308018E-04  1.51168799E-03
  1.24596184E-03  1.84161753E-03  7.77761288E-04 -2.89474088E-03 -6.75265318E-05
 -3.71716137E-03  4.55495754E-03  1.18481649E-04  5.89161530E-03 -6.82743038E-04
 -1.56693212E-05 -8.48403351E-04 -1.38582048E-03 -2.03018096E-03 -7.56772452E-05
 -5.15657047E-04 -8.65549926E-05 -3.51536547E-03 -4.25645897E-03 -2.01387444E-04
 -5.13996596E-04 -2.80121049E-04 -1.01687225E-04  6.62386294E-05 -1.94587273E-04
 -5.62578812E-05  5.85827649E-06  1.01291388E-05  2.03357281E-03 -1.27346839E-04
  6.45188333E-04 -3.04134080E-04  1.54902755E-05 -1.32680404E-04  2.46816006E-04
  4.42888646E-05  9.45146220E-06 -2.72298879E-04  5.30949446E-05  1.02201929E-03
  1.54192663E-06  5.57759963E-05 -1.09775283E-03  2.01517318E-04  1.58176027E-04
 -8.70984410E-04 -1.18451325E-03 -8.63187518E-05  2.53043575E-05  2.02433471E-04
  8.93850941E-05  5.88456747E-06  1.47796846E-04  1.26660581E-05 -3.80684643E-05
 -1.88865033E-04  2.25849768E-05 -5.57195432E-06 -3.45421164E-05  1.10582244E-04
 -2.08540812E-05 -1.52368201E-04  4.75773465E-05 -5.88606501E-04 -6.88199998E-04
 -4.78540021E-04  4.89648506E-04  9.24675469E-04 -6.04576286E-04  6.26360257E-04
  1.16370259E-03 -2.55810969E-05  1.35485669E-04  2.33868858E-04 -8.27116987E-05
  7.56864998E-05 -5.46150524E-05 -1.64921878E-04  4.51791355E-05 -7.69320676E-05
 -2.75266173E-05  1.26143904E-04  2.23893438E-04 -7.04266755E-05  2.34772882E-05
  8.62385792E-06 -1.66733546E-04  2.09968612E-05  2.45224863E-05 -2.74139621E-05
  1.25586269E-04  2.23173050E-04 -7.35006146E-05 -8.81535202E-06  1.15311442E-05
 -1.67242365E-04  1.33958268E-05  2.44769208E-05  4.80901850E-05 -5.89194578E-04
 -6.94354516E-04 -5.42451753E-04 -2.28140074E-04  9.86331104E-04 -6.84137416E-04
 -2.94291200E-04  1.24438660E-03 -2.56224002E-05  1.35157085E-04  2.36579989E-04
 -9.44392279E-05 -6.82090524E-05 -4.18515512E-05 -1.78858798E-04 -2.78817526E-05
 -6.99934197E-05  1.57851103E-04 -8.65048389E-04 -1.16246537E-03 -1.29207830E-04
 -2.87909494E-06 -1.63832291E-04  7.45541681E-05 -1.95088167E-05 -1.47413888E-04
  1.30485598E-05 -3.93668357E-05 -1.93557656E-04  3.07358352E-05 -5.64178713E-07
  2.54412478E-05  1.57837455E-04 -4.76113550E-06  1.16050534E-04  1.02063130E+00
 -5.15897404E-02 -6.55781428E-02  3.43794424E-04 -3.55476022E-05 -4.98454081E-05
  1.12964538E-03 -1.18510814E-04 -1.64274896E-04  4.05745282E-05 -1.21226788E-04
 -7.76797191E-04 -1.94193836E-06 -1.55115918E-07  5.27199643E-07  2.87645228E-04
 -2.53884845E-05 -2.86377582E-05  4.78583941E-05 -5.87105570E-04 -6.96841644E-04
 -7.34547379E-04  3.58968477E-04 -8.06563993E-04 -9.14829070E-04  4.55426152E-04
 -1.02190060E-03 -2.56538220E-05  1.37599620E-04  2.33703281E-04 -6.36690564E-05
  8.47970849E-05  6.46445668E-05 -1.43326368E-04  6.39628668E-05  1.13561107E-04
  1.32542207E-05 -4.55601306E-05 -4.50816500E-05  3.31859917E-05 -3.02724682E-05
 -3.09395374E-04  4.37534171E-06 -4.59032009E-05 -5.22388296E-04  1.40234578E-05
 -5.20927022E-05 -3.55717060E-05  1.30514520E-04  1.33698532E-05  2.83469486E-04
  1.59530817E-04  2.59851467E-05  4.93231473E-04 -2.56738375E-05  1.37222242E-04
  2.34912080E-04 -7.67725392E-05 -5.97046738E-05  7.71420286E-05 -1.50112690E-04
 -1.64900922E-05  1.21090702E-04  4.84500947E-05 -5.88297023E-04 -7.02639844E-04
 -7.96453342E-04 -3.55355228E-04 -7.42893215E-04 -9.97582904E-04 -4.53590692E-04
 -9.42977137E-04 -2.85068862E-05 -2.38546444E-04  2.67841949E-04 -1.00005726E-03
  1.02315625E-04  1.43638164E-04 -1.68920305E-03  1.72602407E-04  2.52164781E-04
 -6.14042533E-07 -1.33883116E-06  3.64516488E-05 -5.66065807E-06  9.86942703E-07
  3.18308803E-06  2.13561318E-06 -2.59168885E-06 -2.15748256E-05 -4.36854042E-07
  1.21498579E-05  1.30214849E-04 -6.54522329E-05  2.06939056E-05  3.54412060E-05
 -1.82576568E-04  9.28069571E-05  1.49192165E-04  4.96592544E-07 -2.28114227E-05
 -1.41207424E-04 -4.42565391E-05  9.44608615E-06  1.68551937E-05 -4.22871827E-05
  2.32201956E-05  4.68595372E-05  2.47607264E-06  2.24050223E-05 -1.14647410E-07
 -3.09121355E-05  4.86872396E-07 -1.98753042E-05  5.71883332E-05 -3.25560579E-04
 -1.35997948E-03 -1.92799814E-04  5.80852251E-05  1.05470110E-04 -1.57839486E-04
  1.00933525E-04  5.77406932E-05  1.27375391E-05  1.79370495E-05  1.03079597E-03
  2.42550276E-03  2.03492462E-05 -2.26347028E-05  9.80960806E-06  6.32491931E-06
 -5.26603138E-05  3.04159459E-05  1.69415391E-05 -4.81223492E-06  1.78644922E-05
  6.03167130E-05  7.83012642E-05  5.76259147E-06  7.62567081E-05 -3.11943188E-05
  2.71811061E-05  3.64219805E-06 -6.04479533E-05  4.43920707E-06  1.64178526E-05
  1.68901382E-04  5.09545056E-05 -2.35861994E-05  5.83705000E-06 -8.96347304E-06
 -8.02383584E-05 -5.09237713E-06 -8.83102846E-05 -2.46145766E-04  2.63078775E-06
 -5.44840591E-05 -3.46606283E-06 -6.55158362E-06 -3.13817096E-07  9.23214894E-06
 -5.79758005E-05  3.54738924E-06 -4.56947110E-06  1.58929733E-06 -1.41643510E-05
 -1.32607440E-05 -3.09712912E-06  1.34296068E-06  3.58512424E-05  2.95337723E-06
  2.78912971E-05 -9.43520214E-06  6.33118350E-05 -1.11543116E-06 -2.26828422E-06
 -1.99801873E-05  2.79683193E-06  3.07731743E-06  8.92461040E-07 -3.71136508E-05
 -2.64574597E-05 -4.73192471E-05  3.00144661E-06  9.15992496E-06 -2.40127320E-06
  6.67191958E-05 -4.25765101E-06  5.45732525E-05 -1.65853214E-06  1.26641660E-05
 -3.04662777E-05  2.23633920E-06  1.83733102E-06  4.75706289E-06 -1.13117967E-04
 -1.61985294E-06 -3.10213464E-05  5.46606594E-06  2.98293743E-05  6.03879088E-06
  3.71627103E-05 -1.05395089E-05 -1.52938407E-05 -1.17695695E-06 -1.44947001E-05
  2.70131283E-05 -4.33216187E-07  2.17725771E-07  1.11074481E-06 -3.64177914E-05
 -1.78610095E-05 -2.33138876E-05 -2.49075704E-06  8.30575426E-08 -3.90237260E-06
  3.54633306E-05 -3.10249941E-06  1.24520238E-06  1.94610116E-03  3.47036568E-03
  2.32114134E-03 -4.85991327E-03  1.20901835E-04 -3.58270837E-03  6.17482026E-03
 -1.45257231E-04  4.60034683E-03 -1.11218458E-03  1.55374197E-05 -7.97323318E-04
 -1.12564433E-04 -3.01135806E-03  7.16955717E-05 -2.06167503E-03  1.05954319E-04
 -2.16373591E-04 -6.52897608E-03  1.43471543E-04 -4.60301071E-03  2.53527157E-04
 -1.22879625E-04  1.62666294E-05 -1.26464789E-04  7.00533138E-06 -4.57974395E-07
  2.29095754E-06  3.88559616E-04 -1.25260349E-05  2.54883869E-04 -7.38042613E-05
  3.05371934E-06 -4.96260779E-05  1.84007564E-06  5.31208162E-05 -1.56843231E-06
  3.39625687E-05 -1.78607713E-06  1.99994305E-05  1.58439514E-04 -1.39454794E-06
  9.84505618E-05 -6.97746377E-06 -1.77252065E-04  5.19178167E-05 -3.18939463E-04
 -2.68355606E-05  6.08935739E-06 -2.19338511E-05  1.44101141E-03 -3.18244888E-04
  1.08770911E-03 -1.54588330E-04  3.01473333E-05 -1.15228140E-04 -6.53559634E-05
 -7.92543087E-05  3.23183320E-05 -1.40326454E-04  8.66243461E-05 -2.53978437E-04
 -3.03615036E-04  1.98061117E-04 -5.09700975E-04  4.39017462E-04 -1.80904517E-04
  5.04346248E-05 -3.05870086E-04 -2.75959039E-05 -5.18909527E-06 -2.08194072E-05
  1.48665322E-03  2.39886111E-04  1.03819270E-03 -1.62184359E-04 -2.05268707E-05
 -1.16567823E-04 -5.13024977E-05 -7.62418109E-05 -6.26523186E-05 -1.56449574E-04
 -4.56121601E-05 -1.76602913E-04 -2.83399802E-04 -3.09868219E-04 -5.96716862E-04
 -2.89017715E-04 -1.50359214E-04  6.24118607E-05 -3.17048713E-04 -2.86204055E-05
 -4.67596280E-07 -3.46265900E-05  1.23845718E-03  3.24074846E-06  1.27921746E-03
 -1.36605173E-04  1.08798052E-06 -1.28001707E-04 -1.90575987E-05 -1.78621330E-04
  1.61464180E-05  3.25533557E-05 -2.11128268E-05 -1.98155455E-04 -7.18984001E-04
  5.01191115E-05  1.53250176E-04 -9.53913892E-05 -1.73387076E-04  5.37877834E-05
 -2.81079277E-04 -3.84760564E-05  1.96344557E-06 -1.73182078E-05  1.50978840E-03
 -6.31973407E-05  8.12300888E-04 -1.59905484E-04  6.75386005E-06 -9.38990676E-05
  1.15585254E-04 -1.51625622E-04  2.71188676E-05 -5.29476467E-05 -4.15826230E-06
  5.00225128E-04 -5.16775794E-04  1.02203589E-04 -2.31894571E-04 -5.44914506E-06
  1.02231670E+00 -6.02509287E-02 -6.99386807E-02 -8.43013292E-04  1.56519367E-05
 -6.87592195E-04 -1.28642712E-04 -6.27645782E-06 -2.08322942E-04  9.63482519E-06
 -4.63765416E-05 -1.23125829E-04 -1.24037057E-06  1.55181826E-07 -7.30340351E-07
  8.21930131E-06  4.16522285E-07  4.74060993E-06  1.33946638E-04 -6.66189732E-04
 -1.05469031E-03 -2.25352256E-05 -2.82615919E-04  3.22364964E-05  1.08487098E-04
 -3.66164279E-04  1.37876530E-04  1.14572210E-05 -2.34655293E-05 -1.76316366E-04
  2.52463877E-05 -3.09334408E-05  2.39938250E-05  8.90353298E-05  5.92434846E-05
  6.22799584E-05  1.80850697E-05 -7.69041122E-05 -2.37118349E-04 -5.08750936E-05
 -6.06574474E-06 -3.72250541E-05 -3.15847609E-05  1.90503215E-05 -2.89191447E-05
  1.81421305E-05 -7.73180522E-05 -2.36860392E-04 -4.96702021E-05  8.35728190E-06
 -3.86885126E-05 -3.41469231E-05 -1.82167333E-05 -2.54397733E-05  1.34088841E-04
 -6.64906160E-04 -1.05913192E-03  3.15417544E-05  2.83171738E-04 -1.53556658E-05
  1.74061742E-04  3.61036857E-04  7.70442876E-05  1.14899866E-05 -2.36082101E-05
 -1.76104016E-04  3.08745419E-05  3.00107832E-05  1.89513900E-05  7.62053720E-05
 -6.19448961E-05  7.39269267E-05  1.78761700E-05 -7.74666146E-05 -2.26307015E-04
 -5.17698472E-05  2.09739934E-06 -2.90999609E-05 -2.21226363E-05 -2.78637713E-06
 -3.80632177E-05  1.82725233E-05 -8.00963540E-05 -2.31557771E-04 -4.53764349E-05
  2.77093337E-07 -4.38045313E-05 -5.08265211E-05  2.99443278E-06 -1.46699915E-05
  1.30417787E-04 -6.55817482E-04 -1.02716477E-03 -1.97120904E-04  3.49670785E-05
  2.02126348E-04 -1.38529618E-04  4.22202616E-05  3.24444047E-04  1.07097655E-05
 -2.08496871E-05 -1.62352646E-04  8.00316857E-06  2.96500113E-06  4.39560559E-05
  1.17521358E-04 -8.83368487E-06  8.14039088E-06 -1.38795260E-06  1.68130153E-05
  8.56744515E-05 -3.99841653E-05 -3.79718178E-07 -2.83644378E-05 -1.51629826E-04
 -4.12541402E-05 -4.53679366E-05 -1.05436267E-06  1.59723419E-05  7.27738263E-05
 -4.17539545E-05  1.16625234E-06 -3.32778648E-05 -7.32668993E-05  4.30736374E-05
 -1.34103871E-04  1.31382987E-04 -6.61445483E-04 -9.92508755E-04  2.00878002E-04
 -3.56785557E-05 -1.96468679E-04  3.34430161E-04 -4.67957417E-05 -1.66644700E-04
  1.12871381E-05 -2.24354499E-05 -1.73800380E-04  4.71025008E-05 -4.94287591E-06
 -3.38827169E-06  5.82411912E-05  4.02787543E-06  1.07052618E-04 -1.08636835E-06
  1.62228079E-05  7.26972883E-05 -4.17101375E-05  7.13018288E-07 -3.34278362E-05
 -8.23959302E-05 -5.16215086E-05 -1.27350844E-04 -1.35898656E-06  1.71110140E-05
  8.47284636E-05 -3.98924062E-05  2.50498650E-06 -2.89815555E-05 -1.40602966E-04
  5.93950275E-05 -5.44887637E-05 -5.37980308E-05  1.91135802E-04  3.48403555E-04
 -2.75944664E-04  6.16667895E-06 -2.14490333E-04 -7.98628006E-04  1.88999737E-05
 -6.06438582E-04 -2.07453075E-07  2.94601957E-06 -2.33970210E-06 -5.88437249E-07
  2.75971265E-06  1.28788955E-06  1.73420082E-06  8.15533741E-06  3.40885577E-06
  3.49730898E-07  1.65585423E-05  7.10258145E-05 -7.89422357E-05  2.03759155E-05
 -4.72194423E-08 -1.79290009E-04  4.59640538E-05 -1.80839356E-06 -2.15092291E-07
 -1.60026767E-05 -9.97549377E-05 -3.58158068E-05  9.84906221E-06  3.38664762E-07
 -5.09206073E-05  1.06854406E-05  2.67047802E-05  1.59457076E-06 -1.23716089E-05
  5.26035211E-06 -2.18774444E-05  7.56608812E-07 -2.39181631E-05  9.22310950E-06
  2.29013200E-05 -5.93759887E-05  2.05083601E-05 -1.58966933E-05 -3.28700556E-05
 -1.53346560E-08 -3.61589541E-05  1.00737622E-05  1.02790551E-05 -1.10839558E-05
 -6.39006472E-05 -4.19023053E-05  1.08087791E-06 -1.48581407E-05  9.37178626E-06
 -6.41169874E-06 -3.15581309E-05  2.81017954E-05  1.93821285E-05 -2.74457294E-05
  1.59672387E-06  5.08754518E-05 -3.57849702E-05  1.15009105E-06 -1.54531185E-05
 -1.61043601E-05 -1.51448663E-05  8.86712180E-06  3.23880132E-05  5.56892596E-05
 -3.17150519E-04 -1.12366769E-03 -1.42005161E-04  5.38807176E-05  1.73782342E-05
 -1.54776426E-04  1.05618603E-04  1.39277929E-04  9.28767357E-04  2.05660407E-03
  2.69556529E-05  1.04275368E-04  2.11502017E-05 -3.34456231E-05 -1.47429145E-07
 -1.78956378E-06 -2.29604516E-05 -2.36485237E-06  4.32205760E-07 -2.60393118E-06
 -5.37323422E-06  7.39163995E-07 -6.55738966E-06  3.56435266E-06  1.17307720E-05
  4.72053907E-06  5.94778346E-06  1.26280282E-05  3.68090953E-05 -1.09110938E-06
  1.03283605E-07  1.29417746E-05 -7.56896925E-06 -4.92172784E-07  2.20100546E-07
 -9.07956580E-06 -6.57303915E-07  1.08337529E-06  2.91580019E-06  5.23686211E-06
  2.24596623E-06  5.76080813E-06  3.38282462E-06 -4.68242242E-06 -1.71047974E-06
 -3.73554950E-06  4.15888425E-05 -3.93675514E-06 -2.71705597E-07  8.38422900E-06
 -2.35902909E-05 -2.42562852E-07  8.84440316E-06  7.46408303E-06  1.00401068E-05
  5.48691330E-06  7.83700082E-06  8.17055187E-06 -2.60326143E-05 -3.75091105E-07
 -1.09043465E-06  6.67716071E-06 -2.16449726E-06  1.21740529E-07  6.26403165E-07
 -7.71856356E-06 -2.64454465E-06 -3.86983324E-06 -6.41284678E-08  1.40951982E-06
 -1.84849762E-07  6.26164102E-06 -1.73707763E-07  1.89798943E-06 -1.22973287E-04
  1.63339496E-05 -1.26764654E-04 -6.96441734E-06  4.29470518E-07 -2.34686800E-06
 -3.88199131E-04  1.21972334E-05 -2.55856606E-04  7.36713547E-05 -2.95772870E-06
  4.97554530E-05  1.80106177E-06  5.31392093E-05 -1.60049318E-06  3.39643660E-05
 -1.81101865E-06  1.97892260E-05  1.58215081E-04 -1.44860929E-06  9.85947932E-05
 -7.16639047E-06  1.94926662E-03  3.46903380E-03  2.32270889E-03  4.85718640E-03
 -1.19268511E-04  3.58546762E-03 -6.17244123E-03  1.44175680E-04 -4.60122257E-03
  1.11168986E-03 -1.52376561E-05  7.97740210E-04 -1.15937315E-04 -3.01053088E-03
  7.06325095E-05 -2.05801370E-03  1.04534201E-04 -2.24266193E-04 -6.52842231E-03
  1.40759213E-04 -4.59640569E-03  2.51000101E-04 -1.80906112E-04  5.04615942E-05
 -3.06328280E-04  2.75876522E-05  5.19305540E-06  2.07962488E-05 -1.48604190E-03
 -2.40680260E-04 -1.03906701E-03  1.62094162E-04  2.05405168E-05  1.16611668E-04
 -5.12817814E-05 -7.62751845E-05 -6.27718787E-05 -1.56226647E-04 -4.55115463E-05
 -1.76608100E-04 -2.83552512E-04 -3.10461408E-04 -5.96363748E-04 -2.88861295E-04
 -1.77248109E-04  5.19075793E-05 -3.19424437E-04  2.68501138E-05 -6.12195513E-06
  2.18714312E-05 -1.44122647E-03  3.18392467E-04 -1.08989111E-03  1.54618773E-04
 -3.01698976E-05  1.15485795E-04 -6.53884427E-05 -7.92407409E-05  3.25272071E-05
 -1.40113221E-04  8.65327257E-05 -2.54344105E-04 -3.03858835E-04  1.99090362E-04
 -5.09724105E-04  4.39041620E-04 -1.73265714E-04  5.38595575E-05 -2.81026016E-04
  3.86698378E-05 -1.96737469E-06  1.73768426E-05 -1.51144884E-03  6.29599856E-05
 -8.12773195E-04  1.60345363E-04 -6.74311007E-06  9.39530635E-05  1.15621260E-04
 -1.51067044E-04  2.70636933E-05 -5.29961942E-05 -4.13516554E-06  5.00550477E-04
 -5.15946192E-04  1.01999749E-04 -2.32544657E-04 -5.33238518E-06 -1.50337391E-04
  6.23031834E-05 -3.16805713E-04  2.84817505E-05  4.75437494E-07  3.45581959E-05
 -1.23670761E-03 -4.14027846E-06 -1.27749300E-03  1.36204059E-04 -9.81388962E-07
  1.27704383E-04 -1.89392814E-05 -1.78682092E-04  1.60790693E-05  3.24589927E-05
 -2.11074360E-05 -1.96963968E-04 -7.18917464E-04  4.99235430E-05  1.53122764E-04
 -9.54683523E-05  9.63316618E-06 -4.63603282E-05 -1.23145833E-04  1.23819784E-06
 -1.29393758E-07  8.10604451E-07 -8.33391406E-06 -3.94101954E-07 -4.64581121E-06
  1.02231696E+00 -6.02559774E-02 -6.99349933E-02  8.45930751E-04 -1.54397716E-05
  6.87701842E-04  1.31787894E-04  6.43571207E-06  2.08044250E-04  1.14560445E-05
 -2.34371953E-05 -1.76313915E-04 -2.52801002E-05  3.09627995E-05 -2.39746997E-05
 -8.91599659E-05 -5.91991278E-05 -6.22315796E-05  1.33872760E-04 -6.65748991E-04
 -1.05427152E-03  2.26354505E-05  2.82695341E-04 -3.18523231E-05 -1.08787136E-04
  3.66677395E-04 -1.37434599E-04  1.81446074E-05 -7.73094019E-05 -2.36932457E-04
  4.96532324E-05 -8.35877493E-06  3.86413609E-05  3.41671217E-05  1.82068623E-05
  2.53364968E-05  1.80858880E-05 -7.68719363E-05 -2.37234990E-04  5.08817907E-05
  6.06209829E-06  3.71916925E-05  3.15847029E-05 -1.90853099E-05  2.88126725E-05
  1.15042505E-05 -2.36567479E-05 -1.76283974E-04 -3.09090971E-05 -3.00949055E-05
 -1.89354851E-05 -7.63392675E-05  6.19781646E-05 -7.38903870E-05  1.34071832E-04
 -6.64544982E-04 -1.05922035E-03 -3.18115677E-05 -2.83256064E-04  1.53708778E-05
 -1.74466864E-04 -3.61244819E-04 -7.72321030E-05  1.82630536E-05 -8.00244888E-05
 -2.31449419E-04  4.53687809E-05 -2.91514463E-07  4.37509257E-05  5.08179244E-05
 -3.00112461E-06  1.46705821E-05  1.78811209E-05 -7.74926771E-05 -2.26374211E-04
  5.17669122E-05 -2.11569788E-06  2.90693922E-05  2.21920582E-05  2.77651023E-06
  3.81254225E-05  1.07444518E-05 -2.09742240E-05 -1.62668418E-04 -7.93715012E-06
 -2.96573334E-06 -4.41281348E-05 -1.17535796E-04  8.81343582E-06 -8.45240939E-06
  1.30487026E-04 -6.55575269E-04 -1.02743900E-03  1.95339093E-04 -3.49287465E-05
 -2.03648463E-04  1.37442301E-04 -4.22836852E-05 -3.25709665E-04 -1.05770626E-06
  1.60075638E-05  7.28425498E-05  4.18734959E-05 -1.21296820E-06  3.32192575E-05
  7.35379551E-05 -4.31305029E-05  1.34067781E-04 -1.39276261E-06  1.68143818E-05
  8.56047470E-05  4.00287301E-05  2.61850677E-07  2.83829221E-05  1.51769357E-04
  4.10498194E-05  4.50833431E-05  1.12558937E-05 -2.23348687E-05 -1.73394524E-04
 -4.69980131E-05  4.95251334E-06  3.34577789E-06 -5.79405923E-05 -4.00115503E-06
 -1.06991665E-04  1.31299750E-04 -6.61289039E-04 -9.92510764E-04 -1.99311170E-04
  3.57008057E-05  1.97792579E-04 -3.33008717E-04  4.70732768E-05  1.68397945E-04
 -1.35612645E-06  1.70516545E-05  8.45541786E-05  3.99772683E-05 -2.42079359E-06
  2.90670448E-05  1.40563312E-04 -5.93708482E-05  5.43396928E-05 -1.08890435E-06
  1.62640190E-05  7.28758063E-05  4.17445291E-05 -7.35146787E-07  3.33984987E-05
  8.26835672E-05  5.16721552E-05  1.27386462E-04 -5.37011753E-05  1.90913179E-04
  3.47514413E-04  2.75586898E-04 -6.25472637E-06  2.13856437E-04  7.98337949E-04
 -1.90794181E-05  6.05679176E-04  1.19206176E-07  1.65411164E-05  7.34856288E-05
  7.75603293E-05 -2.11407655E-05  3.00523315E-07  1.77619033E-04 -4.85467764E-05
  2.65947402E-06 -2.22490150E-07  2.99575117E-06 -2.15997856E-06  6.23063059E-07
 -2.74423718E-06 -1.21933273E-06 -1.59450598E-06 -8.14230712E-06 -3.22357229E-06
 -3.76339422E-07 -1.10458739E-06  6.72172431E-06  2.17016714E-06 -1.22580534E-07
 -6.25074923E-07  7.75206305E-06  2.69218921E-06  3.88963208E-06 -1.88448520E-07
  6.30483260E-06 -6.43495901E-08  1.40675155E-06 -1.79531993E-07  1.93182613E-06
 -1.71764004E-06 -3.76048781E-06  4.14523722E-05  4.06531280E-06  3.62245176E-07
 -8.20159985E-06  2.38022395E-05  6.03414443E-07 -8.65381971E-06  7.43967758E-06
  1.01429694E-05  8.34276798E-06 -2.58298166E-05  5.43786374E-06  7.54785003E-06
 -1.56134432E-07 -1.77069708E-06 -2.29659400E-05  2.36994057E-06 -4.53044288E-07
  2.60014894E-06  5.43984603E-06 -7.40575573E-07  6.70214988E-06  3.57071280E-06
  1.18232732E-05  1.26376931E-05  3.69133669E-05  4.75247442E-06  5.94146185E-06
 -1.09438471E-06  1.19058064E-07  1.32295326E-05  7.54865669E-06  4.66764056E-07
 -2.45450096E-07  9.05279221E-06  5.00204331E-07 -1.10185707E-06  3.30736294E-06
 -5.01593472E-06  2.21419090E-06  5.66128822E-06  2.89132412E-06  5.29268682E-06
  9.17345873E-06 -6.06012239E-06 -2.79382498E-05 -2.78726837E-05 -1.89116889E-05
  2.69789912E-05 -1.64594669E-06 -5.03174977E-05  3.42543955E-05  9.10505657E-07
 -1.56111633E-05  8.61705737E-06  3.08885169E-05 -1.65864927E-05 -1.76978389E-05
  5.55650240E-05 -3.11918085E-04 -1.11999453E-03  1.40659127E-04 -5.13850745E-05
 -1.49841955E-05  1.56064862E-04 -1.02254025E-04 -1.37137520E-04  2.19372755E-05
 -3.06230450E-05  2.64358120E-05  1.02140360E-04  9.13685341E-04  2.03545092E-03
  9.00000660E-06  2.32904694E-05 -5.41237623E-05 -2.04639617E-05  1.61517788E-05
  3.11122675E-05 -1.07976094E-06  3.68595305E-05 -1.21742583E-05  9.59114969E-06
 -1.33544277E-05  9.21895374E-07 -1.40902607E-05 -6.49650541E-05 -4.84229420E-05
 -1.71489844E-07 -1.56507790E-05 -1.00107824E-04  3.56162504E-05 -9.89254074E-06
 -4.26768978E-07  5.06082627E-05 -1.04800432E-05 -2.77228854E-05  5.33042592E-06
 -2.20861863E-05  1.65263178E-06 -1.20324072E-05  9.31121528E-07 -2.35466118E-05
 -1.70623091E-04  5.83715027E-05 -3.49592179E-04  2.87423720E-05 -4.92462659E-06
 -2.45777896E-05 -1.29163344E-03  2.21775207E-04  1.23253771E-03  1.10719337E-04
 -2.08418326E-05 -1.26514504E-04  2.80642587E-05  1.88815863E-04 -1.28759543E-05
  2.35830244E-06  1.64315455E-05  2.31723152E-04  7.66719746E-04 -4.04553769E-05
 -6.74484769E-05  7.62384565E-05 -1.44063636E-04  6.30205173E-05 -3.55367652E-04
  1.62851311E-05 -4.82551676E-06 -3.59002725E-05 -8.42039707E-04  2.15919618E-04
  1.61194913E-03  9.61672868E-05 -2.35595864E-05 -1.52538619E-04 -9.50791124E-05
  1.37781686E-04 -2.03972886E-05  7.79635425E-05 -1.01613274E-06 -5.12735999E-04
  4.90197307E-04 -9.18616521E-05  3.60397889E-04 -2.11386397E-05 -1.65012050E-04
  5.43038891E-05 -3.00808573E-04  2.31260489E-05  3.43687184E-06 -3.08616023E-05
 -1.10601183E-03 -5.64153955E-05  1.44299895E-03  1.19093072E-04  2.38749271E-06
 -1.56744506E-04 -1.02586870E-04  7.93129825E-05  2.84109767E-05 -1.33712015E-04
 -1.75528762E-05 -4.11261861E-04  3.36540896E-04  2.17388884E-04 -5.39118945E-04
 -1.49305405E-04 -1.62693749E-04  5.43103953E-05 -2.97369955E-04  2.19880921E-05
 -1.31025591E-05 -2.96350181E-05 -1.05968287E-03  4.95812599E-04  1.39383184E-03
  1.16242052E-04 -4.99970670E-05 -1.50158077E-04 -8.34355623E-05  5.96791132E-05
 -9.15799175E-05 -1.05644749E-04  7.42962315E-05 -3.05319894E-04  2.28160939E-04
 -4.61590478E-04 -3.80560719E-04  3.69401696E-04 -1.19534205E-04  1.72008057E-05
 -1.36694183E-04 -5.82330290E-06  7.86591346E-07  4.50935554E-06 -3.02655362E-04
  5.61066678E-05  3.57582465E-04  5.89676209E-05 -1.06645575E-05 -6.75052171E-05
  2.93811503E-05 -5.15875259E-05  1.09136133E-05  1.78013641E-05 -8.00359539E-06
  9.30049206E-05 -1.50749325E-04  3.23375600E-05  4.70874537E-05 -2.22351782E-05
  1.98482246E-03  3.47567008E-03  2.39580441E-03  3.59465655E-03 -7.43843133E-04
 -4.78888360E-03 -4.58749317E-03  9.42944589E-04  6.08952845E-03  8.27286788E-04
 -1.64064497E-04 -1.07468788E-03 -1.61271169E-03  2.95990770E-03 -6.12828705E-04
 -1.05980977E-03  4.59844877E-04 -3.51481654E-03  6.51444317E-03 -1.34552636E-03
 -2.37414606E-03  1.01641371E-03  1.84188223E-05 -7.86078873E-05 -2.42971347E-04
  2.89802267E-05 -7.41026853E-06 -5.34915859E-05  3.94955714E-05 -6.12541059E-06
 -2.00818599E-05  1.79321501E-05 -7.58336363E-05 -2.37216710E-04  4.27285892E-05
 -8.20552066E-06 -4.33150290E-05  1.57132777E-05 -3.54028905E-06 -4.50195293E-05
 -1.27149933E-06  1.49524818E-05  8.02246947E-05  3.16726453E-05 -5.42805931E-06
 -4.30971438E-05  3.86833038E-05 -6.40152408E-05 -1.50584524E-04 -1.64180097E-06
  1.63953818E-05  8.82349242E-05  3.07257557E-05 -5.96700004E-06 -4.13537111E-05
  1.39897565E-04  2.82840399E-05 -9.61461770E-05  1.81772418E-05 -7.59952390E-05
 -2.40975598E-04  3.67475064E-05 -1.56320342E-05 -4.90476592E-05  2.85761733E-05
  1.23708229E-05 -3.70646035E-05  1.80902973E-05 -7.58568334E-05 -2.38927925E-04
  3.82356083E-05  1.86971055E-07 -5.04039770E-05  2.54999169E-05 -2.37278190E-05
 -3.42400929E-05 -1.27212058E-06  1.53595942E-05  7.95880972E-05  3.12879032E-05
 -8.00261699E-06 -4.31231707E-05  4.80260104E-05  2.75339650E-05 -1.60221993E-04
 -1.62381975E-06  1.61375471E-05  8.84824696E-05  3.11788985E-05 -6.93552189E-06
 -4.15512552E-05  1.29873622E-04 -6.95486424E-05 -8.82641361E-05  9.77912422E-06
 -4.65861512E-05 -1.25248577E-04  1.02376725E-07 -3.27862824E-08 -4.63469047E-07
 -6.02659440E-06  1.43968597E-06  7.75265338E-06  1.02234957E+00 -6.05930719E-02
 -6.97073024E-02  6.97904552E-04 -1.44572902E-04 -9.31222150E-04  1.88308847E-04
 -3.69048424E-05 -2.38747176E-04  1.12060605E-05 -2.00912343E-05 -1.77233053E-04
  6.20298425E-06  3.48728115E-06  4.42316560E-05 -1.19294796E-04  1.40533123E-05
  4.20918484E-05  1.30469719E-04 -6.49641948E-04 -1.02147105E-03  2.31418213E-04
 -6.18019017E-06  1.60984782E-04  1.97644173E-04  1.06824676E-05  3.27536218E-04
  1.17038744E-05 -2.30558921E-05 -1.78294297E-04 -1.73998025E-05  3.57734118E-05
  2.57070765E-05 -6.74736692E-05 -4.89319977E-05  9.33049181E-05  1.30942821E-04
 -6.50045807E-04 -1.03484102E-03  2.16510644E-05  2.78165271E-04 -1.94246872E-05
 -6.05833531E-05  3.80027199E-04  1.02294706E-04  1.30526248E-04 -6.53449363E-04
 -1.00882292E-03 -2.40364640E-04  8.63241235E-06 -1.52793951E-04 -3.95820919E-04
  3.06078666E-05 -7.46342961E-05  1.15243084E-05 -2.14817393E-05 -1.81301828E-04
 -4.64407302E-05  5.35596886E-06  1.01548961E-05 -2.31462727E-05  1.34656935E-05
  1.24126383E-04  1.31021874E-04 -6.49844461E-04 -1.03535883E-03 -2.88426801E-05
 -2.76308631E-04  3.08677092E-05 -1.28765958E-04 -3.40751865E-04  1.68807071E-04
  1.17221140E-05 -2.28211423E-05 -1.79169346E-04 -2.32018812E-05 -2.71956894E-05
  3.15499674E-05 -5.68402160E-05  7.44430560E-05  8.37829907E-05 -5.28286678E-05
  1.86776541E-04  3.43861699E-04  2.00813606E-04 -4.21594955E-05 -2.71912912E-04
  6.04195299E-04 -1.26238686E-04 -8.07183639E-04 -7.38354631E-06  1.58055549E-05
  8.48877740E-05 -1.73098535E-05 -2.78568567E-05 -1.95954636E-05 -4.65831962E-05
 -1.02520942E-04 -9.57417276E-05 -6.92188536E-07  5.29766356E-06 -4.55549139E-07
  2.10399930E-06  1.83151853E-07 -1.59633009E-08  1.86394571E-06 -1.02016927E-05
 -2.04627429E-06 -3.22088691E-07 -2.10291125E-07  7.94829229E-06  2.83457884E-06
 -2.73008794E-08 -4.53488037E-07  5.97222523E-06  1.47608145E-06  6.42146652E-06
  4.54918369E-07  5.12735624E-06  4.04397531E-07 -2.01427820E-06  3.44447280E-07
  1.46703054E-06 -2.12778341E-06 -1.76149762E-06  3.78188691E-05  1.11360064E-05
 -1.54809890E-07  3.59441245E-06  2.43876556E-05  6.42982566E-06 -7.75237307E-06
  3.62756479E-06  1.41062002E-05  7.01481878E-06 -2.53290504E-05  6.14043636E-06
  3.59696417E-06 -6.94571837E-07  3.48146851E-06 -2.24927846E-05  3.26190478E-06
 -2.26237682E-06  3.07752535E-06  6.99420670E-06 -6.90561593E-07  1.32173900E-05
  3.42509483E-06  1.54872607E-05  3.00105407E-06  2.83330873E-05  4.06675864E-06
  1.74716203E-06 -1.61656148E-06  6.21140612E-06  2.06000140E-05  5.95947566E-06
 -1.22411852E-06 -3.23798418E-06  1.51524398E-06  1.48332529E-07  3.20491477E-06
 -1.09234666E-05 -1.71197586E-05  6.87482878E-07  3.37064121E-06  4.01395006E-06
  1.54956345E-06  2.84001969E-07  1.47444767E-05  4.94147303E-05  2.00776628E-05
 -8.12493440E-06  1.71371401E-05  1.15633192E-04  5.43577068E-06  1.07779304E-04
 -1.58231746E-06 -1.01943530E-04 -2.91544912E-06  1.27587923E-05 -1.50096621E-05
  2.20615937E-05 -2.66616719E-06 -1.11212593E-05  7.15245604E-05  1.10614389E-06
  8.97534109E-06 -5.91765073E-06 -3.44884256E-05 -4.04650686E-05 -5.94831761E-05
 -3.27538160E-06 -2.05033606E-05 -6.32894493E-06  4.75770569E-05 -1.38254802E-06
 -2.93164886E-05  1.14766023E-06  9.19390841E-06 -6.12114056E-05 -1.33308149E-04
 -1.54438417E-06 -1.28972960E-04 -2.12086201E-04  9.37432423E-05 -2.22122385E-04
 -2.08761055E-05 -1.91306950E-04  9.01884586E-07  1.53191202E-05 -6.63557629E-05
 -8.95420707E-05 -1.96034337E-06 -5.41732544E-06  1.09838137E-05 -3.82628541E-06
  2.59241963E-06  7.35961618E-07 -4.31350149E-05 -4.85325238E-05 -3.10127330E-05
 -1.86706368E-06  1.89378004E-07 -1.90390264E-06  5.12502783E-05  1.21187872E-06
 -1.55059177E-05 -1.43907775E-04  6.29704292E-05 -3.55483442E-04 -1.62443133E-05
  4.84016482E-06  3.58277775E-05  8.42045371E-04 -2.15261603E-04 -1.61140359E-03
 -9.60635013E-05  2.35714465E-05  1.52329642E-04 -9.50517045E-05  1.37719848E-04
 -2.03589583E-05  7.79709019E-05 -1.01839888E-06 -5.12245229E-04  4.90694165E-04
 -9.16181997E-05  3.60718379E-04 -2.11872961E-05 -1.70604363E-04  5.83807733E-05
 -3.49548277E-04 -2.86937187E-05  4.91906258E-06  2.45068692E-05  1.29328952E-03
 -2.21282169E-04 -1.23416319E-03 -1.11287369E-04  2.08185792E-05  1.27077248E-04
  2.80925729E-05  1.88672197E-04 -1.28368890E-05  2.29570900E-06  1.63562981E-05
  2.32471339E-04  7.67011634E-04 -4.05031056E-05 -6.85343140E-05  7.62078214E-05
 -1.62465430E-04  5.43855043E-05 -2.97448987E-04 -2.20369789E-05  1.31299719E-05
  2.96173726E-05  1.05974005E-03 -4.95990798E-04 -1.39511875E-03 -1.16092931E-04
  5.00236883E-05  1.50234199E-04 -8.33847047E-05  5.95913010E-05 -9.15710107E-05
 -1.05575419E-04  7.42498386E-05 -3.05316036E-04  2.28263674E-04 -4.62177146E-04
 -3.80581399E-04  3.69227993E-04 -1.64720993E-04  5.43840854E-05 -3.00696687E-04
 -2.32193808E-05 -3.41997766E-06  3.08873551E-05  1.10484049E-03  5.67690170E-05
 -1.44254269E-03 -1.18766882E-04 -2.44339442E-06  1.56680604E-04 -1.02607474E-04
  7.92480183E-05  2.83858491E-05 -1.33702326E-04 -1.75188511E-05 -4.11215280E-04
  3.36149279E-04  2.17336697E-04 -5.39059844E-04 -1.48644642E-04  1.98491732E-03
  3.47612028E-03  2.39613387E-03 -3.59422045E-03  7.42468321E-04  4.78951424E-03
  4.58906646E-03 -9.42552903E-04 -6.09096121E-03 -8.28722212E-04  1.63962289E-04
  1.07516232E-03 -1.61358882E-03  2.96033604E-03 -6.11791288E-04 -1.05983260E-03
  4.59055108E-04 -3.51783517E-03  6.51518852E-03 -1.34253667E-03 -2.37174068E-03
  1.01391738E-03 -1.19510201E-04  1.72462542E-05 -1.36772101E-04  5.78975857E-06
 -7.51609430E-07 -4.51101562E-06  3.02233912E-04 -5.56137701E-05 -3.58101498E-04
 -5.88045119E-05  1.05806713E-05  6.75594541E-05  2.93897322E-05 -5.16122891E-05
  1.09487953E-05  1.77840115E-05 -8.05158846E-06  9.27252843E-05 -1.50800404E-04
  3.25636158E-05  4.70895957E-05 -2.24168822E-05  1.79174928E-05 -7.57567797E-05
 -2.37292017E-04 -4.27457464E-05  8.23897977E-06  4.33573015E-05 -1.59070693E-05
  3.53057251E-06  4.53820637E-05  1.84012103E-05 -7.84939755E-05 -2.42854288E-04
 -2.90609689E-05  7.43142937E-06  5.35337608E-05 -3.96333441E-05  6.16984617E-06
  2.01962082E-05 -1.64175906E-06  1.64102696E-05  8.81751013E-05 -3.07333559E-05
  5.98443249E-06  4.13028292E-05 -1.40163825E-04 -2.82566275E-05  9.59276223E-05
 -1.27026227E-06  1.49403680E-05  8.02114893E-05 -3.17098438E-05  5.44897415E-06
  4.31209963E-05 -3.90131018E-05  6.42423351E-05  1.50632208E-04  1.80943251E-05
 -7.58334129E-05 -2.39052407E-04 -3.82396655E-05 -2.04764097E-07  5.03902558E-05
 -2.55791497E-05  2.36830929E-05  3.41809764E-05  1.81819219E-05 -7.60006321E-05
 -2.41101403E-04 -3.67412166E-05  1.56507323E-05  4.90275846E-05 -2.86849516E-05
 -1.23411085E-05  3.70129341E-05 -1.63155583E-06  1.61753524E-05  8.85051218E-05
 -3.11740098E-05  6.93702262E-06  4.15477386E-05 -1.29885747E-04  6.96209653E-05
  8.80881092E-05 -1.27663881E-06  1.53790205E-05  7.98218879E-05 -3.12477844E-05
  8.01168365E-06  4.30986919E-05 -4.82158444E-05 -2.75100969E-05  1.60320916E-04
  1.02234977E+00 -6.05946284E-02 -6.97061450E-02 -6.97919614E-04  1.44372204E-04
  9.31510832E-04 -1.88065299E-04  3.68096041E-05  2.38862131E-04  9.77958235E-06
 -4.65696073E-05 -1.25287432E-04 -9.23681554E-08  1.85915950E-08  4.81065643E-07
  6.05171946E-06 -1.44244397E-06 -7.75763912E-06  1.30476915E-04 -6.49687753E-04
 -1.02208166E-03 -2.31389940E-04  6.16847342E-06 -1.60916548E-04 -1.97687670E-04
 -1.06428708E-05 -3.27986605E-04  1.12188687E-05 -2.00482053E-05 -1.77687644E-04
 -6.25705248E-06 -3.49771415E-06 -4.42725580E-05  1.19459415E-04 -1.41901191E-05
 -4.23509342E-05  1.30884281E-04 -6.49707602E-04 -1.03415488E-03 -2.18541875E-05
 -2.78226510E-04  1.97825043E-05  6.02994681E-05 -3.80374372E-04 -1.01629872E-04
  1.16972081E-05 -2.30030473E-05 -1.78241369E-04  1.74197582E-05 -3.57850136E-05
 -2.57328097E-05  6.75283060E-05  4.89025445E-05 -9.32176843E-05  1.15176737E-05
 -2.14497417E-05 -1.81267269E-04  4.64345961E-05 -5.37689781E-06 -1.01606554E-05
  2.30302573E-05 -1.35184669E-05 -1.24117245E-04  1.30515254E-04 -6.53390787E-04
 -1.00937967E-03  2.40080600E-04 -8.63851945E-06  1.53166439E-04  3.96223473E-04
 -3.06604827E-05  7.49990897E-05  1.17317182E-05 -2.28590117E-05 -1.79252410E-04
  2.32036333E-05  2.72480842E-05 -3.15546432E-05  5.69846461E-05 -7.44467703E-05
 -8.37767148E-05  1.31017090E-04 -6.50019188E-04 -1.03529208E-03  2.89333676E-05
  2.76077571E-04 -3.09307803E-05  1.28774840E-04  3.40255006E-04 -1.68712007E-04
 -5.28159859E-05  1.86794097E-04  3.43498898E-04 -2.00778620E-04  4.21388380E-05
  2.71837680E-04 -6.04188781E-04  1.26397929E-04  8.07295745E-04 -6.83281789E-07
  5.28561190E-06 -5.74637312E-07 -2.09957619E-06 -1.60790124E-07  2.99702512E-08
 -1.71259631E-06  1.02120781E-05  2.21471183E-06 -7.07553381E-06  1.50778723E-05
  8.03443224E-05  1.64952770E-05  2.72265995E-05  1.85981240E-05  4.44054873E-05
  1.00276627E-04  9.20971633E-05 -1.89902005E-06 -5.26386424E-06  1.07748903E-05
  3.71009200E-06 -2.51283412E-06 -7.11030982E-07  4.17445863E-05  4.85563051E-05
  3.03102461E-05 -1.89273604E-06  5.00815838E-05 -1.87815486E-06  5.70078248E-08
  1.19682863E-06 -1.57628939E-05  1.28035367E-06  9.38127355E-06 -5.88788095E-05
  1.28632765E-04  9.81623107E-07  1.24536963E-04  2.05613838E-04 -9.52656900E-05
  2.15656307E-04 -2.05462834E-05 -1.88759099E-04 -6.68425915E-05 -9.24845490E-05
  1.10754424E-06  1.91123020E-05  3.42237718E-07  1.47892389E-05  4.74137091E-05
 -1.99516253E-05  7.63312806E-06 -1.70271179E-05 -1.15574360E-04 -7.49983484E-06
 -1.08241398E-04 -1.51109921E-06 -1.02521362E-04 -1.50294693E-05  2.23790925E-05
 -2.87068465E-06  1.22563298E-05 -2.61112481E-06 -1.09458805E-05  7.02806187E-05
 -8.16701563E-07 -8.63849530E-06  5.77108573E-06  3.41663431E-05  4.10357213E-05
  5.80367320E-05 -1.34844935E-06 -2.98549253E-05 -6.21076857E-06  4.68502472E-05
 -3.22075877E-06 -2.08172100E-05 -6.81985612E-07  3.42300591E-06 -2.25987418E-05
 -3.20875732E-06  2.22745828E-06 -3.04666860E-06 -6.97082316E-06  7.05607976E-07
 -1.30003987E-05  3.41655008E-06  1.54402914E-05  4.05135434E-06  1.83895261E-06
  3.10166468E-06  2.84361004E-05 -1.61898070E-06  6.22424519E-06  2.01858698E-05
 -5.96375996E-06  1.20491041E-06  3.23595652E-06 -1.77049799E-06 -4.06980462E-07
 -3.40126942E-06  4.03390447E-06  1.54979944E-06  7.02757842E-07  3.75093498E-06
 -1.09356987E-05 -1.67036174E-05 -2.12255801E-06 -1.82340928E-06  3.78835698E-05
 -1.10951150E-05  2.14502625E-07 -3.43373119E-06 -2.45027016E-05 -5.98962288E-06
  7.74368363E-06  3.65929090E-06  1.39880306E-05  6.14616800E-06  4.02904975E-06
  7.17075337E-06 -2.54131885E-05 -3.24904222E-07 -2.36795643E-07  7.99826611E-06
 -2.83667740E-06  3.13351801E-08  4.59294002E-07 -6.02676254E-06 -1.46638295E-06
 -6.41246188E-06  3.92271533E-07 -1.98180147E-06  4.45217715E-07  5.15453696E-06
  3.36251614E-07  1.43432046E-06 -1.53539558E-04  6.21902976E-05 -3.63333324E-04
  8.55189695E-06  3.66531573E-05 -3.10162073E-07 -4.07592440E-04 -1.77034151E-03
 -2.97484806E-05  4.83446259E-05  1.69843278E-04 -4.49106447E-06  5.32292085E-05
  9.73201201E-05 -3.31764634E-05  1.27057895E-04 -7.33077301E-05  2.24862797E-04
  3.82096128E-04 -2.25544907E-04  5.00639149E-04 -4.24248249E-04 -1.50498049E-04
  6.23762238E-05 -3.63257214E-04 -1.98508774E-06  3.67769107E-05 -5.93627100E-06
  8.41686983E-05 -1.78576260E-03  3.45528847E-04 -2.29714720E-05  1.68045534E-04
 -2.25176581E-05  3.97899144E-05  9.46344617E-05  5.34108138E-05  1.40490030E-04
  4.22981509E-05  1.39189527E-04  3.66533397E-04  3.15135813E-04  5.83854410E-04
  2.88409677E-04 -1.11026710E-04  1.46509502E-05 -1.29388730E-04 -9.00534894E-07
 -6.75080390E-06  4.10273618E-07 -4.56208761E-05 -4.46384411E-04  3.86495045E-05
  9.71299321E-06  9.11820908E-05 -9.27168507E-06 -3.05990548E-05  5.01224350E-07
 -9.68397866E-06 -5.43250977E-05  9.68473865E-06 -9.47997345E-05 -1.09078202E-06
 -2.80469050E-05 -1.53244699E-04  2.71632547E-05  1.98720758E-03  3.48462043E-03
  2.36927140E-03  5.39874211E-04  5.97511615E-03 -5.27126447E-04 -6.91110694E-04
 -7.66233495E-03  6.77543493E-04  1.23769571E-04  1.35049056E-03 -1.18559811E-04
  1.77184463E-03  5.00513405E-05  5.45830545E-04  3.06536677E-03 -5.58151590E-04
  3.90772711E-03  1.15809420E-04  1.20437454E-03  6.77766326E-03 -1.23439492E-03
 -1.54642225E-04  5.94096253E-05 -3.43117257E-04  7.60738204E-06  3.66283487E-05
 -9.16819665E-06 -3.46564747E-04 -1.74150287E-03  3.85872463E-04  4.48776075E-05
  1.78547642E-04 -3.61313898E-05  8.31062567E-05 -8.18726155E-05  8.95300380E-05
  9.09408314E-05 -7.03774049E-05  3.07848349E-04 -2.95155114E-04  4.71642650E-04
  3.37898852E-04 -3.62241679E-04 -1.53537275E-04  5.89805912E-05 -3.35278353E-04
 -7.82912940E-07  3.86492104E-05  2.93885198E-06  2.04454772E-05 -1.81431444E-03
 -6.98035062E-05 -1.14157776E-05  1.86041633E-04  2.59978320E-06  1.00340246E-04
 -9.98758542E-05 -2.60513512E-05  1.16857711E-04  1.55109044E-05  4.14006039E-04
 -4.01777896E-04 -2.22747489E-04  4.93233884E-04  1.50405350E-04  1.82249283E-05
 -7.44006105E-05 -2.54866450E-04 -4.39128470E-07  6.12099010E-05 -1.02714148E-05
  8.36238694E-06  4.38973658E-05  8.63431092E-06  1.81965147E-05 -7.39579808E-05
 -2.55270966E-04  1.13206964E-05  6.08435757E-05 -2.00976855E-07 -1.88245658E-07
  4.49397586E-05 -1.55455705E-05  1.13512228E-05 -2.12388269E-05 -1.77384778E-04
  2.08175667E-05 -3.40628821E-05  2.03966585E-05 -6.48149229E-05 -1.03127682E-04
 -3.12536642E-05  1.30232436E-04 -6.46674545E-04 -1.02898647E-03  2.20296493E-04
 -1.06631425E-05  1.67133911E-04  2.83039843E-04 -1.79938254E-04  2.35734204E-04
  9.68846068E-06 -4.62923742E-05 -1.22022211E-04  6.34515522E-08 -2.33426338E-07
 -1.51965014E-08 -7.88351873E-07 -1.11467230E-05  1.27182905E-06  1.02234658E+00
 -6.06194088E-02 -6.95912943E-02  1.04781023E-04  1.16004314E-03 -1.02299807E-04
  2.68440653E-05  2.98025303E-04 -2.64177803E-05  1.30239293E-04 -6.47038064E-04
 -1.02875433E-03 -2.21779639E-04 -5.46528001E-07 -1.66534160E-04 -3.09911128E-04
 -1.65338254E-04 -2.06487894E-04  1.13225738E-05 -2.10329829E-05 -1.76935173E-04
 -2.64865523E-05 -3.31848534E-05 -1.47001029E-05  4.28375500E-05 -1.06996604E-04
  4.88370047E-05  1.81203365E-05 -7.47183222E-05 -2.46727148E-04  7.45607714E-07
  6.25167062E-05  7.62511608E-07  1.27248062E-05  4.31455614E-05 -1.63802333E-05
  1.80162416E-05 -7.44852514E-05 -2.44489018E-04  1.05048198E-05  6.06020652E-05
 -1.14861446E-05 -4.62733124E-06  4.65832961E-05  8.91671174E-06 -1.66943334E-06
  1.25555962E-05  9.84671055E-05  4.19878537E-06  5.17175572E-05 -4.98071690E-06
 -5.36573559E-05  1.60364032E-04 -6.79159043E-06 -1.69714083E-06  1.28959924E-05
  9.89199753E-05  4.95225856E-06  5.10138659E-05 -4.50765448E-06  8.17403504E-05
  1.49621011E-04 -1.96028858E-05  1.16020724E-05 -2.14847959E-05 -1.81269485E-04
  1.48883600E-05 -3.79862632E-05 -2.08347238E-05 -4.57269033E-05 -9.98267690E-05
  6.08673282E-05  1.30307458E-04 -6.45909932E-04 -1.03321991E-03  1.64447196E-04
 -3.95407128E-05 -2.20479874E-04  2.01408572E-04 -2.12016479E-04 -2.76276300E-04
 -1.83272569E-06  1.42232334E-05  9.54343572E-05  3.79345445E-06  5.22775445E-05
 -4.40674032E-06  2.42308175E-06  1.49516072E-04 -8.47102970E-05 -1.82405671E-06
  1.39760992E-05  9.59582416E-05  4.97059985E-06  5.23586206E-05 -4.55154027E-06
  2.40708598E-05  1.57888494E-04  5.81675983E-05  1.16069253E-05 -2.13963034E-05
 -1.81839671E-04 -2.09744607E-05 -3.08811454E-05  2.70991786E-05  2.72417924E-05
 -1.15688317E-04 -4.05177747E-05  1.30350277E-04 -6.46026300E-04 -1.03232665E-03
 -1.65204813E-04  2.72058078E-05  2.21936637E-04 -2.32869875E-04 -1.24656246E-04
  3.05802737E-04 -5.29315910E-05  1.83539024E-04  3.52481204E-04  3.02119068E-05
  3.36611005E-04 -2.94119355E-05  9.28226114E-05  1.02954697E-03 -9.04354739E-05
  5.45830012E-07  3.64695523E-07 -1.06722660E-05 -2.15755128E-06 -2.91457427E-07
 -4.18626251E-07  6.60262680E-07 -1.09034673E-05 -4.06566719E-06 -8.29420617E-08
  2.70447242E-07  3.96620669E-06  1.24741238E-06 -1.36716777E-06 -7.05789097E-07
 -3.91649621E-06 -9.83542173E-06  7.81838120E-06 -2.96594012E-07 -3.62525028E-06
  5.78487373E-06  3.33514322E-07  3.91598784E-09 -3.52285232E-07  9.26000720E-06
  4.58805205E-06  8.26850396E-07 -1.30070672E-06  8.78355098E-06 -1.05146823E-06
  3.64540473E-06 -9.20084022E-07  1.23935809E-06 -5.06757006E-07  1.58706712E-06
 -9.12725351E-06 -5.51941421E-06 -4.24058359E-06 -2.77773652E-07  2.01634626E-05
  2.64506080E-05 -1.64448891E-05  7.94538456E-07  2.77924001E-05  4.06773553E-06
  1.82669941E-05 -1.68678639E-06 -1.24673066E-05 -4.87765975E-07  9.53184879E-07
 -2.55798601E-05  1.61084459E-06 -4.14510960E-06  8.20876454E-07  1.64264746E-05
  4.67288458E-06  2.00703354E-05  8.42189882E-07  2.69722980E-05  5.56488227E-07
  3.10768623E-05  2.85117777E-06  3.05749088E-06 -1.37843016E-06 -7.84011365E-07
  5.60441255E-05  5.08079970E-06 -4.09940287E-06 -2.67046709E-08  1.65035502E-05
 -8.55409238E-06 -1.08780789E-05 -1.41995300E-06 -5.73563212E-05 -1.58051939E-06
 -5.99047745E-06 -2.30778958E-06 -2.87289550E-06 -2.42069157E-08  4.61752406E-06
 -1.60981129E-05  7.16600689E-06 -6.91160887E-06  2.56684147E-06  1.31925986E-05
 -2.83875557E-05 -8.42018515E-06 -3.39230184E-06  1.34015845E-05 -1.83589226E-06
  1.01822607E-06 -1.49280540E-05  2.81206598E-05 -1.20850258E-06 -1.14977867E-06
  4.47243229E-05 -7.14993623E-06  4.62187218E-07  1.28234039E-06 -1.96494127E-05
  4.95486136E-06  1.33376027E-05  4.21443142E-07  3.07669881E-06 -1.30048861E-06
 -6.28222986E-06 -1.10405710E-06 -5.60760249E-05 -3.95338049E-07 -2.26526076E-07
 -2.08264954E-05  2.07863074E-06 -1.91074392E-06 -2.23294204E-07 -2.24205411E-05
 -1.98856005E-06  8.00769790E-06 -5.23386034E-07  1.60022882E-05  2.52015549E-06
  1.76767704E-05  3.90167848E-06  2.01437843E-05 -1.30767048E-07 -1.27558176E-06
  3.92113004E-06 -5.99467241E-07  2.83603061E-07  3.66102740E-07 -4.73761682E-06
 -1.32027517E-05 -1.42963616E-06 -5.07324843E-07  2.29985526E-06 -8.29644464E-07
  7.02723950E-06 -4.37922615E-07 -6.17720572E-06 -1.50318208E-04  6.24927374E-05
 -3.63738957E-04  1.96920663E-06 -3.67714789E-05  5.92209465E-06 -8.43165457E-05
  1.78576087E-03 -3.45772585E-04  2.31445824E-05 -1.67814030E-04  2.23668304E-05
  3.97780767E-05  9.46010043E-05  5.33976484E-05  1.40483251E-04  4.23054598E-05
  1.39155932E-04  3.66556638E-04  3.15271260E-04  5.83799417E-04  2.88555009E-04
 -1.53671685E-04  6.20959988E-05 -3.62722617E-04 -8.57302131E-06 -3.66274664E-05
  2.78765347E-07  4.07243303E-04  1.77012396E-03  2.97705300E-05 -4.83214492E-05
 -1.70019674E-04  4.42111136E-06  5.32598258E-05  9.73148439E-05 -3.31653281E-05
  1.27101530E-04 -7.33011374E-05  2.24731865E-04  3.81876606E-04 -2.25371751E-04
  5.00843235E-04 -4.23987825E-04  1.98749384E-03  3.48430471E-03  2.36901943E-03
 -5.39817225E-04 -5.97498123E-03  5.26378940E-04  6.90918631E-04  7.66263903E-03
 -6.77505301E-04 -1.23805284E-04 -1.35058048E-03  1.18335392E-04  1.77199595E-03
  4.97624330E-05  5.45109099E-04  3.06524815E-03 -5.58092531E-04  3.90806750E-03
  1.15376409E-04  1.20221524E-03  6.77736771E-03 -1.23427909E-03 -1.11027378E-04
  1.46481913E-05 -1.29381474E-04  8.93396120E-07  6.73511282E-06 -4.02104930E-07
  4.55149478E-05  4.46333510E-04 -3.86959130E-05 -9.68997894E-06 -9.11868295E-05
  9.36115964E-06 -3.06223551E-05  5.04713952E-07 -9.63453428E-06 -5.43326823E-05
  9.69686474E-06 -9.48350976E-05 -1.12884226E-06 -2.79269698E-05 -1.53270580E-04
  2.72039669E-05 -1.53492353E-04  5.89617273E-05 -3.34718543E-04  7.52647607E-07
 -3.87213789E-05 -2.95454374E-06 -2.05695501E-05  1.81397846E-03  6.94785876E-05
  1.13700919E-05 -1.86238481E-04 -2.59670604E-06  1.00312389E-04 -9.99006298E-05
 -2.60534090E-05  1.16823251E-04  1.55120216E-05  4.13986824E-04 -4.01838377E-04
 -2.22501538E-04  4.93106988E-04  1.50271258E-04 -1.54372422E-04  5.95677569E-05
 -3.43581509E-04 -7.62329753E-06 -3.67442594E-05  9.17878578E-06  3.46555494E-04
  1.74137623E-03 -3.86118272E-04 -4.47869816E-05 -1.78302432E-04  3.61558968E-05
  8.30072308E-05 -8.18201462E-05  8.94967275E-05  9.07837178E-05 -7.03702426E-05
  3.07737105E-04 -2.95071285E-04  4.71843378E-04  3.37611542E-04 -3.62371036E-04
  1.81970334E-05 -7.40048375E-05 -2.55245734E-04 -1.13474465E-05 -6.07816454E-05
  2.45861007E-07 -6.86906437E-08 -4.48325861E-05  1.57267236E-05  1.82334400E-05
 -7.44080312E-05 -2.54886333E-04  4.23001901E-07 -6.11847096E-05  1.03373694E-05
 -8.60548564E-06 -4.38570896E-05 -8.41491536E-06  1.30238382E-04 -6.46498852E-04
 -1.02884015E-03 -2.20425709E-04  1.06339080E-05 -1.67277185E-04 -2.83368019E-04
  1.79894661E-04 -2.35920981E-04  1.13442431E-05 -2.12329113E-05 -1.77218054E-04
 -2.08256883E-05  3.40525932E-05 -2.04037328E-05  6.47622577E-05  1.03101971E-04
  3.12432708E-05  1.02234641E+00 -6.06185973E-02 -6.95910018E-02 -1.04760776E-04
 -1.15993753E-03  1.02207591E-04 -2.68113972E-05 -2.97878517E-04  2.63935943E-05
  9.68831631E-06 -4.62920983E-05 -1.22024643E-04 -6.48495741E-08  2.30779836E-07
  1.81574699E-09  7.88358400E-07  1.11393988E-05 -1.32708943E-06  1.13201607E-05
 -2.09895463E-05 -1.77063965E-04  2.64794673E-05  3.31668220E-05  1.46905799E-05
 -4.28223384E-05  1.07030631E-04 -4.88091343E-05  1.30255066E-04 -6.46921355E-04
 -1.02853902E-03  2.21973474E-04  1.03501184E-06  1.66526533E-04  3.10006591E-04
  1.65858143E-04  2.06360109E-04  1.80124181E-05 -7.44591023E-05 -2.44497542E-04
 -1.04949318E-05 -6.06607891E-05  1.14983764E-05  4.68803264E-06 -4.67126933E-05
 -8.90269596E-06  1.81106427E-05 -7.46685083E-05 -2.46681176E-04 -7.43095067E-07
 -6.25108728E-05 -7.35774283E-07 -1.26708589E-05 -4.31714347E-05  1.64227017E-05
 -1.70117229E-06  1.29127615E-05  9.90294476E-05 -4.92771704E-06 -5.09830189E-05
  4.51539797E-06 -8.18277487E-05 -1.49609099E-04  1.94888349E-05 -1.67219739E-06
  1.25855149E-05  9.85522160E-05 -4.17360452E-06 -5.16610905E-05  5.01029295E-06
  5.35903157E-05 -1.60302238E-04  6.73180672E-06  1.30307315E-04 -6.46222622E-04
 -1.03362836E-03 -1.64370886E-04  3.92279023E-05  2.20264546E-04 -2.01194831E-04
  2.11580706E-04  2.75914764E-04  1.16099956E-05 -2.15017518E-05 -1.81449802E-04
 -1.48699353E-05  3.79686292E-05  2.08224004E-05  4.57497230E-05  9.98781372E-05
 -6.08463521E-05 -1.82576209E-06  1.39770742E-05  9.59847879E-05 -4.98780591E-06
 -5.23497757E-05  4.54829260E-06 -2.41189316E-05 -1.57989554E-04 -5.81754099E-05
 -1.82490405E-06  1.42056167E-05  9.52720609E-05 -3.78381867E-06 -5.23137162E-05
  4.41055568E-06 -2.47952249E-06 -1.49396423E-04  8.47370696E-05  1.30330633E-04
 -6.46273936E-04 -1.03278993E-03  1.64963281E-04 -2.81977802E-05 -2.21711192E-04
  2.32679304E-04  1.23429787E-04 -3.05602701E-04  1.16109120E-05 -2.14429652E-05
 -1.81782229E-04  2.09803606E-05  3.08804017E-05 -2.71077255E-05 -2.72258107E-05
  1.15647986E-04  4.05942782E-05 -5.29044423E-05  1.83511947E-04  3.52086820E-04
 -3.01649459E-05 -3.36506560E-04  2.95641594E-05 -9.26658873E-05 -1.02933979E-03
  9.07189262E-05 -7.11068591E-08  3.02942563E-07  3.60927864E-06 -1.23434902E-06
  1.33999574E-06  6.96257521E-07  4.07040034E-06  1.01671235E-05 -7.66527204E-06
  5.44569845E-07  3.34792356E-07 -1.05785339E-05  2.17322875E-06  3.19106419E-07
  4.36755892E-07 -6.21012863E-07  1.14372595E-05  4.04484862E-06 -1.29068116E-07
 -1.25504622E-06  3.83638866E-06  5.92636746E-07 -3.07205150E-07 -3.56992415E-07
  4.70974560E-06  1.32882168E-05  1.47185282E-06 -8.30764058E-07  7.12612080E-06
 -5.04914000E-07  2.26343957E-06 -4.33184037E-07 -6.18293795E-06 -4.06296104E-07
 -1.87831931E-07 -2.07090591E-05 -1.95576556E-06  1.89580815E-06  2.87843279E-07
  2.27704729E-05  2.33710158E-06 -7.49506738E-06 -5.01043562E-07  1.57470121E-05
  3.86669720E-06  1.99095318E-05  2.53525320E-06  1.73389454E-05 -2.90301636E-08
  4.57412635E-06 -1.58071009E-05 -7.25584236E-06  7.01851102E-06 -2.61481245E-06
 -1.33796795E-05  2.88520086E-05  8.67337724E-06 -3.43736568E-06  1.37050859E-05
 -1.50083245E-05  2.83310415E-05 -1.87576935E-06  8.53689384E-07 -1.20514730E-06
 -1.13700175E-06  4.47266509E-05  7.15883253E-06 -4.79752265E-07 -1.28297646E-06
  1.95430816E-05 -5.26566121E-06 -1.34527908E-05 -1.16157358E-06 -5.62299115E-05
 -1.30992861E-06 -6.51886311E-06  3.87362060E-07  3.28083715E-06 -4.76634903E-07
  8.82050033E-07 -2.56709761E-05 -1.58049372E-06  4.10893811E-06 -8.34598792E-07
 -1.64835213E-05 -4.53765806E-06 -1.98313091E-05  8.42701564E-07  2.68671401E-05
  2.82865327E-06  3.15302628E-06  6.75846998E-07  3.09509462E-05 -1.37023057E-06
 -8.03755168E-07  5.58547370E-05 -4.98271653E-06  4.10053423E-06 -1.17488163E-08
 -1.66679731E-05  8.16438584E-06  1.08193297E-05 -2.29820555E-06 -3.22369950E-06
 -1.59867253E-06 -5.72667330E-06 -1.30886926E-06 -5.71598578E-05 -5.12573463E-07
  1.63863468E-06 -9.12347147E-06  5.49623131E-06  4.17156279E-06  3.15808178E-07
 -2.00075723E-05 -2.63166255E-05  1.68467684E-05  7.99568473E-07  2.81229370E-05
 -1.75380201E-06 -1.22322242E-05  4.03023171E-06  1.82011374E-05 -2.98329045E-07
 -3.62680968E-06  5.85796905E-06 -3.55989169E-07 -2.80282436E-08  3.43561145E-07
 -9.20080364E-06 -4.58202970E-06 -6.77703901E-07 -1.06101116E-06  3.72851347E-06
 -1.29336506E-06  8.65458979E-06 -9.23245903E-07  1.15240855E-06  9.84046735E-05
  7.08206506E-06  2.13766682E-05  2.51577816E-05  8.67148101E-07 -1.66164737E-05
  4.40453588E-04  4.43041473E-05 -2.51414884E-04 -1.00306158E-04 -1.84438832E-05
  1.33213506E-04  5.20871032E-06 -3.94893415E-06  6.01878493E-07 -2.86671512E-06
 -1.16473218E-06 -1.48596013E-04 -6.34349174E-05  3.62766919E-05  2.16609756E-04
  1.47334368E-05 -1.92810283E-04 -8.01134482E-06 -1.90033101E-04 -4.46162476E-05
 -1.27595845E-05 -3.23000234E-05  5.55882092E-04 -1.39299118E-04  4.57858343E-06
 -5.31906302E-04  1.71268693E-05  1.12903879E-04 -2.24167283E-05 -4.23407577E-05
 -1.36131553E-05  1.18881809E-05  1.74485776E-05 -3.15551510E-04 -3.67341075E-04
  2.23796450E-05 -1.24368169E-04 -1.08545819E-05 -4.16039067E-05 -2.52236000E-05
 -1.00346255E-04 -3.13351037E-05 -3.75843428E-06  3.19810401E-06 -3.50589159E-05
  8.05461162E-05 -3.53032492E-05  9.54993655E-05 -3.35005001E-05 -2.65213688E-05
  8.32857990E-06  8.98663492E-06  9.16751693E-06 -3.54597075E-06  1.69356814E-05
 -7.28632760E-05  3.13272217E-05 -1.22130588E-05 -5.19458214E-05 -9.13373788E-05
 -5.85245342E-05 -2.17619968E-05 -9.78155544E-05 -1.77202741E-05  9.65902891E-06
  1.40896242E-05  1.34758624E-04 -1.69150023E-05  7.81096036E-05 -3.51160137E-06
 -5.61758333E-06 -1.58663426E-05  4.93305436E-06  1.57726424E-05 -1.16576535E-05
 -1.30252736E-05 -1.25265015E-05 -6.25172754E-05  3.76204624E-05 -4.75506237E-05
 -5.48490286E-05  4.89598508E-05  8.02082166E-05  8.29279889E-06 -1.30484637E-04
  5.69106825E-07  1.82312927E-06 -1.71726062E-06  8.26221270E-05  1.01089616E-05
 -1.41765220E-04 -5.79234720E-05 -1.56936211E-05 -5.91145083E-05 -1.53979508E-05
  6.62209546E-06 -2.46362225E-06  5.46165830E-06 -3.36476897E-07  5.20595222E-05
 -5.99196639E-05  2.14208286E-05  4.25170768E-05 -1.80025501E-06 -1.36945085E-04
  7.01275909E-05 -3.95548162E-04  5.25435283E-05 -7.95291622E-06 -2.03557332E-05
  1.06086274E-04  2.07720262E-07 -1.15445688E-04 -3.56481815E-04  7.82455996E-05
 -3.55292610E-05 -1.32799915E-05 -6.54569553E-05 -4.69380006E-06 -7.23461106E-05
  3.23719689E-06  8.81102889E-05 -1.45729504E-04 -5.66947527E-05 -7.73329362E-04
  2.73079915E-04 -1.29182363E-06  1.08182550E-05 -6.03006537E-06 -6.41533584E-06
 -3.85742220E-07 -1.23125840E-06  1.40835354E-05  7.42372033E-06 -2.25403009E-05
  1.31285536E-05 -1.56368565E-05  4.08776652E-05 -9.57864035E-05  7.95644207E-07
 -1.00332785E-05 -4.48795460E-04  1.17058629E-04  1.70905510E-04 -1.74072347E-06
  8.93487899E-06  5.47983505E-06 -1.75074860E-06 -9.99682342E-06  9.10362266E-06
 -4.92069749E-05  2.16952028E-06  3.51727637E-06 -5.48544687E-07 -5.88810723E-07
 -4.06817253E-06 -2.35973031E-05 -1.72065388E-05  1.69569189E-05 -3.32137124E-05
 -3.87836570E-05 -2.43224337E-05 -1.01099976E-06  1.32712846E-06  5.91236395E-06
 -2.44773765E-06 -5.47523645E-07  1.00554818E-06 -3.36788264E-05  2.22487060E-05
  6.38442277E-06  3.99970939E-07 -1.29803779E-06 -2.09358366E-05 -2.48470138E-06
 -2.84094684E-07  1.16477892E-06 -3.24066902E-05 -8.11013458E-06  4.09736963E-07
 -2.06683572E-06  8.25447097E-06  7.50675372E-06  4.09159115E-06  1.21166937E-05
  7.88253707E-06 -3.16300609E-05  4.24682387E-05  2.40649961E-05 -7.20874530E-07
  5.60350344E-06 -2.38157330E-05  1.04510039E-05  2.33274585E-05  1.61676239E-05
 -9.12571261E-05  1.26741441E-05 -4.42596581E-05 -1.44529845E-06  1.12315614E-05
 -1.11308616E-05 -5.00099736E-06  1.10140816E-06  1.97703898E-06  9.12864464E-06
 -4.64759113E-06  2.43545693E-06 -9.29468344E-06  2.83382166E-05  1.13034956E-04
 -4.32623380E-06  2.27971543E-06  5.81134745E-05  3.88993864E-05 -3.71722083E-05
  2.63239954E-05 -2.08566931E-06 -1.47663014E-06  6.70821319E-05 -3.85397659E-06
  2.55425861E-07  2.78884416E-07  1.90477794E-08 -1.03611216E-05 -2.47022425E-05
  3.36473392E-06  2.56371430E-07  1.85889574E-04 -6.43715011E-05 -7.95746249E-06
 -4.54066926E-05 -5.52933931E-04  1.03607021E-04 -7.13675052E-05 -1.46547896E-06
  2.71696173E-06  1.60894706E-05 -8.14527580E-06 -9.39245666E-06 -9.37693072E-06
  3.65758018E-07 -2.99323814E-05  3.00981777E-05  5.58542294E-06 -1.93196742E-05
 -1.10960575E-04 -6.07612919E-07 -2.42410582E-06 -6.94951310E-06 -9.83723292E-05
  4.49455945E-05  9.66313752E-05 -7.61272304E-06  1.17741513E-05  1.36503615E-04
  2.60925238E-05  2.30794851E-06  1.68822444E-05  1.74469479E-04  1.79018601E-06
 -6.60285309E-06 -4.07341356E-06 -2.19321295E-06  6.15443263E-05  2.39600246E-05
  1.25134511E-06 -1.35406609E-05  4.30452453E-05 -1.23338540E-05 -1.06782341E-06
  6.01911861E-06 -1.88478748E-05 -1.41120712E-04  3.97320711E-06 -3.37796739E-06
 -8.44610168E-06  1.74670723E-06 -1.07277310E-05  9.77645947E-05 -1.65915416E-06
 -1.06697837E-06  3.10060902E-05 -5.40879139E-06  7.59276388E-06 -9.68415450E-06
 -4.79168568E-06  4.24383919E-05 -1.23384371E-05 -3.72594666E-06 -3.01124880E-05
  1.52939278E-04  5.77927427E-06  2.49780689E-06  1.27089845E-05  2.02193003E-04
 -1.69251321E-06  2.16184345E-05  1.01544315E+00 -3.61372334E-02 -3.66169699E-02
 -4.11901428E-05  1.02415020E-05  1.20643740E-06  8.14074689E-05 -2.14893056E-04
 -1.54411032E-04  2.15624735E-07  1.60367535E-06 -1.93748055E-05 -2.04434971E-06
 -2.27195918E-07  1.03465555E-06  6.63523472E-06  1.91823896E-06 -8.17831693E-06
  3.68345760E-07  6.16884897E-06 -6.77336110E-06  9.52528251E-07 -5.42947921E-07
  5.91675319E-08 -1.05646904E-05 -2.88009039E-06 -4.97311647E-06  1.59855081E-06
 -1.03250310E-05  1.23252278E-06 -1.86522725E-06  1.33273785E-06 -2.02059510E-06
 -1.62799600E-07 -4.66439378E-06  3.40562667E-05  4.37462675E-06  1.77829636E-06
  9.15860868E-07 -3.10270821E-05 -1.15263220E-05  2.83511350E-06  6.33787274E-07
 -2.52531554E-05  4.17757803E-06 -2.10571560E-05  6.96730459E-07 -1.50530723E-05
 -1.31963703E-08  5.83196508E-08  2.16448827E-05  2.11767492E-06 -9.14790624E-07
  1.21226557E-07 -1.70330413E-05 -5.73496277E-06 -4.69953464E-06  9.46564648E-07
 -2.10942789E-05  3.90597554E-06 -2.32472438E-05  6.15553589E-07 -1.21456746E-05
 -4.32369273E-09 -1.79515984E-06  1.92595217E-05  2.49737962E-06  1.25115208E-06
 -9.73701960E-07 -1.25738960E-05 -5.41954767E-06 -9.42928392E-06  5.50790217E-06
 -2.57408310E-05  1.18292773E-06 -2.13717442E-05  5.08591781E-07 -9.37353703E-06
  1.74466482E-03 -4.13396959E-05 -1.03018889E-02 -1.32412540E-03  7.06543553E-03
 -4.73719530E-05 -1.16281118E-03  5.62836665E-03 -4.89613086E-05  1.33323739E-03
  3.05576438E-03  1.33491416E-03  3.01592037E-03  1.31050236E-03  3.05045737E-03
  1.74551521E-03  3.85244008E-05 -1.07915942E-02 -1.16962012E-03 -2.60080117E-03
  6.56686896E-03 -1.02234510E-03 -2.12170408E-03  5.28781023E-03  1.35417681E-03
  3.10023750E-03  1.35548455E-03  3.12027432E-03  1.22944336E-03  3.43743900E-03
  1.75953627E-03  9.95067003E-05 -1.13415665E-02 -4.27552095E-03 -3.28952424E-03
 -4.71672223E-03 -3.75154863E-03 -2.72052785E-03 -4.03396173E-03  1.37619550E-03
  3.09811200E-03  1.37629305E-03  3.16934386E-03  1.20378646E-03  3.70604206E-03
  1.74348987E-03 -1.25877150E-04 -1.03068637E-02  6.92338231E-03 -1.16374864E-03
 -1.83879413E-03  5.43236020E-03 -9.61267883E-04 -1.50810823E-03  1.33887608E-03
  2.96275442E-03  1.33428829E-03  3.03650199E-03  1.33797209E-03  2.94674450E-03
 -1.97038787E-04 -1.01288445E-05 -1.91152327E-04  4.60408295E-05  1.26727563E-05
  3.32243949E-05 -5.57542512E-04  1.38764904E-04 -6.40421535E-06  5.35818420E-04
 -1.58970489E-05 -1.13765540E-04 -2.26410067E-05 -4.33434119E-05 -1.35274693E-05
  1.20074833E-05  1.76183101E-05 -3.17797068E-04 -3.63194119E-04  2.38362603E-05
 -1.16635828E-04 -1.31685462E-05  9.85025328E-05  7.02985955E-06  1.96683170E-05
 -2.48968565E-05 -9.06889654E-07  1.65168055E-05 -4.37384425E-04 -4.51477573E-05
  2.48241035E-04  9.94538946E-05  1.85456734E-05 -1.32150555E-04  5.06030830E-06
 -4.17626352E-06  5.99981854E-07 -2.81735928E-06 -1.18742088E-06 -1.46297220E-04
 -6.21482701E-05  3.63976525E-05  2.13486841E-04  1.56315384E-05 -5.77200378E-05
 -2.15251597E-05 -9.58479272E-05  1.72064017E-05 -9.44974271E-06 -1.39091392E-05
 -1.42910239E-04  1.82933937E-05 -7.55763738E-05  5.16253215E-06  5.74785135E-06
  1.52824302E-05  4.75535603E-06  1.56512097E-05 -1.15376575E-05 -1.31639508E-05
 -1.26280243E-05 -6.21974686E-05  3.77444155E-05 -4.55510564E-05 -5.47454909E-05
  4.48984145E-05 -4.02117744E-05 -2.49652902E-05 -9.89163447E-05  3.08607174E-05
  3.69568936E-06 -2.95890649E-06  2.75933321E-05 -8.11394235E-05  3.67347385E-05
 -9.41416253E-05  3.35004036E-05  2.67174755E-05  8.33032791E-06  8.82005961E-06
  9.02516730E-06 -3.58024966E-06  1.69300975E-05 -7.21252523E-05  3.07240823E-05
 -1.23164055E-05 -4.95326249E-05 -8.77818639E-05 -1.37895273E-04  6.84976152E-05
 -3.90974319E-04 -5.11830537E-05  7.97470565E-06  2.11029191E-05 -1.17685936E-04
  2.90306191E-06  1.20753250E-04  3.55080092E-04 -7.87605472E-05  3.54960007E-05
 -1.25984928E-05 -6.62270733E-05 -4.56194725E-06 -7.16564177E-05  2.66133186E-06
  8.53279487E-05 -1.46348469E-04 -5.67411386E-05 -7.55915150E-04  2.72020911E-04
  8.06759979E-05  8.39653365E-06 -1.31795529E-04 -5.76978785E-07 -1.87590371E-06
  1.63683843E-06 -8.22816396E-05 -1.07158112E-05  1.42130285E-04  5.83019593E-05
  1.57744888E-05  5.97423651E-05 -1.53135142E-05  6.68325631E-06 -2.43752843E-06
  5.54841057E-06 -3.62643198E-07  5.22091600E-05 -5.96053901E-05  2.13986304E-05
  4.11997841E-05 -1.30335816E-06  1.36332949E-05 -1.63957757E-05  3.51663458E-05
  9.70392917E-05 -9.27348144E-07  1.00684880E-05  4.56209767E-04 -1.16126351E-04
 -1.68515212E-04 -1.30941546E-06  1.09065472E-05 -5.81702556E-06  6.38854248E-06
  4.06932971E-07  1.27993608E-06 -1.36732557E-05 -7.59428840E-06  2.18577636E-05
 -6.16006894E-07 -6.70405752E-07 -2.67298923E-06  2.37380286E-05  1.74208108E-05
 -1.69175125E-05  3.19472895E-05  3.99130961E-05  2.30359168E-05 -1.76506728E-06
  8.88097205E-06  6.32367306E-06  1.78988652E-06  1.00162088E-05 -9.13587594E-06
  4.84880163E-05 -2.27939518E-06 -4.01842890E-06  4.01633223E-07 -1.32165412E-06
 -2.06790948E-05  2.52133866E-06  2.78085200E-07 -1.16495596E-06  3.20245561E-05
  7.89900853E-06 -5.33177357E-08 -1.03498610E-06  1.35344766E-06  6.67389044E-06
  2.47266806E-06  5.81252440E-07 -9.98818390E-07  3.33003127E-05 -2.20026249E-05
 -6.41396801E-06 -7.97941104E-07  5.77390256E-06 -2.32001287E-05 -1.05674869E-05
 -2.35932568E-05 -1.62007356E-05  8.99114900E-05 -1.39549136E-05  4.28211592E-05
 -2.09666587E-06  8.17847524E-06  8.40414053E-06 -4.11593433E-06 -1.21530728E-05
 -7.94771217E-06  3.09519892E-05 -4.26251412E-05 -2.46866674E-05 -8.96300991E-06
  2.72179688E-05  1.06923482E-04  3.87948294E-06 -2.13844084E-06 -5.71673416E-05
 -3.94182841E-05  3.80408023E-05 -2.50368506E-05 -1.45648499E-06  1.12828045E-05
 -1.09352463E-05  4.98515715E-06 -1.10219247E-06 -1.97671894E-06 -8.76715660E-06
  4.70390297E-06 -2.37226408E-06  3.42052967E-06 -6.30222184E-07  1.86379641E-04
  6.45261994E-05  8.42146200E-06  4.50808535E-05  5.54432671E-04 -1.07324115E-04
  7.05480064E-05 -2.05425973E-06 -1.35678407E-06  6.56685687E-05  3.91311419E-06
 -2.64423543E-07 -3.37197765E-07  4.40997623E-07  1.03513332E-05  2.45618203E-05
  5.44146823E-06 -1.90572561E-05 -1.07522264E-04  7.46892505E-07  2.85392912E-06
  6.97902890E-06  9.87417235E-05 -4.34715909E-05 -9.44126549E-05 -1.48242298E-06
  2.66841970E-06  1.68311523E-05  8.21815919E-06  9.45130864E-06  9.38566788E-06
 -4.79588870E-07  2.97525250E-05 -2.93971347E-05 -4.08817074E-06 -2.38623320E-06
  6.22369239E-05 -2.40813979E-05 -1.30226467E-06  1.35416410E-05 -4.40115166E-05
  1.31030551E-05  2.67975557E-07 -7.62527887E-06  1.18155140E-05  1.35619597E-04
 -2.62538885E-05 -2.22691906E-06 -1.63964823E-05 -1.73987615E-04 -2.49408599E-06
  6.32736701E-06 -1.68836901E-06 -1.16708336E-06  3.22470100E-05  5.45431358E-06
 -7.63734814E-06  9.74118333E-06  4.57916728E-06 -4.22276097E-05  1.34195568E-05
  5.90329180E-06 -1.84663772E-05 -1.39230005E-04 -3.73537064E-06  3.10193447E-06
  8.60946191E-06 -3.03769507E-06  9.72228268E-06 -9.52571890E-05 -3.75976529E-06
 -2.98937781E-05  1.52390035E-04 -6.16399513E-06 -2.40456084E-06 -1.27672981E-05
 -2.01576474E-04  1.18750151E-06 -2.05516057E-05  2.15582148E-07  1.60975563E-06
 -1.93614508E-05  2.05554436E-06  2.37251806E-07 -1.03909124E-06 -6.74545402E-06
 -2.12138090E-06  8.03080117E-06  1.01544398E+00 -3.61404918E-02 -3.66147705E-02
  3.91760430E-05 -1.05180995E-05 -6.47420412E-06 -9.08536323E-05  2.10124413E-04
  1.30282637E-04  1.74376248E-03 -1.26296334E-04 -1.03068645E-02 -6.93476973E-03
  1.13865471E-03  1.81801933E-03 -5.44305580E-03  9.37916105E-04  1.48924198E-03
  1.33274636E-03  3.02979858E-03  1.33902403E-03  2.96211718E-03  1.33928651E-03
  2.95191838E-03  1.75720835E-03  1.03717721E-04 -1.13166240E-02  4.24210852E-03
  3.33316035E-03  4.70120710E-03  3.71535496E-03  2.75248010E-03  4.01940715E-03
  1.37598965E-03  3.09720082E-03  1.20207312E-03  3.69963078E-03  1.37624322E-03
  3.17019029E-03  1.74529268E-03 -4.13216546E-05 -1.03132236E-02  1.36071366E-03
 -7.06003166E-03  8.46342838E-05  1.19559899E-03 -5.62386289E-03  7.82009726E-05
  1.33414256E-03  3.05957241E-03  1.30898708E-03  3.04787705E-03  1.33844544E-03
  3.02250155E-03  1.74850000E-03  3.46677031E-05 -1.08219693E-02  1.17358686E-03
  2.57354086E-03 -6.59004239E-03  1.02610879E-03  2.10454175E-03 -5.30678921E-03
  1.22808471E-03  3.44753677E-03  1.35835302E-03  3.12712466E-03  1.35462327E-03
  3.09955479E-03 -1.67659893E-08  3.50249674E-08  2.18382333E-05 -2.10196045E-06
  9.14563688E-07 -1.02215561E-07  1.70308428E-05  5.56963281E-06  4.71982380E-06
  9.24143932E-07 -2.10460302E-05  5.89835037E-07 -1.20735623E-05  3.89188402E-06
 -2.33098437E-05 -5.17366343E-09 -1.86050917E-06  1.93796747E-05 -2.46576017E-06
 -1.24255173E-06  9.87228569E-07  1.25102192E-05  5.30235288E-06  9.23082432E-06
  4.96485029E-07 -9.39813740E-06  1.15140208E-06 -2.12113306E-05  5.48572342E-06
 -2.57102948E-05 -1.55053185E-07 -4.59309154E-06  3.34480353E-05 -4.32030299E-06
 -1.77373825E-06 -9.31168176E-07  3.08552091E-05  1.13975879E-05 -3.10244286E-06
  6.17479616E-07 -2.52023605E-05  7.28937611E-07 -1.50547251E-05  4.07409765E-06
 -2.06314316E-05  3.65683218E-07  6.12353786E-06 -6.63627553E-06 -9.50470163E-07
  5.64731758E-07 -4.77077138E-08  1.04813704E-05  2.78056841E-06  4.90119794E-06
  1.22568533E-06 -1.90747266E-06  1.58100435E-06 -1.02297949E-05  1.31437943E-06
 -2.00961838E-06  3.12585229E-05  9.67737199E-07 -5.18443876E-05  8.82784458E-06
 -1.47630267E-06 -8.17347692E-06  2.02801433E-04 -2.26557198E-05 -1.41837491E-04
 -5.75335730E-05  2.99495886E-06  6.98357084E-05  9.12823763E-07  1.29725773E-06
  5.59362097E-08  1.01121044E-06 -8.35746188E-07 -8.22776115E-05 -8.53206717E-05
  8.55412865E-06  1.20286941E-04 -1.94390313E-05  2.32077690E-05  1.47600929E-06
  9.04539130E-05  3.76953048E-06 -1.43424603E-06  9.75035355E-06  6.23074680E-04
 -3.22707671E-05 -8.83469894E-05 -4.07627153E-04  4.20619463E-05  3.01814264E-05
  1.60236040E-05  4.36688206E-06  5.22315814E-06  4.24306668E-05 -6.39902837E-06
  1.37121805E-04  1.88646606E-04 -5.78210715E-06  1.09506038E-05  2.02551304E-05
  1.23481316E-05 -4.41983478E-06 -4.50721645E-05  2.03220267E-06  1.03847957E-07
  8.61238774E-07 -7.77075298E-06  4.54270587E-05  4.28106308E-05  4.01513728E-05
 -2.12974067E-05 -7.98150511E-06  8.65396796E-06 -3.44162902E-07  7.60665697E-07
  6.90930387E-07  5.83142368E-06 -2.16041045E-05  2.61833090E-05  3.48925530E-05
  8.02887022E-06 -6.84433167E-05  9.20961434E-06 -8.42889122E-06 -4.12276786E-05
  1.07859229E-06  1.44917412E-06  2.13533567E-06 -1.52398600E-05 -3.03742078E-05
  4.27319844E-05  2.16827772E-05  1.79143527E-06 -7.53045986E-06  4.77761675E-06
  2.11770803E-06  1.28531495E-06  1.46164017E-06 -4.42922179E-06 -1.75228234E-05
  3.82745847E-06 -3.17549788E-05  2.87395473E-05  6.58470992E-05  3.03390826E-05
  1.10502733E-07 -1.01258006E-04  6.12814326E-06  1.49047875E-07  3.73193193E-06
  1.84980071E-04 -1.16834548E-05  6.03764813E-05 -5.95374269E-05 -3.87384684E-06
 -4.82052833E-05 -2.43051159E-06 -6.80202138E-07  2.68262931E-07  4.58894425E-07
 -1.93050462E-07 -7.13224694E-05  1.62560055E-05  1.13495301E-06  1.20442501E-04
 -2.19047058E-05  2.26001490E-05  5.66033759E-06 -2.43375525E-05  8.38682169E-06
  4.31086447E-07  1.68867834E-05  4.59391774E-04 -1.07599743E-05  2.73510644E-04
 -2.82002706E-04  3.11470110E-05 -3.82059038E-05 -1.11496840E-05  2.79107606E-05
  7.45816574E-07  5.30466575E-05 -8.23680714E-06  1.74837474E-04  6.75655938E-05
  3.19617827E-06 -1.67848318E-04  9.91693513E-05 -5.59496180E-07  4.95251413E-07
  1.58940816E-05 -1.44237545E-06  3.75479903E-08 -4.83575697E-07  1.09335299E-05
  2.10438762E-07 -1.73956383E-05  2.16510908E-07 -1.81521250E-05 -1.35531103E-04
  5.83123783E-05 -2.62481551E-06  7.97471754E-06  2.15970478E-04 -1.63164989E-05
 -4.61954615E-05  6.85125342E-08 -2.96585444E-06  3.14717347E-06 -1.58164188E-06
 -1.64359730E-06  3.05336827E-07 -1.42060461E-05  9.33980908E-06  7.62620684E-07
 -1.17326042E-06  1.24253581E-05  1.79276820E-06 -8.80486559E-06 -1.64878642E-06
  7.30053751E-06 -1.85107039E-05 -7.88873596E-06  3.71599496E-05 -1.84679903E-07
 -3.03233307E-06  1.64862843E-05  2.86651446E-06 -1.37136598E-06  8.10756479E-08
 -2.66956382E-05  7.00459011E-06  5.94037983E-06 -1.25547693E-07 -1.13895837E-06
  8.43530562E-06  2.78507542E-06  7.72861714E-07 -2.98110153E-07 -2.65383954E-05
  1.17203699E-06  4.42658747E-06  3.85359927E-07 -4.59077875E-06  1.77428254E-07
 -1.01873074E-06  1.28333669E-06 -1.39425599E-06 -1.71263913E-05 -1.71251023E-06
  1.79900352E-06 -2.07857788E-06  1.27611836E-05  1.76786983E-05 -1.02276249E-05
  6.34610311E-06  6.46781473E-06 -8.02926893E-06  2.52578814E-05  3.31676195E-05
 -7.00971575E-07  1.60214519E-06  1.50699512E-05 -1.71324379E-06  3.60497038E-07
  5.40778238E-07  1.22995253E-05 -1.40480205E-06  9.82140945E-06 -1.03970260E-06
 -2.18682416E-06  3.30398049E-05  6.59736453E-07 -1.52174583E-06  4.65922213E-06
  1.91247783E-07 -1.42649956E-05 -1.86517793E-05 -1.82610679E-06 -8.26826777E-06
  7.89479574E-05 -3.55742400E-07  1.48495621E-07 -8.68889751E-07  4.42243944E-05
 -4.99305704E-06 -8.13653239E-06  2.65809248E-06 -1.65988147E-05 -1.77690201E-04
  3.72484764E-05 -2.26761106E-06  2.58030861E-06  3.63201189E-04 -4.20834740E-05
 -4.25575884E-05  2.95899074E-07 -2.29203960E-06 -5.93947326E-06 -1.40010223E-06
 -1.30443043E-06  6.79952711E-07 -2.04897779E-05  2.81570108E-06  7.00833880E-06
 -5.44086031E-07  9.77213265E-06 -1.55491977E-05 -9.45691040E-06 -2.78139080E-07
 -4.58479838E-06 -6.60998483E-05  1.17578303E-06 -3.24458014E-05 -1.75308496E-06
 -7.51914354E-06  7.35961909E-05  3.37007541E-06  1.00286807E-06 -3.88679896E-06
  8.95581645E-05  5.16716704E-06  1.47516022E-05 -3.46905494E-06 -9.45795724E-07
  8.40830590E-05  1.38704401E-05 -5.89914450E-07  4.79295135E-06  6.76997007E-05
 -1.14835682E-05 -5.59571761E-05 -6.90092309E-07  8.51564158E-06 -1.79037680E-05
 -8.87704436E-06  7.43387518E-08 -2.63797992E-06 -2.64585207E-05  2.60155125E-06
 -3.21650250E-05  2.24325360E-07 -2.91254438E-06 -1.12917051E-06 -1.04631100E-06
  1.03974762E-06  1.83338858E-06 -1.77526509E-05  2.36900633E-06  5.01192723E-06
 -1.38234620E-06  1.83756092E-05 -4.01114304E-05  1.45771629E-05 -8.85549728E-07
  2.53594974E-07 -4.52461661E-05  2.23457391E-06 -9.69646599E-06  1.85739119E-03
 -2.20563945E-05 -9.04253078E-03 -1.28407586E-02  2.17265036E-03  3.42198121E-03
 -2.76399442E-02  4.64218750E-03  7.32204864E-03  1.57485173E-07  1.17139326E-06
 -1.44041814E-05 -1.07149873E-06  1.84149591E-08  4.71231651E-07  3.66854865E-06
  6.14118538E-07 -6.07882298E-06  3.23147264E-07  5.21483272E-06 -7.24847123E-06
  5.20032300E-07 -2.47514441E-07  1.11804220E-08 -1.05553517E-05 -2.98797479E-06
 -5.56847245E-06  1.41932567E-06 -9.95898094E-06  1.19941119E-06 -8.91805648E-07
  1.27953530E-06 -2.01159188E-06 -1.74729479E-07 -1.94280290E-06  2.01342578E-05
  3.75328126E-06  1.24548397E-06  1.44471197E-06 -3.13157107E-05 -6.99455636E-06
 -4.57729345E-06  1.00440023E-06 -1.48683508E-05  1.49148377E-06 -7.32709067E-06
  8.30360118E-07 -1.15539552E-05 -1.21298384E-07 -5.32635453E-07  1.86652815E-05
  2.22816280E-06 -1.10740777E-06  4.91592442E-07 -1.24590583E-05 -3.50875375E-06
 -6.37971632E-06  5.87032806E-07 -1.69082044E-05  3.36770077E-06 -1.89414783E-05
  3.70323131E-07 -7.29260842E-06  4.82795718E-08  1.00617291E-06  6.64659384E-06
  1.53103564E-06  1.13140896E-06 -6.63138785E-07 -1.14860481E-05 -4.93190776E-06
 -9.13664727E-06  2.50287038E-06 -1.28858636E-05  1.31976021E-06 -1.69294173E-05
  7.77813189E-07 -5.48875297E-06 -2.15856790E-04  1.11044261E-03 -5.75731872E-03
  3.97533857E-03  9.36387209E-04 -1.15217688E-03  6.26470070E-04  2.34879872E-03
 -3.44539249E-04  7.39614137E-04  1.89480550E-03  7.42184761E-04  1.85585708E-03
  3.97641431E-04 -1.34609085E-03 -2.17712052E-04  1.10146110E-03 -5.60345524E-03
  3.98576369E-03 -1.32160087E-03  4.04647210E-04  5.65821659E-04 -1.14284105E-03
  2.12382094E-03  7.37620441E-04  1.87326679E-03  7.41419405E-04  1.88662560E-03
  4.27593125E-04 -1.59923240E-03 -2.16236107E-04  1.10810860E-03 -5.64995935E-03
  3.25658397E-03 -1.48313840E-03 -2.22842095E-03 -7.17219583E-04 -1.42873071E-03
 -2.05798798E-03  7.37332035E-04  1.90258959E-03  7.44298116E-04  1.86352810E-03
  4.35209414E-04 -1.71419643E-03  1.01363793E+00 -3.36719003E-02  3.77363661E-04
  2.36797455E-04 -3.77002713E-05 -6.24471498E-05 -3.72119460E-03  5.69861269E-04
  9.56869159E-04 -8.21986376E-03 -2.05406000E-02 -8.22147495E-03 -2.05060863E-02
 -8.22018336E-03 -2.05617955E-02  2.39957160E-05  2.17805645E-06  8.95778151E-05
 -4.19283910E-06  1.42812915E-06 -1.03275628E-05 -6.27164238E-04  2.97705474E-05
  8.76474700E-05  4.10903050E-04 -4.08633248E-05 -3.00654551E-05  1.57008831E-05
  5.06753234E-06  4.99612307E-06  4.26838199E-05 -6.21695413E-06  1.38934588E-04
  1.89090863E-04 -6.94194262E-06  5.46370051E-06  1.96095967E-05  3.12585506E-05
  9.44740176E-07 -5.14708872E-05 -8.82161195E-06  1.49878070E-06  8.12538759E-06
 -2.02412958E-04  2.30582559E-05  1.41195023E-04  5.72340181E-05 -3.06127250E-06
 -6.93150736E-05  9.30907471E-07  1.35474099E-06  5.42328477E-08  9.98961126E-07
 -8.10223179E-07 -8.20370168E-05 -8.55106583E-05  8.40228182E-06  1.19975685E-04
 -1.96460864E-05  8.88947430E-06 -8.53262954E-06 -4.17117248E-05 -8.96125567E-07
 -1.51031499E-06 -2.08098629E-06  1.69029899E-05  2.97183703E-05 -4.21414328E-05
 -2.16810194E-05 -1.73027247E-06  7.19484677E-06  4.83317553E-06  2.07708970E-06
  1.22996453E-06  1.44725861E-06 -4.47494599E-06 -1.72908079E-05  3.39985570E-06
 -3.16430114E-05  2.86254876E-05  6.71150172E-05  1.20183281E-05 -4.54567173E-06
 -4.60923357E-05 -1.86989533E-06 -8.10510546E-08 -9.11293324E-07  8.75782787E-06
 -4.55477030E-05 -4.39793004E-05 -4.01691580E-05  2.12646707E-05  8.37629861E-06
  8.63203936E-06 -3.62134602E-07  7.88150360E-07  6.55022672E-07  5.85315190E-06
 -2.19474838E-05  2.63394938E-05  3.57398222E-05  7.49828272E-06 -6.88061430E-05
  2.33930379E-05  5.79740128E-06 -2.24876526E-05 -8.68865607E-06 -4.10003071E-07
 -1.69528821E-05 -4.56877786E-04  1.12261168E-05 -2.72828307E-04  2.80106897E-04
 -3.11991185E-05  3.81980003E-05 -1.08178254E-05  2.82808175E-05  7.79049146E-07
  5.28510925E-05 -8.10344830E-06  1.75452798E-04  6.51543055E-05  3.51203195E-06
 -1.68258985E-04  9.79552900E-05  3.03972762E-05  9.51027786E-08 -1.01707222E-04
 -6.21676289E-06 -1.43951963E-07 -3.78044399E-06 -1.87453643E-04  1.18494041E-05
 -6.17964898E-05  6.02975509E-05  3.80822844E-06  4.86852274E-05 -2.43939641E-06
 -6.65877779E-07  2.38715432E-07  3.87685704E-07 -1.85724096E-07 -7.25092210E-05
  1.57853134E-05  1.30504409E-06  1.22162736E-04 -2.22501242E-05 -2.35831334E-08
 -1.80267819E-05 -1.33578654E-04 -5.93152692E-05  2.62745647E-06 -7.80389852E-06
 -2.20260964E-04  1.57794870E-05  4.66914266E-05 -5.63985110E-07  5.09002988E-07
  1.60289394E-05  1.44302543E-06 -3.51632491E-08  4.74975389E-07 -1.09180100E-05
 -1.87962202E-07  1.73918622E-05 -1.11868566E-06  1.24238697E-05  3.70205015E-07
  8.84138308E-06  1.60374481E-06 -7.33349665E-06  1.89824337E-05  7.15975596E-06
 -3.62876139E-05  6.82568324E-08 -2.94216141E-06  3.01880411E-06  1.57417252E-06
  1.64352056E-06 -3.19696335E-07  1.40129684E-05 -9.15852439E-06 -6.49958704E-07
 -1.23119125E-07 -1.11472675E-06  8.27431927E-06 -2.77879903E-06 -7.60382119E-07
  2.93426632E-07  2.67104838E-05 -1.20561572E-06 -4.48614462E-06 -1.85124936E-07
 -3.01932594E-06  1.63896839E-05 -2.87387323E-06  1.37041050E-06 -6.99474005E-08
  2.67417799E-05 -7.07425089E-06 -6.11999587E-06 -2.07104217E-06  1.27116086E-05
  1.76564998E-05  1.01402354E-05 -6.37837786E-06 -6.50265754E-06  9.22125439E-06
 -2.53438663E-05 -3.25702001E-05  3.89277503E-07 -4.52188751E-06 -2.18581474E-07
  1.02510030E-06 -1.29909124E-06  1.39535273E-06  1.71496035E-05  1.67362902E-06
 -1.75752514E-06 -9.89731087E-07 -2.39151845E-06  3.19537647E-05 -3.11544133E-07
  1.52448698E-06 -4.40826739E-06 -2.18567812E-06  1.40553801E-05  1.79924147E-05
 -7.00054348E-07  1.61987273E-06  1.49360347E-05  1.73345428E-06 -3.67516280E-07
 -5.45496479E-07 -1.25730630E-05  1.45692159E-06 -9.94843360E-06  2.63242441E-06
 -1.63329354E-05 -1.77233784E-04 -3.71762222E-05  2.02229886E-06 -2.50602147E-06
 -3.63143468E-04  4.29484973E-05  4.09041025E-05 -1.83737240E-06 -8.35810518E-06
  7.95542875E-05  3.49530562E-07 -1.44430709E-07  8.47358293E-07 -4.45417442E-05
  4.93133261E-06  7.89230806E-06 -5.37408090E-07  9.75221889E-06 -1.55908681E-05
  9.45249207E-06  2.04891311E-07  4.64273532E-06  6.52402596E-05 -1.09003686E-06
  3.20741954E-05  2.96043772E-07 -2.34482526E-06 -5.87058815E-06  1.38154156E-06
  1.28793334E-06 -6.73202946E-07  2.08278275E-05 -2.85960374E-06 -7.11028576E-06
 -3.50124010E-06 -8.83254628E-07  8.46870527E-05 -1.39736558E-05  6.07024667E-07
 -4.75654998E-06 -6.77907204E-05  1.20207030E-05  5.68547899E-05 -1.74433742E-06
 -7.41698421E-06  7.33064902E-05 -3.31827347E-06 -9.95941085E-07  3.86530568E-06
 -8.93748339E-05 -5.00710965E-06 -1.44642838E-05  2.18418620E-07 -2.92156002E-06
 -1.01397817E-06  1.02201804E-06 -1.04152257E-06 -1.83249171E-06  1.80930959E-05
 -2.25507779E-06 -5.05960094E-06 -6.85344540E-07  8.41917000E-06 -1.74866499E-05
  8.81670107E-06 -3.08553525E-08  2.64770133E-06  2.69330956E-05 -2.40206028E-06
  3.16205515E-05 -1.37889533E-06  1.82935666E-05 -3.97959350E-05 -1.45442826E-05
  8.42260800E-07 -2.86900558E-07  4.51673980E-05 -1.99884269E-06  8.25825489E-06
  1.58860589E-07  1.19530358E-06 -1.45534944E-05  1.08183649E-06 -2.12987844E-08
 -4.81639112E-07 -3.70390844E-06 -6.02272079E-07  6.08187507E-06  1.85824222E-03
 -2.31850102E-05 -9.04421865E-03  1.28608644E-02 -2.13052159E-03 -3.38487402E-03
  2.76796808E-02 -4.54543540E-03 -7.24340206E-03  1.01363838E+00 -3.36731646E-02
  3.87065191E-04 -2.37194086E-04  3.63867544E-05  6.70279693E-05  3.72758925E-03
 -5.52367769E-04 -9.33533817E-04 -8.22435147E-03 -2.05066117E-02 -8.22381144E-03
 -2.05507140E-02 -8.21710301E-03 -2.05589291E-02 -2.16218898E-04  1.11157405E-03
 -5.65425473E-03 -3.27110196E-03  1.47805523E-03  2.21060530E-03  7.01491203E-04
  1.44174103E-03  2.04998188E-03  7.39150205E-04  1.90359743E-03  4.35763430E-04
 -1.70860386E-03  7.44584356E-04  1.86973124E-03 -2.15560807E-04  1.11032877E-03
 -5.75989510E-03 -3.97413633E-03 -9.49418259E-04  1.14658844E-03 -6.13593252E-04
 -2.35191639E-03  3.54424125E-04  7.39597941E-04  1.89283560E-03  3.97870012E-04
 -1.34676047E-03  7.44664635E-04  1.85919512E-03 -2.17595199E-04  1.10037987E-03
 -5.60617240E-03 -3.99139236E-03  1.30140019E-03 -4.21853933E-04 -5.67673250E-04
  1.12062536E-03 -2.13801875E-03  4.27572118E-04 -1.60433244E-03  7.44025488E-04
  1.88862890E-03  7.36275304E-04  1.87389997E-03 -1.21598526E-07 -5.28654122E-07
  1.86891497E-05 -2.21970289E-06  1.11369874E-06 -4.72446761E-07  1.23991906E-05
  3.52252320E-06  6.24706647E-06  5.85000991E-07 -1.68612623E-05  3.71398264E-07
 -7.37536350E-06  3.39293536E-06 -1.90346300E-05  4.39371081E-08  9.59975730E-07
  7.00188432E-06 -1.56689440E-06 -1.14036492E-06  6.75277382E-07  1.16043457E-05
  5.02344610E-06  9.18200120E-06  7.73680225E-07 -5.48223754E-06  1.31679033E-06
 -1.71112342E-05  2.55083303E-06 -1.31862909E-05 -1.73925646E-07 -1.93113264E-06
  2.00640377E-05 -3.76391549E-06 -1.23355033E-06 -1.46517094E-06  3.15351402E-05
  6.80448619E-06  4.68869821E-06  9.96223544E-07 -1.47852604E-05  8.57332517E-07
 -1.16806892E-05  1.48045155E-06 -7.20080925E-06  3.23338689E-07  5.22927673E-06
 -7.21866233E-06 -5.31403915E-07  2.54916365E-07 -6.75629508E-09  1.06018533E-05
  2.99141097E-06  5.54792683E-06  1.20622460E-06 -9.52734442E-07  1.42165454E-06
 -9.99213710E-06  1.27628816E-06 -1.96179578E-06 -7.76018742E-05  1.25177238E-05
 -2.14980170E-05  3.88252330E-06 -9.37729600E-06 -9.18469771E-07 -2.70787319E-04
 -2.29438762E-04 -7.84613641E-05 -2.45335827E-05  1.13911870E-05 -7.43482879E-06
  2.45775636E-05  2.84580380E-05 -1.36548811E-05 -1.72505669E-07 -5.56874467E-06
  6.23238984E-05 -4.37714673E-06 -3.91853347E-05  2.33624080E-06 -1.36062235E-04
  2.62859974E-04 -1.77037872E-04  1.29413444E-03 -9.50602281E-05 -6.51288266E-06
 -4.27704723E-05  6.31643820E-04  2.71645681E-04 -5.37070724E-04  3.53734790E-04
  4.51409665E-04 -2.92159495E-04 -5.01963167E-05 -8.57885717E-05 -7.67023339E-06
  6.52486460E-05  5.64904382E-05 -5.43401703E-04 -1.20465849E-03 -4.91301696E-04
  4.30896454E-04  1.23306157E-03 -7.94555065E-05 -9.61935992E-06  1.30686269E-04
 -5.80299464E-06  1.12833192E-05  1.08030780E-05 -2.79499971E-04 -9.97845551E-05
 -5.22066924E-05  8.57318448E-05 -5.81707956E-05  5.80330850E-05 -1.14343193E-05
  2.02803951E-05  1.57536040E-05  8.64652559E-06  4.48137188E-06  7.80645151E-06
  7.96112994E-06 -8.27022143E-05 -9.42518376E-05 -6.07073589E-05  1.80416570E-05
 -4.53903342E-05 -2.58440176E-04 -2.32119842E-05  5.48153913E-06 -4.54033176E-05
 -1.06588695E-03 -1.33439692E-04 -3.53477235E-04  2.19108764E-04  3.77289305E-06
  4.67865095E-06 -1.78703423E-05 -4.97848760E-05 -1.00315284E-05  1.45563563E-05
  5.60605983E-05 -1.78281002E-04 -1.28522595E-04  6.13747460E-05 -1.30021305E-04
  1.31057939E-04 -7.52532861E-05 -1.05133947E-05  6.02362830E-05 -5.66546238E-06
 -7.61160120E-06 -9.99249533E-06 -3.43708265E-04  2.21124344E-05 -1.25633574E-04
  9.58186030E-05 -3.22833335E-05  1.26117571E-04 -7.19048059E-06  1.84713691E-06
  1.17727344E-05  1.15074670E-05  3.18719191E-06  1.41685863E-04 -7.50190620E-05
 -8.41570277E-05 -4.37549357E-05  2.61795793E-05  1.70526350E-05 -1.96558079E-05
 -4.73575083E-04 -4.46079498E-06  1.94026317E-05 -5.12484337E-05 -1.11133363E-03
 -3.46503895E-04 -4.66310938E-04  1.15431339E-04  2.15441153E-04  5.00929242E-05
 -7.59724014E-05 -6.32173836E-05 -2.54210473E-05 -3.81709078E-05  2.29141408E-05
 -3.07208708E-05 -3.14250055E-04  8.30300212E-06 -3.36949643E-04  2.79552405E-04
  4.15529212E-06 -1.49608284E-05 -4.96320048E-05  3.29923860E-06  2.11987086E-06
 -1.34340936E-06 -1.05570733E-05 -1.50758635E-05  5.44371107E-06  3.12505973E-05
 -6.10392989E-05 -9.50622662E-05 -3.95475566E-05 -4.64018663E-05  1.09174809E-04
 -3.52578942E-04 -2.11795014E-04  3.78544139E-04  3.53282110E-06  1.75710168E-05
 -1.25476745E-04  1.34863948E-05  4.27602968E-06 -1.00932645E-05 -6.46693328E-05
 -2.09552550E-05  4.20897031E-06  2.37276005E-06  1.68451925E-05  7.86650961E-05
 -3.21743323E-05  3.11245332E-05 -1.12567703E-06 -7.56161037E-04  2.47591664E-04
 -7.92911341E-05  4.16143275E-06 -1.32324528E-05 -5.58666367E-05  3.64334329E-06
  2.15002608E-08  1.95709745E-06  1.24297746E-05  9.69034321E-06 -2.19826867E-05
 -4.23317573E-07  7.86600554E-06 -2.87897809E-05  2.94694413E-05  9.97376804E-06
  3.80551800E-06  6.73333599E-05 -2.77592101E-05  2.51699964E-05  9.39381626E-06
 -2.48856000E-05 -8.72622066E-05 -1.52365504E-05 -3.89931400E-05 -3.61235093E-05
 -3.76364251E-05 -3.61945042E-05 -1.11593142E-04  4.20731922E-06  1.93561980E-05
 -1.24990051E-04  1.55273732E-05 -3.41065854E-05 -2.59937947E-05  2.15604834E-04
 -1.60270821E-04 -2.20416225E-04  3.64146576E-06 -9.75818610E-06 -5.72546471E-05
  4.71636526E-06  7.73002281E-07  3.29970237E-06  9.96426538E-06  3.63434432E-05
 -1.16989871E-05 -7.97339070E-06  3.44507768E-05  6.86265583E-05  3.10788240E-05
  1.07675456E-05  2.68613674E-05  5.69340341E-05 -1.83064077E-05  8.64258733E-05
  2.54976714E-06  1.62077590E-05 -9.83999493E-05  9.38580511E-06  1.28177968E-05
 -4.64384350E-06 -4.00883280E-05 -2.35048995E-05 -3.90763606E-06  2.04266827E-05
 -2.07691351E-05 -1.08872495E-04 -4.12526214E-05 -3.19011627E-05 -8.01540145E-05
 -5.70646367E-04 -2.46778260E-04 -6.27791179E-04  6.46083665E-07  8.61271959E-06
 -5.99225064E-06  9.17128611E-06  5.83513555E-06  1.47851960E-07 -9.91046139E-06
 -4.18551388E-06  2.23447832E-06 -5.18048571E-06  1.59869325E-05  5.74781487E-05
  5.41892673E-05  1.75296284E-05  2.05400360E-05 -1.75932683E-05  1.92072591E-05
  9.23135391E-05  8.42995504E-06 -2.99989202E-05 -4.30484358E-05 -5.11101562E-05
  2.69322293E-05  1.16248890E-05  7.57711190E-07  1.30460761E-04 -3.68475728E-05
  7.08592313E-06  1.86901207E-06 -1.59207749E-04 -1.17855836E-05  4.73725119E-05
  3.13573722E-05 -7.38263802E-05  3.58016677E-04  6.97304173E-05  1.14187388E-05
 -3.31660389E-05 -1.56083666E-04  5.58761817E-06 -2.69049213E-05  5.15206521E-05
  1.59784050E-04 -1.05369051E-04  1.45346760E-04  7.42357959E-06 -2.81150045E-05
 -5.07032733E-05  1.20309493E-05 -2.73336943E-05  3.45508852E-05  9.58619408E-05
  2.28858077E-05  1.60390082E-04 -3.87842891E-06  1.23080348E-06  1.05735436E-04
  1.68367042E-05  6.74497558E-06  1.28606047E-05  2.26750132E-04  4.89761029E-05
  9.43614292E-05  1.85408250E-03 -7.06449424E-06 -9.12759562E-03  2.50515845E-03
 -1.32168203E-02  1.10403251E-04  5.19396763E-03 -2.86366630E-02  1.84590567E-04
 -2.44222941E-07 -1.63573125E-06  1.53326909E-05  1.22406518E-06  2.40641800E-08
 -1.28189066E-06  9.75986379E-07 -8.91302737E-06  1.70866621E-05 -3.53769706E-07
 -5.09780526E-06  9.06729019E-06 -2.98408283E-07  7.37171999E-07 -9.86265147E-07
  1.41498420E-05  4.01362056E-06  1.33864188E-05 -1.76822852E-06  1.54173750E-05
 -8.80517066E-07 -3.77012023E-06 -1.30798293E-06  1.94596522E-06 -3.67331137E-08
  5.86179390E-06 -1.99742174E-05 -2.97771806E-06 -1.74688728E-06 -2.63332344E-06
  4.59567904E-05  2.55670309E-05  4.29267306E-06  1.18814972E-06  1.69092964E-05
  1.77108700E-06 -1.23046341E-05 -7.72163084E-07  5.48409748E-06 -8.53581695E-09
  3.39322885E-06 -3.48196608E-05 -2.11889460E-06 -8.87471220E-07 -2.09937884E-06
  1.56760725E-05  4.51183086E-06  2.21465921E-05 -2.95569620E-07  2.79384499E-05
 -5.00215438E-06  2.85761028E-05  1.56341994E-06  7.76754760E-08 -8.14762657E-07
 -3.68707336E-06  3.35329344E-05  2.76791942E-06 -1.64221169E-06 -1.48326875E-06
  5.37607903E-06 -1.04526698E-06  1.42514289E-05  8.54891699E-07 -1.71775368E-05
 -1.53228506E-06  7.01735936E-06 -5.07274665E-07 -5.76212413E-07  1.01363186E+00
 -3.38043743E-02  1.33727537E-03 -1.58297589E-04  2.69278966E-04  2.76573941E-05
  7.06968798E-04 -3.74505904E-03  6.85072968E-05 -8.23194240E-03 -2.07883326E-02
 -8.22989296E-03 -2.07537711E-02 -8.09511672E-03 -2.14600054E-02 -2.15778788E-04
  1.11329900E-03 -5.64112661E-03 -1.11448684E-03  3.79365878E-03  1.53612562E-03
 -5.70238951E-04  1.39579779E-04  2.40288591E-03  4.33061119E-04 -1.55112330E-03
  7.42167392E-04  1.77832395E-03  7.38015799E-04  1.76061869E-03 -2.10699693E-04
  1.15261487E-03 -5.90237602E-03 -1.83162903E-03  3.62684098E-03 -1.14760894E-03
 -1.82579008E-03 -1.31331823E-04 -1.96284479E-03  7.71801271E-04  1.70552828E-03
  4.45239002E-04 -1.54845386E-03  7.33420959E-04  1.90959993E-03 -2.13624674E-04
  1.13759454E-03 -5.67484368E-03  7.69677199E-04  4.14236480E-03 -4.54926247E-04
  2.25941699E-03  7.17744424E-04 -6.86476865E-04  7.52498440E-04  1.82216657E-03
  7.53236152E-04  1.84835221E-03  4.33888443E-04 -1.49286324E-03  2.61631902E-04
 -1.79876108E-04  1.30568136E-03  9.71030465E-05  7.11861763E-06  4.33551127E-05
 -6.64743491E-04 -2.88354383E-04  5.48471457E-04 -3.47505372E-04 -4.50840277E-04
  2.92178741E-04 -5.03905616E-05 -8.65454706E-05 -8.29709584E-06  6.62505503E-05
  5.78115170E-05 -5.47516889E-04 -1.21236914E-03 -5.00076342E-04  4.34447005E-04
  1.24788780E-03 -7.75623033E-05  1.24246882E-05 -2.14883003E-05 -3.71204096E-06
  9.49318201E-06  6.91872965E-07  2.75291263E-04  2.32408395E-04  7.38528160E-05
  2.38894811E-05 -1.20267235E-05  8.48358702E-06  2.46333686E-05  2.86122945E-05
 -1.37739227E-05 -3.24439570E-08 -5.62691536E-06  6.58151774E-05 -3.73561950E-06
 -4.00286049E-05 -1.23452947E-07 -1.37262784E-04  1.86270702E-05 -4.61315086E-05
 -2.57308062E-04  2.34330202E-05 -5.40027092E-06  4.62150311E-05  1.06998354E-03
  1.37626505E-04  3.59254437E-04 -2.21091368E-04 -4.31997557E-06 -5.63029056E-06
 -1.78383741E-05 -5.05348013E-05 -1.00795132E-05  1.44054869E-05  5.64381243E-05
 -1.80232806E-04 -1.30668143E-04  6.27122327E-05 -1.29889552E-04  1.31175030E-04
 -7.82796557E-05 -9.56220183E-06  1.31758341E-04  5.47635364E-06 -1.13834749E-05
 -1.09739458E-05  2.73625997E-04  9.81374596E-05  4.97955383E-05 -8.49124807E-05
  5.88595013E-05 -5.73347701E-05 -1.14941430E-05  2.04123052E-05  1.59458267E-05
  8.86566529E-06  4.85590666E-06  7.09146635E-06  8.62192836E-06 -8.17150301E-05
 -9.37350903E-05 -5.77094351E-05  1.61416649E-05 -2.10939074E-05 -4.72609578E-04
  5.54548413E-06 -1.92067266E-05  5.19272792E-05  1.11338125E-03  3.51531648E-04
  4.70404678E-04 -1.17265927E-04 -2.17021041E-04 -5.04330329E-05 -7.54754272E-05
 -6.37856495E-05 -2.53780677E-05 -3.85024295E-05  2.42333883E-05 -3.10121793E-05
 -3.18257835E-04  8.00408115E-06 -3.27264312E-04  2.80764146E-04 -7.38799424E-05
 -1.04041363E-05  6.02973419E-05  5.12155540E-06  7.68418831E-06  9.72851859E-06
  3.36105383E-04 -2.19439768E-05  1.22727068E-04 -9.42642537E-05  3.23442920E-05
 -1.25474058E-04 -7.54946890E-06  2.02225060E-06  1.18444813E-05  1.20507048E-05
  3.12881499E-06  1.39126719E-04 -7.58994353E-05 -8.48548789E-05 -4.02711531E-05
  2.60076793E-05  3.20157990E-05 -6.31289886E-05 -1.02359774E-04  4.04099621E-05
  4.76520984E-05 -1.10577694E-04  3.55856758E-04  2.15105054E-04 -3.81842886E-04
  4.16864526E-06 -1.49626154E-05 -4.97000327E-05 -3.28478256E-06 -2.13015066E-06
  1.40501480E-06  1.09460872E-05  1.51766212E-05 -5.84470251E-06  2.71279791E-06
  1.68305352E-05  7.33540694E-05  3.37412500E-05 -3.15026106E-05  7.73636828E-07
  7.64733868E-04 -2.51385557E-04  7.87733336E-05  3.52935871E-06  1.77781623E-05
 -1.25860796E-04 -1.35229954E-05 -4.23127904E-06  1.00549711E-05  6.41377826E-05
  2.15254229E-05 -4.33044994E-06 -4.35073557E-07  7.84759416E-06 -2.82400196E-05
 -2.96519205E-05 -1.01188660E-05 -3.85648444E-06 -6.73184514E-05  2.78229689E-05
 -2.55400321E-05  4.15821311E-06 -1.31601455E-05 -5.58758806E-05 -3.64872110E-06
  4.97661597E-08 -1.98822508E-06 -1.26894675E-05 -9.68250822E-06  2.20085167E-05
  4.07498527E-06  1.99499269E-05 -1.24558901E-04 -1.61189783E-05  3.38119287E-05
  2.58677595E-05 -2.18544693E-04  1.58986609E-04  2.21279226E-04  9.44331659E-06
 -2.50407205E-05 -8.76680440E-05  1.54003907E-05  3.91630976E-05  3.63400814E-05
  3.73470207E-05  3.64930449E-05  1.12671055E-04 -7.80337328E-06  3.40595147E-05
  6.49097939E-05 -3.11260367E-05 -1.07209330E-05 -2.64233116E-05 -5.77440153E-05
  1.89615243E-05 -8.63047157E-05  3.63719845E-06 -9.68625228E-06 -5.72396554E-05
 -4.68532910E-06 -7.89936886E-07 -3.37195987E-06 -1.02183576E-05 -3.66526892E-05
  1.15352338E-05  2.08475690E-05 -2.15092256E-05 -1.15477983E-04  4.23972614E-05
  3.24436329E-05  8.08811148E-05  5.71039299E-04  2.50273432E-04  6.34506208E-04
  2.56268826E-06  1.64042185E-05 -9.92036630E-05 -9.36646602E-06 -1.29041026E-05
  4.59672568E-06  4.00586417E-05  2.33873912E-05  3.02159475E-06 -5.24362347E-06
  1.63965852E-05  5.92533662E-05 -5.40127407E-05 -1.75266420E-05 -2.06558214E-05
  1.74462783E-05 -1.75630032E-05 -8.98047840E-05  6.33669414E-07  8.68238102E-06
 -5.50316540E-06 -9.10690534E-06 -5.77507236E-06 -7.05868089E-08  1.13290170E-05
  4.24668855E-06 -1.58041114E-06  6.91865262E-06  2.33647683E-06 -1.57360822E-04
  1.10302833E-05 -4.76936700E-05 -3.14003350E-05  7.00691193E-05 -3.60439442E-04
 -6.93647294E-05  8.45661175E-06 -3.01692081E-05 -4.35037212E-05  5.12503983E-05
 -2.72134219E-05 -1.14462270E-05 -5.51574407E-07 -1.31816357E-04  3.69577345E-05
  7.45682755E-06 -2.82995442E-05 -5.05770403E-05 -1.20802873E-05  2.74265184E-05
 -3.47429373E-05 -9.59487178E-05 -2.31272568E-05 -1.61374382E-04  1.14050441E-05
 -3.30757838E-05 -1.55558271E-04 -5.83182217E-06  2.68371956E-05 -5.17219512E-05
 -1.60837254E-04  1.06310741E-04 -1.44168394E-04 -4.01323417E-06  1.96836431E-06
  1.05905141E-04 -1.76803510E-05 -6.80392505E-06 -1.32049198E-05 -2.28692490E-04
 -4.93653272E-05 -9.64359642E-05 -2.38697910E-07 -1.61771533E-06  1.51662998E-05
 -1.23730063E-06 -6.58406944E-08  1.28744411E-06 -7.68940331E-07  9.35514645E-06
 -1.69014466E-05  1.85499948E-03 -7.30409073E-06 -9.13954248E-03 -2.56765604E-03
  1.32068677E-02 -1.78522913E-04 -5.33522997E-03  2.86156029E-02 -3.38818560E-04
 -2.13971642E-04  1.13823250E-03 -5.67673435E-03 -7.51979136E-04 -4.14503697E-03
  4.73778708E-04 -2.25675310E-03 -7.26256530E-04  6.89097025E-04  7.51327851E-04
  1.84648976E-03  7.52278998E-04  1.82192201E-03  4.33499085E-04 -1.49283277E-03
 -2.10915140E-04  1.14785860E-03 -5.89139947E-03  1.85223356E-03 -3.61155769E-03
  1.17381732E-03  1.82481409E-03  1.42520526E-04  1.96598200E-03  7.69004620E-04
  1.69957622E-03  7.31345841E-04  1.89011766E-03  4.45646138E-04 -1.54409973E-03
  1.01363344E+00 -3.38144291E-02  1.37538290E-03  1.53502767E-04 -2.70046359E-04
 -2.34519032E-05 -7.38451808E-04  3.74020857E-03 -9.72341376E-05 -8.23883834E-03
 -2.08073848E-02 -8.09302026E-03 -2.14714933E-02 -8.23630309E-03 -2.07619458E-02
 -2.15662372E-04  1.12024269E-03 -5.64777786E-03  1.13375971E-03 -3.79800267E-03
 -1.50612439E-03  5.80842178E-04 -1.39763244E-04 -2.39589968E-03  7.41720503E-04
  1.76670139E-03  7.45874188E-04  1.79428254E-03  4.32974819E-04 -1.55708122E-03
 -8.30095326E-09  3.35575939E-06 -3.49054380E-05  2.10818551E-06  9.00736018E-07
  2.08854942E-06 -1.57551443E-05 -4.45572013E-06 -2.19063167E-05 -3.15245990E-07
  2.79301345E-05  1.54902433E-06  2.19737359E-07 -5.01200086E-06  2.84850462E-05
 -8.07581736E-07 -3.59570480E-06  3.30696101E-05 -2.69527579E-06  1.65983316E-06
  1.47435308E-06 -5.70771305E-06  7.17421023E-07 -1.42756542E-05 -5.02471496E-07
 -6.99204674E-07 -1.54031880E-06  7.37812964E-06  8.39716187E-07 -1.69935724E-05
 -3.50000939E-08  5.89352830E-06 -1.99499973E-05  3.01759547E-06  1.74209915E-06
  2.62619473E-06 -4.57975981E-05 -2.52847551E-05 -3.79749419E-06  1.18649200E-06
  1.70661837E-05 -8.55210422E-07  5.69817418E-06  1.71682039E-06 -1.22924685E-05
 -3.53811858E-07 -5.10411928E-06  9.04625693E-06  2.94874806E-07 -7.74227464E-07
  9.79215512E-07 -1.41158308E-05 -3.98505154E-06 -1.32100372E-05 -8.89851917E-07
 -3.63440540E-06 -1.76665534E-06  1.53417529E-05 -1.30345745E-06  1.82660627E-06
 -1.14928327E-05  4.26343050E-06 -4.32444204E-06  2.80310724E-05 -5.07597037E-06
 -3.33942679E-05  4.19825609E-04 -7.56392145E-05 -5.05994375E-04 -9.58769447E-05
  2.38221009E-05  1.74097454E-04  3.10707749E-05  1.26453514E-06  4.56850576E-06
 -9.90225476E-06  3.15679819E-06 -3.01671192E-04 -1.06759734E-04 -2.68713500E-05
  1.62984662E-04 -3.19336827E-05  6.37915948E-04  5.36936124E-05  6.98350528E-04
  7.86536314E-06  3.29401438E-05  3.28532190E-04  2.17868696E-03  1.87105630E-04
  2.06850701E-03  3.08182806E-04 -2.35334915E-04 -3.91742211E-04  4.47523417E-05
  3.61284890E-04  1.17660099E-05  5.10700886E-04 -8.50622025E-05 -1.36374735E-04
  4.80116679E-04  2.21668486E-04  3.09756529E-03 -5.90941669E-04  1.38815388E-04
  1.60510106E-05  3.28620996E-04  7.24870861E-05  2.99348355E-05  5.15047477E-05
  7.17948649E-04  1.32933861E-04  4.64812907E-04 -1.33733588E-04  2.84031899E-05
 -5.41680778E-05 -1.97113975E-05  4.98842090E-05  1.13377408E-05  1.57450278E-05
  1.64332467E-05  4.32410912E-05  2.40740170E-04  2.10165252E-04  3.03824918E-04
  3.59302799E-04  9.83016531E-05  1.01132908E-05  3.69077620E-04  6.11413833E-05
 -3.15992857E-05  4.93825903E-05  7.26659586E-04 -1.10630332E-04  3.87690424E-04
 -1.51962109E-04 -1.00396896E-05  2.63219550E-05 -1.72923766E-05  4.39777939E-05
 -2.53603460E-05  8.22268569E-06 -1.22074167E-05  1.08150603E-04  2.66221758E-04
 -1.12667659E-04  1.75743194E-04 -3.69176951E-04 -9.52821656E-05 -4.56153170E-05
 -3.82431916E-05 -6.06189809E-05  5.96351453E-06 -2.70420036E-05 -7.94946319E-04
  7.67715298E-05 -3.94764064E-04  2.12386038E-04 -4.47577450E-06  1.75801326E-04
 -2.32478647E-05  9.80468727E-06 -4.69338561E-06 -1.10072855E-05 -1.10992593E-06
  4.23363965E-04  2.41359042E-04  5.73546194E-06 -4.21477541E-04  1.18130756E-04
 -5.36788868E-05 -1.19947845E-05 -5.00914777E-04  1.97787556E-05 -1.24390673E-05
 -2.77488096E-05 -3.39771877E-05  6.78108961E-06 -1.10340503E-05 -2.74216079E-04
  5.13314563E-05 -1.11548777E-04 -6.95583364E-05 -1.05348917E-04  2.82899706E-06
  1.21621995E-06  4.44102639E-06  2.31411158E-04 -1.34312742E-04 -3.49896312E-05
 -6.77489537E-04  1.82667029E-04 -4.84679758E-08 -4.48684757E-06  1.59984227E-05
 -5.72605747E-07  4.14664259E-07  3.62450341E-06  1.93166785E-05 -3.18020629E-06
 -2.51554373E-05  5.22603658E-05 -5.07904760E-04 -1.34741443E-03  8.10079221E-04
 -6.71033916E-05  1.57684091E-04  2.17493346E-03 -2.37690909E-04 -2.09830742E-04
 -3.75277314E-07 -2.22696788E-05  1.18456655E-04  3.04332928E-06  5.72582279E-06
 -9.65822882E-06 -1.76407427E-07  9.65257726E-05  8.65072957E-05 -3.14605542E-05
  1.15569278E-04  5.13547244E-04 -3.45807657E-05 -5.01433196E-05  2.49576821E-05
  3.35756485E-04 -2.57123426E-04  1.79772142E-04 -2.33367149E-06  4.97280353E-06
  8.94541501E-05  4.29630717E-06 -2.31372695E-06  6.26896858E-07  3.43997563E-05
 -3.47805838E-05  4.79217581E-06 -9.62679058E-07  6.84626792E-07  6.94587102E-05
  2.35985241E-06  1.66969159E-07 -1.43827839E-07  3.00784302E-05  3.07405742E-05
 -1.52236890E-05 -8.93826981E-07 -2.11178747E-05  1.15245724E-04  6.01624271E-06
 -5.92729633E-06 -8.27283967E-06 -2.59951649E-05 -6.37966482E-05  1.18292003E-04
 -3.57611048E-05  1.19748521E-04  5.86909214E-04 -1.95657244E-05  6.47180666E-05
  1.74807165E-05  3.91133394E-04  2.77789052E-04  1.60380746E-04 -1.08171945E-06
  8.68866351E-06  2.12991384E-05  6.67291770E-06 -6.76469686E-07 -6.08961018E-07
 -8.89141831E-05 -8.77847054E-07 -6.73349819E-05 -5.36065683E-06 -1.21208707E-05
  1.30701561E-04  4.21272701E-05 -7.77641496E-06  3.55468421E-05  7.97479033E-05
 -1.36868378E-05  7.03601582E-05  3.18416234E-06 -1.69371916E-05 -4.42864803E-05
  2.04333983E-06 -2.46292827E-06 -1.33744642E-05 -1.54592052E-05 -5.17755042E-06
 -1.09750780E-04  9.72752061E-06 -1.66104122E-05  1.91152243E-04 -1.69895149E-04
  9.78550205E-06 -1.25477183E-04 -5.61189183E-04  1.50665031E-05 -3.92685837E-04
  8.18399745E-07 -7.02025823E-06 -5.82796454E-06  3.72050290E-06  9.50738154E-06
  3.67839386E-06  6.97678790E-05 -1.10252473E-05 -4.46824100E-05  3.80597828E-06
 -1.41658276E-05 -1.40502923E-04  1.53468055E-05  6.92322187E-06  1.89670370E-05
 -6.71506038E-05 -2.26042558E-06  5.80159359E-05  2.40421510E-07 -2.51592572E-05
  9.95097946E-05 -1.90160139E-05  4.26309572E-06  6.84732897E-06  1.77333261E-04
 -6.73826627E-06 -4.55255917E-06  1.71865504E-06  5.09047041E-05 -2.50112716E-04
  5.67370194E-05  1.10868448E-06  1.04116074E-04 -2.67688852E-04 -1.63362916E-05
 -1.55188016E-05  2.20898183E-06 -7.87819208E-06 -1.36458115E-04  3.32345510E-05
 -4.84094774E-06  1.75219729E-05 -6.10412362E-05  9.31397551E-06  5.65411278E-05
  4.74933515E-07 -6.96565508E-06  4.65346370E-06  1.14188325E-06 -9.18576874E-06
  4.49871014E-06  7.35639772E-05 -2.70534046E-06 -6.96406258E-05  4.62890494E-06
 -2.50708212E-05  3.36976512E-05  6.31521675E-06 -3.81800940E-06 -2.57773509E-05
 -2.11608576E-04 -5.53902409E-07 -2.19445739E-04  1.84420029E-03  5.13893272E-05
 -9.37421515E-03  2.26739837E-03  4.87783858E-03 -1.22809821E-02  4.32318835E-03
  1.04757210E-02 -2.67521088E-02 -4.77154824E-08 -3.34259288E-06  1.19522150E-05
 -7.71053683E-07 -3.26509339E-06 -1.40548455E-07  1.52921565E-05  3.35859861E-05
  9.39924243E-06 -2.50713704E-08 -6.34244333E-07  3.44018789E-06 -4.05930733E-07
 -2.31504898E-06 -2.82721068E-07  8.34771214E-06  8.45254301E-06  9.51767506E-06
 -9.25892588E-07  1.13730048E-05 -4.40659560E-07 -2.70800999E-06 -1.05685234E-07
 -3.09500496E-06  4.98674717E-07  6.77820899E-06 -4.07983951E-05 -3.96693762E-06
  1.08218073E-06 -4.76658233E-06  3.46232467E-05 -1.07436751E-05  5.19676927E-05
 -4.33237348E-07 -1.36078640E-05 -4.51941564E-06  1.29325965E-06  1.32182116E-06
  1.65454454E-05 -4.26170327E-07 -1.61817710E-06  3.62713628E-05  1.04986302E-06
  4.17609983E-07 -2.04884172E-06 -1.40748127E-05  1.18348241E-05  3.25124239E-06
 -1.31507849E-06 -5.80157099E-06  2.36090446E-06 -1.51792164E-05 -1.44956783E-06
 -5.34135242E-06 -3.98168293E-07 -4.82147594E-06  1.49198253E-05  1.55873712E-06
 -2.16338049E-07 -2.54080348E-06  9.55598995E-07 -1.88713974E-06  1.05777389E-05
  1.01618640E-07 -1.07558981E-05 -8.08666663E-07  2.24406777E-06 -3.51506575E-07
 -1.90543183E-06 -2.20761895E-04  1.09525430E-03 -5.52118353E-03 -1.03308934E-03
  4.42906976E-05  4.10423557E-03 -5.67293846E-04  2.19454215E-03  1.06225348E-03
  7.46095533E-04  1.68708861E-03  4.31430602E-04 -1.53796371E-03  7.51599611E-04
  1.71811809E-03  1.01361735E+00 -3.39664365E-02  2.82311058E-03 -3.99136717E-04
 -4.09102710E-05  3.76370866E-04  1.66295002E-04  1.66001944E-03 -3.34699215E-03
 -8.26182745E-03 -2.06864319E-02 -8.26402274E-03 -2.08921233E-02 -7.78960837E-03
 -2.39440703E-02 -2.12325633E-04  1.15813490E-03 -6.14740811E-03 -1.72910388E-03
 -2.42993735E-03  2.96661600E-03 -1.89169921E-03 -1.63614765E-03 -9.61546208E-04
  4.44346669E-04 -1.60710405E-03  7.66399034E-04  1.88156560E-03  6.94166519E-04
  1.97778791E-03 -2.20577397E-04  1.12949284E-03 -5.36740131E-03  7.86811580E-04
 -1.87955092E-03  3.71648448E-03  2.14575525E-03 -8.81355776E-04  4.51039055E-04
  4.23768369E-04 -1.47688598E-03  7.30379668E-04  1.90830017E-03  7.43743824E-04
  1.82954602E-03  6.50902189E-04  6.32150132E-05  6.88017756E-04 -1.46681117E-05
 -3.14519638E-05 -3.33558774E-04 -2.18713512E-03 -1.83132888E-04 -2.07987932E-03
 -3.06304794E-04  2.30912062E-04  3.90161013E-04  4.45084282E-05  3.70311241E-04
  1.02999582E-05  5.14589089E-04 -8.42120876E-05 -1.22550997E-04  5.09814367E-04
  2.14218960E-04  3.07891860E-03 -5.69820933E-04 -1.09522640E-05  4.38507232E-06
 -5.13640699E-06 -2.76650150E-05  4.83849858E-06  3.29921489E-05 -4.16436191E-04
  7.25976452E-05  4.99740408E-04  9.51032279E-05 -2.29316859E-05 -1.73510223E-04
  3.07127760E-05  9.27447377E-07  4.43217224E-06 -9.91945336E-06  2.97971064E-06
 -2.98655206E-04 -1.06737074E-04 -2.59297897E-05  1.61009376E-04 -3.07254298E-05
  9.74279133E-05  9.66675161E-06  3.67101222E-04 -6.08107085E-05  3.14515885E-05
 -4.91583634E-05 -7.26260491E-04  1.10342195E-04 -3.89650324E-04  1.53214419E-04
  1.05347141E-05 -2.54194042E-05 -1.71844848E-05  4.35855337E-05 -2.50093961E-05
  8.03405336E-06 -1.23123490E-05  1.09386900E-04  2.63343282E-04 -1.14539782E-04
  1.75176973E-04 -3.67924325E-04  1.38229157E-04  1.58239710E-05  3.30140106E-04
 -7.20324084E-05 -2.99647789E-05 -5.15027604E-05 -7.15463700E-04 -1.32532259E-04
 -4.65097954E-04  1.33086770E-04 -2.82566981E-05  5.38456427E-05 -1.91428644E-05
  5.00133379E-05  1.11854658E-05  1.60550389E-05  1.68512474E-05  4.50876578E-05
  2.39220342E-04  2.10256807E-04  3.03702235E-04  3.54627730E-04 -5.27288600E-05
 -1.17491917E-05 -4.94433065E-04 -1.93514007E-05  1.21096100E-05  2.73115595E-05
  2.40062046E-05 -4.35938428E-06  1.27942996E-05  2.75137520E-04 -5.17880660E-05
  1.11593016E-04 -6.82217411E-05 -1.03883232E-04  2.79840567E-06  1.80040136E-06
  4.02302737E-06  2.25474447E-04 -1.31743244E-04 -3.57685646E-05 -6.67455363E-04
  1.82425104E-04 -9.42681940E-05 -4.57963935E-05 -3.42340397E-05  5.94975161E-05
 -5.86420426E-06  2.66415142E-05  7.75524159E-04 -7.73728741E-05  3.84665011E-04
 -2.09337993E-04  4.82243212E-06 -1.73362911E-04 -2.31670584E-05  1.00178023E-05
 -4.69437493E-06 -1.08962715E-05 -1.07968556E-06  4.14684731E-04  2.40357237E-04
  3.77848956E-06 -4.13329545E-04  1.17505177E-04  5.05473202E-05 -5.10487946E-04
 -1.33825703E-03 -8.31186833E-04  6.79201569E-05 -1.56525599E-04 -2.22187176E-03
  2.33952877E-04  2.12331390E-04 -8.81284689E-08 -4.33342048E-06  1.65844884E-05
  5.59176275E-07 -4.00613626E-07 -3.65334127E-06 -1.92399800E-05  3.09658554E-06
  2.51095866E-05 -3.14424675E-05  1.15834490E-04  5.12282428E-04  3.52075401E-05
  5.01950146E-05 -2.50411607E-05 -3.30313566E-04  2.55583048E-04 -1.79466937E-04
 -3.87362337E-07 -2.22590029E-05  1.18400171E-04 -2.99090883E-06 -5.72006753E-06
  9.45510790E-06 -1.66407822E-07 -9.62377908E-05 -8.59353607E-05 -9.88782789E-07
  8.00365278E-07  6.95369239E-05 -2.33992671E-06 -1.10648543E-07  1.71554387E-07
 -2.96893109E-05 -3.08012828E-05  1.46958049E-05 -2.35982026E-06  5.10411212E-06
  8.98080022E-05 -4.11746893E-06  2.23760367E-06 -5.15603591E-07 -3.33311235E-05
  3.46469214E-05 -4.66969553E-06 -3.56716738E-05  1.20500664E-04  5.80614820E-04
  1.87503121E-05 -6.44473208E-05 -1.78107521E-05 -3.93796349E-04 -2.75591945E-04
 -1.56635811E-04 -9.13340355E-07 -2.13196735E-05  1.16139789E-04 -5.88668435E-06
  5.98617258E-06  8.12960488E-06  2.44282345E-05  6.28453243E-05 -1.17954777E-04
 -5.18304599E-06 -1.24485211E-05  1.27751990E-04 -4.11353930E-05  7.63285282E-06
 -3.48448254E-05 -7.95842600E-05  1.44000880E-05 -6.85552660E-05 -1.12013953E-06
  8.79183824E-06  2.20884086E-05 -6.48792440E-06  6.60295945E-07  6.68328862E-07
  8.78520448E-05  5.25515231E-07  6.65944919E-05  9.26203503E-06 -1.49770557E-05
  1.95761009E-04  1.69855999E-04 -9.26531480E-06  1.24451197E-04  5.55187653E-04
 -1.45511705E-05  3.85417137E-04  3.12179608E-06 -1.73260774E-05 -4.12003581E-05
 -2.08665865E-06  2.38892568E-06  1.34070494E-05  1.38385990E-05  5.76180128E-06
  1.07663741E-04  3.67782206E-06 -1.40942524E-05 -1.37504937E-04 -1.52636555E-05
 -6.49989954E-06 -1.87081213E-05  6.83825332E-05  3.27414704E-06 -5.84023129E-05
  7.95000363E-07 -6.72157065E-06 -6.91297220E-06 -3.71769413E-06 -9.28790488E-06
 -3.57976421E-06 -6.80430721E-05  9.62307343E-06  4.53412779E-05  1.39935357E-06
  5.21838862E-05 -2.45166224E-04 -5.75733775E-05 -1.23655279E-06 -1.03516473E-04
  2.63248267E-04  1.23458624E-05  1.87199287E-05  2.02780360E-07 -2.47392445E-05
  9.84390831E-05  1.86083534E-05 -4.23673556E-06 -6.64618145E-06 -1.75984801E-04
  6.20631198E-06  4.13237291E-06  4.92661325E-07 -7.11633832E-06  3.60648628E-06
 -1.30560181E-06  9.11780748E-06 -4.52766234E-06 -7.19205519E-05  3.15240697E-06
  6.99947453E-05  2.19447051E-06 -8.15628921E-06 -1.34767476E-04 -3.25998802E-05
  4.55735070E-06 -1.73566587E-05  5.98357539E-05 -1.05847250E-05 -5.65526252E-05
  4.76991011E-06 -2.56773865E-05  3.39472879E-05 -5.51171113E-06  3.72207783E-06
  2.66231085E-05  2.14601836E-04 -4.98895604E-07  2.20960191E-04 -4.63135221E-08
 -3.31938976E-06  1.17815093E-05  7.99496534E-07  3.20215366E-06  1.76534960E-07
 -1.55330219E-05 -3.31081559E-05 -9.71774046E-06  1.84758640E-03  4.72769714E-05
 -9.40122396E-03 -2.27207549E-03 -4.81652811E-03  1.23187578E-02 -4.32921982E-03
 -1.03418696E-02  2.68212624E-02 -2.20722178E-04  1.12932096E-03 -5.36686308E-03
 -7.88988211E-04  1.85455188E-03 -3.73175877E-03 -2.15219552E-03  8.63112814E-04
 -4.71064874E-04  7.30369258E-04  1.90400917E-03  4.23550506E-04 -1.47368558E-03
  7.42695657E-04  1.83100335E-03 -2.12500570E-04  1.15531920E-03 -6.14217859E-03
  1.72738903E-03  2.42377381E-03 -2.97570622E-03  1.87646187E-03  1.65289708E-03
  9.53490415E-04  4.43639819E-04 -1.60669833E-03  6.91489357E-04  1.96626933E-03
  7.64787613E-04  1.88138301E-03 -2.21085416E-04  1.10231667E-03 -5.52502236E-03
  1.04037644E-03 -5.73020827E-05 -4.10187718E-03  5.75747503E-04 -2.19714638E-03
 -1.04618360E-03  7.49951030E-04  1.68856759E-03  7.51819514E-04  1.72806885E-03
  4.30000914E-04 -1.54294477E-03  1.01361876E+00 -3.39705368E-02  2.85243457E-03
  4.06243920E-04  3.63362898E-05 -3.67301731E-04 -1.52173531E-04 -1.66163289E-03
  3.35803727E-03 -7.78356094E-03 -2.39947094E-02 -8.25459928E-03 -2.08855157E-02
 -8.26198044E-03 -2.06762915E-02 -4.31831198E-07 -1.73799465E-06  3.66696007E-05
 -1.10088845E-06 -3.96650752E-07  2.03015820E-06  1.39363206E-05 -1.17847672E-05
 -3.14713865E-06 -1.32528383E-06 -6.01650693E-06 -1.46707933E-06 -5.35709673E-06
  2.41987690E-06 -1.56489944E-05 -3.93351690E-07 -4.76145532E-06  1.50413307E-05
 -1.54308560E-06  1.85556505E-07  2.49776560E-06 -6.27036086E-07  2.12500536E-06
 -1.03535507E-05 -3.60789371E-07 -1.90922775E-06 -7.77856892E-07  1.84712002E-06
  1.31777973E-07 -1.07024477E-05  4.97819019E-07  6.70421395E-06 -4.06519371E-05
  3.93421376E-06 -1.07927903E-06  4.64625599E-06 -3.37050672E-05  1.04284987E-05
 -5.13384049E-05 -3.99007662E-07 -1.35565346E-05  1.32302192E-06  1.58479201E-05
 -4.66085506E-06  2.06446058E-06 -1.74831151E-08 -5.20791710E-07  3.23370262E-06
  4.13689880E-07  2.28470454E-06  3.12537862E-07 -8.11019040E-06 -8.20317754E-06
 -9.27042926E-06 -4.13393171E-07 -2.63077464E-06 -8.91039721E-07  1.10653241E-05
 -7.84451647E-08 -3.10195274E-06  2.43165226E-04 -2.49335935E-04  1.10106956E-03
  1.86776897E-04 -7.65753431E-06  9.24420411E-05 -1.21657876E-03  1.38336949E-04
  1.93399887E-03  3.48070722E-04  1.01825280E-04 -6.56590858E-05  2.40497088E-04
 -3.85593200E-04  9.39358327E-05  2.09387598E-04 -9.13718208E-05  1.01419700E-03
 -7.83935253E-04  3.62333884E-04  1.24963603E-03 -3.55911836E-04 -1.13508904E-04
 -2.98181939E-05 -2.06797795E-05  3.16518136E-05 -7.91267388E-06 -2.08357853E-05
  4.64773417E-04 -1.08474878E-04 -2.70153624E-04 -1.90051395E-04  3.63659210E-05
  2.81667366E-04 -1.30851276E-05  3.76117828E-05 -1.66595351E-06  1.88666395E-05
  2.12220030E-07  1.12812183E-04 -5.46281358E-05  3.48399394E-07 -2.60686397E-04
  5.92249768E-05  2.14573852E-04  8.01976110E-05  7.45271570E-05 -1.08165381E-04
  4.44835902E-05  1.90668038E-05 -1.08383783E-04 -8.66539794E-05 -2.77028518E-05
  1.57211307E-04 -7.16473207E-06 -9.58731285E-06 -9.91133465E-06 -1.42650016E-05
 -7.32233289E-06  7.29827316E-06  7.14383698E-06  3.42544091E-05  3.83597531E-05
 -1.79124980E-05  3.25457208E-06 -1.11807835E-04  2.72100122E-04  8.68774779E-05
 -1.01493747E-05 -1.17861120E-04 -2.06863703E-05  2.19970271E-05  8.37615502E-05
 -1.37066016E-05 -1.10918859E-04  1.00687426E-04 -1.23320088E-05  2.51593205E-05
 -9.63077494E-06 -9.26482428E-06  7.31754309E-06  9.79956955E-06 -2.50232495E-05
 -2.86517380E-06  3.58421324E-05  6.40785597E-05  5.39384694E-05  1.05985236E-04
  4.59155299E-04 -2.83633949E-04  1.11697923E-03  2.17199621E-04 -1.85505321E-05
 -5.89740691E-05 -8.21240555E-04 -9.23594173E-05 -1.32331420E-03 -6.02953296E-04
  1.13410015E-04  1.83949018E-05 -1.66332815E-06  3.36217269E-04  1.45984055E-05
  4.36885791E-04 -5.82948461E-05  4.63146958E-04  4.47266436E-04  1.54210449E-04
  1.78456845E-03 -3.09787597E-04 -1.05378755E-04 -2.02710521E-05 -2.06686042E-04
  2.43441297E-05 -6.14154497E-06 -6.53670299E-06  1.10939178E-04 -7.62775381E-05
 -1.23283030E-04  1.56467995E-05 -1.93873206E-06 -2.71487249E-06  8.81766349E-06
 -3.72276317E-05  2.08662524E-06  2.98724036E-06 -6.24961395E-06 -1.17625212E-04
  4.52698409E-05 -2.82003181E-05 -3.24343987E-06  3.24053508E-05  3.48046575E-05
 -6.29525797E-05 -2.50066047E-04  9.30972999E-05 -3.53651609E-05 -2.06554852E-04
  2.79949599E-04 -5.07223479E-05 -1.71942604E-04  1.99155518E-06 -2.12384909E-05
  5.71092072E-05 -1.11492256E-05  1.38272500E-06  5.92450650E-06  2.81037283E-05
 -1.40742700E-06 -1.48046399E-05 -2.16133250E-05  1.26788154E-04  2.16738685E-04
  4.49116997E-05  8.23628953E-06 -2.04704383E-05 -3.03273616E-05 -3.11870363E-05
 -4.04365172E-04  5.12621070E-06 -1.58316087E-05 -3.79811197E-05  2.27750617E-06
 -1.86811644E-05  2.42213856E-05 -7.67466387E-05 -3.76167144E-05  4.65515401E-05
  5.94134439E-06 -1.87032909E-05 -5.02816536E-05 -1.71645382E-05 -6.16820520E-06
  4.07956955E-06 -3.80110505E-05 -3.45132803E-05  1.39864663E-06  4.25244440E-06
 -1.19773344E-05 -3.15234996E-05 -1.91442283E-05  1.30800962E-05  3.09065172E-06
 -4.90094215E-05  3.88484804E-05 -9.89135519E-06 -2.54129476E-05  1.25807916E-04
  2.99539694E-04  3.25863792E-05 -2.12807676E-05 -2.64117449E-05 -1.41834390E-05
 -6.85678234E-05 -4.12490663E-04  3.59637961E-06 -1.08965886E-05 -2.96030230E-05
  2.70104602E-06  1.60952784E-05  1.55122667E-05 -7.20418170E-05  3.46047484E-05
  1.94062759E-06  3.18069116E-05 -1.15144624E-04 -2.54340092E-04  7.23071329E-05
  1.71863663E-05  2.23120441E-04  3.82650492E-05 -2.66868613E-06  1.15815899E-05
  1.91695322E-06 -2.07959111E-05  3.93256644E-05 -1.18466256E-05  1.22118630E-06
  3.75354172E-08  2.51393431E-06  3.13366415E-07 -1.14806382E-05  7.16217776E-05
 -4.94153583E-04 -1.74613824E-03 -7.38423290E-04  8.66045012E-05  8.66764434E-05
 -3.02075337E-03  3.45475338E-04  5.77657812E-04  1.80953966E-06  7.45226595E-06
 -7.90547774E-05 -3.55191776E-06  2.19456437E-06 -4.13857492E-06 -3.69577376E-05
 -1.03817790E-07 -3.76158983E-05 -2.31185621E-05  1.30405282E-04  2.78264649E-04
  6.25402692E-05 -9.57723697E-06  1.41034148E-05 -1.15441194E-05  2.20978760E-05
  3.85526984E-04  5.95494736E-06 -2.66675325E-05 -1.19838029E-05 -3.13237728E-08
 -2.60930297E-05 -2.41495700E-05 -6.96277601E-06 -4.39149405E-05 -6.18077041E-06
  1.85257642E-05 -9.93595378E-05 -8.38432465E-05  5.97791161E-05 -3.95702189E-06
 -4.80813975E-05  9.03292046E-05  3.09606023E-05  4.18095169E-05  2.14876013E-05
 -7.61008089E-05 -1.94363325E-04  7.95573420E-05  2.73496495E-06  6.06565479E-05
  2.03373391E-04  3.47346582E-06 -2.51029460E-06  4.39950930E-06 -2.24767928E-05
  3.59633839E-06  1.93099399E-06  1.61692065E-05 -2.10650376E-05  5.81003905E-06
  3.10249479E-05  2.62180878E-05 -2.65045635E-05  1.33916857E-04  3.38697521E-04
  5.29170879E-05 -7.10515612E-08  2.18581031E-05  3.33193673E-05  4.49536504E-05
  3.83317583E-04 -6.06494665E-06  1.71874681E-04 -4.91068920E-04 -9.50991041E-05
  7.27928153E-06 -7.82243442E-06  3.32437982E-04 -3.60791154E-05 -1.38586474E-04
 -2.16367227E-07 -3.78114234E-06  2.90386628E-05 -3.45447758E-06 -2.14209115E-07
  1.27779274E-06  1.16032700E-05  1.68160798E-06 -4.92157984E-06  1.84981907E-03
  1.07528184E-04 -9.76778430E-03 -8.04904875E-03 -6.18227010E-03 -8.73775692E-03
 -1.69847987E-02 -1.37600415E-02 -1.94389442E-02 -2.20890022E-04  1.16642879E-03
 -5.32504496E-03  1.19354026E-03  2.34332457E-03  3.34525406E-03 -1.70425409E-03
  9.33568474E-04  1.39557810E-03  4.38942491E-04 -1.54878574E-03  7.45376208E-04
  1.85504077E-03  7.40762411E-04  1.83943541E-03  1.01362035E+00 -3.39991642E-02
  3.41200567E-03  6.11838269E-04  7.20107269E-05  9.23557919E-05 -1.97944744E-03
 -2.04365673E-03 -3.04793468E-03 -8.24438941E-03 -2.07649821E-02 -7.69061919E-03
 -2.48139032E-02 -8.26553345E-03 -2.08046897E-02 -2.20517701E-04  1.10365026E-03
 -5.78261011E-03  2.97822280E-03  3.98462336E-04  2.98709472E-03  1.13962814E-03
 -2.12090832E-03  7.95028777E-04  4.45233590E-04 -1.55228009E-03  7.53826109E-04
  1.78495814E-03  7.59602511E-04  1.76145438E-03 -2.15093899E-04  1.17124172E-03
 -6.07389494E-03  2.91874967E-03  2.72031490E-03  1.36019348E-03  1.00100153E-03
  1.57835008E-03 -1.77260044E-03  6.97973321E-04  1.97585825E-03  4.50561699E-04
 -1.53430636E-03  7.70718339E-04  1.75673838E-03 -9.14744768E-08  1.88441485E-06
 -2.83653746E-05  2.44018632E-06 -9.72693631E-07 -1.48901207E-07 -1.98666219E-05
 -7.23228932E-06 -4.06305194E-07 -1.89994364E-06  2.49544914E-05 -1.21582111E-06
  1.78164628E-05 -7.04675240E-06  2.80302815E-05  1.72323938E-07  5.61513989E-06
 -4.41469027E-05  5.13339097E-06  1.99315209E-06 -1.13343045E-06 -2.19129627E-05
 -1.39976590E-05 -1.31124005E-05 -9.88773334E-07  1.41971420E-05 -2.12557110E-06
  3.67188779E-05 -1.19080102E-05  4.36506237E-05  2.36625151E-07  7.19317300E-06
 -4.29424120E-05  6.70517064E-06  1.83025142E-06  1.22295993E-06 -3.10926856E-05
 -6.36704459E-06  1.24488190E-06 -1.75083749E-06  2.57765064E-05 -8.78782061E-07
  2.06913104E-05 -7.88473204E-06  3.29357156E-05 -4.17785229E-07 -8.40419810E-06
  6.58115549E-06  2.06458132E-06 -8.03736018E-07 -4.80064585E-07 -1.21490739E-05
 -3.25752723E-06 -2.41727933E-06 -1.83939328E-06  4.62586544E-06 -2.15956414E-06
  1.12096683E-05 -2.00911457E-06  3.00919881E-06 -1.13085454E-04 -2.99801137E-05
 -2.11985336E-05 -3.21735280E-05  8.04260521E-06  2.12347956E-05 -4.68937656E-04
  1.10452958E-04  2.76207274E-04  1.91665534E-04 -3.68293742E-05 -2.84142594E-04
 -1.39552047E-05  3.69203433E-05 -1.85835577E-06  1.93686078E-05 -5.84918792E-08
  1.17264244E-04 -5.46742390E-05  1.58200278E-06 -2.62399318E-04  6.04354563E-05
  2.47584155E-04 -2.45317551E-04  1.09668165E-03 -1.82439170E-04  6.30812800E-06
 -9.53145887E-05  1.18897488E-03 -1.40764973E-04 -1.94833542E-03 -3.48612576E-04
 -9.73870451E-05  7.01322112E-05  2.41470251E-04 -3.84426783E-04  9.38135173E-05
  2.05828027E-04 -9.02861055E-05  1.02646156E-03 -7.62487788E-04  3.57515804E-04
  1.21934505E-03 -3.33210195E-04  2.72298766E-04  8.70461782E-05 -1.02398166E-05
  1.17462853E-04  2.05608241E-05 -2.26248705E-05 -8.98122948E-05  1.25194965E-05
  1.06488435E-04 -9.97692667E-05  1.17447146E-05 -2.48114274E-05 -8.73095576E-06
 -1.01014571E-05  6.46099911E-06  9.89833107E-06 -2.49226148E-05 -6.43635555E-07
  3.28449771E-05  6.24772965E-05  5.27468336E-05  1.01312432E-04  2.14049840E-04
  7.97323737E-05  7.38787979E-05  1.08026518E-04 -4.45404970E-05 -1.96815091E-05
  1.02217771E-04  8.53176608E-05  2.31530836E-05 -1.56203124E-04  6.77688662E-06
  9.11625003E-06 -1.01208467E-05 -1.50522436E-05 -6.25453362E-06  7.04653040E-06
  7.51020832E-06  3.33591425E-05  3.44120616E-05 -1.59771501E-05  1.63761480E-06
 -1.09285139E-04 -1.05218203E-04 -2.03244166E-05 -2.02921242E-04 -2.32117947E-05
  6.09773114E-06  6.88324291E-06 -9.62438424E-05  7.65619567E-05  1.31503402E-04
 -1.91849487E-05  1.57326464E-06 -1.94665531E-07  9.65063787E-06 -3.73505878E-05
  2.36973873E-06  2.75063240E-06 -6.27988408E-06 -1.25499750E-04  4.29756321E-05
 -2.95374056E-05  4.18999239E-06  3.14027878E-05  4.60219604E-04 -2.86731167E-04
  1.12355350E-03 -2.23150615E-04  1.85016693E-05  5.76315448E-05  8.61199217E-04
  8.54630701E-05  1.31481872E-03  6.03317504E-04 -1.12732184E-04 -1.74468368E-05
 -2.64675657E-06  3.36890116E-04  1.49189652E-05  4.44007314E-04 -5.96579398E-05
  4.51925418E-04  4.54227170E-04  1.51357101E-04  1.81554816E-03 -3.01400585E-04
  1.97205424E-06 -2.11207324E-05  5.74195012E-05  1.12050774E-05 -1.41201716E-06
 -6.06546775E-06 -2.83867427E-05  1.72934157E-06  1.53580201E-05  3.37828452E-05
 -5.97482267E-05 -2.38997713E-04 -9.16833841E-05  3.42078317E-05  2.03979548E-04
 -2.75114863E-04  4.79834252E-05  1.67874054E-04  5.13241171E-06 -1.57588770E-05
 -3.87356131E-05 -2.40917055E-06  1.86625640E-05 -2.39870654E-05  7.68640390E-05
  3.71980278E-05 -4.72498747E-05 -2.13389090E-05  1.25904262E-04  2.12707274E-04
 -4.45584997E-05 -7.33004919E-06  1.97986099E-05  2.40918944E-05  3.45382638E-05
  4.04092478E-04  4.25128823E-06 -1.19479174E-05 -3.16191975E-05  1.90974702E-05
 -1.30647529E-05 -3.21954528E-06  4.83763055E-05 -3.87323377E-05  9.75485779E-06
  5.96072971E-06 -1.88395305E-05 -5.04751298E-05  1.72595545E-05  6.18996248E-06
 -4.21867998E-06  3.77965957E-05  3.43658235E-05 -1.36026420E-06  3.65179886E-06
 -1.14061535E-05 -2.96182248E-05 -2.90770292E-06 -1.63409566E-05 -1.55303857E-05
  7.31942623E-05 -3.37501977E-05 -3.47553660E-06 -2.50895412E-05  1.25213826E-04
  2.90384929E-04 -3.18553042E-05  1.99230331E-05  2.59747305E-05  1.71739674E-05
  6.52377603E-05  4.08936229E-04  1.93595144E-06 -2.09303049E-05  3.94105357E-05
  1.16823025E-05 -1.22031771E-06 -9.66904102E-08 -1.18455085E-06 -3.61999444E-08
  1.25305816E-05  3.25602386E-05 -1.18954839E-04 -2.61883555E-04 -7.27662295E-05
 -1.78842716E-05 -2.26087106E-04 -3.80216372E-05 -6.37662653E-07 -1.41893419E-05
  1.76628069E-06  7.40916049E-06 -7.75189801E-05  3.59416256E-06 -2.04180469E-06
  4.11357134E-06  3.81490734E-05 -4.47174082E-07  3.96768784E-05  7.14658154E-05
 -4.95562066E-04 -1.74734513E-03  7.43122917E-04 -8.72339662E-05 -8.39349190E-05
  3.03446780E-03 -3.37457505E-04 -5.82695775E-04  5.95855391E-06 -2.62838756E-05
 -1.33117762E-05  9.42967435E-08  2.58552697E-05  2.41669142E-05  5.04864324E-06
  4.54478383E-05  6.00590688E-06 -2.35001885E-05  1.31727953E-04  2.86846674E-04
 -6.42610536E-05  8.47100548E-06 -1.47681675E-05  5.15261138E-06 -2.31676210E-05
 -3.87052321E-04  2.14403724E-05 -7.57093721E-05 -1.96130034E-04 -7.87908195E-05
 -2.54563315E-06 -6.19250504E-05 -2.04170287E-04 -8.28638676E-08  3.33425669E-06
  1.84556301E-05 -9.93977753E-05 -7.96394252E-05 -6.04176100E-05  4.28179808E-06
  4.70732214E-05 -8.61180279E-05 -2.76361603E-05 -4.23571050E-05 -2.68350217E-05
  1.35403670E-04  3.42453236E-04 -5.40755584E-05  1.10430380E-06 -2.28750604E-05
 -2.94478556E-05 -4.37369838E-05 -3.84731713E-04  4.44179479E-06 -2.26670185E-05
  3.08941572E-06 -1.76139922E-06 -1.62368206E-05  2.13107062E-05 -6.81206489E-06
 -3.13472790E-05 -2.56873633E-05 -6.08992291E-06  1.72215291E-04 -4.91730282E-04
  9.51267764E-05 -7.46820443E-06  6.77012367E-06 -3.33449528E-04  3.83824742E-05
  1.34258276E-04  1.85203307E-03  1.04799449E-04 -9.78863741E-03  8.10846087E-03
  6.09222962E-03  8.75518104E-03  1.71047169E-02  1.35626798E-02  1.94889585E-02
 -2.13121387E-07 -3.68558687E-06  2.86083393E-05  3.45597788E-06  2.84434810E-07
 -1.24806795E-06 -1.17306356E-05 -2.19070374E-06  4.83851702E-06 -4.15933752E-07
 -8.36972044E-06  6.56609967E-06 -2.04638805E-06  8.27187795E-07  4.68766529E-07
  1.19510051E-05  3.14540615E-06  2.24597936E-06 -2.14550211E-06  1.09939424E-05
 -1.82375840E-06  4.62415450E-06 -2.01265269E-06  3.06630644E-06  2.33908345E-07
  7.21057814E-06 -4.29282864E-05 -6.63863634E-06 -1.83600661E-06 -1.08904162E-06
  3.02033154E-05  6.62753501E-06 -1.97221119E-06 -1.72414539E-06  2.60298542E-05
 -7.98821376E-06  3.34831296E-05 -8.91699980E-07  2.04806271E-05 -9.18198598E-08
  1.85680893E-06 -2.84389525E-05 -2.44586566E-06  9.51040895E-07  1.62317825E-07
  2.01015397E-05  7.13386416E-06  3.32634847E-07 -1.90705802E-06  2.49713534E-05
 -7.06318419E-06  2.77666306E-05 -1.22118063E-06  1.78542199E-05  1.76107283E-07
  5.60247160E-06 -4.38712198E-05 -5.15677210E-06 -2.00040353E-06  1.15436559E-06
  2.18983021E-05  1.42052342E-05  1.30440224E-05 -1.18537044E-05  4.33139899E-05
 -2.14611038E-06  3.66660453E-05 -1.01517751E-06  1.40856358E-05 -2.20288967E-04
  1.11008728E-03 -5.79032827E-03 -2.98252397E-03 -3.71358006E-04 -2.98357099E-03
 -1.12456647E-03  2.13229843E-03 -7.85105020E-04  4.45272073E-04 -1.55383288E-03
  7.60712845E-04  1.75845202E-03  7.57158788E-04  1.79852065E-03 -2.14883214E-04
  1.17262400E-03 -6.08038323E-03 -2.93375051E-03 -2.69683251E-03 -1.37206599E-03
 -1.01409310E-03 -1.58040220E-03  1.76448989E-03  7.70369974E-04  1.76115066E-03
  4.51673114E-04 -1.52893329E-03  7.01667072E-04  1.97811203E-03  1.01362157E+00
 -3.39995797E-02  3.41395996E-03 -6.13452991E-04 -5.81484180E-05 -8.77112093E-05
  2.00839671E-03  2.04252695E-03  3.05733987E-03 -8.24330435E-03 -2.07709347E-02
 -8.25355040E-03 -2.07749758E-02 -7.69382747E-03 -2.48351174E-02 -2.21121703E-04
  1.16431831E-03 -5.31815967E-03 -1.21085340E-03 -2.32087854E-03 -3.35841672E-03
  1.69759371E-03 -9.31201189E-04 -1.40820958E-03  7.44506285E-04  1.84798030E-03
  4.38249373E-04 -1.55286765E-03  7.36495491E-04  1.83758139E-03 -4.79176241E-03
 -1.78456832E-04  3.07713969E-03 -1.20212961E-03  3.12953649E-05 -8.86900692E-04
 -2.35252106E-03  1.15013904E-04 -1.56293827E-03  1.10473204E-03 -1.80536098E-05
  7.64204044E-04  1.41962048E-05 -4.99702427E-04  7.63396789E-06 -4.59309858E-04
  1.85309631E-05  1.24965039E-04  1.69667656E-04  3.39885971E-05  5.84311364E-05
  2.98346406E-05 -3.80384624E-03  1.06261635E+00 -3.10627958E-02  6.54665495E-03
 -1.84301174E-04  4.63786601E-03 -1.98688941E-02  3.91730047E-04 -1.55024348E-02
  7.48052325E-03 -2.51209751E-04  6.14556329E-03 -3.14388809E-04 -8.59855242E-04
 -9.83020792E-05 -1.45131044E-04  6.98960345E-05 -3.58877221E-04 -2.81565372E-03
 -9.23957408E-06 -2.98573175E-03  1.71465269E-04 -1.37751694E-02  1.70364098E-04
 -3.85919578E-03 -1.66099685E-04  2.37472810E-03 -4.92870860E-04 -2.22730553E-02
 -9.17035665E-03 -1.50248434E-02  5.04712696E-03  2.57816636E-03  3.33578957E-03
  3.25324057E-03 -9.75541322E-03 -3.89609955E-03 -2.27205250E-03 -7.28209986E-03
  4.44311581E-03 -1.39022792E-02 -4.10178586E-03 -2.87928992E-03 -8.74041048E-03
 -1.37240689E-02  1.82100135E-04 -3.79543784E-03 -5.76469241E-04 -2.36034591E-03
 -6.01126954E-05 -2.03981638E-02  1.02005177E-02 -1.66319121E-02  4.53928007E-03
 -2.78140448E-03  3.81942039E-03  1.73137786E-03 -1.00091623E-02  6.19298670E-03
 -7.50643078E-04  6.05326207E-03  2.73937292E-03 -1.42262144E-02  7.40677210E-03
 -1.03798980E-03  6.91958229E-03 -1.40056404E-02  2.74921970E-04 -3.14384514E-03
  1.21970269E-03 -2.96421158E-04 -2.13230359E-03 -2.65258596E-02  1.67617298E-03
 -7.59104994E-03  6.88121265E-03 -4.85054527E-04  1.27339740E-03  3.91471119E-03
 -2.49126972E-03 -2.98018096E-04 -1.25251925E-02  2.05630885E-03  3.09242805E-03
 -4.31299102E-03 -5.72501038E-04 -1.62993735E-02  2.58617543E-03 -1.36761040E-02
  3.06317168E-04 -3.64046361E-03 -1.74530030E-03  3.07826632E-04  1.68221010E-03
 -1.52325319E-02 -7.17968352E-04 -2.37109702E-02  3.25918299E-03  2.08511447E-04
  5.88636631E-03 -1.01593972E-02 -7.25807023E-03 -1.29538537E-03 -4.32296689E-03
  1.40363213E-04 -1.28347168E-02 -9.52860699E-03 -1.80343772E-03 -7.53160273E-03
  5.55311410E-04 -1.35592519E-04  3.24003160E-04  4.77951353E-04  3.44508547E-04
 -1.33762696E-05  2.46862781E-04  4.07401571E-04  7.26391571E-07  3.01031348E-04
  8.02149465E-03 -1.46661595E-02 -1.92599282E-02  4.85646021E-02 -1.20071442E-03
  3.59193527E-02  3.68260431E-02 -8.42678991E-04  2.70973630E-02  4.40164013E-05
 -4.29328899E-04  2.79032676E-05 -3.88529900E-04 -1.77603914E-03 -2.84522419E-05
 -1.26748508E-04 -1.08387334E-03  1.50609311E-05  2.47037130E-03 -4.44723326E-04
 -4.26352208E-04 -1.01417512E-02  4.08883960E-02 -1.39808332E-02 -7.05159649E-03
  3.18254613E-02 -1.03530805E-02  3.63950346E-06 -2.82928896E-04  4.48137030E-04
 -8.48627194E-04  8.23073368E-04 -7.80516804E-04 -4.22087526E-04  5.71147309E-04
 -3.65024960E-04  3.03412245E-06 -2.79799505E-04  4.60189982E-04 -9.94329948E-04
 -7.79307276E-04 -6.35757368E-04 -5.32291747E-04 -5.36401031E-04 -2.75784463E-04
  4.43739397E-05 -4.28612519E-04  1.68862417E-05 -6.09244352E-05  1.78230424E-03
 -3.48492348E-04  6.53796743E-05  1.08824125E-03 -1.63318820E-04  2.47053593E-03
 -4.44070131E-04 -3.90736949E-04 -1.74146686E-02 -4.02513222E-02 -6.86421486E-03
 -1.29306406E-02 -3.13807763E-02 -4.77835287E-03 -8.31219279E-08 -2.68229062E-04
  4.12546910E-04 -4.57816450E-04 -7.87758972E-05 -1.42143934E-03 -4.48233857E-05
 -6.36111599E-05 -7.38162586E-04 -3.01695658E-06 -2.53794321E-04  5.02740445E-04
 -1.40164178E-03  1.21979732E-04 -5.37470476E-05 -7.81502366E-04  6.73065054E-05
  7.75142615E-05  3.66855145E-05 -3.73169099E-04  1.01309828E-04 -1.19401262E-03
  2.20302785E-04  1.25731102E-03 -6.37659618E-04  1.38690732E-04  8.64988699E-04
  2.43365548E-03 -4.59174365E-04  1.49816045E-04  1.05527504E-02 -4.73554047E-03
 -4.28435946E-02  8.95416375E-03 -3.60372794E-03 -3.25430591E-02  2.94006911E-04
 -2.15012554E-03 -3.20965315E-03  6.51954507E-03  2.39961218E-03  9.42592328E-04
  3.73178585E-03  1.52161834E-03  2.94941859E-04  2.87635451E-04 -2.13102096E-03
 -3.11919860E-03  2.64925852E-03 -2.58510674E-03  5.91648870E-03  1.25580171E-03
 -1.64896886E-03  3.57740872E-03  3.27507638E-05 -3.74320627E-04  8.80249728E-05
  8.03640496E-04 -2.02305343E-04 -1.56288822E-03  5.79372650E-04 -1.32758587E-04
 -8.52045800E-04  2.43649341E-03 -4.16517777E-04  2.97192439E-05 -3.78326474E-02
  5.36541366E-03  2.18959021E-02 -2.78493279E-02  3.99954054E-03  1.74122944E-02
  2.89307996E-04 -2.14358659E-03 -3.12417111E-03  3.15233526E-03  3.05006235E-03
  5.42239344E-03  1.59306690E-03  2.00414840E-03  3.25243235E-03  2.93766016E-04
 -2.15251751E-03 -3.19581890E-03  6.00089100E-03 -3.31753097E-03  1.45621550E-03
  3.37643530E-03 -2.09469030E-03  5.88583551E-04 -1.04199139E-03  3.74212874E-03
  7.57272543E-03 -6.48686181E-03  1.57283379E-04 -4.85880213E-03 -2.99505648E-03
  5.83297490E-05 -2.42631477E-03  4.60296855E-05 -1.85114665E-04 -3.60402099E-04
 -1.04651430E-04  4.99997576E-05 -7.38373277E-05  5.04994761E-04  6.04574499E-04
 -4.24813431E-04 -1.87886003E-05  7.08638894E-05  2.99382436E-04  4.18878265E-06
  1.49070451E-05  2.51951964E-05  1.04228531E-04 -1.01692292E-04 -1.36957643E-05
 -9.16849621E-06 -1.99975798E-06  1.57001102E-04  5.77050474E-05  7.87994554E-06
 -2.70326877E-06  6.01413833E-05 -1.02489636E-04 -2.82856511E-05  1.22287858E-05
 -2.72907096E-06  1.53821424E-05  2.75310744E-05  6.92659574E-06  1.00665340E-04
 -4.44458927E-05  2.21274440E-05 -1.47285974E-04  3.52227662E-04  4.42130082E-05
  8.85300978E-05  2.09807503E-04  1.78100952E-04 -3.32007407E-05  2.01949530E-04
  6.52233123E-04  4.97857822E-04  5.56518631E-04  1.77624673E-04  3.61013514E-04
 -9.74718914E-06 -7.53956091E-05 -2.53389071E-04  1.05696956E-04 -8.18509507E-06
  5.99420848E-05  3.19913108E-04 -6.00616201E-05  1.79954236E-04  6.96324707E-05
  3.12527093E-04  4.04118389E-04  4.47449696E-04  9.96742824E-05  1.85789648E-04
 -1.52714038E-05 -2.19735905E-05 -4.08406359E-05  1.42515936E-04  4.34574840E-05
  8.52652303E-06  1.10151223E-04 -3.23890826E-05  1.83425761E-05  2.34990228E-04
  2.79945123E-04  6.74497964E-05  1.41050542E-04  7.71211018E-05  1.95449696E-04
  3.96868748E-05  1.97131689E-04 -1.91779715E-03  1.21652187E-04 -2.58097324E-05
 -8.38967598E-05  1.28832210E-04 -3.93469383E-04 -2.05023953E-05 -2.74059990E-05
  2.72580865E-04 -7.51934334E-05  2.71893085E-04 -7.00743440E-04  1.26322722E-03
 -4.10141659E-06  4.43419109E-04  4.92474471E-04  8.90268327E-05  6.69269767E-05
 -5.84559282E-04 -3.55740758E-04 -4.71741704E-04 -8.80267437E-04 -1.74932656E-04
 -7.65830929E-04 -7.28039826E-05  4.29153763E-04 -1.60071381E-03 -1.58979573E-03
  4.36734171E-05  1.74309271E-04 -1.46435915E-03  2.28106275E-04  2.51641700E-05
 -1.27430345E-05  3.84610098E-04 -5.12029093E-04  6.30144089E-04 -4.18826924E-05
  5.69989106E-04 -1.02260604E-04 -5.80715316E-04 -5.62245593E-04  1.20794145E-03
  8.12064788E-06 -7.15195884E-05 -2.30822735E-04  1.04009702E-04 -4.08621372E-05
 -4.41856647E-05  1.92302796E-04 -1.66979650E-04  4.00192480E-05 -9.00725831E-06
 -4.90284714E-05 -7.62371180E-08 -8.93480238E-05 -1.64170227E-05 -2.07272369E-04
 -3.80855356E-03  1.06261866E+00 -3.10263963E-02 -6.56047342E-03  1.90540269E-04
 -4.64050037E-03  1.98834067E-02 -3.76523234E-04  1.55027461E-02 -7.48067411E-03
  2.51258975E-04 -6.14357884E-03 -3.24388986E-04 -8.58702172E-04 -9.84090036E-05
 -1.32597880E-04  7.06019780E-05 -3.66781104E-04 -2.80097558E-03 -6.06734120E-06
 -2.96910923E-03  1.68756930E-04 -4.79113393E-03 -1.76930723E-04  3.06540307E-03
  1.20242824E-03 -3.14708556E-05  8.87444610E-04  2.35687403E-03 -1.17268928E-04
  1.56635856E-03 -1.10254175E-03  1.80205293E-05 -7.67471603E-04  1.34178540E-05
 -5.00969609E-04  7.81314168E-06 -4.59891145E-04  1.90894371E-05  1.23996612E-04
  1.67456239E-04  3.49271700E-05  5.78480929E-05  3.13301830E-05 -1.37161049E-02
  1.83082981E-04 -3.79215200E-03  5.74376484E-04  2.35870833E-03  5.92557559E-05
  2.03816053E-02 -1.01900320E-02  1.66243875E-02 -4.53520584E-03  2.77851001E-03
 -3.81589317E-03  1.72973017E-03 -1.00047727E-02  6.18873974E-03 -7.49877506E-04
  6.04764530E-03  2.73699131E-03 -1.42213055E-02  7.40366832E-03 -1.03576431E-03
  6.91367402E-03 -1.37816633E-02  1.70945253E-04 -3.87025333E-03  1.67254919E-04
 -2.37541134E-03  4.93572685E-04  2.22852868E-02  9.18114587E-03  1.50298971E-02
 -5.04780352E-03 -2.57859491E-03 -3.33439908E-03  3.25413571E-03 -9.75646817E-03
 -3.89658216E-03 -2.27345751E-03 -7.28335810E-03  4.44648268E-03 -1.39065888E-02
 -4.10536150E-03 -2.87969350E-03 -8.74593076E-03 -1.36728705E-02  3.06376696E-04
 -3.64624020E-03  1.74537945E-03 -3.07362347E-04 -1.68215076E-03  1.52296051E-02
  7.23478407E-04  2.37143260E-02 -3.25370076E-03 -2.09248816E-04 -5.88236654E-03
 -1.01593704E-02 -7.25792548E-03 -1.29445759E-03 -4.32466681E-03  1.39798828E-04
 -1.28428585E-02 -9.52552528E-03 -1.80417708E-03 -7.53030326E-03  5.54718108E-04
 -1.40147773E-02  2.76423864E-04 -3.14876030E-03 -1.22139024E-03  2.96523458E-04
  2.13336505E-03  2.65498559E-02 -1.68319701E-03  7.59011378E-03 -6.88308425E-03
  4.86330242E-04 -1.27043425E-03  3.91684112E-03 -2.48891014E-03 -2.98011705E-04
 -1.25292234E-02  2.06132262E-03  3.09727623E-03 -4.31179776E-03 -5.71627543E-04
 -1.63083911E-02  2.59356386E-03  8.02569998E-03 -1.46807224E-02 -1.92736168E-02
 -4.86099169E-02  1.21687478E-03 -3.59044524E-02 -3.68640927E-02  8.55044453E-04
 -2.70801521E-02 -1.35698888E-04  3.24244406E-04  4.78431799E-04 -3.43986168E-04
  1.34153661E-05 -2.46645894E-04 -4.07716895E-04 -6.54882327E-07 -3.00684059E-04
  2.47000641E-03 -4.47036349E-04 -4.27195075E-04  1.01349370E-02 -4.08801877E-02
  1.39733964E-02  7.04379342E-03 -3.18200296E-02  1.03470203E-02  4.38950615E-05
 -4.28858803E-04  2.93886057E-05  3.87118639E-04  1.77706167E-03  2.81412187E-05
  1.26180505E-04  1.08430469E-03 -1.50433612E-05  2.90947899E-06 -2.79130033E-04
  4.61023212E-04  9.92938533E-04  7.79003553E-04  6.35226862E-04  5.32360942E-04
  5.36010136E-04  2.76079337E-04  3.77343630E-06 -2.83587226E-04  4.47848327E-04
  8.48396820E-04 -8.23019028E-04  7.81305779E-04  4.22629354E-04 -5.71037031E-04
  3.65726277E-04  2.47030433E-03 -4.41928827E-04 -3.88213579E-04  1.74159408E-02
  4.02524995E-02  6.87050593E-03  1.29342589E-02  3.13818659E-02  4.78261929E-03
  4.43967282E-05 -4.28554298E-04  1.73452319E-05  6.12583529E-05 -1.78118871E-03
  3.48641529E-04 -6.49431778E-05 -1.08842073E-03  1.63499815E-04 -3.16864879E-06
 -2.52413865E-04  5.02693473E-04  1.40234760E-03 -1.21995763E-04  5.37158497E-05
  7.82823255E-04 -6.66941658E-05 -7.55729699E-05 -7.84787065E-08 -2.68286691E-04
  4.11454332E-04  4.57452584E-04  7.96056398E-05  1.42269055E-03  4.41426486E-05
  6.43992528E-05  7.38859418E-04  2.43215987E-03 -4.55206292E-04  1.57983260E-04
 -1.05491568E-02  4.72551860E-03  4.28331508E-02 -8.95012556E-03  3.59181552E-03
  3.25336034E-02  3.69365851E-05 -3.74314586E-04  9.95201217E-05  1.19310507E-03
 -2.20319078E-04 -1.25653062E-03  6.38220450E-04 -1.38861449E-04 -8.64384342E-04
  2.87868689E-04 -2.13243000E-03 -3.11926706E-03 -2.64799329E-03  2.58379556E-03
 -5.91517688E-03 -1.25519891E-03  1.64873131E-03 -3.57743148E-03  2.93701658E-04
 -2.14893756E-03 -3.20844318E-03 -6.52225908E-03 -2.40053612E-03 -9.42325726E-04
 -3.73580760E-03 -1.52278024E-03 -2.95237381E-04  2.43620199E-03 -4.14355927E-04
  3.26773985E-05  3.78339387E-02 -5.36948105E-03 -2.18988107E-02  2.78520113E-02
 -4.00072946E-03 -1.74147294E-02  3.28679536E-05 -3.75055953E-04  8.78035947E-05
 -8.03043930E-04  2.01648159E-04  1.56320350E-03 -5.79879774E-04  1.32338109E-04
  8.52429619E-04  2.93931603E-04 -2.15349039E-03 -3.19630291E-03 -6.00025843E-03
  3.31707708E-03 -1.45529819E-03 -3.37676041E-03  2.09452502E-03 -5.88247345E-04
  2.89243591E-04 -2.14367494E-03 -3.12420283E-03 -3.15175176E-03 -3.04966557E-03
 -5.42457212E-03 -1.59407654E-03 -2.00587850E-03 -3.25501557E-03 -1.04135156E-03
  3.74072746E-03  7.57256723E-03  6.49760082E-03 -1.55793288E-04  4.86299963E-03
  3.00687002E-03 -5.60669792E-05  2.43676373E-03 -1.86604377E-05  7.10029998E-05
  2.96309160E-04 -4.09540742E-06 -1.45759208E-05 -2.51844884E-05 -1.03737491E-04
  1.02715399E-04  1.74834094E-05  4.65805233E-05 -1.87269872E-04 -3.69664054E-04
  1.05750904E-04 -4.96954752E-05  7.47842770E-05 -4.97911302E-04 -6.07570784E-04
  4.37931547E-04  8.04952793E-06 -7.15315117E-05 -2.27338386E-04 -1.03612804E-04
  4.04095883E-05  4.30525630E-05 -1.90670995E-04  1.65948905E-04 -3.87032001E-05
 -5.75422493E-07 -8.72326119E-05 -9.16861173E-06 -5.16588819E-05 -1.65936363E-05
 -2.06588404E-04  4.47208627E-05  1.68740412E-04 -1.48904178E-03 -2.36361064E-04
 -2.46266163E-05  1.03725904E-05 -3.84426325E-04  5.16003071E-04 -6.39881469E-04
 -4.19697463E-05  5.76724733E-04 -5.52155509E-04  1.24001497E-03 -1.03372568E-04
 -5.84053011E-04  4.03128245E-05  1.96369460E-04 -1.93961587E-03 -1.25269979E-04
  2.79331217E-05  8.27015969E-05 -1.31414711E-04  3.94293565E-04  2.35916667E-05
 -2.76068771E-05  2.76022926E-04 -6.99048429E-04  1.28588185E-03 -7.47583463E-05
  2.70899202E-04 -6.25484760E-06  4.53877725E-04  5.59544694E-04 -7.70581667E-05
 -7.26830329E-05  5.84553574E-04  3.59120897E-04  4.58513568E-04  8.77046608E-04
 -1.63983364E-03 -1.69108021E-03 -7.45901523E-05  4.16316628E-04 -1.75333182E-04
 -7.61172423E-04 -9.55903241E-06 -7.55643189E-05 -2.53548979E-04 -1.04738351E-04
  7.76911771E-06 -5.97311475E-05 -3.18097751E-04  6.14582033E-05 -1.78755879E-04
  6.93804908E-05  3.11304579E-04  9.92093966E-05  1.83509845E-04  4.03139037E-04
  4.46964324E-04 -1.52786049E-05 -2.21773806E-05 -4.40185582E-05 -1.43259696E-04
 -4.37492509E-05 -8.68941845E-06 -1.11956059E-04  3.04948011E-05 -1.88718995E-05
  7.76532952E-05  1.95749662E-04  6.77587289E-05  1.43495608E-04  2.36123147E-04
  2.81858131E-04 -4.46855492E-05  2.29841606E-05 -1.43659183E-04 -3.53268129E-04
 -4.35693426E-05 -8.67465076E-05 -2.09118304E-04 -1.73550964E-04  3.37226906E-05
  2.02114974E-04  6.51575279E-04  1.78643364E-04  3.67935840E-04  4.98614406E-04
  5.52509140E-04 -9.17980422E-06 -1.81292485E-06  1.57904526E-04 -5.81020404E-05
 -7.72354999E-06  2.67453452E-06 -5.93479509E-05  1.02184965E-04  2.92588490E-05
  1.53979791E-05  2.76556197E-05  1.22882256E-05 -3.24376096E-06  6.98625380E-06
  1.00165278E-04 -1.42073728E-02  2.99571131E-04 -2.51005851E-03  1.83338909E-03
 -1.35000602E-05  1.71274731E-03 -2.33671345E-02  3.36400059E-03  1.43762267E-02
  7.07875026E-03 -8.13229522E-04 -3.21506467E-03  1.59859818E-03  7.04881544E-03
 -1.40522636E-03 -1.10956128E-02  2.64478565E-03 -4.08035029E-04  9.18411005E-03
 -2.14405321E-03 -1.41578675E-02  3.37476302E-03 -1.38620888E-02  3.04199470E-04
 -3.09624947E-03 -2.19244411E-03  9.67954266E-05 -1.18023938E-03 -7.91280743E-03
  3.08307401E-03  2.67416588E-02  1.83396634E-03 -6.97898009E-04 -6.99853002E-03
 -1.25633543E-02  2.25505426E-03 -2.38520539E-03 -2.84465981E-03  7.39620643E-04
 -1.58084567E-02  3.70290853E-03 -3.29226567E-03 -5.39408732E-03  1.35936500E-03
 -1.36669257E-02  1.27532654E-04 -3.42588472E-03 -5.28236598E-05  2.41896600E-03
  1.63128188E-04 -1.63669298E-02 -6.09136548E-03  2.14518940E-02  3.72957261E-03
  1.92558872E-03 -4.99369509E-03 -3.41966245E-03  1.09524723E-02  5.39131058E-03
  1.38135169E-04 -4.24991184E-03 -4.45028750E-03  1.50481689E-02  5.74941019E-03
  7.93359138E-04 -4.74421782E-03 -1.36092682E-02  1.52150077E-04 -3.73679971E-03
 -4.82671584E-04 -2.28872406E-03  5.79972729E-04 -1.46543372E-02  1.25700587E-02
  1.97423614E-02  3.25037999E-03 -3.41974875E-03 -4.48988801E-03 -1.40495728E-03
  8.87748245E-03 -7.64361953E-03  3.07518183E-03  5.43110057E-03 -2.21922881E-03
  1.26697559E-02 -8.83966410E-03  4.09526292E-03  6.32672507E-03 -4.70739278E-03
 -2.69864722E-04  3.50970801E-03 -9.04655557E-04  1.86887165E-04  1.17481985E-03
 -1.79917493E-03  3.06096676E-04  1.64843905E-03  8.17603662E-04 -1.35097409E-04
 -7.63867584E-04 -2.42271286E-04  4.99133099E-04 -1.02313225E-04 -2.43839352E-04
  8.65556534E-05  2.27417160E-04 -3.18208796E-05  8.08330132E-06 -3.66696657E-05
  1.40523510E-05 -3.41708267E-03  1.06287363E+00 -3.38133345E-02  4.98920708E-03
 -9.99233390E-04 -6.31876904E-03 -1.42133198E-02  2.91023254E-03  1.89687195E-02
  5.55028418E-03 -1.15399801E-03 -7.77352405E-03 -5.48293343E-04  6.12658075E-04
 -1.55211829E-04 -1.04708422E-05  6.32703556E-05 -1.79469933E-03  2.79026708E-03
 -7.04663324E-04 -2.09424834E-03  6.37619320E-04 -3.51733830E-06 -2.34963091E-04
  3.61895090E-04  3.54507105E-05  1.34770132E-04  1.53304911E-03  1.73939213E-04
  3.25054815E-05  6.62578906E-04 -1.24120485E-06 -2.70504876E-04  5.27103610E-04
 -1.35415280E-03  1.64680029E-04  4.49204260E-04 -7.50276372E-04  5.29766907E-05
  7.24186892E-05  2.91772257E-04 -2.11511389E-03 -3.27210212E-03  5.91532870E-03
  2.12012611E-03 -3.13018708E-03  3.37840326E-03  1.34633389E-03 -1.47647697E-03
  2.83495471E-04 -2.11105020E-03 -3.09341273E-03  9.01810919E-04 -3.49144513E-03
 -5.98336420E-03  1.78187100E-04 -2.13403554E-03 -3.41734605E-03  8.93497751E-07
 -2.78010268E-04  5.10947993E-04 -6.15311648E-04  9.34857237E-04  8.62822697E-04
 -2.76660458E-04  6.21454444E-04  3.65200785E-04  4.18569711E-07 -2.71686142E-04
  4.90360688E-04 -7.55934644E-04 -6.44348383E-04  9.98779487E-04 -3.76801173E-04
 -4.80071076E-04  4.60305409E-04  2.90831394E-04 -2.12504145E-03 -3.22354690E-03
  5.39203705E-03 -3.64306288E-03 -2.62228125E-03  3.10590016E-03 -2.16741713E-03
 -1.17446974E-03  2.83944621E-04 -2.10517256E-03 -3.12828311E-03  1.40697243E-03
  2.18856651E-03 -6.49157788E-03  5.62739172E-04  1.44733802E-03 -3.74003386E-03
 -1.40311592E-04  3.33918196E-04  5.54490829E-04  2.21689999E-04 -4.66120739E-05
 -3.03066215E-04  2.95366894E-04 -5.42135136E-05 -4.08992692E-04  8.05176702E-03
 -1.46264646E-02 -1.96938804E-02  3.59501302E-02 -7.43735040E-03 -4.78874142E-02
  2.73496826E-02 -5.62562047E-03 -3.61812785E-02  3.56924019E-05 -3.36540908E-04
  1.39865391E-06 -1.52163986E-03  5.95776582E-05 -9.49356019E-04 -8.94376441E-04
  5.74154788E-06 -6.55791587E-04  2.40086584E-03 -3.44393903E-04  3.88825863E-04
  2.24605548E-02  1.35866101E-03  3.82053853E-02  1.78141169E-02  8.95236790E-04
  2.86355058E-02  4.26653659E-05 -4.04518546E-04 -4.87224795E-06 -3.26753072E-04
 -1.79252417E-03  4.02796518E-04 -7.45125421E-05 -1.05284904E-03  1.66447488E-04
  2.46928213E-03 -4.85314592E-04 -3.89631781E-04 -6.55694715E-03  4.26657715E-02
  1.01834263E-02 -4.51814332E-03  3.30181053E-02  7.18292803E-03  2.39292571E-03
 -2.84620414E-04  2.57780062E-04 -4.25676967E-02  2.91976845E-03 -1.05013295E-02
 -3.15621443E-02  2.07224448E-03 -9.00523062E-03  2.94231652E-05 -3.37181213E-04
  3.17498535E-05  1.28613156E-03 -2.08419947E-06  1.28101152E-03  6.89228453E-04
  6.59889246E-06  6.54850814E-04  2.46881997E-03 -4.73092120E-04 -4.03296464E-04
 -1.38662731E-02 -3.84074088E-02  1.73229913E-02 -1.01864517E-02 -2.99484867E-02
  1.27365405E-02  4.09919652E-05 -4.03033516E-04  2.06631871E-05  1.08208286E-06
  1.86289593E-03  8.18543155E-05  1.28417703E-04  1.05990230E-03 -1.15685360E-05
 -1.05858887E-03  3.81901756E-03  7.58130090E-03 -4.75426611E-03  9.85513853E-04
  6.32050414E-03 -2.08739870E-03  4.58034980E-04  2.98242259E-03  3.58799439E-06
 -1.27584842E-04  3.42733959E-04 -4.06825789E-05  8.37824385E-05  4.88071585E-05
  7.51134126E-05 -9.83453511E-04 -5.58089669E-04 -1.87297320E-05  1.71099356E-05
  4.77049137E-04  5.53266149E-05  2.86179903E-06  6.22347546E-06  4.79291181E-05
 -6.15238740E-05 -7.67652069E-05 -1.37151780E-05 -4.99491090E-05  1.98106127E-04
  5.61327820E-05  1.21265867E-06 -3.14408107E-06  1.86207241E-04 -3.20249102E-05
 -1.64073029E-04 -3.44044934E-06  6.84203708E-05 -1.35127991E-05  2.02308217E-04
 -5.66096365E-06  1.34333644E-04 -4.44798802E-05 -6.33740968E-05  1.53110453E-04
  2.82783059E-04  1.05813768E-05 -1.79115256E-05  3.47841168E-04  1.60644205E-05
 -1.20954913E-04  1.47840917E-04  4.14672616E-04  4.82932721E-04  5.02272546E-04
  1.40884281E-04  4.78681689E-04 -2.50692042E-05  2.31933694E-05 -2.45417220E-04
  1.39638599E-04  2.04056695E-05  6.42469083E-05  3.16201038E-04 -1.04619429E-04
 -7.80918460E-05  8.69952328E-05  2.61458681E-04  2.56149417E-04  5.06486937E-04
  6.92759697E-05  3.63307828E-04 -3.17624351E-05  4.26887277E-05 -2.33976670E-05
  1.67242894E-04  1.36725032E-05  6.37032072E-05  4.59623054E-04 -3.07328792E-05
 -3.14440107E-04  3.03415895E-04  1.91395021E-04  9.14846433E-05  2.18260388E-04
  8.35851250E-05  4.40506585E-04  4.98580031E-06 -5.24536576E-05  1.07283748E-03
  1.67932423E-04 -6.25243400E-05  1.91237948E-04  1.14833172E-04 -1.56309398E-04
 -7.98262039E-05 -1.17388695E-04 -1.12578104E-04 -8.92405285E-05 -5.12699199E-04
 -5.71526415E-05 -6.31165708E-04 -7.74290151E-06 -2.11886524E-04  6.98412138E-04
  2.10880895E-05  4.17159499E-05  6.32009357E-05  7.13977319E-05  2.57377271E-04
 -1.14900135E-04 -8.31187278E-05  6.66950185E-05 -4.85206674E-05 -1.32148301E-04
  1.30427542E-04 -2.70959704E-04  4.13117615E-05  2.24992064E-04 -1.44295981E-03
  4.43130900E-04  1.85485113E-05  1.21395467E-04 -1.34894871E-03  3.54309533E-04
 -1.27539678E-03 -2.45958082E-04 -1.15061293E-03 -1.64948135E-04  1.43775636E-04
 -4.89268179E-04  3.06756933E-04 -1.56774785E-06 -1.27753376E-04 -1.25804930E-04
  9.53295020E-05  4.03636234E-05 -2.46291916E-06 -3.59386921E-04 -1.91388498E-04
 -4.83851124E-04 -4.13950819E-05 -1.54993233E-04 -5.93700572E-05  5.25113159E-04
 -3.72496925E-05  1.44388832E-05 -1.38665914E-02  3.04537627E-04 -3.08674219E-03
  2.19265741E-03 -9.62048315E-05  1.18188415E-03  7.91507830E-03 -3.07501948E-03
 -2.67426636E-02 -1.83926069E-03  6.94128129E-04  7.00800836E-03 -1.25673234E-02
  2.25421215E-03 -2.38133816E-03 -2.84501001E-03  7.37448371E-04 -1.58045712E-02
  3.70820724E-03 -3.28756382E-03 -5.39878105E-03  1.36039931E-03 -1.41987899E-02
  2.98166484E-04 -2.50374056E-03 -1.83055963E-03  1.29478244E-05 -1.71218968E-03
  2.33498101E-02 -3.36211760E-03 -1.43739146E-02 -7.07247506E-03  8.15514699E-04
  3.21763527E-03  1.59618808E-03  7.04844723E-03 -1.40467985E-03 -1.10911092E-02
  2.64230907E-03 -4.07322473E-04  9.18191172E-03 -2.14352799E-03 -1.41535080E-02
  3.37191231E-03 -1.36094935E-02  1.50862483E-04 -3.72436340E-03  4.82591259E-04
  2.29172189E-03 -5.79498899E-04  1.46493448E-02 -1.25698906E-02 -1.97335303E-02
 -3.24927020E-03  3.42261148E-03  4.49344021E-03 -1.40371077E-03  8.87872247E-03
 -7.64732564E-03  3.07710910E-03  5.43377985E-03 -2.21599733E-03  1.26687864E-02
 -8.83668488E-03  4.09659803E-03  6.32458080E-03 -1.36653534E-02  1.27696833E-04
 -3.41871082E-03  5.26355122E-05 -2.41769080E-03 -1.62789340E-04  1.63640068E-02
  6.08681885E-03 -2.14424737E-02 -3.73025779E-03 -1.92642845E-03  4.99331334E-03
 -3.41882493E-03  1.09520144E-02  5.39016946E-03  1.37897718E-04 -4.25009436E-03
 -4.44698780E-03  1.50438008E-02  5.74262013E-03  7.91458662E-04 -4.74049388E-03
 -3.41083556E-03  1.06288445E+00 -3.38537933E-02 -4.99029220E-03  1.01083033E-03
  6.31880686E-03  1.41930427E-02 -2.88943450E-03 -1.89531928E-02 -5.55612426E-03
  1.15268969E-03  7.78032407E-03 -5.42039135E-04  6.14329282E-04 -1.55389644E-04
 -1.34193484E-05  6.83489345E-05 -1.79382632E-03  2.79437309E-03 -7.08945723E-04
 -2.07759719E-03  6.42365474E-04 -4.70991727E-03 -2.71488366E-04  3.52373222E-03
  9.04250775E-04 -1.86507098E-04 -1.17417120E-03  1.79344214E-03 -3.06056703E-04
 -1.64777341E-03 -8.21197882E-04  1.34932981E-04  7.61596022E-04 -2.41097911E-04
  4.98671822E-04 -1.02577010E-04 -2.44179344E-04  8.63313817E-05  2.26398877E-04
 -3.45545930E-05  7.06142094E-06 -3.63716175E-05  1.32910416E-05 -6.54791627E-07
 -2.73409594E-04  5.27510759E-04  1.35261594E-03 -1.65481316E-04 -4.49646465E-04
  7.48928767E-04 -5.31702062E-05 -7.21400919E-05 -3.14539143E-06 -2.36722163E-04
  3.61819657E-04 -3.35780734E-05 -1.34962951E-04 -1.52921839E-03 -1.70035140E-04
 -3.29765196E-05 -6.62894992E-04  2.83525328E-04 -2.11085147E-03 -3.09400186E-03
 -9.03702278E-04  3.49248192E-03  5.98416659E-03 -1.75992759E-04  2.13309931E-03
  3.41597619E-03  2.92056083E-04 -2.11622485E-03 -3.27343470E-03 -5.91324744E-03
 -2.11930776E-03  3.12939305E-03 -3.37558135E-03 -1.34535756E-03  1.47463204E-03
  5.48462243E-07 -2.72104797E-04  4.90322290E-04  7.57466393E-04  6.44065474E-04
 -1.00000525E-03  3.76545557E-04  4.79789795E-04 -4.60505656E-04  6.62023533E-07
 -2.77249392E-04  5.11826490E-04  6.15198828E-04 -9.35448176E-04 -8.61909302E-04
  2.75709273E-04 -6.21660971E-04 -3.63976112E-04  2.83714216E-04 -2.10334848E-03
 -3.12992033E-03 -1.40689134E-03 -2.18978649E-03  6.49289871E-03 -5.62434025E-04
 -1.44604403E-03  3.73901228E-03  2.90750123E-04 -2.12443326E-03 -3.22342512E-03
 -5.39224262E-03  3.64345414E-03  2.62296074E-03 -3.10535993E-03  2.16732027E-03
  1.17329444E-03  8.05293364E-03 -1.46273077E-02 -1.97057297E-02 -3.59489526E-02
  7.42507970E-03  4.78965691E-02 -2.73477153E-02  5.61620262E-03  3.61898622E-02
 -1.40164701E-04  3.33165679E-04  5.54148015E-04 -2.21496764E-04  4.66380825E-05
  3.03103929E-04 -2.95763243E-04  5.40561751E-05  4.09203415E-04  2.40246529E-03
 -3.47818830E-04  3.81386193E-04 -2.24679582E-02 -1.35914763E-03 -3.82159933E-02
 -1.78218425E-02 -8.96234511E-04 -2.86421196E-02  3.55905383E-05 -3.35907425E-04
  2.17383933E-06  1.52232773E-03 -5.82332787E-05  9.49317603E-04  8.93511716E-04
 -4.77981113E-06  6.55623851E-04  2.46489724E-03 -4.71564961E-04 -3.70244549E-04
  6.56054377E-03 -4.26437782E-02 -1.01832687E-02  4.51762872E-03 -3.29943409E-02
 -7.17957675E-03  4.27467304E-05 -4.05031298E-04 -5.14994611E-06  3.27928090E-04
  1.79099613E-03 -4.03608352E-04  7.52278779E-05  1.05173885E-03 -1.65500748E-04
  2.93401284E-05 -3.36743185E-04  3.20898919E-05 -1.28614456E-03  3.18417811E-06
 -1.28034363E-03 -6.89685556E-04 -7.02409831E-06 -6.54419854E-04  2.39307439E-03
 -2.85373873E-04  2.53611755E-04  4.25652141E-02 -2.91349466E-03  1.05015744E-02
  3.15608139E-02 -2.06791295E-03  9.00466782E-03  4.09666339E-05 -4.03321974E-04
  2.19230161E-05 -1.40508811E-06 -1.86388295E-03 -8.06955608E-05 -1.28603683E-04
 -1.05893781E-03  1.30896414E-05  2.47279325E-03 -4.84768198E-04 -4.13726374E-04
  1.38728134E-02  3.84316286E-02 -1.73254994E-02  1.01873228E-02  2.99665475E-02
 -1.27350922E-02 -1.05892299E-03  3.82003820E-03  7.58105137E-03  4.74818595E-03
 -9.84187453E-04 -6.31942533E-03  2.08257356E-03 -4.58755794E-04 -2.97628579E-03
 -1.86321666E-05  1.72605906E-05  4.74822393E-04 -5.47831604E-05 -2.52161032E-06
 -6.51782843E-06 -4.68415516E-05  6.12145252E-05  7.75106825E-05  3.72236909E-06
 -1.26924714E-04  3.34223901E-04  4.22967849E-05 -8.49334899E-05 -4.74537405E-05
 -8.09933023E-05  9.90010356E-04  5.37603302E-04 -1.61425126E-06 -1.26141734E-04
 -1.25197073E-04 -9.38004318E-05 -4.13117581E-05  2.97539082E-06  3.54500222E-04
  1.91969301E-04  4.79564076E-04 -5.88306068E-05  5.20532485E-04 -4.11333272E-05
 -1.54994399E-04 -3.70066334E-05  1.63880496E-05  4.07066976E-05  2.29859051E-04
 -1.42315857E-03 -4.35774528E-04 -2.03438130E-05 -1.26742068E-04  1.33270164E-03
 -3.67015348E-04  1.28807828E-03 -2.42955959E-04 -1.16491947E-03 -4.99707407E-04
  2.77398992E-04 -1.60872472E-04  1.59909266E-04  5.06672248E-06 -5.12992685E-05
  1.07404741E-03 -1.69083479E-04  6.21465063E-05 -1.91482124E-04 -1.18134793E-04
  1.54357349E-04  7.90003343E-05 -1.17011566E-04 -1.14779854E-04 -5.56730072E-05
 -6.32344943E-04 -8.96698803E-05 -5.18479658E-04 -7.93252762E-06 -2.12366459E-04
  6.86395401E-04 -1.84054824E-05 -4.04484872E-05 -6.28853516E-05 -6.09716465E-05
 -2.50864296E-04  1.18998554E-04  1.30968178E-04 -2.67645550E-04 -4.74690131E-05
 -1.22542599E-04 -8.27395933E-05  6.94847964E-05 -2.46285883E-05  2.21331417E-05
 -2.50781375E-04 -1.37936965E-04 -2.05814638E-05 -6.34384788E-05 -3.12945973E-04
  1.04208709E-04  7.88335058E-05  8.68315086E-05  2.60666341E-04  6.91042544E-05
  3.61856605E-04  2.57759284E-04  5.12246244E-04 -3.17691195E-05  4.06652661E-05
 -1.99264749E-05 -1.67891317E-04 -1.27909684E-05 -6.34364044E-05 -4.61458830E-04
  3.16341591E-05  3.17202248E-04  8.38562564E-05  4.40982642E-04  9.16865150E-05
  2.17163909E-04  3.07593801E-04  1.89506862E-04 -4.42904826E-05 -6.27324999E-05
  1.46494120E-04 -2.82640558E-04 -1.04409478E-05  1.89789682E-05 -3.42449925E-04
 -1.47865702E-05  1.22997730E-04  1.48230888E-04  4.15189486E-04  1.41913406E-04
  4.80356666E-04  4.80580419E-04  5.08648635E-04 -1.36914285E-05 -4.99115746E-05
  1.97739878E-04 -5.59567398E-05 -1.06841674E-06  3.14236578E-06 -1.84437585E-04
  3.20002466E-05  1.66379865E-04 -1.35247967E-05  2.02547094E-04 -3.41405864E-06
  6.68705492E-05 -5.68727762E-06  1.33750404E-04 -1.40694325E-02  1.33591017E-04
 -1.95907166E-03  1.95292900E-03 -4.06832986E-04  1.52569320E-03 -9.94711533E-03
 -2.50305312E-02 -3.08672502E-03  3.60218494E-03  6.52272295E-03  1.14851927E-03
  6.38712400E-03 -4.86846175E-03 -3.17236146E-03  5.98420881E-03 -8.39261763E-03
  8.60315952E-03 -6.79979309E-03 -2.64391795E-03  8.50914546E-03 -9.44322315E-03
 -1.40160957E-02  1.21578155E-04 -1.87577390E-03 -2.02973275E-03 -3.06115563E-04
 -1.47279712E-03  5.14677956E-03 -2.54157347E-02  7.44438228E-03 -2.02201150E-03
  6.71745633E-03 -2.50042865E-03  4.81881946E-03 -5.15021742E-03  7.02889609E-03
  7.51174777E-03  5.00706375E-03  7.03827910E-03 -7.17493185E-03  7.98336836E-03
  1.01234195E-02  4.77798190E-03 -4.51513584E-03 -3.26789323E-04  3.40619992E-03
 -1.31346461E-04 -1.46169334E-03  1.27618100E-04 -2.60841188E-04 -2.09337066E-03
  1.46628469E-04  5.27004746E-05  7.67203246E-04 -4.44394067E-05  2.95246144E-04
  9.81850840E-06  9.09109108E-05  5.07311679E-04 -9.49733178E-05 -2.67768764E-05
  3.39856499E-06 -3.72593110E-05 -7.33286971E-05  9.83166854E-06 -3.15480863E-03
  1.06347623E+00 -3.80245719E-02  7.23791628E-04  8.10043879E-03 -7.26649782E-04
 -2.02847108E-03 -2.12766320E-02  1.80255752E-03  8.82111134E-04  9.78853765E-03
 -8.43741520E-04  3.23992441E-04  8.98593390E-05  9.01823245E-05  5.78590326E-04
 -8.61583037E-05  1.82765129E-03 -3.45653564E-07  6.00936493E-04  3.19947789E-03
 -5.68354333E-04 -1.37658085E-02  8.30282852E-05 -2.12748814E-03  1.41450852E-03
 -6.95185050E-04 -1.89551875E-03 -7.64867086E-03 -2.37791886E-02  9.11353813E-03
  2.24554272E-03  5.98001213E-03 -3.00557310E-03  2.10307551E-03  6.22942559E-03
  7.29799146E-03  6.90585423E-03 -5.89831418E-03  3.20725880E-03  8.29663358E-03
  7.92284006E-03  9.99668156E-03 -6.60946952E-03 -1.37004794E-02  1.15971282E-04
 -2.51742852E-03 -1.48896205E-03 -1.00419288E-04  1.94608229E-03  2.97176845E-03
 -2.59368323E-02 -4.93494477E-03 -1.00933573E-03  6.69668231E-03  2.01166642E-03
  4.10681998E-03  4.15990089E-03 -5.77293324E-03  9.84707396E-03  3.75446655E-03
  5.31405007E-03  6.04406140E-03 -5.83437608E-03  1.31038171E-02  3.64725355E-03
 -1.15005580E-06 -2.99590036E-04  5.64941884E-04  5.56347091E-04 -1.18557487E-03
  5.85619776E-04  4.83719989E-04 -5.02086581E-04  3.11563591E-04 -1.07795935E-06
 -3.12095381E-04  6.33801585E-04 -7.53256541E-04 -1.14831266E-03 -3.72919730E-04
 -5.99819447E-04 -4.62016978E-04 -2.49118502E-04  3.25570232E-05 -3.32416762E-04
 -1.83235257E-05 -1.51945031E-03 -1.75924939E-04 -1.13172853E-03 -8.06543232E-04
 -6.60305363E-05 -6.06769941E-04  2.41667918E-03 -2.88118121E-04 -1.26936848E-05
  3.10757903E-02 -1.80416382E-02  2.59843710E-02  2.39154362E-02 -1.25600196E-02
  1.99235659E-02 -1.41099669E-04  3.34622624E-04  6.05427159E-04  3.10396685E-05
  3.43005199E-04 -2.91039577E-05  5.89575285E-05  5.30550104E-04 -5.14774508E-05
  8.05774965E-03 -1.44844978E-02 -2.03173163E-02  5.40609785E-03  5.98727221E-02
 -5.28397410E-03  4.12681399E-03  4.55621549E-02 -4.02560268E-03  2.42034605E-03
 -2.88775797E-04 -5.55910177E-05 -3.41957260E-02 -1.64890652E-02 -2.29746054E-02
 -2.61311731E-02 -1.14043167E-02 -1.78422088E-02  3.20293197E-05 -3.40319821E-04
  2.21547326E-05  1.48023305E-03 -2.52672526E-04  1.16355931E-03  7.76300547E-04
 -1.14267074E-04  6.07537857E-04 -3.54328192E-06 -2.66611301E-04  5.62036229E-04
  3.93639364E-04 -1.26668230E-03 -5.25911487E-04  3.23391978E-04 -5.56243447E-04
 -3.86547636E-04 -3.73235538E-06 -2.66696732E-04  5.53578029E-04 -5.97988027E-04
 -1.06280831E-03  7.28718937E-04 -3.98083167E-04 -4.14602148E-04  4.74772236E-04
  2.91873374E-04 -2.03400419E-03 -3.52642944E-03  4.43982734E-03  5.27283010E-03
 -1.06768477E-03  2.46479683E-03  2.66304770E-03 -5.45085216E-04  2.89530864E-04
 -2.03643073E-03 -3.46565114E-03 -3.41118463E-03  6.08365441E-03  6.66132351E-05
 -1.98806151E-03  3.09651409E-03 -4.02869391E-05  3.32684288E-05 -3.54720059E-04
  6.46967852E-05 -1.13584478E-03 -1.08439204E-05  1.53635007E-03 -6.03532973E-04
  6.83678456E-05  8.27402487E-04  2.43174815E-03 -3.98311431E-04 -6.81689136E-05
  2.26454295E-02 -2.21793322E-02 -3.08677497E-02  1.75330720E-02 -1.58808919E-02
 -2.39069126E-02  2.87834613E-04 -2.10546986E-03 -3.18126115E-03  1.06910211E-03
  5.94036996E-03  3.44132486E-03  5.56393302E-04  3.01432799E-03  2.09976792E-03
  2.87625355E-04 -2.08793391E-03 -3.23354227E-03 -5.46086258E-05  5.35190495E-03
 -4.43761338E-03 -1.03917084E-04  2.67244205E-03 -2.58789255E-03  3.15310972E-05
 -3.55588533E-04  9.74234886E-05  1.09622563E-03 -4.77029943E-04 -1.49020884E-03
  6.18608874E-04 -1.86400520E-04 -7.97291243E-04  2.43050424E-03 -3.82753459E-04
 -8.00897233E-05 -2.57346639E-02 -1.21220257E-02  3.38869199E-02 -1.96604520E-02
 -8.13095621E-03  2.60385470E-02 -1.06915756E-03  3.94338515E-03  7.30169021E-03
 -7.08195790E-04 -7.82143295E-03  6.85507599E-04 -3.00048491E-04 -3.38845571E-03
  2.99353379E-04 -2.19870595E-06 -3.02075882E-05  7.74597615E-05 -3.60804124E-05
 -1.57669576E-05  4.99982190E-05 -1.79020737E-04 -5.00087852E-05  1.48601234E-04
 -8.33512205E-06 -4.33604863E-06  1.73524113E-04  4.21677974E-05 -6.02072398E-05
 -4.76470441E-05  3.36753907E-05 -2.81265986E-05 -2.37531065E-04 -3.52802740E-06
 -2.11610309E-05  1.16250089E-04  2.29388911E-05 -2.09676104E-05 -7.11088592E-06
  6.47107864E-05 -1.64580757E-04 -3.53644260E-06  1.71415954E-07 -2.83066060E-05
  5.25055036E-07  1.26233991E-06 -5.98133954E-06  1.65066848E-04 -3.48320403E-05
  1.60488239E-04  9.93813045E-04  7.50994567E-05 -8.19208976E-05 -1.20351939E-04
  5.92654155E-05 -5.51416038E-04 -4.82156240E-05  4.07779746E-05  5.17534735E-05
 -4.97094685E-04 -1.36962422E-03 -4.09922941E-05  2.17098802E-04 -1.60794256E-05
  1.04688723E-04 -3.81532773E-04  7.93729165E-05 -7.68779728E-05  2.14014409E-05
  1.79581713E-04 -3.66579862E-04 -1.54488865E-04  6.85652677E-05  4.25845376E-05
  2.08330964E-04  4.16177626E-04  8.37855297E-05  2.96201952E-04 -2.03509827E-05
  1.75660486E-04 -3.37848647E-04  3.68124011E-05 -6.32844118E-05 -1.37797916E-04
 -1.76584653E-05 -2.73307847E-04 -1.37772097E-04 -2.52647093E-04  1.86598929E-04
  1.83232330E-06  6.03993331E-05  6.36146091E-06  3.19460811E-04 -9.20482023E-06
 -8.66862657E-05  6.55913338E-04  2.47613974E-05 -6.53434352E-05  2.11000656E-05
  6.44007834E-05 -2.13392994E-04  1.26180260E-04 -4.29912625E-05 -1.24879111E-04
 -5.18022019E-05 -6.56167867E-05 -4.97633734E-05 -5.98243632E-04 -1.73284173E-05
  2.22778252E-04 -4.52042294E-04 -8.00531444E-05 -3.71603224E-05  1.50569365E-04
 -1.69743887E-04 -3.79547225E-04  1.42797727E-04  9.01037831E-05  6.34787156E-05
  5.18015818E-06  2.85119396E-04 -2.28401077E-04  8.18142232E-05 -3.01259943E-05
  2.24134427E-04  7.31884982E-04 -1.34224620E-04 -2.48895776E-05  9.91775261E-05
 -2.43344430E-04 -2.90024443E-04  2.82030665E-05  3.31605591E-05  5.42531925E-05
  1.03840043E-04  3.12160610E-05 -4.61253800E-04 -1.44941633E-03 -9.40938727E-07
 -2.22621686E-06  1.39559457E-04 -2.44663961E-05 -9.56829049E-08  1.86693013E-05
 -9.51437672E-05 -1.04959192E-04  5.77295442E-05 -9.87700275E-06  1.14845382E-04
 -5.85020462E-06  4.90681351E-05  3.61884596E-06 -6.94609400E-05 -1.40124859E-02
  1.22903508E-04 -1.86635561E-03  2.02960866E-03  3.03402129E-04  1.47330903E-03
 -5.14497490E-03  2.53889621E-02 -7.43803097E-03  2.01932176E-03 -6.71406734E-03
  2.50465805E-03  4.81365636E-03 -5.14876658E-03  7.02344369E-03  7.50688148E-03
  5.00343123E-03  7.03282950E-03 -7.17338336E-03  7.97497805E-03  1.01186313E-02
  4.77179808E-03 -1.40593825E-02  1.34108053E-04 -1.95794649E-03 -1.95174289E-03
  4.05983084E-04 -1.52510401E-03  9.93363951E-03  2.50092843E-02  3.07866690E-03
 -3.59255692E-03 -6.51745273E-03 -1.14644964E-03  6.38634413E-03 -4.86461215E-03
 -3.16899830E-03  5.98207742E-03 -8.38934516E-03  8.59863768E-03 -6.79507343E-03
 -2.63972596E-03  8.50203444E-03 -9.43592308E-03 -3.15756955E-03  1.06348055E+00
 -3.80298225E-02 -7.22755030E-04 -8.09820988E-03  7.30346629E-04  2.03029505E-03
  2.12689888E-02 -1.79944897E-03 -8.81385636E-04 -9.78813309E-03  8.46350294E-04
  3.29567892E-04  6.96105541E-05  9.49067728E-05  5.78518184E-04 -8.77609002E-05
  1.83900568E-03 -3.22733403E-05  6.10628443E-04  3.19816240E-03 -5.70745326E-04
 -4.51349762E-03 -3.26832475E-04  3.40700112E-03  1.31335868E-04  1.46161439E-03
 -1.27643705E-04  2.59448235E-04  2.09120722E-03 -1.46587944E-04 -5.33925076E-05
 -7.66988716E-04  4.24497932E-05  2.94217730E-04  1.04662225E-05  9.11479174E-05
  5.06657050E-04 -9.47793076E-05 -2.75533344E-05  3.68512618E-06 -3.62972237E-05
 -7.38700412E-05  1.06161635E-05 -1.37028058E-02  1.15221048E-04 -2.51893073E-03
  1.48875257E-03  1.00328538E-04 -1.94549068E-03 -2.96463709E-03  2.59565932E-02
  4.93317418E-03  1.00978562E-03 -6.70170130E-03 -2.00874324E-03  4.11155820E-03
  4.16082117E-03 -5.77483743E-03  9.85296367E-03  3.75725927E-03  5.31806799E-03
  6.04379946E-03 -5.83629639E-03  1.31097746E-02  3.64869011E-03 -1.37719634E-02
  8.48136373E-05 -2.12752525E-03 -1.41501727E-03  6.93170958E-04  1.89657958E-03
  7.65743726E-03  2.37957268E-02 -9.12226260E-03 -2.25057733E-03 -5.98110873E-03
  3.00663270E-03  2.10105110E-03  6.23077693E-03  7.30148012E-03  6.90934247E-03
 -5.89943895E-03  3.20968483E-03  8.29983859E-03  7.92902482E-03  1.00032358E-02
 -6.61240037E-03 -1.34410681E-06 -3.10356055E-04  6.33827362E-04  7.55773781E-04
  1.14799220E-03  3.70802480E-04  6.02938266E-04  4.61560270E-04  2.47258236E-04
 -1.36392472E-06 -2.99222719E-04  5.67457426E-04 -5.54791990E-04  1.18514910E-03
 -5.87827904E-04 -4.80987378E-04  5.01610267E-04 -3.13729630E-04  2.41215160E-03
 -2.78210404E-04  6.94310361E-07 -3.10488734E-02  1.80283669E-02 -2.59668168E-02
 -2.38935414E-02  1.25483196E-02 -1.99098216E-02  3.25212755E-05 -3.32306904E-04
 -1.69551026E-05  1.51935919E-03  1.76580756E-04  1.13193447E-03  8.06032194E-04
  6.58858632E-05  6.06286744E-04  8.05671855E-03 -1.44816178E-02 -2.03135948E-02
 -5.40518365E-03 -5.98688316E-02  5.27688057E-03 -4.12650547E-03 -4.55601481E-02
  4.01931925E-03 -1.41081138E-04  3.34517395E-04  6.05420721E-04 -3.09306095E-05
 -3.42853124E-04  2.91331006E-05 -5.90990657E-05 -5.30317082E-04  5.10988700E-05
  3.18854248E-05 -3.39294662E-04  2.37926122E-05 -1.47982943E-03  2.52459205E-04
 -1.16347107E-03 -7.75591090E-04  1.14435341E-04 -6.07847508E-04  2.41819535E-03
 -2.83665263E-04 -5.14424551E-05  3.41787635E-02  1.64818179E-02  2.29653791E-02
  2.61189811E-02  1.13983733E-02  1.78341092E-02 -3.54316813E-06 -2.67480915E-04
  5.53425145E-04  5.96832441E-04  1.06241692E-03 -7.28513693E-04  3.96738243E-04
  4.14216335E-04 -4.74893600E-04 -3.25845611E-06 -2.68260816E-04  5.60499349E-04
 -3.94248302E-04  1.26551569E-03  5.25172020E-04 -3.23575232E-04  5.55733267E-04
  3.86328314E-04  2.89254246E-04 -2.03483221E-03 -3.46435259E-03  3.41173103E-03
 -6.08447122E-03 -7.00922703E-05  1.98948472E-03 -3.09629017E-03  4.04311272E-05
  2.91463911E-04 -2.03187867E-03 -3.52579673E-03 -4.44086030E-03 -5.27403557E-03
  1.06851558E-03 -2.46350209E-03 -2.66364543E-03  5.46731083E-04  2.43839755E-03
 -4.15341948E-04 -9.03238386E-05 -2.26708480E-02  2.21948942E-02  3.08988414E-02
 -1.75552799E-02  1.58940154E-02  2.39314970E-02  3.33082141E-05 -3.55274155E-04
  6.47885078E-05  1.13612412E-03  1.00075990E-05 -1.53700987E-03  6.03069991E-04
 -6.92547498E-05 -8.28114121E-04  2.87716432E-04 -2.08878062E-03 -3.23351455E-03
  5.22068056E-05 -5.35097904E-03  4.43686697E-03  1.04012374E-04 -2.67142443E-03
  2.58769145E-03  2.88001018E-04 -2.10564173E-03 -3.18263444E-03 -1.06693907E-03
 -5.94051252E-03 -3.44074434E-03 -5.54870775E-04 -3.01333656E-03 -2.09849672E-03
  2.43452759E-03 -3.93176436E-04 -9.31500136E-05  2.57503831E-02  1.21253853E-02
 -3.39116292E-02  1.96724160E-02  8.13285305E-03 -2.60589202E-02  3.16760585E-05
 -3.56861293E-04  9.68079061E-05 -1.09718120E-03  4.77062387E-04  1.49106760E-03
 -6.19375308E-04  1.85460590E-04  7.97503667E-04 -1.06941555E-03  3.94372358E-03
  7.30065044E-03  7.06182620E-04  7.81321749E-03 -6.90180481E-04  2.98730099E-04
  3.38191591E-03 -3.01147125E-04 -8.05572151E-06 -5.87249298E-06  1.70888639E-04
 -4.18301530E-05  6.06524760E-05  4.89706381E-05 -3.45550050E-05  2.24608038E-05
  2.35850279E-04 -2.32988822E-06 -2.89556250E-05  7.69473798E-05  3.60500459E-05
  1.66083760E-05 -4.88622536E-05  1.77782150E-04  4.75698816E-05 -1.46643282E-04
 -9.35671839E-07 -2.58231072E-06  1.39575422E-04  2.43987949E-05  4.30297520E-07
 -1.85332773E-05  9.51904490E-05  1.06189216E-04 -5.68058633E-05 -5.93477718E-06
  5.00326973E-05 -9.82745819E-06  1.14351507E-04  3.49379044E-06 -7.00958551E-05
 -3.05321079E-05  2.25161224E-04  7.32672135E-04  1.37667704E-04  2.89391158E-05
 -9.58993027E-05  2.45947664E-04  2.95441584E-04 -3.26688344E-05  3.25929891E-05
  5.97364828E-05 -4.60163067E-04 -1.44922414E-03  1.02105705E-04  2.67151129E-05
 -9.08632119E-06 -8.62144930E-05  6.54637053E-04 -2.56449907E-05  6.59850939E-05
 -2.12608232E-05 -6.59887922E-05  2.13030345E-04 -1.27301589E-04 -4.30048052E-05
 -1.25592124E-04 -5.02402155E-05 -5.99579292E-04 -5.16208427E-05 -6.66174872E-05
 -1.70244701E-05  2.21395502E-04 -4.50773653E-04  7.82806348E-05  3.62997813E-05
 -1.50298251E-04  1.67936238E-04  3.82439635E-04 -1.42501837E-04 -2.25236337E-04
  8.28595238E-05  4.63507546E-06  2.86081188E-04  9.02124451E-05  5.93571178E-05
 -1.57703672E-05  1.03659838E-04 -3.83014528E-04 -7.80017663E-05  7.50134555E-05
 -2.20144747E-05 -1.73697620E-04  3.63215927E-04  1.53372211E-04  6.87731368E-05
  4.22860242E-05  8.32530093E-05  2.92030863E-04  2.09359481E-04  4.22393868E-04
 -2.04901180E-05  1.75187828E-04 -3.32749641E-04 -3.73004396E-05  6.26821149E-05
  1.37527951E-04  2.19697055E-05  2.73951703E-04  1.34410943E-04  5.35978567E-06
  3.18243383E-04  1.49916134E-06  5.91898514E-05 -2.55620012E-04  1.83179858E-04
 -3.46567957E-05  1.60529616E-04  9.94558606E-04 -7.30142410E-05  8.43068550E-05
  1.23549546E-04 -6.17205869E-05  5.54540648E-04  4.33644909E-05  4.21857388E-05
  4.68027751E-05 -3.95248994E-05  2.17251305E-04 -4.97430620E-04 -1.37503933E-03
 -3.51223128E-06 -2.06028817E-05  1.15020459E-04 -2.26576365E-05  2.13665637E-05
  7.43082741E-06 -6.49408021E-05  1.64037605E-04  3.02715820E-07  6.00856032E-07
 -1.37849902E-06 -2.12025917E-08 -2.58540428E-05 -5.95547422E-06  1.64797432E-04
  4.75717929E-04 -1.54152131E-04 -8.20589978E-05  6.78683284E-05 -1.03638453E+00
  6.49655327E-05 -3.04664199E-04 -2.81545941E-02 -2.41043602E-04  6.97162503E-05
  9.00531022E-03  6.44883390E-06 -1.15598514E-04 -5.27212667E-04 -8.92948343E-03
 -5.33221248E-04 -1.11623648E-02 -2.19673383E-04 -6.80497931E-04 -1.40789560E-02
 -8.16509401E-04 -1.88723937E-02 -1.64688476E-04  1.43567404E-06 -1.21153008E-04
  3.70195878E-05  6.32041395E-04  2.76446048E-05  3.75423423E-04  1.12199120E-02
  2.47336821E-04 -1.22152892E-04 -3.63480049E-03 -7.02399235E-05 -3.37741812E-05
 -5.76756474E-05 -1.82752619E-03 -1.00655751E-04 -2.42031362E-03 -8.31826885E-05
 -8.78656873E-05 -3.53782560E-03 -1.81139759E-04 -4.67222248E-03 -1.43483303E-02
 -6.15187316E-04 -6.84014547E-03  1.12431308E-03  2.40259223E-03  4.86729857E-04
  4.24911492E-02 -1.90841956E-02  3.53271046E-02 -9.27906436E-03  2.93418932E-03
 -7.63817351E-03  4.35687853E-04 -1.14596464E-02  7.35809631E-03 -3.30183467E-03
  7.84403506E-03  9.49811795E-04 -1.81287159E-02  1.21518076E-02 -4.72941999E-03
  1.28666255E-02  1.41715470E-02  7.08158308E-04  6.92140931E-03 -8.62378145E-04
  2.26931546E-03 -9.62156587E-04 -4.57880606E-02 -1.63666964E-02 -3.10096079E-02
  9.98915179E-03  2.32013232E-03  6.81863499E-03 -2.22571460E-03  1.09641364E-02
  5.00677217E-03  5.21926516E-03  8.46918315E-03 -3.78269021E-03  1.74077743E-02
  8.28332847E-03  7.93385928E-03  1.41451577E-02  1.66494339E-03  1.07834034E-04
  9.06540588E-04 -2.84015672E-04  1.65370342E-04  1.76195724E-05 -3.67037914E-03
  3.57668391E-03 -5.74577012E-03  8.44838933E-04 -1.35391670E-03  1.21656302E-03
  1.49141847E-03  1.01069475E-03 -1.85555263E-03  8.82948994E-04  1.45657839E-03
  2.43248133E-03  1.60178833E-03 -2.70468200E-03  1.49033531E-03  2.78629017E-03
 -1.88494823E-03 -2.22735447E-05 -9.43238949E-04 -1.52279647E-04  1.84907882E-04
  3.40048681E-04  7.84364916E-03  3.50532863E-03  2.01915160E-03 -1.73061489E-03
 -1.52962227E-03 -5.08851793E-04  5.49596917E-04 -2.98111141E-04  1.94629193E-03
 -2.29516267E-03 -1.22280380E-03  8.38144592E-04 -3.78809704E-04  3.53799122E-03
 -3.71858195E-03 -1.54421263E-03 -3.24203613E-04  9.12908826E-04  9.70204679E-04
  1.48871924E-03  1.93594258E-02  1.09260182E-03  1.03557524E-03  1.41736649E-02
  8.40241435E-04  1.09604955E-06 -9.77095074E-06 -1.82609743E-05 -9.87631233E-06
  1.58844794E-04 -2.99765675E-06 -1.63403469E-06  1.50428223E-04  1.19030589E-06
  7.81525336E-03 -1.40187204E-02 -1.80989197E-02  1.46692605E-02 -5.87798206E-02
  2.20686484E-02  1.15130096E-02 -4.77857086E-02  1.77372621E-02 -1.53165042E-04
  1.02744823E-03  1.27584800E-03 -3.29624093E-04 -2.41042188E-04 -2.10191128E-04
 -4.59272780E-04  3.58861867E-04 -4.52492653E-04  5.16970948E-04 -2.72383544E-03
 -2.48406111E-03 -5.51393375E-05  1.15241917E-04  5.62764389E-05 -2.86568099E-05
  9.23052149E-05  2.35230612E-05 -5.07171235E-04  2.67551819E-03  2.46179382E-03
 -1.68639101E-05  1.00255836E-04  8.11276869E-05  1.17981101E-06  9.96454646E-05
  5.21087262E-05 -7.74595885E-03  1.38877992E-02  1.80255065E-02 -2.70669690E-02
 -5.70706385E-02 -9.37622675E-03 -2.17186518E-02 -4.65652605E-02 -7.62603443E-03
  1.68203820E-04 -1.11272310E-03 -1.28426304E-03  3.25361872E-04 -2.32311227E-04
  2.75874295E-04  5.85776772E-04  3.72386431E-04  3.01670692E-04 -5.76621720E-05
  3.04745514E-04  2.93194432E-04  7.27940503E-05  7.25364532E-04 -4.94035734E-05
  5.23730964E-05  3.91085432E-04 -1.42262985E-05  6.80143231E-05 -3.59190787E-04
 -3.25056218E-04  6.01412719E-05  7.20802472E-04 -3.53942789E-05  4.45917892E-05
  4.04829480E-04 -1.54953725E-05 -9.24295421E-04  1.64751937E-03  2.14529335E-03
  2.64274113E-03  1.17784598E-02 -8.54396634E-03  2.08582394E-03  9.13265230E-03
 -7.00879357E-03  2.76875979E-05 -1.70239149E-04 -1.85580290E-04  6.27848440E-05
 -2.74536479E-05  2.98491659E-05  1.91367565E-06 -3.89325852E-04  1.41603066E-04
  8.41844979E-06 -2.61239815E-04 -5.31616597E-04 -2.35803478E-03  2.52008769E-03
 -2.54216759E-03 -1.95460571E-03  2.09950049E-03 -1.81557642E-03 -1.78801541E-06
  2.25015955E-04  4.04589051E-04  2.94139104E-03  2.28642566E-03  1.61438112E-03
  2.18580965E-03  1.94640346E-03  1.39559358E-03  9.97827145E-04 -1.79924573E-03
 -2.24099009E-03  8.19286353E-03  1.14130646E-02 -5.20878059E-03  6.51763674E-03
  8.85029584E-03 -4.15357934E-03 -1.16806488E-05  9.06983549E-05  1.30819816E-04
  5.35049651E-06 -4.13568498E-05 -4.67716783E-05 -9.84034921E-05 -3.49736143E-04
  1.47144534E-05  6.61937674E-06 -3.42384295E-04 -5.80009163E-04 -3.85286160E-03
  2.83591461E-03 -2.15830133E-03 -2.88814545E-03  2.28693413E-03 -1.75897283E-03
 -6.27072768E-06  3.02796851E-04  5.88750551E-04  3.12132347E-03  2.53471606E-03
  2.96096303E-03  2.57733081E-03  2.01165890E-03  2.20720097E-03 -1.04805947E-06
  9.94141692E-05  1.57543356E-04  3.29871169E-04 -1.43402898E-04  2.36835783E-04
  3.39548523E-04 -4.40560304E-04  2.31301979E-04  8.16506058E-07  7.23216932E-06
 -2.96020004E-05 -1.02777616E-05  8.57486705E-06 -8.29560916E-06 -2.06009819E-05
 -8.85282384E-05 -6.09217734E-05  3.70710111E-06 -1.69964152E-05 -1.96453622E-05
 -7.77603159E-06 -5.14304542E-05 -6.31803903E-07  2.21202099E-05  2.52848716E-05
  3.81603720E-04  2.15326145E-06  2.01791943E-05 -1.12436232E-04 -2.75772109E-05
 -2.43174214E-05 -1.57362432E-05 -1.33695567E-04 -4.38500157E-04  1.19303670E-04
  8.43922384E-06 -1.87167253E-04  2.14663532E-05 -2.31457090E-04  5.74737180E-06
  3.03316134E-04 -5.06777475E-06 -1.37281977E-04  2.52211729E-04  3.18220756E-05
  8.29515227E-05 -4.42255518E-05 -2.47278873E-04 -6.28730021E-04  1.91412183E-04
 -4.17874040E-06 -3.27726307E-04  1.62083039E-05  1.10923678E-05 -1.73482989E-05
  2.43964884E-04  2.21101808E-05  3.55891476E-04 -1.45443487E-03 -8.43255069E-05
  4.37172861E-05 -1.87408682E-05  8.10979701E-05 -6.20428659E-04 -2.14122434E-04
  7.00179908E-05 -5.42254471E-05 -1.97656310E-04  9.74957242E-04  7.44852262E-05
  1.94197653E-04 -9.34624680E-06 -1.05844751E-04  6.72281705E-04  3.38089932E-05
 -3.64810214E-05  2.81603361E-05 -6.59970717E-04 -1.24888750E-03  1.39146096E-04
 -5.47250269E-05 -3.34656849E-05 -1.46814958E-05 -6.75066567E-04 -9.64011388E-06
  4.48314923E-04 -3.96534850E-06  8.22688943E-05  8.05522783E-05  1.49317433E-05
 -6.50816471E-05  1.65848907E-05 -6.28080980E-06 -3.78374939E-05  1.26065355E-05
 -1.60938227E-05 -6.42119647E-08 -1.52535499E-05  2.08342210E-05 -1.67480794E-04
 -2.25217073E-04 -2.37622556E-06 -1.57753060E-05  2.60389336E-05 -4.27036983E-05
 -6.77389454E-05 -1.16740388E-05  3.70119888E-05  1.36793743E-04 -1.72423382E-05
  7.29656490E-07  8.39840138E-05  1.98323010E-05 -4.27418909E-05  1.26155970E-05
  4.03992006E-05 -6.62450040E-06  5.17487174E-06 -8.52353676E-05 -6.18334645E-05
 -1.14584287E-04  3.67456716E-05 -8.76679098E-05  7.80037736E-06  8.72591321E-06
  4.43908526E-05  1.32824197E-04  2.54543957E-05  1.00996251E-04  1.77373232E-05
  4.56274707E-05 -3.92324945E-07  2.32246795E-06  4.50460523E-06 -4.88783623E-06
  9.80465573E-07  4.26045331E-06  8.47716873E-07  2.06731037E-05 -2.95145860E-05
  7.29358130E-06 -2.02189057E-05  1.65048018E-06  3.84682640E-06 -1.49525743E-06
  1.81522871E-05 -1.64566514E-04  1.33984448E-06 -1.21944508E-04 -3.71826691E-05
 -6.31872218E-04 -2.80250181E-05 -3.78330142E-04 -1.12188231E-02 -2.50385136E-04
  1.23143420E-04  3.63789054E-03  7.12902085E-05 -3.38722958E-05 -5.78395639E-05
 -1.82797374E-03 -1.00970637E-04 -2.42041616E-03 -8.39880581E-05 -8.81577814E-05
 -3.53707225E-03 -1.81126289E-04 -4.67144207E-03  4.83509004E-04 -1.49609305E-04
 -7.07328093E-05 -6.57758520E-05  1.03638544E+00 -6.32843619E-05  2.99777117E-04
  2.81570114E-02  2.39921411E-04 -6.01559546E-05 -9.01461429E-03 -9.38508899E-06
 -1.18804471E-04 -5.20342646E-04 -8.92991644E-03 -5.34195838E-04 -1.11688076E-02
 -2.25945276E-04 -6.71536213E-04 -1.40773510E-02 -8.16180647E-04 -1.88706828E-02
  1.41682186E-02  7.07227717E-04  6.91434501E-03  8.60610203E-04 -2.26921865E-03
  9.60946613E-04  4.57770837E-02  1.63670667E-02  3.10034409E-02 -9.99198923E-03
 -2.32064339E-03 -6.82032237E-03 -2.22593186E-03  1.09633201E-02  5.00682793E-03
  5.21659992E-03  8.47007637E-03 -3.78118514E-03  1.74047214E-02  8.27873971E-03
  7.92892647E-03  1.41421552E-02 -1.43562408E-02 -6.18585715E-04 -6.84365317E-03
 -1.12785708E-03 -2.40287561E-03 -4.88639488E-04 -4.25033529E-02  1.90918011E-02
 -3.53329404E-02  9.28447490E-03 -2.93594350E-03  7.64249234E-03  4.36714777E-04
 -1.14619766E-02  7.36038895E-03 -3.30370219E-03  7.84713541E-03  9.52145439E-04
 -1.81319488E-02  1.21533344E-02 -4.73258280E-03  1.28686665E-02 -1.88421955E-03
 -2.33081123E-05 -9.37692791E-04  1.51216934E-04 -1.85307951E-04 -3.39982422E-04
 -7.83856558E-03 -3.50534733E-03 -2.02020286E-03  1.73161905E-03  1.52960461E-03
  5.11162402E-04  5.48698831E-04 -2.98197062E-04  1.94610549E-03 -2.29321714E-03
 -1.22308877E-03  8.37083540E-04 -3.78365244E-04  3.53700757E-03 -3.71513576E-03
 -1.54442138E-03  1.66835890E-03  1.08360599E-04  9.03958761E-04  2.84500061E-04
 -1.65603517E-04 -1.75834087E-05  3.67492339E-03 -3.57683868E-03  5.74875655E-03
 -8.48146461E-04  1.35503054E-03 -1.21820120E-03  1.49265872E-03  1.01263782E-03
 -1.85488798E-03  8.84602422E-04  1.45683948E-03  2.43464231E-03  1.60359462E-03
 -2.70271088E-03  1.49179022E-03  2.78583806E-03  1.14665001E-06 -1.01059177E-05
 -1.90167796E-05  9.58102044E-06 -1.58959492E-04  2.84320534E-06  1.45134703E-06
 -1.50173695E-04 -1.40977743E-06 -3.19574952E-04  9.00263679E-04  9.54824245E-04
 -1.46657288E-03 -1.93524821E-02 -1.07780334E-03 -1.01943664E-03 -1.41685593E-02
 -8.29551257E-04 -1.53264253E-04  1.02795167E-03  1.27517195E-03  3.30784473E-04
  2.39827123E-04  2.10899093E-04  4.59145792E-04 -3.59721008E-04  4.53315365E-04
  7.81594533E-03 -1.40185232E-02 -1.80975080E-02 -1.46753667E-02  5.87848430E-02
 -2.20787043E-02 -1.15191256E-02  4.77871207E-02 -1.77446441E-02 -5.07071311E-04
  2.67536532E-03  2.46089926E-03  1.72370996E-05 -1.00620485E-04 -8.13062365E-05
 -1.31619624E-06 -1.00188061E-04 -5.28440800E-05  5.17132652E-04 -2.72480795E-03
 -2.48444085E-03  5.44773490E-05 -1.15346274E-04 -5.67911431E-05  2.87577238E-05
 -9.24638165E-05 -2.35508468E-05  1.68099419E-04 -1.11244308E-03 -1.28388877E-03
 -3.24791034E-04  2.33107846E-04 -2.75348453E-04 -5.85391187E-04 -3.72110898E-04
 -3.01278460E-04 -7.74594380E-03  1.38895223E-02  1.80261873E-02  2.70629464E-02
  5.70704087E-02  9.36744669E-03  2.17151703E-02  4.65637036E-02  7.61778446E-03
  6.79145394E-05 -3.58572798E-04 -3.24470202E-04 -5.98233481E-05 -7.20784607E-04
  3.55220723E-05 -4.43463034E-05 -4.04461023E-04  1.53831792E-05 -5.77201876E-05
  3.05255301E-04  2.92772397E-04 -7.31552775E-05 -7.25195918E-04  4.94429219E-05
 -5.19820596E-05 -3.90711578E-04  1.43650740E-05  2.76308884E-05 -1.69980990E-04
 -1.85602020E-04 -6.21410241E-05  2.75420777E-05 -2.95931146E-05 -1.56737631E-06
  3.88961764E-04 -1.41882901E-04 -9.26482022E-04  1.65307038E-03  2.15304669E-03
 -2.64692340E-03 -1.17768857E-02  8.56197449E-03 -2.09131916E-03 -9.13113714E-03
  7.02093179E-03 -2.08220534E-06  2.26336054E-04  4.06536403E-04 -2.94212006E-03
 -2.28703000E-03 -1.61491598E-03 -2.18527743E-03 -1.94674418E-03 -1.39580494E-03
  8.24661271E-06 -2.60262890E-04 -5.30371036E-04  2.35767729E-03 -2.51974439E-03
  2.54100943E-03  1.95422537E-03 -2.09946864E-03  1.81468026E-03 -1.16563515E-05
  9.05182282E-05  1.31459382E-04 -5.71213334E-06  4.19794987E-05  4.68435814E-05
  9.88211900E-05  3.49878832E-04 -1.48555597E-05  9.97443042E-04 -1.79786950E-03
 -2.24104276E-03 -8.18888925E-03 -1.14148767E-02  5.20748748E-03 -6.51498850E-03
 -8.84882707E-03  4.15281531E-03 -6.56474064E-06  3.04336320E-04  5.90752421E-04
 -3.12222033E-03 -2.53566049E-03 -2.96076556E-03 -2.57668082E-03 -2.01200586E-03
 -2.20626881E-03  6.57925364E-06 -3.42223821E-04 -5.80072436E-04  3.85247173E-03
 -2.83532885E-03  2.15795905E-03  2.88748493E-03 -2.28674574E-03  1.75900024E-03
 -1.09528999E-06  9.90938136E-05  1.57943573E-04 -3.28458704E-04  1.44430341E-04
 -2.36340938E-04 -3.37951307E-04  4.41730181E-04 -2.30797208E-04  3.79652911E-06
 -1.67720925E-05 -2.35861596E-05  8.30241493E-06  5.17757715E-05  1.74740146E-06
 -2.43870932E-05 -2.09931309E-05 -3.89730980E-04  7.97312351E-07  7.29099198E-06
 -2.95041924E-05  1.04373264E-05 -8.10957152E-06  8.83225320E-06  2.02453989E-05
  9.09004002E-05  5.99133657E-05 -3.85331527E-07  2.28725796E-06  4.47135307E-06
  4.85992888E-06 -1.09643851E-06 -4.14493977E-06 -1.02314695E-06 -2.05511983E-05
  2.89906605E-05  1.66429741E-06  3.45952287E-06  7.21288791E-06 -1.98562836E-05
 -1.50055382E-06  1.80983623E-05 -6.54421967E-06  4.07067295E-06 -8.67121607E-05
  6.16368720E-05  1.15414971E-04 -3.58865156E-05  8.70662112E-05 -7.24755280E-06
 -8.22851937E-06  4.43347623E-05  1.32523940E-04  1.98224994E-05  4.95465302E-05
  2.48609787E-05  1.00431189E-04 -3.93210861E-06  8.26486428E-05  8.19472000E-05
 -1.52621939E-05  6.58897365E-05 -1.66698193E-05  6.22360729E-06  3.92121446E-05
 -1.16239186E-05 -1.63401706E-05  5.22984917E-07 -1.68681622E-04 -2.27446785E-04
 -1.55290769E-05  2.05050786E-05 -2.36787778E-06 -1.52086674E-05  2.52606270E-05
  4.19618625E-05  6.76065076E-05  1.14697372E-05 -3.69347780E-05 -1.39002816E-04
  1.54805684E-05  1.16085822E-05  3.96089343E-05  1.96937498E-05 -4.44135403E-05
  4.56121630E-07  8.48096524E-05  2.21915436E-05  3.54594798E-04 -1.45260256E-03
  8.50946422E-05 -4.35418332E-05  1.85560097E-05 -7.53641154E-05  6.16190186E-04
  2.10585601E-04  7.01326145E-05 -5.19653288E-05  7.46298561E-05  1.88866548E-04
 -1.96227564E-04  9.74095004E-04 -9.79665632E-06 -1.05974545E-04  6.91496516E-04
 -3.73065757E-05  3.38091334E-05 -2.88789040E-05  6.69003550E-04  1.24464736E-03
 -1.45729908E-04 -1.06791499E-05  4.42055986E-04 -1.41913453E-05 -6.74411995E-04
 -5.88461010E-05 -4.83402135E-05 -4.80441640E-06 -1.34975430E-04  2.38870297E-04
 -3.06690409E-05 -8.19968653E-05  4.36637749E-05  2.42948026E-04  6.20718441E-04
 -1.91201554E-04 -3.80994461E-06 -3.26511534E-04 -1.66612845E-05  2.42083481E-04
  1.74313548E-05  1.63097988E-05  2.21192945E-06  2.11766259E-05 -1.14363805E-04
  2.76819169E-05  2.37547562E-05  1.62706403E-05  1.35088687E-04  4.36642542E-04
 -1.24591916E-04  2.19118514E-05 -2.36109279E-04  8.58962973E-06 -1.83435988E-04
  5.93582758E-06  3.01815291E-04 -1.00695530E-03  2.45363177E-04 -2.44518034E-04
  7.13352326E-04 -1.87847806E-04  8.04798298E-05 -4.81108925E-03 -3.41039181E-03
  2.33749413E-03  1.01839302E-03  1.70764903E-03 -5.50119308E-04  6.43500175E-04
  5.24428494E-04 -1.56694655E-03 -1.40920500E-03 -1.78100625E-03  1.11715348E-03
  7.40266979E-04 -2.88341788E-03 -2.18155363E-03 -2.51256246E-03 -4.33440424E-04
  2.68075353E-04 -8.62250550E-05 -1.76603437E-04 -1.69413091E-04 -6.46068059E-04
 -1.85586242E-04 -3.51347532E-03  2.91057152E-03 -6.10083007E-05  1.50668161E-03
 -4.57892858E-04 -9.80931944E-04 -3.37568168E-04  1.43758871E-03  1.09871283E-04
  1.98403061E-03 -1.41546946E-03 -5.73910239E-04  1.84115711E-03  1.97757856E-04
  3.38029845E-03  1.35820868E-02  9.48941507E-04  6.40188355E-03  8.12903336E-04
 -1.97259317E-03 -1.13587855E-03  3.21597808E-02  9.22096477E-03 -4.23671291E-02
 -7.31686613E-03 -8.33088668E-04  9.55267438E-03  5.29847863E-03 -1.18066726E-02
 -5.65405025E-03  2.65942308E-03  4.39553001E-03  8.20267268E-03 -1.85976423E-02
 -9.31653125E-03  3.88736628E-03  7.28496279E-03 -1.48967626E-02 -4.39867547E-04
 -6.70289351E-03 -7.40334837E-04 -2.79751448E-03  9.02395927E-04 -3.24222291E-02
  2.66180678E-02  4.42057550E-02  7.31276667E-03 -4.59213364E-03 -9.88728260E-03
 -2.82465180E-03  1.03893560E-02 -1.04527106E-02  1.61390927E-03  7.54091526E-03
 -4.11715481E-03  1.62061321E-02 -1.66652426E-02  3.05432614E-03  1.19829380E-02
 -1.04253739E-03  1.36063158E-06 -5.91967154E-04 -1.62492507E-04 -5.97897883E-04
  2.25673632E-04 -1.57282041E-03 -1.06776999E-02  2.21835322E-03  3.97208152E-04
  3.63894023E-03 -6.47424687E-04 -4.13683551E-04  3.69995134E-04  2.33058089E-03
 -5.09227557E-04 -1.73746599E-03 -7.76596747E-04  6.07361201E-04  4.47490746E-03
 -9.15267635E-04 -3.32356969E-03  3.00366708E-03 -8.93876526E-04  5.62846161E-04
 -4.08872458E-04  1.03634091E+00  5.53081201E-04  1.16923086E-03  2.72409960E-02
 -1.66744901E-03 -1.71025033E-04 -9.60867610E-03  4.89898112E-04 -2.76213806E-03
  3.02414391E-03  1.14645858E-02 -2.78897411E-03 -7.32722861E-03 -4.30932139E-03
  4.87146688E-03  1.71658200E-02 -4.38584792E-03 -1.26523515E-02  4.15201342E-05
 -1.99952377E-04 -1.93498547E-04 -6.60997296E-05 -7.10507702E-04  1.46464856E-04
 -5.25980071E-05 -3.54262957E-04  1.08628665E-04  2.22459893E-05 -1.02277176E-04
 -9.32176946E-05 -1.31053125E-04 -7.20270396E-04  9.75896939E-05 -8.97509255E-05
 -3.29068041E-04  5.80812630E-05  7.55965905E-06  1.43192660E-04  3.40299915E-04
 -2.16033998E-03 -1.71694540E-03  2.64135826E-03 -1.55245055E-03 -1.45161290E-03
  2.14982589E-03  1.50289493E-05 -3.78235392E-04 -7.23125356E-04  1.62711129E-03
 -3.39587766E-03 -3.75400914E-03  1.39116472E-03 -2.69622379E-03 -2.73150529E-03
 -4.78036604E-04  2.55890398E-03  2.26366552E-03 -4.49529477E-05 -4.50450223E-05
  8.09476815E-05 -7.09878364E-05 -6.60713158E-05  1.19065741E-04  5.43186263E-04
 -2.85973404E-03 -2.56057383E-03 -2.34362711E-05 -1.20408692E-04  5.11749406E-05
 -2.28015158E-06 -1.24211370E-04  5.15360151E-06  1.29491629E-05 -3.94864104E-04
 -6.66484190E-04  3.20856338E-03 -3.47818634E-03 -2.76864359E-03  2.30650554E-03
 -2.76044634E-03 -2.15737024E-03  4.34512170E-06  1.58913528E-04  4.14287788E-04
 -1.97978146E-03 -1.72866015E-03  2.95338931E-03 -1.71812790E-03 -1.40749260E-03
  2.22290299E-03  5.07896177E-06 -5.96778510E-05 -7.99355939E-05  2.48166777E-05
 -1.61986544E-04 -3.53556533E-05  2.13761621E-05 -1.64240015E-04 -2.21320269E-05
 -2.04764041E-03  5.75436146E-03  6.57413690E-03 -6.92169807E-03 -1.80198959E-02
  9.21500444E-03 -5.11424450E-03 -1.31806905E-02  6.77491242E-03  5.15373639E-05
 -2.32090094E-04 -2.70430927E-04 -1.84782065E-05  4.32152103E-05  1.61412679E-04
  1.69668768E-05  3.80344691E-04  1.09338848E-04  8.08472284E-05 -1.04319661E-04
 -1.04496146E-04  2.12879349E-04 -1.27107660E-02  1.27378453E-03  1.83184307E-04
 -9.80026539E-03  8.91473386E-04 -1.11460738E-04  8.58689215E-04  1.01901384E-03
  1.81906667E-04  3.05053150E-04 -2.31956979E-04  2.71211961E-04 -3.96378640E-04
 -3.89556892E-04  8.00714759E-03 -1.43627150E-02 -1.83679161E-02 -9.86846312E-03
  6.35773856E-02  1.54685244E-02 -7.66673411E-03  5.14201717E-02  1.22852735E-02
  3.76143677E-04 -6.23954033E-04 -7.84345050E-04 -4.03921253E-03 -1.22291602E-02
 -6.77700468E-04 -3.07617802E-03 -9.37809967E-03 -5.75884195E-04  4.45126827E-05
 -1.98895493E-04 -1.81061444E-04 -1.49137563E-04  5.99328049E-05  4.81687061E-05
 -3.91987125E-05  3.35251528E-04 -3.69181242E-07 -7.54387951E-03  1.36042652E-02
  1.75170462E-02  2.09364749E-02  5.25392876E-02 -2.56641278E-02  1.67572606E-02
  4.28105451E-02 -2.07510713E-02  2.07661237E-04 -1.29420172E-03 -1.43798830E-03
 -3.05420004E-04  2.33989887E-04  4.18009879E-04 -4.79196285E-04 -3.73640728E-04
  5.85217907E-04 -9.65032303E-06  6.27301975E-04  1.06738753E-03 -1.53679208E-03
  4.68676695E-04  2.04764515E-03 -1.35466022E-03  7.48568256E-04  1.81668837E-03
 -5.26852049E-07  6.43039028E-05 -2.06747437E-04 -5.45821052E-05  1.24989538E-05
 -7.51228755E-05  4.59884826E-04 -2.98118247E-05  7.05271957E-04 -2.68881166E-06
  2.08436988E-05 -8.68065264E-06  2.84351338E-05 -1.00955228E-06  2.55395341E-05
  3.52621981E-07  3.64994836E-05  4.17303598E-05 -6.02394563E-07  6.60660317E-06
 -1.21415977E-05  6.82990503E-06 -6.53899644E-07 -4.56886894E-06 -7.96066293E-06
 -3.31590364E-05  1.11216916E-05  2.95772276E-06 -9.45893493E-06  7.65877186E-06
 -7.71064030E-06  1.21495009E-07  3.32200008E-05 -9.28294075E-06 -7.63304618E-06
  4.83258831E-05  8.06525214E-05  1.37416416E-04 -3.62162455E-06  3.85033293E-05
 -9.49220709E-05 -4.66733877E-05  1.01327360E-05  6.37592459E-05  5.37615487E-07
 -1.68946385E-05  1.41311703E-05  1.17628845E-04 -2.63967740E-06  7.49931316E-05
 -7.11860873E-06 -2.58737308E-05  4.89798827E-05 -4.29418641E-05 -2.75009453E-05
 -4.41679255E-05 -1.34134454E-04 -5.19135500E-06 -7.70297253E-05 -8.27229464E-05
 -8.27303325E-05 -7.12289091E-06  6.20909768E-05 -5.69530350E-06  1.28508432E-05
  5.33880035E-05  3.02605740E-05  1.51623145E-05 -2.77620005E-06 -2.45443310E-05
 -1.00672105E-04 -1.51847333E-05 -3.07941708E-07  9.47018719E-06  1.22351229E-05
 -3.70106451E-05  1.81737094E-05  7.34045789E-05  2.05795090E-05  1.33039752E-04
 -5.66788279E-04  7.12495306E-05 -5.19030498E-05  1.74975366E-05 -1.87744435E-04
  2.50522108E-04 -2.45337132E-04  1.71377203E-05  1.80593042E-04  1.67021036E-05
 -5.26131123E-05 -2.06286422E-05  1.09713457E-04 -2.55580558E-06 -1.55109748E-05
 -3.05881582E-04 -3.10742634E-05 -2.01432776E-05  4.43417556E-05 -2.30746062E-04
 -3.79047674E-05  7.80941953E-05 -4.36894434E-06  1.02510573E-04 -8.34549432E-06
  1.13611646E-04 -2.85500945E-05 -1.02540744E-04 -4.93797290E-06  6.99674577E-07
  4.88205882E-04 -1.84479742E-05 -9.76616123E-05 -4.24576376E-06  4.75437952E-04
  1.24913928E-03  1.32360139E-04 -6.19183689E-05 -2.23748111E-04 -4.09004569E-05
  4.36842735E-04 -1.34773686E-04 -1.20220214E-04  9.02308313E-07 -1.26304172E-06
 -1.51981807E-04  2.25588023E-06  1.06229608E-05 -5.49921413E-05  1.11123948E-04
  1.43970143E-04 -3.54991815E-06  5.19972556E-07 -6.37321353E-05  1.12898554E-05
 -7.66319032E-05  3.96422055E-06  1.16399054E-04 -4.33453382E-04  2.67196773E-04
 -8.59329382E-05  1.76919388E-04  1.68960801E-04  6.44755128E-04  1.87952282E-04
  3.51450374E-03 -2.90682528E-03  5.98790518E-05 -1.50814564E-03  4.57543342E-04
 -9.79758102E-04 -3.37095765E-04  1.43814296E-03  1.09512097E-04  1.98473270E-03
 -1.41428310E-03 -5.72431793E-04  1.84184989E-03  1.97092806E-04  3.37907569E-03
 -1.00324830E-03  2.45486876E-04 -2.42389389E-04 -7.13163876E-04  1.88222948E-04
 -8.02730374E-05  4.80106006E-03  3.40785702E-03 -2.33333903E-03 -1.01513413E-03
 -1.70602651E-03  5.48731712E-04  6.43582177E-04  5.23308491E-04 -1.56680834E-03
 -1.40718559E-03 -1.78049457E-03  1.11658411E-03  7.38325872E-04 -2.88300320E-03
 -2.17772184E-03 -2.51142423E-03 -1.48988475E-02 -4.42630387E-04 -6.69799879E-03
  7.41543255E-04  2.79947850E-03 -9.03858141E-04  3.24213940E-02 -2.66216916E-02
 -4.42029217E-02 -7.31413721E-03  4.59342766E-03  9.89047907E-03 -2.82306693E-03
  1.03905537E-02 -1.04543474E-02  1.61483747E-03  7.54273480E-03 -4.11460913E-03
  1.62073605E-02 -1.66630794E-02  3.05509383E-03  1.19831814E-02  1.35823444E-02
  9.48218395E-04  6.40088072E-03 -8.12749163E-04  1.97140504E-03  1.13586918E-03
 -3.21612455E-02 -9.22381290E-03  4.23650597E-02  7.31805886E-03  8.33869226E-04
 -9.55486314E-03  5.29787464E-03 -1.18075834E-02 -5.65465022E-03  2.66020947E-03
  4.39659617E-03  8.20103625E-03 -1.85975469E-02 -9.31395977E-03  3.88805609E-03
  7.28412786E-03  2.98539058E-03 -9.00685856E-04  5.45751169E-04  4.03283734E-04
 -1.03634087E+00 -5.48810048E-04 -1.18638950E-03 -2.72350843E-02  1.67223989E-03
  1.75332359E-04  9.61699175E-03 -4.90584126E-04 -2.75388129E-03  3.02188813E-03
  1.14680372E-02 -2.77883206E-03 -7.33254706E-03 -4.29446046E-03  4.86639756E-03
  1.71617432E-02 -4.36865565E-03 -1.26507398E-02 -1.04182085E-03  1.28131119E-06
 -5.90904865E-04  1.62570343E-04  5.97572899E-04 -2.25682778E-04  1.57300544E-03
  1.06748697E-02 -2.21750525E-03 -3.98079123E-04 -3.63990646E-03  6.46882825E-04
 -4.13620053E-04  3.69969643E-04  2.33093175E-03 -5.09225035E-04 -1.73729834E-03
 -7.75779358E-04  6.07029347E-04  4.47419915E-03 -9.15311245E-04 -3.32301796E-03
  2.21183504E-05 -1.01525913E-04 -9.26317926E-05  1.30871641E-04  7.20370171E-04
 -9.74181477E-05  8.99958081E-05  3.28587439E-04 -5.77747148E-05  4.14664026E-05
 -1.99561923E-04 -1.93204717E-04  6.62041546E-05  7.10284246E-04 -1.46200470E-04
  5.26950154E-05  3.54072795E-04 -1.08542763E-04  1.50740897E-05 -3.78808117E-04
 -7.23465060E-04 -1.62785365E-03  3.39605241E-03  3.75329526E-03 -1.39166415E-03
  2.69637798E-03  2.73070140E-03  7.24776834E-06  1.44596426E-04  3.42405724E-04
  2.16045548E-03  1.71719095E-03 -2.64164010E-03  1.55193171E-03  1.45154381E-03
 -2.14965210E-03  5.43343718E-04 -2.86024894E-03 -2.56095858E-03  2.45943415E-05
  1.19819830E-04 -5.23116431E-05  2.75180507E-06  1.23922737E-04 -5.30455371E-06
 -4.77951006E-04  2.55911946E-03  2.26343178E-03  4.50130658E-05  4.57899718E-05
 -8.11853608E-05  7.13865351E-05  6.65606496E-05 -1.19757453E-04  4.50638258E-06
  1.57899749E-04  4.13520856E-04  1.97982291E-03  1.72905103E-03 -2.95407649E-03
  1.71822501E-03  1.40770785E-03 -2.22286372E-03  1.29202460E-05 -3.94861045E-04
 -6.66654696E-04 -3.20864409E-03  3.47802136E-03  2.76862460E-03 -2.30598211E-03
  2.76007857E-03  2.15662081E-03 -2.04374182E-03  5.74309896E-03  6.56077067E-03
  6.90841754E-03  1.80278829E-02 -9.19940824E-03  5.10466063E-03  1.31874055E-02
 -6.76304693E-03  5.12525851E-06 -5.99768792E-05 -8.03574659E-05 -2.46459141E-05
  1.61967947E-04  3.51280620E-05 -2.11739094E-05  1.64212535E-04  2.21042625E-05
  8.13609779E-05 -1.06453069E-04 -1.06403239E-04 -2.14874775E-04  1.27144954E-02
 -1.27647096E-03 -1.85217399E-04  9.80127909E-03 -8.93849547E-04  5.15454641E-05
 -2.32091440E-04 -2.69981131E-04  1.87200480E-05 -4.31922103E-05 -1.61522584E-04
 -1.65816825E-05 -3.79815099E-04 -1.09034615E-04  8.00030713E-03 -1.43388752E-02
 -1.83367965E-02  9.87195831E-03 -6.35529521E-02 -1.54671861E-02  7.67006825E-03
 -5.13975526E-02 -1.22836356E-02 -1.11521340E-04  8.59034479E-04  1.01833145E-03
 -1.82754325E-04 -3.03738313E-04  2.32804685E-04 -2.71317005E-04  3.96961259E-04
  3.89676455E-04  4.44200554E-05 -1.98493415E-04 -1.80615018E-04  1.48712604E-04
 -6.04735366E-05 -4.79022889E-05  3.89747412E-05 -3.34966721E-04  2.99919934E-07
  3.75036103E-04 -6.20984093E-04 -7.80563523E-04  4.03002929E-03  1.22301261E-02
  6.75328610E-04  3.06848535E-03  9.37666088E-03  5.74230198E-04  2.07608744E-04
 -1.29431037E-03 -1.43760349E-03  3.05092240E-04 -2.34761913E-04 -4.17131692E-04
  4.78233018E-04  3.73232928E-04 -5.84260218E-04 -7.55064469E-03  1.36263244E-02
  1.75432586E-02 -2.09451371E-02 -5.25656679E-02  2.56693244E-02 -1.67643344E-02
 -4.28304913E-02  2.07544942E-02 -9.87972529E-06  6.27230189E-04  1.06763145E-03
  1.53491328E-03 -4.68701942E-04 -2.04500177E-03  1.35277173E-03 -7.49137902E-04
 -1.81384855E-03 -2.66101053E-06  2.07673748E-05 -9.02289094E-06 -2.83239729E-05
  1.87384134E-06 -2.53513811E-05 -6.39287434E-07 -3.58137005E-05 -4.22774704E-05
 -3.95460183E-07  6.40869720E-05 -2.08221853E-04  5.41415803E-05 -1.11907341E-05
  7.47027999E-05 -4.59815524E-04  1.28562354E-05 -7.07976181E-04  9.26464635E-07
 -1.02107167E-06 -1.51452529E-04 -1.97905587E-06 -9.60536317E-06  5.49794400E-05
 -1.12231192E-04 -1.46455074E-04  1.47839021E-06  1.15220478E-05 -7.91831135E-05
  5.29969350E-07 -6.27263456E-05  4.03139006E-06  1.16671558E-04 -4.99607563E-06
  1.80276156E-06  4.90525739E-04  1.71141570E-05  9.44193034E-05  2.71484434E-06
 -4.76679306E-04 -1.23963727E-03 -1.38585853E-04 -6.18314974E-05 -2.18635935E-04
 -1.35111175E-04 -1.22997842E-04 -4.14408834E-05  4.37410268E-04  2.06712164E-05
  1.31790251E-04 -5.74396352E-04 -7.13203077E-05  5.06056570E-05 -1.82615526E-05
  1.97107542E-04 -2.48421341E-04  2.55566117E-04  1.67875125E-05  1.88814304E-04
 -2.02458133E-05  1.08591213E-04  1.63517146E-05 -5.31155610E-05 -2.48003854E-06
 -1.51105189E-05 -3.06150167E-04  3.12756193E-05  2.05734556E-05 -4.37304553E-05
  2.29959298E-04  3.70963918E-05 -7.93153887E-05 -2.82725405E-05 -1.02553272E-04
 -7.94198388E-06  1.12284211E-04 -4.30638997E-06  1.03202166E-04 -2.64990468E-06
  7.46791564E-05 -7.41625183E-06  2.56818010E-05 -4.86689292E-05  4.25724322E-05
  2.92685237E-05  4.38017789E-05  1.34264907E-04 -5.04655526E-06 -7.77908548E-05
 -6.89957271E-06  6.16141852E-05 -8.22438187E-05 -8.10103346E-05 -5.72173598E-06
  1.24944156E-05  5.41682391E-05 -3.07712535E-05 -1.52951788E-05  2.83173335E-06
  2.45474757E-05  9.89144077E-05  1.35233523E-05  1.83534137E-05  7.25066143E-05
  1.22910720E-05 -3.55079752E-05 -1.78876243E-07  9.26405221E-06 -9.29287844E-06
 -6.91412549E-06  4.81653590E-05 -8.11884115E-05 -1.37690476E-04  4.74506412E-06
 -3.88888440E-05  9.51615512E-05  4.66923676E-05  1.02594120E-05  6.35694771E-05
  1.46946835E-05  1.17842704E-04 -7.38693543E-07 -1.93782800E-05 -5.97951241E-07
  6.69911486E-06 -1.22281660E-05 -6.80366532E-06  6.39963247E-07  4.63699048E-06
  7.99172085E-06  3.26602038E-05 -1.17064051E-05  7.74383387E-06 -8.18593470E-06
  2.95957285E-06 -9.01314136E-06  1.27591660E-07  3.28041208E-05 -1.52919632E-02
  7.71445588E-04 -5.55436706E-03  4.35141267E-03 -2.02709282E-04  2.02782172E-03
 -5.57659780E-02  8.28465967E-03  3.33107238E-02  1.21941738E-02 -1.88642184E-03
 -8.87681487E-03  3.74554212E-03  9.95099907E-03 -1.43306918E-03 -1.35551228E-02
  3.54381398E-03  6.12841372E-03  1.55864214E-02 -2.23265522E-03 -2.24668509E-02
  5.71556297E-03  8.31463868E-03  1.68481914E-03  4.59823127E-03  1.05017326E-03
 -3.28231298E-04 -2.80520853E-03  1.32175272E-02 -3.09819995E-03 -2.58231427E-02
 -4.76088576E-03  8.03499225E-04  6.62164306E-03  6.96216716E-03 -5.01314841E-03
  1.41700274E-03  3.61411336E-04 -6.96321208E-04  1.14349891E-02 -7.66363960E-03
  2.31848280E-03  7.40540964E-04 -1.09319728E-03 -4.49044650E-03  1.18211868E-03
 -1.49613247E-03  1.50053060E-03  2.69481144E-03 -1.66598537E-03 -1.03069788E-02
 -8.76156190E-03  1.85235617E-02  8.25728669E-04  1.59406965E-03 -3.62064937E-03
 -1.17981265E-03  4.30390524E-03  4.76242371E-03  7.93002772E-04 -1.27541159E-03
 -1.28859191E-03  6.74697169E-03  7.61364279E-03  1.29104112E-03 -1.55853892E-03
 -1.87364907E-03  1.31455343E-03 -4.09583508E-04  1.14505827E-03 -2.76584036E-03
 -1.36119719E-03 -2.72055074E-03  9.10408330E-03  8.99009093E-03 -6.82307113E-04
 -1.57295126E-03 -1.47229102E-03  9.00302402E-04  1.34676880E-03 -3.53026477E-03
  1.97675995E-03  1.16408543E-04  1.93412784E-03  2.17549492E-03 -5.47709327E-03
  2.90844763E-03 -2.90649814E-04 -5.18785052E-03  2.23919889E-06 -2.71137279E-03
 -1.79378198E-04  1.66709019E-04  1.07259727E-03  2.67291159E-03  1.63702108E-03
  1.05024318E-02 -2.11107599E-03 -4.07207056E-04 -3.31110323E-03 -1.95636223E-03
 -6.47937350E-04 -3.60799873E-04  1.11672039E-03 -9.53368784E-05 -3.54873842E-03
 -1.60950880E-03 -6.34248684E-04  2.18277442E-03 -2.07044880E-04  1.45347413E-02
 -4.50798532E-03  2.87129277E-03 -1.03819256E+00  4.15552490E-04  2.79415593E-03
 -2.35030660E-02 -1.09009191E-03 -7.65997108E-03  1.08929495E-02  1.66357639E-04
  3.14410882E-03 -1.29444366E-02  3.12703750E-03 -3.10560256E-03  3.24754094E-03
  4.37464437E-04 -2.05070309E-02  5.45607002E-03 -4.76059538E-03  6.14165186E-03
  5.96239958E-04  5.59514584E-04 -2.89686925E-03 -2.63783242E-03  6.60323278E-05
  1.09103104E-04  5.07704170E-04  1.64650820E-05  4.79165233E-05  3.70709772E-04
 -2.49758434E-04  1.42159346E-03  1.21029199E-03 -2.52726498E-04  1.03830772E-04
  2.31871623E-04 -2.51240251E-04  7.36915505E-05  2.70129985E-04  5.52402334E-05
 -8.13041403E-04 -1.37037416E-03  7.15183063E-03  1.70303670E-03 -2.99179236E-03
  5.57143389E-03  1.07210878E-03 -1.99796830E-03  4.17908114E-05 -2.78972826E-04
 -3.03650175E-04 -2.40506623E-04 -1.07729450E-03  6.64670366E-04 -1.81153843E-04
 -8.40286437E-04  7.35749953E-04  2.04618988E-04 -9.65781871E-04 -9.87750127E-04
  2.95311842E-04  2.07578294E-04  5.80599711E-04  1.87710908E-04  1.27985149E-04
  4.01430412E-04  1.11611001E-04 -4.71424908E-04 -5.50176977E-04  2.64777669E-04
 -1.33696537E-04  6.13725214E-04  1.59694490E-04 -6.30771617E-05  4.27612922E-04
  5.45909569E-05 -7.73107928E-04 -1.24696580E-03  6.22947883E-03 -2.89811731E-03
 -2.08917372E-03  4.98133680E-03 -1.96301973E-03 -1.34487679E-03  4.31075538E-05
 -3.33872436E-04 -3.98973511E-04  3.43677659E-04  1.56557571E-03 -1.91311953E-04
  3.24623423E-04  1.27797696E-03  7.73257190E-05  2.77405949E-05 -3.01881173E-04
 -4.21669060E-04  2.86194842E-04 -2.64354429E-05 -1.76641135E-04  2.50013550E-04
 -1.02856836E-05 -1.01656254E-04 -9.89833724E-03  2.77858763E-02  3.19551861E-02
 -1.39402912E-02  6.90977789E-03  4.45196888E-02 -1.05865827E-02  5.13682278E-03
  3.28752231E-02  3.62057814E-04 -1.82030616E-03 -2.37935325E-03 -3.96103602E-04
  1.15930675E-04  8.64771650E-04 -2.05519692E-04  7.90988447E-05  1.19323675E-03
 -5.13075384E-03  9.38136337E-03  1.21451349E-02 -1.58100100E-02 -8.83915835E-04
 -3.92456150E-02 -1.31429736E-02 -8.00102604E-04 -3.23736110E-02  2.48913967E-04
 -1.14610917E-03 -1.17010743E-03 -3.82690237E-04  4.88302440E-04  5.57086036E-04
 -4.92899119E-04  4.18206883E-04  1.61651661E-04  4.12952250E-04 -5.79286932E-04
 -2.91753431E-04  1.06166577E-02  5.21497657E-03  3.15506121E-03  8.54970001E-03
  3.54302533E-03  1.81982584E-03  7.28302082E-03 -1.28199825E-02 -1.62537442E-02
 -5.79889269E-02  4.72453911E-03 -1.86463219E-02 -4.62014512E-02  3.71984796E-03
 -1.50388895E-02  1.10393168E-04 -1.94187624E-04 -1.65908084E-04 -7.95078291E-04
  6.82848851E-05 -7.07481897E-05 -1.07630199E-04 -4.24075704E-06  2.76391218E-05
  1.81434369E-03 -3.10265946E-03 -3.51845642E-03  5.81920525E-03 -1.62688555E-02
  8.84192089E-03  4.78288227E-03 -1.26647361E-02  6.31780051E-03  2.19367497E-04
 -9.51313315E-04 -9.36091259E-04 -4.18387747E-04 -3.62178937E-04  5.79002371E-04
 -4.90151809E-04 -2.45582013E-04  1.42306615E-04 -4.69580468E-05  3.05996817E-03
  5.02305419E-03 -7.59779875E-03  1.53544295E-03  9.80160303E-03 -7.13876556E-03
  1.36876833E-03  8.74662437E-03 -6.95452642E-06  2.12840128E-04 -1.03020426E-03
 -3.39492787E-05 -1.68101641E-04 -4.23215392E-05  4.31781450E-04  7.27281191E-04
  5.16798209E-04 -2.63701653E-05  7.84354995E-05  4.32161311E-04  1.42078578E-04
  1.98900650E-05 -3.32417381E-05  1.98777809E-05 -1.11099307E-04 -7.52027646E-05
 -1.30079550E-05 -1.49781226E-05  1.52244600E-04  7.81372743E-05 -1.28650100E-06
 -1.45788188E-05  1.42881443E-04  2.53341505E-05 -1.21747354E-04  1.49661024E-05
  8.43115252E-05  6.60869846E-06  1.83608045E-04  1.89985644E-05  8.58027721E-05
 -6.96286896E-05  1.11193049E-04  3.92395282E-04  2.93703519E-04 -3.05898953E-05
  6.16690677E-05  3.14380761E-04  2.05817669E-06 -2.35570833E-04  1.27718783E-04
  4.03393178E-04  1.09986491E-04  3.43032922E-04  1.91115024E-04  4.82631817E-04
 -4.90747208E-05  1.05552842E-04 -3.63376351E-05  1.71892712E-04 -3.61634095E-05
  4.46472662E-05  2.51761111E-04 -2.77950354E-05 -1.92144559E-04  9.21167459E-05
  2.51089489E-04  8.80107705E-05  4.67037351E-04  7.72149571E-05  4.11726986E-04
 -6.15910716E-05  2.82036032E-04  2.72627921E-05  1.91914028E-04 -4.73383560E-05
 -7.60392356E-05  4.56060701E-04  1.08044072E-04 -2.14664184E-04 -1.06694058E-04
  1.01887034E-04  8.21646920E-05  4.03446153E-04  1.54470509E-04  4.89035603E-04
 -2.12815385E-05  2.40271805E-04  2.41251989E-04 -8.92397750E-05  1.23140238E-04
 -9.69058549E-06  8.27205315E-04  4.52714932E-04  1.23344427E-03  1.99174356E-05
 -1.26877562E-03 -1.59943625E-05  7.04575550E-05 -3.21066363E-04 -5.14613691E-04
  9.05094652E-06  4.27686389E-04 -5.99029992E-04  5.33100866E-05  4.14306189E-05
  3.11465758E-05  2.88453455E-04 -7.84248993E-05  9.08730261E-04  5.64102823E-05
 -1.16673463E-04  2.39459073E-05 -6.16265974E-04 -1.86091689E-04 -1.14698929E-04
 -7.65249046E-06 -4.13433678E-04  2.93320393E-03 -1.41098826E-04  1.67544936E-05
 -4.40455853E-04  2.43737474E-03  5.31100994E-04  1.69765792E-03 -1.31725872E-04
 -1.23417741E-03 -9.62170067E-05 -1.13586004E-03 -3.88173014E-04 -8.58086122E-04
  1.74603057E-05  2.33318054E-04 -5.90128717E-04  1.15266151E-05 -3.94527275E-05
 -4.44670769E-06  6.99225018E-04  4.20871638E-05  5.89971569E-04  4.66120465E-05
  1.99318480E-04  8.46294087E-05 -6.84915843E-04  6.77549618E-05 -1.78229336E-04
  8.31516627E-03  1.68390150E-03  4.61132835E-03 -1.04929652E-03  3.27618274E-04
  2.80612788E-03 -1.32233427E-02  3.09130815E-03  2.58243795E-02  4.76706339E-03
 -7.99916497E-04 -6.62129057E-03  6.96408611E-03 -5.01483127E-03  1.41450444E-03
  3.62078222E-04 -6.94420038E-04  1.14309282E-02 -7.67384721E-03  2.31498590E-03
  7.44860562E-04 -1.09187758E-03 -1.52847619E-02  7.70598966E-04 -5.54980988E-03
 -4.35024760E-03  2.01908749E-04 -2.02663859E-03  5.57403450E-02 -8.27399591E-03
 -3.32923841E-02 -1.21842567E-02  1.88621209E-03  8.86838701E-03  3.74559834E-03
  9.95162187E-03 -1.43186816E-03 -1.35540076E-02  3.54033264E-03  6.12198732E-03
  1.55807768E-02 -2.23222079E-03 -2.24529128E-02  5.70761044E-03 -1.87730004E-03
  1.31410752E-03 -4.09301825E-04 -1.14370797E-03  2.76690869E-03  1.36142251E-03
  2.73640929E-03 -9.10899517E-03 -9.00220855E-03  6.75288706E-04  1.57358734E-03
  1.47537743E-03  8.99981096E-04  1.34799670E-03 -3.53402862E-03  1.97839338E-03
  1.17633428E-04  1.93202186E-03  2.17802407E-03 -5.48284245E-03  2.91162023E-03
 -2.82445034E-04 -4.49037693E-03  1.18177954E-03 -1.50252734E-03 -1.50069324E-03
 -2.69422850E-03  1.66521366E-03  1.03142268E-02  8.76089316E-03 -1.85186354E-02
 -8.32077483E-04 -1.59337078E-03  3.62077200E-03 -1.17779328E-03  4.30402529E-03
  4.76116734E-03  7.92750772E-04 -1.27542156E-03 -1.28755781E-03  6.74706832E-03
  7.60993198E-03  1.28883586E-03 -1.56209891E-03  1.45313804E-02 -4.50718586E-03
  2.85887571E-03  1.03819360E+00 -4.09076566E-04 -2.79429880E-03  2.34812428E-02
  1.09681591E-03  7.65650016E-03 -1.08737036E-02 -1.69425338E-04 -3.14268619E-03
 -1.29504643E-02  3.12530030E-03 -3.10330465E-03  3.24570552E-03  4.38676585E-04
 -2.05026742E-02  5.45627874E-03 -4.75596063E-03  6.11031138E-03  6.04237463E-04
 -5.18679770E-03  3.04737396E-06 -2.71942078E-03  1.79948059E-04 -1.66528346E-04
 -1.07205196E-03 -2.66847379E-03 -1.63525162E-03 -1.04983889E-02  2.11209857E-03
  4.06236546E-04  3.31021572E-03 -1.95611885E-03 -6.48417605E-04 -3.61143527E-04
  1.11632642E-03 -9.57193019E-05 -3.54396817E-03 -1.61095436E-03 -6.33048061E-04
  2.18083397E-03 -2.08142348E-04 -2.49716122E-04  1.42124583E-03  1.20946635E-03
  2.54476338E-04 -1.03980829E-04 -2.33479329E-04  2.54128690E-04 -7.39611799E-05
 -2.73791562E-04  5.59850624E-04 -2.89814893E-03 -2.63899121E-03 -6.49966925E-05
 -1.08996445E-04 -5.03055533E-04 -1.51535550E-05 -4.76788780E-05 -3.67176751E-04
  4.19507520E-05 -2.79661184E-04 -3.04293128E-04  2.40782819E-04  1.07817372E-03
 -6.64766840E-04  1.81296779E-04  8.40684196E-04 -7.34010322E-04  5.56693771E-05
 -8.15076678E-04 -1.37244032E-03 -7.15060251E-03 -1.70256803E-03  2.99127044E-03
 -5.56832773E-03 -1.07224870E-03  1.99781090E-03  1.11677962E-04 -4.71794727E-04
 -5.50229112E-04 -2.64727215E-04  1.33760816E-04 -6.14139451E-04 -1.58259951E-04
  6.36139422E-05 -4.27764724E-04  2.04483165E-04 -9.65194066E-04 -9.87477948E-04
 -2.95527841E-04 -2.07877872E-04 -5.80245763E-04 -1.86851800E-04 -1.28594407E-04
 -4.00851227E-04  4.28718107E-05 -3.32927038E-04 -3.95542529E-04 -3.43281471E-04
 -1.56551813E-03  1.91561433E-04 -3.23040104E-04 -1.27766010E-03 -7.59976823E-05
  5.43198028E-05 -7.71402217E-04 -1.24609786E-03 -6.23025882E-03  2.89843754E-03
  2.08983016E-03 -4.97826256E-03  1.96391728E-03  1.34559257E-03 -9.89825999E-03
  2.77851585E-02  3.19611667E-02  1.39326237E-02 -6.89542113E-03 -4.45247768E-02
  1.05785743E-02 -5.12607478E-03 -3.28770795E-02  2.77394435E-05 -3.01858797E-04
 -4.22389794E-04 -2.85966648E-04  2.62383234E-05  1.76635330E-04 -2.49891369E-04
  1.04376983E-05  1.02165323E-04 -5.13261640E-03  9.38731580E-03  1.21490683E-02
  1.58139098E-02  8.85185185E-04  3.92542984E-02  1.31440657E-02  8.02019273E-04
  3.23830957E-02  3.61964656E-04 -1.82072052E-03 -2.37551333E-03  3.96131782E-04
 -1.14934018E-04 -8.64997798E-04  2.03977286E-04 -7.94837774E-05 -1.19156372E-03
  4.13197343E-04 -5.76540608E-04 -2.95341399E-04 -1.06080665E-02 -5.21941785E-03
 -3.15603562E-03 -8.53986262E-03 -3.54917663E-03 -1.82368087E-03  2.48839282E-04
 -1.14544168E-03 -1.16975204E-03  3.83298244E-04 -4.89024483E-04 -5.57497079E-04
  4.92381078E-04 -4.18182293E-04 -1.63653981E-04  1.10425713E-04 -1.94068750E-04
 -1.67164351E-04  7.95463928E-04 -6.89278025E-05  7.06648873E-05  1.09936575E-04
  3.91990609E-06 -2.81280308E-05  7.28308087E-03 -1.28219110E-02 -1.62488666E-02
  5.79895165E-02 -4.71528034E-03  1.86458809E-02  4.61942171E-02 -3.71102403E-03
  1.50378520E-02  2.19574460E-04 -9.52683065E-04 -9.38276211E-04  4.18647087E-04
  3.62094855E-04 -5.78926751E-04  4.89705084E-04  2.45252117E-04 -1.44011629E-04
  1.81594205E-03 -3.10821003E-03 -3.53024560E-03 -5.82498041E-03  1.62758834E-02
 -8.84262021E-03 -4.78351911E-03  1.26715075E-02 -6.32125512E-03 -4.74417433E-05
  3.06045613E-03  5.02494136E-03  7.59425046E-03 -1.53332186E-03 -9.79958581E-03
  7.13343736E-03 -1.36613052E-03 -8.74253959E-03 -2.61896140E-05  7.80271483E-05
  4.29282042E-04 -1.41450930E-04 -1.90848741E-05  3.30831710E-05 -1.76998722E-05
  1.09961953E-04  7.86915070E-05 -6.37123102E-06  2.09389784E-04 -1.02550305E-03
  3.08695844E-05  1.67745216E-04  3.82311236E-05 -4.24478081E-04 -7.39904019E-04
 -5.06765155E-04  1.74549588E-05  2.31881808E-04 -5.86360493E-04 -1.20322443E-05
  4.00725048E-05  3.66178521E-06 -6.94919923E-04 -4.47860591E-05 -5.90834682E-04
  8.39626896E-05 -6.81944322E-04  4.61078113E-05  2.01746126E-04  6.75263009E-05
 -1.80864874E-04 -7.81137613E-06 -4.08404562E-04  2.91429382E-03  1.33709153E-04
 -1.89903043E-05  4.34552496E-04 -2.42129894E-03 -5.36902669E-04 -1.70211926E-03
 -1.31564904E-04 -1.22060883E-03 -3.89213721E-04 -8.51348202E-04 -9.64453731E-05
 -1.12078797E-03 -2.13483621E-05  2.37936885E-04  2.43819002E-04  9.00171058E-05
 -1.24065896E-04  1.02024864E-05 -8.19031066E-04 -4.56811112E-04 -1.23432956E-03
  1.86569250E-05 -1.26385011E-03 -3.25042526E-04 -5.16765031E-04 -1.65995926E-05
  7.09844423E-05  9.43706804E-06  4.25320205E-04 -6.02189428E-04 -5.49739380E-05
 -4.07945776E-05 -2.97920227E-05 -2.84929158E-04  7.99235801E-05 -9.02426158E-04
 -1.81948931E-04 -1.03595897E-04  2.36099331E-05 -6.07826073E-04  5.62151903E-05
 -1.18448910E-04 -4.84268625E-05  1.03112906E-04 -4.38075562E-05 -1.69622853E-04
  3.51684489E-05 -4.36085233E-05 -2.46373003E-04  2.78635949E-05  1.95178508E-04
  9.23847293E-05  2.46915345E-04  7.72500687E-05  4.11190027E-04  9.41403148E-05
  4.77180507E-04 -6.16781235E-05  2.81655756E-04  2.51195353E-05 -1.92729443E-04
  4.78371836E-05  7.64422636E-05 -4.57379514E-04 -1.05558593E-04  2.20087009E-04
  1.55081632E-04  4.90507661E-04  8.29728115E-05  4.00557204E-04 -1.03617471E-04
[truncated: 9,987,797 more chars]
