# Supplementary material for: Morphology Effects on Free Energies of Proton-Coupled Electron Transfer in Polyoxotungstates
Source: Inorg Chem. 2025 Oct 23;64(49):23834–45. doi: 10.1021/acs.inorgchem.5c02910 (PMC12709570; doi:10.1021/acs.inorgchem.5c02910)
Supplement: Supplementary file 2 [file ic5c02910_si_002.zip › W6O19_Me4N_0H_Sp1.fchk]

W6O19_Me4N_0H_Sp1                                                
SP        UB3LYP                                                      LANL2DZ             
Number of atoms                            I               59
Info1-9                                    I   N=           9
         128         128           0           0           0         110
           1          18        -502
Charge                                     I                0
Multiplicity                               I                1
Number of electrons                        I              322
Number of alpha electrons                  I              161
Number of beta electrons                   I              161
Number of basis functions                  I              441
Number of independent functions            I              441
Number of point charges in /Mol/           I                0
Number of translation vectors              I                0
Atomic numbers                             I   N=          59
          74          74          74          74          74          74
           8           8           8           8           8           8
           8           8           8           8           8           8
           8           8           8           8           8           8
           8           7           7           6           1           1
           1           6           1           1           1           6
           1           1           1           6           1           1
           1           6           1           1           1           6
           1           1           1           6           1           1
           1           6           1           1           1
Nuclear charges                            R   N=          59
  1.40000000E+01  1.40000000E+01  1.40000000E+01  1.40000000E+01  1.40000000E+01
  1.40000000E+01  8.00000000E+00  8.00000000E+00  8.00000000E+00  8.00000000E+00
  8.00000000E+00  8.00000000E+00  8.00000000E+00  8.00000000E+00  8.00000000E+00
  8.00000000E+00  8.00000000E+00  8.00000000E+00  8.00000000E+00  8.00000000E+00
  8.00000000E+00  8.00000000E+00  8.00000000E+00  8.00000000E+00  8.00000000E+00
  7.00000000E+00  7.00000000E+00  6.00000000E+00  1.00000000E+00  1.00000000E+00
  1.00000000E+00  6.00000000E+00  1.00000000E+00  1.00000000E+00  1.00000000E+00
  6.00000000E+00  1.00000000E+00  1.00000000E+00  1.00000000E+00  6.00000000E+00
  1.00000000E+00  1.00000000E+00  1.00000000E+00  6.00000000E+00  1.00000000E+00
  1.00000000E+00  1.00000000E+00  6.00000000E+00  1.00000000E+00  1.00000000E+00
  1.00000000E+00  6.00000000E+00  1.00000000E+00  1.00000000E+00  1.00000000E+00
  6.00000000E+00  1.00000000E+00  1.00000000E+00  1.00000000E+00
Current cartesian coordinates              R   N=         177
 -3.58893199E+00  8.73015100E-02 -2.69455870E+00  3.58888089E+00 -8.52873280E-02
  2.69840407E+00 -4.01767245E-01 -4.45880136E+00  3.94296911E-01  4.01697248E-01
  4.46047161E+00 -3.90217220E-01 -2.66786624E+00  5.55877980E-01  3.57431859E+00
  2.66759593E+00 -5.54491187E-01 -3.57052235E+00 -6.21860494E+00  1.51695873E-01
 -4.64329531E+00  6.21755040E+00 -1.48774622E-01  4.64897560E+00 -3.14999782E+00
 -3.44472891E+00 -1.81437341E+00  3.14974263E+00  3.44650309E+00  1.81788429E+00
 -6.94897850E-01 -7.70441731E+00  6.80407116E-01  6.94846750E-01  7.70599307E+00
 -6.76752613E-01 -2.51595676E+00  3.58295278E+00 -2.43207008E+00  2.51597558E+00
 -3.58103308E+00  2.43637465E+00 -4.61690141E+00  9.58238508E-01  6.17093456E+00
  4.61690889E+00 -9.57643510E-01 -6.16690967E+00 -4.94147511E+00  5.05883434E-01
  6.92013814E-01  4.94126905E+00 -5.04636481E-01 -6.87990814E-01 -2.42014590E+00
 -3.07559549E+00  3.12670483E+00  2.42021952E+00  3.07665158E+00 -3.12314670E+00
 -7.29596847E-01 -3.68920011E-01 -4.94232179E+00  7.29392679E-01  3.70775456E-01
  4.94602921E+00  1.78719324E+00 -3.95092806E+00 -2.50495303E+00 -1.78761284E+00
  3.95202761E+00  2.50922737E+00 -1.37988779E-04  9.59847873E-04  1.74977279E-03
  1.32035693E+01 -6.01351929E-03 -1.11835128E-02 -1.32022182E+01 -5.42903843E-03
 -1.60401090E-02 -1.59449837E+01  4.47929545E-01  7.05510238E-01 -1.71570560E+01
 -5.21781501E-01 -6.54928166E-01 -1.62610008E+01 -2.98720138E-01  2.60374391E+00
 -1.63118759E+01  2.47920183E+00  6.68377119E-01 -1.14850392E+01  1.32692989E+00
  1.86379330E+00 -1.18551383E+01  5.63820693E-01  3.74653689E+00 -9.51917412E+00
  9.89878296E-01  1.32967922E+00 -1.19030976E+01  3.34806947E+00  1.81838129E+00
 -1.26569567E+01 -2.82529916E+00  2.18281129E-02 -1.39004438E+01 -3.75858573E+00
 -1.33527492E+00 -1.06820720E+01 -3.12479623E+00 -4.96746751E-01 -1.30103166E+01
 -3.54157338E+00  1.92503932E+00 -1.27243764E+01  1.02687731E+00 -2.65480643E+00
 -1.07528686E+01  6.80615193E-01 -3.15956739E+00 -1.39803999E+01  5.98440080E-02
 -3.97836682E+00 -1.31175736E+01  3.05385803E+00 -2.65091926E+00  1.26717059E+01
  2.81680835E+00 -3.35692085E-02  1.39229333E+01  3.73745455E+00  1.32557851E+00
  1.30229172E+01  3.54194161E+00 -1.93419905E+00  1.06992854E+01  3.12233743E+00
  4.91245531E-01  1.27260204E+01 -1.05206007E+00  2.62295298E+00  1.31119137E+01
 -3.08046564E+00  2.60634039E+00  1.39871442E+01 -9.80658747E-02  3.95050636E+00
  1.07562473E+01 -7.02330302E-01  3.13216992E+00  1.14751710E+01 -1.31863993E+00
 -1.89404048E+00  1.18441665E+01 -5.46603664E-01 -3.77334855E+00  1.18841908E+01
 -3.34238922E+00 -1.86228175E+00  9.51289637E+00 -9.74879805E-01 -1.35220687E+00
  1.59427594E+01 -4.68646878E-01 -7.41054324E-01  1.62580168E+01  2.86088942E-01
 -2.63640427E+00  1.71616045E+01  4.89897776E-01  6.21525140E-01  1.63012329E+01
 -2.50141394E+00 -7.13277239E-01
Force Field                                I                0
Int Atom Types                             I   N=          59
           0           0           0           0           0           0
           0           0           0           0           0           0
           0           0           0           0           0           0
           0           0           0           0           0           0
           0           0           0           0           0           0
           0           0           0           0           0           0
           0           0           0           0           0           0
           0           0           0           0           0           0
           0           0           0           0           0           0
           0           0           0           0           0
MM charges                                 R   N=          59
  0.00000000E+00  0.00000000E+00  0.00000000E+00  0.00000000E+00  0.00000000E+00
  0.00000000E+00  0.00000000E+00  0.00000000E+00  0.00000000E+00  0.00000000E+00
  0.00000000E+00  0.00000000E+00  0.00000000E+00  0.00000000E+00  0.00000000E+00
  0.00000000E+00  0.00000000E+00  0.00000000E+00  0.00000000E+00  0.00000000E+00
  0.00000000E+00  0.00000000E+00  0.00000000E+00  0.00000000E+00  0.00000000E+00
  0.00000000E+00  0.00000000E+00  0.00000000E+00  0.00000000E+00  0.00000000E+00
  0.00000000E+00  0.00000000E+00  0.00000000E+00  0.00000000E+00  0.00000000E+00
  0.00000000E+00  0.00000000E+00  0.00000000E+00  0.00000000E+00  0.00000000E+00
  0.00000000E+00  0.00000000E+00  0.00000000E+00  0.00000000E+00  0.00000000E+00
  0.00000000E+00  0.00000000E+00  0.00000000E+00  0.00000000E+00  0.00000000E+00
  0.00000000E+00  0.00000000E+00  0.00000000E+00  0.00000000E+00  0.00000000E+00
  0.00000000E+00  0.00000000E+00  0.00000000E+00  0.00000000E+00
Integer atomic weights                     I   N=          59
           0           0           0           0           0           0
           0           0           0           0           0           0
           0           0           0           0           0           0
           0           0           0           0           0           0
           0           0           0           0           0           0
           0           0           0           0           0           0
           0           0           0           0           0           0
           0           0           0           0           0           0
           0           0           0           0           0           0
           0           0           0           0           0
Real atomic weights                        R   N=          59
  0.00000000E+00  0.00000000E+00  0.00000000E+00  0.00000000E+00  0.00000000E+00
  0.00000000E+00  0.00000000E+00  0.00000000E+00  0.00000000E+00  0.00000000E+00
  0.00000000E+00  0.00000000E+00  0.00000000E+00  0.00000000E+00  0.00000000E+00
  0.00000000E+00  0.00000000E+00  0.00000000E+00  0.00000000E+00  0.00000000E+00
  0.00000000E+00  0.00000000E+00  0.00000000E+00  0.00000000E+00  0.00000000E+00
  0.00000000E+00  0.00000000E+00  0.00000000E+00  0.00000000E+00  0.00000000E+00
  0.00000000E+00  0.00000000E+00  0.00000000E+00  0.00000000E+00  0.00000000E+00
  0.00000000E+00  0.00000000E+00  0.00000000E+00  0.00000000E+00  0.00000000E+00
  0.00000000E+00  0.00000000E+00  0.00000000E+00  0.00000000E+00  0.00000000E+00
  0.00000000E+00  0.00000000E+00  0.00000000E+00  0.00000000E+00  0.00000000E+00
  0.00000000E+00  0.00000000E+00  0.00000000E+00  0.00000000E+00  0.00000000E+00
  0.00000000E+00  0.00000000E+00  0.00000000E+00  0.00000000E+00
Atom fragment info                         I   N=          59
           0           0           0           0           0           0
           0           0           0           0           0           0
           0           0           0           0           0           0
           0           0           0           0           0           0
           0           0           0           0           0           0
           0           0           0           0           0           0
           0           0           0           0           0           0
           0           0           0           0           0           0
           0           0           0           0           0           0
           0           0           0           0           0
Atom residue num                           I   N=          59
           0           0           0           0           0           0
           0           0           0           0           0           0
           0           0           0           0           0           0
           0           0           0           0           0           0
           0           0           0           0           0           0
           0           0           0           0           0           0
           0           0           0           0           0           0
           0           0           0           0           0           0
           0           0           0           0           0           0
           0           0           0           0           0
Nuclear spins                              I   N=          59
           0           0           0           0           0           0
           0           0           0           0           0           0
           0           0           0           0           0           0
           0           0           0           0           0           0
           0           0           0           0           0           0
           0           0           0           0           0           0
           0           0           0           0           0           0
           0           0           0           0           0           0
           0           0           0           0           0           0
           0           0           0           0           0
Nuclear ZEff                               R   N=          59
  0.00000000E+00  0.00000000E+00  0.00000000E+00  0.00000000E+00  0.00000000E+00
  0.00000000E+00  0.00000000E+00  0.00000000E+00  0.00000000E+00  0.00000000E+00
  0.00000000E+00  0.00000000E+00  0.00000000E+00  0.00000000E+00  0.00000000E+00
  0.00000000E+00  0.00000000E+00  0.00000000E+00  0.00000000E+00  0.00000000E+00
  0.00000000E+00  0.00000000E+00  0.00000000E+00  0.00000000E+00  0.00000000E+00
  0.00000000E+00  0.00000000E+00  0.00000000E+00  0.00000000E+00  0.00000000E+00
  0.00000000E+00  0.00000000E+00  0.00000000E+00  0.00000000E+00  0.00000000E+00
  0.00000000E+00  0.00000000E+00  0.00000000E+00  0.00000000E+00  0.00000000E+00
  0.00000000E+00  0.00000000E+00  0.00000000E+00  0.00000000E+00  0.00000000E+00
  0.00000000E+00  0.00000000E+00  0.00000000E+00  0.00000000E+00  0.00000000E+00
  0.00000000E+00  0.00000000E+00  0.00000000E+00  0.00000000E+00  0.00000000E+00
  0.00000000E+00  0.00000000E+00  0.00000000E+00  0.00000000E+00
Nuclear ZNuc                               R   N=          59
  0.00000000E+00  0.00000000E+00  0.00000000E+00  0.00000000E+00  0.00000000E+00
  0.00000000E+00  0.00000000E+00  0.00000000E+00  0.00000000E+00  0.00000000E+00
  0.00000000E+00  0.00000000E+00  0.00000000E+00  0.00000000E+00  0.00000000E+00
  0.00000000E+00  0.00000000E+00  0.00000000E+00  0.00000000E+00  0.00000000E+00
  0.00000000E+00  0.00000000E+00  0.00000000E+00  0.00000000E+00  0.00000000E+00
  0.00000000E+00  0.00000000E+00  0.00000000E+00  0.00000000E+00  0.00000000E+00
  0.00000000E+00  0.00000000E+00  0.00000000E+00  0.00000000E+00  0.00000000E+00
  0.00000000E+00  0.00000000E+00  0.00000000E+00  0.00000000E+00  0.00000000E+00
  0.00000000E+00  0.00000000E+00  0.00000000E+00  0.00000000E+00  0.00000000E+00
  0.00000000E+00  0.00000000E+00  0.00000000E+00  0.00000000E+00  0.00000000E+00
  0.00000000E+00  0.00000000E+00  0.00000000E+00  0.00000000E+00  0.00000000E+00
  0.00000000E+00  0.00000000E+00  0.00000000E+00  0.00000000E+00
Nuclear QMom                               R   N=          59
  0.00000000E+00  0.00000000E+00  0.00000000E+00  0.00000000E+00  0.00000000E+00
  0.00000000E+00  0.00000000E+00  0.00000000E+00  0.00000000E+00  0.00000000E+00
  0.00000000E+00  0.00000000E+00  0.00000000E+00  0.00000000E+00  0.00000000E+00
  0.00000000E+00  0.00000000E+00  0.00000000E+00  0.00000000E+00  0.00000000E+00
  0.00000000E+00  0.00000000E+00  0.00000000E+00  0.00000000E+00  0.00000000E+00
  0.00000000E+00  0.00000000E+00  0.00000000E+00  0.00000000E+00  0.00000000E+00
  0.00000000E+00  0.00000000E+00  0.00000000E+00  0.00000000E+00  0.00000000E+00
  0.00000000E+00  0.00000000E+00  0.00000000E+00  0.00000000E+00  0.00000000E+00
  0.00000000E+00  0.00000000E+00  0.00000000E+00  0.00000000E+00  0.00000000E+00
  0.00000000E+00  0.00000000E+00  0.00000000E+00  0.00000000E+00  0.00000000E+00
  0.00000000E+00  0.00000000E+00  0.00000000E+00  0.00000000E+00  0.00000000E+00
  0.00000000E+00  0.00000000E+00  0.00000000E+00  0.00000000E+00
Nuclear GFac                               R   N=          59
  0.00000000E+00  0.00000000E+00  0.00000000E+00  0.00000000E+00  0.00000000E+00
  0.00000000E+00  0.00000000E+00  0.00000000E+00  0.00000000E+00  0.00000000E+00
  0.00000000E+00  0.00000000E+00  0.00000000E+00  0.00000000E+00  0.00000000E+00
  0.00000000E+00  0.00000000E+00  0.00000000E+00  0.00000000E+00  0.00000000E+00
  0.00000000E+00  0.00000000E+00  0.00000000E+00  0.00000000E+00  0.00000000E+00
  0.00000000E+00  0.00000000E+00  0.00000000E+00  0.00000000E+00  0.00000000E+00
  0.00000000E+00  0.00000000E+00  0.00000000E+00  0.00000000E+00  0.00000000E+00
  0.00000000E+00  0.00000000E+00  0.00000000E+00  0.00000000E+00  0.00000000E+00
  0.00000000E+00  0.00000000E+00  0.00000000E+00  0.00000000E+00  0.00000000E+00
  0.00000000E+00  0.00000000E+00  0.00000000E+00  0.00000000E+00  0.00000000E+00
  0.00000000E+00  0.00000000E+00  0.00000000E+00  0.00000000E+00  0.00000000E+00
  0.00000000E+00  0.00000000E+00  0.00000000E+00  0.00000000E+00
MicOpt                                     I   N=          59
          -1          -1          -1          -1          -1          -1
          -1          -1          -1          -1          -1          -1
          -1          -1          -1          -1          -1          -1
          -1          -1          -1          -1          -1          -1
          -1          -1          -1          -1          -1          -1
          -1          -1          -1          -1          -1          -1
          -1          -1          -1          -1          -1          -1
          -1          -1          -1          -1          -1          -1
          -1          -1          -1          -1          -1          -1
          -1          -1          -1          -1          -1
Number of contracted shells                I              241
Number of primitive shells                 I              627
Pure/Cartesian d shells                    I                0
Pure/Cartesian f shells                    I                0
Highest angular momentum                   I                2
Largest degree of contraction              I                7
Shell types                                I   N=         241
           0           0           0           1           1           1
          -2          -2           0           0           0           1
           1           1          -2          -2           0           0
           0           1           1           1          -2          -2
           0           0           0           1           1           1
          -2          -2           0           0           0           1
           1           1          -2          -2           0           0
           0           1           1           1          -2          -2
           0           0           0           1           1           0
           0           0           1           1           0           0
           0           1           1           0           0           0
           1           1           0           0           0           1
           1           0           0           0           1           1
           0           0           0           1           1           0
           0           0           1           1           0           0
           0           1           1           0           0           0
           1           1           0           0           0           1
           1           0           0           0           1           1
           0           0           0           1           1           0
           0           0           1           1           0           0
           0           1           1           0           0           0
           1           1           0           0           0           1
           1           0           0           0           1           1
           0           0           0           1           1           0
           0           0           1           1           0           0
           0           1           1           0           0           0
           1           1           0           0           0           0
           0           0           0           0           0           1
           1           0           0           0           0           0
           0           0           0           0           1           1
           0           0           0           0           0           0
           0           0           0           1           1           0
           0           0           0           0           0           0
           0           0           1           1           0           0
           0           0           0           0           0           0
           0           1           1           0           0           0
           0           0           0           0           0           0
           1           1           0           0           0           0
           0           0           0           0           0           1
           1           0           0           0           0           0
           0
Number of primitives per shell             I   N=         241
           3           3           1           3           2           1
           2           1           3           3           1           3
           2           1           2           1           3           3
           1           3           2           1           2           1
           3           3           1           3           2           1
           2           1           3           3           1           3
           2           1           2           1           3           3
           1           3           2           1           2           1
           7           2           1           4           1           7
           2           1           4           1           7           2
           1           4           1           7           2           1
           4           1           7           2           1           4
           1           7           2           1           4           1
           7           2           1           4           1           7
           2           1           4           1           7           2
           1           4           1           7           2           1
           4           1           7           2           1           4
           1           7           2           1           4           1
           7           2           1           4           1           7
           2           1           4           1           7           2
           1           4           1           7           2           1
           4           1           7           2           1           4
           1           7           2           1           4           1
           7           2           1           4           1           7
           2           1           4           1           7           2
           1           4           1           7           2           1
           4           1           3           1           3           1
           3           1           7           2           1           4
           1           3           1           3           1           3
           1           7           2           1           4           1
           3           1           3           1           3           1
           7           2           1           4           1           3
           1           3           1           3           1           7
           2           1           4           1           3           1
           3           1           3           1           7           2
           1           4           1           3           1           3
           1           3           1           7           2           1
           4           1           3           1           3           1
           3           1           7           2           1           4
           1           3           1           3           1           3
           1
Shell to atom map                          I   N=         241
           1           1           1           1           1           1
           1           1           2           2           2           2
           2           2           2           2           3           3
           3           3           3           3           3           3
           4           4           4           4           4           4
           4           4           5           5           5           5
           5           5           5           5           6           6
           6           6           6           6           6           6
           7           7           7           7           7           8
           8           8           8           8           9           9
           9           9           9          10          10          10
          10          10          11          11          11          11
          11          12          12          12          12          12
          13          13          13          13          13          14
          14          14          14          14          15          15
          15          15          15          16          16          16
          16          16          17          17          17          17
          17          18          18          18          18          18
          19          19          19          19          19          20
          20          20          20          20          21          21
          21          21          21          22          22          22
          22          22          23          23          23          23
          23          24          24          24          24          24
          25          25          25          25          25          26
          26          26          26          26          27          27
          27          27          27          28          28          28
          28          28          29          29          30          30
          31          31          32          32          32          32
          32          33          33          34          34          35
          35          36          36          36          36          36
          37          37          38          38          39          39
          40          40          40          40          40          41
          41          42          42          43          43          44
          44          44          44          44          45          45
          46          46          47          47          48          48
          48          48          48          49          49          50
          50          51          51          52          52          52
          52          52          53          53          54          54
          55          55          56          56          56          56
          56          57          57          58          58          59
          59
Primitive exponents                        R   N=         627
  1.34700000E+00  4.36600000E-01  1.88300000E-01  2.13700000E+00  1.34700000E+00
  4.36600000E-01  5.18000000E-02  3.00500000E+00  1.22800000E+00  4.41500000E-01
  4.01000000E-01  9.00000000E-02  2.80000000E-02  9.51900000E-01  3.27000000E-01
  1.05400000E-01  1.34700000E+00  4.36600000E-01  1.88300000E-01  2.13700000E+00
  1.34700000E+00  4.36600000E-01  5.18000000E-02  3.00500000E+00  1.22800000E+00
  4.41500000E-01  4.01000000E-01  9.00000000E-02  2.80000000E-02  9.51900000E-01
  3.27000000E-01  1.05400000E-01  1.34700000E+00  4.36600000E-01  1.88300000E-01
  2.13700000E+00  1.34700000E+00  4.36600000E-01  5.18000000E-02  3.00500000E+00
  1.22800000E+00  4.41500000E-01  4.01000000E-01  9.00000000E-02  2.80000000E-02
  9.51900000E-01  3.27000000E-01  1.05400000E-01  1.34700000E+00  4.36600000E-01
  1.88300000E-01  2.13700000E+00  1.34700000E+00  4.36600000E-01  5.18000000E-02
  3.00500000E+00  1.22800000E+00  4.41500000E-01  4.01000000E-01  9.00000000E-02
  2.80000000E-02  9.51900000E-01  3.27000000E-01  1.05400000E-01  1.34700000E+00
  4.36600000E-01  1.88300000E-01  2.13700000E+00  1.34700000E+00  4.36600000E-01
  5.18000000E-02  3.00500000E+00  1.22800000E+00  4.41500000E-01  4.01000000E-01
  9.00000000E-02  2.80000000E-02  9.51900000E-01  3.27000000E-01  1.05400000E-01
  1.34700000E+00  4.36600000E-01  1.88300000E-01  2.13700000E+00  1.34700000E+00
  4.36600000E-01  5.18000000E-02  3.00500000E+00  1.22800000E+00  4.41500000E-01
  4.01000000E-01  9.00000000E-02  2.80000000E-02  9.51900000E-01  3.27000000E-01
  1.05400000E-01  7.81700000E+03  1.17600000E+03  2.73200000E+02  8.11700000E+01
  2.71800000E+01  9.53200000E+00  3.41400000E+00  9.53200000E+00  9.39800000E-01
  2.84600000E-01  3.51800000E+01  7.90400000E+00  2.30500000E+00  7.17100000E-01
  2.13700000E-01  7.81700000E+03  1.17600000E+03  2.73200000E+02  8.11700000E+01
  2.71800000E+01  9.53200000E+00  3.41400000E+00  9.53200000E+00  9.39800000E-01
  2.84600000E-01  3.51800000E+01  7.90400000E+00  2.30500000E+00  7.17100000E-01
  2.13700000E-01  7.81700000E+03  1.17600000E+03  2.73200000E+02  8.11700000E+01
  2.71800000E+01  9.53200000E+00  3.41400000E+00  9.53200000E+00  9.39800000E-01
  2.84600000E-01  3.51800000E+01  7.90400000E+00  2.30500000E+00  7.17100000E-01
  2.13700000E-01  7.81700000E+03  1.17600000E+03  2.73200000E+02  8.11700000E+01
  2.71800000E+01  9.53200000E+00  3.41400000E+00  9.53200000E+00  9.39800000E-01
  2.84600000E-01  3.51800000E+01  7.90400000E+00  2.30500000E+00  7.17100000E-01
  2.13700000E-01  7.81700000E+03  1.17600000E+03  2.73200000E+02  8.11700000E+01
  2.71800000E+01  9.53200000E+00  3.41400000E+00  9.53200000E+00  9.39800000E-01
  2.84600000E-01  3.51800000E+01  7.90400000E+00  2.30500000E+00  7.17100000E-01
  2.13700000E-01  7.81700000E+03  1.17600000E+03  2.73200000E+02  8.11700000E+01
  2.71800000E+01  9.53200000E+00  3.41400000E+00  9.53200000E+00  9.39800000E-01
  2.84600000E-01  3.51800000E+01  7.90400000E+00  2.30500000E+00  7.17100000E-01
  2.13700000E-01  7.81700000E+03  1.17600000E+03  2.73200000E+02  8.11700000E+01
  2.71800000E+01  9.53200000E+00  3.41400000E+00  9.53200000E+00  9.39800000E-01
  2.84600000E-01  3.51800000E+01  7.90400000E+00  2.30500000E+00  7.17100000E-01
  2.13700000E-01  7.81700000E+03  1.17600000E+03  2.73200000E+02  8.11700000E+01
  2.71800000E+01  9.53200000E+00  3.41400000E+00  9.53200000E+00  9.39800000E-01
  2.84600000E-01  3.51800000E+01  7.90400000E+00  2.30500000E+00  7.17100000E-01
  2.13700000E-01  7.81700000E+03  1.17600000E+03  2.73200000E+02  8.11700000E+01
  2.71800000E+01  9.53200000E+00  3.41400000E+00  9.53200000E+00  9.39800000E-01
  2.84600000E-01  3.51800000E+01  7.90400000E+00  2.30500000E+00  7.17100000E-01
  2.13700000E-01  7.81700000E+03  1.17600000E+03  2.73200000E+02  8.11700000E+01
  2.71800000E+01  9.53200000E+00  3.41400000E+00  9.53200000E+00  9.39800000E-01
  2.84600000E-01  3.51800000E+01  7.90400000E+00  2.30500000E+00  7.17100000E-01
  2.13700000E-01  7.81700000E+03  1.17600000E+03  2.73200000E+02  8.11700000E+01
  2.71800000E+01  9.53200000E+00  3.41400000E+00  9.53200000E+00  9.39800000E-01
  2.84600000E-01  3.51800000E+01  7.90400000E+00  2.30500000E+00  7.17100000E-01
  2.13700000E-01  7.81700000E+03  1.17600000E+03  2.73200000E+02  8.11700000E+01
  2.71800000E+01  9.53200000E+00  3.41400000E+00  9.53200000E+00  9.39800000E-01
  2.84600000E-01  3.51800000E+01  7.90400000E+00  2.30500000E+00  7.17100000E-01
  2.13700000E-01  7.81700000E+03  1.17600000E+03  2.73200000E+02  8.11700000E+01
  2.71800000E+01  9.53200000E+00  3.41400000E+00  9.53200000E+00  9.39800000E-01
  2.84600000E-01  3.51800000E+01  7.90400000E+00  2.30500000E+00  7.17100000E-01
  2.13700000E-01  7.81700000E+03  1.17600000E+03  2.73200000E+02  8.11700000E+01
  2.71800000E+01  9.53200000E+00  3.41400000E+00  9.53200000E+00  9.39800000E-01
  2.84600000E-01  3.51800000E+01  7.90400000E+00  2.30500000E+00  7.17100000E-01
  2.13700000E-01  7.81700000E+03  1.17600000E+03  2.73200000E+02  8.11700000E+01
  2.71800000E+01  9.53200000E+00  3.41400000E+00  9.53200000E+00  9.39800000E-01
  2.84600000E-01  3.51800000E+01  7.90400000E+00  2.30500000E+00  7.17100000E-01
  2.13700000E-01  7.81700000E+03  1.17600000E+03  2.73200000E+02  8.11700000E+01
  2.71800000E+01  9.53200000E+00  3.41400000E+00  9.53200000E+00  9.39800000E-01
  2.84600000E-01  3.51800000E+01  7.90400000E+00  2.30500000E+00  7.17100000E-01
  2.13700000E-01  7.81700000E+03  1.17600000E+03  2.73200000E+02  8.11700000E+01
  2.71800000E+01  9.53200000E+00  3.41400000E+00  9.53200000E+00  9.39800000E-01
  2.84600000E-01  3.51800000E+01  7.90400000E+00  2.30500000E+00  7.17100000E-01
  2.13700000E-01  7.81700000E+03  1.17600000E+03  2.73200000E+02  8.11700000E+01
  2.71800000E+01  9.53200000E+00  3.41400000E+00  9.53200000E+00  9.39800000E-01
  2.84600000E-01  3.51800000E+01  7.90400000E+00  2.30500000E+00  7.17100000E-01
  2.13700000E-01  7.81700000E+03  1.17600000E+03  2.73200000E+02  8.11700000E+01
  2.71800000E+01  9.53200000E+00  3.41400000E+00  9.53200000E+00  9.39800000E-01
  2.84600000E-01  3.51800000E+01  7.90400000E+00  2.30500000E+00  7.17100000E-01
  2.13700000E-01  5.90900000E+03  8.87500000E+02  2.04700000E+02  5.98400000E+01
  2.00000000E+01  7.19300000E+00  2.68600000E+00  7.19300000E+00  7.00000000E-01
  2.13300000E-01  2.67900000E+01  5.95600000E+00  1.70700000E+00  5.31400000E-01
  1.65400000E-01  5.90900000E+03  8.87500000E+02  2.04700000E+02  5.98400000E+01
  2.00000000E+01  7.19300000E+00  2.68600000E+00  7.19300000E+00  7.00000000E-01
  2.13300000E-01  2.67900000E+01  5.95600000E+00  1.70700000E+00  5.31400000E-01
  1.65400000E-01  4.23300000E+03  6.34900000E+02  1.46100000E+02  4.25000000E+01
  1.41900000E+01  5.14800000E+00  1.96700000E+00  5.14800000E+00  4.96200000E-01
  1.53300000E-01  1.81600000E+01  3.98600000E+00  1.14300000E+00  3.59400000E-01
  1.14600000E-01  1.92406000E+01  2.89920000E+00  6.53400000E-01  1.77600000E-01
  1.92406000E+01  2.89920000E+00  6.53400000E-01  1.77600000E-01  1.92406000E+01
  2.89920000E+00  6.53400000E-01  1.77600000E-01  4.23300000E+03  6.34900000E+02
  1.46100000E+02  4.25000000E+01  1.41900000E+01  5.14800000E+00  1.96700000E+00
  5.14800000E+00  4.96200000E-01  1.53300000E-01  1.81600000E+01  3.98600000E+00
  1.14300000E+00  3.59400000E-01  1.14600000E-01  1.92406000E+01  2.89920000E+00
  6.53400000E-01  1.77600000E-01  1.92406000E+01  2.89920000E+00  6.53400000E-01
  1.77600000E-01  1.92406000E+01  2.89920000E+00  6.53400000E-01  1.77600000E-01
  4.23300000E+03  6.34900000E+02  1.46100000E+02  4.25000000E+01  1.41900000E+01
  5.14800000E+00  1.96700000E+00  5.14800000E+00  4.96200000E-01  1.53300000E-01
  1.81600000E+01  3.98600000E+00  1.14300000E+00  3.59400000E-01  1.14600000E-01
  1.92406000E+01  2.89920000E+00  6.53400000E-01  1.77600000E-01  1.92406000E+01
  2.89920000E+00  6.53400000E-01  1.77600000E-01  1.92406000E+01  2.89920000E+00
  6.53400000E-01  1.77600000E-01  4.23300000E+03  6.34900000E+02  1.46100000E+02
  4.25000000E+01  1.41900000E+01  5.14800000E+00  1.96700000E+00  5.14800000E+00
  4.96200000E-01  1.53300000E-01  1.81600000E+01  3.98600000E+00  1.14300000E+00
  3.59400000E-01  1.14600000E-01  1.92406000E+01  2.89920000E+00  6.53400000E-01
  1.77600000E-01  1.92406000E+01  2.89920000E+00  6.53400000E-01  1.77600000E-01
  1.92406000E+01  2.89920000E+00  6.53400000E-01  1.77600000E-01  4.23300000E+03
  6.34900000E+02  1.46100000E+02  4.25000000E+01  1.41900000E+01  5.14800000E+00
  1.96700000E+00  5.14800000E+00  4.96200000E-01  1.53300000E-01  1.81600000E+01
  3.98600000E+00  1.14300000E+00  3.59400000E-01  1.14600000E-01  1.92406000E+01
  2.89920000E+00  6.53400000E-01  1.77600000E-01  1.92406000E+01  2.89920000E+00
  6.53400000E-01  1.77600000E-01  1.92406000E+01  2.89920000E+00  6.53400000E-01
  1.77600000E-01  4.23300000E+03  6.34900000E+02  1.46100000E+02  4.25000000E+01
  1.41900000E+01  5.14800000E+00  1.96700000E+00  5.14800000E+00  4.96200000E-01
  1.53300000E-01  1.81600000E+01  3.98600000E+00  1.14300000E+00  3.59400000E-01
  1.14600000E-01  1.92406000E+01  2.89920000E+00  6.53400000E-01  1.77600000E-01
  1.92406000E+01  2.89920000E+00  6.53400000E-01  1.77600000E-01  1.92406000E+01
  2.89920000E+00  6.53400000E-01  1.77600000E-01  4.23300000E+03  6.34900000E+02
  1.46100000E+02  4.25000000E+01  1.41900000E+01  5.14800000E+00  1.96700000E+00
  5.14800000E+00  4.96200000E-01  1.53300000E-01  1.81600000E+01  3.98600000E+00
  1.14300000E+00  3.59400000E-01  1.14600000E-01  1.92406000E+01  2.89920000E+00
  6.53400000E-01  1.77600000E-01  1.92406000E+01  2.89920000E+00  6.53400000E-01
  1.77600000E-01  1.92406000E+01  2.89920000E+00  6.53400000E-01  1.77600000E-01
  4.23300000E+03  6.34900000E+02  1.46100000E+02  4.25000000E+01  1.41900000E+01
  5.14800000E+00  1.96700000E+00  5.14800000E+00  4.96200000E-01  1.53300000E-01
  1.81600000E+01  3.98600000E+00  1.14300000E+00  3.59400000E-01  1.14600000E-01
  1.92406000E+01  2.89920000E+00  6.53400000E-01  1.77600000E-01  1.92406000E+01
  2.89920000E+00  6.53400000E-01  1.77600000E-01  1.92406000E+01  2.89920000E+00
  6.53400000E-01  1.77600000E-01
Contraction coefficients                   R   N=         627
 -2.38270819E-01 -8.73267970E-01  1.69961158E+00 -1.39161500E+00  1.75102600E+00
  4.69464700E-01  1.00000000E+00 -2.40556312E-01  7.36409238E-01  4.88148725E-01
 -1.49749946E-01  1.07074633E+00  1.00000000E+00  4.98526499E-01  6.11110999E-01
  1.00000000E+00 -2.38270819E-01 -8.73267970E-01  1.69961158E+00 -1.39161500E+00
  1.75102600E+00  4.69464700E-01  1.00000000E+00 -2.40556312E-01  7.36409238E-01
  4.88148725E-01 -1.49749946E-01  1.07074633E+00  1.00000000E+00  4.98526499E-01
  6.11110999E-01  1.00000000E+00 -2.38270819E-01 -8.73267970E-01  1.69961158E+00
 -1.39161500E+00  1.75102600E+00  4.69464700E-01  1.00000000E+00 -2.40556312E-01
  7.36409238E-01  4.88148725E-01 -1.49749946E-01  1.07074633E+00  1.00000000E+00
  4.98526499E-01  6.11110999E-01  1.00000000E+00 -2.38270819E-01 -8.73267970E-01
  1.69961158E+00 -1.39161500E+00  1.75102600E+00  4.69464700E-01  1.00000000E+00
 -2.40556312E-01  7.36409238E-01  4.88148725E-01 -1.49749946E-01  1.07074633E+00
  1.00000000E+00  4.98526499E-01  6.11110999E-01  1.00000000E+00 -2.38270819E-01
 -8.73267970E-01  1.69961158E+00 -1.39161500E+00  1.75102600E+00  4.69464700E-01
  1.00000000E+00 -2.40556312E-01  7.36409238E-01  4.88148725E-01 -1.49749946E-01
  1.07074633E+00  1.00000000E+00  4.98526499E-01  6.11110999E-01  1.00000000E+00
 -2.38270819E-01 -8.73267970E-01  1.69961158E+00 -1.39161500E+00  1.75102600E+00
  4.69464700E-01  1.00000000E+00 -2.40556312E-01  7.36409238E-01  4.88148725E-01
 -1.49749946E-01  1.07074633E+00  1.00000000E+00  4.98526499E-01  6.11110999E-01
  1.00000000E+00  1.17600033E-03  8.96800252E-03  4.28680121E-02  1.43930040E-01
  3.55630100E-01  4.61248130E-01  1.40206039E-01 -1.54153074E-01  1.05691451E+00
  1.00000000E+00  1.95800005E-02  1.24200003E-01  3.94714010E-01  6.27376016E-01
  1.00000000E+00  1.17600033E-03  8.96800252E-03  4.28680121E-02  1.43930040E-01
  3.55630100E-01  4.61248130E-01  1.40206039E-01 -1.54153074E-01  1.05691451E+00
  1.00000000E+00  1.95800005E-02  1.24200003E-01  3.94714010E-01  6.27376016E-01
  1.00000000E+00  1.17600033E-03  8.96800252E-03  4.28680121E-02  1.43930040E-01
  3.55630100E-01  4.61248130E-01  1.40206039E-01 -1.54153074E-01  1.05691451E+00
  1.00000000E+00  1.95800005E-02  1.24200003E-01  3.94714010E-01  6.27376016E-01
  1.00000000E+00  1.17600033E-03  8.96800252E-03  4.28680121E-02  1.43930040E-01
  3.55630100E-01  4.61248130E-01  1.40206039E-01 -1.54153074E-01  1.05691451E+00
  1.00000000E+00  1.95800005E-02  1.24200003E-01  3.94714010E-01  6.27376016E-01
  1.00000000E+00  1.17600033E-03  8.96800252E-03  4.28680121E-02  1.43930040E-01
  3.55630100E-01  4.61248130E-01  1.40206039E-01 -1.54153074E-01  1.05691451E+00
  1.00000000E+00  1.95800005E-02  1.24200003E-01  3.94714010E-01  6.27376016E-01
  1.00000000E+00  1.17600033E-03  8.96800252E-03  4.28680121E-02  1.43930040E-01
  3.55630100E-01  4.61248130E-01  1.40206039E-01 -1.54153074E-01  1.05691451E+00
  1.00000000E+00  1.95800005E-02  1.24200003E-01  3.94714010E-01  6.27376016E-01
  1.00000000E+00  1.17600033E-03  8.96800252E-03  4.28680121E-02  1.43930040E-01
  3.55630100E-01  4.61248130E-01  1.40206039E-01 -1.54153074E-01  1.05691451E+00
  1.00000000E+00  1.95800005E-02  1.24200003E-01  3.94714010E-01  6.27376016E-01
  1.00000000E+00  1.17600033E-03  8.96800252E-03  4.28680121E-02  1.43930040E-01
  3.55630100E-01  4.61248130E-01  1.40206039E-01 -1.54153074E-01  1.05691451E+00
  1.00000000E+00  1.95800005E-02  1.24200003E-01  3.94714010E-01  6.27376016E-01
  1.00000000E+00  1.17600033E-03  8.96800252E-03  4.28680121E-02  1.43930040E-01
  3.55630100E-01  4.61248130E-01  1.40206039E-01 -1.54153074E-01  1.05691451E+00
  1.00000000E+00  1.95800005E-02  1.24200003E-01  3.94714010E-01  6.27376016E-01
  1.00000000E+00  1.17600033E-03  8.96800252E-03  4.28680121E-02  1.43930040E-01
  3.55630100E-01  4.61248130E-01  1.40206039E-01 -1.54153074E-01  1.05691451E+00
  1.00000000E+00  1.95800005E-02  1.24200003E-01  3.94714010E-01  6.27376016E-01
  1.00000000E+00  1.17600033E-03  8.96800252E-03  4.28680121E-02  1.43930040E-01
  3.55630100E-01  4.61248130E-01  1.40206039E-01 -1.54153074E-01  1.05691451E+00
  1.00000000E+00  1.95800005E-02  1.24200003E-01  3.94714010E-01  6.27376016E-01
  1.00000000E+00  1.17600033E-03  8.96800252E-03  4.28680121E-02  1.43930040E-01
  3.55630100E-01  4.61248130E-01  1.40206039E-01 -1.54153074E-01  1.05691451E+00
  1.00000000E+00  1.95800005E-02  1.24200003E-01  3.94714010E-01  6.27376016E-01
  1.00000000E+00  1.17600033E-03  8.96800252E-03  4.28680121E-02  1.43930040E-01
  3.55630100E-01  4.61248130E-01  1.40206039E-01 -1.54153074E-01  1.05691451E+00
  1.00000000E+00  1.95800005E-02  1.24200003E-01  3.94714010E-01  6.27376016E-01
  1.00000000E+00  1.17600033E-03  8.96800252E-03  4.28680121E-02  1.43930040E-01
  3.55630100E-01  4.61248130E-01  1.40206039E-01 -1.54153074E-01  1.05691451E+00
  1.00000000E+00  1.95800005E-02  1.24200003E-01  3.94714010E-01  6.27376016E-01
  1.00000000E+00  1.17600033E-03  8.96800252E-03  4.28680121E-02  1.43930040E-01
  3.55630100E-01  4.61248130E-01  1.40206039E-01 -1.54153074E-01  1.05691451E+00
  1.00000000E+00  1.95800005E-02  1.24200003E-01  3.94714010E-01  6.27376016E-01
  1.00000000E+00  1.17600033E-03  8.96800252E-03  4.28680121E-02  1.43930040E-01
  3.55630100E-01  4.61248130E-01  1.40206039E-01 -1.54153074E-01  1.05691451E+00
  1.00000000E+00  1.95800005E-02  1.24200003E-01  3.94714010E-01  6.27376016E-01
  1.00000000E+00  1.17600033E-03  8.96800252E-03  4.28680121E-02  1.43930040E-01
  3.55630100E-01  4.61248130E-01  1.40206039E-01 -1.54153074E-01  1.05691451E+00
  1.00000000E+00  1.95800005E-02  1.24200003E-01  3.94714010E-01  6.27376016E-01
  1.00000000E+00  1.17600033E-03  8.96800252E-03  4.28680121E-02  1.43930040E-01
  3.55630100E-01  4.61248130E-01  1.40206039E-01 -1.54153074E-01  1.05691451E+00
  1.00000000E+00  1.95800005E-02  1.24200003E-01  3.94714010E-01  6.27376016E-01
  1.00000000E+00  1.17600033E-03  8.96800252E-03  4.28680121E-02  1.43930040E-01
  3.55630100E-01  4.61248130E-01  1.40206039E-01 -1.54153074E-01  1.05691451E+00
  1.00000000E+00  1.95800005E-02  1.24200003E-01  3.94714010E-01  6.27376016E-01
  1.00000000E+00  1.18999955E-03  9.09899654E-03  4.41449832E-02  1.50463943E-01
  3.56740864E-01  4.46532830E-01  1.45602945E-01 -1.60405033E-01  1.05821522E+00
  1.00000000E+00  1.82539982E-02  1.16460989E-01  3.90177962E-01  6.37101939E-01
  1.00000000E+00  1.18999955E-03  9.09899654E-03  4.41449832E-02  1.50463943E-01
  3.56740864E-01  4.46532830E-01  1.45602945E-01 -1.60405033E-01  1.05821522E+00
  1.00000000E+00  1.82539982E-02  1.16460989E-01  3.90177962E-01  6.37101939E-01
  1.00000000E+00  1.21999969E-03  9.34199761E-03  4.54519884E-02  1.54656960E-01
  3.58865908E-01  4.38631888E-01  1.45917963E-01 -1.68366956E-01  1.06009072E+00
  1.00000000E+00  1.85389998E-02  1.15435999E-01  3.86187996E-01  6.40113993E-01
  1.00000000E+00  3.28280770E-02  2.31208542E-01  8.17239916E-01  1.00000000E+00
  3.28280770E-02  2.31208542E-01  8.17239916E-01  1.00000000E+00  3.28280770E-02
  2.31208542E-01  8.17239916E-01  1.00000000E+00  1.21999969E-03  9.34199761E-03
  4.54519884E-02  1.54656960E-01  3.58865908E-01  4.38631888E-01  1.45917963E-01
 -1.68366956E-01  1.06009072E+00  1.00000000E+00  1.85389998E-02  1.15435999E-01
  3.86187996E-01  6.40113993E-01  1.00000000E+00  3.28280770E-02  2.31208542E-01
  8.17239916E-01  1.00000000E+00  3.28280770E-02  2.31208542E-01  8.17239916E-01
  1.00000000E+00  3.28280770E-02  2.31208542E-01  8.17239916E-01  1.00000000E+00
  1.21999969E-03  9.34199761E-03  4.54519884E-02  1.54656960E-01  3.58865908E-01
  4.38631888E-01  1.45917963E-01 -1.68366956E-01  1.06009072E+00  1.00000000E+00
  1.85389998E-02  1.15435999E-01  3.86187996E-01  6.40113993E-01  1.00000000E+00
  3.28280770E-02  2.31208542E-01  8.17239916E-01  1.00000000E+00  3.28280770E-02
  2.31208542E-01  8.17239916E-01  1.00000000E+00  3.28280770E-02  2.31208542E-01
  8.17239916E-01  1.00000000E+00  1.21999969E-03  9.34199761E-03  4.54519884E-02
  1.54656960E-01  3.58865908E-01  4.38631888E-01  1.45917963E-01 -1.68366956E-01
  1.06009072E+00  1.00000000E+00  1.85389998E-02  1.15435999E-01  3.86187996E-01
  6.40113993E-01  1.00000000E+00  3.28280770E-02  2.31208542E-01  8.17239916E-01
  1.00000000E+00  3.28280770E-02  2.31208542E-01  8.17239916E-01  1.00000000E+00
  3.28280770E-02  2.31208542E-01  8.17239916E-01  1.00000000E+00  1.21999969E-03
  9.34199761E-03  4.54519884E-02  1.54656960E-01  3.58865908E-01  4.38631888E-01
  1.45917963E-01 -1.68366956E-01  1.06009072E+00  1.00000000E+00  1.85389998E-02
  1.15435999E-01  3.86187996E-01  6.40113993E-01  1.00000000E+00  3.28280770E-02
  2.31208542E-01  8.17239916E-01  1.00000000E+00  3.28280770E-02  2.31208542E-01
  8.17239916E-01  1.00000000E+00  3.28280770E-02  2.31208542E-01  8.17239916E-01
  1.00000000E+00  1.21999969E-03  9.34199761E-03  4.54519884E-02  1.54656960E-01
  3.58865908E-01  4.38631888E-01  1.45917963E-01 -1.68366956E-01  1.06009072E+00
  1.00000000E+00  1.85389998E-02  1.15435999E-01  3.86187996E-01  6.40113993E-01
  1.00000000E+00  3.28280770E-02  2.31208542E-01  8.17239916E-01  1.00000000E+00
  3.28280770E-02  2.31208542E-01  8.17239916E-01  1.00000000E+00  3.28280770E-02
  2.31208542E-01  8.17239916E-01  1.00000000E+00  1.21999969E-03  9.34199761E-03
  4.54519884E-02  1.54656960E-01  3.58865908E-01  4.38631888E-01  1.45917963E-01
 -1.68366956E-01  1.06009072E+00  1.00000000E+00  1.85389998E-02  1.15435999E-01
  3.86187996E-01  6.40113993E-01  1.00000000E+00  3.28280770E-02  2.31208542E-01
  8.17239916E-01  1.00000000E+00  3.28280770E-02  2.31208542E-01  8.17239916E-01
  1.00000000E+00  3.28280770E-02  2.31208542E-01  8.17239916E-01  1.00000000E+00
  1.21999969E-03  9.34199761E-03  4.54519884E-02  1.54656960E-01  3.58865908E-01
  4.38631888E-01  1.45917963E-01 -1.68366956E-01  1.06009072E+00  1.00000000E+00
  1.85389998E-02  1.15435999E-01  3.86187996E-01  6.40113993E-01  1.00000000E+00
  3.28280770E-02  2.31208542E-01  8.17239916E-01  1.00000000E+00  3.28280770E-02
  2.31208542E-01  8.17239916E-01  1.00000000E+00  3.28280770E-02  2.31208542E-01
  8.17239916E-01  1.00000000E+00
Coordinates of each shell                  R   N=         723
 -3.58893199E+00  8.73015100E-02 -2.69455870E+00 -3.58893199E+00  8.73015100E-02
 -2.69455870E+00 -3.58893199E+00  8.73015100E-02 -2.69455870E+00 -3.58893199E+00
  8.73015100E-02 -2.69455870E+00 -3.58893199E+00  8.73015100E-02 -2.69455870E+00
 -3.58893199E+00  8.73015100E-02 -2.69455870E+00 -3.58893199E+00  8.73015100E-02
 -2.69455870E+00 -3.58893199E+00  8.73015100E-02 -2.69455870E+00  3.58888089E+00
 -8.52873280E-02  2.69840407E+00  3.58888089E+00 -8.52873280E-02  2.69840407E+00
  3.58888089E+00 -8.52873280E-02  2.69840407E+00  3.58888089E+00 -8.52873280E-02
  2.69840407E+00  3.58888089E+00 -8.52873280E-02  2.69840407E+00  3.58888089E+00
 -8.52873280E-02  2.69840407E+00  3.58888089E+00 -8.52873280E-02  2.69840407E+00
  3.58888089E+00 -8.52873280E-02  2.69840407E+00 -4.01767245E-01 -4.45880136E+00
  3.94296911E-01 -4.01767245E-01 -4.45880136E+00  3.94296911E-01 -4.01767245E-01
 -4.45880136E+00  3.94296911E-01 -4.01767245E-01 -4.45880136E+00  3.94296911E-01
 -4.01767245E-01 -4.45880136E+00  3.94296911E-01 -4.01767245E-01 -4.45880136E+00
  3.94296911E-01 -4.01767245E-01 -4.45880136E+00  3.94296911E-01 -4.01767245E-01
 -4.45880136E+00  3.94296911E-01  4.01697248E-01  4.46047161E+00 -3.90217220E-01
  4.01697248E-01  4.46047161E+00 -3.90217220E-01  4.01697248E-01  4.46047161E+00
 -3.90217220E-01  4.01697248E-01  4.46047161E+00 -3.90217220E-01  4.01697248E-01
  4.46047161E+00 -3.90217220E-01  4.01697248E-01  4.46047161E+00 -3.90217220E-01
  4.01697248E-01  4.46047161E+00 -3.90217220E-01  4.01697248E-01  4.46047161E+00
 -3.90217220E-01 -2.66786624E+00  5.55877980E-01  3.57431859E+00 -2.66786624E+00
  5.55877980E-01  3.57431859E+00 -2.66786624E+00  5.55877980E-01  3.57431859E+00
 -2.66786624E+00  5.55877980E-01  3.57431859E+00 -2.66786624E+00  5.55877980E-01
  3.57431859E+00 -2.66786624E+00  5.55877980E-01  3.57431859E+00 -2.66786624E+00
  5.55877980E-01  3.57431859E+00 -2.66786624E+00  5.55877980E-01  3.57431859E+00
  2.66759593E+00 -5.54491187E-01 -3.57052235E+00  2.66759593E+00 -5.54491187E-01
 -3.57052235E+00  2.66759593E+00 -5.54491187E-01 -3.57052235E+00  2.66759593E+00
 -5.54491187E-01 -3.57052235E+00  2.66759593E+00 -5.54491187E-01 -3.57052235E+00
  2.66759593E+00 -5.54491187E-01 -3.57052235E+00  2.66759593E+00 -5.54491187E-01
 -3.57052235E+00  2.66759593E+00 -5.54491187E-01 -3.57052235E+00 -6.21860494E+00
  1.51695873E-01 -4.64329531E+00 -6.21860494E+00  1.51695873E-01 -4.64329531E+00
 -6.21860494E+00  1.51695873E-01 -4.64329531E+00 -6.21860494E+00  1.51695873E-01
 -4.64329531E+00 -6.21860494E+00  1.51695873E-01 -4.64329531E+00  6.21755040E+00
 -1.48774622E-01  4.64897560E+00  6.21755040E+00 -1.48774622E-01  4.64897560E+00
  6.21755040E+00 -1.48774622E-01  4.64897560E+00  6.21755040E+00 -1.48774622E-01
  4.64897560E+00  6.21755040E+00 -1.48774622E-01  4.64897560E+00 -3.14999782E+00
 -3.44472891E+00 -1.81437341E+00 -3.14999782E+00 -3.44472891E+00 -1.81437341E+00
 -3.14999782E+00 -3.44472891E+00 -1.81437341E+00 -3.14999782E+00 -3.44472891E+00
 -1.81437341E+00 -3.14999782E+00 -3.44472891E+00 -1.81437341E+00  3.14974263E+00
  3.44650309E+00  1.81788429E+00  3.14974263E+00  3.44650309E+00  1.81788429E+00
  3.14974263E+00  3.44650309E+00  1.81788429E+00  3.14974263E+00  3.44650309E+00
  1.81788429E+00  3.14974263E+00  3.44650309E+00  1.81788429E+00 -6.94897850E-01
 -7.70441731E+00  6.80407116E-01 -6.94897850E-01 -7.70441731E+00  6.80407116E-01
 -6.94897850E-01 -7.70441731E+00  6.80407116E-01 -6.94897850E-01 -7.70441731E+00
  6.80407116E-01 -6.94897850E-01 -7.70441731E+00  6.80407116E-01  6.94846750E-01
  7.70599307E+00 -6.76752613E-01  6.94846750E-01  7.70599307E+00 -6.76752613E-01
  6.94846750E-01  7.70599307E+00 -6.76752613E-01  6.94846750E-01  7.70599307E+00
 -6.76752613E-01  6.94846750E-01  7.70599307E+00 -6.76752613E-01 -2.51595676E+00
  3.58295278E+00 -2.43207008E+00 -2.51595676E+00  3.58295278E+00 -2.43207008E+00
 -2.51595676E+00  3.58295278E+00 -2.43207008E+00 -2.51595676E+00  3.58295278E+00
 -2.43207008E+00 -2.51595676E+00  3.58295278E+00 -2.43207008E+00  2.51597558E+00
 -3.58103308E+00  2.43637465E+00  2.51597558E+00 -3.58103308E+00  2.43637465E+00
  2.51597558E+00 -3.58103308E+00  2.43637465E+00  2.51597558E+00 -3.58103308E+00
  2.43637465E+00  2.51597558E+00 -3.58103308E+00  2.43637465E+00 -4.61690141E+00
  9.58238508E-01  6.17093456E+00 -4.61690141E+00  9.58238508E-01  6.17093456E+00
 -4.61690141E+00  9.58238508E-01  6.17093456E+00 -4.61690141E+00  9.58238508E-01
  6.17093456E+00 -4.61690141E+00  9.58238508E-01  6.17093456E+00  4.61690889E+00
 -9.57643510E-01 -6.16690967E+00  4.61690889E+00 -9.57643510E-01 -6.16690967E+00
  4.61690889E+00 -9.57643510E-01 -6.16690967E+00  4.61690889E+00 -9.57643510E-01
 -6.16690967E+00  4.61690889E+00 -9.57643510E-01 -6.16690967E+00 -4.94147511E+00
  5.05883434E-01  6.92013814E-01 -4.94147511E+00  5.05883434E-01  6.92013814E-01
 -4.94147511E+00  5.05883434E-01  6.92013814E-01 -4.94147511E+00  5.05883434E-01
  6.92013814E-01 -4.94147511E+00  5.05883434E-01  6.92013814E-01  4.94126905E+00
 -5.04636481E-01 -6.87990814E-01  4.94126905E+00 -5.04636481E-01 -6.87990814E-01
  4.94126905E+00 -5.04636481E-01 -6.87990814E-01  4.94126905E+00 -5.04636481E-01
 -6.87990814E-01  4.94126905E+00 -5.04636481E-01 -6.87990814E-01 -2.42014590E+00
 -3.07559549E+00  3.12670483E+00 -2.42014590E+00 -3.07559549E+00  3.12670483E+00
 -2.42014590E+00 -3.07559549E+00  3.12670483E+00 -2.42014590E+00 -3.07559549E+00
  3.12670483E+00 -2.42014590E+00 -3.07559549E+00  3.12670483E+00  2.42021952E+00
  3.07665158E+00 -3.12314670E+00  2.42021952E+00  3.07665158E+00 -3.12314670E+00
  2.42021952E+00  3.07665158E+00 -3.12314670E+00  2.42021952E+00  3.07665158E+00
 -3.12314670E+00  2.42021952E+00  3.07665158E+00 -3.12314670E+00 -7.29596847E-01
 -3.68920011E-01 -4.94232179E+00 -7.29596847E-01 -3.68920011E-01 -4.94232179E+00
 -7.29596847E-01 -3.68920011E-01 -4.94232179E+00 -7.29596847E-01 -3.68920011E-01
 -4.94232179E+00 -7.29596847E-01 -3.68920011E-01 -4.94232179E+00  7.29392679E-01
  3.70775456E-01  4.94602921E+00  7.29392679E-01  3.70775456E-01  4.94602921E+00
  7.29392679E-01  3.70775456E-01  4.94602921E+00  7.29392679E-01  3.70775456E-01
  4.94602921E+00  7.29392679E-01  3.70775456E-01  4.94602921E+00  1.78719324E+00
 -3.95092806E+00 -2.50495303E+00  1.78719324E+00 -3.95092806E+00 -2.50495303E+00
  1.78719324E+00 -3.95092806E+00 -2.50495303E+00  1.78719324E+00 -3.95092806E+00
 -2.50495303E+00  1.78719324E+00 -3.95092806E+00 -2.50495303E+00 -1.78761284E+00
  3.95202761E+00  2.50922737E+00 -1.78761284E+00  3.95202761E+00  2.50922737E+00
 -1.78761284E+00  3.95202761E+00  2.50922737E+00 -1.78761284E+00  3.95202761E+00
  2.50922737E+00 -1.78761284E+00  3.95202761E+00  2.50922737E+00 -1.37988779E-04
  9.59847873E-04  1.74977279E-03 -1.37988779E-04  9.59847873E-04  1.74977279E-03
 -1.37988779E-04  9.59847873E-04  1.74977279E-03 -1.37988779E-04  9.59847873E-04
  1.74977279E-03 -1.37988779E-04  9.59847873E-04  1.74977279E-03  1.32035693E+01
 -6.01351929E-03 -1.11835128E-02  1.32035693E+01 -6.01351929E-03 -1.11835128E-02
  1.32035693E+01 -6.01351929E-03 -1.11835128E-02  1.32035693E+01 -6.01351929E-03
 -1.11835128E-02  1.32035693E+01 -6.01351929E-03 -1.11835128E-02 -1.32022182E+01
 -5.42903843E-03 -1.60401090E-02 -1.32022182E+01 -5.42903843E-03 -1.60401090E-02
 -1.32022182E+01 -5.42903843E-03 -1.60401090E-02 -1.32022182E+01 -5.42903843E-03
 -1.60401090E-02 -1.32022182E+01 -5.42903843E-03 -1.60401090E-02 -1.59449837E+01
  4.47929545E-01  7.05510238E-01 -1.59449837E+01  4.47929545E-01  7.05510238E-01
 -1.59449837E+01  4.47929545E-01  7.05510238E-01 -1.59449837E+01  4.47929545E-01
  7.05510238E-01 -1.59449837E+01  4.47929545E-01  7.05510238E-01 -1.71570560E+01
 -5.21781501E-01 -6.54928166E-01 -1.71570560E+01 -5.21781501E-01 -6.54928166E-01
 -1.62610008E+01 -2.98720138E-01  2.60374391E+00 -1.62610008E+01 -2.98720138E-01
  2.60374391E+00 -1.63118759E+01  2.47920183E+00  6.68377119E-01 -1.63118759E+01
  2.47920183E+00  6.68377119E-01 -1.14850392E+01  1.32692989E+00  1.86379330E+00
 -1.14850392E+01  1.32692989E+00  1.86379330E+00 -1.14850392E+01  1.32692989E+00
  1.86379330E+00 -1.14850392E+01  1.32692989E+00  1.86379330E+00 -1.14850392E+01
  1.32692989E+00  1.86379330E+00 -1.18551383E+01  5.63820693E-01  3.74653689E+00
 -1.18551383E+01  5.63820693E-01  3.74653689E+00 -9.51917412E+00  9.89878296E-01
  1.32967922E+00 -9.51917412E+00  9.89878296E-01  1.32967922E+00 -1.19030976E+01
  3.34806947E+00  1.81838129E+00 -1.19030976E+01  3.34806947E+00  1.81838129E+00
 -1.26569567E+01 -2.82529916E+00  2.18281129E-02 -1.26569567E+01 -2.82529916E+00
  2.18281129E-02 -1.26569567E+01 -2.82529916E+00  2.18281129E-02 -1.26569567E+01
 -2.82529916E+00  2.18281129E-02 -1.26569567E+01 -2.82529916E+00  2.18281129E-02
 -1.39004438E+01 -3.75858573E+00 -1.33527492E+00 -1.39004438E+01 -3.75858573E+00
 -1.33527492E+00 -1.06820720E+01 -3.12479623E+00 -4.96746751E-01 -1.06820720E+01
 -3.12479623E+00 -4.96746751E-01 -1.30103166E+01 -3.54157338E+00  1.92503932E+00
 -1.30103166E+01 -3.54157338E+00  1.92503932E+00 -1.27243764E+01  1.02687731E+00
 -2.65480643E+00 -1.27243764E+01  1.02687731E+00 -2.65480643E+00 -1.27243764E+01
  1.02687731E+00 -2.65480643E+00 -1.27243764E+01  1.02687731E+00 -2.65480643E+00
 -1.27243764E+01  1.02687731E+00 -2.65480643E+00 -1.07528686E+01  6.80615193E-01
 -3.15956739E+00 -1.07528686E+01  6.80615193E-01 -3.15956739E+00 -1.39803999E+01
  5.98440080E-02 -3.97836682E+00 -1.39803999E+01  5.98440080E-02 -3.97836682E+00
 -1.31175736E+01  3.05385803E+00 -2.65091926E+00 -1.31175736E+01  3.05385803E+00
 -2.65091926E+00  1.26717059E+01  2.81680835E+00 -3.35692085E-02  1.26717059E+01
  2.81680835E+00 -3.35692085E-02  1.26717059E+01  2.81680835E+00 -3.35692085E-02
  1.26717059E+01  2.81680835E+00 -3.35692085E-02  1.26717059E+01  2.81680835E+00
 -3.35692085E-02  1.39229333E+01  3.73745455E+00  1.32557851E+00  1.39229333E+01
  3.73745455E+00  1.32557851E+00  1.30229172E+01  3.54194161E+00 -1.93419905E+00
  1.30229172E+01  3.54194161E+00 -1.93419905E+00  1.06992854E+01  3.12233743E+00
  4.91245531E-01  1.06992854E+01  3.12233743E+00  4.91245531E-01  1.27260204E+01
 -1.05206007E+00  2.62295298E+00  1.27260204E+01 -1.05206007E+00  2.62295298E+00
  1.27260204E+01 -1.05206007E+00  2.62295298E+00  1.27260204E+01 -1.05206007E+00
  2.62295298E+00  1.27260204E+01 -1.05206007E+00  2.62295298E+00  1.31119137E+01
 -3.08046564E+00  2.60634039E+00  1.31119137E+01 -3.08046564E+00  2.60634039E+00
  1.39871442E+01 -9.80658747E-02  3.95050636E+00  1.39871442E+01 -9.80658747E-02
  3.95050636E+00  1.07562473E+01 -7.02330302E-01  3.13216992E+00  1.07562473E+01
 -7.02330302E-01  3.13216992E+00  1.14751710E+01 -1.31863993E+00 -1.89404048E+00
  1.14751710E+01 -1.31863993E+00 -1.89404048E+00  1.14751710E+01 -1.31863993E+00
 -1.89404048E+00  1.14751710E+01 -1.31863993E+00 -1.89404048E+00  1.14751710E+01
 -1.31863993E+00 -1.89404048E+00  1.18441665E+01 -5.46603664E-01 -3.77334855E+00
  1.18441665E+01 -5.46603664E-01 -3.77334855E+00  1.18841908E+01 -3.34238922E+00
 -1.86228175E+00  1.18841908E+01 -3.34238922E+00 -1.86228175E+00  9.51289637E+00
 -9.74879805E-01 -1.35220687E+00  9.51289637E+00 -9.74879805E-01 -1.35220687E+00
  1.59427594E+01 -4.68646878E-01 -7.41054324E-01  1.59427594E+01 -4.68646878E-01
 -7.41054324E-01  1.59427594E+01 -4.68646878E-01 -7.41054324E-01  1.59427594E+01
 -4.68646878E-01 -7.41054324E-01  1.59427594E+01 -4.68646878E-01 -7.41054324E-01
  1.62580168E+01  2.86088942E-01 -2.63640427E+00  1.62580168E+01  2.86088942E-01
 -2.63640427E+00  1.71616045E+01  4.89897776E-01  6.21525140E-01  1.71616045E+01
  4.89897776E-01  6.21525140E-01  1.63012329E+01 -2.50141394E+00 -7.13277239E-01
  1.63012329E+01 -2.50141394E+00 -7.13277239E-01
Constraint Structure                       R   N=         177
 -3.58893199E+00  8.73015100E-02 -2.69455870E+00  3.58888089E+00 -8.52873280E-02
  2.69840407E+00 -4.01767245E-01 -4.45880136E+00  3.94296911E-01  4.01697248E-01
  4.46047161E+00 -3.90217220E-01 -2.66786624E+00  5.55877980E-01  3.57431859E+00
  2.66759593E+00 -5.54491187E-01 -3.57052235E+00 -6.21860494E+00  1.51695873E-01
 -4.64329531E+00  6.21755040E+00 -1.48774622E-01  4.64897560E+00 -3.14999782E+00
 -3.44472891E+00 -1.81437341E+00  3.14974263E+00  3.44650309E+00  1.81788429E+00
 -6.94897850E-01 -7.70441731E+00  6.80407116E-01  6.94846750E-01  7.70599307E+00
 -6.76752613E-01 -2.51595676E+00  3.58295278E+00 -2.43207008E+00  2.51597558E+00
 -3.58103308E+00  2.43637465E+00 -4.61690141E+00  9.58238508E-01  6.17093456E+00
  4.61690889E+00 -9.57643510E-01 -6.16690967E+00 -4.94147511E+00  5.05883434E-01
  6.92013814E-01  4.94126905E+00 -5.04636481E-01 -6.87990814E-01 -2.42014590E+00
 -3.07559549E+00  3.12670483E+00  2.42021952E+00  3.07665158E+00 -3.12314670E+00
 -7.29596847E-01 -3.68920011E-01 -4.94232179E+00  7.29392679E-01  3.70775456E-01
  4.94602921E+00  1.78719324E+00 -3.95092806E+00 -2.50495303E+00 -1.78761284E+00
  3.95202761E+00  2.50922737E+00 -1.37988779E-04  9.59847873E-04  1.74977279E-03
  1.32035693E+01 -6.01351929E-03 -1.11835128E-02 -1.32022182E+01 -5.42903843E-03
 -1.60401090E-02 -1.59449837E+01  4.47929545E-01  7.05510238E-01 -1.71570560E+01
 -5.21781501E-01 -6.54928166E-01 -1.62610008E+01 -2.98720138E-01  2.60374391E+00
 -1.63118759E+01  2.47920183E+00  6.68377119E-01 -1.14850392E+01  1.32692989E+00
  1.86379330E+00 -1.18551383E+01  5.63820693E-01  3.74653689E+00 -9.51917412E+00
  9.89878296E-01  1.32967922E+00 -1.19030976E+01  3.34806947E+00  1.81838129E+00
 -1.26569567E+01 -2.82529916E+00  2.18281129E-02 -1.39004438E+01 -3.75858573E+00
 -1.33527492E+00 -1.06820720E+01 -3.12479623E+00 -4.96746751E-01 -1.30103166E+01
 -3.54157338E+00  1.92503932E+00 -1.27243764E+01  1.02687731E+00 -2.65480643E+00
 -1.07528686E+01  6.80615193E-01 -3.15956739E+00 -1.39803999E+01  5.98440080E-02
 -3.97836682E+00 -1.31175736E+01  3.05385803E+00 -2.65091926E+00  1.26717059E+01
  2.81680835E+00 -3.35692085E-02  1.39229333E+01  3.73745455E+00  1.32557851E+00
  1.30229172E+01  3.54194161E+00 -1.93419905E+00  1.06992854E+01  3.12233743E+00
  4.91245531E-01  1.27260204E+01 -1.05206007E+00  2.62295298E+00  1.31119137E+01
 -3.08046564E+00  2.60634039E+00  1.39871442E+01 -9.80658747E-02  3.95050636E+00
  1.07562473E+01 -7.02330302E-01  3.13216992E+00  1.14751710E+01 -1.31863993E+00
 -1.89404048E+00  1.18441665E+01 -5.46603664E-01 -3.77334855E+00  1.18841908E+01
 -3.34238922E+00 -1.86228175E+00  9.51289637E+00 -9.74879805E-01 -1.35220687E+00
  1.59427594E+01 -4.68646878E-01 -7.41054324E-01  1.62580168E+01  2.86088942E-01
 -2.63640427E+00  1.71616045E+01  4.89897776E-01  6.21525140E-01  1.63012329E+01
 -2.50141394E+00 -7.13277239E-01
Num ILSW                                   I              100
ILSW                                       I   N=         100
           1           0           0           0           2           0
           0           0           0           0         402          -1
           5           0           0           0           0           0
           0           0           1           0           0           0
           1           0           0           0           0           0
           0           0      100000           0          -1           0
           0           0           0           0           0           0
           0           0           0           1           0           0
           0 -2000000000           1           0           0           0
           0           0           4          41           0           0
           0           0           5           0           0           0
           0           0           0           0           0           1
           0           0           0           0           0           0
           0           0           0           0           0           0
           0           0           0           0           0           0
           0           0           0           0           0           0
           0           0           0           0
Num RLSW                                   I               41
RLSW                                       R   N=          41
  8.00000000E-01  7.20000000E-01  1.00000000E+00  8.10000000E-01  2.00000000E-01
  0.00000000E+00  0.00000000E+00  1.00000000E+00  0.00000000E+00  0.00000000E+00
  0.00000000E+00  0.00000000E+00  1.00000000E+00  0.00000000E+00  0.00000000E+00
  0.00000000E+00  0.00000000E+00  1.00000000E+00  0.00000000E+00  0.00000000E+00
  0.00000000E+00  0.00000000E+00  1.00000000E+00  0.00000000E+00  0.00000000E+00
  0.00000000E+00  0.00000000E+00  1.00000000E+00  0.00000000E+00  0.00000000E+00
  0.00000000E+00  0.00000000E+00  1.00000000E+00  0.00000000E+00  0.00000000E+00
  0.00000000E+00  0.00000000E+00  0.00000000E+00  1.00000000E+00  1.00000000E+00
  0.00000000E+00
ECP-MxAtEC                                 I           250000
ECP-MaxLECP                                I               10
ECP-MaxAtL                                 I          2250000
ECP-MxTECP                                 I         11250000
ECP-LenNCZ                                 I               28
ECP-KFirst                                 I   N=         590
           1           1           1           1           1           1
           0           0           0           0           0           0
           0           0           0           0           0           0
           0           0           0           0           0           0
           0           0           0           0           0           0
           0           0           0           0           0           0
           0           0           0           0           0           0
           0           0           0           0           0           0
           0           0           0           0           0           0
           0           0           0           0           0           7
           7           7           7           7           7           0
           0           0           0           0           0           0
           0           0           0           0           0           0
           0           0           0           0           0           0
           0           0           0           0           0           0
           0           0           0           0           0           0
           0           0           0           0           0           0
           0           0           0           0           0           0
           0           0           0           0           0           0
           0           0           0           0          14          14
          14          14          14          14           0           0
           0           0           0           0           0           0
           0           0           0           0           0           0
           0           0           0           0           0           0
           0           0           0           0           0           0
           0           0           0           0           0           0
           0           0           0           0           0           0
           0           0           0           0           0           0
           0           0           0           0           0           0
           0           0           0          19          19          19
          19          19          19           0           0           0
           0           0           0           0           0           0
           0           0           0           0           0           0
           0           0           0           0           0           0
           0           0           0           0           0           0
           0           0           0           0           0           0
           0           0           0           0           0           0
           0           0           0           0           0           0
           0           0           0           0           0           0
           0           0          24          24          24          24
          24          24           0           0           0           0
           0           0           0           0           0           0
           0           0           0           0           0           0
           0           0           0           0           0           0
           0           0           0           0           0           0
           0           0           0           0           0           0
           0           0           0           0           0           0
           0           0           0           0           0           0
           0           0           0           0           0           0
           0           0           0           0           0           0
           0           0           0           0           0           0
           0           0           0           0           0           0
           0           0           0           0           0           0
           0           0           0           0           0           0
           0           0           0           0           0           0
           0           0           0           0           0           0
           0           0           0           0           0           0
           0           0           0           0           0           0
           0           0           0           0           0           0
           0           0           0           0           0           0
           0           0           0           0           0           0
           0           0           0           0           0           0
           0           0           0           0           0           0
           0           0           0           0           0           0
           0           0           0           0           0           0
           0           0           0           0           0           0
           0           0           0           0           0           0
           0           0           0           0           0           0
           0           0           0           0           0           0
           0           0           0           0           0           0
           0           0           0           0           0           0
           0           0           0           0           0           0
           0           0           0           0           0           0
           0           0           0           0           0           0
           0           0           0           0           0           0
           0           0           0           0           0           0
           0           0           0           0           0           0
           0           0           0           0           0           0
           0           0           0           0           0           0
           0           0           0           0           0           0
           0           0           0           0           0           0
           0           0           0           0           0           0
           0           0           0           0           0           0
           0           0           0           0           0           0
           0           0           0           0           0           0
           0           0           0           0           0           0
           0           0           0           0           0           0
           0           0           0           0           0           0
           0           0           0           0           0           0
           0           0           0           0           0           0
           0           0           0           0           0           0
           0           0           0           0           0           0
           0           0           0           0           0           0
           0           0           0           0           0           0
           0           0           0           0           0           0
           0           0           0           0           0           0
           0           0           0           0           0           0
           0           0           0           0           0           0
           0           0
ECP-KLast                                  I   N=         590
           6           6           6           6           6           6
           0           0           0           0           0           0
           0           0           0           0           0           0
           0           0           0           0           0           0
           0           0           0           0           0           0
           0           0           0           0           0           0
           0           0           0           0           0           0
           0           0           0           0           0           0
           0           0           0           0           0           0
           0           0           0           0           0          13
          13          13          13          13          13           0
           0           0           0           0           0           0
           0           0           0           0           0           0
           0           0           0           0           0           0
           0           0           0           0           0           0
           0           0           0           0           0           0
           0           0           0           0           0           0
           0           0           0           0           0           0
           0           0           0           0           0           0
           0           0           0           0          18          18
          18          18          18          18           0           0
           0           0           0           0           0           0
           0           0           0           0           0           0
           0           0           0           0           0           0
           0           0           0           0           0           0
           0           0           0           0           0           0
           0           0           0           0           0           0
           0           0           0           0           0           0
           0           0           0           0           0           0
           0           0           0          23          23          23
          23          23          23           0           0           0
           0           0           0           0           0           0
           0           0           0           0           0           0
           0           0           0           0           0           0
           0           0           0           0           0           0
           0           0           0           0           0           0
           0           0           0           0           0           0
           0           0           0           0           0           0
           0           0           0           0           0           0
           0           0          28          28          28          28
          28          28           0           0           0           0
           0           0           0           0           0           0
           0           0           0           0           0           0
           0           0           0           0           0           0
           0           0           0           0           0           0
           0           0           0           0           0           0
           0           0           0           0           0           0
           0           0           0           0           0           0
           0           0           0           0           0           0
           0           0           0           0           0           0
           0           0           0           0           0           0
           0           0           0           0           0           0
           0           0           0           0           0           0
           0           0           0           0           0           0
           0           0           0           0           0           0
           0           0           0           0           0           0
           0           0           0           0           0           0
           0           0           0           0           0           0
           0           0           0           0           0           0
           0           0           0           0           0           0
           0           0           0           0           0           0
           0           0           0           0           0           0
           0           0           0           0           0           0
           0           0           0           0           0           0
           0           0           0           0           0           0
           0           0           0           0           0           0
           0           0           0           0           0           0
           0           0           0           0           0           0
           0           0           0           0           0           0
           0           0           0           0           0           0
           0           0           0           0           0           0
           0           0           0           0           0           0
           0           0           0           0           0           0
           0           0           0           0           0           0
           0           0           0           0           0           0
           0           0           0           0           0           0
           0           0           0           0           0           0
           0           0           0           0           0           0
           0           0           0           0           0           0
           0           0           0           0           0           0
           0           0           0           0           0           0
           0           0           0           0           0           0
           0           0           0           0           0           0
           0           0           0           0           0           0
           0           0           0           0           0           0
           0           0           0           0           0           0
           0           0           0           0           0           0
           0           0           0           0           0           0
           0           0           0           0           0           0
           0           0           0           0           0           0
           0           0           0           0           0           0
           0           0           0           0           0           0
           0           0           0           0           0           0
           0           0           0           0           0           0
           0           0           0           0           0           0
           0           0           0           0           0           0
           0           0           0           0           0           0
           0           0           0           0           0           0
           0           0
ECP-LMax                                   I   N=          59
           4           4           4           4           4           4
           0           0           0           0           0           0
           0           0           0           0           0           0
           0           0           0           0           0           0
           0           0           0           0           0           0
           0           0           0           0           0           0
           0           0           0           0           0           0
           0           0           0           0           0           0
           0           0           0           0           0           0
           0           0           0           0           0
ECP-LPSkip                                 I   N=          59
           0           0           0           0           0           0
           1           1           1           1           1           1
           1           1           1           1           1           1
           1           1           1           1           1           1
           1           1           1           1           1           1
           1           1           1           1           1           1
           1           1           1           1           1           1
           1           1           1           1           1           1
           1           1           1           1           1           1
           1           1           1           1           1
ECP-RNFroz                                 R   N=          59
  6.00000000E+01  6.00000000E+01  6.00000000E+01  6.00000000E+01  6.00000000E+01
  6.00000000E+01  0.00000000E+00  0.00000000E+00  0.00000000E+00  0.00000000E+00
  0.00000000E+00  0.00000000E+00  0.00000000E+00  0.00000000E+00  0.00000000E+00
  0.00000000E+00  0.00000000E+00  0.00000000E+00  0.00000000E+00  0.00000000E+00
  0.00000000E+00  0.00000000E+00  0.00000000E+00  0.00000000E+00  0.00000000E+00
  0.00000000E+00  0.00000000E+00  0.00000000E+00  0.00000000E+00  0.00000000E+00
  0.00000000E+00  0.00000000E+00  0.00000000E+00  0.00000000E+00  0.00000000E+00
  0.00000000E+00  0.00000000E+00  0.00000000E+00  0.00000000E+00  0.00000000E+00
  0.00000000E+00  0.00000000E+00  0.00000000E+00  0.00000000E+00  0.00000000E+00
  0.00000000E+00  0.00000000E+00  0.00000000E+00  0.00000000E+00  0.00000000E+00
  0.00000000E+00  0.00000000E+00  0.00000000E+00  0.00000000E+00  0.00000000E+00
  0.00000000E+00  0.00000000E+00  0.00000000E+00  0.00000000E+00
ECP-NLP                                    I   N=          28
           1           2           2           2           2           2
           0           1           2           2           2           2
           2           0           1           2           2           2
           0           1           2           2           2           0
           1           2           2           2
ECP-CLP1                                   R   N=          28
 -6.00000000E+01 -6.64198792E+02 -2.38614365E+02 -8.84192407E+01 -2.06062326E+01
 -9.28379200E-01  3.00000000E+00  3.91192967E+01  1.18096930E+03  7.28956421E+02
  2.93559114E+02  5.62673149E+02 -4.57380719E+02  2.00000000E+00  6.38948393E+01
  2.05890184E+02  3.12142715E+02 -2.31396128E+02  3.00000000E+00  5.53315256E+01
  2.67197665E+02  1.46848558E+02  4.41055243E+01  4.00000000E+00  5.03065523E+01
  1.90736310E+02  9.17605552E+01  8.42473120E+00
ECP-CLP2                                   R   N=          28
  0.00000000E+00  0.00000000E+00  0.00000000E+00  0.00000000E+00  0.00000000E+00
  0.00000000E+00  0.00000000E+00  0.00000000E+00  0.00000000E+00  0.00000000E+00
  0.00000000E+00  0.00000000E+00  0.00000000E+00  0.00000000E+00  0.00000000E+00
  0.00000000E+00  0.00000000E+00  0.00000000E+00  0.00000000E+00  0.00000000E+00
  0.00000000E+00  0.00000000E+00  0.00000000E+00  0.00000000E+00  0.00000000E+00
  0.00000000E+00  0.00000000E+00  0.00000000E+00
ECP-ZLP                                    R   N=          28
  8.39448912E+02  1.92853248E+02  4.86651974E+01  1.29221727E+01  4.57488900E+00
  1.26817960E+00  3.13426752E+02  6.99315546E+02  2.59892374E+02  8.54999980E+01
  2.27635925E+01  4.07643170E+00  3.88271620E+00  2.24392642E+02  6.16736931E+01
  1.91469043E+01  3.55657100E+00  3.32632100E+00  1.61527896E+02  7.55814607E+01
  3.89115852E+01  1.25426271E+01  3.46151870E+00  9.12102727E+01  4.54152756E+01
  2.20452967E+01  6.98104130E+00  1.83804800E+00
MxBond                                     I                5
NBond                                      I   N=          59
           5           5           5           5           5           5
           1           1           2           2           1           1
           2           2           1           1           2           2
           2           2           2           2           2           2
           0           4           4           4           1           1
           1           4           1           1           1           4
           1           1           1           4           1           1
           1           4           1           1           1           4
           1           1           1           4           1           1
           1           4           1           1           1
IBond                                      I   N=         295
           7           9          13          17          21           8
          10          14          18          22           9          11
          14          19          23          10          12          13
          20          24          15          17          19          22
          24          16          18          20          21          23
           1           0           0           0           0           2
           0           0           0           0           1           3
           0           0           0           2           4           0
           0           0           3           0           0           0
           0           4           0           0           0           0
           1           4           0           0           0           2
           3           0           0           0           5           0
           0           0           0           6           0           0
           0           0           1           5           0           0
           0           2           6           0           0           0
           3           5           0           0           0           4
           6           0           0           0           1           6
           0           0           0           2           5           0
           0           0           3           6           0           0
           0           4           5           0           0           0
           0           0           0           0           0          44
          48          52          56           0          28          32
          36          40           0          27          29          30
          31           0          28           0           0           0
           0          28           0           0           0           0
          28           0           0           0           0          27
          33          34          35           0          32           0
           0           0           0          32           0           0
           0           0          32           0           0           0
           0          27          37          38          39           0
          36           0           0           0           0          36
           0           0           0           0          36           0
           0           0           0          27          41          42
          43           0          40           0           0           0
           0          40           0           0           0           0
          40           0           0           0           0          26
          45          46          47           0          44           0
           0           0           0          44           0           0
           0           0          44           0           0           0
           0          26          49          50          51           0
          48           0           0           0           0          48
           0           0           0           0          48           0
           0           0           0          26          53          54
          55           0          52           0           0           0
           0          52           0           0           0           0
          52           0           0           0           0          26
          57          58          59           0          56           0
           0           0           0          56           0           0
           0           0          56           0           0           0
           0
RBond                                      R   N=         295
  2.00000000E+00  1.00000000E+00  1.00000000E+00  1.00000000E+00  1.00000000E+00
  2.00000000E+00  1.00000000E+00  1.00000000E+00  1.00000000E+00  1.00000000E+00
  1.00000000E+00  2.00000000E+00  1.00000000E+00  1.00000000E+00  1.00000000E+00
  1.00000000E+00  2.00000000E+00  1.00000000E+00  1.00000000E+00  1.00000000E+00
  2.00000000E+00  1.00000000E+00  1.00000000E+00  1.00000000E+00  1.00000000E+00
  2.00000000E+00  1.00000000E+00  1.00000000E+00  1.00000000E+00  1.00000000E+00
  2.00000000E+00  0.00000000E+00  0.00000000E+00  0.00000000E+00  0.00000000E+00
  2.00000000E+00  0.00000000E+00  0.00000000E+00  0.00000000E+00  0.00000000E+00
  1.00000000E+00  1.00000000E+00  0.00000000E+00  0.00000000E+00  0.00000000E+00
  1.00000000E+00  1.00000000E+00  0.00000000E+00  0.00000000E+00  0.00000000E+00
  2.00000000E+00  0.00000000E+00  0.00000000E+00  0.00000000E+00  0.00000000E+00
  2.00000000E+00  0.00000000E+00  0.00000000E+00  0.00000000E+00  0.00000000E+00
  1.00000000E+00  1.00000000E+00  0.00000000E+00  0.00000000E+00  0.00000000E+00
  1.00000000E+00  1.00000000E+00  0.00000000E+00  0.00000000E+00  0.00000000E+00
  2.00000000E+00  0.00000000E+00  0.00000000E+00  0.00000000E+00  0.00000000E+00
  2.00000000E+00  0.00000000E+00  0.00000000E+00  0.00000000E+00  0.00000000E+00
  1.00000000E+00  1.00000000E+00  0.00000000E+00  0.00000000E+00  0.00000000E+00
  1.00000000E+00  1.00000000E+00  0.00000000E+00  0.00000000E+00  0.00000000E+00
  1.00000000E+00  1.00000000E+00  0.00000000E+00  0.00000000E+00  0.00000000E+00
  1.00000000E+00  1.00000000E+00  0.00000000E+00  0.00000000E+00  0.00000000E+00
  1.00000000E+00  1.00000000E+00  0.00000000E+00  0.00000000E+00  0.00000000E+00
  1.00000000E+00  1.00000000E+00  0.00000000E+00  0.00000000E+00  0.00000000E+00
  1.00000000E+00  1.00000000E+00  0.00000000E+00  0.00000000E+00  0.00000000E+00
  1.00000000E+00  1.00000000E+00  0.00000000E+00  0.00000000E+00  0.00000000E+00
  0.00000000E+00  0.00000000E+00  0.00000000E+00  0.00000000E+00  0.00000000E+00
  1.00000000E+00  1.00000000E+00  1.00000000E+00  1.00000000E+00  0.00000000E+00
  1.00000000E+00  1.00000000E+00  1.00000000E+00  1.00000000E+00  0.00000000E+00
  1.00000000E+00  1.00000000E+00  1.00000000E+00  1.00000000E+00  0.00000000E+00
  1.00000000E+00  0.00000000E+00  0.00000000E+00  0.00000000E+00  0.00000000E+00
  1.00000000E+00  0.00000000E+00  0.00000000E+00  0.00000000E+00  0.00000000E+00
  1.00000000E+00  0.00000000E+00  0.00000000E+00  0.00000000E+00  0.00000000E+00
  1.00000000E+00  1.00000000E+00  1.00000000E+00  1.00000000E+00  0.00000000E+00
  1.00000000E+00  0.00000000E+00  0.00000000E+00  0.00000000E+00  0.00000000E+00
  1.00000000E+00  0.00000000E+00  0.00000000E+00  0.00000000E+00  0.00000000E+00
  1.00000000E+00  0.00000000E+00  0.00000000E+00  0.00000000E+00  0.00000000E+00
  1.00000000E+00  1.00000000E+00  1.00000000E+00  1.00000000E+00  0.00000000E+00
  1.00000000E+00  0.00000000E+00  0.00000000E+00  0.00000000E+00  0.00000000E+00
  1.00000000E+00  0.00000000E+00  0.00000000E+00  0.00000000E+00  0.00000000E+00
  1.00000000E+00  0.00000000E+00  0.00000000E+00  0.00000000E+00  0.00000000E+00
  1.00000000E+00  1.00000000E+00  1.00000000E+00  1.00000000E+00  0.00000000E+00
  1.00000000E+00  0.00000000E+00  0.00000000E+00  0.00000000E+00  0.00000000E+00
  1.00000000E+00  0.00000000E+00  0.00000000E+00  0.00000000E+00  0.00000000E+00
  1.00000000E+00  0.00000000E+00  0.00000000E+00  0.00000000E+00  0.00000000E+00
  1.00000000E+00  1.00000000E+00  1.00000000E+00  1.00000000E+00  0.00000000E+00
  1.00000000E+00  0.00000000E+00  0.00000000E+00  0.00000000E+00  0.00000000E+00
  1.00000000E+00  0.00000000E+00  0.00000000E+00  0.00000000E+00  0.00000000E+00
  1.00000000E+00  0.00000000E+00  0.00000000E+00  0.00000000E+00  0.00000000E+00
  1.00000000E+00  1.00000000E+00  1.00000000E+00  1.00000000E+00  0.00000000E+00
  1.00000000E+00  0.00000000E+00  0.00000000E+00  0.00000000E+00  0.00000000E+00
  1.00000000E+00  0.00000000E+00  0.00000000E+00  0.00000000E+00  0.00000000E+00
  1.00000000E+00  0.00000000E+00  0.00000000E+00  0.00000000E+00  0.00000000E+00
  1.00000000E+00  1.00000000E+00  1.00000000E+00  1.00000000E+00  0.00000000E+00
  1.00000000E+00  0.00000000E+00  0.00000000E+00  0.00000000E+00  0.00000000E+00
  1.00000000E+00  0.00000000E+00  0.00000000E+00  0.00000000E+00  0.00000000E+00
  1.00000000E+00  0.00000000E+00  0.00000000E+00  0.00000000E+00  0.00000000E+00
  1.00000000E+00  1.00000000E+00  1.00000000E+00  1.00000000E+00  0.00000000E+00
  1.00000000E+00  0.00000000E+00  0.00000000E+00  0.00000000E+00  0.00000000E+00
  1.00000000E+00  0.00000000E+00  0.00000000E+00  0.00000000E+00  0.00000000E+00
  1.00000000E+00  0.00000000E+00  0.00000000E+00  0.00000000E+00  0.00000000E+00
Virial Ratio                               R      2.148730009339582E+00
SCF Energy                                 R     -2.266346754152535E+03
Total Energy                               R     -2.266346754152535E+03
S**2                                       R     -1.875832822406665E-12
S**2 after annihilation                    R     -9.368363862424474E-10
RMS Density                                R      6.555290101952992E-09
External E-field                           R   N=          35
  0.00000000E+00  0.00000000E+00  0.00000000E+00  0.00000000E+00  0.00000000E+00
  0.00000000E+00  0.00000000E+00  0.00000000E+00  0.00000000E+00  0.00000000E+00
  0.00000000E+00  0.00000000E+00  0.00000000E+00  0.00000000E+00  0.00000000E+00
  0.00000000E+00  0.00000000E+00  0.00000000E+00  0.00000000E+00  0.00000000E+00
  0.00000000E+00  0.00000000E+00  0.00000000E+00  0.00000000E+00  0.00000000E+00
  0.00000000E+00  0.00000000E+00  0.00000000E+00  0.00000000E+00  0.00000000E+00
  0.00000000E+00  0.00000000E+00  0.00000000E+00  0.00000000E+00  0.00000000E+00
IOpCl                                      I                1
IROHF                                      I                0
Alpha Orbital Energies                     R   N=         441
 -1.89251738E+01 -1.89060611E+01 -1.89060533E+01 -1.89055033E+01 -1.89054923E+01
 -1.89054013E+01 -1.89053809E+01 -1.89053724E+01 -1.89053602E+01 -1.89053517E+01
 -1.89053415E+01 -1.89053246E+01 -1.89053118E+01 -1.88809381E+01 -1.88809213E+01
 -1.88802326E+01 -1.88802209E+01 -1.88797950E+01 -1.88797671E+01 -1.42993699E+01
 -1.42993328E+01 -1.01043851E+01 -1.01043490E+01 -1.01038875E+01 -1.01037989E+01
 -1.01020607E+01 -1.01019385E+01 -1.01007527E+01 -1.01006999E+01 -3.04176367E+00
 -3.04175203E+00 -3.04167389E+00 -3.04165110E+00 -3.04143237E+00 -3.04138859E+00
 -1.77083131E+00 -1.77082925E+00 -1.77059389E+00 -1.77058664E+00 -1.77056853E+00
 -1.77053517E+00 -1.77051919E+00 -1.77050410E+00 -1.76867895E+00 -1.76866234E+00
 -1.76837753E+00 -1.76836562E+00 -1.76668109E+00 -1.76666318E+00 -1.76658968E+00
 -1.76656733E+00 -1.76410928E+00 -1.76407791E+00 -9.32027231E-01 -8.79302755E-01
 -8.79255601E-01 -8.79241218E-01 -8.79151054E-01 -8.77627896E-01 -8.77560839E-01
 -7.63678051E-01 -7.63661558E-01 -7.62790663E-01 -7.62774274E-01 -7.62565242E-01
 -7.62545145E-01 -7.18871567E-01 -7.18845296E-01 -7.18818603E-01 -7.18797560E-01
 -7.18206771E-01 -7.18152609E-01 -7.18078945E-01 -7.17928542E-01 -7.06666578E-01
 -7.06587581E-01 -7.06571986E-01 -7.06506509E-01 -7.05599398E-01 -7.05501356E-01
 -7.05493113E-01 -7.05481859E-01 -7.05453523E-01 -7.05416463E-01 -7.05273052E-01
 -7.05177886E-01 -7.04874072E-01 -7.04777253E-01 -7.04411206E-01 -7.04170108E-01
 -7.03748381E-01 -7.03654853E-01 -7.03648737E-01 -7.03565334E-01 -7.03563145E-01
 -7.03540740E-01 -7.03141329E-01 -7.02924037E-01 -6.10917163E-01 -6.10881443E-01
 -6.10620722E-01 -6.10617858E-01 -6.10072833E-01 -6.10046819E-01 -6.10036804E-01
 -6.09985236E-01 -6.09898723E-01 -6.09877169E-01 -6.09752129E-01 -6.09746731E-01
 -5.24323019E-01 -5.24249221E-01 -5.24227054E-01 -5.24148877E-01 -5.24144128E-01
 -5.24137535E-01 -5.24000978E-01 -5.23946359E-01 -5.23877893E-01 -5.23875769E-01
 -5.23859062E-01 -5.23841284E-01 -5.23585968E-01 -5.23545220E-01 -5.22924227E-01
 -5.22919552E-01 -5.22902369E-01 -5.22761078E-01 -5.22741740E-01 -5.22668312E-01
 -5.22428939E-01 -5.22292561E-01 -5.22272662E-01 -5.22252261E-01 -3.67936789E-01
 -3.67868663E-01 -3.67334978E-01 -3.67267012E-01 -3.67262005E-01 -3.67255213E-01
 -3.66863601E-01 -3.66747724E-01 -3.66742725E-01 -3.66738648E-01 -3.66638470E-01
 -3.66587173E-01 -3.59075864E-01 -3.59064202E-01 -3.58828798E-01 -3.58802023E-01
 -3.58555937E-01 -3.58443959E-01 -3.39920230E-01 -3.39811410E-01 -3.39696611E-01
 -3.13221331E-01 -3.13212111E-01 -3.13146384E-01 -3.13005771E-01 -3.12987323E-01
 -3.12984659E-01 -1.52734056E-01 -1.52698641E-01 -1.52039799E-01 -1.51976580E-01
 -1.51970482E-01 -1.51725818E-01  1.05234734E-02  1.05387549E-02  1.07837686E-02
  1.07844996E-02  1.09335492E-02  1.09622064E-02  1.14735266E-02  1.15629255E-02
  1.19028864E-02  1.19213644E-02  1.20535616E-02  1.21049376E-02  2.13404743E-01
  2.13475873E-01  2.13542158E-01  2.13660647E-01  2.13961012E-01  2.14310387E-01
  2.16066102E-01  2.16280727E-01  2.56084397E-01  2.56149223E-01  2.56424571E-01
  2.56913574E-01  2.57085710E-01  2.57431494E-01  2.58301546E-01  2.58424993E-01
  2.58619956E-01  2.58839898E-01  2.60067836E-01  2.60140841E-01  2.60143249E-01
  2.60309847E-01  2.60898339E-01  2.60950217E-01  2.61278205E-01  2.61322417E-01
  2.62352258E-01  2.62376629E-01  2.64233105E-01  2.64300309E-01  2.66246990E-01
  2.66249810E-01  2.71884667E-01  2.71889923E-01  2.74335748E-01  2.74379356E-01
  2.74582292E-01  2.74618406E-01  3.14270612E-01  3.14384783E-01  3.17505722E-01
  3.17642715E-01  3.22284599E-01  3.22315543E-01  4.74595415E-01  4.74755592E-01
  4.74772760E-01  4.74819284E-01  4.74906121E-01  4.74914549E-01  4.74965850E-01
  4.74978382E-01  4.74987982E-01  4.75085795E-01  4.75102643E-01  4.75217497E-01
  4.75262347E-01  4.75517927E-01  4.75558805E-01  4.75618783E-01  4.75740001E-01
  4.75750892E-01  4.75882879E-01  4.76000745E-01  4.82134445E-01  4.82319010E-01
  4.84210022E-01  4.84441586E-01  2.47076259E-01  2.47293397E-01  3.26505747E-01
  3.33618036E-01  3.37264968E-01  3.37274112E-01  3.37602515E-01  3.37701703E-01
  3.38156371E-01  3.38602488E-01  3.38606604E-01  3.38917807E-01  3.41070649E-01
  3.42077331E-01  3.42208240E-01  3.43966487E-01  3.44199480E-01  3.47947300E-01
  3.47966757E-01  3.51083551E-01  3.51093396E-01  3.51320649E-01  3.54316443E-01
  3.54330786E-01  3.56577602E-01  3.70246958E-01  3.70317787E-01  3.81761372E-01
  4.42345727E-01  4.70294355E-01  4.87344884E-01  4.87618190E-01  4.87837220E-01
  1.00000000E+03  1.00000000E+03  1.00000000E+03  1.00000000E+03  1.00000000E+03
  1.00000000E+03  1.00000000E+03  1.00000000E+03  1.00000000E+03  1.00000000E+03
  1.00000000E+03  1.00000000E+03  1.00000000E+03  1.00000000E+03  1.00000000E+03
  1.00000000E+03  1.00000000E+03  1.00000000E+03  1.00000000E+03  1.00000000E+03
  1.00000000E+03  1.00000000E+03  1.00000000E+03  1.00000000E+03  1.00000000E+03
  1.00000000E+03  1.00000000E+03  1.00000000E+03  1.00000000E+03  1.00000000E+03
  1.00000000E+03  1.00000000E+03  1.00000000E+03  1.00000000E+03  1.00000000E+03
  1.00000000E+03  1.00000000E+03  1.00000000E+03  1.00000000E+03  1.00000000E+03
  1.00000000E+03  1.00000000E+03  1.00000000E+03  1.00000000E+03  1.00000000E+03
  1.00000000E+03  1.00000000E+03  1.00000000E+03  1.00000000E+03  1.00000000E+03
  1.00000000E+03  1.00000000E+03  1.00000000E+03  1.00000000E+03  1.00000000E+03
  1.00000000E+03  1.00000000E+03  1.00000000E+03  1.00000000E+03  1.00000000E+03
  1.00000000E+03  1.00000000E+03  1.00000000E+03  1.00000000E+03  1.00000000E+03
  1.00000000E+03  1.00000000E+03  1.00000000E+03  1.00000000E+03  1.00000000E+03
  1.00000000E+03  1.00000000E+03  1.00000000E+03  1.00000000E+03  1.00000000E+03
  1.00000000E+03  1.00000000E+03  1.00000000E+03  1.00000000E+03  1.00000000E+03
  1.00000000E+03  1.00000000E+03  1.00000000E+03  1.00000000E+03  1.00000000E+03
  1.00000000E+03  1.00000000E+03  1.00000000E+03  1.00000000E+03  1.00000000E+03
  1.00000000E+03  1.00000000E+03  1.00000000E+03  1.00000000E+03  1.00000000E+03
  1.00000000E+03  1.00000000E+03  1.00000000E+03  1.00000000E+03  1.00000000E+03
  1.00000000E+03  1.00000000E+03  1.00000000E+03  1.00000000E+03  1.00000000E+03
  1.00000000E+03  1.00000000E+03  1.00000000E+03  1.00000000E+03  1.00000000E+03
  1.00000000E+03  1.00000000E+03  1.00000000E+03  1.00000000E+03  1.00000000E+03
  1.00000000E+03  1.00000000E+03  1.00000000E+03  1.00000000E+03  1.00000000E+03
  1.00000000E+03  1.00000000E+03  1.00000000E+03  1.00000000E+03  1.00000000E+03
  1.00000000E+03  1.00000000E+03  1.00000000E+03  1.00000000E+03  1.00000000E+03
  1.00000000E+03  1.00000000E+03  1.00000000E+03  1.00000000E+03  1.00000000E+03
  1.00000000E+03  1.00000000E+03  1.00000000E+03  1.00000000E+03  1.00000000E+03
  1.00000000E+03  1.00000000E+03  1.00000000E+03  1.00000000E+03  1.00000000E+03
  1.00000000E+03  1.00000000E+03  1.00000000E+03  1.00000000E+03  1.00000000E+03
  1.00000000E+03  1.00000000E+03  1.00000000E+03  1.00000000E+03  1.00000000E+03
  1.00000000E+03  1.00000000E+03  1.00000000E+03  1.00000000E+03  1.00000000E+03
  1.00000000E+03
Beta Orbital Energies                      R   N=         441
 -1.89251738E+01 -1.89060611E+01 -1.89060533E+01 -1.89055033E+01 -1.89054923E+01
 -1.89054013E+01 -1.89053809E+01 -1.89053724E+01 -1.89053602E+01 -1.89053517E+01
 -1.89053415E+01 -1.89053246E+01 -1.89053118E+01 -1.88809381E+01 -1.88809213E+01
 -1.88802326E+01 -1.88802209E+01 -1.88797950E+01 -1.88797671E+01 -1.42993699E+01
 -1.42993328E+01 -1.01043851E+01 -1.01043490E+01 -1.01038875E+01 -1.01037989E+01
 -1.01020607E+01 -1.01019385E+01 -1.01007527E+01 -1.01006999E+01 -3.04176367E+00
 -3.04175203E+00 -3.04167389E+00 -3.04165110E+00 -3.04143237E+00 -3.04138859E+00
 -1.77083131E+00 -1.77082925E+00 -1.77059389E+00 -1.77058664E+00 -1.77056853E+00
 -1.77053517E+00 -1.77051919E+00 -1.77050410E+00 -1.76867895E+00 -1.76866234E+00
 -1.76837753E+00 -1.76836562E+00 -1.76668109E+00 -1.76666318E+00 -1.76658968E+00
 -1.76656733E+00 -1.76410928E+00 -1.76407791E+00 -9.32027231E-01 -8.79302755E-01
 -8.79255601E-01 -8.79241218E-01 -8.79151054E-01 -8.77627896E-01 -8.77560839E-01
 -7.63678050E-01 -7.63661559E-01 -7.62790663E-01 -7.62774274E-01 -7.62565242E-01
 -7.62545144E-01 -7.18871567E-01 -7.18845296E-01 -7.18818603E-01 -7.18797560E-01
 -7.18206771E-01 -7.18152609E-01 -7.18078945E-01 -7.17928542E-01 -7.06666578E-01
 -7.06587581E-01 -7.06571986E-01 -7.06506509E-01 -7.05599398E-01 -7.05501356E-01
 -7.05493113E-01 -7.05481859E-01 -7.05453523E-01 -7.05416463E-01 -7.05273052E-01
 -7.05177886E-01 -7.04874072E-01 -7.04777253E-01 -7.04411206E-01 -7.04170108E-01
 -7.03748381E-01 -7.03654853E-01 -7.03648737E-01 -7.03565334E-01 -7.03563145E-01
 -7.03540740E-01 -7.03141329E-01 -7.02924037E-01 -6.10917163E-01 -6.10881443E-01
 -6.10620722E-01 -6.10617858E-01 -6.10072833E-01 -6.10046819E-01 -6.10036804E-01
 -6.09985236E-01 -6.09898723E-01 -6.09877169E-01 -6.09752129E-01 -6.09746731E-01
 -5.24323019E-01 -5.24249221E-01 -5.24227054E-01 -5.24148877E-01 -5.24144128E-01
 -5.24137535E-01 -5.24000978E-01 -5.23946359E-01 -5.23877893E-01 -5.23875769E-01
 -5.23859062E-01 -5.23841284E-01 -5.23585968E-01 -5.23545220E-01 -5.22924227E-01
 -5.22919552E-01 -5.22902369E-01 -5.22761078E-01 -5.22741740E-01 -5.22668312E-01
 -5.22428939E-01 -5.22292561E-01 -5.22272662E-01 -5.22252261E-01 -3.67936789E-01
 -3.67868663E-01 -3.67334978E-01 -3.67267012E-01 -3.67262005E-01 -3.67255213E-01
 -3.66863601E-01 -3.66747724E-01 -3.66742725E-01 -3.66738648E-01 -3.66638470E-01
 -3.66587173E-01 -3.59075864E-01 -3.59064202E-01 -3.58828798E-01 -3.58802023E-01
 -3.58555937E-01 -3.58443959E-01 -3.39920230E-01 -3.39811410E-01 -3.39696611E-01
 -3.13221331E-01 -3.13212111E-01 -3.13146384E-01 -3.13005771E-01 -3.12987323E-01
 -3.12984659E-01 -1.52734056E-01 -1.52698641E-01 -1.52039799E-01 -1.51976580E-01
 -1.51970482E-01 -1.51725818E-01  1.05234734E-02  1.05387549E-02  1.07837686E-02
  1.07844996E-02  1.09335492E-02  1.09622064E-02  1.14735266E-02  1.15629255E-02
  1.19028864E-02  1.19213644E-02  1.20535616E-02  1.21049376E-02  2.13404743E-01
  2.13475873E-01  2.13542158E-01  2.13660647E-01  2.13961012E-01  2.14310387E-01
  2.16066102E-01  2.16280727E-01  2.56084397E-01  2.56149223E-01  2.56424571E-01
  2.56913574E-01  2.57085710E-01  2.57431494E-01  2.58301546E-01  2.58424993E-01
  2.58619956E-01  2.58839898E-01  2.60067836E-01  2.60140841E-01  2.60143249E-01
  2.60309847E-01  2.60898339E-01  2.60950217E-01  2.61278205E-01  2.61322417E-01
  2.62352258E-01  2.62376629E-01  2.64233105E-01  2.64300309E-01  2.66246990E-01
  2.66249810E-01  2.71884667E-01  2.71889923E-01  2.74335748E-01  2.74379356E-01
  2.74582292E-01  2.74618406E-01  3.14270612E-01  3.14384783E-01  3.17505722E-01
  3.17642715E-01  3.22284599E-01  3.22315543E-01  4.74595415E-01  4.74755592E-01
  4.74772760E-01  4.74819284E-01  4.74906121E-01  4.74914549E-01  4.74965850E-01
  4.74978382E-01  4.74987982E-01  4.75085795E-01  4.75102643E-01  4.75217497E-01
  4.75262347E-01  4.75517927E-01  4.75558805E-01  4.75618783E-01  4.75740001E-01
  4.75750892E-01  4.75882879E-01  4.76000745E-01  4.82134445E-01  4.82319010E-01
  4.84210022E-01  4.84441586E-01  2.47076259E-01  2.47293397E-01  3.26505747E-01
  3.33618036E-01  3.37264968E-01  3.37274112E-01  3.37602515E-01  3.37701703E-01
  3.38156371E-01  3.38602488E-01  3.38606604E-01  3.38917807E-01  3.41070649E-01
  3.42077331E-01  3.42208240E-01  3.43966487E-01  3.44199480E-01  3.47947300E-01
  3.47966757E-01  3.51083551E-01  3.51093396E-01  3.51320649E-01  3.54316443E-01
  3.54330786E-01  3.56577602E-01  3.70246958E-01  3.70317787E-01  3.81761372E-01
  4.42345726E-01  4.70294355E-01  4.87344884E-01  4.87618190E-01  4.87837220E-01
  1.00000000E+03  1.00000000E+03  1.00000000E+03  1.00000000E+03  1.00000000E+03
  1.00000000E+03  1.00000000E+03  1.00000000E+03  1.00000000E+03  1.00000000E+03
  1.00000000E+03  1.00000000E+03  1.00000000E+03  1.00000000E+03  1.00000000E+03
  1.00000000E+03  1.00000000E+03  1.00000000E+03  1.00000000E+03  1.00000000E+03
  1.00000000E+03  1.00000000E+03  1.00000000E+03  1.00000000E+03  1.00000000E+03
  1.00000000E+03  1.00000000E+03  1.00000000E+03  1.00000000E+03  1.00000000E+03
  1.00000000E+03  1.00000000E+03  1.00000000E+03  1.00000000E+03  1.00000000E+03
  1.00000000E+03  1.00000000E+03  1.00000000E+03  1.00000000E+03  1.00000000E+03
  1.00000000E+03  1.00000000E+03  1.00000000E+03  1.00000000E+03  1.00000000E+03
  1.00000000E+03  1.00000000E+03  1.00000000E+03  1.00000000E+03  1.00000000E+03
  1.00000000E+03  1.00000000E+03  1.00000000E+03  1.00000000E+03  1.00000000E+03
  1.00000000E+03  1.00000000E+03  1.00000000E+03  1.00000000E+03  1.00000000E+03
  1.00000000E+03  1.00000000E+03  1.00000000E+03  1.00000000E+03  1.00000000E+03
  1.00000000E+03  1.00000000E+03  1.00000000E+03  1.00000000E+03  1.00000000E+03
  1.00000000E+03  1.00000000E+03  1.00000000E+03  1.00000000E+03  1.00000000E+03
  1.00000000E+03  1.00000000E+03  1.00000000E+03  1.00000000E+03  1.00000000E+03
  1.00000000E+03  1.00000000E+03  1.00000000E+03  1.00000000E+03  1.00000000E+03
  1.00000000E+03  1.00000000E+03  1.00000000E+03  1.00000000E+03  1.00000000E+03
  1.00000000E+03  1.00000000E+03  1.00000000E+03  1.00000000E+03  1.00000000E+03
  1.00000000E+03  1.00000000E+03  1.00000000E+03  1.00000000E+03  1.00000000E+03
  1.00000000E+03  1.00000000E+03  1.00000000E+03  1.00000000E+03  1.00000000E+03
  1.00000000E+03  1.00000000E+03  1.00000000E+03  1.00000000E+03  1.00000000E+03
  1.00000000E+03  1.00000000E+03  1.00000000E+03  1.00000000E+03  1.00000000E+03
  1.00000000E+03  1.00000000E+03  1.00000000E+03  1.00000000E+03  1.00000000E+03
  1.00000000E+03  1.00000000E+03  1.00000000E+03  1.00000000E+03  1.00000000E+03
  1.00000000E+03  1.00000000E+03  1.00000000E+03  1.00000000E+03  1.00000000E+03
  1.00000000E+03  1.00000000E+03  1.00000000E+03  1.00000000E+03  1.00000000E+03
  1.00000000E+03  1.00000000E+03  1.00000000E+03  1.00000000E+03  1.00000000E+03
  1.00000000E+03  1.00000000E+03  1.00000000E+03  1.00000000E+03  1.00000000E+03
  1.00000000E+03  1.00000000E+03  1.00000000E+03  1.00000000E+03  1.00000000E+03
  1.00000000E+03  1.00000000E+03  1.00000000E+03  1.00000000E+03  1.00000000E+03
  1.00000000E+03  1.00000000E+03  1.00000000E+03  1.00000000E+03  1.00000000E+03
  1.00000000E+03
Alpha MO coefficients                      R   N=      194481
  7.60683732E-04  1.48488839E-04 -1.64059535E-04  1.41402052E-03 -3.47919373E-05
  1.05608416E-03 -2.14662299E-03  4.56697300E-05 -1.61097408E-03  1.59410887E-04
 -4.41574150E-06  9.02434970E-05 -2.86616527E-05 -4.43077101E-04  1.03372064E-05
 -2.83177964E-04  1.24869837E-05 -1.37089540E-04 -2.19672017E-03  4.53576509E-05
 -1.47538185E-03  7.39682455E-05  7.61587692E-04  1.47512912E-04 -1.61275196E-04
 -1.41298527E-03  3.46232188E-05 -1.05531376E-03  2.14353686E-03 -4.66647525E-05
  1.60781732E-03 -1.59454985E-04  4.41746958E-06 -9.02655505E-05 -2.84541991E-05
 -4.41965023E-04  1.03241028E-05 -2.82683797E-04  1.25772812E-05 -1.36717848E-04
 -2.19442108E-03  4.58039331E-05 -1.47312368E-03  7.38594115E-05  7.90621698E-04
  9.32900736E-05  2.08606404E-04  1.56259691E-04  1.73478755E-03 -1.52687654E-04
 -2.10435488E-04 -2.36493498E-03  2.09254853E-04  1.80764485E-05  2.03476454E-04
 -1.86498477E-05  2.51761208E-04  7.01289416E-06  7.62224044E-05  4.28196500E-04
 -7.76964089E-05  1.22217924E-03  4.12677788E-05  3.76045936E-04  2.13490376E-03
 -3.85376007E-04  7.89868513E-04  9.39293291E-05  2.07706116E-04 -1.56409344E-04
 -1.73566484E-03  1.52579523E-04  2.10780286E-04  2.36819439E-03 -2.10174117E-04
 -1.80417193E-05 -2.03858650E-04  1.87782449E-05  2.52153866E-04  7.15021951E-06
  7.62686110E-05  4.28867404E-04 -7.78421762E-05  1.22300960E-03  4.24398231E-05
  3.76184529E-04  2.13707815E-03 -3.85907588E-04  7.95289970E-04  1.29867670E-04
 -1.85386217E-05  1.04528654E-03 -2.16668004E-04 -1.39024559E-03 -1.50171901E-03
  3.17258879E-04  2.05289485E-03  1.44932432E-04 -2.58610704E-05 -1.41582920E-04
 -2.35733074E-04  4.18976087E-04 -8.78222440E-05 -1.44362718E-04  6.43224184E-05
 -1.18931603E-03  2.09763336E-03 -4.42276469E-04 -7.46165270E-04  3.26836510E-04
  7.94526349E-04  1.30467805E-04 -2.08865931E-05 -1.04567973E-03  2.16808576E-04
  1.39061740E-03  1.50239611E-03 -3.16753023E-04 -2.05581595E-03 -1.44982458E-04
  2.57801592E-05  1.41504421E-04 -2.36158701E-04  4.19430770E-04 -8.80657747E-05
 -1.44300470E-04  6.45320097E-05 -1.19032281E-03  2.09863665E-03 -4.43088754E-04
 -7.47442944E-04  3.27059071E-04  4.87211801E-06  4.11118205E-05  1.26940827E-04
  3.40458288E-07 -1.17383857E-07 -5.01653843E-06 -1.12705761E-04  2.88315942E-06
 -9.25932109E-05  4.90388085E-06  4.10939448E-05  1.26179463E-04  1.16618971E-07
 -2.68682204E-08  4.87273104E-06  1.13010795E-04 -3.02186726E-06  9.24618585E-05
 -1.64322225E-05 -3.39662792E-04  1.80406492E-04  7.67847857E-04  8.39075632E-04
  4.39672613E-04  1.14274519E-03  1.25592259E-03  6.67473703E-04 -1.64553175E-05
 -3.39678643E-04  1.80687544E-04 -7.67768070E-04 -8.39276471E-04 -4.39592963E-04
 -1.14251287E-03 -1.25659254E-03 -6.67218083E-04  7.16621654E-06  2.97214636E-05
  1.20125544E-04 -9.60816331E-07 -1.12724984E-05  7.87665781E-07 -1.24414061E-05
 -1.42375749E-04  1.22071887E-05  7.15253103E-06  2.97246712E-05  1.20527448E-04
  9.59462765E-07  1.11026890E-05 -6.74698191E-07  1.24926147E-05  1.42365497E-04
 -1.20239957E-05 -1.67091803E-05 -3.39437294E-04  1.82862419E-04  6.13607056E-04
 -8.74236326E-04  5.90873243E-04  9.10828955E-04 -1.30687670E-03  8.92907035E-04
 -1.65819242E-05 -3.39678860E-04  1.82505598E-04 -6.13026028E-04  8.73335654E-04
 -5.90462927E-04 -9.10448629E-04  1.30546398E-03 -8.92313436E-04  6.20080334E-06
  3.58001051E-05  1.15836437E-04 -1.78016168E-06  1.09132664E-06  7.18559134E-06
 -8.71685011E-05  1.92569071E-05  1.22222226E-04  6.16604841E-06  3.58351585E-05
  1.16397447E-04  1.60350758E-06 -1.07175368E-06 -7.10896517E-06  8.72616296E-05
 -1.91922816E-05 -1.22070675E-04 -1.63146377E-05 -3.62006319E-04  2.67839010E-04
  1.17221107E-03 -1.19564945E-04 -1.62236773E-04  1.88962447E-03 -1.92659464E-04
 -2.68108675E-04 -1.63181907E-05 -3.61978184E-04  2.68063218E-04 -1.17190586E-03
  1.19789316E-04  1.62193119E-04 -1.88989767E-03  1.92864523E-04  2.67821509E-04
 -1.66848615E-05 -3.37084256E-04  1.83489818E-04  5.88731855E-04  7.47845810E-04
 -7.56722641E-04  8.68429507E-04  1.11285422E-03 -1.13743157E-03 -1.68018234E-05
 -3.36769379E-04  1.83883558E-04 -5.89356422E-04 -7.48189684E-04  7.57304900E-04
 -8.68877982E-04 -1.11314330E-03  1.13828950E-03 -1.61752364E-05 -3.48623307E-04
  2.07589492E-04  1.77197325E-04  8.99049191E-05  1.20315080E-03  2.59174628E-04
  1.35509350E-04  1.79753613E-03 -1.61273797E-05 -3.48612359E-04  2.07023611E-04
 -1.77035414E-04 -8.98179994E-05 -1.20251626E-03 -2.58907607E-04 -1.35564303E-04
 -1.79692217E-03 -1.63327495E-05 -3.38156771E-04  1.80819184E-04 -4.34472632E-04
  9.58926598E-04  6.05636854E-04 -6.39022990E-04  1.42806728E-03  9.13261911E-04
 -1.64042681E-05 -3.37999473E-04  1.81568604E-04  4.34642204E-04 -9.59052986E-04
 -6.06049097E-04  6.39103676E-04 -1.42804070E-03 -9.13617105E-04  1.01924764E+00
 -4.67539991E-02 -6.01636468E-02 -1.76407123E-07  2.52875493E-07 -5.10967946E-07
 -3.01048100E-07  4.77444326E-07 -9.01701563E-07 -1.10426730E-06 -1.47152893E-05
  9.73368097E-05 -1.52358133E-05  1.62621612E-06  4.84478245E-06  1.01745496E-05
 -4.52765751E-05 -5.65522589E-05 -1.11456018E-06 -1.45941834E-05  9.70325327E-05
  1.52301498E-05 -1.58862408E-06 -4.71288209E-06 -1.04078482E-05  4.59000794E-05
  5.58795554E-05  9.16172792E-07  2.09965570E-06 -4.55420536E-05 -1.06429131E-05
  3.13597665E-07  2.64647958E-07 -3.01611993E-05 -1.91242995E-05 -2.17687147E-05
  1.72800976E-06 -1.44159367E-05  4.55963518E-06 -4.59613360E-07  3.86758747E-06
  3.33932846E-06  6.24512415E-06  7.16949795E-05 -4.31292312E-04 -4.53508559E-05
  2.23419315E-06  2.34357471E-06 -1.17743686E-04  3.21641944E-05  6.73334745E-05
  1.39541058E-05  4.03249248E-05 -8.10796022E-05  4.07139079E-04  1.43222883E-05
  4.89651757E-05 -2.29923726E-06  1.87754818E-06  8.06132268E-05  3.65591540E-06
 -5.19242530E-07 -7.73555489E-06  1.77346926E-05 -2.14225260E-06 -1.22124004E-05
 -4.51244066E-06 -6.81151865E-06 -2.01377132E-05 -6.64313782E-05 -3.54678384E-06
  6.06605892E-06 -1.31562443E-06 -4.56246540E-06  4.52626058E-05 -2.13700531E-06
 -5.03281095E-06 -6.29207433E-06  1.16939196E-05 -1.02770970E-05 -4.99111307E-06
 -1.31131712E-05 -7.14744729E-06 -2.59659102E-06 -3.09196414E-06 -1.88964321E-06
  1.33053460E-05 -2.29224727E-06  1.47890577E-06  8.05262905E-05 -3.67253671E-06
  4.76915653E-07  7.65780402E-06 -1.81563320E-05  1.70490582E-06  1.15643560E-05
 -4.51546149E-06 -6.23018468E-06 -3.60414619E-06  6.04455731E-06 -1.97727007E-05
 -6.57489574E-05 -1.30765265E-06 -4.17666572E-06  4.51598440E-05  2.10792658E-06
  5.09208730E-06  6.24979693E-06 -1.10760476E-05  1.10435056E-05  5.87185587E-06
 -1.83440589E-06  1.35045548E-05 -2.57158228E-06 -3.86256599E-06 -1.33740765E-05
 -7.63281299E-06  6.27708299E-06  7.16756911E-05 -4.32256159E-04  4.56943357E-05
 -2.19401978E-06 -2.39524370E-06  1.17706664E-04 -3.52191209E-05 -6.60915728E-05
  1.38697786E-05  4.25346669E-05  1.44677702E-05  4.69594189E-05 -8.10438072E-05
  4.08303090E-04  9.19965620E-07  2.12944988E-06 -4.58121184E-05  1.06855700E-05
 -3.80314241E-07 -2.79847515E-07  3.03601850E-05  1.87852360E-05  2.18962255E-05
  4.57682991E-06 -3.36200963E-07  1.72943572E-06 -1.44128923E-05  3.86630629E-06
  3.30051927E-06 -9.45240855E-05  7.56763640E-05 -2.72365146E-04  6.05484529E-05
 -5.81595287E-06 -7.91497456E-06 -1.79203060E-03  2.68470490E-04  1.18677007E-03
  2.47359496E-04 -3.13718957E-05 -2.01016786E-04  2.18218266E-04  1.45155944E-04
 -3.44063122E-06 -2.52426549E-04  5.94358987E-05  8.50575235E-04  7.98923755E-04
 -2.90796508E-05 -1.01758389E-03  2.50503676E-04  1.21765360E-03  1.84182228E-03
  7.83785376E-04  1.70727308E-03 -5.36958420E-04 -4.35700606E-03 -2.73885882E-03
  8.55389419E-04  7.02207601E-03  4.60647564E-04 -1.23502585E-04 -9.66885315E-04
 -2.18102424E-03  1.19121379E-03 -4.43936703E-04 -8.75537920E-06  1.12522020E-04
 -5.25469643E-03  2.10759571E-03 -9.45537914E-04  5.47026331E-04  9.50224408E-05
 -2.40454251E-04 -3.39386106E-04  8.91799784E-06 -4.11069519E-04 -2.58118206E-04
  7.99788095E-05  2.45383521E-03  3.69425678E-04 -3.97134064E-04 -3.30170703E-04
 -5.75846522E-05  5.45573645E-05 -2.61008881E-04 -1.49822925E-04 -1.04225297E-04
  2.44591246E-04  5.77109902E-04 -2.54879318E-04 -2.98731073E-04 -2.16356389E-04
  7.58323498E-04  1.56216470E-03 -2.36865674E-04 -3.38158653E-04 -3.05694639E-06
 -3.56272793E-04  3.36913681E-04  2.84576265E-05  2.35444512E-03 -8.64021345E-04
 -2.86890038E-04 -3.15173894E-04  1.22916477E-04  4.09888021E-05 -2.87285217E-04
 -2.64754434E-05  5.93392580E-05  8.31042068E-06 -6.38869243E-04 -3.28387977E-04
  3.70928377E-05  2.30652759E-04  1.13578889E-04 -1.74823493E-03 -9.60688395E-05
  6.99684309E-05 -2.03407469E-04  5.84687308E-05 -6.08370664E-06 -1.02078221E-05
 -2.07615874E-03  1.27606527E-04 -6.75686382E-04  2.98411070E-04 -1.46110795E-05
  1.34790605E-04  2.43756054E-04  4.80238939E-05  9.05486705E-06 -2.68002445E-04
  5.25744554E-05  1.06330477E-03  1.28945516E-07  5.89884834E-05 -1.13711882E-03
  2.08152788E-04  1.24847656E-03  1.84306562E-03  7.81921606E-04  2.89355552E-03
  6.76047222E-05  3.71783030E-03 -4.61379114E-03 -1.16088183E-04 -5.95199670E-03
  6.66623236E-04  1.44887182E-05  8.20825116E-04 -1.38124334E-03 -2.03286805E-03
 -7.48714367E-05 -5.19593366E-04 -8.64478652E-05 -3.62938410E-03 -4.36188174E-03
 -2.07780951E-04 -5.10803411E-04 -2.91421573E-04  1.26412066E-05 -3.47702260E-05
 -1.97180148E-04 -2.32241885E-05  5.78441853E-06  3.60565051E-05 -1.16400332E-04
  2.19239307E-05  1.61264279E-04  1.59822660E-04 -8.70423160E-04 -1.21530828E-03
  7.85661162E-05 -2.40739203E-05 -1.95878033E-04 -1.03546526E-04 -3.98125264E-06
 -1.39854593E-04 -2.58714410E-05  1.35375083E-04  2.40927417E-04  8.44655722E-05
 -7.50098989E-05  5.50339573E-05  1.71209622E-04 -4.39753433E-05  7.87499823E-05
  4.89062429E-05 -5.96543062E-04 -7.06703650E-04  4.78690913E-04 -4.91055768E-04
 -9.25427672E-04  6.18373120E-04 -6.42590810E-04 -1.19148065E-03 -2.75839436E-05
  1.24280506E-04  2.30035752E-04  7.65430939E-05  8.51615551E-06 -1.19838000E-05
  1.76239067E-04 -1.43956169E-05 -2.57185579E-05 -2.76674725E-05  1.24691709E-04
  2.30435189E-04  7.34624473E-05 -2.38235469E-05 -9.07978015E-06  1.75527846E-04
 -2.18206870E-05 -2.59145722E-05 -2.58976169E-05  1.35034665E-04  2.43390817E-04
  9.59462319E-05  6.72505430E-05  4.23881440E-05  1.85402507E-04  2.56811843E-05
  7.18351285E-05  4.92495928E-05 -5.96602268E-04 -7.11788702E-04  5.43486306E-04
  2.29706040E-04 -9.87924592E-04  7.00295874E-04  3.03193598E-04 -1.27433787E-03
  1.30673951E-05 -3.61449884E-05 -2.02632973E-04 -3.18043173E-05  5.72900325E-07
 -2.65569791E-05 -1.65822338E-04  4.87492204E-06 -1.22585830E-04  1.59171650E-04
 -8.63890800E-04 -1.19054929E-03  1.21661028E-04  3.41336716E-06  1.61774715E-04
 -8.82645576E-05  2.08552207E-05  1.46014921E-04  4.14932997E-05 -1.18576939E-04
 -8.08659248E-04  1.37155757E-06  2.19859731E-07 -3.21639332E-07 -3.06032353E-04
  2.69589130E-05  2.99871402E-05  1.02061476E+00 -5.14624087E-02 -6.55728529E-02
 -3.08636122E-04  3.17378421E-05  4.47450378E-05 -1.17381294E-03  1.22404859E-04
  1.69537709E-04 -2.59582697E-05  1.37561766E-04  2.41285309E-04  6.51259380E-05
 -8.40627976E-05 -6.55996390E-05  1.49737838E-04 -6.35162890E-05 -1.17238516E-04
  4.91975103E-05 -5.94963807E-04 -7.16757782E-04  7.35634734E-04 -3.60369007E-04
  8.07796391E-04  9.36892595E-04 -4.67354767E-04  1.04735789E-03  1.26540964E-05
 -4.36282993E-05 -2.57384157E-05 -1.23764138E-04 -1.48138772E-05 -2.91212713E-04
 -1.60402210E-04 -2.82956197E-05 -5.19563030E-04  1.19140487E-05 -3.69975136E-05
 -3.69051880E-05 -2.42636271E-05  3.00492496E-05  3.15171224E-04  2.26114274E-06
  4.73883899E-05  5.48253321E-04  4.97603326E-05 -5.95927875E-04 -7.21981865E-04
  7.97359090E-04  3.56634653E-04  7.43449745E-04  1.02123302E-03  4.65937347E-04
  9.65750153E-04 -2.59707365E-05  1.37079122E-04  2.42447805E-04  7.80877029E-05
  5.86501975E-05 -7.80137610E-05  1.56334331E-04  1.41740789E-05 -1.24291132E-04
 -2.73179124E-05 -2.53991615E-04  2.85299188E-04  9.90984429E-04 -1.01582921E-04
 -1.41874846E-04  1.73081491E-03 -1.77348626E-04 -2.57619174E-04 -5.67244790E-07
  1.18161558E-05  1.38529837E-04  6.40051311E-05 -1.99660982E-05 -3.60840180E-05
  1.87618396E-04 -9.48858974E-05 -1.60002556E-04 -5.89092009E-07 -1.54019703E-06
  3.69687079E-05  5.61061316E-06 -1.08568980E-06 -3.23760712E-06 -2.18969428E-06
  2.52301859E-06  2.28682096E-05 -1.21517701E-06 -1.53950556E-05  2.86675802E-05
  2.62353220E-07 -2.65213105E-07 -1.16707919E-06  3.81330886E-05  1.92889783E-05
  2.47077697E-05 -4.23105278E-06  3.72806737E-05 -2.70872356E-06 -3.55598236E-07
 -3.39077864E-06  9.84115708E-07 -1.56206718E-06  1.31380017E-05 -3.36592940E-05
 -3.19122630E-06 -1.90001309E-06 -4.83919003E-06  1.17855669E-04  2.10518410E-06
  3.20315814E-05  4.94847273E-06  3.04928558E-05 -1.12634475E-05 -1.67477575E-05
  5.78360299E-06  3.76066874E-05 -2.63356416E-07  9.94969891E-06 -6.19370053E-05
 -4.01884497E-06  4.43190050E-06 -1.72826707E-06  1.41471493E-05  1.36105714E-05
  3.33167438E-06  1.17333388E-06  3.71640139E-05 -1.05808659E-05  6.58917233E-05
  2.84426660E-06  2.86592779E-05 -1.09131625E-06 -2.72548778E-06 -1.96190229E-05
 -3.29754409E-06 -3.23408998E-06 -9.72730486E-07  3.85489051E-05  2.78025823E-05
  4.98438277E-05 -4.80549015E-06  5.45159664E-05 -2.94808257E-06  6.93050439E-05
  2.71705783E-06  8.60547663E-06  9.64273751E-06  7.15149538E-06 -5.12543959E-05
 -3.09120696E-05 -1.63589772E-05  5.74833126E-06 -2.07984410E-05 -6.23024411E-05
 -8.26323033E-05  5.32023022E-06  8.07570350E-05  4.55295632E-06 -6.08272093E-05
 -3.25080009E-05  2.73304302E-05  4.42271414E-06  1.61703166E-05  1.77477102E-04
 -5.26620437E-05  2.38414991E-05 -7.23603171E-06  1.02200746E-05  8.39807972E-05
  4.84578796E-06 -3.31734331E-06 -6.31746922E-06  3.16603208E-06 -5.65959054E-05
 -8.71729507E-05 -2.49670326E-04  5.77984463E-05 -3.22554031E-04 -1.40803173E-03
  1.97392403E-04 -6.37087959E-05 -1.06016602E-04  1.60821205E-04 -1.14208341E-04
 -5.54614978E-05  1.61769838E-05  2.93752551E-05  2.21159211E-05 -2.43585064E-05
  1.03117797E-03  2.48684439E-03  5.30326801E-07 -2.32099614E-05 -1.47882830E-04
  4.56094089E-05 -9.88598259E-06 -1.69691268E-05  4.34017579E-05 -2.43698636E-05
 -4.92125106E-05  3.44291425E-07 -3.17590972E-05  2.64276076E-06  2.46338697E-05
  7.33365425E-07 -2.05421491E-05  1.21835084E-03  1.84143177E-03  7.83526533E-04
 -1.70736076E-03  5.36117724E-04  4.35664921E-03  2.74114976E-03 -8.51439845E-04
 -7.01978771E-03 -4.61015988E-04  1.22824308E-04  9.66033469E-04 -2.18032708E-03
  1.19127567E-03 -4.42864670E-04 -9.05697703E-06  1.12424063E-04 -5.25222775E-03
  2.11055216E-03 -9.43012101E-04  5.44942962E-04  9.61725400E-05 -9.44210795E-05
  7.56510039E-05 -2.71904770E-04 -6.04567755E-05  5.74282070E-06  7.81222522E-06
  1.79308945E-03 -2.69494470E-04 -1.18768721E-03 -2.47466186E-04  3.15953075E-05
  2.00902759E-04  2.18181952E-04  1.45073440E-04 -3.39202398E-06 -2.52427367E-04
  5.93623934E-05  8.50982782E-04  7.98490721E-04 -2.85919435E-05 -1.01786950E-03
  2.51190046E-04 -2.36532497E-04 -3.38199822E-04 -2.57281854E-06  3.56188439E-04
 -3.36848290E-04 -2.82884611E-05 -2.35693948E-03  8.64887167E-04  2.86294238E-04
  3.15555137E-04 -1.23017036E-04 -4.08504104E-05 -2.87276910E-04 -2.64838348E-05
  5.93011939E-05  8.39093757E-06 -6.39054344E-04 -3.28212024E-04  3.68815474E-05
  2.30074389E-04  1.13616810E-04 -1.74961046E-03 -2.40737000E-04 -3.39316816E-04
  8.16386836E-06  4.11040215E-04  2.58119372E-04 -8.00493053E-05 -2.45142861E-03
 -3.68753002E-04  3.96516409E-04  3.29933525E-04  5.75690275E-05 -5.45456642E-05
 -2.60884795E-04 -1.49881723E-04 -1.04232294E-04  2.44438387E-04  5.76862861E-04
 -2.54789406E-04 -2.98708768E-04 -2.16063827E-04  7.57910506E-04  1.56086844E-03
  1.24842970E-03  1.84365885E-03  7.82656637E-04 -2.89378016E-03 -6.77183291E-05
 -3.71847184E-03  4.61150875E-03  1.18997865E-04  5.95451169E-03 -6.66281288E-04
 -1.47956098E-05 -8.21814391E-04 -1.38173892E-03 -2.03334319E-03 -7.50510117E-05
 -5.19078974E-04 -8.62586579E-05 -3.63114392E-03 -4.36168015E-03 -2.09118257E-04
 -5.07414146E-04 -2.90325998E-04 -9.61148409E-05  6.99719613E-05 -2.03796304E-04
 -5.85616277E-05  6.05696340E-06  1.01666037E-05  2.07450878E-03 -1.28650087E-04
  6.75030246E-04 -2.98564528E-04  1.48019178E-05 -1.34710761E-04  2.43768866E-04
  4.79546534E-05  9.04634004E-06 -2.67916725E-04  5.26122557E-05  1.06285454E-03
 -1.83823052E-07  5.85631639E-05 -1.13715125E-03  2.08615828E-04  1.59635259E-04
 -8.70369411E-04 -1.21474080E-03 -7.95663743E-05  2.42895610E-05  1.97951338E-04
  1.01595617E-04  4.35109833E-06  1.42847556E-04  1.26596433E-05 -3.48714201E-05
 -1.97380891E-04  2.33419886E-05 -5.79044644E-06 -3.59734104E-05  1.16181615E-04
 -2.19934151E-05 -1.60821564E-04  4.88462174E-05 -5.96319878E-04 -7.06545111E-04
 -4.78939030E-04  4.91217158E-04  9.25620457E-04 -6.18860735E-04  6.42837934E-04
  1.19136986E-03 -2.58683304E-05  1.35360704E-04  2.41036295E-04 -8.44432846E-05
  7.49329255E-05 -5.49957893E-05 -1.71614216E-04  4.39157543E-05 -7.84935337E-05
 -2.76777970E-05  1.24736261E-04  2.30572688E-04 -7.34777623E-05  2.38083304E-05
  9.05170182E-06 -1.75627148E-04  2.18199449E-05  2.58319179E-05 -2.75685081E-05
  1.24204352E-04  2.29894465E-04 -7.65614719E-05 -8.51696029E-06  1.19604529E-05
 -1.76110040E-04  1.43786900E-05  2.57241648E-05  4.93531757E-05 -5.96799259E-04
 -7.12824257E-04 -5.43158853E-04 -2.29443127E-04  9.87494748E-04 -7.00308469E-04
 -3.02856168E-04  1.27421322E-03 -2.59109911E-05  1.35019277E-04  2.43817284E-04
 -9.59698835E-05 -6.72550395E-05 -4.24000558E-05 -1.85682286E-04 -2.59114623E-05
 -7.19174234E-05  1.59262421E-04 -8.64256676E-04 -1.19141749E-03 -1.21400652E-04
 -3.36025169E-06 -1.61479461E-04  8.89946366E-05 -2.05498792E-05 -1.45260748E-04
  1.30583792E-05 -3.61910504E-05 -2.02256677E-04  3.18420261E-05 -5.59472504E-07
  2.66169721E-05  1.65820874E-04 -4.90898207E-06  1.22614481E-04  1.02061499E+00
 -5.14641752E-02 -6.55725048E-02  3.07881179E-04 -3.16961227E-05 -4.48023560E-05
  1.17191701E-03 -1.22970183E-04 -1.70191874E-04  4.14964249E-05 -1.18608880E-04
 -8.08644217E-04 -1.39110800E-06 -2.32419658E-07  3.68087934E-07  3.06013822E-04
 -2.70204522E-05 -3.05836629E-05  4.91469120E-05 -5.94781728E-04 -7.15750865E-04
 -7.35352732E-04  3.60373671E-04 -8.07605870E-04 -9.36213829E-04  4.67566677E-04
 -1.04689083E-03 -2.59396440E-05  1.37536690E-04  2.40705427E-04 -6.51254499E-05
  8.41031123E-05  6.55981835E-05 -1.49572919E-04  6.33768923E-05  1.17164899E-04
  1.18806630E-05 -3.69345217E-05 -3.60126768E-05  2.43008076E-05 -2.99510532E-05
 -3.15036515E-04 -2.53908037E-06 -4.73743446E-05 -5.47967853E-04  1.26767172E-05
 -4.37229082E-05 -2.62420884E-05  1.23753554E-04  1.47065978E-05  2.91360218E-04
  1.60610786E-04  2.81071608E-05  5.19536379E-04 -2.59610922E-05  1.37133171E-04
  2.41995115E-04 -7.80807930E-05 -5.86226432E-05  7.79549968E-05 -1.56068902E-04
 -1.42042930E-05  1.24577277E-04  4.97360709E-05 -5.95871992E-04 -7.21801861E-04
 -7.97516185E-04 -3.56760992E-04 -7.43675975E-04 -1.02144595E-03 -4.65891206E-04
 -9.65906703E-04 -2.73258078E-05 -2.53930593E-04  2.85146362E-04 -9.91102396E-04
  1.01399311E-04  1.42273686E-04 -1.73043187E-03  1.76779385E-04  2.58653198E-04
 -5.95939479E-07 -1.65608509E-06  3.76418808E-05 -5.65624172E-06  1.09655279E-06
  3.32167734E-06  2.40774424E-06 -2.63530245E-06 -2.28278030E-05 -5.92529762E-07
  1.15633974E-05  1.38877757E-04 -6.38860706E-05  2.03531889E-05  3.53284393E-05
 -1.87433385E-04  9.69774285E-05  1.56865842E-04  5.27145274E-07 -2.30571040E-05
 -1.47481320E-04 -4.55485194E-05  9.50175746E-06  1.69603768E-05 -4.37036197E-05
  2.39915518E-05  4.87981519E-05  2.68710303E-06  2.42995397E-05  2.72175024E-07
 -3.20279254E-05  8.58078598E-07 -2.02742264E-05  5.78546003E-05 -3.21440085E-04
 -1.40612193E-03 -1.97606403E-04  5.89979795E-05  1.07068861E-04 -1.62452189E-04
  1.07211282E-04  5.89685048E-05  1.54659702E-05  2.45116323E-05  1.02751868E-03
  2.48075876E-03  2.32960185E-05 -1.98234427E-05  9.74328942E-06  7.38308207E-06
 -5.46611231E-05  3.10576407E-05  1.70918390E-05 -4.96419844E-06  1.97702803E-05
  6.35179955E-05  8.43816057E-05  5.74626383E-06  8.23508330E-05 -3.19973909E-05
  3.22193837E-05  4.54148419E-06 -6.25137950E-05  4.26337248E-06  1.62907080E-05
  1.79628322E-04  5.25223718E-05 -2.40470311E-05  6.40590434E-06 -9.46772798E-06
 -8.47658851E-05 -5.59420533E-06 -8.85972236E-05 -2.53871254E-04  2.73089757E-06
 -5.74659680E-05 -3.31177402E-06 -5.10587645E-06 -2.62432623E-07  9.80535784E-06
 -6.15046377E-05  3.96955947E-06 -4.45422165E-06  1.71295773E-06 -1.40809973E-05
 -1.37530316E-05 -2.92964857E-06  1.15155854E-06  3.69587818E-05  2.81521447E-06
  2.88342884E-05 -1.04493000E-05  6.58349449E-05 -1.06763188E-06 -2.48238219E-06
 -2.16168947E-05  3.44734357E-06  3.26772347E-06  9.42708641E-07 -3.84430483E-05
 -2.80338305E-05 -5.02106622E-05  2.79216970E-06  8.63362116E-06 -2.89872018E-06
  6.99042353E-05 -4.99326631E-06  5.67195988E-05 -1.57346165E-06  1.30541283E-05
 -3.26950931E-05  3.19031278E-06  1.93385096E-06  4.94310109E-06 -1.18359261E-04
 -1.24030842E-06 -3.26764419E-05  5.00106376E-06  2.95315637E-05  5.74606291E-06
  3.78126612E-05 -1.12800946E-05 -1.74272822E-05 -1.20952133E-06 -1.53644060E-05
  2.82326307E-05 -1.84187410E-07  2.41032375E-07  1.15862969E-06 -3.82045750E-05
 -1.90586565E-05 -2.48217572E-05 -2.70921418E-06 -2.57867556E-07 -4.21536403E-06
  3.73473944E-05 -3.35374548E-06  9.22264469E-07  1.20375103E-03  1.84327686E-03
  8.38983436E-04  3.71249545E-03 -5.86633816E-04 -2.86157011E-03 -6.00420456E-03
  9.48241620E-04  4.56938625E-03  9.93372937E-04 -1.33604070E-04 -7.12786336E-04
  2.89960702E-04  1.99945015E-03 -2.66584029E-04 -1.39879575E-03  4.36331759E-04
  1.53079386E-03  4.40508102E-03 -4.63059068E-04 -3.35866741E-03  1.00083606E-03
 -9.50746240E-05  7.53920650E-05 -2.84534966E-04 -6.45746610E-06 -5.14505961E-06
 -6.18843289E-05 -6.07281007E-04  2.32862593E-04  2.05744417E-03  9.88012694E-05
 -3.45766022E-05 -2.11096919E-04 -3.51496153E-04 -4.17871269E-05 -4.38228304E-05
  7.49606831E-05 -1.70543661E-05 -1.52825823E-03 -1.12120420E-05 -1.96561455E-04
  3.77363304E-04 -6.87732459E-05 -2.33999670E-04 -3.39839755E-04 -3.79118589E-05
  3.14845796E-05 -2.69244386E-04  4.09170179E-04 -2.80550462E-04  4.28740337E-04
 -2.44812535E-03  2.67664608E-05 -7.34636490E-05  3.27092427E-04  3.47706113E-04
  4.10128349E-05 -5.94379703E-04 -1.40402595E-04 -5.37240450E-05  7.61026424E-04
  3.90894371E-06 -1.61200499E-03  8.98691320E-05 -2.33047942E-04 -2.33822897E-04
 -3.38567018E-04 -5.55859895E-05  8.63726553E-05  3.26529984E-04  3.58071212E-04
 -3.67228202E-04 -7.85113697E-04 -2.33015916E-03  4.32121757E-05  1.21170350E-04
  3.16000938E-04  1.60471494E-04  1.35170677E-04  6.23692488E-04 -2.16170285E-04
  1.32094198E-04  2.44679404E-04  2.63886965E-04  1.73563490E-03 -1.23410589E-04
  2.58384050E-04 -9.73196525E-05  7.10120144E-05 -2.23373011E-04 -1.28158502E-05
 -4.49388387E-06 -6.30107843E-05  1.17653614E-03  4.79041421E-05  1.79452249E-03
 -1.72932804E-04  2.32820292E-06 -2.02686441E-04 -3.25432999E-04 -1.48091789E-04
 -3.07997275E-05  5.85566500E-05 -2.45374689E-05 -1.33425665E-03 -8.01534714E-04
 -1.09789209E-04  2.54097215E-04 -1.12518805E-04  1.25691102E-03  1.83841864E-03
  8.48744313E-04 -4.38463066E-03  2.43598004E-04 -1.72364517E-03  6.95347465E-03
 -3.85798478E-04  2.69989089E-03 -1.05742602E-03  5.89007228E-05 -3.93126800E-04
  1.07978296E-03 -1.17704780E-03  1.02871391E-04 -1.89501000E-03  2.38620130E-04
  3.12370958E-03 -2.10507281E-03  2.88375193E-04 -4.28294376E-03  5.93067738E-04
  1.63441141E-04 -8.74799903E-04 -1.22112237E-03  1.19453684E-04 -1.74557291E-05
 -8.54931330E-05  1.27960767E-04 -4.54047969E-06  1.17734728E-04  1.37620327E-05
 -3.52885453E-05 -2.24117050E-04 -2.45528729E-05  4.89474610E-06  3.10485174E-05
 -1.21122792E-04  2.65570448E-05  1.69953767E-04  4.80502811E-05 -5.87556551E-04
 -7.21040713E-04  8.04109705E-04  2.23996448E-04 -7.88401832E-04  1.04434494E-03
  2.92010564E-04 -1.01233193E-03 -2.57005367E-05  1.33437038E-04  2.47517862E-04
 -6.49736672E-05  6.99985933E-05 -7.89636539E-05 -1.14415603E-04  2.81650316E-05
 -1.48333787E-04 -2.72246305E-05  1.22142683E-04  2.30165384E-04 -1.04113527E-05
  9.35903262E-06 -7.85876464E-05 -2.33371516E-05 -9.86518529E-06 -1.81602481E-04
 -2.72199748E-05  1.22185771E-04  2.29271803E-04 -1.30090242E-05 -2.09405407E-05
 -7.56608852E-05 -2.54377944E-05 -1.76513342E-05 -1.81720113E-04  4.81481176E-05
 -5.89152396E-04 -7.16240351E-04  7.36474575E-04 -4.94800413E-04 -7.24100723E-04
  9.72229941E-04 -6.43026433E-04 -9.29605916E-04 -2.57854824E-05  1.33529939E-04
  2.49633371E-04 -7.73201708E-05 -7.00096154E-05 -6.64225250E-05 -1.23837413E-04
 -3.35334980E-05 -1.44186343E-04  1.36859117E-05 -3.49498887E-05 -2.18455939E-04
  3.23645126E-05 -9.52398304E-07  2.26968967E-05  1.70044967E-04 -2.50036385E-06
  1.32191926E-04  1.62669035E-04 -8.70646710E-04 -1.22727810E-03 -1.56583396E-04
  8.83202425E-06 -5.83096379E-05 -7.67773300E-05  1.91878529E-05  1.43311688E-04
  1.38629637E-05 -4.49957809E-05 -4.56799646E-05 -2.92385101E-04  3.85462133E-05
  1.24677506E-04 -5.46071703E-04  5.54382406E-05  1.17045979E-04  1.46536748E-05
 -5.14098606E-05 -3.36385918E-05  3.18140434E-04 -2.48632738E-05  4.65162106E-05
  5.48424997E-04 -5.03924595E-05 -1.29444296E-05 -2.57499176E-05  1.35170728E-04
  2.50257788E-04  4.09932058E-05 -8.20452390E-05 -8.29210165E-05  7.25306919E-05
 -5.77984465E-05 -1.74316866E-04  4.73338092E-05 -5.86300021E-04 -7.05125281E-04
 -9.89554661E-04 -3.19851426E-04 -4.84286161E-04 -1.27874440E-03 -4.17800013E-04
 -6.24763865E-04  1.02063191E+00 -5.17364000E-02 -6.52543825E-02  3.29607820E-05
  1.74862996E-05  2.39544864E-04  1.22472834E-04  7.82012883E-05  9.68249438E-04
  4.15450423E-05 -1.14782366E-04 -8.30909601E-04  8.62450606E-07 -2.71792787E-07
 -2.05343822E-06  5.00167724E-05  2.11614727E-05  3.02360407E-04  4.73715264E-05
 -5.86643206E-04 -7.04596879E-04 -9.24241619E-04  4.00796354E-04 -5.47620695E-04
 -1.18916022E-03  5.23277425E-04 -7.04321761E-04 -2.57905192E-05  1.34036191E-04
  2.53470496E-04  5.36996995E-05  5.83673096E-05 -9.52997425E-05  7.64837273E-05
  1.12501687E-05 -1.81895406E-04 -2.97153985E-05 -2.41480636E-04  2.71300831E-04
 -1.44353469E-04 -7.60523808E-05 -1.00965333E-03 -2.62725849E-04 -1.31350641E-04
 -1.76107992E-03 -4.80377957E-07 -8.56966831E-06  5.96447901E-05 -1.74493939E-06
  7.58693469E-06  3.12520612E-06 -1.87358369E-05 -4.08494540E-05 -3.44747818E-05
 -4.51161503E-07 -8.59220702E-07  4.07634230E-05  1.53744381E-05  3.02025854E-06
 -1.63445685E-06 -3.22370767E-05 -4.57885696E-05 -2.31515247E-05 -1.55634530E-06
 -1.59669273E-05  2.93105915E-05  2.87762111E-06  3.39681512E-06  1.34847279E-06
  2.51633002E-05  3.49916103E-06 -3.19688656E-06 -1.63088887E-06  1.34131244E-05
 -3.35066011E-06  1.64292324E-05 -2.95852804E-06  7.49326606E-06 -3.61215700E-06
 -6.25062902E-06  1.61236387E-05 -3.53785510E-06 -6.05629371E-06  3.54603403E-06
  4.92549726E-05  4.01791679E-05 -9.74959698E-05 -2.93909172E-06  1.02536558E-04
  1.89896012E-05  6.66460875E-05  2.61001244E-06  2.10088865E-05 -2.89549565E-06
  1.79865024E-05 -8.10538354E-05  1.93078840E-06 -8.33940881E-07  4.41297577E-06
  6.64416184E-05  7.20232733E-06  1.73483168E-05  1.36385378E-06  7.81569587E-05
 -2.96390710E-05  6.18102736E-05  6.28813375E-07  3.95152314E-05 -2.55703994E-06
  4.91713128E-05 -1.38159712E-04 -6.67028500E-06 -4.77589006E-06  9.74466640E-06
  3.90558969E-05  2.32108858E-05 -1.29104867E-06 -5.94089554E-05  1.09193207E-04
  4.42203806E-06  7.81751842E-05  9.28990154E-06  4.93427478E-05 -6.94581331E-07
 -7.98946043E-08 -4.01976177E-06  1.99861131E-06 -7.50083616E-06  2.08550041E-06
 -2.80102402E-05 -1.05214299E-05 -5.06475464E-05 -1.04831467E-06  5.12574254E-05
  5.53850364E-06 -3.14898875E-06  5.93302652E-06  4.01749140E-05 -2.31741866E-06
 -1.59913073E-05  6.67966928E-05 -1.00839770E-05  3.10205834E-06  5.41720790E-07
 -1.66460400E-05  5.69679494E-06 -4.11446961E-05 -2.88474406E-06  1.56700321E-05
 -3.59366782E-06  2.83381823E-05 -9.95865184E-07 -1.86270390E-05 -2.23896241E-06
  6.70108116E-06 -5.94518137E-05  1.43566816E-05 -4.09707285E-07  1.51476155E-05
 -1.81221170E-04 -5.80756295E-06 -1.03664562E-04  1.21997855E-05  2.02776317E-05
  7.63948869E-06  6.48899572E-05  2.80196354E-05  6.76585446E-06 -1.24995958E-06
 -1.48876109E-05  3.00335816E-05 -5.70583007E-07  2.46755035E-06  9.06929946E-07
 -5.50325105E-05 -1.54014969E-05 -4.97455361E-05 -3.01572942E-06 -9.68022216E-06
 -5.62794446E-06  5.83310072E-05 -3.67717607E-06  1.05810841E-05 -9.51282873E-05
  7.53991782E-05 -2.85323034E-04  6.46299765E-06  5.13639285E-06  6.18225627E-05
  6.07220591E-04 -2.32656221E-04 -2.05823336E-03 -9.88447896E-05  3.43837338E-05
  2.10850015E-04 -3.51611078E-04 -4.17305677E-05 -4.38141828E-05  7.49858876E-05
 -1.70190547E-05 -1.52830678E-03 -1.09896159E-05 -1.96351772E-04  3.77647269E-04
 -6.88891493E-05  1.20392796E-03  1.84318272E-03  8.38925204E-04 -3.71256935E-03
  5.86457501E-04  2.86114141E-03  6.00579407E-03 -9.48042924E-04 -4.57102775E-03
 -9.93216496E-04  1.33951693E-04  7.13163557E-04  2.90218933E-04  1.99938344E-03
 -2.66304377E-04 -1.39891546E-03  4.36088895E-04  1.53191832E-03  4.40459989E-03
 -4.62458008E-04 -3.35877579E-03  1.00083046E-03 -2.33486660E-04 -3.38514697E-04
 -5.50083277E-05 -8.64292862E-05 -3.26541035E-04 -3.58058102E-04  3.67531446E-04
  7.85354006E-04  2.33027626E-03 -4.31202159E-05 -1.21180647E-04 -3.15939147E-04
  1.60368903E-04  1.35263788E-04  6.23833121E-04 -2.16194397E-04  1.32181200E-04
  2.44648920E-04  2.64016796E-04  1.73570808E-03 -1.23556049E-04  2.58539749E-04
 -2.33352928E-04 -3.39829718E-04 -3.71713151E-05 -3.15252777E-05  2.69255153E-04
 -4.09211765E-04  2.79047293E-04 -4.29407773E-04  2.44950811E-03 -2.66204913E-05
  7.34678776E-05 -3.27373490E-04  3.47774871E-04  4.08129412E-05 -5.94654461E-04
 -1.40435445E-04 -5.36946622E-05  7.61318328E-04  3.51273744E-06 -1.61260026E-03
  8.99683254E-05 -2.32309094E-04  1.25709512E-03  1.83819823E-03  8.49612979E-04
  4.38467977E-03 -2.43189580E-04  1.72349919E-03 -6.95429894E-03  3.83363667E-04
 -2.70034079E-03  1.05718232E-03 -5.85724404E-05  3.93355942E-04  1.08011513E-03
 -1.17691493E-03  1.02568571E-04 -1.89516784E-03  2.37802249E-04  3.12391905E-03
 -2.10467403E-03  2.88059720E-04 -4.28101375E-03  5.90608768E-04 -9.73319637E-05
  7.10709127E-05 -2.23860330E-04  1.28127483E-05  4.51534463E-06  6.29936255E-05
 -1.17691203E-03 -4.76728073E-05 -1.79490569E-03  1.73061553E-04 -2.37961292E-06
  2.02602321E-04 -3.25405078E-04 -1.48087053E-04 -3.08557782E-05  5.84817881E-05
 -2.45508348E-05 -1.33427980E-03 -8.01783045E-04 -1.09752276E-04  2.53891025E-04
 -1.12925434E-04  1.37839880E-05 -3.53657363E-05 -2.24644742E-04  2.44258090E-05
 -4.87490279E-06 -3.10296937E-05  1.20989689E-04 -2.65529486E-05 -1.69774740E-04
  1.63393127E-04 -8.74875423E-04 -1.22127320E-03 -1.20885663E-04  1.76129280E-05
  8.67569974E-05 -1.28887143E-04  4.68247903E-06 -1.16334855E-04 -2.57130315E-05
  1.33439563E-04  2.47733702E-04  6.50041564E-05 -7.00133097E-05  7.90056545E-05
  1.14252165E-04 -2.81500043E-05  1.48364543E-04  4.80718020E-05 -5.87698874E-04
 -7.20937509E-04 -8.03916364E-04 -2.23852823E-04  7.88121262E-04 -1.04455737E-03
 -2.91787483E-04  1.01206348E-03 -2.72136966E-05  1.22175301E-04  2.29097602E-04
  1.30123968E-05  2.09113111E-05  7.57341547E-05  2.54284670E-05  1.76095628E-05
  1.81783123E-04 -2.72273812E-05  1.22166828E-04  2.30164031E-04  1.04396095E-05
 -9.29597248E-06  7.86418287E-05  2.32697548E-05  9.97383697E-06  1.81685311E-04
 -2.57914447E-05  1.33580819E-04  2.49639618E-04  7.73273754E-05  7.00235669E-05
  6.63944930E-05  1.23807311E-04  3.34775591E-05  1.43999800E-04  4.80670534E-05
 -5.88916343E-04 -7.15834151E-04 -7.36703581E-04  4.95257981E-04  7.24412264E-04
 -9.72364475E-04  6.43392416E-04  9.30038317E-04  1.62671002E-04 -8.70642154E-04
 -1.22783734E-03  1.56970451E-04 -8.79033426E-06  5.85781899E-05  7.72398287E-05
 -1.91547740E-05 -1.43148974E-04  1.36857837E-05 -3.49341749E-05 -2.18569893E-04
 -3.23566036E-05  9.58932322E-07 -2.27017375E-05 -1.69933370E-04  2.54983684E-06
 -1.32110552E-04  1.46788464E-05 -5.14875228E-05 -3.41539400E-05 -3.18086100E-04
  2.47927712E-05 -4.65692829E-05 -5.48585416E-04  5.03263930E-05  1.24975525E-05
  1.39055236E-05 -4.50591490E-05 -4.66430134E-05  2.92333523E-04 -3.83858585E-05
 -1.24789077E-04  5.46549096E-04 -5.54991693E-05 -1.17609128E-04  4.74230374E-05
 -5.86485938E-04 -7.05281087E-04  9.88850203E-04  3.19456349E-04  4.83818619E-04
  1.27793786E-03  4.17514548E-04  6.24436207E-04 -2.57553690E-05  1.35138590E-04
  2.50430341E-04 -4.10222040E-05  8.21199755E-05  8.29499482E-05 -7.24125490E-05
  5.78833156E-05  1.74494573E-04  4.15421645E-05 -1.14784506E-04 -8.30869779E-04
 -8.56590387E-07  2.71920157E-07  2.02327160E-06 -5.00477377E-05 -2.12041718E-05
 -3.02351110E-04  1.02063200E+00 -5.17370576E-02 -6.52541766E-02 -3.28935259E-05
 -1.75292735E-05 -2.39334575E-04 -1.22138945E-04 -7.80281167E-05 -9.68057028E-04
 -2.58048675E-05  1.34092570E-04  2.53722008E-04 -5.36888055E-05 -5.83172678E-05
  9.53011218E-05 -7.64572270E-05 -1.11221799E-05  1.81831346E-04  4.71930801E-05
 -5.86302319E-04 -7.03535100E-04  9.24979591E-04 -4.01515779E-04  5.48381531E-04
  1.18969729E-03 -5.23968559E-04  7.05526484E-04 -2.96879469E-05 -2.41380032E-04
  2.70840727E-04  1.44382128E-04  7.60024430E-05  1.00930291E-03  2.62880121E-04
  1.31304682E-04  1.76054330E-03 -4.42576241E-07 -7.80303349E-07  4.03279107E-05
 -1.53354565E-05 -2.91230667E-06  1.61655622E-06  3.31430688E-05  4.55295791E-05
  2.40851242E-05 -5.01155124E-07 -8.41522784E-06  5.93871943E-05  1.84602059E-06
 -7.54802124E-06 -2.96149588E-06  1.82869173E-05  4.14363131E-05  3.35057519E-05
 -1.24701525E-06 -1.48060760E-05  2.98978482E-05  6.08986584E-07 -2.51107822E-06
 -8.54689941E-07  5.47373693E-05  1.56217052E-05  5.00628247E-05 -5.59594521E-06
  5.82410704E-05 -2.98714742E-06 -9.99779540E-06 -3.67604982E-06  1.07826879E-05
 -2.24719228E-06  6.52918783E-06 -5.80728406E-05 -1.38569960E-05  3.64947184E-07
 -1.48979951E-05  1.80734910E-04  5.69170089E-06  1.04016006E-04  1.21515841E-05
  1.98397512E-05  2.82473209E-05  5.12604723E-06  7.57140031E-06  6.50300578E-05
 -6.95313158E-07  6.16072576E-08 -3.90009183E-06 -2.02609374E-06  7.54677538E-06
 -2.09896025E-06  2.78084493E-05  1.03455665E-05  5.08406375E-05 -1.00404886E-06
  5.10504229E-05  6.03375311E-06  3.99639572E-05  5.61054358E-06 -3.45922524E-06
 -2.30800076E-06 -1.58503289E-05  6.58673875E-05  1.00777390E-05 -3.07596502E-06
 -6.37923253E-07  1.60106247E-05 -5.55426881E-06  4.10072047E-05 -1.20739088E-06
 -1.80688186E-05 -3.57190517E-06  2.81079732E-05 -2.84374923E-06  1.56998888E-05
 -2.84547393E-06  1.79728845E-05 -8.20382713E-05 -1.83887300E-06  8.18943026E-07
 -4.34598403E-06 -6.57160786E-05 -6.72657371E-06 -1.63277926E-05  1.44388759E-06
  7.73201605E-05  7.34035236E-07  3.98190856E-05 -2.91578887E-05  6.29695219E-05
 -2.52145024E-06  4.91993735E-05 -1.40572952E-04  6.77708491E-06  4.74152282E-06
 -9.81373311E-06 -3.93425072E-05 -2.33865605E-05  1.39408312E-06  9.38661224E-06
  4.96525579E-05  4.55942983E-06  7.86021913E-05 -5.88822935E-05  1.11613208E-04
 -3.63062548E-06 -6.55720755E-06  1.87583752E-05  3.28732894E-06  5.91182357E-06
 -3.24056327E-06 -4.89564375E-05 -3.88558949E-05  9.76774198E-05 -2.92437350E-06
  1.01653572E-04  2.40540875E-06  2.17959516E-05  1.93569335E-05  6.39747388E-05
 -1.55316212E-06 -1.59338326E-05  2.90040487E-05 -2.86346925E-06 -3.39187076E-06
 -1.39221610E-06 -2.49008602E-05 -3.49266350E-06  3.44382924E-06 -3.35487390E-06
  1.65838669E-05 -1.60864885E-06  1.31326298E-05 -2.93135393E-06  7.37229353E-06
 -2.06879417E-04 -3.36485150E-04 -4.91396187E-05 -9.80003456E-05 -2.99025045E-04
 -3.74724762E-04 -4.00623424E-04  1.92958549E-03  1.59373749E-03  4.59534166E-05
 -2.33206218E-04 -2.10944183E-04  2.88396935E-04  1.76745906E-04  5.40152167E-04
 -2.05494375E-04  2.13847576E-04  8.50544706E-04  1.87619137E-04  1.20335300E-03
 -7.02911610E-04  8.37800047E-04 -2.16683582E-04 -3.34928178E-04 -3.91555857E-05
  3.81649597E-04 -3.11592920E-04 -1.63755395E-05 -1.29708270E-03  1.95303274E-03
  8.36285320E-04  1.58799978E-04 -2.47776805E-04 -7.82512653E-05 -3.63586374E-04
 -4.76597889E-05 -4.43762327E-05  1.28916814E-04 -5.88937083E-04 -9.56680742E-04
 -4.50963016E-04 -4.25526297E-04  2.33235303E-04 -1.39792644E-03 -9.47084152E-05
  6.81282404E-05 -2.15149346E-04 -2.23290247E-05  4.99412874E-05  3.05218899E-05
  1.18147214E-03 -9.64150632E-04 -1.59972573E-03 -1.54310622E-04  7.94897979E-05
  2.17209472E-04  1.69731021E-05  7.58331458E-05 -2.82510755E-04  8.82222655E-05
  2.06672192E-04 -3.31848581E-05  3.96467072E-04 -1.23009470E-03  2.31000653E-04
  9.07255033E-04  1.24820647E-03  1.82912168E-03  8.88989781E-04 -2.80805076E-03
 -6.99900955E-04  3.71740319E-03  4.52096184E-03  1.11090778E-03 -5.96795677E-03
 -6.51553866E-04 -1.45261462E-04  8.73435325E-04 -1.03147604E-03  1.87976453E-03
  8.39485485E-04 -7.36019776E-04 -6.30526501E-04 -2.21836898E-03  3.82507900E-03
  2.55931419E-03 -1.74941266E-03 -1.90636646E-03  1.21020214E-03  1.82577696E-03
  9.31198467E-04  1.16225808E-03  4.35096069E-03 -1.40680521E-03 -1.84974376E-03
 -7.03128282E-03  2.24720628E-03  2.12634051E-04  1.03885366E-03 -3.20893960E-04
  7.69312025E-04  3.49510645E-04  1.45998757E-03  1.46111109E-03 -1.17112693E-03
  1.40207789E-03  7.49571801E-04  3.82770576E-03  2.75874103E-03 -3.03336903E-03
 -9.89588717E-05  6.94839293E-05 -2.52355714E-04 -2.35248960E-05  4.67952684E-05
  3.05785360E-05  2.28092315E-04 -2.16749391E-03 -4.04251418E-04  5.18231265E-06
  2.74493904E-04  6.80803638E-06  7.83380529E-05  2.48992941E-05 -2.61181056E-04
  1.59793854E-04  1.87350853E-04  4.15304465E-04 -1.50605535E-06 -1.07667774E-03
  8.09197716E-04  7.71991776E-04 -2.68939441E-05  1.23846654E-04  2.25657572E-04
 -1.54253503E-05  6.06742075E-05  4.61102754E-05 -6.09373464E-05  1.45329274E-04
  9.35523362E-05 -2.65588018E-05  1.23273139E-04  2.11495148E-04 -3.98832195E-05
  6.47918431E-05  3.18329761E-05 -6.20513827E-05  1.48198230E-04  9.30331954E-05
 -2.60236854E-05  1.37758015E-04  2.49678490E-04 -5.58210540E-05  1.01447211E-04
 -3.90696786E-05 -4.42086627E-05  1.92881534E-04  4.05534882E-06  4.75365557E-05
 -5.88459180E-04 -6.93770421E-04 -9.38778975E-04 -2.18584358E-05  6.48121849E-04
 -1.22824018E-03 -2.40742232E-05  8.45171141E-04  1.38001603E-05 -3.71238140E-05
 -2.13781785E-04  2.33030448E-05 -5.51758156E-06 -3.13338123E-05  1.24415712E-04
 -2.46375369E-05 -1.67715229E-04  1.63188972E-04 -8.71546120E-04 -1.23430636E-03
 -1.04171137E-04 -2.28583019E-05  1.37644603E-04 -5.83714755E-06 -1.74399038E-04
 -1.36844670E-06  4.63081203E-05 -5.84988141E-04 -6.86316632E-04 -3.60387535E-04
 -3.38250342E-05  1.08802340E-03 -4.62065736E-04 -4.15660080E-05  1.41421930E-03
 -2.59304378E-05  1.35652207E-04  2.55109009E-04  5.58791363E-05  1.00087907E-04
  4.57816817E-05  9.12918860E-06  1.96385305E-04  5.09154148E-05  1.64061548E-04
 -8.74224015E-04 -1.24604243E-03  4.51516266E-05  1.60979104E-04 -4.88679117E-05
  1.14524074E-04 -4.51815890E-05 -1.34233213E-04  1.37107271E-05 -3.64135333E-05
 -2.15839422E-04 -3.36354735E-06 -3.92734572E-05  2.83946237E-06 -2.21752797E-05
 -2.10475934E-04  1.92105166E-05  4.89224096E-05 -5.94599948E-04 -7.18204556E-04
  4.70519633E-04  1.03688989E-03 -3.70409872E-06  6.06246760E-04  1.35507058E-03
 -1.97743969E-05 -2.59352516E-05  1.36364626E-04  2.46914388E-04 -3.00145596E-06
  2.68847718E-05  1.20268497E-04 -8.18446955E-05  7.66491352E-05  1.62910810E-04
  1.56429435E-05 -4.84068782E-05 -6.99758595E-05 -1.19109626E-04 -2.61458299E-04
  1.52144230E-04 -2.50372704E-04 -4.15437566E-04  3.17682474E-04  1.69548973E-05
 -5.34484628E-05 -8.06154405E-05  1.84508691E-04  1.16373252E-04 -2.42610221E-04
  3.07620537E-04  2.67361293E-04 -4.01308690E-04 -2.56410852E-05  1.33130022E-04
  2.53363949E-04 -1.10834210E-04  2.90284742E-05  3.56580628E-05 -1.37442608E-04
  8.13479549E-05  1.25651796E-04  4.80189698E-05 -5.89864612E-04 -7.06926360E-04
 -9.67712111E-05  1.05099858E-03 -4.40182925E-04 -1.10397860E-04  1.36818499E-03
 -5.76625098E-04  4.26054248E-05 -1.11830266E-04 -8.61914191E-04 -1.08430678E-06
  2.79936084E-06  1.80180191E-07  1.19648066E-04 -2.49096174E-04 -1.61047827E-04
  1.02062616E+00 -5.17285710E-02 -6.51991060E-02  8.33317079E-05 -1.91122259E-04
 -1.16726414E-04  3.45469937E-04 -7.76767803E-04 -4.77917533E-04 -3.05974191E-05
 -2.32022796E-04  2.55564023E-04 -3.66770273E-04  8.11255665E-04  5.12459965E-04
 -6.32427722E-04  1.41040363E-03  8.86534571E-04  4.36078395E-07 -4.85325576E-06
  1.00205084E-05  1.91373509E-06 -6.61250607E-07 -6.75419019E-08  8.47897150E-06
  1.56851110E-05  1.17873669E-06  3.96800357E-06 -4.12404828E-06 -8.79816575E-05
  1.51775361E-06 -1.07308618E-05 -7.40658024E-06 -3.92550473E-05 -6.72047147E-05
 -9.36937450E-05  4.90513809E-07  7.18146594E-06 -5.76043863E-06  3.73744161E-06
  1.09517724E-06  2.37580563E-06 -3.18902326E-05 -3.34002151E-05 -2.68596562E-05
  2.74548492E-06 -4.23048106E-05  1.92245614E-06  1.73762025E-07  1.48201674E-07
  1.20577047E-05 -9.61237417E-07  2.40165681E-05  1.77869749E-04 -2.77363085E-05
 -1.85132266E-05 -6.10516945E-05 -1.44513493E-04 -6.23205669E-05 -1.53506941E-04
 -4.17368463E-06  5.08856795E-05 -9.76760644E-05 -2.01444918E-04 -1.04721915E-05
 -1.26143771E-05  1.36878105E-06  1.85342568E-06 -7.87734582E-05 -9.40144556E-07
 -8.86032007E-08  5.08311195E-06  4.36468532E-05 -2.33354488E-05  2.75328833E-05
  1.85131521E-06  2.68417976E-05  1.51159018E-05  1.94014063E-05  6.69230738E-06
  3.14572790E-06  2.08543142E-06  1.56302998E-06 -9.29647118E-05 -7.79496978E-06
  4.85026606E-06  1.29383900E-06 -6.26785766E-06 -7.29957460E-06 -2.71484762E-05
  1.68227822E-05  6.39704537E-05  2.13413249E-06 -9.88293773E-06  3.96948992E-06
  4.94467772E-06  9.46907931E-07 -8.83341646E-06 -2.68987558E-05  7.61124629E-07
 -1.91550394E-06 -1.44854818E-06 -4.07923420E-05  1.16727356E-05 -3.14215927E-05
  3.46380249E-07  3.02573823E-05  1.91653835E-06 -6.87072619E-06  1.39948296E-05
  1.77240382E-05  1.69274699E-06 -6.93815095E-06 -4.48789923E-06  3.77745047E-06
  4.04396330E-06 -8.03843805E-06  1.61804866E-05  2.80847788E-05  2.12249950E-05
 -3.47235238E-06  1.12737471E-05  1.54418224E-07 -2.67147652E-05  9.99368709E-06
  8.60422798E-06  1.13786889E-06 -1.00417564E-05  3.35919237E-06  5.85053709E-06
  8.19744875E-06  1.71128741E-06  1.25160716E-05 -3.57925996E-05  2.35960001E-05
  2.98681844E-06  1.74685105E-05 -2.49366671E-07 -1.88897408E-05  1.26747128E-05
  2.09766201E-05 -1.61676415E-08 -2.19377603E-06 -2.49210768E-06  1.84331550E-06
 -1.11068519E-06 -6.16597860E-07 -7.14939554E-07  1.62512919E-05  2.92193790E-06
 -1.08258793E-06  4.73298472E-07 -1.02398767E-06 -3.36227234E-06 -1.28198466E-06
  1.13657179E-05 -2.16098933E-04 -3.35814394E-04 -3.24132747E-05 -4.30496099E-04
 -2.31265642E-04  6.42721579E-05  1.61403328E-03  1.51746597E-03 -1.14321583E-03
 -2.01001480E-04 -1.90535370E-04  1.17873243E-04 -3.68069711E-04 -1.40841147E-04
 -1.03339027E-05  3.23177337E-04  4.90608975E-04 -1.06783988E-03 -6.14305486E-04
  2.93714667E-04  6.33405409E-04  1.14664845E-03 -2.03073615E-04 -3.36917788E-04
 -4.24681380E-05  4.86011605E-05 -2.42232648E-04  4.21860573E-04  7.02347262E-04
  1.52096997E-03 -1.89871372E-03 -6.68513196E-05 -1.77971920E-04  2.41027501E-04
  4.45623105E-04  1.11558257E-04 -4.87637560E-04 -1.73190652E-04 -1.19791356E-04
  1.19526019E-03  1.01000222E-04 -1.04710945E-03 -7.48517547E-04 -5.47181584E-04
 -9.58405903E-05  6.74778889E-05 -2.07800865E-04  3.04098954E-05  3.92819833E-05
 -3.83795417E-05 -1.31428453E-03 -4.45361672E-04  1.72368050E-03  1.64312572E-04
  1.04658724E-05 -2.23667967E-04 -6.70173172E-05  1.61572628E-04  2.58252864E-04
 -3.40057432E-05 -1.95979247E-04 -3.85302106E-04  7.59000336E-04  1.05484565E-03
 -2.85982141E-04 -7.92920904E-04  1.24684774E-03  1.82997025E-03  8.79764882E-04
  2.58059179E-03 -1.82067799E-03 -3.49500158E-03 -4.16183516E-03  2.92045945E-03
  5.62200548E-03  6.01856786E-04 -4.08792462E-04 -8.26112702E-04 -6.71208641E-04
  1.51020814E-03 -1.49774642E-03 -2.07588424E-04  1.10870165E-03 -1.22357124E-03
  2.80555062E-03 -3.88413187E-03 -2.96397466E-04  2.87885718E-03 -1.01105447E-04
  6.86830957E-05 -2.46793391E-04  3.05826417E-05  3.55904122E-05 -3.80829281E-05
 -6.07433191E-04 -1.99598652E-03  7.67211512E-04  4.58382369E-05  2.69160715E-04
 -5.08773743E-05 -5.18257398E-06  1.09980464E-04  2.78583152E-04  3.84931849E-05
 -2.12251323E-04  6.39825210E-05  3.63223252E-04  1.21667441E-03  2.87058127E-04
 -9.40283750E-04  1.21110623E-03  1.82450963E-03  9.24547110E-04 -3.50372591E-04
  4.66283450E-03  6.13533787E-04  5.30847574E-04 -7.52528039E-03 -9.73309682E-04
 -1.97974999E-05  1.09543050E-03  1.33744865E-04  1.12985448E-03 -2.12480359E-05
 -8.87438795E-04  1.98888800E-03  5.68199276E-04  2.40277915E-03 -2.78241574E-04
 -2.65790605E-03  4.21892306E-03  1.79859819E-03 -2.64585149E-05  1.22747105E-04
  2.11289868E-04  5.00956725E-05  5.01116269E-05 -4.25522842E-05  8.69053778E-05
  1.17026963E-04 -1.17380739E-04 -2.68033820E-05  1.23257796E-04  2.26528655E-04
  2.52221575E-05  4.86036255E-05 -5.46119385E-05  8.36099686E-05  1.12222818E-04
 -1.17104719E-04 -2.58544407E-05  1.36265656E-04  2.51992414E-04 -3.78136003E-05
  9.90162900E-05 -6.34453083E-05  2.30888133E-05  1.82889263E-04 -8.35372637E-05
  4.62380305E-05 -5.85137699E-04 -6.83182758E-04  3.31494939E-04 -2.85068920E-04
 -1.06038714E-03  4.24163201E-04 -3.67115025E-04 -1.37902760E-03  1.38216123E-05
 -3.72217107E-05 -2.13570613E-04 -2.34249679E-05  4.25087360E-06  3.15156315E-05
 -1.23503936E-04  2.74993107E-05  1.67538741E-04  1.63182233E-04 -8.71847161E-04
 -1.23578276E-03  9.72337613E-05 -6.51005666E-05 -1.31225414E-04 -2.40357054E-05
 -1.70438712E-04  3.05895116E-05  4.73016140E-05 -5.88525286E-04 -6.91304517E-04
  9.11638884E-04 -3.00191419E-04 -6.20327358E-04  1.19486640E-03 -3.88079861E-04
 -8.09575788E-04 -2.59800634E-05  1.37849718E-04  2.49261413E-04  7.32149145E-05
  9.48503408E-05  2.17970605E-05  7.91589033E-05  1.76876292E-04 -3.75516411E-05
  1.37029726E-05 -3.65848798E-05 -2.14677710E-04 -3.64016551E-06 -3.92332041E-05
  3.95909535E-06 -1.60559439E-05 -2.11046566E-04  1.70022606E-05  1.63965236E-04
 -8.74261428E-04 -1.24570372E-03 -1.49099876E-05  1.74135997E-04  1.96319919E-05
 -1.17814682E-04  1.48860465E-06  1.39297334E-04 -2.58863387E-05  1.36733974E-04
  2.44911907E-04  6.03890620E-06  4.92373508E-06 -1.23039048E-04  9.13679196E-05
  3.07939502E-05 -1.72853644E-04  4.84544873E-05 -5.94063412E-04 -7.13171071E-04
 -2.80513311E-04  1.09034227E-03 -1.85548362E-04 -3.58648734E-04  1.42585794E-03
 -2.29858504E-04  4.27009370E-05 -1.11539294E-04 -8.65189839E-04  1.60313180E-06
  2.64180986E-06 -7.17509150E-07 -1.58525060E-04 -1.93066221E-04  1.99850262E-04
  1.02062517E+00 -5.17244051E-02 -6.51949726E-02 -1.13717274E-04 -1.49882667E-04
  1.46692505E-04 -4.70845167E-04 -6.07587093E-04  6.00792146E-04  4.82403711E-05
 -5.90245815E-04 -7.08916523E-04  2.87691243E-04  1.07627874E-03  2.52680346E-04
  3.59902370E-04  1.40625828E-03  3.31575661E-04 -2.54966753E-05  1.33652558E-04
  2.49556337E-04  1.13618819E-04  2.21740219E-06 -3.80168031E-05  1.45143930E-04
  3.39388534E-05 -1.34042539E-04  1.56500568E-05 -4.85611527E-05 -6.99636584E-05
  6.82778586E-05 -3.00879050E-04 -1.02462334E-04  1.68928874E-04 -5.01775348E-04
 -2.35567073E-04  1.69542777E-05 -5.35097102E-05 -8.07027270E-05 -1.56971687E-04
  1.87402937E-04  2.15941776E-04 -2.48758084E-04  3.82404504E-04  3.44642847E-04
 -3.09653175E-05 -2.31218046E-04  2.58062275E-04  4.98059429E-04  6.33443815E-04
 -6.40705385E-04  8.60755759E-04  1.10346811E-03 -1.11009659E-03  3.43065682E-06
 -6.43758881E-06 -7.47872889E-05  1.75023868E-06  9.16202747E-06  1.06904263E-05
 -3.91084645E-06  6.94203544E-05  1.80303997E-05  1.71902455E-07 -1.61967252E-06
  5.58655863E-06 -1.49844441E-06 -1.25293358E-06  1.85598459E-06 -1.70686181E-05
 -9.79641227E-06 -1.55558743E-05  1.02232797E-07 -1.84686572E-06 -5.68556944E-06
 -1.63224281E-06  1.89501724E-06  1.63303882E-06 -2.03560190E-06 -9.93707831E-06
 -1.79546921E-06 -2.64162150E-07 -3.06885242E-06 -7.31414987E-07  5.46824948E-07
 -1.03830249E-06  7.15270790E-06  9.12804800E-07 -8.99227355E-06 -2.21696593E-06
 -2.48359639E-06  7.61335394E-06 -6.78281066E-06 -1.02277886E-05 -2.06563139E-06
 -2.12648043E-05  5.19859072E-06  1.28946923E-05  1.25359044E-05  1.98111375E-05
 -5.63377872E-06  1.54162455E-05  1.04009286E-06 -6.03794620E-07 -1.31082803E-05
 -2.21383303E-06  1.46313321E-06  3.19417926E-06  2.35348278E-05 -1.13868292E-05
  2.68039250E-05 -1.92627789E-06  1.73947227E-05 -3.84407937E-06 -1.74007623E-05
  5.37300328E-07 -1.32513193E-05  1.41333099E-06 -7.23379360E-06 -1.36787391E-05
  1.32504252E-06  8.60594782E-06  6.74295812E-06 -7.49003744E-07 -7.92685105E-06
 -1.86640126E-05  9.36523720E-06  5.39731610E-06  1.99326017E-06 -1.38233234E-05
 -4.82155008E-06  8.74064927E-06 -1.28594691E-06 -3.48414973E-06  1.76496312E-05
 -1.36874843E-06  1.18523829E-05  6.74507821E-06 -1.22072803E-05 -3.00242764E-05
 -8.21822597E-06 -7.33727216E-06  1.17340382E-05 -3.03340779E-06 -1.32116099E-05
 -2.78832639E-05 -5.85726268E-05  2.21698798E-06  1.09716988E-05 -7.23873099E-05
  7.49840730E-06 -9.73961017E-06 -7.65537826E-06  3.31116874E-05  7.19078615E-06
  3.39653321E-05  2.44619646E-06 -6.54517321E-06  7.38254998E-06 -2.92466500E-05
  1.95378451E-05  7.17817064E-05 -1.30538134E-06  2.72645015E-05  1.49716728E-04
  1.94041453E-05  1.34530624E-06  5.82010518E-05  9.95629028E-05 -1.23801298E-04
  1.69644911E-04 -1.63258216E-06  7.80248395E-05 -4.00441181E-06 -9.22455162E-05
 -9.61052859E-05 -2.15187486E-04  7.50225422E-07  1.01686807E-05  1.29308076E-07
 -3.43227376E-06 -3.63343485E-06  3.85518679E-06  2.70000244E-05  6.49600890E-06
  2.90072316E-05  2.95927449E-06  1.04745069E-05  2.48345798E-06 -3.50062375E-05
  7.97451938E-07 -1.09210165E-05 -2.16886503E-04 -3.34915731E-04 -3.94448204E-05
 -3.81753259E-04  3.11541860E-04  1.65385082E-05  1.29437862E-03 -1.95307569E-03
 -8.34462351E-04 -1.58055141E-04  2.47622718E-04  7.76406862E-05 -3.63596053E-04
 -4.75301099E-05 -4.43398800E-05  1.28682649E-04 -5.88824690E-04 -9.55947410E-04
 -4.50351945E-04 -4.25457722E-04  2.31748062E-04 -1.39781536E-03 -2.07008006E-04
 -3.36430882E-04 -4.93899062E-05  9.80983511E-05  2.99079928E-04  3.74579944E-04
  4.01354585E-04 -1.92792440E-03 -1.59369042E-03 -4.60835534E-05  2.33209447E-04
  2.11048468E-04  2.88331911E-04  1.76621923E-04  5.39999986E-04 -2.05460107E-04
  2.13770594E-04  8.51093921E-04  1.87514362E-04  1.20271379E-03 -7.02830277E-04
  8.37083555E-04  1.24621938E-03  1.83087145E-03  8.87229817E-04  2.80909901E-03
  6.99597117E-04 -3.71887650E-03 -4.52293015E-03 -1.11123668E-03  5.97421224E-03
  6.51751878E-04  1.45277365E-04 -8.74310903E-04 -1.03287241E-03  1.88160371E-03
  8.39788250E-04 -7.36836827E-04 -6.30536468E-04 -2.22138077E-03  3.82856566E-03
  2.56015214E-03 -1.75135162E-03 -1.90533701E-03 -9.42919278E-05  6.80977911E-05
 -2.14574691E-04  2.24270665E-05 -5.00701067E-05 -3.06457849E-05 -1.18042158E-03
  9.62772111E-04  1.59783916E-03  1.53999926E-04 -7.93897448E-05 -2.16937572E-04
  1.68710524E-05  7.58016488E-05 -2.82286276E-04  8.80946863E-05  2.06540291E-04
 -3.34984269E-05  3.96288198E-04 -1.22895260E-03  2.30438797E-04  9.06315048E-04
 -9.92197692E-05  6.95582246E-05 -2.52564877E-04  2.34782311E-05 -4.68011565E-05
 -3.04934485E-05 -2.29072587E-04  2.16826358E-03  4.05644624E-04 -4.91568731E-06
 -2.74789004E-04 -7.06184381E-06  7.82591603E-05  2.50316494E-05 -2.61430936E-04
  1.59616023E-04  1.87590113E-04  4.14723458E-04 -1.18820334E-06 -1.07742597E-03
  8.08111372E-04  7.72534895E-04  1.21256315E-03  1.82373641E-03  9.35128296E-04
 -1.16218556E-03 -4.34928496E-03  1.40670661E-03  1.84525057E-03  7.02081550E-03
 -2.24510645E-03 -2.11087702E-04 -1.03696373E-03  3.20684881E-04  7.68134452E-04
  3.49374095E-04  1.45865741E-03  1.45948986E-03 -1.16971675E-03  1.39911777E-03
  7.49183993E-04  3.82498249E-03  2.75849614E-03 -3.03109963E-03 -2.65255757E-05
  1.23097774E-04  2.11166328E-04  3.98375070E-05 -6.49433663E-05 -3.19593182E-05
  6.21073462E-05 -1.48347090E-04 -9.31528207E-05 -2.68725365E-05  1.23693501E-04
  2.25297795E-04  1.55862184E-05 -6.08656526E-05 -4.61450579E-05  6.11028028E-05
 -1.45344323E-04 -9.36703078E-05  4.74601147E-05 -5.88225298E-04 -6.93113745E-04
  9.39393527E-04  2.16331561E-05 -6.48298817E-04  1.22909419E-03  2.35857555E-05
 -8.45292135E-04 -2.60136115E-05  1.37708906E-04  2.49527983E-04  5.57668562E-05
 -1.01434108E-04  3.90386114E-05  4.40211383E-05 -1.92651547E-04 -3.90219106E-06
  1.63197094E-04 -8.71938390E-04 -1.23490530E-03  1.04713274E-04  2.31048062E-05
 -1.38355393E-04  6.51466771E-06  1.74651685E-04  7.25420809E-07  1.38041346E-05
 -3.71119692E-05 -2.13886316E-04 -2.32898080E-05  5.55835061E-06  3.13195920E-05
 -1.24218432E-04  2.46252129E-05  1.67570896E-04 -2.59184809E-05  1.35552034E-04
  2.55119273E-04 -5.58144081E-05 -1.00104063E-04 -4.57697410E-05 -8.87989658E-06
 -1.96448402E-04 -5.09552552E-05  4.63602479E-05 -5.85067767E-04 -6.86680292E-04
  3.60548961E-04  3.37726972E-05 -1.08783904E-03  4.62307617E-04  4.14832259E-05
 -1.41372043E-03  1.37180364E-05 -3.64914895E-05 -2.15806989E-04  3.36409441E-06
  3.92791749E-05 -2.87180839E-06  2.21043817E-05  2.10488870E-04 -1.91918187E-05
  1.64019816E-04 -8.73757695E-04 -1.24601375E-03 -4.51132229E-05 -1.61143690E-04
  4.86450165E-05 -1.14641347E-04  4.48557052E-05  1.33951235E-04 -2.59248466E-05
  1.36427291E-04  2.46422633E-04  3.00092979E-06 -2.68594597E-05 -1.20307122E-04
  8.16175854E-05 -7.66090493E-05 -1.62635663E-04  4.89133489E-05 -5.94477089E-04
 -7.18220361E-04 -4.70385681E-04 -1.03660164E-03  3.58212131E-06 -6.06037367E-04
 -1.35473366E-03  1.96649840E-05  1.68639251E-05 -5.32965784E-05 -8.01096426E-05
 -1.84235070E-04 -1.16970324E-04  2.42334102E-04 -3.07332805E-04 -2.68324930E-04
  4.00622582E-04  1.56462141E-05 -4.84353597E-05 -6.98012569E-05  1.19050901E-04
  2.61430951E-04 -1.52173942E-04  2.50595341E-04  4.15328016E-04 -3.17829264E-04
  4.82078624E-05 -5.90203807E-04 -7.08033120E-04  9.61505000E-05 -1.04969446E-03
  4.39564494E-04  1.09305996E-04 -1.36670429E-03  5.76103845E-04 -2.56379391E-05
  1.33120358E-04  2.53530023E-04  1.10821061E-04 -2.89930709E-05 -3.56316982E-05
  1.37437661E-04 -8.13980476E-05 -1.25693036E-04  1.02062663E+00 -5.17305222E-02
 -6.52014314E-02 -8.34244833E-05  1.90790556E-04  1.16823249E-04 -3.45652943E-04
  7.76058914E-04  4.77951599E-04  4.26061953E-05 -1.11854131E-04 -8.61855907E-04
  1.10046859E-06 -2.83523132E-06 -1.74496123E-07 -1.19405557E-04  2.48902120E-04
  1.60827032E-04 -3.05226656E-05 -2.32106536E-04  2.54814983E-04  3.66615684E-04
 -8.11013464E-04 -5.12066862E-04  6.31946239E-04 -1.40988241E-03 -8.85724624E-04
  4.01742905E-06 -4.22256788E-06 -8.91740843E-05 -1.39091500E-06  1.07468756E-05
  7.65999953E-06  3.99978880E-05  6.62651295E-05  9.52503462E-05  4.24221234E-07
 -4.94733808E-06  1.06864386E-05 -1.90079531E-06  6.47669473E-07  3.52534689E-08
 -8.31234839E-06 -1.54663947E-05 -9.62526934E-07 -1.85110571E-08 -2.24620892E-06
 -2.51234051E-06 -1.89061180E-06  1.09101754E-06  6.00826346E-07  9.63531647E-07
 -1.63230149E-05 -2.71838036E-06 -1.04400374E-06 -3.19872315E-06 -1.09669839E-06
  4.64067594E-07 -1.29808315E-06  1.14755427E-05  1.13783902E-06 -1.00797727E-05
  3.49955118E-06 -5.81895108E-06 -8.19612674E-06 -1.71326624E-06 -1.20907289E-05
  3.53885413E-05 -2.26007633E-05  2.99808523E-06  1.66593100E-05  1.27884813E-05
  2.09476954E-05 -2.74431790E-07 -1.89881087E-05  9.44815308E-07 -8.91851105E-06
 -2.67731391E-05 -7.64693516E-07  1.98696755E-06  1.42143489E-06  4.08295881E-05
 -1.15137123E-05  3.12250587E-05  3.71471150E-07  3.01229492E-05  1.42181340E-05
  1.79149864E-05  1.92481183E-06 -6.63477871E-06  1.69610660E-06 -6.97272413E-06
 -5.22114217E-06 -3.86666637E-06 -4.06553569E-06  8.00492685E-06 -1.60344226E-05
 -2.78219817E-05 -2.06002622E-05  9.98662870E-06  9.90432961E-06  1.29739213E-07
 -2.61006573E-05 -3.45553789E-06  1.12291262E-05  1.37101021E-06  2.07087100E-06
 -7.86674461E-05  8.44714081E-07  9.60899506E-08 -5.25670883E-06 -4.28596490E-05
  2.40637603E-05 -2.67015592E-05  1.96113071E-06  2.60106075E-05  6.68329542E-06
  2.86282411E-06  1.49755961E-05  1.93016379E-05  2.09494659E-06  1.73786011E-06
 -9.41425532E-05  7.85374856E-06 -4.80921526E-06 -1.06350918E-06  6.72818916E-06
  6.93448431E-06  2.73972190E-05  4.06202608E-06  4.79326339E-06  2.11358516E-06
 -9.96712441E-06  1.65729887E-05  6.44741720E-05 -8.98453860E-07  2.41406368E-05
  1.79536025E-04  2.83992453E-05  1.88766279E-05  6.16797104E-05  1.46436497E-04
  6.38496326E-05  1.54289713E-04 -4.24142615E-06  5.06287255E-05 -1.04771884E-05
 -1.12907108E-05 -9.85008911E-05 -2.04802371E-04  5.01679704E-07  7.31711571E-06
 -5.86948975E-06 -3.77613019E-06 -1.01113372E-06 -2.42093569E-06  3.24275004E-05
  3.32487628E-05  2.68583826E-05  1.94122360E-06 -9.32319850E-08  2.78170897E-06
 -4.26145201E-05  1.88291880E-07  1.20552710E-05 -1.01963801E-04  7.44751459E-05
 -2.98863209E-04  3.84264156E-05  4.00837122E-05  1.83301678E-05 -7.66714371E-04
 -2.07118975E-03 -3.05478914E-04  3.42159798E-05  2.74297825E-04  4.57274728E-07
  1.01683659E-04 -5.71897939E-05 -1.84104415E-04  4.73792277E-05 -2.92658880E-04
  4.60006372E-04 -1.39848478E-04 -7.64633987E-04  3.71326102E-04 -1.28787831E-03
  1.20856022E-03  1.82261027E-03  9.80826542E-04 -6.07979604E-04  4.53398032E-03
 -1.15307940E-03  9.18718033E-04 -7.29368901E-03  1.90064814E-03 -2.26175529E-05
  1.05837844E-03 -2.99460413E-04  8.79879453E-04 -1.30953719E-04  1.22010801E-03
  1.83021384E-03  8.66348559E-04  1.62884796E-03 -2.08656594E-04  3.12930393E-03
  3.89810096E-03  2.65418828E-03 -9.65313117E-05  6.75999584E-05 -1.80330927E-04
  4.01096789E-05  4.43259692E-05  2.16276836E-05 -1.73266008E-03 -6.63605701E-04
 -1.19529201E-03  2.23467145E-04  4.22478151E-05  1.69389051E-04  6.43472029E-05
 -1.10279952E-04 -1.92199093E-04 -4.02744614E-05 -2.83774932E-04  2.20104784E-04
 -5.44325701E-04 -8.32004750E-04 -3.27267451E-04 -1.16799202E-03  1.26950080E-03
  1.83420424E-03  9.19420092E-04  3.51795533E-03 -1.35063746E-03  2.83424279E-03
 -5.63848139E-03  2.13888994E-03 -4.52830940E-03  8.15922716E-04 -2.98620275E-04
  6.65062217E-04 -1.42567075E-04 -1.73879932E-03  9.58663081E-04 -8.74928113E-04
  1.22016995E-03 -4.33942709E-04 -3.41560686E-03  2.57617104E-03 -1.69492699E-03
  3.33964013E-03 -2.29494823E-04 -3.35295298E-04 -2.57584145E-05 -4.27873438E-04
 -2.27862198E-04  9.45672718E-05  1.78091805E-03  1.62686847E-03  3.68688008E-04
 -2.17689768E-04 -2.10005786E-04 -9.56533193E-06 -3.26060556E-04 -2.12908848E-04
 -1.76302713E-04  3.22081278E-04  4.58630008E-04 -9.77889453E-04 -2.88015454E-04
 -7.83888923E-04  7.33125940E-04  1.00425742E-03 -2.07874687E-04 -3.34612614E-04
 -5.88777244E-05 -6.85409540E-05 -3.01475953E-04 -3.80599510E-04  1.17572722E-03
  1.76559842E-03  1.34939880E-03 -1.53667391E-04 -2.20326118E-04 -1.92111318E-04
  2.92862262E-04  1.48133742E-04  5.68102455E-04 -2.44691324E-04  3.89545283E-05
  7.25523957E-04  6.87429415E-04  1.28789563E-03 -8.26489700E-04 -1.58475367E-04
  1.39372768E-05 -3.66609528E-05 -2.26454603E-04 -5.75522577E-07 -3.96902925E-05
  1.31734255E-06 -2.97782795E-05 -2.11453218E-04  2.59882921E-05  1.65100659E-04
 -8.80827020E-04 -1.27467606E-03 -1.68487021E-05  1.69092383E-04 -3.54022730E-05
 -1.14763487E-04 -1.76660045E-05 -1.10151171E-04  4.25786121E-05 -1.12851463E-04
 -8.56768448E-04  2.87221586E-06  3.14303532E-06 -7.02582299E-07 -2.17658934E-04
 -2.05271336E-04 -1.15110642E-04  1.02063034E+00 -5.17344924E-02 -6.52352212E-02
 -1.45319040E-04 -1.68969801E-04 -8.54542491E-05 -5.97327162E-04 -6.86920286E-04
 -3.38707867E-04  1.37879236E-05 -3.75196021E-05 -2.08510726E-04 -3.15348553E-05
  9.36044637E-07 -2.38989303E-05 -1.65051867E-04  3.89738221E-06 -1.27447967E-04
  1.62812157E-04 -8.70893880E-04 -1.22753338E-03  1.31717533E-04 -4.66317371E-05
  1.05306985E-04 -2.57972819E-05 -1.69519792E-04  2.58357755E-06  1.65007850E-05
 -5.39493575E-05 -6.79402569E-05 -2.15908238E-04  1.56943253E-04 -1.86660755E-04
 -3.48337290E-04  3.24635439E-04 -3.09517809E-04  1.40209143E-05 -4.25424915E-05
 -5.30725004E-05  1.05115319E-04 -2.78922911E-04  1.25074804E-04  2.57347375E-04
 -4.56561293E-04  2.51108971E-04 -2.66297534E-05  1.23060454E-04  2.15420719E-04
  5.92546279E-05  5.32423193E-05  1.74129842E-05  1.10282484E-04  1.29825663E-04
  6.50190098E-05 -2.68049552E-05  1.22732440E-04  2.22108173E-04  4.00477854E-05
  5.57370187E-05  3.78673173E-05  1.20466046E-04  1.27482860E-04  6.91911038E-05
 -2.56835325E-05  1.33964395E-04  2.44410416E-04  4.12565189E-05  2.31351409E-05
  1.14118930E-04  1.35252117E-04  4.89693949E-05  1.22596383E-04  4.83113232E-05
 -5.96083678E-04 -7.03024120E-04 -2.42899173E-04  1.11487958E-03  9.49382588E-05
 -3.19434592E-04  1.44917288E-03  1.05579689E-04 -2.57201938E-05  1.35772033E-04
  2.50932524E-04 -2.11027430E-05  1.08279432E-04  5.63629099E-05  4.64989570E-05
  1.92942077E-04  4.50896048E-05  4.58608383E-05 -5.83656772E-04 -6.81827610E-04
  6.29364844E-04 -1.34908284E-04  9.50850557E-04  8.11778137E-04 -1.73605885E-04
  1.23573184E-03 -2.53277573E-05  1.32087979E-04  2.46560029E-04  1.19015640E-04
  4.99260257E-06  2.65219094E-06  1.79937106E-04  5.25143055E-05  8.22256299E-05
  4.87438345E-05 -5.89714965E-04 -7.22693543E-04  1.78908452E-04  1.02267678E-03
 -4.77279452E-04  2.05249692E-04  1.33939821E-03 -6.19958414E-04 -2.59640502E-05
  1.37432134E-04  2.48857764E-04  6.20829057E-05  8.96294295E-05 -5.55798194E-05
  8.52328794E-05  1.81652714E-04 -1.25597317E-05  4.72742632E-05 -5.87291323E-04
 -6.92333758E-04  1.05706586E-03 -2.26695833E-04  3.69450779E-04  1.38699895E-03
 -2.93709135E-04  4.80574903E-04 -3.02992402E-05 -2.32750373E-04  2.52918660E-04
  6.45140191E-04  7.10241567E-04  3.68656850E-04  1.10714518E-03  1.23546145E-03
  6.34495479E-04 -2.07425108E-06  1.59622782E-06  1.49422676E-06 -5.42864181E-06
  3.85961846E-07 -3.06958919E-06 -4.98899746E-05 -7.01899289E-06 -3.67528579E-06
 -8.98936247E-07  4.12085665E-06  6.99569629E-06  6.02190865E-07  1.77310894E-06
  3.06452773E-06  2.02222442E-06 -2.35861171E-05  1.87774145E-05 -8.71694999E-08
 -5.65200374E-07  4.03944214E-06  7.24954799E-07  1.44527052E-06 -8.18192261E-07
 -3.07009234E-06 -1.09651716E-05 -3.99028422E-06  3.41083680E-07 -6.36305638E-06
  4.99631313E-07 -3.73376660E-06 -2.72347045E-07  7.75441720E-06  4.03371484E-07
 -2.92542842E-06 -2.03381930E-05  5.16238136E-06  8.18926322E-06  5.88082148E-06
 -6.38906425E-06  2.19181053E-05 -1.25455260E-05 -7.25880967E-06  1.02031752E-05
  1.04390906E-05  2.43269804E-05 -4.07947234E-06  2.21810638E-07  6.08488276E-07
  1.34638053E-05 -8.24790445E-05 -6.85102922E-06 -4.40496670E-06 -4.28336790E-06
  9.50053147E-06 -1.15296471E-05  9.36434923E-06  2.24070995E-06  1.96577304E-05
 -1.06981031E-05  5.62573077E-05  1.41766282E-06  6.70819093E-06 -1.97757803E-06
 -6.01108441E-06  9.82552567E-05  1.04616282E-05 -1.92916470E-06 -5.87269881E-06
  6.42169199E-06 -2.71826681E-05 -8.71695907E-06  3.92288045E-06 -8.85897901E-05
 -1.47140375E-06 -2.55707393E-05 -1.32771180E-06  4.46636500E-06  7.44565481E-07
  3.06185381E-06  3.84971391E-05 -1.99017623E-07  1.23706620E-05  5.55727296E-07
  5.05999373E-05 -4.26309775E-05 -3.98072566E-05 -6.44075317E-06  3.29093299E-06
 -3.09398175E-06 -3.89632302E-05 -3.66135659E-05 -4.61747704E-05 -8.51262699E-06
  2.16013181E-05  3.28176544E-04 -2.81338696E-05  8.40581114E-06  3.21181668E-05
 -5.15682643E-05 -4.08559577E-05  5.78631636E-05 -5.58326445E-06 -5.84264310E-05
 -1.51138506E-05 -4.85585083E-05 -1.00496661E-04 -4.56092063E-04 -4.53399655E-06
  4.25660625E-05  1.32750179E-04 -3.09932743E-05 -5.43638579E-06 -2.13920611E-05
 -5.43447499E-05 -5.73130494E-05 -6.34282375E-05 -7.85020231E-06 -4.83849116E-05
 -2.37391400E-08 -4.62743017E-05 -9.70741881E-05 -2.79557546E-04  6.86523660E-07
  8.84564338E-06  7.71411460E-06 -5.90048277E-06  2.83763986E-06  1.00573455E-06
 -1.39002898E-05 -3.28973479E-05  4.12933417E-06  1.29377828E-07  1.16544990E-05
  3.06621729E-07  1.86761561E-05  2.28062048E-06 -1.37270467E-05 -2.03056338E-04
 -3.36771220E-04 -4.30306980E-05 -4.86053419E-05  2.42304571E-04 -4.21776780E-04
 -7.02927924E-04 -1.52035561E-03  1.89756513E-03  6.68870760E-05  1.77699151E-04
 -2.40907457E-04  4.45549361E-04  1.11520486E-04 -4.87504913E-04 -1.73200283E-04
 -1.19661397E-04  1.19454132E-03  1.00603636E-04 -1.04681464E-03 -7.48739126E-04
 -5.46793489E-04 -2.16222602E-04 -3.35693533E-04 -3.27424945E-05  4.30404933E-04
  2.31244755E-04 -6.41685208E-05 -1.61420613E-03 -1.51658654E-03  1.14412072E-03
  2.01469411E-04  1.90536417E-04 -1.18462699E-04 -3.68144799E-04 -1.40910403E-04
 -1.04596261E-05  3.23043696E-04  4.90363678E-04 -1.06836972E-03 -6.14556029E-04
  2.93341648E-04  6.33579708E-04  1.14565944E-03  1.24394748E-03  1.83265285E-03
  8.77480683E-04 -2.58244083E-03  1.82137657E-03  3.49703105E-03  4.16734858E-03
 -2.92326516E-03 -5.62869067E-03 -6.02871068E-04  4.09180718E-04  8.27141893E-04
 -6.72197337E-04  1.51270562E-03 -1.49930112E-03 -2.08458375E-04  1.11012282E-03
 -1.22584576E-03  2.81007871E-03 -3.88719335E-03 -2.98268592E-04  2.88179813E-03
 -9.57950006E-05  6.74039269E-05 -2.07587249E-04 -3.03934784E-05 -3.93249309E-05
  3.83977398E-05  1.31373099E-03  4.44897594E-04 -1.72253995E-03 -1.64470543E-04
 -1.04142091E-05  2.23464289E-04 -6.69855259E-05  1.61609594E-04  2.58086252E-04
 -3.39900812E-05 -1.95787004E-04 -3.85115573E-04  7.58834657E-04  1.05415482E-03
 -2.85781908E-04 -7.92719026E-04  1.21494258E-03  1.82320639E-03  9.26503595E-04
  3.50713648E-04 -4.66152626E-03 -6.13703552E-04 -5.29374151E-04  7.51429834E-03
  9.71922645E-04  2.07003357E-05 -1.09447151E-03 -1.33455747E-04  1.12829167E-03
 -2.13056105E-05 -8.86766834E-04  1.98624036E-03  5.67696594E-04  2.39986047E-03
 -2.77980320E-04 -2.65565907E-03  4.21144341E-03  1.79713708E-03 -1.01040037E-04
  6.88526058E-05 -2.47105154E-04 -3.05857713E-05 -3.56407220E-05  3.80631650E-05
  6.08065469E-04  1.99614361E-03 -7.68669497E-04 -4.57612264E-05 -2.69114417E-04
  5.09363422E-05 -5.44333601E-06  1.10113406E-04  2.78724846E-04  3.82459997E-05
 -2.12357914E-04  6.30697050E-05  3.63791107E-04  1.21706475E-03  2.86387493E-04
 -9.40747391E-04 -2.67997363E-05  1.23260196E-04  2.26650230E-04 -2.50985129E-05
 -4.84785921E-05  5.45817193E-05 -8.35317831E-05 -1.12068800E-04  1.16973252E-04
 -2.64727342E-05  1.22830440E-04  2.11390572E-04 -5.02166569E-05 -4.99383812E-05
  4.24983836E-05 -8.67817766E-05 -1.16809495E-04  1.17252897E-04  4.62688806E-05
 -5.85173323E-04 -6.83386029E-04 -3.31657862E-04  2.85087600E-04  1.06047262E-03
 -4.24343035E-04  3.67123476E-04  1.37915716E-03 -2.58399755E-05  1.36170770E-04
  2.51752857E-04  3.77575379E-05 -9.90037354E-05  6.34590968E-05 -2.29188969E-05
 -1.82950518E-04  8.34803604E-05  1.63233360E-04 -8.72372939E-04 -1.23640539E-03
 -9.73083203E-05  6.54345021E-05  1.31333709E-04  2.41417349E-05  1.70799589E-04
 -3.05411092E-05  1.38094896E-05 -3.71813013E-05 -2.13356679E-04  2.34131193E-05
 -4.26585508E-06 -3.15119311E-05  1.23542434E-04 -2.75311021E-05 -1.67497420E-04
 -2.59714020E-05  1.37773219E-04  2.49192400E-04 -7.31807874E-05 -9.48479807E-05
 -2.18151492E-05 -7.89858422E-05 -1.76893424E-04  3.76420881E-05  4.72620271E-05
 -5.88474519E-04 -6.91243784E-04 -9.12276594E-04  3.00256646E-04  6.20595928E-04
 -1.19529701E-03  3.88008339E-04  8.09830657E-04  1.63851481E-04 -8.73738041E-04
 -1.24459024E-03  1.46909294E-05 -1.74483328E-04 -1.95815497E-05  1.17473574E-04
 -2.00503746E-06 -1.39242266E-04  1.37084946E-05 -3.65908692E-05 -2.14806365E-04
  3.63011768E-06  3.92626128E-05 -3.97750298E-06  1.60762489E-05  2.11110965E-04
 -1.70775541E-05  4.84122700E-05 -5.93881254E-04 -7.12148737E-04  2.80603960E-04
 -1.09005249E-03  1.85606423E-04  3.59502009E-04 -1.42550848E-03  2.30055337E-04
 -2.58998602E-05  1.36720792E-04  2.45501524E-04 -5.91771410E-06 -4.86122688E-06
  1.23001084E-04 -9.16511798E-05 -3.06124916E-05  1.72941122E-04  1.02062579E+00
 -5.17262571E-02 -6.51989723E-02  1.11862122E-04  1.49361851E-04 -1.48189021E-04
  4.70070197E-04  6.06494188E-04 -6.01943045E-04  4.26980155E-05 -1.11528634E-04
 -8.65185590E-04 -1.60447362E-06 -2.66956662E-06  7.32710165E-07  1.58452508E-04
  1.92889424E-04 -1.99691085E-04 -2.54924208E-05  1.33673174E-04  2.49362041E-04
 -1.13629026E-04 -2.22406031E-06  3.80347858E-05 -1.45187622E-04 -3.40278660E-05
  1.34073643E-04  4.83169923E-05 -5.90397107E-04 -7.08936104E-04 -2.87200652E-04
 -1.07548720E-03 -2.52462670E-04 -3.59899503E-04 -1.40528407E-03 -3.31389760E-04
  1.68451320E-05 -5.32940033E-05 -8.01146431E-05  1.56694489E-04 -1.87981288E-04
 -2.15460842E-04  2.48177140E-04 -3.83351070E-04 -3.43938444E-04  1.57110613E-05
 -4.87962089E-05 -7.04824620E-05 -6.81684680E-05  3.00985203E-04  1.02255423E-04
 -1.68553778E-04  5.01814248E-04  2.35058544E-04 -3.08621466E-05 -2.31468814E-04
  2.57717044E-04 -4.97626408E-04 -6.32881826E-04  6.40249437E-04 -8.60286283E-04
 -1.10245334E-03  1.10945368E-03  1.79956506E-07 -1.56984776E-06  5.18527675E-06
  1.49272342E-06  1.27547484E-06 -1.86263265E-06  1.71886790E-05  9.67420418E-06
  1.56935658E-05  3.35961869E-06 -6.45773825E-06 -7.27429450E-05 -1.56170628E-06
 -9.20276553E-06 -1.03675157E-05  4.95205194E-06 -6.84255784E-05 -1.57717909E-05
  7.47502625E-07  1.00963304E-05 -3.35352079E-08  3.31241260E-06  3.61000977E-06
 -3.90018372E-06 -2.67742983E-05 -6.69807275E-06 -2.91488650E-05  2.46969465E-06
 -3.47839309E-05  2.98347797E-06  1.05868603E-05  7.87576388E-07 -1.09459500E-05
 -1.30653857E-06  2.73490363E-05  1.44676605E-04 -1.90262141E-05 -4.10126430E-07
 -5.74709150E-05 -9.89485893E-05  1.25345863E-04 -1.67953642E-04 -1.38084702E-06
  7.82763145E-05 -9.48488257E-05 -2.08033447E-04 -4.02686883E-06 -9.40317809E-05
 -1.30543178E-06 -3.47981175E-06  1.85868919E-05  1.39738037E-06 -1.18118566E-05
 -6.89065368E-06  1.20498300E-05  3.09230144E-05  8.21014517E-06 -7.44237055E-06
  1.20482949E-05 -2.83392899E-05 -5.88657079E-05 -3.07876651E-06 -1.31259440E-05
  2.19220209E-06  1.07360305E-05 -7.06798989E-05 -7.54426537E-06  9.60181967E-06
  7.67975294E-06 -3.27732457E-05 -7.71822653E-06 -3.35713332E-05  1.95769099E-05
  7.10918856E-05  7.31202219E-06 -2.91869311E-05  2.32467484E-06 -6.58717742E-06
  1.03566678E-06 -5.04445459E-07 -1.32198305E-05  2.16133667E-06 -1.44759722E-06
 -3.26042267E-06 -2.31689508E-05  1.16541520E-05 -2.63759215E-05 -1.85858070E-06
  1.70539791E-05  5.54251958E-07 -1.31833838E-05 -3.88246133E-06 -1.72448693E-05
  1.40880847E-06 -7.38197961E-06 -1.28323343E-05 -1.43752942E-06 -8.60755614E-06
 -6.78596915E-06  4.40000302E-07  7.87973611E-06  1.90557112E-05 -4.82898898E-06
  8.65092024E-06  2.01409666E-06 -1.41051875E-05  9.66688871E-06  4.26870734E-06
  9.07543995E-07 -8.71192053E-06 -3.08475568E-06  2.41764776E-06 -7.65202646E-06
  6.77654719E-06  1.09854104E-05  2.52492077E-06  2.18798795E-05  5.22874375E-06
  1.34590340E-05 -5.56823586E-06  1.60933216E-05  1.20502984E-05  2.02647863E-05
  1.02733735E-07 -1.79517783E-06 -5.68263479E-06  1.58583549E-06 -1.88908131E-06
 -1.65853443E-06  2.27537073E-06  9.85704512E-06  2.09859674E-06 -7.10789754E-07
  6.15443200E-07 -2.44309340E-07 -3.26886155E-06 -1.01599303E-06  7.05283952E-06
  1.20743063E-03  1.82212739E-03  9.79669374E-04  6.07440457E-04 -4.53339512E-03
  1.15217629E-03 -9.18915877E-04  7.29795626E-03 -1.90078647E-03  2.18743913E-05
 -1.05873558E-03  2.99384732E-04  8.80099260E-04 -1.30683444E-04  1.21982323E-03
  1.83122272E-03  8.66515458E-04  1.62890880E-03 -2.07698030E-04  3.12925464E-03
  3.90155902E-03  2.65492129E-03 -1.02355550E-04  7.43116888E-05 -2.98365675E-04
 -3.84433530E-05 -4.00484790E-05 -1.83285404E-05  7.66433017E-04  2.07127240E-03
  3.05217948E-04 -3.41509048E-05 -2.74289464E-04 -7.09293008E-07  1.01814120E-04
 -5.71765690E-05 -1.84024841E-04  4.73630426E-05 -2.92562249E-04  4.60327940E-04
 -1.40091528E-04 -7.64632438E-04  3.71768175E-04 -1.28755898E-03  1.27106951E-03
  1.83219504E-03  9.20183561E-04 -3.51610920E-03  1.34993177E-03 -2.83316432E-03
  5.63534911E-03 -2.13781679E-03  4.52876376E-03 -8.15357605E-04  2.98438786E-04
 -6.65025958E-04 -1.43029871E-04 -1.73784516E-03  9.58405625E-04 -8.74002190E-04
  1.21911643E-03 -4.34443618E-04 -3.41427275E-03  2.57628217E-03 -1.69349896E-03
  3.33755239E-03 -9.65786432E-05  6.75710804E-05 -1.80076592E-04 -4.01242032E-05
 -4.43571608E-05 -2.16237732E-05  1.73303112E-03  6.63336039E-04  1.19544468E-03
 -2.23506468E-04 -4.22629764E-05 -1.69512635E-04  6.42499832E-05 -1.10286350E-04
 -1.92229471E-04 -4.03321532E-05 -2.83833314E-04  2.19891574E-04 -5.44498259E-04
 -8.32348745E-04 -3.27768769E-04 -1.16820165E-03 -2.08189390E-04 -3.34575636E-04
 -5.88723866E-05  6.83547124E-05  3.01527177E-04  3.80494820E-04 -1.17676383E-03
 -1.76481552E-03 -1.35037122E-03  1.53914509E-04  2.20466185E-04  1.92401359E-04
  2.92937424E-04  1.48181754E-04  5.68102645E-04 -2.44540205E-04  3.89348650E-05
  7.26553631E-04  6.87769253E-04  1.28776548E-03 -8.26148550E-04 -1.58696989E-04
 -2.29401606E-04 -3.35352564E-04 -2.54688547E-05  4.27876960E-04  2.27859206E-04
 -9.45646993E-05 -1.78171703E-03 -1.62771827E-03 -3.68696066E-04  2.17523454E-04
  2.09976634E-04  9.41352991E-06 -3.26041423E-04 -2.12919873E-04 -1.76352404E-04
  3.22202861E-04  4.58777151E-04 -9.78009038E-04 -2.88084361E-04 -7.84377257E-04
  7.33443897E-04  1.00484845E-03  1.65135291E-04 -8.81201240E-04 -1.27516678E-03
  1.67745383E-05 -1.68904714E-04  3.52128493E-05  1.14401958E-04  1.76126317E-05
  1.10054728E-04  1.39320904E-05 -3.66029445E-05 -2.26354843E-04  6.31146510E-07
  3.96983062E-05 -1.36638609E-06  2.95027825E-05  2.11402498E-04 -2.59547865E-05
  1.02062954E+00 -5.17327949E-02 -6.52296165E-02  1.47586824E-04  1.68856018E-04
  8.26385900E-05  5.98415039E-04  6.87280450E-04  3.37302306E-04  4.25778081E-05
 -1.12868932E-04 -8.56819166E-04 -2.86365073E-06 -3.14069188E-06  6.91823289E-07
  2.17591709E-04  2.05460116E-04  1.15115018E-04  1.62807083E-04 -8.70682943E-04
 -1.22741395E-03 -1.31837549E-04  4.63661223E-05 -1.05373314E-04  2.54839331E-05
  1.69293285E-04 -2.65294164E-06  1.37979799E-05 -3.75428586E-05 -2.08731336E-04
  3.15247466E-05 -9.09957479E-07  2.38950617E-05  1.65085239E-04 -3.89792641E-06
  1.27520425E-04  1.40134534E-05 -4.24331340E-05 -5.31384935E-05 -1.05118316E-04
  2.78915740E-04 -1.25107147E-04 -2.57638210E-04  4.56802416E-04 -2.51208268E-04
  1.65581328E-05 -5.41117637E-05 -6.81504079E-05  2.16092502E-04 -1.56525955E-04
  1.86810866E-04  3.48784237E-04 -3.24075271E-04  3.09523450E-04 -2.68108948E-05
  1.22787566E-04  2.22055041E-04 -3.99844830E-05 -5.57634900E-05 -3.78685374E-05
 -1.20558959E-04 -1.27516681E-04 -6.92755351E-05 -2.66373723E-05  1.23109181E-04
  2.15510278E-04 -5.92334504E-05 -5.32605159E-05 -1.73849317E-05 -1.10243393E-04
 -1.29896898E-04 -6.49863416E-05  4.82515486E-05 -5.95944742E-04 -7.02843135E-04
  2.43205719E-04 -1.11534790E-03 -9.52103690E-05  3.19086709E-04 -1.44964595E-03
 -1.06329497E-04 -2.56837780E-05  1.34001171E-04  2.44321917E-04 -4.12605478E-05
 -2.31206152E-05 -1.14123840E-04 -1.35419205E-04 -4.90658020E-05 -1.22619809E-04
  4.59028895E-05 -5.83877708E-04 -6.82081748E-04 -6.29383421E-04  1.35079789E-04
 -9.50652738E-04 -8.11905130E-04  1.73970971E-04 -1.23542724E-03 -2.57347305E-05
  1.35871387E-04  2.51178219E-04  2.11342722E-05 -1.08245492E-04 -5.63284442E-05
 -4.64789072E-05 -1.92937472E-04 -4.50455235E-05  4.87229260E-05 -5.89556843E-04
 -7.22902527E-04 -1.79082960E-04 -1.02283076E-03  4.77128532E-04 -2.05554226E-04
 -1.33978057E-03  6.19583125E-04 -2.53292386E-05  1.32063218E-04  2.46760125E-04
 -1.19001673E-04 -5.02945916E-06 -2.68718572E-06 -1.80079144E-04 -5.24610664E-05
 -8.23746070E-05  4.72151862E-05 -5.87146133E-04 -6.91882710E-04 -1.05733771E-03
  2.26737461E-04 -3.69524744E-04 -1.38733469E-03  2.93943612E-04 -4.80613685E-04
 -2.59738697E-05  1.37499782E-04  2.49032875E-04 -6.20474058E-05 -8.96061647E-05
  5.55491736E-05 -8.50766141E-05 -1.81541616E-04  1.27669685E-05 -3.02768787E-05
 -2.32755114E-04  2.52644511E-04 -6.44842673E-04 -7.10422548E-04 -3.68460216E-04
 -1.10659968E-03 -1.23626847E-03 -6.34035025E-04 -8.93579337E-07  4.20118510E-06
  6.59690566E-06 -6.04464409E-07 -1.76619242E-06 -3.14275717E-06 -1.87451632E-06
  2.39658922E-05 -1.84558718E-05 -2.10735090E-06  1.54202957E-06  2.38551949E-06
  5.36130247E-06 -3.93789612E-07  3.05764994E-06  4.91937851E-05  6.91821548E-06
  3.47574483E-06  7.09995451E-07  8.94292727E-06  6.85869920E-06  5.75581178E-06
 -2.79279564E-06 -9.32448208E-07  1.34014096E-05  3.30217682E-05 -3.90748049E-06
  3.71470465E-07  1.86279425E-05  1.91721631E-07  1.14173607E-05  2.35539842E-06
 -1.37588077E-05 -4.55637290E-06  4.27371210E-05  1.35328301E-04  3.11792785E-05
  5.60942851E-06  2.14882651E-05  5.40972538E-05  5.74656722E-05  6.37999609E-05
 -7.90308100E-06 -4.93090923E-05 -9.76211779E-05 -2.83086310E-04 -6.96848911E-08
 -4.61052276E-05  8.73957346E-07  3.40402629E-06  3.50910858E-05  1.28091994E-07
 -1.25317472E-05 -5.24266071E-07 -5.18745789E-05  4.25770794E-05  4.00829359E-05
 -6.34482848E-06  3.48145528E-06 -3.67838712E-05 -4.32099837E-05 -2.91188232E-06
 -3.91687137E-05 -8.46563263E-06  2.17360369E-05  3.27301018E-04  2.81945131E-05
 -8.51297283E-06 -3.22043648E-05  5.07995433E-05  4.08764492E-05 -5.77440109E-05
 -1.00770797E-04 -4.55509932E-04 -1.51293489E-05 -4.85821989E-05 -5.52616793E-06
 -5.84271656E-05  6.11990151E-07  1.33551723E-05 -8.22292341E-05  6.85616535E-06
  4.36035595E-06  4.25785448E-06 -9.49634544E-06  1.15195784E-05 -9.39932185E-06
  2.21653394E-06  1.97039113E-05  1.43392744E-06  6.56627203E-06 -1.05497866E-05
  5.58703177E-05 -1.98107330E-06 -6.02064898E-06  9.82864818E-05 -1.04410353E-05
  1.93144253E-06  5.90517998E-06 -6.87736652E-06  2.66240377E-05  8.59342286E-06
 -1.34870472E-06  4.16855077E-06 -1.52144270E-06 -2.50272503E-05  3.90001795E-06
 -8.90353139E-05  4.14461330E-07 -2.87283970E-06 -2.08966671E-05 -5.22569613E-06
 -8.31355668E-06 -5.91257435E-06  6.66777703E-06 -2.19597575E-05  1.27473556E-05
 -7.27624857E-06  1.04647865E-05 -4.16047870E-06  3.65838695E-07  1.05957515E-05
  2.47816764E-05 -8.89226009E-08 -5.66212112E-07  4.15963682E-06 -7.65520146E-07
 -1.46217510E-06  8.07436950E-07  3.18618521E-06  1.08322431E-05  4.19081964E-06
  4.92234008E-07 -3.66916628E-06  3.44273784E-07 -6.43412311E-06 -2.81042823E-07
  7.62715199E-06  1.20694456E-03  1.82536139E-03  9.69604943E-04  1.41991887E-03
  4.48583205E-03  3.59362937E-04 -2.26017115E-03 -7.22378651E-03 -6.25296602E-04
  2.50175534E-04  1.06418795E-03  9.81651824E-05  1.15479487E-03 -8.34042852E-05
 -5.83098367E-04  1.56022624E-03 -1.50453361E-03  2.38583977E-03 -7.01333090E-05
 -1.85396253E-03  3.14014487E-03 -3.97061554E-03 -1.01543723E-04  7.36665481E-05
 -2.93211144E-04 -3.13810669E-05  4.23108000E-05 -2.57887707E-05  3.84285963E-04
 -2.08844840E-03  6.67739115E-04  1.76975281E-05  2.60121177E-04 -4.94814105E-05
  3.87926043E-05 -6.81986305E-05  2.30268768E-04  1.09494476E-04  2.53420237E-04
  1.91964887E-04 -1.90284765E-04  9.92865089E-04  6.41263210E-04  1.06413093E-03
 -9.41152804E-05  6.80840940E-05 -1.90426023E-04 -3.30985963E-05  4.61391633E-05
 -3.05458792E-05  1.59075199E-03 -7.41208356E-04  1.30925240E-03 -2.11978352E-04
  5.28963640E-05 -1.76518304E-04  1.73466919E-06 -1.21707435E-04  2.21939400E-04
  2.23804985E-05  2.65648387E-04 -4.97268272E-05 -5.90084031E-04  9.22393637E-04
 -6.45580433E-05  1.13648102E-03  1.26506193E-03  1.83506487E-03  9.26373906E-04
 -3.74684984E-03 -1.17633716E-03 -2.61375812E-03  5.99023605E-03  1.85952287E-03
  4.17393678E-03 -8.66944216E-04 -2.59476697E-04 -6.13087796E-04  1.28643956E-04
 -1.69099351E-03 -8.30804390E-04 -1.14752850E-03 -1.15821300E-03  3.13410218E-04
 -3.28253590E-03 -2.35224749E-03 -2.43777115E-03 -3.18324705E-03 -2.09730616E-04
 -3.36387475E-04 -4.64116822E-05  1.97850104E-05 -2.38317223E-04  4.28043714E-04
 -8.75645606E-04  1.68994126E-03 -1.66670448E-03  1.13766021E-04 -2.10807015E-04
  2.33360847E-04  4.59387545E-04  4.87400045E-05 -5.06698116E-04 -1.46612569E-04
  4.90876235E-05  1.11394592E-03  4.01067635E-04 -1.22169113E-03 -4.83188471E-04
  4.93454130E-04 -2.27141538E-04 -3.34298596E-04 -4.18297018E-05  3.78633335E-04
 -3.12913564E-04 -4.77096602E-05 -1.47735153E-03  1.83372719E-03 -6.80112297E-04
  1.83298222E-04 -2.42265916E-04  5.83157506E-05 -3.75046629E-04 -9.28904297E-05
  1.35887368E-04  1.06591175E-04 -5.64202227E-04 -1.18920294E-03  2.85965203E-05
  5.59459909E-04  2.15457340E-04 -1.19630618E-03  1.65259347E-04 -8.79750010E-04
 -1.28104409E-03  4.70517915E-05  1.63967986E-04  6.31556832E-06  1.06906445E-04
 -2.21625806E-05  1.10039584E-04  1.39237180E-05 -3.65198848E-05 -2.25879081E-04
 -6.01175662E-06 -3.89263492E-05  5.52835521E-06 -9.86223578E-06 -2.11894366E-04
  1.17422766E-05  1.39971694E-05 -4.25835019E-05 -5.33403188E-05 -1.54065298E-04
 -2.73068344E-04 -7.67023343E-05 -3.40408482E-04 -4.36793441E-04 -1.76030982E-04
  1.64297109E-05 -5.38001347E-05 -6.77546845E-05  2.42631904E-04  1.46449973E-04
  1.59877752E-04  4.07067694E-04  3.06705650E-04  2.51539833E-04  1.37622417E-05
 -3.73973738E-05 -2.08560569E-04  3.14143035E-05 -6.38182627E-07  2.38771782E-05
  1.66679723E-04 -3.89313758E-06  1.27380378E-04  1.62844164E-04 -8.71245463E-04
 -1.22733855E-03 -1.39578804E-04 -4.04580358E-05 -9.73872384E-05 -3.71851406E-06
 -1.69554237E-04  2.66103181E-05  1.02063128E+00 -5.17378587E-02 -6.52384704E-02
  1.16504700E-04 -1.75698113E-04  1.12998206E-04  4.71385971E-04 -7.14839152E-04
  4.58364210E-04  4.25171394E-05 -1.13588937E-04 -8.53325989E-04 -1.27767335E-06
  3.60088320E-06  2.59297559E-07  1.71933491E-04 -2.17699110E-04  1.52278746E-04
 -2.67755273E-05  1.22474582E-04  2.22420238E-04 -3.03315272E-05  5.46693973E-05
 -4.75939368E-05 -9.64751879E-05  1.32378289E-04 -9.16791810E-05 -2.66584374E-05
  1.23429201E-04  2.14497348E-04 -4.89886744E-05  5.90582869E-05 -2.71367980E-05
 -8.65613106E-05  1.32847352E-04 -8.85723550E-05  4.87873923E-05 -5.96512103E-04
 -7.09798858E-04  4.34805100E-04  1.01869335E-03 -2.80874344E-04  5.67028590E-04
  1.32715638E-03 -3.50589809E-04 -2.57260669E-05  1.33591617E-04  2.46850862E-04
 -3.78493294E-05  9.09298757E-06 -1.16588036E-04 -1.28018175E-04  5.37588562E-05
 -1.34155624E-04 -2.60125142E-05  1.37814241E-04  2.48944705E-04 -4.44134821E-05
  1.07529528E-04  3.84512275E-05 -4.82874618E-05  1.93986227E-04 -1.72945936E-05
  4.69488672E-05 -5.86787713E-04 -6.89562502E-04 -1.08855158E-03 -9.58764822E-05
 -3.40832156E-04 -1.42495485E-03 -1.20730639E-04 -4.42593424E-04  4.88396577E-05
 -5.91397996E-04 -7.18582584E-04  1.37370842E-05  1.10317810E-03  2.89327688E-04
  4.13425696E-05  1.44089425E-03  3.77599255E-04 -2.54515187E-05  1.32270009E-04
  2.48712368E-04 -1.16441697E-04  2.54269273E-05 -5.34550112E-06 -1.71865817E-04
  6.46491324E-05 -9.20483938E-05 -2.57712202E-05  1.35005778E-04  2.54108459E-04
  3.88717257E-05  9.12457949E-05 -7.41741714E-05 -1.00012702E-05  1.87867894E-04
 -7.80034952E-05  4.59877146E-05 -5.83603461E-04 -6.84858044E-04 -6.57680358E-04
 -1.83934502E-04 -9.22422093E-04 -8.47229974E-04 -2.38031580E-04 -1.19856269E-03
 -3.05457845E-05 -2.32537740E-04  2.54915083E-04 -5.15429565E-04  7.39907796E-04
 -4.97007968E-04 -8.80643089E-04  1.28483774E-03 -8.57163450E-04 -5.66261676E-07
  2.45495786E-06  4.46943100E-06  7.52277851E-07 -4.42643809E-06 -6.74029784E-07
  7.44504172E-06  3.32398571E-05  2.86555727E-07 -1.03356621E-06  1.75178282E-06
 -1.75033278E-05  6.77344835E-06 -4.36004635E-06 -1.40906687E-06  5.44011646E-05
  2.41706143E-05  2.69874387E-05  3.55658470E-07  6.59289828E-06  1.45139501E-05
  6.11516657E-06 -6.27196881E-06 -2.61923764E-06  1.02945170E-05 -2.40152601E-05
  6.00506966E-06 -1.05286046E-06  1.17172202E-06  5.96923883E-08 -1.04715610E-05
  1.46344633E-06  2.78788411E-05 -5.29820434E-06  2.47378283E-05  1.60142414E-04
  2.76041219E-05 -1.72807615E-05  2.39219965E-05  3.17861420E-05 -8.40255593E-05
  7.99193121E-05 -1.15438030E-05 -8.77955202E-05 -1.02984917E-04 -2.71616362E-04
 -4.96259390E-06  2.66293492E-05 -1.75923907E-06  3.70746651E-05 -3.28437057E-05
 -6.41149994E-06 -1.31297110E-05  3.77068330E-07 -1.93878823E-05 -6.16679944E-05
 -1.32324320E-05  5.80636035E-06 -2.88921702E-05 -2.66823805E-05  1.64737302E-05
  2.55348056E-06 -4.73242789E-06 -8.82722969E-06  1.30217229E-05  3.54287662E-04
  2.46899834E-05 -2.17421477E-05 -2.86322638E-05 -1.25705990E-05 -1.22154518E-04
 -5.21382166E-05 -1.04167238E-04 -4.26139519E-04 -1.50590540E-05 -1.20112522E-04
 -1.36917929E-05  1.96217085E-05  1.74844348E-07 -3.35126456E-07 -4.11502058E-05
  3.76877347E-07  3.70243167E-06  1.20051788E-06 -3.10393426E-05  1.83140454E-05
 -3.32311833E-05  1.47569338E-06  2.98163871E-05  2.00285643E-06 -1.14684669E-05
  5.27000240E-06  2.52290109E-05 -1.91692959E-06 -6.77038969E-06  9.37616596E-05
 -1.00117594E-05  2.80061479E-06  7.25794670E-06 -2.30017543E-05 -2.66240249E-06
  7.36736843E-06  4.34293223E-07 -1.32012315E-05 -3.14795453E-06 -6.42480765E-06
  3.33677999E-06 -9.48268097E-05  9.39676235E-07 -7.53878202E-07 -1.39528795E-05
  8.58576346E-07  1.12550061E-05 -5.67800003E-06  1.61711221E-05 -2.77509696E-05
  1.82527445E-05 -7.74874188E-06  1.95017178E-05  1.50983059E-06 -1.94660429E-05
  1.16692830E-05  2.59538769E-05 -1.05185749E-07 -1.18076697E-06  2.23776122E-06
 -8.01048456E-07 -1.84498502E-06 -5.41925117E-07  3.24068183E-08  9.16632782E-06
  7.69303006E-06 -3.94319461E-07  1.11969344E-06  1.18110836E-07 -2.77072407E-06
 -8.68688831E-07  8.08572490E-06 -1.01214345E-04  7.38355403E-05 -2.93571953E-04
  3.14115996E-05 -4.23282837E-05  2.58048431E-05 -3.83794847E-04  2.08806742E-03
 -6.67535778E-04 -1.80415732E-05 -2.59838238E-04  4.93552664E-05  3.88068194E-05
 -6.81884575E-05  2.30229927E-04  1.09603020E-04  2.53295002E-04  1.92185047E-04
 -1.90191712E-04  9.92631037E-04  6.41767220E-04  1.06412720E-03  1.20655207E-03
  1.82525951E-03  9.68672669E-04 -1.41978511E-03 -4.48561601E-03 -3.58790586E-04
  2.25974106E-03  7.22718568E-03  6.24432622E-04 -2.50090543E-04 -1.06497644E-03
 -9.81591307E-05  1.15533659E-03 -8.28604747E-05 -5.82766061E-04  1.56028614E-03
 -1.50473498E-03  2.38743776E-03 -6.83037743E-05 -1.85346655E-03  3.14062430E-03
 -3.97099561E-03  1.26621298E-03  1.83389286E-03  9.27630070E-04  3.74587297E-03
  1.17626870E-03  2.61319894E-03 -5.98865971E-03 -1.85877278E-03 -4.17439431E-03
  8.66793507E-04  2.59436487E-04  6.13121636E-04  1.28525821E-04 -1.69065616E-03
 -8.30660467E-04 -1.14697065E-03 -1.15798890E-03  3.13317813E-04 -3.28227004E-03
 -2.35209399E-03 -2.43653334E-03 -3.18276586E-03 -9.45178840E-05  6.81003760E-05
 -1.90687282E-04  3.30167848E-05 -4.60898113E-05  3.05193605E-05 -1.59177608E-03
  7.42022995E-04 -1.30963616E-03  2.12259847E-04 -5.30101779E-05  1.76595485E-04
  1.77297881E-06 -1.21708477E-04  2.22025551E-04  2.24693818E-05  2.65751751E-04
 -4.95326121E-05 -5.90198244E-04  9.22564509E-04 -6.40874679E-05  1.13711694E-03
 -2.27172503E-04 -3.34306255E-04 -4.18623665E-05 -3.78627237E-04  3.12924406E-04
  4.77182915E-05  1.47858913E-03 -1.83393654E-03  6.80590034E-04 -1.83466247E-04
  2.42468994E-04 -5.83505763E-05 -3.75168580E-04 -9.28193893E-05  1.35879284E-04
  1.06880259E-04 -5.64312157E-04 -1.18961566E-03  2.88586383E-05  5.59534153E-04
  2.16100193E-04 -1.19643338E-03 -2.09945309E-04 -3.36253411E-04 -4.76307635E-05
 -1.97545835E-05  2.38333121E-04 -4.28062784E-04  8.76249074E-04 -1.68875898E-03
  1.66523710E-03 -1.14066768E-04  2.10497235E-04 -2.33228256E-04  4.59354804E-04
  4.87767249E-05 -5.06487831E-04 -1.46285304E-04  4.90136427E-05  1.11356122E-03
  4.01221300E-04 -1.22145583E-03 -4.82857741E-04  4.93420974E-04  1.39131545E-05
 -3.64901637E-05 -2.25799340E-04  6.11573453E-06  3.89252373E-05 -5.55909081E-06
  9.59429518E-06  2.12006665E-04 -1.16460576E-05  1.65319304E-04 -8.79679826E-04
 -1.28151932E-03 -4.69668773E-05 -1.63706086E-04 -6.29546894E-06 -1.06919527E-04
  2.22658725E-05 -1.10330093E-04  1.64695635E-05 -5.38985649E-05 -6.78797989E-05
 -2.42775069E-04 -1.46159324E-04 -1.59992963E-04 -4.07295403E-04 -3.06242797E-04
 -2.51801569E-04  1.40098804E-05 -4.26685875E-05 -5.32481625E-05  1.54065140E-04
  2.73150660E-04  7.66139456E-05  3.40526432E-04  4.36815412E-04  1.76067419E-04
  1.62868549E-04 -8.71141850E-04 -1.22718675E-03  1.39222864E-04  4.01817013E-05
  9.72264483E-05  3.47483170E-06  1.69308897E-04 -2.66888178E-05  1.37560776E-05
 -3.74062675E-05 -2.08386601E-04 -3.14237421E-05  5.91980086E-07 -2.38713677E-05
 -1.66802694E-04  3.89058397E-06 -1.27400501E-04  4.25104119E-05 -1.13581666E-04
 -8.53363875E-04  1.30200299E-06 -3.61356642E-06 -2.45049752E-07 -1.72122163E-04
  2.17643049E-04 -1.52230596E-04  1.02063074E+00 -5.17364688E-02 -6.52350567E-02
 -1.16490701E-04  1.75869215E-04 -1.13322463E-04 -4.71256679E-04  7.15103643E-04
 -4.58688865E-04 -2.66809497E-05  1.23527669E-04  2.14805192E-04  4.89841315E-05
 -5.90013138E-05  2.70596886E-05  8.65799363E-05 -1.32810680E-04  8.85501277E-05
 -2.67699341E-05  1.22427001E-04  2.22463870E-04  3.02471957E-05 -5.46488117E-05
  4.75961766E-05  9.63742421E-05 -1.32367182E-04  9.16194996E-05 -2.57404385E-05
  1.33566275E-04  2.47307043E-04  3.77876732E-05 -9.08294320E-06  1.16582283E-04
  1.28149835E-04 -5.36304816E-05  1.34041464E-04  4.86626114E-05 -5.96268945E-04
 -7.08663459E-04 -4.34887291E-04 -1.01927427E-03  2.81601796E-04 -5.68056690E-04
 -1.32779217E-03  3.51365266E-04  4.69246673E-05 -5.86819175E-04 -6.89668215E-04
  1.08881863E-03  9.60417997E-05  3.41044497E-04  1.42512688E-03  1.20998125E-04
  4.42792556E-04 -2.60192975E-05  1.37877285E-04  2.49000251E-04  4.43330508E-05
 -1.07497250E-04 -3.84903694E-05  4.82274362E-05 -1.93988735E-04  1.74568908E-05
 -2.54505970E-05  1.32234481E-04  2.48727019E-04  1.16418220E-04 -2.54686550E-05
  5.42269310E-06  1.71787391E-04 -6.48412471E-05  9.21344490E-05  4.87544647E-05
 -5.91195598E-04 -7.18190384E-04 -1.35072981E-05 -1.10377089E-03 -2.89512016E-04
 -4.10455400E-05 -1.44146104E-03 -3.77797189E-04  4.60666745E-05 -5.83825367E-04
 -6.85378918E-04  6.57716003E-04  1.84142734E-04  9.21940382E-04  8.47377279E-04
  2.38475533E-04  1.19820746E-03 -2.57816140E-05  1.35104585E-04  2.54097158E-04
 -3.89323792E-05 -9.12258518E-05  7.41634232E-05  9.88545501E-06 -1.87898682E-04
  7.80821141E-05 -3.04349411E-05 -2.32772934E-04  2.54571527E-04  5.14921032E-04
 -7.39112516E-04  4.96699086E-04  8.80177092E-04 -1.28411155E-03  8.56847872E-04
 -1.01482085E-06  1.73698477E-06 -1.78133171E-05 -6.77472212E-06  4.33453031E-06
  1.43518814E-06 -5.49405951E-05 -2.36044209E-05 -2.83558083E-05 -5.68647636E-07
  2.35167130E-06  4.87378151E-06 -7.57853312E-07  4.37158160E-06  5.66045498E-07
 -7.24661742E-06 -3.32429364E-05  4.23229634E-07 -1.00603689E-07 -1.13855200E-06
  1.96439468E-06  7.46901712E-07  1.85736207E-06  5.10799851E-07 -5.14830143E-09
 -9.37774848E-06 -7.47734330E-06  1.23897088E-07 -2.71433605E-06 -3.66052633E-07
  1.00550814E-06 -8.48785126E-07  8.24080648E-06  9.25801771E-07 -5.71650352E-07
 -1.40733290E-05 -8.17617095E-07 -1.12886912E-05  5.58724996E-06 -1.61130524E-05
  2.80310041E-05 -1.83346613E-05 -7.72366453E-06  1.94359898E-05  1.11179451E-05
  2.58139651E-05  1.63821710E-06 -1.95886815E-05  1.71025869E-07 -2.92372553E-07
 -4.11980341E-05 -3.19502412E-07 -3.72152605E-06 -1.20097831E-06  3.11483369E-05
 -1.84417643E-05  3.35390108E-05  1.53078885E-06  2.97215075E-05  5.31813518E-06
  2.52855689E-05  2.01166531E-06 -1.15989185E-05 -1.92199918E-06 -6.86179624E-06
  9.44776400E-05  1.01274502E-05 -2.75960194E-06 -7.18309306E-06  2.24104187E-05
  1.86933494E-06 -7.41807137E-06  3.41354169E-06 -9.49255174E-05 -3.10810887E-06
 -7.11373108E-06  3.90109096E-07 -1.27535275E-05 -1.73779601E-06  3.67710771E-05
 -3.32396061E-05  6.52736007E-06  1.29452829E-05 -3.35516248E-07  1.95270880E-05
  6.08865570E-05  1.28828815E-05  5.80076147E-06 -2.82722244E-05  2.52614218E-06
 -4.92763730E-06 -2.61888668E-05  1.72227137E-05 -8.90967963E-06  1.24655289E-05
  3.58605352E-04 -2.49841423E-05  2.15316167E-05  2.85068566E-05  1.17651562E-05
  1.21437054E-04  5.14820395E-05 -1.39131240E-05  1.86133107E-05 -1.51926626E-05
 -1.19583967E-04 -1.04116451E-04 -4.29726787E-04 -5.20391002E-06  2.49887538E-05
  1.54289752E-04 -2.70130820E-05  1.76887613E-05 -2.40880124E-05 -3.05916810E-05
  8.33188266E-05 -8.02754402E-05 -1.14180855E-05 -8.72794455E-05 -4.63733360E-06
  2.62518012E-05 -1.02030193E-04 -2.64431593E-04  3.48983801E-07  6.62976585E-06
  1.45791747E-05 -6.10733290E-06  6.27259774E-06  2.70734280E-06 -1.00660561E-05
  2.40254531E-05 -5.57695578E-06  7.26702858E-08 -1.05263324E-05 -1.04584533E-06
  1.13033365E-06  1.45422081E-06  2.77385111E-05  1.85243790E-03  3.45330981E-03
  2.40912341E-03 -4.81270287E-03  1.19816452E-04 -3.54695729E-03  6.58080451E-03
 -1.54678889E-04  4.90477298E-03 -1.15918542E-03  1.49938664E-05 -8.29422353E-04
 -1.19120302E-04 -3.09735768E-03  7.37370021E-05 -2.11587589E-03  1.08123476E-04
 -2.34360367E-04 -7.01872576E-03  1.53150929E-04 -4.95493033E-03  2.73407839E-04
 -1.18686472E-04  1.72530871E-05 -1.29515854E-04  6.88521984E-06 -5.13395996E-07
  1.66809952E-06  3.91716626E-04 -1.33079587E-05  2.51774131E-04 -7.39467910E-05
  3.18212100E-06 -4.90201689E-05  1.80919165E-06  5.36933412E-05 -1.60312627E-06
  3.44836333E-05 -1.74553973E-06  2.26676515E-05  1.73291536E-04 -1.30581060E-06
  1.07800063E-04 -7.68626397E-06 -1.78613918E-04  5.68819034E-05 -3.60807511E-04
 -2.32043449E-05  4.05612746E-06 -1.91717858E-05  1.53124007E-03 -3.29488240E-04
  1.15291732E-03 -1.51894151E-04  2.69239539E-05 -1.12248636E-04 -6.60922302E-05
 -8.03847978E-05  3.05325435E-05 -1.42829919E-04  8.45661405E-05 -2.82582209E-04
 -3.38391830E-04  2.21284944E-04 -5.66228926E-04  4.90051993E-04 -1.82493367E-04
  5.51222373E-05 -3.45151957E-04 -2.36287816E-05 -3.42991697E-06 -1.83967064E-05
  1.57763020E-03  2.45097279E-04  1.10172519E-03 -1.59290318E-04 -1.71361144E-05
 -1.14911330E-04 -5.25237844E-05 -7.74913372E-05 -6.13406440E-05 -1.58360077E-04
 -4.28900792E-05 -1.96232103E-04 -3.15550543E-04 -3.45356969E-04 -6.63454185E-04
 -3.23399238E-04 -1.48043861E-04  6.88396908E-05 -3.57180773E-04 -2.64464204E-05
 -3.41244907E-07 -3.12325226E-05  1.32148300E-03  1.94990514E-06  1.34976618E-03
 -1.34288275E-04  1.56094832E-06 -1.20758077E-04 -1.55040435E-05 -1.79873096E-04
  1.67088876E-05  3.15840508E-05 -2.09483775E-05 -2.23400694E-04 -8.01688457E-04
  5.54739501E-05  1.69640402E-04 -1.06317458E-04 -1.72268881E-04  5.85704697E-05
 -3.13741059E-04 -3.54540640E-05  1.75500291E-06 -1.67038962E-05  1.57943874E-03
 -6.49745163E-05  8.64460232E-04 -1.50720538E-04  6.14923178E-06 -9.27498929E-05
  1.13343558E-04 -1.54670293E-04  2.72803795E-05 -5.05086632E-05 -4.87568959E-06
  5.53866107E-04 -5.73547349E-04  1.13361691E-04 -2.54878061E-04 -6.49748234E-06
  1.02217214E+00 -5.95312668E-02 -6.93694832E-02 -8.39952251E-04  1.55855377E-05
 -6.86054249E-04 -6.28932109E-05 -8.87956777E-06 -1.70973480E-04  1.00023770E-05
 -4.49449304E-05 -1.35081041E-04 -1.39159876E-06  1.53885358E-07 -8.72706741E-07
  9.44228224E-06  4.80019844E-07  5.37132629E-06  1.37923801E-04 -6.77450268E-04
 -1.11840421E-03 -1.66641673E-05 -2.88778093E-04  3.82274013E-05  1.36451167E-04
 -3.97259327E-04  1.63641505E-04  1.16918861E-05 -1.80808664E-05 -1.95816574E-04
  2.51462484E-05 -2.96989475E-05  2.35790262E-05  1.01173904E-04  7.45424554E-05
  6.95840854E-05  1.89456229E-05 -7.68494300E-05 -2.64841275E-04 -5.13930414E-05
 -6.55485514E-06 -3.75628207E-05 -3.16238474E-05  2.23436276E-05 -2.99431217E-05
  1.89993153E-05 -7.72485256E-05 -2.64459602E-04 -5.01207735E-05  8.86894805E-06
 -3.91341883E-05 -3.46959784E-05 -2.16280032E-05 -2.58536967E-05  1.38066696E-04
 -6.75936665E-04 -1.12343295E-03  3.86389099E-05  2.89040013E-04 -1.04237136E-05
  2.07325890E-04  3.90756140E-04  9.76433427E-05  1.17276869E-05 -1.82316151E-05
 -1.95597092E-04  3.05799195E-05  2.87428921E-05  1.87315638E-05  8.52242318E-05
 -7.76489939E-05  8.40595001E-05  1.87459919E-05 -7.77140281E-05 -2.52659852E-04
 -5.24929634E-05  2.20123549E-06 -2.89478139E-05 -2.07760893E-05 -3.35163647E-06
 -4.08207162E-05  1.90644312E-05 -7.98873357E-05 -2.57727941E-04 -4.54851204E-05
  2.34883607E-07 -4.45733295E-05 -5.43546313E-05  3.41663635E-06 -1.30952005E-05
  1.34118105E-04 -6.69272137E-04 -1.08097698E-03 -1.93471123E-04  3.55411973E-05
  2.13103434E-04 -1.31306933E-04  4.52572760E-05  3.63870585E-04  1.08228548E-05
 -1.56452348E-05 -1.78444688E-04  8.22457769E-06  2.81538382E-06  4.25689062E-05
  1.36845268E-04 -1.08679463E-05  2.54254358E-06 -1.52016759E-06  1.60060915E-05
  9.60643505E-05 -3.90433974E-05 -4.66365640E-07 -2.77341851E-05 -1.72042973E-04
 -4.81197332E-05 -4.98611087E-05 -1.18037490E-06  1.55047449E-05  8.15445620E-05
 -4.06304006E-05  1.29468542E-06 -3.26058594E-05 -8.00462517E-05  5.01954552E-05
 -1.52295420E-04  1.35564571E-04 -6.67657982E-04 -1.06439966E-03  2.04983067E-04
 -3.59423378E-05 -1.95935892E-04  3.73505667E-04 -5.08437087E-05 -1.70805700E-04
  1.15542991E-05 -1.62315652E-05 -1.94876750E-04  4.59288341E-05 -4.74367936E-06
 -2.49624960E-06  6.18231488E-05  5.51602724E-06  1.27297994E-04 -1.21268238E-06
  1.57627609E-05  8.14461718E-05 -4.06221086E-05  4.98768144E-07 -3.26801797E-05
 -9.07331083E-05 -6.04366928E-05 -1.44317495E-04 -1.49804818E-06  1.63992601E-05
  9.50658664E-05 -3.90112735E-05  2.49215613E-06 -2.83427549E-05 -1.59220743E-04
  6.89230333E-05 -6.04080707E-05 -5.58385090E-05  1.96837049E-04  3.66263338E-04
 -2.83688235E-04  6.37408150E-06 -2.20081744E-04 -8.97914959E-04  2.13253655E-05
 -6.80632066E-04 -1.74931103E-07  3.05970288E-06 -3.41076077E-06 -5.20835085E-07
  2.79082803E-06  1.32451107E-06  2.24384061E-06  9.08479427E-06  3.63001008E-06
  2.36048075E-07  1.67690486E-05  7.79053747E-05 -7.73564980E-05  2.04151219E-05
 -9.59690537E-07 -1.91018872E-04  4.95160066E-05 -3.33847426E-06 -1.30248640E-07
 -1.58866788E-05 -1.09444796E-04 -3.76972303E-05  1.01432030E-05  1.01903130E-06
 -5.60939804E-05  1.16035016E-05  3.07827255E-05  2.34246028E-06 -1.34732914E-05
  6.11747236E-06 -2.46301633E-05  1.42948176E-06 -2.66979225E-05  9.40115568E-06
  2.66485934E-05 -6.97466423E-05  2.06924084E-05 -1.57380805E-05 -3.35654801E-05
 -1.82993777E-06 -4.03922998E-05  1.45722363E-05  1.14288965E-05 -1.28709101E-05
 -6.62387898E-05 -3.38225193E-05  2.65347811E-06 -1.43048088E-05  9.46661729E-06
 -5.86653817E-06 -3.43350639E-05  2.88912044E-05  1.93449977E-05 -2.82157797E-05
 -3.64969143E-07  5.71190912E-05 -4.11213021E-05  1.93112572E-06 -1.71749235E-05
 -1.57850196E-05 -1.14985301E-05  9.19916678E-06  3.79810617E-05  5.68167442E-05
 -3.13126527E-04 -1.19559946E-03 -1.50544993E-04  5.58885036E-05  1.75988153E-05
 -1.67906673E-04  1.19179675E-04  1.58947534E-04  9.27714014E-04  2.14838239E-03
  2.99150858E-05  1.20588660E-04  2.52867669E-05 -3.72087377E-05 -1.03219771E-07
 -1.26512664E-06 -2.58712152E-05 -1.92262420E-06  3.93349490E-07 -2.50391200E-06
 -5.88598558E-06  8.41378065E-07 -7.56248814E-06  3.47377183E-06  1.29692970E-05
  4.73022366E-06  5.61744264E-06  1.16839685E-05  3.85328458E-05 -1.11628368E-06
 -1.25101071E-07  1.51771670E-05 -7.55662266E-06 -3.25569561E-07  2.21716038E-07
 -9.72776083E-06 -5.18932581E-07  1.13353428E-06  2.70714349E-06  5.06749942E-06
  1.96909574E-06  5.78517973E-06  3.15951326E-06 -7.10799227E-06 -1.73900112E-06
 -4.79004387E-06  4.74909574E-05 -3.51120010E-06 -7.05349815E-08  8.57821160E-06
 -2.72213565E-05 -2.27046497E-07  9.43541663E-06  6.98250349E-06  9.10562723E-06
  5.00638935E-06  6.99188516E-06  8.63848541E-06 -3.22005688E-05 -3.96893559E-07
 -1.50856119E-06  7.54603595E-06 -2.18297025E-06  1.12478391E-07  6.53188963E-07
 -8.95306828E-06 -3.09562712E-06 -4.74240390E-06 -2.41405327E-07  1.33095473E-06
 -3.54726117E-07  7.31015986E-06 -3.50448847E-07  2.10225495E-06 -1.18768248E-04
  1.73295446E-05 -1.29843246E-04 -6.83844874E-06  4.83265154E-07 -1.73128032E-06
 -3.91305654E-04  1.29475143E-05 -2.52864393E-04  7.37995938E-05 -3.07480244E-06
  4.91629508E-05  1.76938911E-06  5.37190118E-05 -1.63726384E-06  3.44873529E-05
 -1.76883564E-06  2.24262713E-05  1.73029382E-04 -1.36446299E-06  1.07971639E-04
 -7.90070862E-06  1.85571799E-03  3.45203353E-03  2.41083855E-03  4.81002324E-03
 -1.18199256E-04  3.54971942E-03 -6.57854199E-03  1.53531838E-04 -4.90574332E-03
  1.15865380E-03 -1.46683336E-05  8.29851896E-04 -1.22571098E-04 -3.09655640E-03
  7.26477367E-05 -2.11216880E-03  1.06651361E-04 -2.42887534E-04 -7.01839105E-03
  1.50206232E-04 -4.94809313E-03  2.70740713E-04 -1.82490848E-04  5.51550858E-05
 -3.45696449E-04  2.36189311E-05  3.42815363E-06  1.83679366E-05 -1.57701192E-03
 -2.45947535E-04 -1.10269767E-03  1.59199463E-04  1.71370356E-05  1.14953108E-04
 -5.25053823E-05 -7.75230454E-05 -6.14597645E-05 -1.58128850E-04 -4.27807300E-05
 -1.96245159E-04 -3.15718635E-04 -3.46023719E-04 -6.63085118E-04 -3.23231743E-04
 -1.78615479E-04  5.68698760E-05 -3.61380975E-04  2.32138246E-05 -4.08617207E-06
  1.90927163E-05 -1.53150672E-03  3.29638034E-04 -1.15534960E-03  1.51936570E-04
 -2.69447171E-05  1.12529101E-04 -6.61278180E-05 -8.03779805E-05  3.07449707E-05
 -1.42611963E-04  8.44699896E-05 -2.83003784E-04 -3.38687199E-04  2.22442096E-04
 -5.66297757E-04  4.90096156E-04 -1.72121740E-04  5.86572480E-05 -3.13691832E-04
  3.56565624E-05 -1.75923976E-06  1.67647497E-05 -1.58124675E-03  6.47298052E-05
 -8.65045062E-04  1.51186648E-04 -6.14095469E-06  9.28115222E-05  1.13377914E-04
 -1.54095282E-04  2.72225050E-05 -5.05502758E-05 -4.85462221E-06  5.54241566E-04
 -5.72694166E-04  1.13132575E-04 -2.55621611E-04 -6.36875340E-06 -1.48023284E-04
  6.87211506E-05 -3.56870628E-04  2.63156940E-05  3.46797998E-07  3.11740348E-05
 -1.31952794E-03 -2.92768744E-06 -1.34778411E-03  1.33851771E-04 -1.45159302E-06
  1.20440186E-04 -1.53731542E-05 -1.79929674E-04  1.66423948E-05  3.14823967E-05
 -2.09392200E-05 -2.21997830E-04 -8.01576460E-04  5.52655578E-05  1.69490498E-04
 -1.06403367E-04  1.00006061E-05 -4.49277735E-05 -1.35103239E-04  1.39106372E-06
 -1.28233275E-07  9.52420298E-07 -9.57612595E-06 -4.57462530E-07 -5.26990675E-06
  1.02217239E+00 -5.95363481E-02 -6.93655420E-02  8.42933680E-04 -1.53720510E-05
  6.86134793E-04  6.62962882E-05  9.03862228E-06  1.70643481E-04  1.16905846E-05
 -1.80499785E-05 -1.95818978E-04 -2.51791361E-05  2.97283491E-05 -2.35587690E-05
 -1.01316595E-04 -7.44923624E-05 -6.95290593E-05  1.37849406E-04 -6.77012417E-04
 -1.11796602E-03  1.67652447E-05  2.88860100E-04 -3.78511064E-05 -1.36818177E-04
  3.97845290E-04 -1.63184853E-04  1.90016963E-05 -7.72368737E-05 -2.64540978E-04
  5.01038699E-05 -8.87005862E-06  3.90848074E-05  3.47206384E-05  2.16160745E-05
  2.57369499E-05  1.89467122E-05 -7.68149259E-05 -2.64978561E-04  5.13998632E-05
  6.55176555E-06  3.75273748E-05  3.16226842E-05 -2.23832297E-05  2.98215028E-05
  1.17421195E-05 -1.82785804E-05 -1.95791331E-04 -3.06149191E-05 -2.88283589E-05
 -1.87151179E-05 -8.53755389E-05  7.76970394E-05 -8.40165126E-05  1.38051729E-04
 -6.75558796E-04 -1.12360922E-03 -3.89033751E-05 -2.89124974E-04  1.04389863E-05
 -2.07759434E-04 -3.90995011E-04 -9.78666849E-05  1.90543046E-05 -7.98144238E-05
 -2.57607232E-04  4.54762508E-05 -2.50302887E-07  4.45162625E-05  5.43451653E-05
 -3.42338135E-06  1.30999727E-05  1.87510364E-05 -7.77395385E-05 -2.52731801E-04
  5.24927341E-05 -2.22104085E-06  2.89178481E-05  2.08609957E-05  3.34182172E-06
  4.08988072E-05  1.08583913E-05 -1.57682744E-05 -1.78782697E-04 -8.15849947E-06
 -2.81657760E-06 -4.27416329E-05 -1.36869612E-04  1.08433258E-05 -2.88771508E-06
  1.34189887E-04 -6.69019690E-04 -1.08132304E-03  1.91628899E-04 -3.55002619E-05
 -2.14641599E-04  1.30230962E-04 -4.53366665E-05 -3.65154114E-04 -1.18413143E-06
  1.55424194E-05  8.16209744E-05  4.07493918E-05 -1.34593526E-06  3.25436636E-05
  8.03480150E-05 -5.02588008E-05  1.52257332E-04 -1.52466208E-06  1.60069746E-05
  9.59804098E-05  3.90881974E-05  3.46069279E-07  2.77528281E-05  1.72198998E-04
  4.78944301E-05  4.95263547E-05  1.15212046E-05 -1.61363667E-05 -1.94413225E-04
 -4.58211890E-05  4.75182665E-06  2.45226433E-06 -6.14780049E-05 -5.48746909E-06
 -1.27220338E-04  1.35482113E-04 -6.67503650E-04 -1.06444540E-03 -2.03373962E-04
  3.59607633E-05  1.97288835E-04 -3.71997571E-04  5.11652154E-05  1.72728865E-04
 -1.49509363E-06  1.63411474E-05  9.48737615E-05  3.90989729E-05 -2.40722928E-06
  2.84297589E-05  1.59162939E-04 -6.89036602E-05  6.02235836E-05 -1.21535681E-06
  1.58029800E-05  8.16450126E-05  4.06541418E-05 -5.20814040E-07  3.26476406E-05
  9.10640234E-05  6.04985689E-05  1.44360728E-04 -5.57397002E-05  1.96624153E-04
  3.65297524E-04  2.83328980E-04 -6.46373204E-06  2.19441742E-04  8.97626203E-04
 -2.15212590E-05  6.79839392E-04 -1.06118487E-09  1.66947774E-05  8.06734373E-05
  7.59632572E-05 -2.11776019E-05  1.23881885E-06  1.89357905E-04 -5.23799590E-05
  4.32206660E-06 -1.90036782E-07  3.10766446E-06 -3.22338794E-06  5.54740936E-07
 -2.77636251E-06 -1.25713042E-06 -2.08808526E-06 -9.07292042E-06 -3.42791631E-06
 -3.98303961E-07 -1.52501745E-06  7.59825397E-06  2.18897267E-06 -1.14108100E-07
 -6.52357209E-07  8.99204143E-06  3.15101678E-06  4.76640835E-06 -3.59483348E-07
  7.36012223E-06 -2.42022780E-07  1.32605840E-06 -3.57751044E-07  2.14279743E-06
 -1.74608985E-06 -4.81122920E-06  4.73481236E-05  3.64083981E-06  1.55484732E-07
 -8.39657118E-06  2.74539561E-05  6.36688555E-07 -9.23388724E-06  6.95499787E-06
  9.22637135E-06  8.80778736E-06 -3.20158493E-05  4.96446369E-06  6.67744025E-06
 -1.11709414E-07 -1.24520837E-06 -2.58872719E-05  1.92418838E-06 -4.13268500E-07
  2.49791245E-06  5.96125112E-06 -8.40280865E-07  7.73260801E-06  3.47974404E-06
  1.30753939E-05  1.16897732E-05  3.86478997E-05  4.76138427E-06  5.59976845E-06
 -1.11999000E-06 -1.15305586E-07  1.55001504E-05  7.53991949E-06  3.01193699E-07
 -2.47151089E-07  9.69909325E-06  3.35703576E-07 -1.15288650E-06  3.08955085E-06
 -7.46971565E-06  1.93637787E-06  5.67152937E-06  2.68065129E-06  5.13873931E-06
  9.26367810E-06 -5.55449510E-06 -3.03034932E-05 -2.86854353E-05 -1.88896251E-05
  2.77649395E-05  2.73931245E-07 -5.65362129E-05  3.93972983E-05  1.67032269E-06
 -1.73361070E-05  8.94959909E-06  3.62849586E-05 -1.62311069E-05 -1.42967684E-05
  5.67041000E-05 -3.07672229E-04 -1.19279733E-03  1.49142599E-04 -5.34047741E-05
 -1.51885956E-05  1.69570024E-04 -1.15553126E-04 -1.56715462E-04  2.60980901E-05
 -3.40807068E-05  2.94431934E-05  1.18296488E-04  9.12441530E-04  2.12776571E-03
  9.16934347E-06  2.69607094E-05 -6.38528176E-05 -2.07010204E-05  1.60168537E-05
  3.18279178E-05  5.09098573E-07  4.12060644E-05 -1.68055665E-05  1.07304332E-05
 -1.53745360E-05  2.44666994E-06 -1.34410148E-05 -6.72061639E-05 -4.10262417E-05
 -8.33525096E-08 -1.55062241E-05 -1.09941871E-04  3.75152185E-05 -1.01881814E-05
 -1.11688248E-06  5.57693881E-05 -1.13563582E-05 -3.19804181E-05  6.19370533E-06
 -2.48915149E-05  2.40871801E-06 -1.30815313E-05  1.61929304E-06 -2.62857072E-05
 -1.69335886E-04  6.38028589E-05 -3.93063165E-04  2.52540984E-05 -4.46523870E-06
 -2.27235928E-05 -1.35483276E-03  2.33969653E-04  1.30850692E-03  9.99640840E-05
 -1.95227768E-05 -1.22490035E-04  2.44906508E-05  1.89574628E-04 -1.32127114E-05
  5.68364983E-06  1.59910138E-05  2.57538829E-04  8.50286164E-04 -4.46909094E-05
 -7.45136193E-05  8.44192702E-05 -1.42535201E-04  6.94180905E-05 -4.02027324E-04
  1.49841925E-05 -4.31841362E-06 -3.10374008E-05 -9.00327681E-04  2.29280908E-04
  1.70627115E-03  9.56447431E-05 -2.29809737E-05 -1.43670851E-04 -9.26391590E-05
  1.41426455E-04 -2.04292883E-05  7.73536302E-05 -5.81630345E-07 -5.72717195E-04
  5.44564689E-04 -1.02532104E-04  4.00061884E-04 -2.36136000E-05 -1.65726354E-04
  5.93571975E-05 -3.39677123E-04  2.02603938E-05  2.18022871E-06 -2.73489687E-05
 -1.17195964E-03 -5.07038644E-05  1.52962220E-03  1.16780521E-04 -3.51280734E-07
 -1.53792637E-04 -1.03735246E-04  7.98158269E-05  2.57832344E-05 -1.35024097E-04
 -1.53323967E-05 -4.56965844E-04  3.74889569E-04  2.42798106E-04 -5.98264773E-04
 -1.66758213E-04 -1.63325406E-04  5.93661832E-05 -3.35861714E-04  1.94767774E-05
 -1.08083328E-05 -2.64287456E-05 -1.12462057E-03  5.16622179E-04  1.47929072E-03
  1.14714902E-04 -4.63809984E-05 -1.47560423E-04 -8.52010976E-05  6.08562634E-05
 -8.99146346E-05 -1.07984520E-04  7.29318957E-05 -3.38886946E-04  2.54133397E-04
 -5.14088916E-04 -4.21543399E-04  4.11089133E-04 -1.14894597E-04  1.86308026E-05
 -1.42777178E-04 -5.85855089E-06  7.14496536E-07  3.97448698E-06 -3.06044833E-04
  5.62015042E-05  3.58138350E-04  5.91493113E-05 -1.05651985E-05 -6.69964552E-05
  2.96557585E-05 -5.19729183E-05  1.10213470E-05  1.81865790E-05 -8.12313702E-06
  1.01301774E-04 -1.63985772E-04  3.52280594E-05  5.14680256E-05 -2.42387293E-05
  1.89020615E-03  3.45738276E-03  2.50347233E-03  3.55903312E-03 -7.36607823E-04
 -4.74243830E-03 -4.89891311E-03  1.00574628E-03  6.49054299E-03  8.62343683E-04
 -1.70307860E-04 -1.11688187E-03 -1.66012099E-03  3.04359118E-03 -6.30307356E-04
 -1.08810520E-03  4.72593764E-04 -3.77898792E-03  7.00367278E-03 -1.44662339E-03
 -2.55382964E-03  1.09284650E-03  1.92044406E-05 -7.81895496E-05 -2.70069047E-04
  2.87556221E-05 -7.46210348E-06 -5.42625968E-05  4.24533245E-05 -6.37006313E-06
 -1.83883657E-05  1.88106520E-05 -7.59682329E-05 -2.64589959E-04  4.32824252E-05
 -8.34164276E-06 -4.33308383E-05  1.43277221E-05 -3.31473773E-06 -4.73973818E-05
 -1.41565734E-06  1.43133601E-05  8.98423361E-05  3.07041143E-05 -5.41965798E-06
 -4.19724660E-05  4.10252456E-05 -7.35761238E-05 -1.69451866E-04 -1.77003869E-06
  1.54950886E-05  9.85354516E-05  2.99389289E-05 -5.77854825E-06 -4.03746389E-05
  1.58590553E-04  3.33113202E-05 -1.07014261E-04  1.90185975E-05 -7.58369504E-05
 -2.68337930E-04  3.70064707E-05 -1.61943987E-05 -4.94616710E-05  2.94226875E-05
  1.53947389E-05 -3.81453057E-05  1.89289685E-05 -7.57492957E-05 -2.66028850E-04
  3.85825749E-05  6.18974767E-07 -5.09002319E-05  2.57881061E-05 -2.70357942E-05
 -3.48147349E-05 -1.41400192E-06  1.47671705E-05  8.90870846E-05  3.03166056E-05
 -7.62988343E-06 -4.20167541E-05  5.19657243E-05  3.29435116E-05 -1.80608520E-04
 -1.75638366E-06  1.52325377E-05  9.88856695E-05  3.04549352E-05 -6.78818303E-06
 -4.05599418E-05  1.46932765E-04 -7.97043504E-05 -9.78764167E-05  1.01381217E-05
 -4.51176167E-05 -1.37006946E-04  1.88691008E-07 -6.12300300E-08 -6.73231413E-07
 -6.74093865E-06  1.61433351E-06  8.73626510E-06  1.02220516E+00 -5.98777042E-02
 -6.91324772E-02  6.97031409E-04 -1.44304847E-04 -9.29187677E-04  1.50362424E-04
 -2.86922080E-05 -1.85681053E-04  1.13399664E-05 -1.47628691E-05 -1.94686467E-04
  5.61204547E-06  3.44221112E-06  4.30194328E-05 -1.40205304E-04  1.58615428E-05
  4.23976649E-05  1.34227627E-04 -6.63300906E-04 -1.07443664E-03  2.30913913E-04
 -5.09743209E-06  1.72385952E-04  1.99089125E-04  1.44190689E-05  3.72544720E-04
  1.19258890E-05 -1.76814823E-05 -1.97277820E-04 -1.73796863E-05  3.44865809E-05
  2.54376538E-05 -7.66649351E-05 -6.25946051E-05  1.05366080E-04  1.34870139E-04
 -6.61235296E-04 -1.09685492E-03  1.72745162E-05  2.85132808E-04 -1.29172014E-05
 -7.81079257E-05  4.14248274E-04  1.28868267E-04  1.34775113E-04 -6.59404787E-04
 -1.08359286E-03 -2.43790067E-04  9.00626807E-06 -1.51802137E-04 -4.38954680E-04
  3.52723325E-05 -6.78522548E-05  1.17526909E-05 -1.50941903E-05 -2.02435308E-04
 -4.49111876E-05  5.24789965E-06  1.06592650E-05 -2.01767567E-05  1.50207545E-05
  1.44480823E-04  1.34947401E-04 -6.60957695E-04 -1.09746673E-03 -3.42084253E-05
 -2.81087312E-04  3.83893529E-05 -1.52008790E-04 -3.66322986E-04  2.00916555E-04
  1.19486309E-05 -1.74175656E-05 -1.98309660E-04 -2.29490043E-05 -2.59749270E-05
  3.10499301E-05 -6.33717760E-05  9.12392322E-05  9.33268385E-05 -5.48275176E-05
  1.92338751E-04  3.61114753E-04  2.06597921E-04 -4.33181425E-05 -2.79232995E-04
  6.77344611E-04 -1.41416062E-04 -9.03722562E-04 -7.57946611E-06  1.48808062E-05
  9.17248789E-05 -1.74834120E-05 -2.70038833E-05 -1.89642019E-05 -5.15676797E-05
 -1.13226772E-04 -1.06928762E-04 -6.47040643E-07  5.47089645E-06 -2.03969170E-06
  1.98189290E-06  2.11934150E-07 -3.40491584E-08  1.47202599E-06 -1.20904577E-05
 -2.41194463E-06 -3.35619783E-07 -4.88160794E-07  8.88011189E-06  2.89042004E-06
  3.99081048E-08 -4.81934358E-07  6.73819668E-06  1.74702088E-06  7.56895884E-06
  3.60407936E-07  5.77681509E-06  3.18085494E-07 -2.59832900E-06  2.05746665E-07
  1.45391167E-06 -2.13835421E-06 -2.64218544E-06  4.26673146E-05  1.06935281E-05
 -3.29916610E-07  3.44136921E-06  2.68703004E-05  7.58100806E-06 -9.83609740E-06
  3.11791149E-06  1.49138396E-05  7.46574910E-06 -3.06090118E-05  5.74795377E-06
  1.90363316E-06 -6.28471953E-07  4.05942408E-06 -2.69486542E-05  2.76756813E-06
 -2.32365295E-06  2.96490915E-06  7.60125955E-06 -5.77596886E-07  1.52020943E-05
  3.34587294E-06  1.73741825E-05  1.98571862E-06  3.09670658E-05  4.16126516E-06
  1.09872248E-06 -1.61766712E-06  6.18496831E-06  2.16000508E-05  5.89342763E-06
 -1.31338623E-06 -3.31969815E-06  1.00810757E-06  2.05685157E-07  4.06929402E-06
 -1.15430431E-05 -1.78919990E-05  4.50563019E-07  3.44312398E-06  3.93252806E-06
  6.96747662E-07  2.64347491E-07  1.55679162E-05  5.44206797E-05  1.97238862E-05
 -8.89460199E-06  1.66336634E-05  1.31572729E-04  6.35341975E-06  1.22674893E-04
 -5.11561521E-07 -1.15934351E-04 -2.43190394E-06  1.69229730E-05 -1.51562205E-05
  2.97744745E-05 -2.89957895E-06 -1.37666625E-05  8.24097663E-05  9.39185590E-07
  1.01601380E-05 -5.86274492E-06 -4.10967795E-05 -4.76231338E-05 -6.93264774E-05
 -3.84423569E-06 -2.38318375E-05 -7.45911644E-06  5.62911984E-05 -1.35232373E-06
 -3.36692478E-05  1.26699171E-06  1.12647980E-05 -7.37088311E-05 -1.33071394E-04
 -2.91356509E-06 -1.29932271E-04 -2.33219433E-04  1.07830295E-04 -2.46374925E-04
 -1.77629974E-05 -2.10969166E-04  3.22155290E-06  2.22687839E-05 -6.91949493E-05
 -9.08105838E-05 -2.05337705E-06 -6.97451182E-06  1.25203833E-05 -3.08294048E-06
  3.41450502E-06  1.28740603E-06 -4.97910977E-05 -5.63642922E-05 -3.59770425E-05
 -2.27281816E-06  1.43191684E-07 -2.65897183E-06  5.95472723E-05  1.06055733E-06
 -1.84592978E-05 -1.42400798E-04  6.93573532E-05 -4.02205833E-04 -1.49412986E-05
  4.33702888E-06  3.09548828E-05  9.00337712E-04 -2.28554243E-04 -1.70570841E-03
 -9.55323735E-05  2.30034988E-05  1.43451708E-04 -9.26153228E-05  1.41367405E-04
 -2.03916641E-05  7.73534865E-05 -5.81142891E-07 -5.72152422E-04  5.45157285E-04
 -1.02257213E-04  4.00411670E-04 -2.36657847E-05 -1.69331882E-04  6.38121315E-05
 -3.93049123E-04 -2.51895083E-05  4.46014175E-06  2.26372172E-05  1.35675257E-03
 -2.33441581E-04 -1.31039412E-03 -1.00594298E-04  1.95018686E-05  1.23118243E-04
  2.45145490E-05  1.89423683E-04 -1.31717957E-05  5.62198425E-06  1.59115579E-05
  2.58405576E-04  8.50652278E-04 -4.47539082E-05 -7.57729132E-05  8.43990773E-05
 -1.63077922E-04  5.94518317E-05 -3.35983722E-04 -1.95284672E-05  1.08356206E-05
  2.64024309E-05  1.12466336E-03 -5.16825760E-04 -1.48074599E-03 -1.14538435E-04
  4.64056207E-05  1.47635360E-04 -8.51524692E-05  6.07663041E-05 -8.99016415E-05
 -1.07913417E-04  7.28836078E-05 -3.38894201E-04  2.54271902E-04 -5.14774225E-04
 -4.21575030E-04  4.10894545E-04 -1.65421690E-04  5.94446030E-05 -3.39572214E-04
 -2.03663130E-05 -2.15926546E-06  2.73799365E-05  1.17062996E-03  5.11093835E-05
 -1.52913503E-03 -1.16417864E-04  2.90175026E-07  1.53730056E-04 -1.03759495E-04
  7.97449605E-05  2.57579586E-05 -1.35014438E-04 -1.53010307E-05 -4.56905201E-04
  3.74437561E-04  2.42741158E-04 -5.98185816E-04 -1.65995972E-04  1.89023902E-03
  3.45778050E-03  2.50413514E-03 -3.55856806E-03  7.35237352E-04  4.74304088E-03
  4.90072551E-03 -1.00544745E-03 -6.49203990E-03 -8.63937113E-04  1.70208074E-04
  1.11733389E-03 -1.66099466E-03  3.04404342E-03 -6.29243162E-04 -1.08815997E-03
  4.71789720E-04 -3.78234667E-03  7.00454497E-03 -1.44336167E-03 -2.55107370E-03
  1.09011304E-03 -1.14865910E-04  1.86797013E-05 -1.42864132E-04  5.82015551E-06
 -6.75216145E-07 -3.98014595E-06  3.05555944E-04 -5.56435576E-05 -3.58745578E-04
 -5.89668848E-05  1.04741594E-05  6.70635356E-05  2.96676766E-05 -5.19989493E-05
  1.10570160E-05  1.81700453E-05 -8.17415430E-06  1.00970129E-04 -1.64039440E-04
  3.54850689E-05  5.14776545E-05 -2.44456685E-05  1.87960427E-05 -7.58929564E-05
 -2.64688702E-04 -4.33011732E-05  8.37922748E-06  4.33731557E-05 -1.45514961E-05
  3.30197741E-06  4.78135345E-05  1.91861685E-05 -7.80718066E-05 -2.69948527E-04
 -2.88396355E-05  7.48437286E-06  5.43046034E-05 -4.26054434E-05  6.41961415E-06
  1.85167152E-05 -1.76951279E-06  1.55100198E-05  9.84640267E-05 -2.99441832E-05
  5.79744222E-06  4.03211553E-05 -1.58898116E-04 -3.32776966E-05  1.06766549E-04
 -1.41454912E-06  1.43027311E-05  8.98298670E-05 -3.07393448E-05  5.43941408E-06
  4.19951805E-05 -4.14063163E-05  7.38344900E-05  1.69501793E-04  1.89333297E-05
 -7.57219398E-05 -2.66171712E-04 -3.85849283E-05 -6.37390846E-07  5.08846696E-05
 -2.58774477E-05  2.69846790E-05  3.47454835E-05  1.90233771E-05 -7.58384305E-05
 -2.68477646E-04 -3.69990407E-05  1.62138281E-05  4.94416495E-05 -2.95482808E-05
 -1.53614182E-05  3.80876398E-05 -1.76407995E-06  1.52705674E-05  9.89034324E-05
 -3.04520576E-05  6.78836051E-06  4.05575175E-05 -1.46945480E-04  7.97833574E-05
  9.76736608E-05 -1.41882727E-06  1.47834903E-05  8.93529958E-05 -3.02734884E-05
  7.63998420E-06  4.19887742E-05 -5.21928039E-05 -3.29145615E-05  1.80724895E-04
  1.02220536E+00 -5.98793234E-02 -6.91311592E-02 -6.97058294E-04  1.44107808E-04
  9.29478923E-04 -1.50091201E-04  2.86061150E-05  1.85805028E-04  1.01384232E-05
 -4.50974066E-05 -1.37051278E-04 -1.78594615E-07  4.74150152E-08  6.90888610E-07
  6.76914794E-06 -1.61543212E-06 -8.74382623E-06  1.34237257E-04 -6.63342341E-04
 -1.07513072E-03 -2.30871773E-04  5.08796827E-06 -1.72313856E-04 -1.99129643E-04
 -1.43703665E-05 -3.73085146E-04  1.13539983E-05 -1.47108538E-05 -1.95205846E-04
 -5.66844282E-06 -3.45130310E-06 -4.30600168E-05  1.40399765E-04 -1.60192406E-05
 -4.26945990E-05  1.34810392E-04 -6.60897227E-04 -1.09610523E-03 -1.74807421E-05
 -2.85197530E-04  1.32727829E-05  7.78031557E-05 -4.14648578E-04 -1.28143708E-04
  1.19193709E-05 -1.76282538E-05 -1.97225430E-04  1.74002315E-05 -3.44985509E-05
 -2.54642395E-05  7.67270094E-05  6.25598984E-05 -1.05259772E-04  1.17456575E-05
 -1.50621568E-05 -2.02394233E-04  4.49038866E-05 -5.26818990E-06 -1.06650414E-05
  2.00359296E-05 -1.50788884E-05 -1.44466982E-04  1.34766284E-04 -6.59336448E-04
 -1.08425607E-03  2.43492830E-04 -9.01121209E-06  1.52185284E-04  4.39452134E-04
 -3.53306323E-05  6.82453804E-05  1.19578430E-05 -1.74504376E-05 -1.98392390E-04
  2.29494037E-05  2.60280141E-05 -3.10534621E-05  6.35395227E-05 -9.12485406E-05
 -9.33158352E-05  1.34942111E-04 -6.61139957E-04 -1.09736577E-03  3.42979468E-05
  2.80848242E-04 -3.84588276E-05  1.52006358E-04  3.65769114E-04 -2.00802316E-04
 -5.48136513E-05  1.92364295E-04  3.60696568E-04 -2.06559713E-04  4.32942646E-05
  2.79154708E-04 -6.77329430E-04  1.41599416E-04  9.03845031E-04 -6.37881324E-07
  5.46186301E-06 -2.17074223E-06 -1.97845570E-06 -1.89837359E-07  4.71712570E-08
 -1.29596520E-06  1.20960602E-05  2.60774344E-06 -7.26523208E-06  1.42027413E-05
  8.68383082E-05  1.66682547E-05  2.63915465E-05  1.79916791E-05  4.91885445E-05
  1.10778837E-04  1.02917065E-04 -1.99048756E-06 -6.78195753E-06  1.23096000E-05
  2.99919088E-06 -3.32624331E-06 -1.24881327E-06  4.82098570E-05  5.63932334E-05
  3.51693455E-05 -2.62949996E-06  5.82145432E-05 -2.27605503E-06  2.78432504E-09
  1.05632377E-06 -1.87356569E-05  1.39693763E-06  1.14265481E-05 -7.10909410E-05
  1.28423720E-04  2.34864565E-06  1.25478520E-04  2.26248266E-04 -1.09533348E-04
  2.39339384E-04 -1.74672689E-05 -2.08135370E-04 -6.96052462E-05 -9.39901003E-05
  3.33608978E-06  2.64804744E-05  3.26499091E-07  1.56570274E-05  5.21524955E-05
 -1.96013945E-05  8.38520710E-06 -1.65021462E-05 -1.31524116E-04 -8.71204594E-06
 -1.23208579E-04 -4.21063069E-07 -1.16596134E-04 -1.51746450E-05  3.01545608E-05
 -2.36038512E-06  1.63715336E-05 -2.84108980E-06 -1.35374510E-05  8.10169623E-05
 -6.39527205E-07 -9.80139725E-06  5.72295372E-06  4.06928947E-05  4.82652396E-05
  6.76581239E-05 -1.30444417E-06 -3.42937694E-05 -7.32262926E-06  5.54375392E-05
 -3.77091658E-06 -2.41795354E-05 -6.16089913E-07  4.00183603E-06 -2.70463014E-05
 -2.71573035E-06  2.28881687E-06 -2.93673626E-06 -7.57769810E-06  6.00614594E-07
 -1.49515344E-05  3.33694041E-06  1.73165328E-05  4.14593684E-06  1.20931023E-06
  2.08671082E-06  3.10575470E-05 -1.61925390E-06  6.20194217E-06  2.11137093E-05
 -5.88778905E-06  1.29353807E-06  3.31644413E-06 -1.29686753E-06 -5.06870700E-07
 -4.29831002E-06  3.95265904E-06  6.89541951E-07  4.64333477E-07  3.87996767E-06
 -1.15636801E-05 -1.74164770E-05 -2.13365054E-06 -2.70426994E-06  4.27681040E-05
 -1.06539112E-05  3.85824721E-07 -3.27715787E-06 -2.70067518E-05 -7.07363241E-06
  9.81023554E-06  3.15046643E-06  1.47674598E-05  5.74439469E-06  2.39202276E-06
  7.62441798E-06 -3.07509753E-05 -3.38723151E-07 -5.18612409E-07  8.93662674E-06
 -2.89335215E-06 -3.59448437E-08  4.86977417E-07 -6.80038464E-06 -1.73665426E-06
 -7.55883614E-06  3.04345370E-07 -2.55991936E-06  3.49719114E-07  5.80781986E-06
  1.97247677E-07  1.41556272E-06 -1.53409384E-04  6.78911748E-05 -4.09687931E-04
  6.45602943E-06  3.23035670E-05 -1.37255441E-06 -4.26487183E-04 -1.87346770E-03
 -2.85511144E-05  4.64175840E-05  1.62275864E-04 -6.57557827E-06  5.36214656E-05
  9.87437108E-05 -3.13027321E-05  1.29149296E-04 -7.12418911E-05  2.49086268E-04
  4.21238945E-04 -2.50588209E-04  5.53934769E-04 -4.71745771E-04 -1.50338212E-04
  6.81362304E-05 -4.09784727E-04 -6.90478786E-07  3.23122492E-05 -4.06378577E-06
  8.46317595E-05 -1.89003547E-03  3.63002656E-04 -2.33109790E-05  1.59937619E-04
 -1.86650133E-05  4.07838526E-05  9.61755958E-05  5.17123953E-05  1.42065554E-04
  3.99508169E-05  1.53923879E-04  4.03976795E-04  3.50332144E-04  6.46473320E-04
  3.20909573E-04 -1.07252848E-04  1.60705924E-05 -1.37323568E-04 -9.34549160E-07
 -6.42680106E-06  3.48920466E-07 -4.65260684E-05 -4.49856301E-04  3.88461756E-05
  9.93276985E-06  9.18421413E-05 -9.48715306E-06 -3.07181963E-05  6.24790844E-07
 -9.74940030E-06 -5.47354410E-05  9.75680985E-06 -1.02535988E-04 -1.08494370E-06
 -3.02690147E-05 -1.65123690E-04  2.91887271E-05  1.89467763E-03  3.46433155E-03
  2.49217988E-03  5.34879959E-04  5.91949761E-03 -5.22160851E-04 -7.35185441E-04
 -8.15552189E-03  7.21423096E-04  1.28642677E-04  1.40278314E-03 -1.23127190E-04
  1.81959005E-03  5.14099499E-05  5.60504699E-04  3.14769262E-03 -5.73163136E-04
  4.18293765E-03  1.24393519E-04  1.28915287E-03  7.25583336E-03 -1.32153103E-03
 -1.54865869E-04  6.48058933E-05 -3.87045518E-04  5.97373920E-06  3.25503796E-05
 -7.18966196E-06 -3.63844387E-04 -1.84358680E-03  4.02452469E-04  4.40683284E-05
  1.72640932E-04 -3.27076791E-05  8.46636268E-05 -8.35786493E-05  8.78143024E-05
  9.27909013E-05 -6.93248292E-05  3.39900209E-04 -3.24464632E-04  5.23345028E-04
  3.73582384E-04 -4.02173361E-04 -1.53833052E-04  6.43095475E-05 -3.78146650E-04
  4.87165038E-08  3.40753438E-05  1.76009317E-06  1.90118657E-05 -1.91914619E-03
 -6.76488698E-05 -1.18085346E-05  1.79448048E-04  5.77208324E-08  1.01231132E-04
 -1.00915225E-04 -2.34591738E-05  1.17771883E-04  1.36223141E-05  4.57973671E-04
 -4.42980861E-04 -2.48422121E-04  5.46270252E-04  1.68196806E-04  1.90602473E-05
 -7.41024407E-05 -2.82884423E-04 -5.15492898E-07  6.14506661E-05 -1.06340149E-05
  9.38751842E-06  4.46699540E-05  1.05686368E-05  1.90346737E-05 -7.36499386E-05
 -2.83401735E-04  1.14204548E-05  6.10939935E-05  1.20157238E-07 -1.03467804E-06
  4.58895448E-05 -1.75231220E-05  1.15188254E-05 -1.60094726E-05 -1.95070704E-04
  1.98137422E-05 -3.35811440E-05  1.95512586E-05 -7.81672925E-05 -1.14785169E-04
 -3.91378085E-05  1.33968368E-04 -6.57182510E-04 -1.08724043E-03  2.23979027E-04
 -1.84472916E-05  1.71252466E-04  3.04388262E-04 -2.15130900E-04  2.56657519E-04
  1.00147354E-05 -4.49705333E-05 -1.32642256E-04  8.94608876E-08  7.14213139E-08
 -4.80938765E-08 -8.87339570E-07 -1.23478257E-05  1.42034745E-06  1.02221032E+00
 -5.99473103E-02 -6.90409792E-02  1.04531441E-04  1.15722145E-03 -1.02051102E-04
  2.12796530E-05  2.36651525E-04 -2.10209559E-05  1.33974276E-04 -6.57534890E-04
 -1.08697663E-03 -2.26935819E-04 -8.10642817E-06 -1.69271213E-04 -3.36843596E-04
 -1.99217391E-04 -2.21422421E-04  1.14902971E-05 -1.57958617E-05 -1.94589026E-04
 -2.53321777E-05 -3.27248951E-05 -1.39045533E-05  5.35107306E-05 -1.19408276E-04
  5.87406233E-05  1.89325137E-05 -7.44770168E-05 -2.73469192E-04  6.01567917E-07
  6.28381169E-05  9.96538401E-07  1.43041516E-05  4.37774997E-05 -1.85546772E-05
  1.88255682E-05 -7.42900098E-05 -2.70971908E-04  1.06976802E-05  6.08500773E-05
 -1.17744879E-05 -6.05690908E-06  4.78060975E-05  1.09735538E-05 -1.83457396E-06
  1.15637783E-05  1.09668863E-04  3.84475526E-06  5.04759255E-05 -4.83868771E-06
 -6.19278672E-05  1.78895121E-04 -7.36992197E-06 -1.85831650E-06  1.19062803E-05
  1.10091521E-04  5.04763131E-06  4.96509994E-05 -4.42535230E-06  9.32295896E-05
  1.66660234E-04 -2.20043266E-05  1.17897558E-05 -1.61991971E-05 -1.99532034E-04
  1.40885120E-05 -3.73622529E-05 -1.98142583E-05 -5.51742625E-05 -1.10488783E-04
  7.35556952E-05  1.34051914E-04 -6.56244043E-04 -1.09216348E-03  1.67091447E-04
 -4.79492001E-05 -2.24360630E-04  2.15618466E-04 -2.49418075E-04 -2.96805771E-04
 -1.92176875E-06  1.26595289E-05  1.06849152E-04  3.61333465E-06  5.05315163E-05
 -4.44935838E-06  2.49592049E-06  1.67135751E-04 -9.71230575E-05 -1.91208750E-06
  1.23776284E-05  1.07438472E-04  4.87692450E-06  5.06741260E-05 -4.21573821E-06
  2.72183158E-05  1.76801528E-04  6.73967423E-05  1.17974474E-05 -1.61021845E-05
 -2.00202433E-04 -2.01267660E-05 -3.06090883E-05  2.59644796E-05  3.45527321E-05
 -1.29911165E-04 -5.08420988E-05  1.34094247E-04 -6.56357932E-04 -1.09122820E-03
 -1.69217637E-04  2.02243432E-05  2.27151753E-04 -2.53411188E-04 -1.54997931E-04
  3.32219682E-04 -5.46349440E-05  1.87609070E-04  3.68498520E-04  3.08870699E-05
  3.44040763E-04 -3.00573818E-05  1.03170332E-04  1.14396478E-03 -1.00492457E-04
  5.77705821E-07  6.13497902E-07 -1.18294472E-05 -2.18277690E-06 -6.07650388E-08
 -4.80978269E-07  1.14238944E-06 -1.18696262E-05 -4.80813447E-06 -7.05056623E-08
  2.22682693E-07  4.19611448E-06  1.36511558E-06 -1.35195845E-06 -6.45889500E-07
 -4.67172655E-06 -1.12318469E-05  9.23209710E-06 -3.29646296E-07 -4.22219226E-06
  6.48313638E-06  2.77014398E-07  8.95503369E-08 -3.72808584E-07  1.05296334E-05
  5.24200051E-06  9.60130291E-07 -1.52742955E-06  9.99633856E-06 -1.23795815E-06
  4.08764091E-06 -1.11984009E-06  1.41211878E-06 -4.93008833E-07  1.61471201E-06
 -1.09583281E-05 -6.09575514E-06 -4.25203124E-06 -2.27951082E-07  2.31748893E-05
  3.07741317E-05 -1.89811936E-05  5.04000466E-07  3.12524616E-05  3.94807069E-06
  1.99452449E-05 -1.71465775E-06 -1.39927452E-05 -4.48064967E-07  1.35504358E-06
 -2.98449668E-05  1.08856170E-06 -4.10723067E-06  6.54706515E-07  1.84146484E-05
  5.72398454E-06  2.30971430E-05  5.86175611E-07  3.05762032E-05 -6.68190129E-07
  3.40423970E-05  2.83451873E-06  2.67026505E-06 -1.47574500E-06 -1.62256677E-06
  6.39724314E-05  5.60066321E-06 -4.19062905E-06  1.98574442E-07  1.88257672E-05
 -9.71028415E-06 -1.23485014E-05 -6.64565445E-07 -6.52547873E-05 -1.87685616E-06
 -7.20102952E-06 -2.59201293E-06 -3.17261365E-06 -9.17159164E-09  4.77411605E-06
 -1.98934538E-05  7.49226796E-06 -6.66373684E-06  2.52605438E-06  1.45316114E-05
 -3.15576307E-05 -1.01062685E-05 -3.56324953E-06  1.59584898E-05 -1.76652285E-06
  1.63184875E-06 -1.56992880E-05  3.48404776E-05 -1.28981970E-06 -1.82742058E-06
  5.13375100E-05 -7.54304318E-06  8.65815334E-07  1.14646700E-06 -2.21484671E-05
  5.94387128E-06  1.51158746E-05  1.10459680E-07  2.77431221E-06 -1.55547668E-06
 -7.45471009E-06 -3.14793044E-07 -6.38326216E-05 -3.67641731E-07 -1.58127698E-07
 -2.38939143E-05  2.77714629E-06 -1.55534628E-06 -3.63864861E-07 -2.54492703E-05
 -2.16110545E-06  9.34246700E-06 -7.57006749E-07  1.82528369E-05  2.23862527E-06
  1.90116167E-05  3.75656279E-06  2.20309619E-05 -1.52397214E-07 -1.55408985E-06
  4.38828839E-06 -6.22924452E-07  3.94469951E-07  3.73032291E-07 -5.43692708E-06
 -1.51504644E-05 -1.65593147E-06 -6.03606088E-07  2.63742933E-06 -9.59792719E-07
  8.12199599E-06 -4.88796684E-07 -7.10416576E-06 -1.50139694E-04  6.82684998E-05
 -4.10358538E-04  6.71684378E-07 -3.23075394E-05  4.04635358E-06 -8.47909007E-05
  1.89009177E-03 -3.63294368E-04  2.35044825E-05 -1.59693953E-04  1.84939335E-05
  4.07720751E-05  9.61435205E-05  5.16948236E-05  1.42059901E-04  3.99573036E-05
  1.53889825E-04  4.04018345E-04  3.50486484E-04  6.46419917E-04  3.21074981E-04
 -1.53562235E-04  6.77826969E-05 -4.08987843E-04 -6.47964113E-06 -3.22771395E-05
  1.33805841E-06  4.26090498E-04  1.87322233E-03  2.85573053E-05 -4.63924219E-05
 -1.62459914E-04  6.49672169E-06  5.36543049E-05  9.87383308E-05 -3.12898347E-05
  1.29192586E-04 -7.12327408E-05  2.48939097E-04  4.20998998E-04 -2.50395435E-04
  5.54174033E-04 -4.71457327E-04  1.89493798E-03  3.46401276E-03  2.49194530E-03
 -5.34823679E-04 -5.91934924E-03  5.21416620E-04  7.34975959E-04  8.15595260E-03
 -7.21461770E-04 -1.28683601E-04 -1.40288415E-03  1.22887595E-04  1.81975772E-03
  5.11161963E-05  5.59770503E-04  3.14759355E-03 -5.73106525E-04  4.18338326E-03
  1.23952550E-04  1.28682988E-03  7.25565686E-03 -1.32143350E-03 -1.07252676E-04
  1.60661233E-05 -1.37311784E-04  9.26182122E-07  6.40941449E-06 -3.38749113E-07
  4.64003018E-05  4.49798520E-04 -3.88940380E-05 -9.90695483E-06 -9.18495744E-05
  9.58754835E-06 -3.07444538E-05  6.29141634E-07 -9.69969282E-06 -5.47452397E-05
  9.77002802E-06 -1.02578121E-04 -1.12742971E-06 -3.01378877E-05 -1.65156344E-04
  2.92378053E-05 -1.53788797E-04  6.42895600E-05 -3.77533759E-04 -8.32867784E-08
 -3.41518805E-05 -1.77852043E-06 -1.91665061E-05  1.91877262E-03  6.72710229E-05
  1.17585813E-05 -1.79653747E-04 -5.35437773E-08  1.01203452E-04 -1.00939992E-04
 -2.34632431E-05  1.17735492E-04  1.36223759E-05  4.57974975E-04 -4.43058986E-04
 -2.48151955E-04  5.46144707E-04  1.68048314E-04 -1.54570529E-04  6.49818342E-05
 -3.87585384E-04 -5.99192715E-06 -3.26729142E-05  7.19855713E-06  3.63836859E-04
  1.84352001E-03 -4.02748895E-04 -4.39688511E-05 -1.72387882E-04  3.27390599E-05
  8.45606959E-05 -8.35265298E-05  8.77782942E-05  9.26282282E-05 -6.93186325E-05
  3.39786862E-04 -3.24384384E-04  5.23587184E-04  3.73285021E-04 -4.02331581E-04
  1.90351622E-05 -7.37018631E-05 -2.83373856E-04 -1.14455566E-05 -6.10303991E-05
 -7.47061008E-08  7.42695922E-07 -4.57723516E-05  1.77281257E-05  1.90689990E-05
 -7.41039693E-05 -2.82910971E-04  4.99958006E-07 -6.14252813E-05  1.07008164E-05
 -9.66563276E-06 -4.46267665E-05 -1.03227448E-05  1.33976169E-04 -6.56999041E-04
 -1.08713229E-03 -2.24109337E-04  1.84132335E-05 -1.71394996E-04 -3.04759269E-04
  2.15087309E-04 -2.56862004E-04  1.15114596E-05 -1.60060682E-05 -1.94885105E-04
 -1.98205226E-05  3.35700663E-05 -1.95581656E-05  7.81098114E-05  1.14759358E-04
  3.91275889E-05  1.02221012E+00 -5.99463277E-02 -6.90405291E-02 -1.04510952E-04
 -1.15711352E-03  1.01960143E-04 -2.12420673E-05 -2.36474870E-04  2.10037571E-05
  1.00146538E-05 -4.49700586E-05 -1.32647471E-04 -9.08711845E-08 -7.34789416E-08
  3.48508880E-08  8.87284688E-07  1.23403652E-05 -1.48258640E-06  1.14883377E-05
 -1.57498807E-05 -1.94743113E-04  2.53247680E-05  3.27074387E-05  1.38935513E-05
 -5.34961458E-05  1.19450453E-04 -5.87109373E-05  1.33991485E-04 -6.57415473E-04
 -1.08677581E-03  2.27129574E-04  8.59873716E-06  1.69263350E-04  3.36938223E-04
  1.99767683E-04  2.21281105E-04  1.88220345E-05 -7.42647287E-05 -2.70990362E-04
 -1.06879642E-05 -6.09107641E-05  1.17878069E-05  6.12590544E-06 -4.79503458E-05
 -1.09585520E-05  1.89229512E-05 -7.44273234E-05 -2.73432160E-04 -5.98416204E-07
 -6.28331966E-05 -9.70089678E-07 -1.42429139E-05 -4.38080980E-05  1.86010277E-05
 -1.86252393E-06  1.19209078E-05  1.10216265E-04 -5.02093040E-06 -4.96186501E-05
  4.43461923E-06 -9.33341098E-05 -1.66652899E-04  2.18731488E-05 -1.83730760E-06
  1.15934933E-05  1.09764486E-04 -3.81724890E-06 -5.04180164E-05  4.87068836E-06
  6.18493171E-05 -1.78834112E-04  7.29875944E-06  1.34052786E-04 -6.56571079E-04
 -1.09259736E-03 -1.67013924E-04  4.76406145E-05  2.24143604E-04 -2.15382581E-04
  2.48965588E-04  2.96417024E-04  1.17981419E-05 -1.62117568E-05 -1.99738401E-04
 -1.40693641E-05  3.73443411E-05  1.98007015E-05  5.52027081E-05  1.10552183E-04
 -7.35336476E-05 -1.91396308E-06  1.23791454E-05  1.07469971E-04 -4.89417361E-06
 -5.06635675E-05  4.21289330E-06 -2.72740147E-05 -1.76919674E-04 -6.74080740E-05
 -1.91352342E-06  1.26435691E-05  1.06670475E-04 -3.60319758E-06 -5.05691169E-05
  4.45424035E-06 -2.56273642E-06 -1.67001204E-04  9.71571392E-05  1.34075957E-04
 -6.56616028E-04 -1.09173908E-03  1.68976841E-04 -2.12237647E-05 -2.26925409E-04
  2.53225098E-04  1.53705076E-04 -3.32019775E-04  1.18011476E-05 -1.61487983E-05
 -2.00135302E-04  2.01318864E-05  3.06078137E-05 -2.59733076E-05 -3.45359385E-05
  1.29868776E-04  5.09339298E-05 -5.46074472E-05  1.87588976E-04  3.68067182E-04
 -3.08398374E-05 -3.43939763E-04  3.02124138E-05 -1.03000328E-04 -1.14377179E-03
  1.00800776E-04 -5.80745396E-08  2.65169417E-07  3.79539088E-06 -1.35241758E-06
  1.32107027E-06  6.34556806E-07  4.84776156E-06  1.16142191E-05 -9.05469757E-06
  5.76130620E-07  5.79259581E-07 -1.17164220E-05  2.19918078E-06  8.15983066E-08
  4.98969721E-07 -1.09544861E-06  1.24723129E-05  4.78743832E-06 -1.50473800E-07
 -1.53040497E-06  4.29033567E-06  6.14867273E-07 -4.22462278E-07 -3.63517033E-07
  5.40569899E-06  1.52484500E-05  1.70532975E-06 -9.61256495E-07  8.23707344E-06
 -6.00356676E-07  2.59533157E-06 -4.83081007E-07 -7.11023193E-06 -3.78437324E-07
 -1.17183575E-07 -2.37711408E-05 -2.65372505E-06  1.53413124E-06  4.22413829E-07
  2.58406453E-05  2.55817978E-06 -8.75904727E-06 -7.30193823E-07  1.79560306E-05
  3.72122360E-06  2.17722186E-05  2.26228886E-06  1.86326027E-05 -1.48878052E-08
  4.72060028E-06 -1.95672090E-05 -7.58562307E-06  6.76985546E-06 -2.57800504E-06
 -1.47415009E-05  3.20788752E-05  1.03984997E-05 -3.61427186E-06  1.63059164E-05
 -1.57843914E-05  3.50994617E-05 -1.80895385E-06  1.44776946E-06 -1.28690347E-06
 -1.81453136E-06  5.13453533E-05  7.56096022E-06 -8.82952276E-07 -1.14655461E-06
  2.20301930E-05 -6.30136801E-06 -1.52457910E-05 -3.73584827E-07 -6.39998888E-05
 -1.56241966E-06 -7.72203535E-06  7.33363542E-08  3.01414898E-06 -4.37317776E-07
  1.28069678E-06 -2.99304454E-05 -1.06367010E-06  4.07388138E-06 -6.72338258E-07
 -1.84865379E-05 -5.56274362E-06 -2.28211472E-05  5.87484299E-07  3.04562578E-05
  2.81177992E-06  2.78599227E-06 -5.42167547E-07  3.38781935E-05 -1.46705577E-06
 -1.64112127E-06  6.37659821E-05 -5.49403374E-06  4.19386807E-06 -2.36477929E-07
 -1.90221323E-05  9.25803547E-06  1.22859546E-05 -2.57603248E-06 -3.57236101E-06
 -1.89735979E-06 -6.89310369E-06 -5.47396544E-07 -6.50506391E-05 -4.98925328E-07
  1.67263537E-06 -1.09673200E-05  6.07059174E-06  4.17949181E-06  2.61092675E-07
 -2.29926335E-05 -3.06150301E-05  1.94374532E-05  5.04545756E-07  3.16275384E-05
 -1.79024079E-06 -1.37176318E-05  3.90750697E-06  1.98802015E-05 -3.31573047E-07
 -4.22433300E-06  6.56752017E-06 -3.03600036E-07 -1.17217210E-07  3.62510054E-07
 -1.04613696E-05 -5.23644186E-06 -7.87590473E-07 -1.24847875E-06  4.18437723E-06
 -1.51841012E-06  9.84892709E-06 -1.12271108E-06  1.31220954E-06  9.69269924E-05
  6.84743063E-06  2.87610507E-05  2.52101210E-05  8.06091320E-07 -1.63384800E-05
  4.34526061E-04  4.38481657E-05 -2.47292948E-04 -9.49540538E-05 -1.75620100E-05
  1.27867741E-04  5.57543724E-06 -3.58780937E-06  5.65281678E-07 -3.02044536E-06
 -1.15038408E-06 -1.47406896E-04 -6.29831742E-05  3.59010078E-05  2.14100632E-04
  1.45273865E-05 -1.87820608E-04 -6.84504595E-06 -1.96038765E-04 -4.39688213E-05
 -1.27468262E-05 -3.28096713E-05  5.31755796E-04 -1.37306689E-04  6.34069772E-06
 -5.13277463E-04  1.60433579E-05  1.09431309E-04 -2.34206411E-05 -4.33974123E-05
 -1.35081910E-05  1.24749507E-05  1.72278208E-05 -3.10430485E-04 -3.70465566E-04
  2.31164264E-05 -1.25456814E-04 -9.54545331E-06 -4.10387017E-05 -2.46475085E-05
 -9.64587542E-05 -3.06310188E-05 -3.66465167E-06  3.14909531E-06 -3.59112582E-05
  7.80038169E-05 -3.47052638E-05  9.15613791E-05 -3.17391732E-05 -2.53452913E-05
  8.08963988E-06  8.90860553E-06  9.16286557E-06 -3.33865814E-06  1.63930185E-05
 -7.12481035E-05  3.09126892E-05 -1.21931607E-05 -5.15962692E-05 -8.97836947E-05
 -5.79265842E-05 -2.10722404E-05 -9.60506902E-05 -1.72875162E-05  9.49432557E-06
  1.41877545E-05  1.28575018E-04 -1.44580772E-05  8.07395997E-05 -2.91138798E-06
 -5.84701507E-06 -1.57770500E-05  4.69526065E-06  1.56539530E-05 -1.16294950E-05
 -1.25973807E-05 -1.18863202E-05 -6.07210969E-05  3.76488414E-05 -4.88497756E-05
 -5.49039124E-05  4.87532225E-05  7.84127458E-05  8.08752013E-06 -1.25606743E-04
  4.24796454E-07  1.72137750E-06 -1.87825200E-06  7.60848452E-05  9.18013597E-06
 -1.41500881E-04 -5.46263129E-05 -1.47275577E-05 -5.67683900E-05 -1.47037232E-05
  6.30924905E-06 -2.35124474E-06  4.88860382E-06 -2.38358004E-07  5.29283225E-05
 -5.95664177E-05  2.16918894E-05  4.05208668E-05 -1.91709869E-06 -1.33859382E-04
  7.13880874E-05 -4.05462790E-04  5.33891955E-05 -7.90480099E-06 -1.99190555E-05
  8.30037662E-05  6.46810621E-06 -1.15031945E-04 -3.42807403E-04  7.44701411E-05
 -3.46170520E-05 -1.44787986E-05 -6.50655762E-05 -4.77280973E-06 -7.16663913E-05
  3.13391978E-06  8.88569111E-05 -1.46977384E-04 -5.52120392E-05 -7.76638616E-04
  2.72765609E-04 -1.22391789E-06  1.02634082E-05 -5.82135948E-06 -6.28057236E-06
 -3.46812256E-07 -1.38140539E-06  1.37945113E-05  7.24481951E-06 -2.23011862E-05
  1.26774452E-05 -1.33231431E-05  4.51087621E-05 -9.83950359E-05  1.42228320E-06
 -9.73564768E-06 -4.47399009E-04  1.15829782E-04  1.66758570E-04 -1.68075142E-06
  8.64802332E-06  5.18951283E-06 -1.57469636E-06 -9.59570058E-06  8.68366911E-06
 -4.87014362E-05  1.86030047E-06  3.89210632E-06 -6.09705734E-07 -4.54862528E-07
 -3.37256277E-06 -2.31230170E-05 -1.67344970E-05  1.62319786E-05 -3.16728727E-05
 -3.86779982E-05 -2.48039038E-05 -9.63047659E-07  1.14129308E-06  5.49867129E-06
 -2.37113747E-06 -4.49335278E-07  1.02007468E-06 -3.28470231E-05  2.16571669E-05
  6.21289804E-06  4.23594217E-07 -1.44948479E-06 -2.09607688E-05 -2.32927188E-06
 -4.13706751E-07  1.17756011E-06 -3.14439361E-05 -7.98171208E-06  5.00864164E-07
 -1.99995777E-06  7.93142539E-06  7.29563004E-06  4.12621743E-06  1.16654272E-05
  7.54200363E-06 -3.10369180E-05  4.20478861E-05  2.37428383E-05 -7.12605616E-07
  5.47262632E-06 -2.39658880E-05  1.08905072E-05  2.26377329E-05  1.54297489E-05
 -8.88642136E-05  1.22054992E-05 -4.40364093E-05 -1.36278621E-06  1.05700276E-05
 -1.11537540E-05 -4.85108970E-06  1.08654137E-06  2.01031709E-06  8.87268972E-06
 -4.60854416E-06  2.41766618E-06 -9.81426823E-06  3.00859787E-05  1.17253248E-04
 -3.26196372E-06  1.92441008E-06  5.93326941E-05  3.86987606E-05 -3.65055393E-05
  2.88092042E-05 -2.00645801E-06 -1.35729649E-06  6.48445896E-05 -3.65358983E-06
  2.32308126E-07  1.82160883E-07 -6.79151357E-07 -1.00925438E-05 -2.40336497E-05
  2.78586707E-06  2.72836810E-06  1.89416627E-04 -6.41564121E-05 -8.08927645E-06
 -4.64455305E-05 -5.51177950E-04  1.02591627E-04 -7.25790483E-05 -1.40815698E-06
  2.46813087E-06  1.58066879E-05 -7.85402554E-06 -9.08315836E-06 -9.03885097E-06
  4.77385098E-07 -2.97477143E-05  2.96428618E-05  5.63794442E-06 -1.98752924E-05
 -1.10949084E-04 -1.82844797E-07 -1.71540497E-06 -6.04297770E-06 -9.63594652E-05
  4.51975386E-05  9.66717953E-05 -7.52654605E-06  1.13594187E-05  1.35692548E-04
  2.53243239E-05  2.43843086E-06  1.70031950E-05  1.72419255E-04  1.84214484E-06
 -6.81495396E-06 -3.80694418E-06 -3.19616823E-06  5.88279920E-05  2.27755556E-05
  1.51448758E-06 -1.29912829E-05  3.99937971E-05 -1.15495857E-05 -7.20203154E-07
  6.02728785E-06 -1.93450858E-05 -1.40364543E-04  4.70102482E-06 -3.86104900E-06
 -7.54682571E-06  3.96570335E-06 -1.00633635E-05  9.69230038E-05 -1.59044392E-06
 -1.25890359E-06  3.01601621E-05 -5.17499504E-06  7.34268415E-06 -9.30695907E-06
 -4.91954673E-06  4.19024827E-05 -1.18714182E-05 -3.64336072E-06 -3.00230876E-05
  1.51850818E-04  4.87649834E-06  2.50694838E-06  1.27025880E-05  2.00638008E-04
 -1.55191641E-06  2.19509499E-05  1.01544338E+00 -3.61392647E-02 -3.66169946E-02
 -4.02324820E-05  1.03908313E-05  1.15691844E-06  8.24080515E-05 -2.13542769E-04
 -1.54140364E-04  2.03066255E-07  1.58239748E-06 -1.86805086E-05 -1.97107385E-06
 -2.38149487E-07  9.99379749E-07  6.43240259E-06  1.96825992E-06 -7.85296162E-06
  3.53184597E-07  5.96188918E-06 -6.53322618E-06  9.40057576E-07 -5.35946532E-07
  5.24556907E-08 -1.01360483E-05 -2.72187633E-06 -4.76540014E-06  1.54646189E-06
 -9.88579898E-06  1.18953492E-06 -1.76538804E-06  1.29277950E-06 -1.93980394E-06
 -1.67163581E-07 -4.54686474E-06  3.30373463E-05  4.28608867E-06  1.73203045E-06
  8.66204457E-07 -2.96653353E-05 -1.12526161E-05  2.85623488E-06  6.73112104E-07
 -2.43732724E-05  4.10981387E-06 -2.04419733E-05  7.04631274E-07 -1.43118064E-05
 -1.59970974E-08  1.38637640E-08  2.10029391E-05  2.07376699E-06 -8.73652042E-07
  1.35136118E-07 -1.64854431E-05 -5.50664255E-06 -4.57281058E-06  9.39302972E-07
 -2.03604278E-05  3.85139757E-06 -2.22696090E-05  6.16644939E-07 -1.16542843E-05
 -1.32289587E-08 -1.77410011E-06  1.89017510E-05  2.47869151E-06  1.20358544E-06
 -9.34886032E-07 -1.20470013E-05 -5.28501831E-06 -9.16374628E-06  5.40616671E-06
 -2.50955020E-05  1.15926979E-06 -2.06399935E-05  4.96698975E-07 -8.95018009E-06
  1.74479460E-03 -4.14204867E-05 -1.03020522E-02 -1.32461820E-03  7.06615063E-03
 -4.74129864E-05 -1.15986487E-03  5.62945852E-03 -4.81378534E-05  1.33380007E-03
  3.05308169E-03  1.33536847E-03  3.01474927E-03  1.31095504E-03  3.04795360E-03
  1.74567102E-03  3.76479798E-05 -1.07912686E-02 -1.16968720E-03 -2.60089415E-03
  6.56694777E-03 -1.01830005E-03 -2.12114806E-03  5.28568912E-03  1.35479304E-03
  3.09888518E-03  1.35616757E-03  3.11853770E-03  1.22880033E-03  3.43869708E-03
  1.75947583E-03  9.87013756E-05 -1.13395603E-02 -4.27551314E-03 -3.28950207E-03
 -4.71693977E-03 -3.74400287E-03 -2.71825788E-03 -4.03229680E-03  1.37700502E-03
  3.09524858E-03  1.37706785E-03  3.16744219E-03  1.20212193E-03  3.70998621E-03
  1.74401274E-03 -1.25576004E-04 -1.03131608E-02  6.92495421E-03 -1.16395271E-03
 -1.83919272E-03  5.43774398E-03 -9.61330879E-04 -1.50903218E-03  1.33940842E-03
  2.96213118E-03  1.33488503E-03  3.03533485E-03  1.33847713E-03  2.94655024E-03
 -1.92004604E-04 -8.94909588E-06 -1.97184599E-04  4.53901781E-05  1.26579668E-05
  3.37275182E-05 -5.33305835E-04  1.36819879E-04 -8.16999944E-06  5.17068726E-04
 -1.48592538E-05 -1.10272028E-04 -2.36428591E-05 -4.43906989E-05 -1.34182781E-05
  1.25946195E-05  1.74011946E-05 -3.12693920E-04 -3.66359067E-04  2.45544747E-05
 -1.17698230E-04 -1.18608642E-05  9.70345487E-05  6.80002533E-06  2.70331395E-05
 -2.49494009E-05 -8.45337920E-07  1.62404933E-05 -4.31477049E-04 -4.46772645E-05
  2.44165176E-04  9.41470043E-05  1.76587374E-05 -1.26844940E-04  5.42864395E-06
 -3.81253217E-06  5.63037847E-07 -2.97398368E-06 -1.17348306E-06 -1.45129443E-04
 -6.17166682E-05  3.60164892E-05  2.10991797E-04  1.54185008E-05 -5.71177955E-05
 -2.08366084E-05 -9.40814500E-05  1.67757944E-05 -9.28499172E-06 -1.40107824E-05
 -1.36658682E-04  1.58672632E-05 -7.82090576E-05  4.50921829E-06  5.96781650E-06
  1.52133202E-05  4.51818081E-06  1.55348308E-05 -1.15077567E-05 -1.27308744E-05
 -1.19859173E-05 -6.03980741E-05  3.77729752E-05 -4.68544978E-05 -5.48069372E-05
  4.46935763E-05 -3.96499610E-05 -2.43932654E-05 -9.50021973E-05  3.01600033E-05
  3.60118353E-06 -2.91057784E-06  2.84506680E-05 -7.86043844E-05  3.61796728E-05
 -9.02384908E-05  3.17395359E-05  2.55207417E-05  8.09235177E-06  8.74082755E-06
  9.01854601E-06 -3.37086538E-06  1.63863211E-05 -7.05065539E-05  3.03016688E-05
 -1.23216841E-05 -4.91891700E-05 -8.62170800E-05 -1.34825164E-04  6.97518505E-05
 -4.00832937E-04 -5.20269093E-05  7.92434719E-06  2.06608006E-05 -9.46876495E-05
 -3.38689805E-06  1.20399299E-04  3.41460153E-04 -7.49599334E-05  3.45701899E-05
 -1.38006295E-05 -6.58321195E-05 -4.63960070E-06 -7.09743741E-05  2.55876516E-06
  8.60774232E-05 -1.47618133E-04 -5.52324896E-05 -7.59196782E-04  2.71688595E-04
  7.88821948E-05  8.19132249E-06 -1.26888833E-04 -4.32056304E-07 -1.77278566E-06
  1.79997787E-06 -7.57096476E-05 -9.76563672E-06  1.41892825E-04  5.49880596E-05
  1.48016006E-05  5.73707847E-05 -1.46201768E-05  6.37166264E-06 -2.32500306E-06
  4.97245684E-06 -2.62784160E-07  5.30898568E-05 -5.92442923E-05  2.16724816E-05
  3.91712113E-05 -1.42281893E-06  1.31834226E-05 -1.40769416E-05  3.94047910E-05
  9.96889922E-05 -1.54930749E-06  9.79077143E-06  4.54797839E-04 -1.14911925E-04
 -1.64387363E-04 -1.24191232E-06  1.03520806E-05 -5.60401558E-06  6.25626369E-06
  3.67055663E-07  1.42780894E-06 -1.33882924E-05 -7.41285016E-06  2.16269893E-05
 -6.79360422E-07 -5.25167485E-07 -1.96844844E-06  2.32584077E-05  1.69470404E-05
 -1.61967263E-05  3.04091349E-05  3.98038864E-05  2.35205465E-05 -1.70512942E-06
  8.59635539E-06  6.02692117E-06  1.61394808E-06  9.61591927E-06 -8.71843780E-06
  4.79940230E-05 -1.96889243E-06 -4.39593983E-06  4.24310269E-07 -1.46956041E-06
 -2.06963701E-05  2.36120037E-06  4.06777094E-07 -1.17643167E-06  3.10620514E-05
  7.77749387E-06 -1.49244678E-07 -9.87377675E-07  1.16937052E-06  6.25892996E-06
  2.39266685E-06  4.85198529E-07 -1.01379282E-06  3.24710353E-05 -2.14143532E-05
 -6.23951639E-06 -7.89315897E-07  5.64267162E-06 -2.33566710E-05 -1.10088222E-05
 -2.29004237E-05 -1.54653152E-05  8.75242144E-05 -1.34709183E-05  4.26099960E-05
 -2.02950096E-06  7.85655592E-06  8.18513023E-06 -4.14895542E-06 -1.17021828E-05
 -7.60791500E-06  3.03707444E-05 -4.22036448E-05 -2.43621338E-05 -9.47555007E-06
  2.89379954E-05  1.11101906E-04  2.81190180E-06 -1.77754228E-06 -5.83792831E-05
 -3.92231022E-05  3.73687297E-05 -2.75138247E-05 -1.37429477E-06  1.06211845E-05
 -1.09512201E-05  4.83807876E-06 -1.08729389E-06 -2.00944883E-06 -8.51335290E-06
  4.66466054E-06 -2.35186930E-06  2.84185159E-06  1.85302049E-06  1.89882634E-04
  6.43228022E-05  8.54382470E-06  4.61142399E-05  5.52678943E-04 -1.06296768E-04
  7.17557676E-05 -1.97464498E-06 -1.24738197E-06  6.34503333E-05  3.71352729E-06
 -2.41493937E-07 -2.38691786E-07  1.13508342E-06  1.00806332E-05  2.38975138E-05
  5.49216553E-06 -1.95968978E-05 -1.07521363E-04  3.20575384E-07  2.15013984E-06
  6.07682615E-06  9.67385781E-05 -4.37407030E-05 -9.44690590E-05 -1.42555155E-06
  2.42470100E-06  1.65422248E-05  7.92541555E-06  9.14325816E-06  9.04961447E-06
 -5.94529591E-07  2.95749128E-05 -2.89413757E-05 -3.82121228E-06 -3.38703931E-06
  5.95004113E-05 -2.28991954E-05 -1.56793835E-06  1.29862060E-05 -4.09463830E-05
  1.23035158E-05 -9.15915752E-08 -7.53786116E-06  1.13902754E-05  1.34809996E-04
 -2.54846833E-05 -2.35831166E-06 -1.65144623E-05 -1.71950719E-04 -2.54040772E-06
  6.54944971E-06 -1.61985982E-06 -1.35322840E-06  3.13852436E-05  5.21873100E-06
 -7.38735571E-06  9.36466571E-06  4.70567900E-06 -4.16948367E-05  1.29439796E-05
  5.90985641E-06 -1.89538112E-05 -1.38469511E-04 -4.46947460E-06  3.57900739E-06
  7.71667818E-06 -5.24801168E-06  9.05609118E-06 -9.44263813E-05 -3.67636046E-06
 -2.98084157E-05  1.51299677E-04 -5.25990787E-06 -2.41299702E-06 -1.27556799E-05
 -2.00018013E-04  1.04976840E-06 -2.08828850E-05  2.03042397E-07  1.58829227E-06
 -1.86675817E-05  1.98210257E-06  2.48051182E-07 -1.00314066E-06 -6.54051415E-06
 -2.16682050E-06  7.70599045E-06  1.01544421E+00 -3.61425447E-02 -3.66147799E-02
  3.82173275E-05 -1.06707423E-05 -6.42553366E-06 -9.18327759E-05  2.08764400E-04
  1.30025151E-04  1.74428717E-03 -1.25995637E-04 -1.03131724E-02 -6.93634948E-03
  1.13885382E-03  1.81841463E-03 -5.44845998E-03  9.37966767E-04  1.49015383E-03
  1.33334253E-03  3.02862622E-03  1.33955610E-03  2.96149399E-03  1.33979325E-03
  2.95171401E-03  1.75715238E-03  1.02914447E-04 -1.13146735E-02  4.24209414E-03
  3.33313129E-03  4.70141805E-03  3.70780848E-03  2.75017385E-03  4.01772155E-03
  1.37680193E-03  3.09436067E-03  1.20042256E-03  3.70354454E-03  1.37701881E-03
  3.16830989E-03  1.74542293E-03 -4.14046727E-05 -1.03133965E-02  1.36120896E-03
 -7.06074782E-03  8.46830738E-05  1.19263954E-03 -5.62494578E-03  7.73807939E-05
  1.33470677E-03  3.05688767E-03  1.30943960E-03  3.04537580E-03  1.33890117E-03
  3.02132355E-03  1.74865781E-03  3.37752217E-05 -1.08216455E-02  1.17364705E-03
  2.57363732E-03 -6.59012191E-03  1.02204825E-03  2.10397939E-03 -5.30466293E-03
  1.22741828E-03  3.44883515E-03  1.35903772E-03  3.12538324E-03  1.35523970E-03
  3.09820016E-03 -1.94342286E-08 -9.36143869E-09  2.11943152E-05 -2.05887736E-06
  8.73259285E-07 -1.16709706E-07  1.64872293E-05  5.34538349E-06  4.59690602E-06
  9.17819057E-07 -2.03184885E-05  5.91670328E-07 -1.15837146E-05  3.83889431E-06
 -2.23315527E-05 -1.39645631E-08 -1.83814870E-06  1.90143833E-05 -2.44719678E-06
 -1.19520216E-06  9.48243755E-07  1.19848730E-05  5.16826101E-06  8.96632726E-06
  4.85544187E-07 -8.97647201E-06  1.12900667E-06 -2.04806617E-05  5.38457233E-06
 -2.50570168E-05 -1.59508695E-07 -4.47612914E-06  3.24363180E-05 -4.23237441E-06
 -1.72780997E-06 -8.80746682E-07  2.94976808E-05  1.11315469E-05 -3.11802394E-06
  6.58227448E-07 -2.43258437E-05  7.37576590E-07 -1.43127602E-05  4.00710767E-06
 -2.00193827E-05  3.50599330E-07  5.91765795E-06 -6.40030683E-06 -9.37682161E-07
  5.57152083E-07 -4.11343522E-08  1.00545287E-05  2.62415839E-06  4.69477770E-06
  1.18299476E-06 -1.80673852E-06  1.52939260E-06 -9.79257800E-06  1.27501497E-06
 -1.93097752E-06  3.15589924E-05  8.86176565E-07 -4.71249499E-05  8.74918624E-06
 -1.49156830E-06 -7.99774057E-06  2.01254437E-04 -2.29430863E-05 -1.39365297E-04
 -5.49743499E-05  2.99028329E-06  6.67935435E-05  9.19883740E-07  1.37131299E-06
  6.62123827E-08  9.80542464E-07 -7.95761209E-07 -8.16985491E-05 -8.46520391E-05
  8.20765167E-06  1.18294920E-04 -1.94841209E-05  2.35828387E-05  1.58031470E-06
  8.63238767E-05  3.23626181E-06 -1.36948966E-06  9.73556463E-06  6.10969769E-04
 -3.03904425E-05 -8.43801970E-05 -3.92858309E-04  4.06516992E-05  2.83483161E-05
  1.59455928E-05  4.21253014E-06  5.24143902E-06  4.19821171E-05 -6.42678980E-06
  1.35336856E-04  1.86304296E-04 -5.57412548E-06  1.63393754E-05  1.96033666E-05
  1.34720552E-05 -3.97246655E-06 -4.17732837E-05  2.33821584E-06  1.52116290E-07
  8.27364677E-07 -4.31695409E-06  4.47089648E-05  4.22329461E-05  3.75410853E-05
 -2.03556396E-05 -7.65188631E-06  8.48443038E-06 -3.34235762E-07  7.54070543E-07
  7.07604596E-07  5.76175546E-06 -2.02162137E-05  2.58923124E-05  3.42212979E-05
  8.54779515E-06 -6.57879413E-05  1.03054348E-05 -7.96147038E-06 -3.86667731E-05
  1.20825475E-06  1.32116842E-06  2.12452599E-06 -1.36401879E-05 -3.02266913E-05
  4.26332053E-05  2.02834122E-05  1.77526888E-06 -7.32783726E-06  4.60903214E-06
  2.10063427E-06  1.23828499E-06  1.49090412E-06 -4.35949867E-06 -1.63719655E-05
  4.26273966E-06 -3.11452909E-05  2.84662580E-05  6.40200680E-05  3.06258200E-05
  2.19286726E-07 -9.72420628E-05  5.92053698E-06  1.19786218E-07  3.58500920E-06
  1.79939246E-04 -1.18806902E-05  5.81543751E-05 -5.68244220E-05 -3.62849469E-06
 -4.59447185E-05 -2.34184553E-06 -7.39852499E-07  2.68151556E-07  4.72969536E-07
 -1.99831838E-07 -6.94329034E-05  1.72229229E-05  1.14317749E-06  1.17027774E-04
 -2.13464790E-05  2.33922691E-05  5.99638398E-06 -2.84876182E-05  7.97290445E-06
  4.66427095E-07  1.68920784E-05  4.52297432E-04 -8.64616408E-06  2.73445751E-04
 -2.71780603E-04  2.97151950E-05 -3.69075733E-05 -1.15010344E-05  2.78648899E-05
  7.21007843E-07  5.31018592E-05 -8.26746569E-06  1.75629749E-04  7.00267605E-05
  3.91149753E-06 -1.65466185E-04  9.86321199E-05 -5.70484854E-07  5.03762737E-07
  1.60984569E-05 -1.39359899E-06  4.04448073E-08 -6.02937418E-07  1.05840813E-05
  1.45328323E-07 -1.71417283E-05  2.02862897E-07 -1.86940975E-05 -1.33687204E-04
  5.94945004E-05 -2.72242156E-06  7.66497431E-06  2.14270729E-04 -1.64340224E-05
 -4.65739264E-05  5.92704250E-08 -2.90943635E-06  3.20742867E-06 -1.62396564E-06
 -1.66229115E-06  3.11413405E-07 -1.39380156E-05  9.12858423E-06  1.26478231E-06
 -1.17777828E-06  1.23080030E-05  2.49145179E-06 -8.81009390E-06 -1.67806107E-06
  7.34172348E-06 -1.72691004E-05 -8.19614836E-06  3.72838173E-05 -1.87217650E-07
 -2.92151262E-06  1.62854722E-05  2.65879318E-06 -1.34404442E-06  1.01119830E-07
 -2.59267107E-05  6.52398784E-06  5.71352159E-06 -1.23531289E-07 -1.11436133E-06
  8.42237399E-06  2.55478824E-06  8.16063715E-07 -2.90541821E-07 -2.57759194E-05
  1.34340887E-06  4.23216275E-06  3.72499049E-07 -4.50324291E-06  2.72804991E-07
 -1.05723648E-06  1.32637055E-06 -1.35885837E-06 -1.67946853E-05 -1.77363305E-06
  1.99687557E-06 -2.10040046E-06  1.27481220E-05  1.82148784E-05 -1.02315572E-05
  6.34192016E-06  6.46699766E-06 -6.25971054E-06  2.54240908E-05  3.34415571E-05
 -7.08590525E-07  1.60959701E-06  1.51802888E-05 -1.65773016E-06  3.51626644E-07
  5.92423327E-07  1.16460011E-05 -1.35046118E-06  9.62313115E-06 -1.12910394E-06
 -1.92585292E-06  3.44576304E-05  4.57259787E-07 -1.68069747E-06  4.46841262E-06
 -1.74428732E-07 -1.39674461E-05 -1.76312511E-05 -1.80209703E-06 -7.77633116E-06
  7.65948618E-05 -3.37041371E-07  1.31579750E-07 -8.97120821E-07  4.30964525E-05
 -4.81413517E-06 -8.12781320E-06  2.69359373E-06 -1.79225853E-05 -1.74829087E-04
  3.75723175E-05 -2.35893050E-06  2.79230810E-06  3.62429226E-04 -4.23314641E-05
 -4.24564349E-05  2.89819702E-07 -2.26561715E-06 -5.79320492E-06 -1.46950217E-06
 -1.32018830E-06  6.86452461E-07 -2.00124921E-05  2.71154308E-06  6.52649476E-06
 -5.22865123E-07  9.48274737E-06 -1.52125709E-05 -9.70787495E-06 -2.16582084E-07
 -4.70680952E-06 -6.51172020E-05  9.09191357E-07 -3.28611702E-05 -1.71265896E-06
 -7.64142125E-06  7.27120446E-05  3.24738102E-06  1.00281143E-06 -3.87281756E-06
  8.80886510E-05  5.33040533E-06  1.46975102E-05 -3.40117592E-06 -1.20614623E-06
  8.26120320E-05  1.37160026E-05 -5.85381560E-07  4.86348772E-06  6.63563795E-05
 -1.10737927E-05 -5.46893502E-05 -7.09049149E-07  8.37990329E-06 -1.72865834E-05
 -8.89804077E-06  7.16481051E-08 -2.77042851E-06 -2.54466574E-05  2.98470315E-06
 -3.28889020E-05  2.18670847E-07 -2.85627928E-06 -1.12721261E-06 -1.11167248E-06
  1.08489240E-06  1.78737168E-06 -1.72901017E-05  2.21087255E-06  4.85832921E-06
 -1.35651041E-06  1.80247634E-05 -3.94054349E-05  1.43807652E-05 -8.84071861E-07
  1.54820013E-07 -4.56039778E-05  2.27798497E-06 -1.01036675E-05  1.85740840E-03
 -2.12426408E-05 -9.04788748E-03 -1.28395782E-02  2.17258429E-03  3.42173952E-03
 -2.76445356E-02  4.64341258E-03  7.32346588E-03  1.49902526E-07  1.14765381E-06
 -1.38763710E-05 -1.03081957E-06  1.09017912E-08  4.57032669E-07  3.52339197E-06
  7.27370678E-07 -5.82663859E-06  3.11741179E-07  5.04318100E-06 -7.04086224E-06
  5.06796053E-07 -2.44693073E-07  1.44341116E-08 -1.01982548E-05 -2.86001097E-06
 -5.38534716E-06  1.37855427E-06 -9.60320042E-06  1.15871402E-06 -8.29197729E-07
  1.24285675E-06 -1.94882311E-06 -1.66487605E-07 -1.89229815E-06  1.92929440E-05
  3.61930772E-06  1.20201864E-06  1.38339577E-06 -3.01289803E-05 -6.77772006E-06
 -4.29563852E-06  9.78009982E-07 -1.43306761E-05  1.42577402E-06 -6.88403243E-06
  8.01519782E-07 -1.10363899E-05 -1.18136305E-07 -5.75754696E-07  1.82563811E-05
  2.15582319E-06 -1.05216445E-06  4.81083317E-07 -1.20448675E-05 -3.31986743E-06
 -6.20515266E-06  5.73592915E-07 -1.63644045E-05  3.27037953E-06 -1.82939816E-05
  3.46897814E-07 -7.00323769E-06  4.69741775E-08  9.61292037E-07  6.42166273E-06
  1.48531704E-06  1.08881578E-06 -6.25199130E-07 -1.10576114E-05 -4.76319879E-06
 -8.83167334E-06  2.43092466E-06 -1.24142142E-05  1.28856056E-06 -1.63364588E-05
  7.46871931E-07 -5.25332670E-06 -2.15865347E-04  1.11112102E-03 -5.75699973E-03
  3.97576852E-03  9.36583777E-04 -1.15231065E-03  6.27266445E-04  2.34983848E-03
 -3.43962048E-04  7.39933552E-04  1.89332314E-03  7.42501879E-04  1.85500312E-03
  3.98639354E-04 -1.35049551E-03 -2.17791905E-04  1.10206533E-03 -5.60171214E-03
  3.98588448E-03 -1.32162076E-03  4.04695707E-04  5.65537267E-04 -1.14168231E-03
  2.12370875E-03  7.38101977E-04  1.87297499E-03  7.41880982E-04  1.88569671E-03
  4.27870940E-04 -1.60535725E-03 -2.16346434E-04  1.10825418E-03 -5.64480344E-03
  3.25666565E-03 -1.48312197E-03 -2.22840155E-03 -7.18831336E-04 -1.42645945E-03
 -2.05612615E-03  7.37936372E-04  1.90101704E-03  7.44855106E-04  1.86301837E-03
  4.36125660E-04 -1.72443321E-03  1.01363801E+00 -3.36722831E-02  3.83789367E-04
  2.36172106E-04 -3.80431570E-05 -6.23255497E-05 -3.72157464E-03  5.69339853E-04
  9.56287464E-04 -8.22008233E-03 -2.05441925E-02 -8.22224917E-03 -2.05085087E-02
 -8.22035991E-03 -2.05657707E-02  2.43716541E-05  2.28249117E-06  8.54120337E-05
 -3.65815251E-06  1.36517797E-06 -1.03125499E-05 -6.14996898E-04  2.79392072E-05
  8.36848132E-05  3.96022725E-04 -3.94976653E-05 -2.82346376E-05  1.56260085E-05
  4.91259052E-06  5.01576643E-06  4.22299615E-05 -6.24439042E-06  1.37133169E-04
  1.86732565E-04 -6.72455968E-06  1.08831496E-05  1.89785769E-05  3.15640349E-05
  8.64223020E-07 -4.67476933E-05 -8.74535894E-06  1.51359956E-06  7.95141328E-06
 -2.00891775E-04  2.33372919E-05  1.38742730E-04  5.46934775E-05 -3.05237305E-06
 -6.62980729E-05  9.38879230E-07  1.42809749E-06  6.47158080E-08  9.69910260E-07
 -7.70830872E-07 -8.14692550E-05 -8.48497456E-05  8.05869360E-06  1.17996602E-04
 -1.96898627E-05  9.98607475E-06 -8.06389471E-06 -3.91657846E-05 -1.02632840E-06
 -1.38284776E-06 -2.07256826E-06  1.52986401E-05  2.95659363E-05 -4.20756340E-05
 -2.02859372E-05 -1.71526983E-06  7.00944989E-06  4.66389396E-06  2.06136229E-06
  1.18294844E-06  1.47743483E-06 -4.40229508E-06 -1.61425082E-05  3.84200591E-06
 -3.10482569E-05  2.83554551E-05  6.52737809E-05  1.31457137E-05 -4.09615176E-06
 -4.27920538E-05 -2.17656066E-06 -1.29307819E-07 -8.78368858E-07  5.30950314E-06
 -4.48208097E-05 -4.33902077E-05 -3.75642528E-05  2.03264193E-05  8.02815716E-06
  8.46174739E-06 -3.51183349E-07  7.81283777E-07  6.71496196E-07  5.78313840E-06
 -2.05548762E-05  2.60497051E-05  3.50569019E-05  8.02334292E-06 -6.61575276E-05
  2.41804420E-05  6.13108064E-06 -2.66103387E-05 -8.27795022E-06 -4.46993701E-07
 -1.69611702E-05 -4.49818710E-04  9.09678673E-06 -2.72777400E-04  2.69958734E-04
 -2.97572150E-05  3.68969374E-05 -1.11727550E-05  2.82359024E-05  7.54311507E-07
  5.29083113E-05 -8.13232722E-06  1.76247352E-04  6.75852789E-05  4.23016718E-06
 -1.65917388E-04  9.74059296E-05  3.06858271E-05  2.04765738E-07 -9.76572471E-05
 -6.00841335E-06 -1.14317730E-07 -3.63277700E-06 -1.82384861E-04  1.20462884E-05
 -5.95568414E-05  5.75520446E-05  3.56442449E-06  4.64066778E-05 -2.35107815E-06
 -7.25166114E-07  2.38957626E-07  4.03019218E-07 -1.92095997E-07 -7.06044843E-05
  1.67652122E-05  1.30917158E-06  1.18723255E-04 -2.16883961E-05 -3.97487451E-08
 -1.85659305E-05 -1.31715153E-04 -6.05236009E-05  2.72098491E-06 -7.49080003E-06
 -2.18544268E-04  1.59013216E-05  4.70650687E-05 -5.75040229E-07  5.17965955E-07
  1.62332872E-05  1.39480457E-06 -3.81562602E-08  5.94056718E-07 -1.05690657E-05
 -1.22547264E-07  1.71408113E-05 -1.12307869E-06  1.23006169E-05  1.08695909E-06
  8.84567191E-06  1.63144370E-06 -7.37284406E-06  1.77359623E-05  7.48146890E-06
 -3.64195497E-05  5.91742741E-08 -2.88665479E-06  3.07847140E-06  1.61604860E-06
  1.66213780E-06 -3.25427757E-07  1.37501619E-05 -8.95058607E-06 -1.15262078E-06
 -1.21222701E-07 -1.08989375E-06  8.26291360E-06 -2.54807815E-06 -8.03819927E-07
  2.85596020E-07  2.59443124E-05 -1.37560770E-06 -4.29218062E-06 -1.87666958E-07
 -2.90854593E-06  1.61897236E-05 -2.66596849E-06  1.34284289E-06 -9.12396103E-08
  2.59736597E-05 -6.59220671E-06 -5.88919206E-06 -2.09236484E-06  1.26969344E-05
  1.81877308E-05  1.01466856E-05 -6.37312702E-06 -6.49991378E-06  7.44012948E-06
 -2.55044662E-05 -3.28484472E-05  3.76462598E-07 -4.43609934E-06 -1.17475683E-07
  1.06299359E-06 -1.34178225E-06  1.36007891E-06  1.68176013E-05  1.73538351E-06
 -1.95618266E-06 -1.07857706E-06 -2.13542125E-06  3.33708669E-05 -1.29044141E-07
  1.68212307E-06 -4.22365128E-06 -1.79773617E-06  1.37574263E-05  1.69836908E-05
 -7.07674705E-07  1.62654238E-06  1.50507390E-05  1.67639120E-06 -3.58310671E-07
 -5.97487934E-07 -1.19126330E-05  1.40136649E-06 -9.74767467E-06  2.66699769E-06
 -1.76513213E-05 -1.74366007E-04 -3.75019361E-05  2.11378137E-06 -2.72147749E-06
 -3.62364911E-04  4.31977398E-05  4.08032612E-05 -1.81339609E-06 -7.86222408E-06
  7.71907645E-05  3.30457715E-07 -1.27448355E-07  8.75405059E-07 -4.34100540E-05
  4.75344942E-06  7.88821893E-06 -5.16022127E-07  9.46266559E-06 -1.52623902E-05
  9.70108682E-06  1.44115473E-07  4.76443965E-06  6.42664610E-05 -8.34172024E-07
  3.24832565E-05  2.89965494E-07 -2.31726887E-06 -5.72781495E-06  1.45130998E-06
  1.30331990E-06 -6.79843149E-07  2.03437688E-05 -2.75274304E-06 -6.62712143E-06
 -3.43356972E-06 -1.14383931E-06  8.32159308E-05 -1.38184706E-05  6.02477035E-07
 -4.82637041E-06 -6.64499062E-05  1.16023892E-05  5.55843705E-05 -1.70436743E-06
 -7.53889299E-06  7.24352032E-05 -3.19553731E-06 -9.95575226E-07  3.84964783E-06
 -8.79196834E-05 -5.16181363E-06 -1.44042251E-05  2.12970793E-07 -2.86483776E-06
 -1.01959376E-06  1.08794602E-06 -1.08589561E-06 -1.78666140E-06  1.76254903E-05
 -2.09956290E-06 -4.90605595E-06 -7.04126501E-07  8.28542106E-06 -1.68799715E-05
  8.83872099E-06 -2.87008100E-08  2.77925234E-06  2.59252934E-05 -2.78477624E-06
  3.23434371E-05 -1.35295316E-06  1.79430617E-05 -3.90927836E-05 -1.43458739E-05
  8.40712776E-07 -1.85787574E-07  4.55278190E-05 -2.04303601E-06  8.66221993E-06
  1.51226608E-07  1.17097551E-06 -1.40214677E-05  1.04092863E-06 -1.38815148E-08
 -4.67090704E-07 -3.55901024E-06 -7.14366356E-07  5.82802122E-06  1.85825903E-03
 -2.23698970E-05 -9.04958441E-03  1.28596782E-02 -2.13045868E-03 -3.38463306E-03
  2.76842967E-02 -4.54664583E-03 -7.24480652E-03  1.01363846E+00 -3.36735648E-02
  3.93549414E-04 -2.36571364E-04  3.67335453E-05  6.68965209E-05  3.72796163E-03
 -5.51839897E-04 -9.32955849E-04 -8.22512954E-03 -2.05090609E-02 -8.22402786E-03
 -2.05543247E-02 -8.21728473E-03 -2.05629246E-02 -2.16328607E-04  1.11172877E-03
 -5.64913861E-03 -3.27118751E-03  1.47803854E-03  2.21058805E-03  7.03111443E-04
  1.43947453E-03  2.04814747E-03  7.39756913E-04  1.90202763E-03  4.36685395E-04
 -1.71882825E-03  7.45142981E-04  1.86923217E-03 -2.15569246E-04  1.11101021E-03
 -5.75957686E-03 -3.97456540E-03 -9.49617841E-04  1.14672284E-03 -6.14385138E-04
 -2.35295125E-03  3.53849026E-04  7.39918720E-04  1.89135106E-03  3.98868823E-04
 -1.35118113E-03  7.44984820E-04  1.85833750E-03 -2.17676197E-04  1.10099160E-03
 -5.60442743E-03 -3.99150397E-03  1.30141587E-03 -4.21906762E-04 -5.67369276E-04
  1.11947175E-03 -2.13789650E-03  4.27837290E-04 -1.61049257E-03  7.44490530E-04
  1.88771150E-03  7.36760809E-04  1.87360611E-03 -1.18444555E-07 -5.72047675E-07
  1.82807248E-05 -2.14785538E-06  1.05826888E-06 -4.62590406E-07  1.19854663E-05
  3.33401266E-06  6.07524025E-06  5.71656357E-07 -1.63190011E-05  3.48052312E-07
 -7.08471942E-06  3.29524065E-06 -1.83868848E-05  4.27706865E-08  9.15861314E-07
  6.76986945E-06 -1.52008426E-06 -1.09755833E-06  6.36730870E-07  1.11728948E-05
  4.85427813E-06  8.87762613E-06  7.42738304E-07 -5.24673012E-06  1.28598643E-06
 -1.65158120E-05  2.47796818E-06 -1.27078259E-05 -1.65707390E-07 -1.88096270E-06
  1.92238369E-05 -3.62977202E-06 -1.19046580E-06 -1.40352735E-06  3.03430829E-05
  6.59159090E-06  4.40632258E-06  9.70009576E-07 -1.42477683E-05  8.27785239E-07
 -1.11608616E-05  1.41487050E-06 -6.75971082E-06  3.11932267E-07  5.05729360E-06
 -7.01177234E-06 -5.17891434E-07  2.51740751E-07 -1.00581400E-08  1.02434554E-05
  2.86427609E-06  5.36612507E-06  1.16538860E-06 -8.88074772E-07  1.38085424E-06
 -9.63604843E-06  1.23965985E-06 -1.90022201E-06 -7.50341155E-05  1.28760428E-05
 -2.54022200E-05  3.81046400E-06 -9.43285470E-06 -9.09371039E-07 -2.66622445E-04
 -2.31926340E-04 -7.53291240E-05 -2.33199223E-05  1.19174093E-05 -8.43595733E-06
  2.36985766E-05  2.75044568E-05 -1.30815194E-05 -1.11341685E-08 -5.52144672E-06
  6.37598685E-05 -3.84811199E-06 -4.12768254E-05  2.20895390E-06 -1.37256441E-04
  2.58599079E-04 -1.79605216E-04  1.30985336E-03 -9.70178173E-05 -7.55819249E-06
 -4.21257315E-05  6.66053370E-04  3.03462468E-04 -5.51655152E-04  3.38953468E-04
  4.35942344E-04 -2.83720382E-04 -4.91064896E-05 -8.50516932E-05 -8.47904092E-06
  6.49685680E-05  5.48075408E-05 -5.40630033E-04 -1.20448382E-03 -4.97216106E-04
  4.31420442E-04  1.23517914E-03 -7.76082827E-05 -9.69915978E-06  1.28152270E-04
 -5.41538358E-06  1.09413840E-05  1.09332397E-05 -2.65102837E-04 -9.49850506E-05
 -4.89457356E-05  8.01761622E-05 -5.58590112E-05  5.46556837E-05 -1.08883409E-05
  2.05194382E-05  1.59302530E-05  9.01225538E-06  5.34495269E-06  5.34088828E-06
  7.38837413E-06 -8.09603408E-05 -9.37965642E-05 -5.57338611E-05  1.67588094E-05
 -4.56581949E-05 -2.56913235E-04 -2.49950431E-05  5.77256578E-06 -4.56297232E-05
 -1.05458505E-03 -1.28303989E-04 -3.53306177E-04  2.11298054E-04  4.53957315E-06
  4.50880201E-06 -1.77451927E-05 -4.96742557E-05 -1.05220703E-05  1.29417412E-05
  5.46147134E-05 -1.77343582E-04 -1.30760738E-04  6.20200002E-05 -1.28409282E-04
  1.39964454E-04 -7.31541974E-05 -1.03773408E-05  5.45985928E-05 -5.57349520E-06
 -7.69980335E-06 -9.49822988E-06 -3.30650217E-04  2.02860648E-05 -1.21798530E-04
  8.99596265E-05 -3.05367643E-05  1.20927245E-04 -7.89523571E-06  1.89615042E-06
  1.10940993E-05  1.19295281E-05  2.79742279E-06  1.38673298E-04 -7.68985584E-05
 -8.14243139E-05 -4.04584024E-05  2.54896717E-05  1.64214720E-05 -1.95031466E-05
 -4.76614931E-04 -5.98328375E-06  1.87617778E-05 -5.23040736E-05 -1.09829347E-03
 -3.29945160E-04 -4.65547265E-04  1.11757411E-04  2.07583097E-04  4.75586481E-05
 -7.42643438E-05 -6.33243061E-05 -2.47707050E-05 -3.87746659E-05  2.19319957E-05
 -3.57627362E-05 -3.16957283E-04  8.27081951E-06 -3.37706620E-04  2.80378479E-04
  4.06357554E-06 -1.41074316E-05 -4.96968436E-05  3.21091858E-06  1.92709774E-06
 -1.13613135E-06 -1.06674263E-05 -1.52140995E-05  5.56831798E-06  3.21866835E-05
 -6.43426668E-05 -1.00878691E-04 -4.26520458E-05 -4.96776712E-05  1.14014922E-04
 -3.50838299E-04 -2.12061218E-04  3.78155033E-04  3.46695611E-06  1.74001179E-05
 -1.23445658E-04  1.31799019E-05  3.99703904E-06 -9.81827553E-06 -6.31630752E-05
 -2.17913002E-05  4.48413501E-06  3.33843513E-06  1.41879886E-05  7.03666055E-05
 -3.68111648E-05  3.15974223E-05 -8.45636971E-08 -7.57843482E-04  2.50660196E-04
 -7.88747719E-05  4.05349897E-06 -1.23956867E-05 -5.59266397E-05  3.50555164E-06
  1.13541982E-07  1.81190295E-06  1.24259212E-05  9.53141705E-06 -2.14396244E-05
 -2.49701397E-07  6.96094718E-06 -2.95831436E-05  2.83270566E-05  1.00802701E-05
  3.92445008E-06  6.43532861E-05 -2.67137385E-05  2.47696810E-05  9.11480151E-06
 -2.34961750E-05 -8.58725647E-05 -1.48513114E-05 -3.78607851E-05 -3.51584808E-05
 -3.73585220E-05 -3.53732528E-05 -1.11339221E-04  3.82165317E-06  2.03413979E-05
 -1.20281756E-04  1.71315840E-05 -3.29043874E-05 -2.51860805E-05  2.15756496E-04
 -1.56135887E-04 -2.17970652E-04  3.54232850E-06 -9.05014916E-06 -5.72732686E-05
  4.61628992E-06  8.95187174E-07  3.14606982E-06  1.00707707E-05  3.55138902E-05
 -1.13840350E-05 -7.90694673E-06  3.37831614E-05  6.86198042E-05  3.03858379E-05
  9.54640924E-06  2.66072315E-05  5.52796683E-05 -1.92482269E-05  8.49135897E-05
  2.47053551E-06  1.58773986E-05 -9.56794351E-05  9.07020364E-06  1.25254916E-05
 -4.43412782E-06 -3.93401792E-05 -2.20120582E-05 -2.70179251E-06  2.14325568E-05
 -2.46504578E-05 -1.14036265E-04 -4.41183646E-05 -3.51524150E-05 -8.18024819E-05
 -5.70633305E-04 -2.51239363E-04 -6.29234070E-04  5.89740772E-07  8.70275075E-06
 -5.47357110E-06  8.51563311E-06  5.45633006E-06  2.67756795E-08 -1.07641018E-05
 -4.49184994E-06  1.92932619E-06 -4.62376788E-06  1.38905464E-05  5.33524858E-05
  5.17644709E-05  1.77458808E-05  1.97609209E-05 -1.77174732E-05  1.95918830E-05
  9.25019543E-05  8.09183368E-06 -2.77288267E-05 -4.21394525E-05 -4.94750119E-05
  2.60135949E-05  1.14238526E-05  1.04040716E-06  1.30233214E-04 -3.74839931E-05
  6.87186896E-06  2.62314765E-06 -1.56458978E-04 -1.03458178E-05  4.71684157E-05
  3.15008300E-05 -7.11330622E-05  3.56893674E-04  6.88234132E-05  1.12696959E-05
 -3.29079659E-05 -1.54342193E-04  5.18717031E-06 -2.66300157E-05  5.01626526E-05
  1.59546269E-04 -1.03218274E-04  1.43737094E-04  7.29607325E-06 -2.76022522E-05
 -4.98492360E-05  1.14059536E-05 -2.64914735E-05  3.36052572E-05  9.48452566E-05
  2.25070297E-05  1.59563402E-04 -3.98913474E-06  2.22811410E-06  1.04918871E-04
  1.73833495E-05  6.45628702E-06  1.33469504E-05  2.27391331E-04  4.94390499E-05
  9.40382974E-05  1.85413280E-03 -7.31881596E-06 -9.12664801E-03  2.50491349E-03
 -1.32172378E-02  1.10432309E-04  5.19595033E-03 -2.86382329E-02  1.84678224E-04
 -2.28390744E-07 -1.63681275E-06  1.48349225E-05  1.18932687E-06  2.76898615E-08
 -1.23866795E-06  8.27404744E-07 -8.82093212E-06  1.65461826E-05 -3.44187151E-07
 -5.02785365E-06  8.88541072E-06 -3.15958872E-07  7.22934245E-07 -9.54213654E-07
  1.38116108E-05  3.86837027E-06  1.28854854E-05 -1.75069051E-06  1.49602457E-05
 -8.82774795E-07 -3.58230451E-06 -1.30323047E-06  1.96069340E-06 -2.92822460E-08
  5.58127630E-06 -1.89466376E-05 -2.97781681E-06 -1.69561170E-06 -2.53011460E-06
  4.45858877E-05  2.47633758E-05  3.75950237E-06  1.02929662E-06  1.64438988E-05
  1.64696980E-06 -1.23597653E-05 -8.59551107E-07  5.18553898E-06  3.76579853E-09
  3.46248409E-06 -3.44972574E-05 -2.16244434E-06 -8.39652019E-07 -2.02914382E-06
  1.52943082E-05  4.27037562E-06  2.13786352E-05 -3.27276785E-07  2.71928076E-05
 -5.14031840E-06  2.79316643E-05  1.47043879E-06  2.28117080E-07 -7.82807253E-07
 -3.61449166E-06  3.27622316E-05  2.61311213E-06 -1.58941947E-06 -1.37814160E-06
  5.42641882E-06 -1.25308504E-06  1.34863987E-05  7.96489013E-07 -1.71597978E-05
 -1.54446415E-06  6.62662137E-06 -5.75085685E-07 -4.16244420E-07  1.01363178E+00
 -3.38030179E-02  1.33456047E-03 -1.56142379E-04  2.68952510E-04  2.71566090E-05
  7.00655103E-04 -3.74344984E-03  6.86971342E-05 -8.23449050E-03 -2.07844775E-02
 -8.23138280E-03 -2.07519126E-02 -8.09281370E-03 -2.14613323E-02 -2.15731690E-04
  1.11288563E-03 -5.64218263E-03 -1.11381907E-03  3.79379999E-03  1.53601669E-03
 -5.70827432E-04  1.41391567E-04  2.40321088E-03  4.32179907E-04 -1.54830633E-03
  7.42269732E-04  1.77885376E-03  7.37364243E-04  1.76205918E-03 -2.10632816E-04
  1.15197208E-03 -5.90379149E-03 -1.83075834E-03  3.62707375E-03 -1.14795457E-03
 -1.82538177E-03 -1.30619708E-04 -1.96181472E-03  7.72127994E-04  1.70718616E-03
  4.44258067E-04 -1.54593527E-03  7.32636602E-04  1.91315962E-03 -2.13645141E-04
  1.13665377E-03 -5.67438633E-03  7.70462679E-04  4.14235457E-03 -4.55153551E-04
  2.25917711E-03  7.21870897E-04 -6.86417793E-04  7.52104867E-04  1.82211035E-03
  7.52892667E-04  1.84798883E-03  4.33678303E-04 -1.49041143E-03  2.57338969E-04
 -1.82470066E-04  1.32143001E-03  9.90716927E-05  8.17900293E-06  4.27021648E-05
 -6.99002106E-04 -3.20162597E-04  5.63006429E-04 -3.32987866E-04 -4.35447653E-04
  2.83792849E-04 -4.93086583E-05 -8.58074007E-05 -9.10396687E-06  6.59703216E-05
  5.61268822E-05 -5.44823366E-04 -1.21223575E-03 -5.06022531E-04  4.35061840E-04
  1.25010911E-03 -7.49767750E-05  1.27863066E-05 -2.54203283E-05 -3.63963452E-06
  9.54648590E-06  6.85080467E-07  2.71075918E-04  2.34850308E-04  7.07249372E-05
  2.27158034E-05 -1.25145877E-05  9.44142979E-06  2.37502398E-05  2.76541467E-05
 -1.31968320E-05  1.24008056E-07 -5.57758661E-06  6.72465143E-05 -3.19311331E-06
 -4.21170257E-05 -2.41296870E-07 -1.38439729E-04  1.73381524E-05 -4.64038332E-05
 -2.55717213E-04  2.52242643E-05 -5.69212706E-06  4.64382166E-05  1.05852582E-03
  1.32474940E-04  3.59027697E-04 -2.13173112E-04 -5.07238345E-06 -5.41593465E-06
 -1.77144628E-05 -5.04185780E-05 -1.05735943E-05  1.27850711E-05  5.49827396E-05
 -1.79281656E-04 -1.32911066E-04  6.33514344E-05 -1.28285544E-04  1.40078998E-04
 -7.64210648E-05 -9.64132118E-06  1.29251059E-04  5.09180103E-06 -1.10390755E-05
 -1.11022077E-05  2.59219729E-04  9.33428547E-05  4.65887934E-05 -7.93740777E-05
  5.65222909E-05 -5.39986810E-05 -1.09455598E-05  2.06468974E-05  1.61177750E-05
  9.23666563E-06  5.71773755E-06  4.62858350E-06  8.02841736E-06 -8.00030336E-05
 -9.32705156E-05 -5.27290776E-05  1.55002920E-05 -2.09469753E-05 -4.75610974E-04
  7.07334460E-06 -1.85614396E-05  5.29842729E-05  1.10022721E-03  3.34871059E-04
  4.69627112E-04 -1.13514763E-04 -2.09096736E-04 -4.78762756E-05 -7.37569487E-05
 -6.38887778E-05 -2.47233312E-05 -3.91077076E-05  2.32417596E-05 -3.60777045E-05
 -3.20968922E-04  7.97108891E-06 -3.27974415E-04  2.81612492E-04 -7.17644177E-05
 -1.02608155E-05  5.46574779E-05  5.03363319E-06  7.77446276E-06  9.23392725E-06
  3.23106325E-04 -2.01308908E-05  1.18901119E-04 -8.84666117E-05  3.05997461E-05
 -1.20324309E-04 -8.24853398E-06  2.07129956E-06  1.11607106E-05  1.24642453E-05
  2.74125837E-06  1.36135288E-04 -7.77655647E-05 -8.21154354E-05 -3.70055615E-05
  2.53301108E-05  3.29571635E-05 -6.64432446E-05 -1.08187049E-04  4.35335320E-05
  5.09578413E-05 -1.15436700E-04  3.54147869E-04  2.15377321E-04 -3.81443833E-04
  4.07598066E-06 -1.41032600E-05 -4.97652552E-05 -3.19372405E-06 -1.93558409E-06
  1.19377056E-06  1.10543763E-05  1.53130522E-05 -5.96838014E-06  3.68640972E-06
  1.41377452E-05  6.50461529E-05  3.84129188E-05 -3.19820935E-05 -2.76468223E-07
  7.66394967E-04 -2.54428942E-04  7.83409033E-05  3.46324667E-06  1.76047759E-05
 -1.23817330E-04 -1.32146417E-05 -3.95091702E-06  9.77969427E-06  6.26407175E-05
  2.23575349E-05 -4.60466607E-06 -2.60108898E-07  6.93828687E-06 -2.90449572E-05
 -2.84983143E-05 -1.02279004E-05 -3.97650818E-06 -6.43312431E-05  2.67714630E-05
 -2.51336262E-05  4.04952948E-06 -1.23194074E-05 -5.59353339E-05 -3.51408162E-06
 -4.14756726E-08 -1.84304946E-06 -1.26831289E-05 -9.52021258E-06  2.14676720E-05
  3.68896447E-06  2.09295735E-05 -1.19842056E-04 -1.77460642E-05  3.26131424E-05
  2.50657059E-05 -2.18703789E-04  1.54865866E-04  2.18838454E-04  9.16226178E-06
 -2.36407261E-05 -8.62632520E-05  1.50110128E-05  3.80225303E-05  3.53699707E-05
  3.70684120E-05  3.56579354E-05  1.12403703E-04 -7.73373258E-06  3.33796465E-05
  6.48858244E-05 -3.04338461E-05 -9.48423256E-06 -2.61635644E-05 -5.60691828E-05
  1.99094078E-05 -8.47762798E-05  3.53751730E-06 -8.97555047E-06 -5.72597787E-05
 -4.58672212E-06 -9.13392348E-07 -3.22094404E-06 -1.03135809E-05 -3.58192407E-05
  1.12237375E-05  2.18590923E-05 -2.54320566E-05 -1.20605136E-04  4.52775162E-05
  3.57277693E-05  8.25377909E-05  5.71039508E-04  2.54735488E-04  6.35902916E-04
  2.48374745E-06  1.60669896E-05 -9.64758163E-05 -9.04919080E-06 -1.26099866E-05
  4.38574081E-06  3.93172567E-05  2.18951818E-05  1.82523332E-06 -4.68355102E-06
  1.42908602E-05  5.50993765E-05 -5.15706939E-05 -1.77391018E-05 -1.98652836E-05
  1.75900730E-05 -1.79541402E-05 -8.99962916E-05  5.76291188E-07  8.77773605E-06
 -4.97620623E-06 -8.44524082E-06 -5.39457796E-06  5.06203530E-08  1.21695517E-05
  4.55406007E-06 -1.27999298E-06  6.70575661E-06  3.07281735E-06 -1.54611006E-04
  9.58599882E-06 -4.75037261E-05 -3.15550566E-05  6.73742439E-05 -3.59338692E-04
 -6.84755888E-05  8.11778041E-06 -2.78937724E-05 -4.25955586E-05  4.96102767E-05
 -2.62926007E-05 -1.12415528E-05 -8.37068864E-07 -1.31586651E-04  3.76036154E-05
  7.32856372E-06 -2.77823154E-05 -4.97204620E-05 -1.14504090E-05  2.65775447E-05
 -3.37906187E-05 -9.49312388E-05 -2.27456037E-05 -1.60535347E-04  1.12541393E-05
 -3.28103875E-05 -1.53808812E-04 -5.43698584E-06  2.65607383E-05 -5.03505795E-05
 -1.60610693E-04  1.04141286E-04 -1.42554394E-04 -4.12303976E-06  2.96467604E-06
  1.05079295E-04 -1.82222006E-05 -6.51524228E-06 -1.36861618E-05 -2.29335483E-04
 -4.98323181E-05 -9.61067381E-05 -2.23088569E-07 -1.61832429E-06  1.46714749E-05
 -1.20254322E-06 -6.81786335E-08  1.24348231E-06 -6.23453245E-07  9.24814029E-06
 -1.63647541E-05  1.85505012E-03 -7.56437632E-06 -9.13860016E-03 -2.56741630E-03
  1.32072905E-02 -1.78549021E-04 -5.33720511E-03  2.86171607E-02 -3.38910182E-04
 -2.13991488E-04  1.13728901E-03 -5.67626796E-03 -7.52768381E-04 -4.14502710E-03
  4.74007096E-04 -2.25649269E-03 -7.30402101E-04  6.89065701E-04  7.50982271E-04
  1.84612648E-03  7.51883541E-04  1.82185654E-03  4.33285619E-04 -1.49036968E-03
 -2.10848593E-04  1.14722807E-03 -5.89280819E-03  1.85137258E-03 -3.61179029E-03
  1.17416564E-03  1.82441854E-03  1.41821554E-04  1.96495825E-03  7.69327710E-04
  1.70123784E-03  7.30561698E-04  1.89359843E-03  4.44658293E-04 -1.54159309E-03
  1.01363335E+00 -3.38130945E-02  1.37274638E-03  1.51336099E-04 -2.69729544E-04
 -2.29627107E-05 -7.32090370E-04  3.73860340E-03 -9.73728197E-05 -8.24140390E-03
 -2.08035263E-02 -8.09073199E-03 -2.14728969E-02 -8.23780831E-03 -2.07601026E-02
 -2.15612485E-04  1.11980652E-03 -5.64880639E-03  1.13307241E-03 -3.79813767E-03
 -1.50601339E-03  5.81409153E-04 -1.41603547E-04 -2.39620045E-03  7.41072154E-04
  1.76814693E-03  7.45976200E-04  1.79478950E-03  4.32080436E-04 -1.55425721E-03
  3.94064377E-09  3.42676341E-06 -3.45793665E-05  2.15126074E-06  8.53022276E-07
  2.01804033E-06 -1.53671660E-05 -4.21798202E-06 -2.11430939E-05 -3.45969941E-07
  2.71827256E-05  1.45682758E-06  3.66563059E-07 -5.14986809E-06  2.78425442E-05
 -7.75687579E-07 -3.52518529E-06  3.23070178E-05 -2.54131823E-06  1.60680269E-06
  1.36945209E-06 -5.74837506E-06  9.29387807E-07 -1.35110762E-05 -5.69789549E-07
 -5.39682015E-07 -1.55251070E-06  6.98041718E-06  7.81095401E-07 -1.69778657E-05
 -2.75679770E-08  5.61255853E-06 -1.89260258E-05  3.01580438E-06  1.68952237E-06
  2.52187622E-06 -4.44287306E-05 -2.44877756E-05 -3.27945905E-06  1.02760806E-06
  1.65957670E-05 -9.40571034E-07  5.39351373E-06  1.59443952E-06 -1.23450173E-05
 -3.44211736E-07 -5.03384118E-06  8.86389821E-06  3.12571751E-07 -7.58934406E-07
  9.47014574E-07 -1.37768081E-05 -3.84242437E-06 -1.27133699E-05 -8.91781753E-07
 -3.45029730E-06 -1.74888525E-06  1.48858833E-05 -1.29860721E-06  1.84307688E-06
 -8.28704799E-06  4.39697326E-06  1.27175087E-07  2.81668546E-05 -5.02040424E-06
 -3.31975920E-05  4.22817864E-04 -7.42956338E-05 -5.01209064E-04 -9.22182560E-05
  2.24812247E-05  1.66318800E-04  3.06729866E-05  7.39308769E-07  4.48899754E-06
 -9.88033079E-06  3.06105756E-06 -3.00702603E-04 -1.07460502E-04 -2.63461271E-05
  1.60250089E-04 -3.10042521E-05  6.30160113E-04  4.98374448E-05  7.11825875E-04
  5.45448720E-06  3.30841743E-05  3.27379028E-04  2.21567370E-03  1.74726044E-04
  2.07671081E-03  2.95801209E-04 -2.26991529E-04 -3.79615118E-04  4.64842151E-05
  3.60568846E-04  1.23368954E-05  5.09493834E-04 -8.44500229E-05 -1.54789652E-04
  4.90960464E-04  2.21581399E-04  3.13058845E-03 -5.95881076E-04  1.39637497E-04
  1.57072132E-05  3.31513636E-04  7.17110285E-05  2.98638904E-05  5.07807432E-05
  7.27081810E-04  1.34990165E-04  4.62901860E-04 -1.30939106E-04  2.72875629E-05
 -5.32788715E-05 -1.94360938E-05  4.96700745E-05  1.17305052E-05  1.60184821E-05
  1.67790922E-05  4.35825297E-05  2.40399634E-04  2.08122868E-04  3.07111264E-04
  3.62161832E-04  9.96367100E-05  9.86961382E-06  3.71214446E-04  6.07521653E-05
 -3.15453847E-05  4.91474612E-05  7.35791067E-04 -1.16122548E-04  3.91953199E-04
 -1.48853348E-04 -9.62608155E-06  2.29011759E-05 -1.68989857E-05  4.42279734E-05
 -2.56497407E-05  8.69607362E-06 -1.26356006E-05  1.07938126E-04  2.67570121E-04
 -1.13142939E-04  1.77222149E-04 -3.74730724E-04 -9.32478184E-05 -4.49068787E-05
 -4.21213168E-05 -6.04807262E-05  5.91486979E-06 -2.65508583E-05 -7.90587527E-04
  7.56215996E-05 -3.91908544E-04  2.02895892E-04 -4.02643848E-06  1.68361506E-04
 -2.36360653E-05  1.03179487E-05 -4.75105221E-06 -1.07325817E-05 -9.93946577E-07
  4.21915187E-04  2.42949986E-04  5.45761930E-06 -4.22132948E-04  1.17846011E-04
 -5.23968838E-05 -1.17274159E-05 -5.06656254E-04  1.86210661E-05 -1.23341746E-05
 -2.91506536E-05 -2.87942554E-05  8.96070061E-06 -3.93543611E-06 -2.63899394E-04
  4.84677062E-05 -1.09267425E-04 -6.88672272E-05 -1.05739259E-04  3.02944648E-06
  5.08598409E-07  4.55041462E-06  2.34773493E-04 -1.32638195E-04 -3.38069376E-05
 -6.77097314E-04  1.82323589E-04 -1.55536710E-07 -3.90994446E-06  1.71359840E-05
 -6.05817011E-07  4.16976247E-07  3.46901044E-06  1.88236510E-05 -3.05270115E-06
 -2.45538256E-05  5.45190248E-05 -5.18219821E-04 -1.36474679E-03  8.26408351E-04
 -6.84147597E-05  1.57230432E-04  2.16768887E-03 -2.35625201E-04 -2.01691119E-04
 -5.41049586E-07 -2.10094824E-05  1.17677559E-04  3.25608287E-06  5.42505719E-06
 -9.01113869E-06  1.04993114E-07  9.59520607E-05  8.64611284E-05 -3.20220222E-05
  1.18670527E-04  5.16592730E-04 -3.36058309E-05 -5.24027529E-05  2.63883899E-05
  3.34789298E-04 -2.58270352E-04  1.81339814E-04 -2.49549515E-06  5.72521125E-06
  9.06443629E-05  4.13960853E-06 -2.65059992E-06  3.97577841E-07  3.40762955E-05
 -3.43598967E-05  4.33108632E-06 -1.15023193E-06  1.59225034E-06  7.08331344E-05
  2.29515180E-06  4.61531646E-07 -4.84441799E-07  3.01031216E-05  3.01416364E-05
 -1.52111674E-05 -1.03664262E-06 -1.99956285E-05  1.14641299E-04  6.15339642E-06
 -5.61049162E-06 -7.73866530E-06 -2.49606780E-05 -6.32835465E-05  1.18045945E-04
 -3.60970038E-05  1.22252664E-04  5.87290121E-04 -1.85997891E-05  6.67855151E-05
  1.83099960E-05  3.88205350E-04  2.77116211E-04  1.61101607E-04 -1.24837515E-06
  9.55916476E-06  2.20722032E-05  5.70170430E-06 -6.46797384E-07 -1.17894911E-06
 -8.81582378E-05 -8.69340725E-07 -6.66308805E-05 -5.52284099E-06 -1.13098170E-05
  1.31174671E-04  4.21263963E-05 -7.91619900E-06  3.56989139E-05  7.92319000E-05
 -1.34937284E-05  7.02489210E-05  3.17445373E-06 -1.70178420E-05 -4.44032145E-05
  1.80965680E-06 -2.39694424E-06 -1.32759562E-05 -1.52655754E-05 -5.31603969E-06
 -1.08749824E-04  9.98567320E-06 -1.60041286E-05  1.89058446E-04 -1.73494850E-04
  1.01688641E-05 -1.26765009E-04 -5.66555869E-04  1.59113526E-05 -3.96225772E-04
  7.61366799E-07 -6.73691017E-06 -5.16709431E-06  3.37152940E-06  9.10510314E-06
  3.06186149E-06  6.91063188E-05 -1.09878038E-05 -4.50074172E-05  3.89404703E-06
 -1.49907551E-05 -1.40548612E-04  1.43459656E-05  7.08525751E-06  1.83786462E-05
 -6.71667982E-05 -2.55766142E-06  5.64967730E-05 -9.59981837E-08 -2.33168792E-05
  1.00897991E-04 -1.75348187E-05  4.21904017E-06  6.53634886E-06  1.76842906E-04
 -7.01197420E-06 -4.38395720E-06  1.66705127E-06  4.98880935E-05 -2.47179012E-04
  5.80901277E-05  1.15576875E-06  1.04447935E-04 -2.60446264E-04 -1.59320851E-05
 -1.12674817E-05  2.29417926E-06 -8.78127120E-06 -1.36237064E-04  3.23510486E-05
 -4.93003103E-06  1.69077869E-05 -6.01330125E-05  1.02368359E-05  5.45094195E-05
  4.30528653E-07 -6.64925729E-06  4.81661594E-06  9.23173524E-07 -8.81415161E-06
  3.85326275E-06  7.23796459E-05 -2.80293031E-06 -6.97046377E-05  4.69544147E-06
 -2.51059928E-05  3.12496978E-05  6.13623946E-06 -3.77605564E-06 -2.57950702E-05
 -2.12613689E-04 -8.41329410E-07 -2.22096951E-04  1.84341858E-03  5.20733272E-05
 -9.35997161E-03  2.26577593E-03  4.87615945E-03 -1.22764898E-02  4.32218065E-03
  1.04693211E-02 -2.67336698E-02 -4.69713587E-08 -3.27417490E-06  1.17397131E-05
 -7.45123723E-07 -3.17777973E-06 -1.41334117E-07  1.48280576E-05  3.28495870E-05
  9.27497679E-06 -2.37597341E-08 -6.42880066E-07  3.28099883E-06 -4.23757090E-07
 -2.25763382E-06 -2.70403131E-07  8.16346179E-06  8.37016030E-06  9.25414923E-06
 -9.04767472E-07  1.11369422E-05 -4.37686567E-07 -2.57809579E-06 -1.06810139E-07
 -3.07964467E-06  4.99022121E-07  6.53504767E-06 -3.98674208E-05 -3.93753206E-06
  1.06116015E-06 -4.60754404E-06  3.38974610E-05 -1.07205084E-05  5.09131984E-05
 -4.18270464E-07 -1.36374140E-05 -4.51996090E-06  1.47297247E-06  1.27846675E-06
  1.61377964E-05 -4.09360254E-07 -1.57841381E-06  3.54201006E-05  1.00476036E-06
  4.39267560E-07 -1.97619182E-06 -1.40281840E-05  1.15227398E-05  2.73745062E-06
 -1.27614407E-06 -5.98550248E-06  2.20493320E-06 -1.46902225E-05 -1.43043398E-06
 -5.05113038E-06 -3.73811510E-07 -4.71162171E-06  1.42212354E-05  1.42417941E-06
 -2.37288320E-07 -2.42276690E-06  1.08843038E-06 -1.58965663E-06  1.04571791E-05
  6.95932687E-08 -1.01859422E-05 -7.99825395E-07  2.44264787E-06 -3.84752284E-07
 -1.87262860E-06 -2.21167845E-04  1.09469823E-03 -5.51512016E-03 -1.03303229E-03
  4.29946471E-05  4.10471287E-03 -5.67523217E-04  2.19109922E-03  1.06592009E-03
  7.45816581E-04  1.68565146E-03  4.31302213E-04 -1.53370257E-03  7.50440750E-04
  1.71681169E-03  1.01362001E+00 -3.39454330E-02  2.73320260E-03 -4.03155559E-04
 -4.08790987E-05  3.79891221E-04  1.48365790E-04  1.65982551E-03 -3.33616814E-03
 -8.25819019E-03 -2.06641680E-02 -8.26144525E-03 -2.08689846E-02 -7.77472075E-03
 -2.39691429E-02 -2.12630781E-04  1.15633744E-03 -6.13951740E-03 -1.72753626E-03
 -2.42940221E-03  2.96772441E-03 -1.88814003E-03 -1.63495350E-03 -9.56237543E-04
  4.43593219E-04 -1.60346392E-03  7.66288083E-04  1.88095792E-03  6.93114822E-04
  1.97931091E-03 -2.21003004E-04  1.12782112E-03 -5.35957131E-03  7.85988173E-04
 -1.87959538E-03  3.71726193E-03  2.14276801E-03 -8.83886224E-04  4.60046685E-04
  4.23811858E-04 -1.47035939E-03  7.29821244E-04  1.90651312E-03  7.43165109E-04
  1.82849320E-03  6.43081951E-04  5.93311121E-05  7.01423527E-04 -1.22782995E-05
 -3.15873385E-05 -3.32396972E-04 -2.22388927E-03 -1.70961721E-04 -2.08822056E-03
 -2.94075634E-04  2.22728125E-04  3.78054353E-04  4.62368956E-05  3.69573454E-04
  1.08586178E-05  5.13371646E-04 -8.36135067E-05 -1.41091916E-04  5.20972666E-04
  2.14142611E-04  3.11218919E-03 -5.74605476E-04 -7.76137214E-06  4.51402241E-06
 -6.63404569E-07 -2.78011938E-05  4.78381384E-06  3.27970912E-05 -4.19410313E-04
  7.12638420E-05  4.94977363E-04  9.14767492E-05 -2.16351084E-05 -1.65753048E-04
  3.03190100E-05  4.12273017E-07  4.35406471E-06 -9.89969267E-06  2.88605747E-06
 -2.97685014E-04 -1.07427935E-04 -2.54124286E-05  1.58281696E-04 -2.98032700E-05
  9.87684153E-05  9.43032088E-06  3.69243448E-04 -6.04188026E-05  3.13988664E-05
 -4.89174248E-05 -7.35357429E-04  1.15789493E-04 -3.93875766E-04  1.50030993E-04
  1.01082298E-05 -2.20452585E-05 -1.67936652E-05  4.38308170E-05 -2.52952862E-05
  8.51263155E-06 -1.27316409E-05  1.09191632E-04  2.64727792E-04 -1.14987643E-04
  1.76692340E-04 -3.73500854E-04  1.39063916E-04  1.54875632E-05  3.33026584E-04
 -7.12672895E-05 -2.98926424E-05 -5.07785907E-05 -7.24569023E-04 -1.34555504E-04
 -4.63091286E-04  1.30308056E-04 -2.71635883E-05  5.29604252E-05 -1.88685092E-05
  4.98015653E-05  1.15732234E-05  1.63406729E-05  1.71851275E-05  4.54403539E-05
  2.38879830E-04  2.08159976E-04  3.07048579E-04  3.57522553E-04 -5.14381106E-05
 -1.14878556E-05 -5.00121579E-04 -1.82008483E-05  1.20046653E-05  2.87009867E-05
  1.88209675E-05 -6.63180179E-06  5.68667818E-06  2.64793284E-04 -4.89027156E-05
  1.09291734E-04 -6.75496542E-05 -1.04261178E-04  2.99356096E-06  1.09835366E-06
  4.13085415E-06  2.28867389E-04 -1.29950423E-04 -3.45587339E-05 -6.67035386E-04
  1.82054967E-04 -9.22325460E-05 -4.50814628E-05 -3.80292719E-05  5.93593573E-05
 -5.81364490E-06  2.61547804E-05  7.71309017E-04 -7.62473596E-05  3.81869204E-04
 -1.99979581E-04  4.35670931E-06 -1.66006127E-04 -2.35457870E-05  1.05393284E-05
 -4.75444033E-06 -1.06265120E-05 -9.62972290E-07  4.13260202E-04  2.42018798E-04
  3.49563787E-06 -4.14032994E-04  1.17251856E-04  5.27984648E-05 -5.20817806E-04
 -1.35564724E-03 -8.47891341E-04  6.92143656E-05 -1.56035713E-04 -2.21459088E-03
  2.31971695E-04  2.04195483E-04 -1.94758317E-07 -3.76189673E-06  1.77204973E-05
  5.92672471E-07 -4.02985824E-07 -3.49655581E-06 -1.87456304E-05  2.97236629E-06
  2.45050712E-05 -3.20032541E-05  1.18924025E-04  5.15360261E-04  3.42494879E-05
  5.24511906E-05 -2.64607205E-05 -3.29355759E-04  2.56749914E-04 -1.81029066E-04
 -5.51254967E-07 -2.10068976E-05  1.17604914E-04 -3.20229459E-06 -5.42542238E-06
  8.81585694E-06 -4.37785464E-07 -9.56781172E-05 -8.58876539E-05 -1.17669205E-06
  1.70782153E-06  7.09219199E-05 -2.27389484E-06 -4.05572624E-07  5.10737736E-07
 -2.97239651E-05 -3.02018299E-05  1.46931335E-05 -2.52281930E-06  5.86334568E-06
  9.10046541E-05 -3.95871728E-06  2.57457184E-06 -2.82925038E-07 -3.30277513E-05
  3.42315637E-05 -4.20430536E-06 -3.60115617E-05  1.22990309E-04  5.81094950E-04
  1.77439678E-05 -6.65094441E-05 -1.86189135E-05 -3.90936050E-04 -2.74949684E-04
 -1.57398514E-04 -1.05641942E-06 -2.01916522E-05  1.15522503E-04 -6.02881303E-06
  5.66840972E-06  7.59636728E-06  2.34147675E-05  6.23518567E-05 -1.17705643E-04
 -5.34600340E-06 -1.16324521E-05  1.28246717E-04 -4.11426806E-05  7.77958405E-06
 -3.49911636E-05 -7.90570973E-05  1.41961531E-05 -6.84544234E-05 -1.28717668E-06
  9.66417130E-06  2.28705102E-05 -5.52188133E-06  6.27907114E-07  1.23481994E-06
  8.71148941E-05  5.20456551E-07  6.58984269E-05  9.50645893E-06 -1.43115671E-05
  1.93746477E-04  1.73428609E-04 -9.63262304E-06  1.25691157E-04  5.60567357E-04
 -1.53758344E-05  3.88901147E-04  3.11228212E-06 -1.73881687E-05 -4.13829079E-05
 -1.85699384E-06  2.32555422E-06  1.33064901E-05  1.36627367E-05  5.89532930E-06
  1.06700368E-04  3.76529984E-06 -1.49092187E-05 -1.37573061E-04 -1.42677056E-05
 -6.65935064E-06 -1.81282902E-05  6.83937889E-05  3.55389912E-06 -5.68777522E-05
  7.37874998E-07 -6.44213563E-06 -6.23066252E-06 -3.37571607E-06 -8.89566511E-06
 -2.96539510E-06 -6.74102632E-05  9.59245976E-06  4.56689449E-05  1.34506450E-06
  5.11571519E-05 -2.42173643E-04 -5.89296060E-05 -1.29471674E-06 -1.03839753E-04
  2.55957647E-04  1.19414574E-05  1.44410691E-05 -1.30389744E-07 -2.29207859E-05
  9.98238697E-05  1.71437886E-05 -4.19016183E-06 -6.33847387E-06 -1.75484682E-04
  6.48315733E-06  3.94961401E-06  4.49032047E-07 -6.80428611E-06  3.76968474E-06
 -1.08895970E-06  8.75248299E-06 -3.88154254E-06 -7.07581783E-05  3.24934493E-06
  7.00621633E-05  2.27699680E-06 -9.04043482E-06 -1.34549033E-04 -3.17302634E-05
  4.63980513E-06 -1.67466994E-05  5.89309531E-05 -1.15107213E-05 -5.45099392E-05
  4.83885954E-06 -2.57228805E-05  3.14675843E-05 -5.31070293E-06  3.68129513E-06
  2.66584069E-05  2.15636761E-04 -2.22090024E-07  2.23643778E-04 -4.58874627E-08
 -3.25070951E-06  1.15786104E-05  7.72317779E-07  3.11633845E-06  1.76023086E-07
 -1.50645119E-05 -3.23863146E-05 -9.58857151E-06  1.84678715E-03  4.79861558E-05
 -9.38673582E-03 -2.27042249E-03 -4.81482404E-03  1.23141490E-02 -4.32816969E-03
 -1.03354358E-02  2.68024933E-02 -2.21154642E-04  1.12764564E-03 -5.35893952E-03
 -7.88137714E-04  1.85459575E-03 -3.73255265E-03 -2.14915928E-03  8.65631345E-04
 -4.80122328E-04  7.29809756E-04  1.90221963E-03  4.23603214E-04 -1.46711796E-03
  7.42116301E-04  1.82993663E-03 -2.12811974E-04  1.15353487E-03 -6.13419126E-03
  1.72582517E-03  2.42320787E-03 -2.97684788E-03  1.87292263E-03  1.65162768E-03
  9.48173188E-04  4.42890566E-04 -1.60304974E-03  6.90444055E-04  1.96769647E-03
  7.64674252E-04  1.88077016E-03 -2.21499608E-04  1.10174568E-03 -5.51879878E-03
  1.04031934E-03 -5.59720901E-05 -4.10238400E-03  5.75981817E-04 -2.19365556E-03
 -1.04989745E-03  7.49663739E-04  1.68712043E-03  7.50661791E-04  1.72669670E-03
  4.29879533E-04 -1.53865059E-03  1.01362148E+00 -3.39493286E-02  2.76114196E-03
  4.10426075E-04  3.62881560E-05 -3.70916732E-04 -1.34035444E-04 -1.66138983E-03
  3.34716178E-03 -7.76846270E-03 -2.40201811E-02 -8.25192983E-03 -2.08620060E-02
 -8.25823879E-03 -2.06537515E-02 -4.14999901E-07 -1.69556516E-06  3.58104033E-05
 -1.05476121E-06 -4.19317385E-07  1.95806037E-06  1.38870505E-05 -1.14771753E-05
 -2.64200172E-06 -1.28570114E-06 -6.19064547E-06 -1.44764581E-06 -5.06591836E-06
  2.26361201E-06 -1.51495837E-05 -3.69137072E-07 -4.65335626E-06  1.43389367E-05
 -1.40911501E-06  2.06838987E-07  2.38060923E-06 -7.65364445E-07  1.82941279E-06
 -1.02389086E-05 -3.93494623E-07 -1.87240848E-06 -7.68797544E-07  2.05151028E-06
  9.87130303E-08 -1.01276748E-05  4.98003007E-07  6.46256234E-06 -3.97259388E-05
  3.90322854E-06 -1.05898016E-06  4.48911849E-06 -3.30003611E-05  1.04038842E-05
 -5.03057444E-05 -3.84951417E-07 -1.35854691E-05  1.28115611E-06  1.54478141E-05
 -4.65815182E-06  2.23511000E-06 -1.63694692E-08 -5.31855741E-07  3.07863095E-06
  4.31194323E-07  2.22793739E-06  2.99233460E-07 -7.93079157E-06 -8.12217006E-06
 -9.01175613E-06 -4.10799287E-07 -2.50285038E-06 -8.70279718E-07  1.08340965E-05
 -8.00879586E-08 -3.08356218E-06  2.39442250E-04 -2.52067695E-04  1.10524403E-03
  1.90419485E-04 -8.49619401E-06  8.81311165E-05 -1.22694203E-03  1.47392495E-04
  1.93256899E-03  3.35485270E-04  9.87648337E-05 -6.09883142E-05  2.40559049E-04
 -3.82671775E-04  9.38278449E-05  2.09000972E-04 -9.06319809E-05  1.01042944E-03
 -8.04346864E-04  3.65994475E-04  1.26513909E-03 -3.60758637E-04 -1.10216198E-04
 -2.95449901E-05 -2.80224982E-05  3.19423188E-05 -7.87973436E-06 -2.03835918E-05
  4.51293886E-04 -1.06990317E-04 -2.63162156E-04 -1.78891580E-04  3.47005305E-05
  2.68899664E-04 -1.37815423E-05  3.64903150E-05 -1.76500112E-06  1.90229852E-05
  8.61994887E-08  1.08713405E-04 -5.33272407E-05  2.33943352E-07 -2.57784086E-04
  5.90766062E-05  2.15838395E-04  8.00036090E-05  7.38240888E-05 -1.07421793E-04
  4.44103139E-05  1.85203072E-05 -1.16072940E-04 -7.70751949E-05 -2.82647027E-05
  1.52859353E-04 -8.88309331E-06 -9.44554001E-06 -9.60470520E-06 -1.37314325E-05
 -6.91869817E-06  6.44693254E-06  6.41053406E-06  3.40313375E-05  3.87632599E-05
 -1.82129041E-05  2.83430903E-07 -1.13817468E-04  2.72520530E-04  8.65477980E-05
 -9.74028338E-06 -1.16677855E-04 -2.08589696E-05  2.15664027E-05  7.30011993E-05
 -1.82451937E-05 -1.07840682E-04  9.86023055E-05 -1.00761768E-05  2.32468165E-05
 -9.31381731E-06 -9.13656159E-06  6.79212688E-06  9.02631328E-06 -2.37036981E-05
 -2.50858817E-06  3.54801029E-05  6.29901990E-05  5.18390229E-05  1.06220588E-04
  4.53772894E-04 -2.86855864E-04  1.13874709E-03  2.20865550E-04 -1.89895862E-05
 -5.74476849E-05 -8.75211039E-04 -8.33411327E-05 -1.31860821E-03 -5.75492811E-04
  1.09228981E-04  1.77423596E-05  5.88873424E-07  3.34846435E-04  1.48247197E-05
  4.36005700E-04 -5.80147016E-05  4.55351564E-04  4.55467950E-04  1.54091697E-04
  1.80497738E-03 -3.13476746E-04 -1.02672117E-04 -1.99421012E-05 -2.09338665E-04
  2.52221456E-05 -6.16360737E-06 -6.40424895E-06  1.13759132E-04 -7.57645994E-05
 -1.17935757E-04  1.51864058E-05 -2.02805348E-06 -4.29301172E-06  7.81332096E-06
 -3.68047569E-05  2.01981532E-06  3.05653359E-06 -6.12627426E-06 -1.13209961E-04
  4.58139519E-05 -2.82533549E-05 -7.97732467E-06  3.29080379E-05  3.54096680E-05
 -6.47505421E-05 -2.51357149E-04  9.64875321E-05 -3.64830869E-05 -2.11288739E-04
  2.82289477E-04 -5.19277037E-05 -1.76269547E-04  1.79462933E-06 -1.99084029E-05
  5.68782116E-05 -1.07784752E-05  1.33733296E-06  5.77813832E-06  2.74800985E-05
 -1.45554215E-06 -1.44714086E-05 -2.18861651E-05  1.27633844E-04  2.20908166E-04
  4.56307633E-05  8.45455007E-06 -2.40715686E-05 -2.97582401E-05 -3.03075478E-05
 -4.03171976E-04  4.98082675E-06 -1.52804105E-05 -3.68759972E-05  2.88017687E-06
 -1.76866270E-05  2.30983989E-05 -7.54638036E-05 -3.69184045E-05  4.53321679E-05
  5.80844829E-06 -1.79671519E-05 -4.97069766E-05 -1.68254270E-05 -6.38964298E-06
  3.90201979E-06 -3.74951318E-05 -3.38980862E-05  1.45121287E-06  4.17473492E-06
 -1.15783489E-05 -3.11644350E-05 -1.85778426E-05  1.32051256E-05  2.82781764E-06
 -4.77659996E-05  3.83221587E-05 -9.64564446E-06 -2.54294728E-05  1.26054578E-04
  3.00634754E-04  3.37370233E-05 -2.21111232E-05 -2.98838590E-05 -1.25005274E-05
 -6.77571469E-05 -4.11093281E-04  3.48986403E-06 -1.04950303E-05 -2.87387513E-05
  3.14259668E-06  1.49374063E-05  1.47248528E-05 -7.08965256E-05  3.36504542E-05
  1.20538450E-06  3.32724719E-05 -1.19716140E-04 -2.65355231E-04  7.54241672E-05
  1.69632078E-05  2.26932614E-04  4.16068869E-05 -2.47984682E-06  2.08142863E-05
  1.76368232E-06 -1.97326425E-05  3.93010727E-05 -1.17169696E-05  1.18951822E-06
  6.63415300E-10  3.09973049E-06  2.83869264E-07 -1.09759241E-05  7.44893956E-05
 -5.10120066E-04 -1.75468697E-03 -7.41571067E-04  8.64682636E-05  8.70677539E-05
 -3.01396615E-03  3.43085545E-04  5.69890595E-04  1.70370633E-06  7.24156442E-06
 -7.65099484E-05 -3.00959079E-06  2.09929487E-06 -4.08320888E-06 -3.63835629E-05
  2.08305076E-07 -3.59367528E-05 -2.33941201E-05  1.31670016E-04  2.81808325E-04
  6.43094316E-05 -8.15189120E-06  1.69556679E-05 -7.12969015E-06  2.13368867E-05
  3.83991491E-04  5.76842057E-06 -2.56148147E-05 -1.15790806E-05  7.34709895E-07
 -2.48701418E-05 -2.33521742E-05 -7.50409651E-06 -4.29390986E-05 -6.17500364E-06
  1.86439312E-05 -9.87313573E-05 -8.89102934E-05  5.93363844E-05 -4.11145699E-06
 -4.85657147E-05  9.24249474E-05  3.03029132E-05  4.07042988E-05  2.15195851E-05
 -7.56415129E-05 -1.96384985E-04  7.88765838E-05  2.68725049E-06  6.11683667E-05
  2.00501710E-04  3.92746008E-06 -1.02580613E-06  4.25561254E-06 -2.15593545E-05
  3.51372459E-06  2.50611786E-06  1.50694569E-05 -2.02312051E-05  5.15936100E-06
  3.02238978E-05  2.60309708E-05 -2.65886763E-05  1.34649023E-04  3.40276252E-04
  5.49225036E-05 -1.17296401E-06  2.48141232E-05  3.77518047E-05  4.49099928E-05
  3.81833001E-04 -6.11067987E-06  1.69854087E-04 -4.84169081E-04 -9.66325356E-05
  7.46846325E-06 -6.77230175E-06  3.27658586E-04 -3.54785176E-05 -1.38210342E-04
 -2.04261731E-07 -3.69746938E-06  2.80677766E-05 -3.31967767E-06 -1.94908903E-07
  1.23622127E-06  1.11706579E-05  1.30389806E-06 -4.84189698E-06  1.84881878E-03
  1.07837581E-04 -9.74732480E-03 -8.04492631E-03 -6.17989028E-03 -8.73397767E-03
 -1.69668653E-02 -1.37459313E-02 -1.94192070E-02 -2.21510382E-04  1.16367051E-03
 -5.31074405E-03  1.19547436E-03  2.34328285E-03  3.34536965E-03 -1.69312289E-03
  9.38287534E-04  1.40338047E-03  4.38781948E-04 -1.53928764E-03  7.44400275E-04
  1.85247295E-03  7.39762073E-04  1.83774828E-03  1.01362421E+00 -3.39702690E-02
  3.28414961E-03  6.18506534E-04  7.26403467E-05  9.21389011E-05 -1.94770082E-03
 -2.04186563E-03 -3.04538591E-03 -8.23970357E-03 -2.07311309E-02 -7.66649307E-03
 -2.48523835E-02 -8.26067350E-03 -2.07714256E-02 -2.21037172E-04  1.10214765E-03
 -5.77344676E-03  2.97792760E-03  4.00031419E-04  2.98725842E-03  1.14299933E-03
 -2.11345327E-03  8.01135988E-04  4.44789657E-04 -1.54394703E-03  7.52387390E-04
  1.78289667E-03  7.58990932E-04  1.75862154E-03 -2.15539980E-04  1.16847650E-03
 -6.06315006E-03  2.91802261E-03  2.72002724E-03  1.36204377E-03  1.00227585E-03
  1.57874345E-03 -1.76317115E-03  6.96721935E-04  1.97512008E-03  4.49642504E-04
 -1.52739635E-03  7.70289188E-04  1.75460016E-03 -8.27620538E-08  1.80505738E-06
 -2.68849439E-05  2.37933903E-06 -9.64162625E-07 -1.08758269E-07 -1.89783337E-05
 -7.04606884E-06 -4.15293018E-07 -1.85512473E-06  2.38541593E-05 -1.19931563E-06
  1.69465238E-05 -6.84321961E-06  2.65712138E-05  1.84976164E-07  5.40453497E-06
 -4.31082003E-05  5.06217982E-06  1.91612238E-06 -1.08225708E-06 -2.08700848E-05
 -1.36045594E-05 -1.30155809E-05 -9.51378225E-07  1.34887995E-05 -2.05635863E-06
  3.54893900E-05 -1.16421740E-05  4.27625461E-05  2.54755263E-07  6.98582367E-06
 -4.20512209E-05  6.60775466E-06  1.75335911E-06  1.20564721E-06 -3.00245492E-05
 -6.03801676E-06  5.92215458E-07 -1.72428104E-06  2.44522204E-05 -8.56537695E-07
  1.98394852E-05 -7.70472823E-06  3.21305493E-05 -3.97882491E-07 -8.09535589E-06
  6.23266421E-06  2.03310251E-06 -7.66026934E-07 -4.72356851E-07 -1.16557030E-05
 -3.15135761E-06 -2.45662436E-06 -1.76211277E-06  4.33467358E-06 -2.07646922E-06
  1.08127635E-05 -1.93267363E-06  2.84283567E-06 -1.09803577E-04 -2.97063401E-05
 -2.85963751E-05 -3.24703415E-05  8.00588565E-06  2.07781852E-05 -4.55460484E-04
  1.08900977E-04  2.69133000E-04  1.80439814E-04 -3.51363029E-05 -2.71276314E-04
 -1.46424666E-05  3.58138998E-05 -1.95392056E-06  1.95083912E-05 -1.79957347E-07
  1.13138123E-04 -5.33777671E-05  1.43189601E-06 -2.59458869E-04  6.02556670E-05
  2.43842452E-04 -2.48049885E-04  1.10076361E-03 -1.86076220E-04  7.14468741E-06
 -9.09840950E-05  1.19907778E-03 -1.49489171E-04 -1.94693968E-03 -3.35990277E-04
 -9.44856720E-05  6.53440038E-05  2.41531223E-04 -3.81484676E-04  9.36958853E-05
  2.05425794E-04 -8.95523458E-05  1.02273542E-03 -7.82744196E-04  3.61070067E-04
  1.23468897E-03 -3.37988751E-04  2.72732453E-04  8.67164864E-05 -9.84518251E-06
  1.16286841E-04  2.07314132E-05 -2.21925511E-05 -7.89432798E-05  1.70656890E-05
  1.03278959E-04 -9.77260298E-05  9.51888328E-06 -2.28892230E-05 -8.41435979E-06
 -9.97397116E-06  5.93019421E-06  9.13130684E-06 -2.36001336E-05 -3.01942076E-07
  3.24484784E-05  6.13481767E-05  5.06619084E-05  1.01626083E-04  2.15316200E-04
  7.95404913E-05  7.31925806E-05  1.07276355E-04 -4.44684068E-05 -1.91394365E-05
  1.09846398E-04  7.57475730E-05  2.35402106E-05 -1.51867104E-04  8.51617409E-06
  9.02660496E-06 -9.81471278E-06 -1.45228040E-05 -5.84694972E-06  6.18740010E-06
  6.77210970E-06  3.31563025E-05  3.47939164E-05 -1.62080479E-05 -1.33455494E-06
 -1.11215401E-04 -1.02489342E-04 -1.99956553E-05 -2.05519807E-04 -2.40902575E-05
  6.11648950E-06  6.74428823E-06 -9.91167677E-05  7.60081298E-05  1.26043370E-04
 -1.85850435E-05  1.68054535E-06  1.49599355E-06  8.63937251E-06 -3.69235130E-05
  2.29884941E-06  2.82667147E-06 -6.15897590E-06 -1.21050723E-04  4.35484645E-05
 -2.95622896E-05 -5.86638347E-07  3.19098693E-05  4.54822235E-04 -2.89970210E-04
  1.14541529E-03 -2.26820281E-04  1.89352248E-05  5.61230067E-05  9.15495172E-04
  7.65332342E-05  1.30992110E-03  5.75836078E-04 -1.08572655E-04 -1.67967094E-05
 -4.05304227E-07  3.35532614E-04  1.51479718E-05  4.43157075E-04 -5.93866801E-05
  4.44009060E-04  4.62558326E-04  1.51297189E-04  1.83628393E-03 -3.05087951E-04
  1.77510931E-06 -1.97930669E-05  5.71831322E-05  1.08347462E-05 -1.36621656E-06
 -5.91970378E-06 -2.77610099E-05  1.77003333E-06  1.50156706E-05  3.43729716E-05
 -6.15038445E-05 -2.40196273E-04 -9.50392185E-05  3.52909410E-05  2.08673972E-04
 -2.77462046E-04  4.91796016E-05  1.72171399E-04  4.98772861E-06 -1.52134437E-05
 -3.76204462E-05 -3.01931603E-06  1.76651836E-05 -2.28639229E-05  7.55725776E-05
  3.64985486E-05 -4.60191535E-05 -2.16038866E-05  1.26715213E-04  2.16823504E-04
 -4.53151091E-05 -7.52514777E-06  2.33974965E-05  2.35291714E-05  3.36838538E-05
  4.02882830E-04  4.17278760E-06 -1.15432549E-05 -3.12634819E-05  1.85315827E-05
 -1.31894957E-05 -2.95618354E-06  4.71461279E-05 -3.82093743E-05  9.51193737E-06
  5.82887204E-06 -1.81085383E-05 -4.99027880E-05  1.69117990E-05  6.41159856E-06
 -4.03912862E-06  3.72739586E-05  3.37549286E-05 -1.41514993E-06  3.54560753E-06
 -1.10008240E-05 -2.87678212E-05 -3.35345775E-06 -1.51735365E-05 -1.47416499E-05
  7.20135704E-05 -3.28037796E-05 -2.73210057E-06 -2.51062662E-05  1.25427322E-04
  2.91550856E-04 -3.29875128E-05  2.07437552E-05  2.94361637E-05  1.55175569E-05
  6.44619614E-05  4.07554007E-04  1.78204618E-06 -1.98618832E-05  3.93930890E-05
  1.15591473E-05 -1.18781817E-06 -5.43905476E-08 -1.78935344E-06 -1.23660448E-08
  1.20117108E-05  3.40403035E-05 -1.23559680E-04 -2.73015478E-04 -7.58965759E-05
 -1.76957974E-05 -2.29928157E-04 -4.13844393E-05 -8.15592241E-07 -2.34846484E-05
  1.65990630E-06  7.20963339E-06 -7.49988707E-05  3.05238330E-06 -1.94914778E-06
  4.05763843E-06  3.75635645E-05 -7.42566689E-07  3.79674776E-05  7.43331787E-05
 -5.11527758E-04 -1.75591186E-03  7.46311738E-04 -8.71002478E-05 -8.42878501E-05
  3.02767082E-03 -3.35124606E-04 -5.74779132E-04  5.77103823E-06 -2.52329817E-05
 -1.28837550E-05 -6.68897549E-07  2.46362739E-05  2.33702215E-05  5.61801117E-06
  4.44517268E-05  5.99168964E-06 -2.37776593E-05  1.33025819E-04  2.90367487E-04
 -6.60531415E-05  7.03477727E-06 -1.76282236E-05  7.33964789E-07 -2.24065041E-05
 -3.85524823E-04  2.14815230E-05 -7.53132956E-05 -1.98187948E-04 -7.81349402E-05
 -2.49128691E-06 -6.24500591E-05 -2.01278116E-04 -5.25177339E-07  1.82756573E-06
  1.85672389E-05 -9.87322771E-05 -8.46720292E-05 -5.99630608E-05  4.43904405E-06
  4.75415149E-05 -8.82388230E-05 -2.69787969E-05 -4.12673434E-05 -2.69257665E-05
  1.36165531E-04  3.44081706E-04 -5.60450552E-05  2.22419598E-06 -2.58468780E-05
 -3.39024941E-05 -4.36755541E-05 -3.83255880E-04  4.29684951E-06 -2.17445508E-05
  3.01329472E-06 -2.33389690E-06 -1.51373091E-05  2.04761316E-05 -6.13744296E-06
 -3.05474574E-05 -2.55008728E-05 -6.13579652E-06  1.70189311E-04 -4.84814039E-04
  9.66643298E-05 -7.65929909E-06  5.71651438E-06 -3.28658700E-04  3.77758674E-05
  1.33872554E-04  1.85102646E-03  1.05113641E-04 -9.76805772E-03  8.10428499E-03
  6.08986853E-03  8.75137456E-03  1.70865618E-02  1.35487288E-02  1.94690553E-02
 -2.01000824E-07 -3.60337113E-06  2.76422696E-05  3.32090024E-06  2.63298465E-07
 -1.20663874E-06 -1.12978566E-05 -1.80152735E-06  4.75162764E-06 -3.96072205E-07
 -8.06112683E-06  6.21879928E-06 -2.01469354E-06  7.88973801E-07  4.61850192E-07
  1.14589059E-05  3.03880933E-06  2.28387026E-06 -2.06230300E-06  1.05966966E-05
 -1.74682452E-06  4.33429573E-06 -1.93594124E-06  2.89890430E-06  2.52119215E-07
  7.00316584E-06 -4.20367993E-05 -6.54224398E-06 -1.75877337E-06 -1.07659481E-06
  2.91418476E-05  6.28653586E-06 -1.30821847E-06 -1.69911589E-06  2.47028447E-05
 -7.80458759E-06  3.26669623E-05 -8.68993772E-07  1.96386916E-05 -8.29174784E-08
  1.77844976E-06 -2.69595472E-05 -2.38552041E-06  9.43521577E-07  1.21719213E-07
  1.92077654E-05  6.94655633E-06  3.42464600E-07 -1.86146528E-06  2.38683461E-05
 -6.85720764E-06  2.63125967E-05 -1.20455697E-06  1.69820086E-05  1.88591993E-07
  5.39189467E-06 -4.28413240E-05 -5.08411056E-06 -1.92252654E-06  1.10202045E-06
  2.08593957E-05  1.38062317E-05  1.29430591E-05 -1.15868845E-05  4.24319037E-05
 -2.07555011E-06  3.54361831E-05 -9.76129621E-07  1.33794714E-05 -2.20812090E-04
  1.10855949E-03 -5.78111659E-03 -2.98224255E-03 -3.72945262E-04 -2.98374705E-03
 -1.12803119E-03  2.12484788E-03 -7.91271562E-04  4.44834203E-04 -1.54545220E-03
  7.60097386E-04  1.75561181E-03  7.55730902E-04  1.79647365E-03 -2.15335031E-04
  1.16985642E-03 -6.06955071E-03 -2.93304607E-03 -2.69653570E-03 -1.37392977E-03
 -1.01538480E-03 -1.58073619E-03  1.75500712E-03  7.69938529E-04  1.75898562E-03
  4.50765734E-04 -1.52200720E-03  7.00411422E-04  1.97735859E-03  1.01362547E+00
 -3.39706415E-02  3.28537492E-03 -6.20161027E-04 -5.87193778E-05 -8.74454564E-05
  1.97655096E-03  2.04083361E-03  3.05487268E-03 -8.23856338E-03 -2.07368767E-02
 -8.24862849E-03 -2.07415634E-02 -7.66962591E-03 -2.48736706E-02 -2.21745145E-04
  1.16155823E-03 -5.30380381E-03 -1.21280388E-03 -2.32082992E-03 -3.35852068E-03
  1.68639518E-03 -9.35838429E-04 -1.41600711E-03  7.43528873E-04  1.84542251E-03
  4.38090820E-04 -1.54334596E-03  7.35494075E-04  1.83587087E-03 -4.88569829E-03
 -9.36931262E-05  2.49193079E-03 -1.18233435E-03  3.01643878E-05 -8.77654010E-04
 -2.86988642E-03  1.23784313E-04 -1.99622144E-03  1.08114388E-03 -1.79466095E-05
  7.69870804E-04  8.67227840E-06 -4.60828850E-04  5.87729435E-06 -4.31577040E-04
  1.76899131E-05  1.04553811E-04  1.44261175E-04  3.19377651E-05  5.51328724E-05
  2.65377037E-05 -4.21504941E-03  1.06291410E+00 -2.79744837E-02  6.45015008E-03
 -1.59768730E-04  4.81685025E-03 -2.10368059E-02  4.02432409E-04 -1.65611267E-02
  7.10403350E-03 -2.35960449E-04  5.82903990E-03 -2.33102929E-04 -9.44702994E-04
  2.16226299E-05 -2.15013540E-04 -3.23588478E-06 -2.96467288E-04 -2.85720490E-03
  3.08305710E-05 -2.84880264E-03  1.38168891E-04 -1.38663698E-02  2.13699775E-04
 -4.52094461E-03 -1.73147148E-04  2.38888668E-03 -5.06329030E-04 -2.29959273E-02
 -9.58519869E-03 -1.55205160E-02  4.88896084E-03  2.48919742E-03  3.23836287E-03
  3.23336372E-03 -9.71602950E-03 -3.87878586E-03 -2.28746047E-03 -7.25151279E-03
  4.56408564E-03 -1.42668315E-02 -4.34467546E-03 -3.02391283E-03 -9.11416847E-03
 -1.38171418E-02  2.24989703E-04 -4.45848391E-03 -5.86514443E-04 -2.37504668E-03
 -7.15447676E-05 -2.10484190E-02  1.06462014E-02 -1.72070214E-02  4.39748817E-03
 -2.68692873E-03  3.70460568E-03  1.71490562E-03 -9.97136133E-03  6.16192301E-03
 -7.68431782E-04  6.03465511E-03  2.77516687E-03 -1.46038827E-02  7.72293743E-03
 -1.10467871E-03  7.26498681E-03 -1.41717203E-02  2.66663653E-04 -3.89297698E-03
  1.15092748E-03 -2.95657733E-04 -2.19278678E-03 -2.76648594E-02  1.74122981E-03
 -8.04815895E-03  6.66034981E-03 -4.64563970E-04  1.29517371E-03  3.86649427E-03
 -2.59402076E-03 -2.92740447E-04 -1.24820083E-02  2.03693348E-03  3.34566203E-03
 -4.56104997E-03 -5.67077909E-04 -1.69098632E-02  2.67533599E-03 -1.37980805E-02
  3.48060642E-04 -4.32381745E-03 -1.76121490E-03  3.10859969E-04  1.70275607E-03
 -1.57410312E-02 -7.64108013E-04 -2.47489681E-02  3.15435877E-03  2.01266421E-04
  5.69563401E-03 -1.01587833E-02 -7.28063274E-03 -1.28858186E-03 -4.29910772E-03
  1.35438916E-04 -1.33834806E-02 -9.95275452E-03 -1.85830274E-03 -7.63011609E-03
  5.33916466E-04 -1.19887641E-04  2.45022679E-04  3.88165488E-04  3.50229357E-04
 -1.35424112E-05  2.51761099E-04  4.07471589E-04  4.01812364E-08  3.00627962E-04
  8.04555138E-03 -1.45766565E-02 -1.93744710E-02  4.88215099E-02 -1.20364481E-03
  3.61401783E-02  3.73337491E-02 -8.55476599E-04  2.75116395E-02  4.33599328E-05
 -4.11940355E-04  7.76865213E-06 -3.85106162E-04 -1.75398632E-03 -2.64959241E-05
 -1.39001337E-04 -1.09277649E-03  1.59716440E-05  2.44625576E-03 -3.04645559E-04
 -2.78414045E-04 -1.02052913E-02  4.10156783E-02 -1.40188734E-02 -7.22462894E-03
  3.22083206E-02 -1.05035088E-02  9.06300299E-06 -3.04815733E-04  3.83723541E-04
 -8.47212263E-04  8.24729584E-04 -7.77460529E-04 -4.40330901E-04  5.89016907E-04
 -3.83766937E-04  8.50336345E-06 -3.01805594E-04  3.94657825E-04 -9.93022660E-04
 -7.80746031E-04 -6.32965982E-04 -5.53027977E-04 -5.53798691E-04 -2.90724560E-04
  4.37860554E-05 -4.11489432E-04 -3.39193654E-06 -6.12443182E-05  1.76093175E-03
 -3.42348557E-04  5.47965147E-05  1.09901218E-03 -1.64274404E-04  2.44670116E-03
 -3.04554849E-04 -2.45946283E-04 -1.75155829E-02 -4.03691824E-02 -6.86299657E-03
 -1.31611469E-02 -3.17510936E-02 -4.86678139E-03  6.44829344E-06 -2.91336589E-04
  3.50644750E-04 -4.41501756E-04 -7.86684673E-05 -1.39899224E-03 -4.95087504E-05
 -6.47637645E-05 -7.58987826E-04  6.33743616E-06 -2.93340564E-04  4.13438975E-04
 -1.40302552E-03  1.22283970E-04 -5.24460319E-05 -8.10894468E-04  7.04382860E-05
  7.81993579E-05  3.39850610E-05 -3.48861837E-04  9.20013669E-05 -1.17282206E-03
  2.16939053E-04  1.24353407E-03 -6.42683287E-04  1.39100190E-04  8.65886704E-04
  2.40969439E-03 -3.24294235E-04  2.57811060E-04  1.05222414E-02 -4.73331983E-03
 -4.29811475E-02  8.95816434E-03 -3.64609603E-03 -3.29673151E-02  2.93796654E-04
 -2.16377375E-03 -3.25803122E-03  6.63110667E-03  2.43069204E-03  9.52955138E-04
  3.94115568E-03  1.58115002E-03  3.37275952E-04  2.85981618E-04 -2.13673365E-03
 -3.16270376E-03  2.68986048E-03 -2.62855639E-03  6.03294534E-03  1.35198235E-03
 -1.72321127E-03  3.76370092E-03  3.58672968E-05 -3.74093181E-04  4.65607324E-05
  7.90171178E-04 -2.00889032E-04 -1.55689879E-03  5.94323639E-04 -1.37632143E-04
 -8.90905763E-04  2.43528636E-03 -2.96002003E-04  1.20387723E-04 -3.83675715E-02
  5.43025518E-03  2.22138909E-02 -2.90332080E-02  4.16679069E-03  1.80473133E-02
  2.87781421E-04 -2.14963657E-03 -3.16851261E-03  3.20144687E-03  3.10568216E-03
  5.52943912E-03  1.70285834E-03  2.09054298E-03  3.42421925E-03  2.93749074E-04
 -2.16681805E-03 -3.24571177E-03  6.10489831E-03 -3.36564408E-03  1.47248232E-03
  3.57384547E-03 -2.18136698E-03  6.44808097E-04 -1.07638491E-03  3.87692985E-03
  7.61690254E-03 -6.35288304E-03  1.53739423E-04 -4.76424049E-03 -3.05842461E-03
  6.00558339E-05 -2.46884641E-03  4.54639934E-05 -1.85641068E-04 -3.51326893E-04
 -1.00956508E-04  5.14999423E-05 -7.60262369E-05  4.80518138E-04  5.76775720E-04
 -4.03987709E-04 -1.82468559E-05  7.09160569E-05  2.82279981E-04  4.88530472E-06
  1.37115764E-05  2.39254914E-05  1.00659099E-04 -9.62961318E-05 -1.45909384E-05
 -8.79690075E-06  1.12291265E-06  1.47097677E-04  5.64953724E-05  7.20871806E-06
 -2.98083037E-06  5.42326526E-05 -9.56676935E-05 -2.76898393E-05  1.26788733E-05
 -4.09864790E-06  1.57456541E-05  2.65645949E-05  7.85909960E-06  9.38803692E-05
 -4.41885641E-05  2.00857953E-05 -1.30045453E-04  3.44026901E-04  4.39669667E-05
  8.78964513E-05  1.96316025E-04  1.66730841E-04 -3.16231805E-05  1.99230773E-04
  6.23733360E-04  4.86286543E-04  5.54470255E-04  1.74958341E-04  3.48263872E-04
 -9.98115735E-06 -7.34695072E-05 -2.35721434E-04  1.04959934E-04 -9.42667741E-06
  5.91479666E-05  2.98385064E-04 -5.59091105E-05  1.69189351E-04  6.86080445E-05
  2.93569728E-04  3.95390371E-04  4.39203944E-04  9.77824942E-05  1.79184803E-04
 -1.57221252E-05 -1.63006933E-05 -2.99137468E-05  1.42237112E-04  4.15607716E-05
  6.00879391E-06  1.05255519E-04 -3.04127816E-05  1.54408001E-05  2.20122002E-04
  2.61576349E-04  6.61693588E-05  1.32497022E-04  7.64379937E-05  1.86701003E-04
  3.82210044E-05  1.85575406E-04 -1.82047129E-03  1.11698169E-04 -2.85093814E-05
 -8.26776327E-05  1.13619735E-04 -3.72407151E-04 -1.01597886E-05 -2.72147160E-05
  2.56445381E-04 -7.52231890E-05  2.63256423E-04 -6.73689685E-04  1.18353366E-03
 -5.39356452E-06  4.49884883E-04  5.08043059E-04  7.45177824E-05  6.59990028E-05
 -5.87218242E-04 -3.64010608E-04 -4.47350168E-04 -8.33155251E-04 -1.74132349E-04
 -7.28388384E-04 -6.71467311E-05  4.13416550E-04 -1.59845281E-03 -1.65534111E-03
  4.19012092E-05  1.57017243E-04 -1.38882284E-03  2.13374463E-04  2.40348506E-05
 -1.04393091E-05  3.56630392E-04 -4.85640371E-04  6.06950721E-04 -3.94161618E-05
  5.49735535E-04 -1.03416715E-04 -5.53863537E-04 -5.31031592E-04  1.14310219E-03
  7.69358684E-06 -7.21230181E-05 -2.12687362E-04  9.97361823E-05 -3.85149200E-05
 -4.40408259E-05  1.76306068E-04 -1.58820910E-04  4.65205698E-05 -1.11427514E-05
 -3.82453171E-05 -1.52853263E-06 -8.42327784E-05 -1.73696320E-05 -1.94237836E-04
 -4.21920030E-03  1.06291650E+00 -2.79393779E-02 -6.46426431E-03  1.65640134E-04
 -4.81933635E-03  2.10507966E-02 -3.88170855E-04  1.65602922E-02 -7.10371685E-03
  2.36086985E-04 -5.82761389E-03 -2.42459000E-04 -9.44309995E-04  1.66890920E-05
 -2.01456039E-04  1.08935825E-06 -3.05085403E-04 -2.84299812E-03  3.29211268E-05
 -2.83139856E-03  1.36232950E-04 -4.88526259E-03 -9.22950240E-05  2.48117482E-03
  1.18262355E-03 -3.03479122E-05  8.78159456E-04  2.87415501E-03 -1.25990545E-04
  1.99926944E-03 -1.07929678E-03  1.78963739E-05 -7.72817158E-04  7.91664647E-06
 -4.62063308E-04  6.06548691E-06 -4.32169394E-04  1.82429611E-05  1.03697135E-04
  1.42165041E-04  3.28754418E-05  5.44363721E-05  2.80419184E-05 -1.38095091E-02
  2.25858173E-04 -4.45491402E-03  5.84493085E-04  2.37339266E-03  7.07260719E-05
  2.10320994E-02 -1.06356600E-02  1.71995254E-02 -4.39364488E-03  2.68416404E-03
 -3.70124755E-03  1.71331360E-03 -9.96708744E-03  6.15766119E-03 -7.67815548E-04
  6.02904957E-03  2.77259003E-03 -1.45991059E-02  7.71950083E-03 -1.10261972E-03
  7.25869767E-03 -1.38727837E-02  2.14327037E-04 -4.53184402E-03  1.74246246E-04
 -2.38958576E-03  5.06945219E-04  2.30078517E-02  9.59582140E-03  1.55249203E-02
 -4.88967283E-03 -2.48967026E-03 -3.23706296E-03  3.23420464E-03 -9.71709208E-03
 -3.87939939E-03 -2.28872196E-03 -7.25281599E-03  4.56739230E-03 -1.42708050E-02
 -4.34808664E-03 -3.02428588E-03 -9.11958249E-03 -1.37950734E-02  3.47934957E-04
 -4.32811669E-03  1.76131086E-03 -3.10387565E-04 -1.70276516E-03  1.57384465E-02
  7.69552131E-04  2.47515501E-02 -3.14957920E-03 -2.02003710E-04 -5.69224669E-03
 -1.01588466E-02 -7.28046234E-03 -1.28775365E-03 -4.30076913E-03  1.34870866E-04
 -1.33912370E-02 -9.94957554E-03 -1.85884103E-03 -7.62894033E-03  5.33430926E-04
 -1.41806708E-02  2.68327200E-04 -3.89906851E-03 -1.15264794E-03  2.95749113E-04
  2.19379313E-03  2.76889435E-02 -1.74859781E-03  8.04658210E-03 -6.66171780E-03
  4.65826260E-04 -1.29211688E-03  3.86866390E-03 -2.59161034E-03 -2.92691381E-04
 -1.24860309E-02  2.04212326E-03  3.35047117E-03 -4.55960220E-03 -5.66234155E-04
 -1.69189493E-02  2.68299606E-03  8.04979201E-03 -1.45912206E-02 -1.93886307E-02
 -4.88670799E-02  1.21992691E-03 -3.61250777E-02 -3.73720731E-02  8.68017303E-04
 -2.74945417E-02 -1.19987713E-04  2.45245938E-04  3.88641846E-04 -3.49758437E-04
  1.35892738E-05 -2.51511518E-04 -4.07778076E-04  3.09810306E-08 -3.00282488E-04
  2.44592521E-03 -3.06984334E-04 -2.79498438E-04  1.01989467E-02 -4.10082209E-02
  1.40112753E-02  7.21712113E-03 -3.22042131E-02  1.04979898E-02  4.32379240E-05
 -4.11471044E-04  9.22092201E-06  3.83688453E-04  1.75499563E-03  2.61743447E-05
  1.38360158E-04  1.09320231E-03 -1.59487139E-05  8.38476417E-06 -3.01170333E-04
  3.95457210E-04  9.91582775E-04  7.80435608E-04  6.32394758E-04  5.52984452E-04
  5.53409804E-04  2.90955039E-04  9.19162075E-06 -3.05443994E-04  3.83434748E-04
  8.46999261E-04 -8.24688244E-04  7.78291063E-04  4.40849972E-04 -5.88915814E-04
  3.84483388E-04  2.44645661E-03 -3.02425061E-04 -2.43346234E-04  1.75163048E-02
  4.03699909E-02  6.86972543E-03  1.31642209E-02  3.17511885E-02  4.87097730E-03
  4.38077113E-05 -4.11413386E-04 -2.94364034E-06  6.15557713E-05 -1.75982721E-03
  3.42469898E-04 -5.44244828E-05 -1.09915262E-03  1.64479475E-04  6.18405361E-06
 -2.91988567E-04  4.13529467E-04  1.40374908E-03 -1.22285968E-04  5.24355376E-05
  8.12201245E-04 -6.98640744E-05 -7.63718420E-05  6.45022803E-06 -2.91386374E-04
  3.49567843E-04  4.41167653E-04  7.94874998E-05  1.40028378E-03  4.88697028E-05
  6.55539524E-05  7.59716343E-04  2.40817128E-03 -3.20166875E-04  2.66046342E-04
 -1.05185419E-02  4.72375754E-03  4.29706055E-02 -8.95411499E-03  3.63416174E-03
  3.29576911E-02  3.42351260E-05 -3.50004217E-04  9.02159906E-05  1.17193771E-03
 -2.16948429E-04 -1.24275574E-03  6.43187128E-04 -1.39246144E-04 -8.65326924E-04
  2.86225643E-04 -2.13816731E-03 -3.16290019E-03 -2.68858260E-03  2.62723710E-03
 -6.03163532E-03 -1.35129217E-03  1.72286750E-03 -3.76359187E-03  2.93488093E-04
 -2.16257822E-03 -3.25674413E-03 -6.63384683E-03 -2.43162511E-03 -9.52659589E-04
 -3.94513146E-03 -1.58233977E-03 -3.37543436E-04  2.43501379E-03 -2.93992350E-04
  1.23287610E-04  3.83686153E-02 -5.43489737E-03 -2.22166392E-02  2.90352481E-02
 -4.16802520E-03 -1.80494807E-02  3.59898660E-05 -3.74824685E-04  4.62896856E-05
 -7.89596369E-04  2.00223118E-04  1.55722542E-03 -5.94722136E-04  1.37165787E-04
  8.91283587E-04  2.93916348E-04 -2.16778600E-03 -3.24622968E-03 -6.10429163E-03
  3.36517590E-03 -1.47156069E-03 -3.57409680E-03  2.18119602E-03 -6.44439389E-04
  2.87707360E-04 -2.14966714E-03 -3.16852038E-03 -3.20089648E-03 -3.10530664E-03
 -5.53167555E-03 -1.70377706E-03 -2.09216528E-03 -3.42683112E-03 -1.07574984E-03
  3.87555598E-03  7.61666711E-03  6.36364497E-03 -1.52256541E-04  4.76854749E-03
  3.07017414E-03 -5.78186225E-05  2.47900443E-03 -1.81163909E-05  7.10171600E-05
  2.79293495E-04 -4.78345757E-06 -1.33657665E-05 -2.38906494E-05 -1.00158756E-04
  9.73238656E-05  1.81926867E-05  4.60107312E-05 -1.87841207E-04 -3.60372484E-04
  1.02122212E-04 -5.11843643E-05  7.69841958E-05 -4.73671201E-04 -5.79671120E-04
  4.16508113E-04  7.62216230E-06 -7.21233996E-05 -2.09278797E-04 -9.93258558E-05
  3.80766109E-05  4.29556152E-05 -1.74696746E-04  1.57799958E-04 -4.53219368E-05
 -2.00944716E-06 -8.22341138E-05 -1.13106989E-05 -4.07096973E-05 -1.75299363E-05
 -1.93558744E-04  4.29468763E-05  1.51445765E-04 -1.41301261E-03 -2.21548467E-04
 -2.34959976E-05  8.09026193E-06 -3.56691776E-04  4.89468991E-04 -6.16299629E-04
 -3.94915157E-05  5.56225035E-04 -5.20935062E-04  1.17469515E-03 -1.04539158E-04
 -5.57084576E-04  3.88377269E-05  1.84708423E-04 -1.84164785E-03 -1.15230391E-04
  3.06582326E-05  8.15049159E-05 -1.15977735E-04  3.73277023E-04  1.30477257E-05
 -2.74244152E-05  2.59776338E-04 -6.71878214E-04  1.20555075E-03 -7.47906945E-05
  2.62453590E-04 -7.54465282E-06  4.60827824E-04  5.73668062E-04 -6.25137576E-05
 -7.18155125E-05  5.87247917E-04  3.67787711E-04  4.34487183E-04  8.30089615E-04
 -1.63824141E-03 -1.75645561E-03 -6.88999835E-05  4.01206733E-04 -1.74426810E-04
 -7.23739138E-04 -9.79065181E-06 -7.36529984E-05 -2.35983373E-04 -1.04006509E-04
  9.00699179E-06 -5.89253036E-05 -2.96673890E-04  5.72343187E-05 -1.68046422E-04
  6.83651392E-05  2.92392559E-04  9.73200690E-05  1.77015943E-04  3.94470604E-04
  4.38739590E-04 -1.57316110E-05 -1.65170798E-05 -3.29260905E-05 -1.42988629E-04
 -4.18640940E-05 -6.19532582E-06 -1.06974600E-04  2.86175547E-05 -1.59627209E-05
  7.69490910E-05  1.87017946E-04  6.64862047E-05  1.34822414E-04  2.21264259E-04
  2.63470797E-04 -4.44210672E-05  2.08974449E-05 -1.26538547E-04 -3.44971145E-04
 -4.33476310E-05 -8.60984091E-05 -1.95602463E-04 -1.62466689E-04  3.22330309E-05
  1.99400048E-04  6.23127429E-04  1.75973187E-04  3.54846273E-04  4.87041051E-04
  5.50782817E-04 -8.80825152E-06  1.29753703E-06  1.47955449E-04 -5.68682402E-05
 -7.05794563E-06  2.96074896E-06 -5.34944093E-05  9.53830599E-05  2.85937417E-05
  1.57599826E-05  2.66760530E-05  1.27315476E-05 -4.58707953E-06  7.90990945E-06
  9.34270349E-05 -1.43570329E-02  3.00595464E-04 -3.38001045E-03  1.78382706E-03
 -2.12553233E-06  1.79171232E-03 -2.43738035E-02  3.52547809E-03  1.51333030E-02
  6.78665985E-03 -7.91467796E-04 -3.16626898E-03  1.50951928E-03  7.10177509E-03
 -1.41660059E-03 -1.10216961E-02  2.63664425E-03 -3.18405794E-04  9.67301347E-03
 -2.22430762E-03 -1.46776610E-02  3.51636352E-03 -1.39714754E-02  3.56798546E-04
 -3.89081437E-03 -2.21288341E-03  9.72235039E-05 -1.19386101E-03 -8.07119859E-03
  3.20306414E-03  2.79462626E-02  1.75425486E-03 -6.74152884E-04 -6.73955807E-03
 -1.25676123E-02  2.27079704E-03 -2.38489942E-03 -2.81301170E-03  7.34892721E-04
 -1.65358952E-02  3.82366793E-03 -3.41395782E-03 -5.41476697E-03  1.37275627E-03
 -1.37525740E-02  1.75500040E-04 -4.13665874E-03 -5.87913393E-05  2.43428538E-03
  1.78410549E-04 -1.69430846E-02 -6.43069894E-03  2.22274404E-02  3.61172583E-03
  1.85318752E-03 -4.83853940E-03 -3.41476312E-03  1.09096257E-02  5.36068627E-03
  1.14165653E-04 -4.23037836E-03 -4.62408042E-03  1.55085455E-02  6.07732143E-03
  7.21216983E-04 -4.98895616E-03 -1.36972207E-02  1.98723386E-04 -4.42791288E-03
 -4.90753086E-04 -2.30046337E-03  5.97624276E-04 -1.51473909E-02  1.31314934E-02
  2.04393596E-02  3.14945774E-03 -3.29906369E-03 -4.35368195E-03 -1.40970615E-03
  8.84357421E-03 -7.61147254E-03  3.03909500E-03  5.41574855E-03 -2.27316781E-03
  1.30123379E-02 -9.27414063E-03  4.19521224E-03  6.63721987E-03 -4.79458440E-03
 -1.79068188E-04  2.91365400E-03 -8.88230783E-04  1.84211294E-04  1.16183322E-03
 -2.16026579E-03  3.90536974E-04  2.21971008E-03  7.95828452E-04 -1.35584874E-04
 -7.85205218E-04 -2.28534421E-04  4.59269658E-04 -9.57379780E-05 -2.31680848E-04
  8.10966704E-05  1.92764983E-04 -1.78674701E-05  3.58826594E-06 -3.02662688E-05
  1.36689300E-05 -3.86396318E-03  1.06313981E+00 -3.03995790E-02  4.84212029E-03
 -9.98573911E-04 -6.45696275E-03 -1.51193252E-02  3.12439339E-03  2.04606540E-02
  5.26843537E-03 -1.09423625E-03 -7.36780961E-03 -5.08429663E-04  7.59697152E-04
 -1.62101368E-04 -2.45274352E-05  8.01790254E-05 -1.72830736E-03  2.83050001E-03
 -6.86556554E-04 -1.94944441E-03  6.15752543E-04  3.23428128E-06 -2.60416760E-04
  3.01219659E-04  4.22917443E-05  1.31410020E-04  1.50545642E-03  1.76669347E-04
  3.54750154E-05  6.89109924E-04  8.41091665E-06 -3.09943103E-04  4.30212013E-04
 -1.35464719E-03  1.64109997E-04  4.46811456E-04 -7.79753443E-04  5.80252806E-05
  8.51808310E-05  2.91605413E-04 -2.13213124E-03 -3.31461090E-03  6.01732543E-03
  2.14595240E-03 -3.17506824E-03  3.57477598E-03  1.39988554E-03 -1.59499790E-03
  2.81936031E-04 -2.11865796E-03 -3.13652407E-03  9.07402476E-04 -3.55164991E-03
 -6.09777280E-03  2.22452571E-04 -2.24308744E-03 -3.62130832E-03  6.38475448E-06
 -2.99120305E-04  4.40690726E-04 -6.14166332E-04  9.35591864E-04  8.59043432E-04
 -2.91664687E-04  6.41380736E-04  3.86971866E-04  5.94783636E-06 -2.93306864E-04
  4.21470540E-04 -7.54958723E-04 -6.45929549E-04  9.95176612E-04 -3.94529905E-04
 -4.93451648E-04  4.85024788E-04  2.90748094E-04 -2.14136411E-03 -3.26999444E-03
  5.48788025E-03 -3.69390044E-03 -2.66017715E-03  3.28462753E-03 -2.27340612E-03
 -1.27788661E-03  2.82341491E-04 -2.11318107E-03 -3.16907607E-03  1.42216527E-03
  2.22625722E-03 -6.61451358E-03  6.18483108E-04  1.51013845E-03 -3.95890381E-03
 -1.24731278E-04  2.56349324E-04  4.63722055E-04  2.27922010E-04 -4.78506798E-05
 -3.10224506E-04  2.95291192E-04 -5.46384370E-05 -4.06145821E-04  8.07582293E-03
 -1.45412378E-02 -1.97781359E-02  3.61385792E-02 -7.47947944E-03 -4.81746557E-02
  2.77062475E-02 -5.70472960E-03 -3.67076081E-02  3.31300286E-05 -3.14856272E-04
 -2.17121486E-06 -1.49714421E-03  5.78715369E-05 -9.39380433E-04 -8.98316534E-04
  7.12842832E-06 -6.58863257E-04  2.37679319E-03 -2.07410126E-04  4.91973004E-04
  2.24701131E-02  1.36916357E-03  3.83425757E-02  1.79542301E-02  9.22327642E-04
  2.90633887E-02  4.20897019E-05 -3.87495926E-04 -2.48896270E-05 -3.24470726E-04
 -1.77049209E-03  3.96533015E-04 -8.90703398E-05 -1.06688866E-03  1.71804270E-04
  2.44551502E-03 -3.44027296E-04 -2.48251094E-04 -6.61887368E-03  4.28011848E-02
  1.02118015E-02 -4.64994325E-03  3.34450925E-02  7.32619589E-03  2.39105951E-03
 -1.61858054E-04  3.50819440E-04 -4.31666568E-02  2.96001642E-03 -1.06580474E-02
 -3.28981451E-02  2.16662392E-03 -9.28513701E-03  3.27808424E-05 -3.39639165E-04
 -6.47720848E-06  1.26870783E-03 -9.39641854E-07  1.27842879E-03  7.26552821E-04
  5.16237477E-06  6.88461965E-04  2.44512339E-03 -3.32325918E-04 -2.60539506E-04
 -1.39510144E-02 -3.85241970E-02  1.73742291E-02 -1.03904729E-02 -3.03156954E-02
  1.29495027E-02  4.04891563E-05 -3.85867389E-04 -8.59229498E-07 -4.96919799E-07
  1.84008875E-03  7.94379730E-05  1.15974785E-04  1.07745457E-03 -9.79503043E-06
 -1.09287913E-03  3.95357722E-03  7.62612562E-03 -4.65168894E-03  9.64813449E-04
  6.19144652E-03 -2.14891044E-03  4.70116920E-04  3.05855669E-03  3.40746604E-06
 -1.23646596E-04  3.30559668E-04 -3.87230053E-05  7.92771758E-05  4.56510412E-05
  6.56708433E-05 -9.31628864E-04 -5.30214666E-04 -1.78965202E-05  1.89977668E-05
  4.44875969E-04  5.43984419E-05  1.82503816E-06  5.12789734E-06  5.08066635E-05
 -5.80258568E-05 -7.28566300E-05 -1.30807418E-05 -4.28886584E-05  1.86156131E-04
  5.56360367E-05  6.27597461E-07 -3.64764561E-06  1.72984754E-04 -2.98636836E-05
 -1.52184889E-04 -1.86341254E-06  6.39728703E-05 -1.12290313E-05  1.88298822E-04
 -3.88658955E-06  1.25288344E-04 -4.37916611E-05 -5.99228407E-05  1.47061623E-04
  2.74716042E-04  1.16117687E-05 -1.84701696E-05  3.26045259E-04  1.38841776E-05
 -1.14159604E-04  1.46744751E-04  3.95723285E-04  4.72515340E-04  5.04124909E-04
  1.40477395E-04  4.58357843E-04 -2.52588855E-05  2.30784962E-05 -2.15866299E-04
  1.39812383E-04  1.77009446E-05  6.29072652E-05  2.96718854E-04 -9.73955157E-05
 -7.11058828E-05  8.48808189E-05  2.46049568E-04  2.48308262E-04  4.79049291E-04
  6.83363312E-05  3.41570601E-04 -3.15180319E-05  4.29093823E-05 -1.23247619E-05
  1.64552872E-04  1.34024048E-05  5.97276781E-05  4.28830064E-04 -2.87375147E-05
 -2.90332234E-04  2.90611680E-04  1.90400731E-04  8.92378949E-05  2.06338649E-04
  8.31897739E-05  4.16665250E-04  5.10318698E-06 -5.04959902E-05  1.00352388E-03
  1.65592189E-04 -6.00925474E-05  1.85143589E-04  1.04984988E-04 -1.51399869E-04
 -8.00472874E-05 -1.13522791E-04 -9.86996591E-05 -8.79378179E-05 -4.86218287E-04
 -5.23037262E-05 -5.86879301E-04 -7.58687645E-06 -2.02855782E-04  6.51647806E-04
  2.33630543E-05  3.85553357E-05  6.02608489E-05  6.61075569E-05  2.39748915E-04
 -1.16938507E-04 -7.92609847E-05  6.30301970E-05 -4.64146874E-05 -1.15596076E-04
  1.28960868E-04 -2.35478144E-04  3.98844243E-05  2.14126028E-04 -1.38592251E-03
  4.24079381E-04  1.94515555E-05  1.18702941E-04 -1.28642659E-03  3.27715610E-04
 -1.21484516E-03 -2.46746261E-04 -1.09462074E-03 -1.62797114E-04  1.29847206E-04
 -4.56434105E-04  2.93040354E-04 -1.66299353E-06 -1.23084643E-04 -1.11919265E-04
  8.96309210E-05  3.78573733E-05 -3.01427282E-06 -3.44177354E-04 -1.80084834E-04
 -4.59262150E-04 -3.98878033E-05 -1.47610739E-04 -5.67006016E-05  4.98340162E-04
 -3.63580050E-05  1.43187758E-05 -1.39757385E-02  3.57357473E-04 -3.88302642E-03
  2.21309857E-03 -9.66190851E-05  1.19542564E-03  8.07323613E-03 -3.19504020E-03
 -2.79484692E-02 -1.75906075E-03  6.70631679E-04  6.74816397E-03 -1.25714285E-02
  2.27002034E-03 -2.38100677E-03 -2.81337533E-03  7.32728151E-04 -1.65328408E-02
  3.82870748E-03 -3.40901432E-03 -5.41922950E-03  1.37342508E-03 -1.43486214E-02
  2.99068475E-04 -3.37337231E-03 -1.78093666E-03  1.58301841E-06 -1.79122369E-03
  2.43567496E-02 -3.52359412E-03 -1.51315727E-02 -6.78077736E-03  7.93557395E-04
  3.16874852E-03  1.50708494E-03  7.10150129E-03 -1.41605686E-03 -1.10172331E-02
  2.63417184E-03 -3.17881966E-04  9.67115101E-03 -2.22371597E-03 -1.46732008E-02
  3.51338681E-03 -1.36974303E-02  1.97499203E-04 -4.41640524E-03  4.90689608E-04
  2.30348508E-03 -5.97204730E-04  1.51429728E-02 -1.31320824E-02 -2.04318115E-02
 -3.14841612E-03  3.30170528E-03  4.35688758E-03 -1.40840146E-03  8.84477859E-03
 -7.61521350E-03  3.04106428E-03  5.41842063E-03 -2.26986294E-03  1.30117427E-02
 -9.27207522E-03  4.19688012E-03  6.63567541E-03 -1.37508625E-02  1.75701924E-04
 -4.13026087E-03  5.86691772E-05 -2.43296687E-03 -1.78173331E-04  1.69404404E-02
  6.42614642E-03 -2.22186415E-02 -3.61238076E-03 -1.85389068E-03  4.83820644E-03
 -3.41391679E-03  1.09091197E-02  5.35944631E-03  1.13890382E-04 -4.23046551E-03
 -4.62085405E-03  1.55042909E-02  6.07082421E-03  7.19299786E-04 -4.98545085E-03
 -3.85798369E-03  1.06315033E+00 -3.04360147E-02 -4.84313659E-03  1.01034760E-03
  6.45690344E-03  1.51004745E-02 -3.10406262E-03 -2.04467915E-02 -5.27393043E-03
  1.09295086E-03  7.37407652E-03 -5.02384140E-04  7.61517650E-04 -1.62330367E-04
 -2.72685527E-05  8.49378823E-05 -1.72705554E-03  2.83464978E-03 -6.90842179E-04
 -1.93355914E-03  6.20681942E-04 -4.79679086E-03 -1.80452388E-04  2.92596029E-03
  8.87854810E-04 -1.83850430E-04 -1.16121804E-03  2.15505461E-03 -3.90597945E-04
 -2.21951132E-03 -7.99020576E-04  1.35423663E-04  7.83049237E-04 -2.27412038E-04
  4.58828511E-04 -9.59724409E-05 -2.32011652E-04  8.08399284E-05  1.91827749E-04
 -2.03858690E-05  2.56036396E-06 -2.99914489E-05  1.29259829E-05  8.98791617E-06
 -3.12732480E-04  4.30397063E-04  1.35307713E-03 -1.64910902E-04 -4.47213973E-04
  7.78389277E-04 -5.82578580E-05 -8.49347963E-05  3.61117931E-06 -2.62145648E-04
  3.01020421E-04 -4.04389219E-05 -1.31595799E-04 -1.50158345E-03 -1.72911015E-04
 -3.59292739E-05 -6.89199122E-04  2.81965207E-04 -2.11846882E-03 -3.13714486E-03
 -9.09288991E-04  3.55273019E-03  6.09859582E-03 -2.20545025E-04  2.24240579E-03
  3.62029958E-03  2.91896807E-04 -2.13329217E-03 -3.31593509E-03 -6.01514761E-03
 -2.14507721E-03  3.17420950E-03 -3.57187957E-03 -1.39883013E-03  1.59318155E-03
  6.08234135E-06 -2.93735490E-04  4.21379264E-04  7.56509625E-04  6.45642308E-04
 -9.96438689E-04  3.94391930E-04  4.93173528E-04 -4.85304254E-04  6.14713544E-06
 -2.98333146E-04  4.41595159E-04  6.14045825E-04 -9.36172434E-04 -8.58119022E-04
  2.90769617E-04 -6.41598338E-04 -3.85776967E-04  2.82104211E-04 -2.11142704E-03
 -3.17041235E-03 -1.42206022E-03 -2.22746446E-03  6.61573224E-03 -6.18197538E-04
 -1.50895862E-03  3.95794628E-03  2.90666705E-04 -2.14075768E-03 -3.26987465E-03
 -5.48814962E-03  3.69432142E-03  2.66087329E-03 -3.28432035E-03  2.27345288E-03
  1.27692798E-03  8.07698482E-03 -1.45421786E-02 -1.97894374E-02 -3.61374617E-02
  7.46716041E-03  4.81838369E-02 -2.77043273E-02  5.69521069E-03  3.67160712E-02
 -1.24589239E-04  2.55636098E-04  4.63337099E-04 -2.27729484E-04  4.78636059E-05
  3.10271719E-04 -2.95637102E-04  5.44755150E-05  4.06332073E-04  2.37838617E-03
 -2.10818468E-04  4.84673232E-04 -2.24775801E-02 -1.36963974E-03 -3.83531134E-02
 -1.79619567E-02 -9.23317578E-04 -2.90702707E-02  3.30314698E-05 -3.14247280E-04
 -1.41576101E-06  1.49782189E-03 -5.64977081E-05  9.39325622E-04  8.97535145E-04
 -6.10746982E-06  6.58680218E-04  2.44108842E-03 -3.30195549E-04 -2.28511451E-04
  6.62238893E-03 -4.27788072E-02 -1.02116284E-02  4.64958336E-03 -3.34210063E-02
 -7.32297521E-03  4.21659759E-05 -3.87968782E-04 -2.51634091E-05  3.25637371E-04
  1.76896697E-03 -3.97327133E-04  8.98346056E-05  1.06573877E-03 -1.70985171E-04
  3.26908095E-05 -3.39185901E-04 -6.11451425E-06 -1.26872927E-03  2.04955450E-06
 -1.27776169E-03 -7.27000612E-04 -5.45585080E-06 -6.88024677E-04  2.39123941E-03
 -1.62706790E-04  3.46608250E-04  4.31645919E-02 -2.95364055E-03  1.06583731E-02
  3.28976263E-02 -2.16215995E-03  9.28479974E-03  4.04703635E-05 -3.86174221E-04
  2.79815762E-07  2.06781584E-07 -1.84106377E-03 -7.83138374E-05 -1.16131710E-04
 -1.07660112E-03  1.12604451E-05  2.44912574E-03 -3.43969285E-04 -2.71511460E-04
  1.39575232E-02  3.85485575E-02 -1.73766838E-02  1.03917006E-02  3.03342507E-02
 -1.29483524E-02 -1.09321010E-03  3.95457654E-03  7.62593243E-03  4.64555033E-03
 -9.63578421E-04 -6.19030586E-03  2.14411444E-03 -4.70831230E-04 -3.05285426E-03
 -1.77955459E-05  1.91136551E-05  4.42706449E-04 -5.38399264E-05 -1.47840670E-06
 -5.39137351E-06 -4.97378304E-05  5.77977043E-05  7.35614660E-05  3.53764858E-06
 -1.23036921E-04  3.22403264E-04  4.03359596E-05 -8.03856545E-05 -4.44064796E-05
 -7.11996905E-05  9.37796758E-04  5.10818320E-04 -1.71171003E-06 -1.21534148E-04
 -1.11287007E-04 -8.81497940E-05 -3.87509136E-05  3.48323592E-06  3.39613729E-04
  1.80670833E-04  4.55272917E-04 -5.61894954E-05  4.94055492E-04 -3.96336893E-05
 -1.47628888E-04 -3.61290800E-05  1.61818910E-05  3.92786486E-05  2.18921259E-04
 -1.36654251E-03 -4.16879945E-04 -2.12793335E-05 -1.23893917E-04  1.27126969E-03
 -3.39640021E-04  1.22653162E-03 -2.43842888E-04 -1.10789512E-03 -4.66933730E-04
  2.64049887E-04 -1.58757459E-04  1.45207014E-04  5.17862741E-06 -4.93969952E-05
  1.00448276E-03 -1.66693260E-04  5.97316054E-05 -1.85352073E-04 -1.08114531E-04
  1.49579371E-04  7.93145615E-05 -1.13138656E-04 -1.00719087E-04 -5.08199765E-05
 -5.87791196E-04 -8.83995696E-05 -4.91699460E-04 -7.77771894E-06 -2.03272086E-04
  6.40372286E-04 -2.07191834E-05 -3.73249469E-05 -5.99299184E-05 -5.62761444E-05
 -2.33577056E-04  1.20813209E-04  1.29392116E-04 -2.32392044E-04 -4.53726483E-05
 -1.06518846E-04 -7.88868978E-05  6.56974175E-05 -2.48190792E-05  2.19663126E-05
 -2.21151566E-04 -1.38118847E-04 -1.78794394E-05 -6.20911957E-05 -2.93620674E-04
  9.70241935E-05  7.18329054E-05  8.47218119E-05  2.45276842E-04  6.81700053E-05
  3.40208126E-04  2.50017638E-04  4.84741983E-04 -3.15233269E-05  4.09496160E-05
 -9.11861527E-06 -1.65188008E-04 -1.25501765E-05 -5.94910031E-05 -4.30568354E-04
  2.96276394E-05  2.92912978E-04  8.34699207E-05  4.17158301E-04  8.94487577E-05
  2.05311031E-04  2.94723119E-04  1.88849713E-04 -4.36053357E-05 -5.93256853E-05
  1.40878150E-04 -2.74546777E-04 -1.14561174E-05  1.96051456E-05 -3.20941082E-04
 -1.26998199E-05  1.16189577E-04  1.47136161E-04  3.96250661E-04  1.41502885E-04
  4.59975353E-04  4.70199016E-04  5.09972289E-04 -1.30582626E-05 -4.28632600E-05
  1.85809876E-04 -5.54556073E-05 -4.86454903E-07  3.65510758E-06 -1.71325587E-04
  2.98491836E-05  1.54349929E-04 -1.12438118E-05  1.88516853E-04 -1.84442120E-06
  6.25076489E-05 -3.91729238E-06  1.24743434E-04 -1.41685308E-02  1.90906008E-04
 -2.90271864E-03  1.96515727E-03 -4.25250197E-04  1.54081249E-03 -1.05462170E-02
 -2.62048304E-02 -3.40307535E-03  3.42119955E-03  6.29739621E-03  1.10776545E-03
  6.37730869E-03 -4.83081609E-03 -3.16046983E-03  5.98162856E-03 -8.38905973E-03
  8.94995305E-03 -7.00037885E-03 -2.90520853E-03  8.81850630E-03 -1.00267638E-02
 -1.41180245E-02  1.79517681E-04 -2.81966284E-03 -2.04438824E-03 -3.24245446E-04
 -1.48401007E-03  5.55449694E-03 -2.66084727E-02  7.97034946E-03 -1.91522508E-03
  6.47805012E-03 -2.40403104E-03  4.81583183E-03 -5.11406129E-03  7.00790915E-03
  7.51145814E-03  5.01133347E-03  7.27321030E-03 -7.39188111E-03  8.43895288E-03
  1.05502667E-02  5.18941315E-03 -4.62244544E-03 -2.33919926E-04  2.81158370E-03
 -1.30433376E-04 -1.45183739E-03  1.26835290E-04 -3.16016743E-04 -2.77476395E-03
  2.08780755E-04  5.72828194E-05  7.96193408E-04 -4.99593853E-05  2.71218456E-04
  8.17090378E-06  8.35028039E-05  4.67094572E-04 -8.73111513E-05 -1.02106568E-05
  5.88842410E-06 -3.08405202E-05 -4.47609319E-05  5.39913417E-06 -3.46733307E-03
  1.06353839E+00 -3.38980432E-02  7.26670484E-04  8.13142991E-03 -7.29858875E-04
 -2.22854564E-03 -2.34562440E-02  2.01100666E-03  8.35450733E-04  9.26824188E-03
 -7.98084737E-04  3.81543067E-04  9.08890621E-05  1.04935162E-04  6.70149459E-04
 -1.01639967E-04  1.75781063E-03  1.00721468E-05  5.72605824E-04  3.08611202E-03
 -5.43895241E-04 -1.38751918E-02  1.34449148E-04 -3.00001475E-03  1.42110684E-03
 -7.16258579E-04 -1.91161749E-03 -8.10797249E-03 -2.48797431E-02  9.72241881E-03
  2.16161292E-03  5.78521404E-03 -2.88400480E-03  2.11563401E-03  6.19663641E-03
  7.28665279E-03  6.89357228E-03 -5.90442985E-03  3.32247472E-03  8.59850182E-03
  8.43469333E-03  1.03197004E-02 -7.03508315E-03 -1.38115888E-02  1.65105100E-04
 -3.35699756E-03 -1.49849770E-03 -1.16147424E-04  1.96666646E-03  3.23191268E-03
 -2.71805739E-02 -5.31981678E-03 -9.70605667E-04  6.47519397E-03  1.91536657E-03
  4.11520867E-03  4.12863301E-03 -5.75389184E-03  9.83234212E-03  3.75889122E-03
  5.57137524E-03  6.19974768E-03 -6.25002426E-03  1.36414035E-02  3.95381524E-03
  8.03883685E-06 -3.35188994E-04  4.65848645E-04  5.55489368E-04 -1.18236621E-03
  5.86842524E-04  4.87948242E-04 -5.31213191E-04  3.30594600E-04  8.24177700E-06
 -3.47259964E-04  5.28708659E-04 -7.52465978E-04 -1.14546886E-03 -3.75064509E-04
 -6.06708225E-04 -4.92557010E-04 -2.60903285E-04  3.49721773E-05 -3.31402384E-04
 -5.16004016E-05 -1.49758639E-03 -1.83708729E-04 -1.11095247E-03 -8.25920091E-04
 -7.10191984E-05 -6.17857433E-04  2.39660526E-03 -1.45716645E-04  1.21727702E-04
  3.11992633E-02 -1.81478109E-02  2.60940412E-02  2.42742378E-02 -1.28762908E-02
  2.02315162E-02 -1.26521825E-04  2.61665495E-04  5.19193324E-04  3.21801924E-05
  3.55609029E-04 -3.02826535E-05  5.74281743E-05  5.23633327E-04 -5.05133994E-05
  8.08641272E-03 -1.44302896E-02 -2.03769995E-02  5.43780767E-03  6.02206777E-02
 -5.31515235E-03  4.18063160E-03  4.61668962E-02 -4.07884810E-03  2.40031680E-03
 -1.46918598E-04  8.10391964E-05 -3.43381333E-02 -1.65889316E-02 -2.30677418E-02
 -2.65430471E-02 -1.17001373E-02 -1.80979996E-02  3.45391318E-05 -3.38852366E-04
 -1.46146161E-05  1.45671379E-03 -2.59438845E-04  1.14451831E-03  7.96145209E-04
 -1.19863456E-04  6.20681634E-04  5.23456080E-06 -3.00986976E-04  4.68665385E-04
  3.92009925E-04 -1.26386812E-03 -5.28844861E-04  3.27524357E-04 -5.88454307E-04
 -3.99305095E-04  5.05227899E-06 -3.01108581E-04  4.61413473E-04 -5.96164772E-04
 -1.05980068E-03  7.30892799E-04 -4.08540443E-04 -4.42468614E-04  4.92275767E-04
  2.92181462E-04 -2.06751400E-03 -3.54178913E-03  4.52102459E-03  5.36237679E-03
 -1.08557881E-03  2.62783755E-03  2.86911931E-03 -5.87514437E-04  2.89917404E-04
 -2.06913385E-03 -3.48558678E-03 -3.47570964E-03  6.18783485E-03  6.69638429E-05
 -2.10803433E-03  3.33298724E-03 -3.16747018E-05  3.55944255E-05 -3.51045503E-04
  2.46827029E-05 -1.12152486E-03 -2.05834698E-05  1.51245896E-03 -6.19369294E-04
  6.09029509E-05  8.44190834E-04  2.41173775E-03 -2.53250766E-04  6.00713836E-05
  2.27359800E-02 -2.23033403E-02 -3.09941047E-02  1.77887995E-02 -1.62372288E-02
 -2.42572417E-02  2.86266813E-04 -2.09742299E-03 -3.26650286E-03  1.09668480E-03
  6.07955849E-03  3.53339111E-03  6.16779980E-04  3.33634136E-03  2.27242344E-03
  2.85995224E-04 -2.08090108E-03 -3.31373174E-03 -5.78614572E-05  5.47596991E-03
 -4.55318830E-03 -1.03790987E-04  2.96499278E-03 -2.81628375E-03  3.38944842E-05
 -3.51336195E-04  5.56877847E-05  1.08054042E-03 -4.79564177E-04 -1.46561591E-03
  6.30369679E-04 -1.99126482E-04 -8.13727858E-04  2.41116885E-03 -2.40970123E-04
  4.63305263E-05 -2.58466342E-02 -1.22056367E-02  3.40343191E-02 -1.99752963E-02
 -8.37184595E-03  2.64435363E-02 -1.10423289E-03  4.08684988E-03  7.36937057E-03
 -6.93925098E-04 -7.66770636E-03  6.71928179E-04 -3.15367719E-04 -3.55551278E-03
  3.13183360E-04 -1.82488975E-06 -2.92116248E-05  6.34165875E-05 -3.72516607E-05
 -1.43519854E-05  5.10931975E-05 -1.70030996E-04 -3.86849789E-05  1.44986686E-04
 -8.08847149E-06 -2.26402232E-06  1.54175639E-04  4.27576916E-05 -5.97449126E-05
 -4.79301911E-05  3.75961416E-05 -3.33565169E-05 -2.24733009E-04 -3.16513523E-06
 -1.59428237E-05  1.08013840E-04  2.33904829E-05 -2.02280633E-05 -8.07509603E-06
  5.78685667E-05 -1.54015769E-04 -1.96045329E-06  1.15145803E-06 -2.76547059E-05
  1.92523853E-06 -5.59600298E-07 -4.39896148E-06  1.53252443E-04 -3.49109366E-05
  1.71328903E-04  9.79571244E-04  7.52702865E-05 -7.80426103E-05 -1.21580706E-04
  5.17169597E-05 -5.15378503E-04 -5.26805598E-05  4.32232069E-05  4.86334976E-05
 -5.11700842E-04 -1.36718692E-03 -3.95551490E-05  1.94370110E-04 -1.68068992E-05
  9.98774987E-05 -3.43396024E-04  8.06062982E-05 -8.04180195E-05  1.90022674E-05
  1.66563994E-04 -3.47755149E-04 -1.43207088E-04  6.52160889E-05  3.69543776E-05
  1.99408512E-04  3.87819686E-04  8.21943721E-05  2.76648415E-04 -2.11235883E-05
  1.74974491E-04 -2.85265958E-04  4.09274951E-05 -6.32184946E-05 -1.40580779E-04
 -2.02919556E-05 -2.58208513E-04 -1.31377537E-04 -2.56402414E-04  1.37801255E-04
  8.41123046E-07  4.99370146E-05  6.63911961E-06  2.93301186E-04 -8.57406498E-06
 -7.83571157E-05  6.04405132E-04  2.62155121E-05 -6.49548698E-05  1.97546182E-05
  6.04179545E-05 -1.93897279E-04  1.13889582E-04 -3.98371290E-05 -1.18491873E-04
 -4.89740571E-05 -6.82764319E-05 -4.66355919E-05 -5.59047082E-04 -1.83178480E-05
  2.17118717E-04 -3.92630327E-04 -8.38635632E-05 -3.50927556E-05  1.53355584E-04
 -1.56610788E-04 -3.51137348E-04  1.36299202E-04  8.78980459E-05  6.22199360E-05
  3.28364029E-06  2.58866662E-04 -2.34356379E-04  3.99233940E-05 -3.04148624E-05
  2.28689160E-04  7.35744050E-04 -1.31027922E-04 -1.99215542E-05  1.00776634E-04
 -2.22339780E-04 -2.65072550E-04  3.39510039E-05  3.24180777E-05  4.58912233E-05
  1.03678646E-04  3.54646925E-05 -4.78167114E-04 -1.44047323E-03 -7.25614873E-07
  5.25132132E-07  1.30009365E-04 -2.39475910E-05 -8.25583443E-09  1.84452211E-05
 -8.67843208E-05 -9.38301996E-05  5.24136367E-05 -8.44763417E-06  1.04293380E-04
 -5.05350399E-06  4.37051626E-05  4.08629502E-06 -6.25748893E-05 -1.41143097E-02
  1.80922364E-04 -2.81094239E-03  2.04422188E-03  3.21644194E-04  1.48451559E-03
 -5.55233753E-03  2.65810579E-02 -7.96405343E-03  1.91271721E-03 -6.47487385E-03
  2.40768108E-03  4.81046018E-03 -5.11255743E-03  7.00251857E-03  7.50676290E-03
  5.00727062E-03  7.26724508E-03 -7.39015682E-03  8.43005123E-03  1.05453284E-02
  5.18266505E-03 -1.41589423E-02  1.91204457E-04 -2.90089657E-03 -1.96395557E-03
  4.24491984E-04 -1.54024570E-03  1.05330343E-02  2.61844961E-02  3.39437459E-03
 -3.41208810E-03 -6.29241791E-03 -1.10608733E-03  6.37662612E-03 -4.82698707E-03
 -3.15727947E-03  5.97964443E-03 -8.38571894E-03  8.94600215E-03 -6.99518423E-03
 -2.90062482E-03  8.81159487E-03 -1.00197493E-02 -3.47008671E-03  1.06354299E+00
 -3.39032203E-02 -7.25516106E-04 -8.12920570E-03  7.33117885E-04  2.22830181E-03
  2.34490994E-02 -2.00229549E-03 -8.35110715E-04 -9.26760786E-03  8.01301535E-04
  3.75524001E-04  6.69983905E-05  1.09874717E-04  6.76508632E-04 -1.05084627E-04
  1.76697103E-03 -2.26466945E-05  5.84009473E-04  3.08597748E-03 -5.47186974E-04
 -4.62077868E-03 -2.33969361E-04  2.81233632E-03  1.30422915E-04  1.45177597E-03
 -1.26879621E-04  3.14633792E-04  2.77247518E-03 -2.09100500E-04 -5.78140384E-05
 -7.96034966E-04  4.77303993E-05  2.70204167E-04  8.80930984E-06  8.38450363E-05
  4.66454800E-04 -8.71222924E-05 -1.10663485E-05  6.21680425E-06 -2.98029290E-05
 -4.53344119E-05  6.09975335E-06 -1.38143434E-02  1.64352314E-04 -3.35879027E-03
  1.49823476E-03  1.16054549E-04 -1.96606943E-03 -3.22548436E-03  2.72022762E-02
  5.31817963E-03  9.71148976E-04 -6.47964838E-03 -1.91293279E-03  4.11996906E-03
  4.12956546E-03 -5.75619318E-03  9.83837653E-03  3.76165788E-03  5.57609567E-03
  6.19962046E-03 -6.25248185E-03  1.36480488E-02  3.95600125E-03 -1.38807634E-02
  1.36310147E-04 -3.00006345E-03 -1.42166441E-03  7.14186126E-04  1.91266024E-03
  8.11545867E-03  2.48947667E-02 -9.73112264E-03 -2.16594154E-03 -5.78665698E-03
  2.88496074E-03  2.11337021E-03  6.19784150E-03  7.28999289E-03  6.89707793E-03
 -5.90513404E-03  3.32419545E-03  8.60160929E-03  8.44033658E-03  1.03262331E-02
 -7.03762278E-03  7.96444642E-06 -3.45520034E-04  5.28926238E-04  7.55026801E-04
  1.14508669E-03  3.72888872E-04  6.09782367E-04  4.92047712E-04  2.58993447E-04
  7.83924908E-06 -3.34841546E-04  4.68164793E-04 -5.53912341E-04  1.18188808E-03
 -5.89053311E-04 -4.85276905E-04  5.30718607E-04 -3.32806677E-04  2.39206462E-03
 -1.35794174E-04  1.35351040E-04 -3.11716590E-02  1.81343946E-02 -2.60779558E-02
 -2.42529533E-02  1.28650000E-02 -2.02185713E-02  3.49377797E-05 -3.31287404E-04
 -5.02993882E-05  1.49744590E-03  1.84366267E-04  1.11112581E-03  8.25450259E-04
  7.08946690E-05  6.17358107E-04  8.08537380E-03 -1.44273627E-02 -2.03732423E-02
 -5.43682342E-03 -6.02168131E-02  5.30781377E-03 -4.18025946E-03 -4.61649515E-02
  4.07244719E-03 -1.26508437E-04  2.61586116E-04  5.19193781E-04 -3.20764868E-05
 -3.55461816E-04  3.02994796E-05 -5.75418883E-05 -5.23406718E-04  5.01654212E-05
  3.43807605E-05 -3.37761137E-04 -1.28914844E-05 -1.45630928E-03  2.59164453E-04
 -1.14442072E-03 -7.95385035E-04  1.19978095E-04 -6.20935500E-04  2.39821684E-03
 -1.42041312E-04  8.51722014E-05  3.43210912E-02  1.65820421E-02  2.30595473E-02
  2.65318789E-02  1.16945882E-02  1.80900875E-02  5.25017157E-06 -3.01920683E-04
  4.61064956E-04  5.95023953E-04  1.05939973E-03 -7.30708734E-04  4.07195066E-04
  4.42098760E-04 -4.92409125E-04  5.50744594E-06 -3.02568140E-04  4.67256247E-04
 -3.92646845E-04  1.26269360E-03  5.28055154E-04 -3.27767257E-04  5.87893851E-04
  3.99045199E-04  2.89639762E-04 -2.06754562E-03 -3.48417917E-03  3.47627858E-03
 -6.18862379E-03 -7.05216665E-05  2.10938788E-03 -3.33281264E-03  3.15900471E-05
  2.91776472E-04 -2.06546501E-03 -3.54102238E-03 -4.52201221E-03 -5.36352523E-03
  1.08637803E-03 -2.62663366E-03 -2.86967297E-03  5.89100657E-04  2.41849818E-03
 -2.70642781E-04  3.70110553E-05 -2.27607076E-02  2.23192412E-02  3.10261498E-02
 -1.78112650E-02  1.62505935E-02  2.42818312E-02  3.56282590E-05 -3.51553347E-04
  2.48211670E-05  1.12183294E-03  1.97239148E-05 -1.51315364E-03  6.18955354E-04
 -6.17559305E-05 -8.44886258E-04  2.86090156E-04 -2.08175023E-03 -3.31392447E-03
  5.54279793E-05 -5.47497213E-03  4.55233406E-03  1.03631887E-04 -2.96382102E-03
  2.81590425E-03  2.86425912E-04 -2.09753283E-03 -3.26777409E-03 -1.09449045E-03
 -6.07983316E-03 -3.53283491E-03 -6.15223472E-04 -3.33565341E-03 -2.27127119E-03
  2.41509797E-03 -2.50939483E-04  3.36180445E-05  2.58609583E-02  1.22087394E-02
 -3.40594709E-02  1.99871334E-02  8.37353069E-03 -2.64636600E-02  3.40505366E-05
 -3.52644200E-04  5.48928769E-05 -1.08149832E-03  4.79645728E-04  1.46648261E-03
 -6.31223144E-04  1.98266119E-04  8.14021156E-04 -1.10447851E-03  4.08711020E-03
  7.36834095E-03  6.91929462E-04  7.65944361E-03 -6.76643842E-04  3.14043272E-04
  3.54878624E-03 -3.15286628E-04 -7.80195783E-06 -3.79541621E-06  1.51381537E-04
 -4.24219561E-05  6.01833804E-05  4.92637643E-05 -3.83613703E-05  2.81242397E-05
  2.23374470E-04 -1.96476701E-06 -2.79759012E-05  6.31832528E-05  3.72260230E-05
  1.51681025E-05 -4.99411679E-05  1.68905488E-04  3.63555425E-05 -1.43011151E-04
 -7.18986474E-07  1.72561621E-07  1.29995812E-04  2.38698224E-05  3.35898072E-07
 -1.83077005E-05  8.68239610E-05  9.49647727E-05 -5.15568245E-05 -5.13099697E-06
  4.45832677E-05 -8.39657924E-06  1.03854439E-04  3.96871926E-06 -6.31628719E-05
 -3.08315615E-05  2.29725361E-04  7.36639109E-04  1.34571817E-04  2.40307161E-05
 -9.74826900E-05  2.24968884E-04  2.70304618E-04 -3.79896716E-05  3.18780065E-05
  5.10422688E-05 -4.77169345E-04 -1.44026813E-03  1.01916053E-04  3.10831461E-05
 -8.45772537E-06 -7.79058391E-05  6.03115769E-04 -2.71017785E-05  6.55774637E-05
 -1.99125936E-05 -6.19077763E-05  1.93534166E-04 -1.14965368E-04 -3.98503110E-05
 -1.19215747E-04 -4.70704388E-05 -5.60230222E-04 -4.87977054E-05 -6.91657983E-05
 -1.80072747E-05  2.15744031E-04 -3.91732726E-04  8.20797093E-05  3.42427943E-05
 -1.53072955E-04  1.54847389E-04  3.53849652E-04 -1.35993077E-04 -2.31169423E-04
  4.13507031E-05  2.76503947E-06  2.59776255E-04  8.79981297E-05  5.83617870E-05
 -1.64981492E-05  9.87853494E-05 -3.44965695E-04 -7.92514627E-05  7.85641730E-05
 -1.96275466E-05 -1.61029341E-04  3.44529221E-04  1.42125656E-04  6.54398506E-05
  3.67033522E-05  8.16453122E-05  2.72689021E-04  2.00568137E-04  3.93848654E-04
 -2.12632418E-05  1.74579223E-04 -2.80406815E-04 -4.14210000E-05  6.25961343E-05
  1.40294429E-04  2.42507769E-05  2.58711433E-04  1.28222813E-04  5.66093059E-06
  2.92059598E-04  5.29593493E-07  4.88151979E-05 -2.59343592E-04  1.34269621E-04
 -3.47335505E-05  1.71386404E-04  9.80397999E-04 -7.31411668E-05  8.05086681E-05
  1.24823377E-04 -5.38187369E-05  5.18494812E-04  4.83585441E-05  4.45919010E-05
  4.40546332E-05 -3.80951454E-05  1.94614660E-04 -5.12158367E-04 -1.37257889E-03
 -3.15220291E-06 -1.54010457E-05  1.06899050E-04 -2.31375058E-05  2.06094340E-05
  8.38099923E-06 -5.80868814E-05  1.53499523E-04 -1.05015533E-06  1.98635265E-06
 -3.03665382E-06  9.65442022E-07 -2.53790158E-05 -4.37928657E-06  1.52984293E-04
  4.73629768E-04 -1.31373238E-04 -9.50891171E-05  8.71867478E-05 -1.03676300E+00
  5.49095700E-05 -2.64191668E-04 -2.76014711E-02 -3.49069454E-04  6.91966685E-05
  8.84018493E-03  1.12916491E-06 -1.75002122E-04 -4.72942699E-04 -8.46919706E-03
 -5.97352436E-04 -1.13062199E-02 -2.49923919E-04 -7.21201355E-04 -1.41909702E-02
 -8.26418415E-04 -1.92505422E-02 -1.63091061E-04  2.07555642E-06 -1.21105439E-04
  3.64475332E-05  6.30211359E-04  2.68154462E-05  3.78730398E-04  1.15463898E-02
  2.52967409E-04 -1.22516393E-04 -3.63682353E-03 -6.93628079E-05 -3.51514181E-05
 -5.83481251E-05 -1.82707585E-03 -9.91827092E-05 -2.41995919E-03 -8.63361617E-05
 -9.10402253E-05 -3.64898260E-03 -1.86219009E-04 -4.82150546E-03 -1.43856331E-02
 -6.22391533E-04 -6.88525081E-03  1.14002586E-03  2.40103224E-03  5.04375704E-04
  4.27415674E-02 -1.88288775E-02  3.55358660E-02 -9.12461100E-03  2.79189001E-03
 -7.50830060E-03  4.40473832E-04 -1.14147451E-02  7.33282081E-03 -3.27035749E-03
  7.79744291E-03  9.76902943E-04 -1.83980228E-02  1.23863455E-02 -4.78096649E-03
  1.30980188E-02  1.42165739E-02  7.15484271E-04  6.98014236E-03 -8.81854953E-04
  2.26864424E-03 -9.77816306E-04 -4.60685566E-02 -1.61197061E-02 -3.12274269E-02
  9.82339028E-03  2.19077865E-03  6.71600443E-03 -2.22132626E-03  1.09287252E-02
  4.98363068E-03  5.17593144E-03  8.43670738E-03 -3.86253724E-03  1.76759034E-02
  8.44081847E-03  8.04014921E-03  1.44278116E-02  1.67763558E-03  1.07304853E-04
  9.27722442E-04 -2.84645260E-04  1.73992566E-04  1.50020369E-05 -3.71593496E-03
  3.81584067E-03 -5.80517200E-03  8.30586790E-04 -1.37421223E-03  1.19155021E-03
  1.49227667E-03  1.00730018E-03 -1.83349312E-03  8.80503600E-04  1.46882509E-03
  2.50035631E-03  1.62818880E-03 -2.76691852E-03  1.52461256E-03  2.89286288E-03
 -1.90921153E-03 -3.28872997E-05 -9.69422223E-04 -1.35474453E-04  1.90571254E-04
  3.47291465E-04  7.89570518E-03  3.66371010E-03  2.09861296E-03 -1.69143432E-03
 -1.54937619E-03 -5.06789325E-04  5.36591908E-04 -3.11092787E-04  1.95995789E-03
 -2.28420275E-03 -1.18638248E-03  8.38368269E-04 -4.08906177E-04  3.68111229E-03
 -3.78857052E-03 -1.50749013E-03 -3.26033237E-04  9.10355317E-04  9.88178240E-04
  1.49472106E-03  1.93422878E-02  1.09874673E-03  1.05226687E-03  1.43350984E-02
  8.54105974E-04  1.21928829E-06 -1.02088816E-05 -1.91100891E-05 -9.77346899E-06
  1.69057360E-04 -2.78052030E-06 -1.38211019E-06  1.65794296E-04  1.36220577E-06
  7.81383510E-03 -1.38179824E-02 -1.82221884E-02  1.46610458E-02 -5.89637061E-02
  2.21393070E-02  1.15952470E-02 -4.82229545E-02  1.78760636E-02 -1.49177286E-04
  9.97291431E-04  1.26884238E-03 -3.36524131E-04 -2.65847536E-04 -2.13934847E-04
 -4.79061144E-04  3.55293949E-04 -4.69804990E-04  5.12007325E-04 -2.67914914E-03
 -2.47280137E-03 -2.91747602E-05  1.29382381E-04  7.44358512E-05 -1.67458185E-06
  1.10742530E-04  4.29906036E-05 -5.02467333E-04  2.63237783E-03  2.45219798E-03
 -4.02890009E-05  1.15640944E-04  6.09838179E-05 -2.45596181E-05  1.19312057E-04
  3.28831788E-05 -7.74672336E-03  1.36940440E-02  1.81586252E-02 -2.70954839E-02
 -5.72751344E-02 -9.41737286E-03 -2.18988880E-02 -4.70075632E-02 -7.67839562E-03
  1.63866132E-04 -1.08094468E-03 -1.27310935E-03  3.30249497E-04 -2.57501968E-04
  2.80275553E-04  6.08396724E-04  3.67109599E-04  3.12343248E-04 -5.73804031E-05
  3.00951164E-04  2.94796508E-04  6.78199933E-05  7.25623282E-04 -4.98940985E-05
  4.91022038E-05  4.04162422E-04 -1.56201865E-05  6.73813608E-05 -3.52497652E-04
 -3.24382829E-04  6.08942608E-05  7.25155035E-04 -3.43410807E-05  4.69482448E-05
  4.19784908E-04 -1.35888352E-05 -9.23253053E-04  1.62864230E-03  2.14840768E-03
  2.64249002E-03  1.16729540E-02 -8.54968586E-03  2.10213087E-03  9.14002615E-03
 -7.05622239E-03  2.65901051E-05 -1.64330584E-04 -1.80598764E-04  6.23886147E-05
 -4.92853203E-05  2.80689080E-05  6.94453617E-07 -4.31763378E-04  1.43285486E-04
  6.30133096E-06 -2.55978073E-04 -5.40617232E-04 -2.37348248E-03  2.54848564E-03
 -2.56150076E-03 -1.98473407E-03  2.14328164E-03 -1.83836815E-03 -1.26915935E-06
  2.30881300E-04  4.22198799E-04  2.96355859E-03  2.31459588E-03  1.62100388E-03
  2.21618806E-03  1.98883641E-03  1.41513865E-03  1.00581915E-03 -1.77811465E-03
 -2.31598370E-03  8.29092778E-03  1.15165707E-02 -5.27768917E-03  6.73225378E-03
  9.09740860E-03 -4.29038129E-03 -1.15560909E-05  8.76886989E-05  1.34047546E-04
  4.49718501E-06 -5.40735441E-05 -4.94907314E-05 -1.03988479E-04 -3.84760829E-04
  1.38344220E-05  6.40997414E-06 -3.50961180E-04 -6.03184231E-04 -3.87910669E-03
  2.86489486E-03 -2.16773996E-03 -2.92627708E-03  2.32967906E-03 -1.78259834E-03
 -4.02264253E-06  2.97594399E-04  5.98849207E-04  3.14467350E-03  2.56459956E-03
  2.98676295E-03  2.62026133E-03  2.05485298E-03  2.24102443E-03 -1.63962856E-06
  1.00307510E-04  1.60810510E-04  3.21358686E-04 -1.75339592E-04  2.35032912E-04
  3.29226763E-04 -4.50273601E-04  2.28032942E-04  8.04622504E-07  7.55996814E-06
 -3.05314256E-05 -9.95937094E-06  9.14012738E-06 -8.10973207E-06 -2.02738854E-05
 -8.91919674E-05 -6.13260118E-05  3.72157036E-06 -1.71489759E-05 -1.91150363E-05
 -7.43419418E-06 -5.16865982E-05 -1.95361043E-06  2.11903318E-05  2.09420056E-05
  3.92443727E-04  2.22770372E-06  2.09250375E-05 -1.16727739E-04 -2.81265613E-05
 -2.37997206E-05 -1.63413280E-05 -1.37732972E-04 -4.55145283E-04  1.23558530E-04
  9.14308643E-06 -1.93385500E-04  2.25209191E-05 -2.39798985E-04  5.20902290E-06
  3.16313208E-04 -5.42846211E-06 -1.42838664E-04  2.65565364E-04  3.51982593E-05
  8.83388646E-05 -4.64149753E-05 -2.53855416E-04 -6.47334664E-04  1.93564704E-04
 -3.84856397E-06 -3.36340214E-04  1.34168169E-05  1.06916708E-05 -1.60117135E-05
  2.55690945E-04  2.27396579E-05  3.69619421E-04 -1.49711207E-03 -8.60890825E-05
  5.02571740E-05 -1.77847459E-05  8.46308977E-05 -6.46244299E-04 -2.18881091E-04
  7.06157448E-05 -6.11406866E-05 -2.03204663E-04  9.89570178E-04  7.46824240E-05
  1.95341050E-04 -9.82265697E-06 -1.11579071E-04  6.97537362E-04  3.79456236E-05
 -3.03870527E-05  2.70560206E-05 -6.78152464E-04 -1.28384313E-03  1.43709079E-04
 -5.63059561E-05 -3.21664308E-05 -1.43230082E-05 -6.96075108E-04 -8.15569403E-06
  4.67815511E-04 -3.92295691E-06  8.11593360E-05  7.86033968E-05  1.44290418E-05
 -6.28053458E-05  1.65696476E-05 -6.71529575E-06 -3.65496442E-05  1.28765455E-05
 -1.59967265E-05  2.65842872E-07 -1.50352067E-05  2.19680054E-05 -1.63162768E-04
 -2.20014025E-04 -2.32937537E-06 -1.55340296E-05  2.65830559E-05 -4.15692941E-05
 -6.62275368E-05 -1.12746290E-05  3.85870783E-05  1.40501356E-04 -1.66819273E-05
  3.76560635E-07  8.49070762E-05  1.92713057E-05 -4.48040492E-05  1.17552753E-05
  3.93416731E-05 -6.44185186E-06  5.12424663E-06 -8.55377628E-05 -5.97744564E-05
 -1.12869527E-04  3.65415515E-05 -8.69128524E-05  9.62593413E-06  9.08364003E-06
  4.26377078E-05  1.31287739E-04  2.38141388E-05  9.89235242E-05  1.70336604E-05
  4.40428782E-05 -3.84008571E-07  2.24810373E-06  4.34974424E-06 -4.72907874E-06
  1.21396376E-06  4.31002406E-06  1.03764114E-06  2.10319189E-05 -2.98696131E-05
  7.17590588E-06 -2.07316848E-05  1.56140140E-06  3.71604281E-06 -1.51789866E-06
  1.83677261E-05 -1.62863262E-04  1.94641037E-06 -1.21830553E-04 -3.66119635E-05
 -6.30031430E-04 -2.71974156E-05 -3.81137086E-04 -1.15447767E-02 -2.55981389E-04
  1.23783643E-04  3.64003686E-03  7.00597157E-05 -3.53095514E-05 -5.85108198E-05
 -1.82738004E-03 -9.95018212E-05 -2.42012265E-03 -8.72234213E-05 -9.14715843E-05
 -3.64839826E-03 -1.85941773E-04 -4.82014219E-03  4.80984644E-04 -1.27102603E-04
 -8.50435164E-05 -8.46443514E-05  1.03676406E+00 -5.33717057E-05  2.56662339E-04
  2.75994087E-02  3.52999457E-04 -6.22642001E-05 -8.85021758E-03 -2.39002688E-06
 -1.47642978E-04 -4.98324108E-04 -8.67162311E-03 -5.52268670E-04 -1.11632012E-02
 -2.51356119E-04 -7.17556511E-04 -1.42265254E-02 -8.16376239E-04 -1.92221310E-02
  1.42132168E-02  7.14667077E-04  6.97199772E-03  8.80058606E-04 -2.26855002E-03
  9.76707498E-04  4.60576681E-02  1.61191883E-02  3.12198583E-02 -9.82689769E-03
 -2.19092871E-03 -6.71716428E-03 -2.22506381E-03  1.09261929E-02  4.98118071E-03
  5.17593319E-03  8.43836116E-03 -3.85937936E-03  1.76733779E-02  8.43598098E-03
  8.03423674E-03  1.44245937E-02 -1.43931300E-02 -6.25728429E-04 -6.88750768E-03
 -1.14330406E-03 -2.40142109E-03 -5.06136481E-04 -4.27519398E-02  1.88361238E-02
 -3.55394593E-02  9.13108426E-03 -2.79366874E-03  7.51174511E-03  4.45677115E-04
 -1.14157883E-02  7.33348070E-03 -3.27379134E-03  7.80237680E-03  9.77480343E-04
 -1.84010611E-02  1.23875469E-02 -4.78241719E-03  1.30991291E-02 -1.90877728E-03
 -3.38585315E-05 -9.65410148E-04  1.34373612E-04 -1.91055733E-04 -3.47205352E-04
 -7.89166259E-03 -3.66264135E-03 -2.09974507E-03  1.69144842E-03  1.54794299E-03
  5.08321172E-04  5.35825567E-04 -3.11637099E-04  1.96057342E-03 -2.28171697E-03
 -1.18134376E-03  8.37733025E-04 -4.08688058E-04  3.67920792E-03 -3.78574684E-03
 -1.50941087E-03  1.68135847E-03  1.07812615E-04  9.26531231E-04  2.85214315E-04
 -1.74165391E-04 -1.48322690E-05  3.72205704E-03 -3.81645274E-03  5.81008739E-03
 -8.33370319E-04  1.37659408E-03 -1.19311221E-03  1.49444246E-03  1.00918001E-03
 -1.83748741E-03  8.82166705E-04  1.46689440E-03  2.50285323E-03  1.63088167E-03
 -2.76335918E-03  1.52619633E-03  2.89368256E-03  1.26655820E-06 -1.05290665E-05
 -1.98248095E-05  9.47234711E-06 -1.69170784E-04  2.62005142E-06  1.22630600E-06
 -1.65493777E-04 -1.60722425E-06 -3.21383584E-04  8.97747927E-04  9.72319262E-04
 -1.47236024E-03 -1.93351466E-02 -1.08411231E-03 -1.03551204E-03 -1.43293371E-02
 -8.43504619E-04 -1.49273974E-04  9.97726512E-04  1.26826456E-03  3.37588254E-04
  2.64658173E-04  2.14683654E-04  4.78788676E-04 -3.56119137E-04  4.70882288E-04
  7.81440952E-03 -1.38175330E-02 -1.82201810E-02 -1.46804360E-02  5.89706137E-02
 -2.21305460E-02 -1.15979712E-02  4.82216922E-02 -1.78848441E-02 -5.02361012E-04
  2.63217870E-03  2.45122496E-03  4.09587024E-05 -1.16065254E-04 -6.16097580E-05
  2.43357568E-05 -1.19849058E-04 -3.35869062E-05  5.12162060E-04 -2.68011706E-03
 -2.47294577E-03  2.81678635E-05 -1.29428803E-04 -7.45788817E-05  1.68944510E-06
 -1.10918276E-04 -4.31248420E-05  1.63761401E-04 -1.08066346E-03 -1.27272317E-03
 -3.29633961E-04  2.58316093E-04 -2.79797055E-04 -6.07759931E-04 -3.66875044E-04
 -3.12230630E-04 -7.74670846E-03  1.36954592E-02  1.81595780E-02  2.71055439E-02
  5.72723870E-02  9.38969224E-03  2.18938288E-02  4.70076175E-02  7.67215706E-03
  6.72897067E-05 -3.51919214E-04 -3.23914376E-04 -6.05285819E-05 -7.24630906E-04
  3.44134326E-05 -4.66802954E-05 -4.19539907E-04  1.34966687E-05 -5.74444676E-05
  3.01484196E-04  2.94525964E-04 -6.82340222E-05 -7.25949323E-04  4.99610201E-05
 -4.87211895E-05 -4.03668460E-04  1.56709765E-05  2.65371527E-05 -1.64146134E-04
 -1.80543004E-04 -6.17680308E-05  4.92862939E-05 -2.78191633E-05 -3.10217323E-07
  4.31067710E-04 -1.43383044E-04 -9.25521058E-04  1.63450874E-03  2.15674128E-03
 -2.64874837E-03 -1.16942532E-02  8.57003840E-03 -2.10694520E-03 -9.13518945E-03
  7.06904171E-03 -1.43160536E-06  2.31430612E-04  4.24272718E-04 -2.96486549E-03
 -2.31512787E-03 -1.62211879E-03 -2.21622023E-03 -1.98926139E-03 -1.41556984E-03
  6.27649910E-06 -2.55812470E-04 -5.39640031E-04  2.37232842E-03 -2.54818968E-03
  2.55985262E-03  1.98380948E-03 -2.14309656E-03  1.83671424E-03 -1.15384966E-05
  8.75110005E-05  1.34837212E-04 -4.82206855E-06  5.47507995E-05  4.95507053E-05
  1.04510035E-04  3.85108085E-04 -1.39223357E-05  1.00554032E-03 -1.77725254E-03
 -2.31633373E-03 -8.28542074E-03 -1.14949396E-02  5.27453294E-03 -6.73006854E-03
 -9.09898551E-03  4.28988351E-03 -4.47327042E-06  2.99984440E-04  6.01105846E-04
 -3.14480593E-03 -2.56559999E-03 -2.98612579E-03 -2.61934312E-03 -2.05493741E-03
 -2.23964114E-03  6.22255707E-06 -3.49971403E-04 -6.03091569E-04  3.87941022E-03
 -2.86421461E-03  2.16791907E-03  2.92612265E-03 -2.32971241E-03  1.78279076E-03
 -1.68905009E-06  1.00004099E-04  1.61203217E-04 -3.19940157E-04  1.76352186E-04
 -2.34655953E-04 -3.27660287E-04  4.51328904E-04 -2.27779757E-04  3.78692467E-06
 -1.69645048E-05 -2.20568616E-05  7.92615588E-06  5.23784956E-05  3.13747194E-06
 -2.32066308E-05 -1.71835806E-05 -4.00761511E-04  7.87046493E-07  7.63722551E-06
 -3.05725694E-05  1.01009951E-05 -8.69008412E-06  8.61752189E-06  1.99203796E-05
  9.16239276E-05  6.02797620E-05 -3.75132429E-07  2.24061242E-06  4.27282107E-06
  4.70434764E-06 -1.34181137E-06 -4.19260785E-06 -1.26740044E-06 -2.08262338E-05
  2.92989217E-05  1.58204541E-06  3.29612678E-06  7.09681242E-06 -2.03249314E-05
 -1.50497649E-06  1.82245957E-05 -6.36307738E-06  4.00997102E-06 -8.68965529E-05
  5.95867617E-05  1.13645576E-04 -3.56668585E-05  8.61804115E-05 -9.14177319E-06
 -8.73497234E-06  4.25819658E-05  1.30966074E-04  1.91073626E-05  4.78616532E-05
  2.33014578E-05  9.83527261E-05 -3.89185695E-06  8.14467980E-05  8.03629976E-05
 -1.47219598E-05  6.35600991E-05 -1.66329416E-05  6.50594882E-06  3.79985417E-05
 -1.20982537E-05 -1.62301057E-05  6.52355579E-07 -1.64305347E-04 -2.22378048E-04
 -1.53200329E-05  2.16629139E-05 -2.31784010E-06 -1.49327995E-05  2.56533734E-05
  4.08492505E-05  6.61066780E-05  1.10819287E-05 -3.85520704E-05 -1.42658955E-04
  1.48110525E-05  1.07864097E-05  3.86412088E-05  1.91626026E-05 -4.65502791E-05
  1.30577079E-07  8.57024605E-05  2.31542153E-05  3.69626638E-04 -1.50749478E-03
  8.90978479E-05 -5.00218969E-05  1.69951033E-05 -7.81516091E-05  6.40739041E-04
  2.14811304E-04  7.13791113E-05 -5.64713095E-05  7.54407008E-05  1.91701057E-04
 -2.04096259E-04  9.99196170E-04 -1.03018609E-05 -1.11868219E-04  7.16930097E-04
 -4.18697770E-05  2.72173743E-05 -2.76391903E-05  6.88645151E-04  1.28272315E-03
 -1.49957364E-04 -9.20414102E-06  4.64255335E-04 -1.38382709E-05 -6.97108952E-04
 -6.04079103E-05 -4.67465807E-05 -5.17596630E-06 -1.40590118E-04  2.51725189E-04
 -3.43289768E-05 -8.78098240E-05  4.60012966E-05  2.50245646E-04  6.41743013E-04
 -1.94492788E-04 -3.53654804E-06 -3.36753933E-04 -1.52687609E-05  2.56207140E-04
  1.48192456E-05  1.65260871E-05  2.29009811E-06  2.18300961E-05 -1.18881365E-04
  2.84098753E-05  2.34027750E-05  1.68251871E-05  1.39695845E-04  4.54255984E-04
 -1.29144012E-04  2.29379347E-05 -2.45199030E-04  9.25419894E-06 -1.90187378E-04
  5.55999949E-06  3.15289142E-04 -1.00816872E-03  2.43322270E-04 -2.25218765E-04
  7.13340258E-04 -1.94393137E-04  8.31867539E-05 -4.77094834E-03 -3.56818526E-03
  2.36280451E-03  9.90085180E-04  1.73387396E-03 -5.43095652E-04  6.37332739E-04
  5.20506473E-04 -1.59628416E-03 -1.39017131E-03 -1.74000249E-03  1.12993350E-03
  7.43956888E-04 -3.02645381E-03 -2.18723355E-03 -2.52164287E-03 -4.30004971E-04
  2.69617326E-04 -7.50007465E-05 -1.78573029E-04 -1.77951923E-04 -6.47219686E-04
 -2.04772641E-04 -3.75833418E-03  2.89640498E-03 -6.45303810E-05  1.53732515E-03
 -4.36232311E-04 -9.75642968E-04 -3.34934012E-04  1.42541983E-03  1.12342559E-04
  1.98918541E-03 -1.43252347E-03 -5.82967466E-04  1.87072987E-03  2.13297757E-04
  3.50107074E-03  1.36265754E-02  9.60958450E-04  6.43971939E-03  8.26554500E-04
 -1.97362575E-03 -1.15821159E-03  3.23479417E-02  8.94252230E-03 -4.26345478E-02
 -7.21699215E-03 -7.27149081E-04  9.42093727E-03  5.26370335E-03 -1.17646043E-02
 -5.63226185E-03  2.62840056E-03  4.38032121E-03  8.32040542E-03 -1.88913007E-02
 -9.51759349E-03  3.93050537E-03  7.43932196E-03 -1.49389500E-02 -4.48525383E-04
 -6.71753116E-03 -7.51040858E-04 -2.79555429E-03  9.22971922E-04 -3.26061552E-02
  2.63700583E-02  4.44724152E-02  7.20912965E-03 -4.41980785E-03 -9.74596571E-03
 -2.80329747E-03  1.03550181E-02 -1.04025995E-02  1.62151393E-03  7.50444966E-03
 -4.15938165E-03  1.64419972E-02 -1.69531317E-02  3.12646332E-03  1.21860567E-02
 -1.04783134E-03  1.31671632E-06 -5.99218787E-04 -1.61021988E-04 -5.96978283E-04
  2.23240374E-04 -1.59296431E-03 -1.09988695E-02  2.24375640E-03  3.92084246E-04
  3.65807302E-03 -6.43930109E-04 -4.12267838E-04  3.66447095E-04  2.33003497E-03
 -5.07462439E-04 -1.73732685E-03 -7.95993624E-04  6.19730214E-04  4.61978540E-03
 -9.42238539E-04 -3.43114066E-03  3.01417167E-03 -8.90032634E-04  5.00489606E-04
 -4.27618855E-04  1.03672052E+00  5.59936569E-04  1.25101619E-03  2.66401218E-02
 -1.77727908E-03 -1.67736592E-04 -9.49832963E-03  4.94311096E-04 -2.75503193E-03
  3.00531397E-03  1.14018397E-02 -2.74728634E-03 -7.16182030E-03 -4.37614932E-03
  4.96044176E-03  1.74094870E-02 -4.45115120E-03 -1.28470904E-02  4.08418698E-05
 -1.94629446E-04 -1.89615262E-04 -6.77783414E-05 -7.13070828E-04  1.48887658E-04
 -5.47799878E-05 -3.67242912E-04  1.12384720E-04  2.19308580E-05 -9.98669761E-05
 -9.13013917E-05 -1.33304680E-04 -7.20806575E-04  1.00181281E-04 -9.30626215E-05
 -3.39361664E-04  6.09387989E-05  8.45203653E-06  1.46138832E-04  3.53640882E-04
 -2.17844892E-03 -1.73929252E-03  2.65909106E-03 -1.57689806E-03 -1.48595156E-03
  2.18432612E-03  1.32621892E-05 -3.76060255E-04 -7.39773119E-04  1.63394801E-03
 -3.43111192E-03 -3.78106878E-03  1.41235105E-03 -2.74700045E-03 -2.76374431E-03
 -4.73731656E-04  2.51959112E-03  2.25245007E-03 -2.92845764E-05 -6.21566274E-05
  6.05478753E-05 -5.53674375E-05 -8.82940678E-05  9.84778049E-05  5.37854537E-04
 -2.81330105E-03 -2.54401900E-03 -4.57245591E-05 -1.31110514E-04  7.93595236E-05
 -2.49047485E-05 -1.40640982E-04  3.42090223E-05  1.24994211E-05 -4.02649042E-04
 -6.94196479E-04  3.23249048E-03 -3.51238804E-03 -2.78253937E-03  2.33279966E-03
 -2.80947261E-03 -2.18273515E-03  6.31355992E-06  1.53584844E-04  4.19126341E-04
 -1.99398412E-03 -1.75141119E-03  2.97617650E-03 -1.74938855E-03 -1.44132819E-03
  2.25656556E-03  5.79329175E-06 -6.22730529E-05 -8.45459437E-05  2.46898203E-05
 -1.72085027E-04 -3.50833216E-05  2.13120161E-05 -1.80130168E-04 -2.21057824E-05
 -2.05225219E-03  5.71069718E-03  6.65621080E-03 -6.94247519E-03 -1.80008313E-02
  9.24050522E-03 -5.19031340E-03 -1.33326836E-02  6.87547216E-03  5.06017220E-05
 -2.26932592E-04 -2.65584086E-04 -1.82244024E-05  6.42645413E-05  1.56139549E-04
  1.95825590E-05  4.21993518E-04  1.04032815E-04  8.04555817E-05 -1.01670368E-04
 -1.01506904E-04  2.08474309E-04 -1.26571497E-02  1.27767662E-03  1.79583781E-04
 -9.80725140E-03  8.94078085E-04 -1.07863685E-04  8.31697351E-04  1.01141664E-03
  1.88211198E-04  3.26701165E-04 -2.40221113E-04  2.86734137E-04 -3.99030987E-04
 -4.10197914E-04  8.00654072E-03 -1.41591034E-02 -1.84958141E-02 -9.89145710E-03
  6.37826892E-02  1.54834509E-02 -7.72432979E-03  5.18889267E-02  1.23759382E-02
  3.78871573E-04 -6.14761534E-04 -8.06435816E-04 -4.07958376E-03 -1.22920498E-02
 -6.89961828E-04 -3.16652954E-03 -9.64698585E-03 -5.95394805E-04  4.43297868E-05
 -1.95129880E-04 -1.82958940E-04 -1.45508431E-04  7.23361234E-05  4.86662367E-05
 -3.56840742E-05  3.71100156E-04 -1.97196012E-06 -7.54448232E-03  1.34137337E-02
  1.76498623E-02  2.09824309E-02  5.27296275E-02 -2.57009819E-02  1.68936097E-02
  4.32303793E-02 -2.09214011E-02  2.02918144E-04 -1.25957349E-03 -1.42508267E-03
 -3.06731581E-04  2.62759907E-04  4.19597986E-04 -4.94901684E-04 -3.67472217E-04
  6.03651126E-04 -1.40508643E-05  6.42192006E-04  1.09231044E-03 -1.51870902E-03
  4.97547536E-04  2.02512493E-03 -1.33089274E-03  7.53209709E-04  1.78650608E-03
 -6.15209964E-07  6.73429878E-05 -2.13056156E-04 -5.76509715E-05  1.31160327E-05
 -7.93202346E-05  4.78235061E-04 -2.89326662E-05  7.31841969E-04 -2.58626950E-06
  2.06048264E-05 -1.03574849E-05  2.78079777E-05 -1.66346223E-06  2.48774976E-05
 -6.98288937E-07  3.60795943E-05  4.19488280E-05 -5.66979831E-07  6.51052992E-06
 -1.29107997E-05  6.50400616E-06 -7.47175924E-07 -4.51740107E-06 -8.36341176E-06
 -3.41592462E-05  1.15183172E-05  2.86452438E-06 -9.93616194E-06  7.52614975E-06
 -8.32709784E-06 -2.98320476E-08  3.40227820E-05 -9.10086737E-06 -8.37795227E-06
  4.95984928E-05  7.84664443E-05  1.35291845E-04 -4.03536813E-06  3.69803713E-05
 -9.99810795E-05 -4.82571236E-05  9.09198591E-06  6.34467249E-05 -2.09127132E-07
 -1.97124951E-05  1.25044304E-05  1.17421663E-04 -2.55004733E-06  7.51587713E-05
 -1.05411473E-05 -2.51306548E-05  4.73309674E-05 -4.13974174E-05 -2.76576698E-05
 -4.72551087E-05 -1.36776177E-04 -4.80924993E-06 -7.91437192E-05 -8.17977060E-05
 -8.08339947E-05 -7.04213586E-06  6.45356888E-05 -5.52374303E-06  1.23258356E-05
  5.41293781E-05  2.92617791E-05  1.51112963E-05 -2.27124410E-06 -2.67427645E-05
 -1.03259370E-04 -1.56013942E-05 -8.03092101E-07  8.23511187E-06  1.17245286E-05
 -3.98150602E-05  1.71641395E-05  7.28146623E-05  2.10216611E-05  1.43444751E-04
 -5.92390382E-04  7.46149018E-05 -5.48339126E-05  1.95452680E-05 -1.95673448E-04
  2.64398001E-04 -2.54642518E-04  1.70565889E-05  1.87056479E-04  1.62580309E-05
 -5.87872445E-05 -2.41882308E-05  1.11967638E-04 -2.65622732E-06 -1.73184695E-05
 -3.16088530E-04 -3.36272136E-05 -2.21707462E-05  4.42890495E-05 -2.40852627E-04
 -3.72629345E-05  7.87152820E-05 -4.44695666E-06  1.09094140E-04 -8.04460330E-06
  1.18956251E-04 -2.85241213E-05 -1.05361397E-04 -5.42117460E-06 -2.20030026E-06
  5.08868621E-04 -2.16560621E-05 -1.06310202E-04 -5.30215968E-06  4.93058644E-04
  1.29921246E-03  1.33739138E-04 -6.29818776E-05 -2.35659068E-04 -3.82264656E-05
  4.65021482E-04 -1.35104486E-04 -1.15075479E-04  9.01407147E-07 -1.23495449E-06
 -1.57910555E-04  2.27389792E-06  1.05886758E-05 -5.71091131E-05  1.15599499E-04
  1.52075514E-04 -3.61659157E-06  6.66337891E-07 -6.67729116E-05  1.18760084E-05
 -8.06556552E-05  3.84602359E-06  1.23359249E-04 -4.30028341E-04  2.68723215E-04
 -7.46208790E-05  1.78890720E-04  1.77517004E-04  6.45911631E-04  2.07114506E-04
  3.75934674E-03 -2.89252420E-03  6.34138693E-05 -1.53894013E-03  4.35928313E-04
 -9.74457357E-04 -3.34463679E-04  1.42597489E-03  1.11981819E-04  1.98988865E-03
 -1.43124479E-03 -5.81445262E-04  1.87135342E-03  2.12632673E-04  3.49977673E-03
 -1.00446902E-03  2.43444718E-04 -2.22962711E-04 -7.13161399E-04  1.94768324E-04
 -8.29740025E-05  4.76088841E-03  3.56560362E-03 -2.35854695E-03 -9.86867624E-04
 -1.73239766E-03  5.41715336E-04  6.37432752E-04  5.19412397E-04 -1.59615399E-03
 -1.38818406E-03 -1.73947609E-03  1.12937851E-03  7.41979871E-04 -3.02607583E-03
 -2.18332031E-03 -2.52036012E-03 -1.49409956E-02 -4.51314592E-04 -6.71172927E-03
  7.52200818E-04  2.79758209E-03 -9.24368808E-04  3.26048786E-02 -2.63733253E-02
 -4.44690221E-02 -7.21074733E-03  4.42104622E-03  9.74952657E-03 -2.80164824E-03
  1.03561455E-02 -1.04042733E-02  1.62252454E-03  7.50628978E-03 -4.15662646E-03
  1.64430768E-02 -1.69508448E-02  3.12742037E-03  1.21862165E-02  1.36269236E-02
  9.60333555E-04  6.43804233E-03 -8.26409348E-04  1.97244016E-03  1.15822177E-03
 -3.23491721E-02 -8.94506480E-03  4.26321716E-02  7.21860206E-03  7.27802811E-04
 -9.42370995E-03  5.26312010E-03 -1.17655371E-02 -5.63280481E-03  2.62920739E-03
  4.38136149E-03  8.31858535E-03 -1.88908644E-02 -9.51472799E-03  3.93112167E-03
  7.43828787E-03  2.99595900E-03 -8.96889104E-04  4.82577021E-04  4.21936551E-04
 -1.03672038E+00 -5.55636581E-04 -1.26801482E-03 -2.66331387E-02  1.78228811E-03
  1.71955902E-04  9.50803575E-03 -4.95009565E-04 -2.74682619E-03  3.00308504E-03
  1.14052875E-02 -2.73714918E-03 -7.16718443E-03 -4.36089391E-03  4.95522507E-03
  1.74047543E-02 -4.43343118E-03 -1.28450608E-02 -1.04716002E-03  1.21124673E-06
 -5.98055734E-04  1.61103646E-04  5.96671754E-04 -2.23254590E-04  1.59310336E-03
  1.09961291E-02 -2.24285433E-03 -3.93006235E-04 -3.65942224E-03  6.43422273E-04
 -4.12209081E-04  3.66425196E-04  2.33038101E-03 -5.07449784E-04 -1.73715776E-03
 -7.95176278E-04  6.19371633E-04  4.61907575E-03 -9.42280585E-04 -3.43058925E-03
  2.18035634E-05 -9.91258016E-05 -9.07052234E-05  1.33108840E-04  7.20920817E-04
 -1.00008401E-04  9.33083974E-05  3.38847900E-04 -6.06210813E-05  4.07909768E-05
 -1.94257524E-04 -1.89325669E-04  6.78835163E-05  7.12863049E-04 -1.48617158E-04
  5.48769737E-05  3.67040088E-04 -1.12297728E-04  1.33099018E-05 -3.76638380E-04
 -7.40180444E-04 -1.63469494E-03  3.43132895E-03  3.78038805E-03 -1.41289980E-03
  2.74725857E-03  2.76295854E-03  8.13648320E-06  1.47540450E-04  3.55812169E-04
  2.17853310E-03  1.73951352E-03 -2.65933313E-03  1.57627611E-03  1.48582125E-03
 -2.18405459E-03  5.38010047E-04 -2.81381313E-03 -2.54429343E-03  4.69322818E-05
  1.30528100E-04 -8.05472184E-05  2.54051122E-05  1.40367888E-04 -3.43791498E-05
 -4.73643541E-04  2.51981939E-03  2.25210468E-03  2.93566999E-05  6.28955371E-05
 -6.08182158E-05  5.57921948E-05  8.88005031E-05 -9.92144846E-05  6.47435178E-06
  1.52570228E-04  4.18367808E-04  1.99399772E-03  1.75177455E-03 -2.97685457E-03
  1.74945664E-03  1.44150425E-03 -2.25643849E-03  1.24708338E-05 -4.02644135E-04
 -6.94421019E-04 -3.23261338E-03  3.51226791E-03  2.78253915E-03 -2.33228235E-03
  2.80916573E-03  2.18198514E-03 -2.04834223E-03  5.69950831E-03  6.64264005E-03
  6.92911430E-03  1.80088215E-02 -9.22486068E-03  5.18057950E-03  1.33395897E-02
 -6.86344011E-03  5.84071541E-06 -6.25738761E-05 -8.49827493E-05 -2.45217187E-05
  1.72062494E-04  3.48591813E-05 -2.11111231E-05  1.80107631E-04  2.20824755E-05
  8.09646110E-05 -1.03777981E-04 -1.03392441E-04 -2.10482591E-04  1.26608827E-02
 -1.28034879E-03 -1.81668640E-04  9.80814050E-03 -8.96435112E-04  5.06100567E-05
 -2.26939126E-04 -2.65106954E-04  1.84692119E-05 -6.42347155E-05 -1.56242402E-04
 -1.92018945E-05 -4.21489323E-04 -1.03709072E-04  7.99964161E-03 -1.41353170E-02
 -1.84639763E-02  9.89486196E-03 -6.37578301E-02 -1.54820294E-02  7.72751634E-03
 -5.18652307E-02 -1.23740275E-02 -1.07923627E-04  8.32037296E-04  1.01070383E-03
 -1.89044941E-04 -3.25373823E-04  2.41046328E-04 -2.86844860E-04  3.99713655E-04
  4.10328248E-04  4.42371858E-05 -1.94734750E-04 -1.82497898E-04  1.45075154E-04
 -7.28734193E-05 -4.83956973E-05  3.54376134E-05 -3.70840657E-04  1.90740723E-06
  3.77768622E-04 -6.11875637E-04 -8.02581045E-04  4.07040909E-03  1.22931033E-02
  6.87577787E-04  3.15867646E-03  9.64560269E-03  5.93714846E-04  2.02868329E-04
 -1.25971282E-03 -1.42466292E-03  3.06412759E-04 -2.63572323E-04 -4.18722820E-04
  4.93946270E-04  3.67114335E-04 -6.02701994E-04 -7.55128370E-03  1.34357101E-02
  1.76765633E-02 -2.09911624E-02 -5.27561583E-02  2.57062182E-02 -1.69008282E-02
 -4.32505904E-02  2.09249174E-02 -1.42818984E-05  6.42128693E-04  1.09259977E-03
  1.51683960E-03 -4.97576357E-04 -2.02249450E-03  1.32899951E-03 -7.53832601E-04
 -1.78362383E-03 -2.55782736E-06  2.05279205E-05 -1.07152282E-05 -2.76941627E-05
  2.50882005E-06 -2.46887631E-05  4.10334776E-07 -3.54214163E-05 -4.25115863E-05
 -4.84200844E-07  6.71474981E-05 -2.14574833E-04  5.72186159E-05 -1.17057214E-05
  7.89405682E-05 -4.78208948E-04  1.13394076E-05 -7.34735836E-04  9.24953246E-07
 -9.87507296E-07 -1.57353385E-04 -1.98362810E-06 -9.53215981E-06  5.71059364E-05
 -1.16754461E-04 -1.54704809E-04  1.44256336E-06  1.21201631E-05 -8.33472592E-05
  6.70931896E-07 -6.57201295E-05  3.91052295E-06  1.23674129E-04 -5.48726306E-06
 -1.09173952E-06  5.11435482E-04  2.03487247E-05  1.03098461E-04  3.78904505E-06
 -4.94375364E-04 -1.28942964E-03 -1.40189335E-04 -6.28751235E-05 -2.30299463E-04
 -1.35382423E-04 -1.17913921E-04 -3.89286469E-05  4.65448619E-04  2.11157104E-05
  1.42208951E-04 -6.00373992E-04 -7.47044558E-05  5.35191351E-05 -2.03410094E-05
  2.05495960E-04 -2.62263624E-04  2.65345462E-04  1.66971277E-05  1.95658720E-04
 -2.38070276E-05  1.10763852E-04  1.58873208E-05 -5.93414225E-05 -2.57816209E-06
 -1.68797162E-05 -3.16423112E-04  3.37912524E-05  2.25991966E-05 -4.36771556E-05
  2.40067826E-04  3.63976118E-05 -8.00216090E-05 -2.82591728E-05 -1.05422396E-04
 -7.64821917E-06  1.17561939E-04 -4.40346162E-06  1.09824844E-04 -2.55924598E-06
  7.48482067E-05 -1.08322398E-05  2.49465493E-05 -4.70391885E-05  4.10340547E-05
  2.94778741E-05  4.68618677E-05  1.36915765E-04 -4.66032765E-06 -7.99183168E-05
 -6.82100957E-06  6.40397642E-05 -8.13207095E-05 -7.90934066E-05 -5.54995245E-06
  1.19640593E-05  5.49326024E-05 -2.97646569E-05 -1.52380078E-05  2.32848795E-06
  2.67753106E-05  1.01485709E-04  1.39048089E-05  1.73372815E-05  7.18906917E-05
  1.17735232E-05 -3.83010306E-05 -6.72810722E-07  8.03364885E-06 -9.11217820E-06
 -7.63961180E-06  4.94115482E-05 -7.90088918E-05 -1.35565467E-04  5.14377323E-06
 -3.73584086E-05  1.00242161E-04  4.82655958E-05  9.21760103E-06  6.32649810E-05
  1.30659383E-05  1.17627462E-04 -1.48813334E-06 -2.22023795E-05 -5.62375421E-07
  6.60754965E-06 -1.30054313E-05 -6.47762869E-06  7.33234759E-07  4.58490154E-06
  8.40324967E-06  3.36532056E-05 -1.21212781E-05  7.61377719E-06 -8.82090902E-06
  2.86765816E-06 -9.48293838E-06 -2.11064019E-08  3.35992228E-05  8.25192571E-03
  6.14161618E-04  3.52523699E-03 -6.71475964E-04  1.01986914E-03 -8.10743058E-04
  1.20485337E-02  2.99998506E-02  8.90005080E-06 -2.90333938E-03 -7.58789094E-03
  1.28178767E-03 -5.85604799E-03  8.89471571E-04  2.11490316E-03 -4.00648591E-03
  5.39532198E-03 -9.39233061E-03  1.63162062E-03  3.60600506E-03 -6.30063149E-03
  8.33156163E-03 -9.25419939E-03 -2.58797389E-04 -3.52554860E-03 -1.46604166E-03
 -4.12356663E-04 -1.17962966E-03  8.22365292E-03 -3.54393877E-02  7.32746549E-03
 -1.60006967E-03  8.63047603E-03 -5.76848895E-04  5.15324138E-03 -1.80603917E-03
  5.58227394E-03  5.45689661E-03  4.38132618E-03  8.18583543E-03 -3.06329779E-03
  9.19053257E-03  8.34039876E-03  6.68873076E-03 -7.21310519E-04  7.07101081E-06
 -4.85249455E-04 -2.15349604E-05 -1.95698448E-04 -6.14602046E-04 -1.72908703E-04
 -1.94337100E-03 -1.09114950E-02  3.12418183E-04  5.67632289E-04  4.37998406E-03
  4.53692687E-04 -2.64842206E-04 -2.94327747E-03  2.65945086E-04 -4.53044471E-05
  8.38395178E-04 -5.25190146E-04 -5.65773297E-03  4.10677567E-04 -7.07924137E-05
  2.12302667E-03 -6.09149161E-04  1.46532528E-04 -3.48473652E-05 -5.16144211E-04
  1.03654732E+00  3.90360378E-05  1.49941534E-03  2.54816558E-02 -1.54556422E-04
 -4.40967456E-04 -1.10703569E-02  3.44763679E-03 -1.02064930E-03 -1.39027932E-02
  1.81196393E-03 -3.15184174E-04  4.36680092E-03 -1.87201386E-03 -2.10049343E-02
  3.43945676E-03 -5.46074185E-04 -1.20218041E-02 -4.32862914E-04 -4.80282757E-03
  1.25264871E-03 -9.68319632E-04 -1.84107625E-03 -1.48343443E-02 -4.34497753E-02
  1.44249932E-02  3.11821220E-03  1.04121906E-02 -2.12488529E-03  4.08592667E-03
  4.63472073E-03  8.07759763E-03  6.29956863E-03 -6.23441822E-03  6.36246069E-03
  7.61154828E-03  1.29791209E-02  9.89428025E-03 -9.60356945E-03  1.10425442E-02
  7.85393349E-04  4.73265924E-03  9.38248288E-04  1.07520399E-03 -1.36731480E-03
 -5.45173490E-03  4.26553302E-02  4.63766466E-03  8.35709109E-04 -1.03069802E-02
  1.23946805E-05 -5.98227244E-03 -1.86155805E-03  4.83067184E-03 -8.64124767E-03
 -3.31955375E-03 -9.52006616E-03 -3.22549519E-03  7.88863404E-03 -1.36116351E-02
 -5.13883048E-03 -2.78116713E-04  1.51325751E-03  1.26691710E-03  3.22980657E-04
 -1.04791889E-04 -4.88925847E-04  8.28777288E-05 -1.47911977E-04 -2.40314079E-04
  3.21525403E-04 -1.72908028E-03 -1.39841747E-03  2.88032998E-04 -1.38169633E-04
 -5.20277754E-04  3.18435610E-05 -3.77361048E-06 -2.93631261E-04 -5.54078836E-05
  4.52411619E-04  5.70544388E-04  1.93318370E-04  1.18936416E-04  1.79164454E-04
 -3.19515077E-04  3.56646517E-04  8.29919451E-05  4.83662541E-03 -8.49956076E-03
 -1.10379255E-02  3.43235987E-02 -1.76223332E-02  1.55355879E-02  2.74225470E-02
 -1.39871946E-02  1.30309722E-02  4.35425867E-06 -4.14268729E-05 -7.87234769E-05
  5.54697229E-06  2.78676786E-05 -1.67269968E-04 -1.11786315E-05  2.11541279E-05
 -1.72315228E-04 -1.46014012E-03  4.05782713E-03  4.75156993E-03 -7.37470490E-04
 -8.21638746E-03 -1.87162818E-02 -5.61133694E-04 -6.13806344E-03 -1.40083869E-02
 -4.51771478E-03  8.01367093E-03  1.04225596E-02  3.44836712E-02  1.39842620E-02
  1.09422980E-02  2.77735775E-02  1.13361134E-02  9.34590320E-03  1.21513542E-04
 -7.49619415E-04 -8.66362718E-04  7.24116889E-05 -3.06874854E-04  1.54246307E-04
 -4.87489556E-04 -4.19486290E-04  9.40601021E-05  4.22944689E-04 -2.24766085E-03
 -1.91379672E-03 -2.88925487E-04 -6.92058434E-05 -3.44956097E-04 -5.43646490E-05
  1.21701369E-05 -2.70703144E-04 -3.77986236E-04  2.04318719E-03  1.69983306E-03
 -3.19322205E-04 -3.45467492E-05 -3.04226685E-04 -9.45892682E-05 -1.41757691E-04
 -2.21071986E-04  6.77204664E-06 -1.33332536E-04 -2.21247893E-04  6.06822318E-04
  9.48619253E-04 -2.16185061E-03  4.06052159E-04  6.85911447E-04 -1.96667821E-03
  7.86245713E-06 -3.12311909E-05 -4.28779437E-05 -2.74268019E-04 -4.65144150E-04
 -1.91432759E-03 -2.66013624E-04 -4.20585165E-04 -1.80653411E-03  1.53910135E-04
 -9.83112940E-04 -1.05448716E-03 -1.36867584E-04 -3.76767400E-04  2.07243881E-04
  3.52070675E-04 -6.11848965E-04 -1.08968269E-04 -6.04127594E-03  1.07260711E-02
  1.39561827E-02 -3.10955890E-02  2.67223919E-02  2.96783899E-02 -2.50541835E-02
  2.15817245E-02  2.44864870E-02  3.12326152E-06  3.18083588E-04  6.50170077E-04
 -5.66483528E-04 -5.23118074E-03 -2.25459477E-03 -3.39586385E-04 -3.95562863E-03
 -1.71282171E-03  1.14528308E-05 -4.75322179E-04 -9.21799221E-04  3.04946092E-04
  5.57210369E-03 -3.97819691E-03  2.93599464E-04  4.13028661E-03 -2.98037779E-03
 -8.67003274E-05  6.76384699E-04  7.65671542E-04 -1.49715888E-04  2.41188483E-04
  2.42785247E-04  3.89216068E-04  3.87775046E-04 -1.25446301E-04  6.36430335E-03
 -1.12294983E-02 -1.45577818E-02 -3.69156176E-02 -1.45975649E-02  3.58479619E-02
 -2.95225602E-02 -1.15915339E-02  2.93850773E-02 -1.15055392E-05  4.55704037E-04
  7.84289060E-04 -1.42062558E-04 -1.77133574E-03  4.03822107E-04 -9.07949483E-05
 -1.54295106E-03  6.35867848E-04 -1.42504197E-05  5.05874831E-05  1.52220973E-04
 -5.19930455E-05 -5.39702606E-05 -3.62946424E-05  7.76455371E-05 -7.77572162E-05
  1.92299045E-04  1.27768097E-05 -2.06333329E-05 -2.44278592E-04 -7.42390476E-06
 -3.91949465E-05  1.93453302E-05 -3.15553011E-05 -1.43118534E-05 -2.25566459E-04
  1.08227755E-06  1.22789550E-05  1.22627105E-05  7.63534720E-06 -6.80608045E-06
  1.22334004E-05  1.63566185E-07  1.06260116E-04 -1.69914222E-05 -5.23205135E-06
  2.08110184E-05 -4.32217470E-06  2.38494927E-05 -1.43717592E-06 -9.35244169E-05
  1.03270799E-05  3.57602165E-05  1.17325475E-05 -1.03642645E-04  3.65220009E-05
 -1.70963055E-04 -1.10190367E-04 -7.73540128E-05 -1.23571729E-04  1.07643178E-04
  1.74513056E-04 -4.97009589E-05 -2.15039633E-04 -1.34401000E-06 -1.18977086E-05
  1.15223445E-05 -1.24905313E-04  8.44771490E-05  2.03501510E-05  4.49601826E-05
  7.25706246E-05 -5.70966048E-05  1.72361225E-04  2.18985979E-04 -1.81917274E-06
  2.61174218E-05  1.22994758E-04 -7.87797225E-05  2.21262892E-05 -3.65525098E-05
  2.03770440E-05 -1.32323489E-04 -1.71294614E-04 -8.60559280E-05 -3.69354953E-06
  8.06859047E-05  1.02061915E-04  2.50299277E-04  1.73978076E-05  2.41266246E-04
  5.96848174E-05 -1.68931888E-05  5.17964377E-05 -4.24833557E-06 -1.88666662E-04
  1.70023308E-06 -7.72370377E-05  1.81197146E-04  6.74087790E-05 -1.68632529E-05
  3.69383532E-05  2.55855973E-05 -8.99818760E-05  7.44127843E-05 -3.24980962E-05
 -3.16403010E-05  4.57950054E-06  4.75854573E-05  1.29706751E-04 -2.45960913E-05
 -1.92692314E-05  2.00952550E-04 -1.77520735E-04 -6.04339147E-05  6.43185982E-05
  1.55604108E-04 -2.05090149E-04 -3.44223129E-04  8.64424892E-05  7.96580209E-05
  3.25288525E-05 -1.98430240E-05  2.33896271E-04 -2.64759891E-04 -2.29741740E-04
 -9.17544640E-06  5.25313665E-05  1.42199950E-05 -7.85988049E-05 -3.49993666E-05
 -1.58680244E-04 -1.00439261E-04  1.64217056E-04 -5.43459503E-05 -1.12056406E-04
 -2.17150194E-05 -4.19444519E-05  7.39092695E-05 -1.79193398E-06  1.51743214E-05
 -1.26895035E-06 -9.90775803E-06 -9.24999136E-06 -9.62207420E-06 -3.62337374E-06
 -1.00690980E-05 -2.89042071E-05 -5.65334237E-05 -1.45860601E-05 -4.58605187E-07
  2.95063287E-05  1.71785217E-06  5.67740434E-05  6.18720714E-06 -1.85129150E-05
 -1.22032508E-02 -4.36877549E-04 -4.78183038E-03  1.92670734E-03 -7.46101660E-04
  1.39143503E-03 -1.41877168E-02 -4.58433108E-02 -7.09149170E-03  1.35421615E-03
  1.13263275E-02  1.67642562E-03  5.00887033E-03 -3.20149788E-03 -3.64839060E-03
  7.55920425E-03 -8.92478805E-03  8.05896470E-03 -5.31466523E-03 -5.43808307E-03
  1.21334641E-02 -1.43534131E-02  1.11934116E-02  8.03838446E-04  4.68235465E-03
  1.43898555E-03  1.21807490E-03  7.22125270E-04 -3.97923676E-03  4.12351621E-02
 -1.30707423E-02 -1.26400788E-03 -1.03030273E-02  3.41849541E-03 -3.02640429E-03
  2.73277934E-03 -6.19411029E-03 -8.72557585E-03 -4.40816157E-03 -5.12130036E-03
  4.61175139E-03 -9.56429495E-03 -1.41341225E-02 -7.10986750E-03 -7.59499058E-04
  2.19297005E-06 -5.23818989E-04  5.75436527E-04 -1.98134450E-04  1.44965996E-05
  1.06741442E-02 -1.99218367E-03  1.22803395E-04 -3.99350862E-03  5.60595390E-04
 -3.06246444E-04  1.72266152E-06 -2.57757862E-04  4.72951613E-05  5.35720280E-04
  2.92172237E-03 -5.22319807E-05 -5.05374870E-04  5.32742676E-05  9.42159082E-04
  5.60000308E-03  2.20409315E-03 -6.23229500E-04  2.02336371E-04 -1.03661798E+00
 -5.28896797E-04  2.59831434E-05 -2.57152260E-02  1.46937745E-03 -1.15824483E-04
  1.17770422E-02 -5.04633644E-04  1.65663518E-04  1.06634012E-03 -1.05174090E-03
  4.53954882E-04  3.28797225E-03  1.40304453E-02  1.05855281E-03 -1.79650394E-03
  5.68829522E-04  5.52219861E-03  2.09892609E-02 -9.12306575E-03 -2.82585625E-04
 -3.83898924E-03  1.20960302E-03 -6.67777412E-04 -1.34636286E-03 -6.89614291E-03
 -3.31924744E-02  1.42396315E-02 -4.01945815E-05  8.01903328E-03 -3.34860777E-03
  4.86752234E-04  2.74578433E-03  5.95395178E-03  6.21764072E-03 -5.13133382E-03
  6.45112852E-04  4.42241749E-03  9.20531946E-03  1.00120775E-02 -8.49071291E-03
  8.13181478E-03  6.44562102E-04  3.69013462E-03  8.43689127E-04  8.94121126E-04
 -8.12140220E-04  5.91828575E-04  3.11272135E-02  6.36324811E-03 -1.59941426E-03
 -7.61328688E-03 -1.44672821E-03 -1.88568625E-03 -4.73025902E-04  3.63948261E-03
 -7.81391631E-03 -2.09673746E-03 -2.82046979E-03 -7.56653035E-04  5.52635938E-03
 -1.27125152E-02 -3.62331152E-03  4.26511438E-04 -2.29744530E-03 -1.90090217E-03
  3.11883979E-04 -1.29756602E-04 -2.97052828E-04  3.04488480E-04  3.50549624E-05
  1.70869518E-05 -3.80202983E-04  2.08817754E-03  1.66585911E-03  2.66046991E-04
 -9.62991873E-05 -3.31949240E-04  2.60304289E-04 -1.60558829E-04  3.97895609E-05
  1.50311325E-04 -9.67852302E-04 -1.01960805E-03 -2.10094575E-04 -3.75439871E-04
 -8.28457671E-05  3.08289970E-05 -5.40812663E-04  3.94021527E-04 -6.06707311E-03
  1.07713994E-02  1.38917891E-02 -3.00763951E-02  2.10564762E-02 -3.52798544E-02
 -2.48917578E-02  1.70484113E-02 -2.84393706E-02  4.91636294E-06 -4.68512664E-05
 -7.76137576E-05  1.82485496E-04  2.86084533E-05 -5.39908470E-06  1.35598749E-04
  2.47354068E-05  1.11869713E-05 -1.49454432E-03  4.15002016E-03  4.88788107E-03
  1.86979584E-02 -8.40596107E-03  7.37353850E-04  1.39508523E-02 -6.27919811E-03
  5.69117723E-04  6.40283153E-03 -1.12963592E-02 -1.45488176E-02 -3.65907718E-02
 -2.08907803E-02 -3.35247592E-02 -2.99557047E-02 -1.66747772E-02 -2.70028740E-02
 -8.19667506E-05  6.60555922E-04  7.08712208E-04 -2.41843571E-04  1.90248156E-04
 -1.99610865E-04  1.38859826E-05  4.38278525E-04  2.47920232E-04  3.24273699E-04
 -1.72575205E-03 -1.45831683E-03  5.04539915E-04 -7.66515430E-05  2.96841606E-04
  3.77049608E-04 -2.42817240E-05  2.82778760E-05 -2.78619803E-04  1.51036176E-03
  1.27000045E-03  4.74889883E-04 -5.47454320E-05  3.41354613E-04  3.37710833E-04
 -1.39852216E-04  7.25987668E-05  1.60295380E-05 -5.06816007E-04 -9.72054986E-04
  3.96678519E-03  5.53458907E-03 -7.18880213E-04  2.92936392E-03  4.14483985E-03
 -4.25566721E-04  7.88129922E-07  3.24447630E-04  7.17138016E-04  2.21980950E-03
 -5.23981213E-03  3.41668274E-04  1.61473994E-03 -3.91626019E-03  3.61148511E-04
  1.23699171E-04 -7.83361313E-04 -7.91690300E-04 -1.09997573E-04 -3.08178104E-04
  1.15946856E-04 -1.67801740E-04 -4.54879417E-04 -3.18833920E-04 -4.46734727E-03
  7.96212099E-03  1.02704903E-02 -1.02500837E-02  1.96304815E-02  3.13353963E-02
 -9.00977198E-03  1.59254690E-02  2.52458152E-02  1.08118145E-05 -1.49632217E-04
 -3.02695724E-04  2.11174587E-03  1.11814584E-03  4.65604785E-04  2.18069939E-03
  7.45972868E-04  2.68001748E-04  5.72311256E-06 -3.96562686E-05  8.13495134E-05
  1.84983524E-03 -5.55883206E-04 -1.69302951E-04  2.00317710E-03 -5.01023741E-04
 -2.08766382E-04 -5.42531054E-05  4.72195831E-04  4.71913951E-04 -1.42292279E-04
  1.46940308E-04  1.71565238E-04 -1.61068112E-04  2.85251891E-04 -3.12430271E-04
  4.79914581E-03 -8.48040935E-03 -1.08953243E-02 -1.51369292E-02 -1.11268377E-02
  3.66744041E-02 -1.27397075E-02 -8.81861152E-03  2.94550012E-02 -1.19439545E-05
  4.66521324E-04  8.07927293E-04 -4.49097179E-04 -1.81291385E-03  1.42035434E-04
 -3.95777367E-04 -1.59371481E-03  1.44939347E-04  4.95049456E-06 -2.10356590E-05
  6.10961617E-05  1.74756183E-05  3.57019988E-05 -3.80542603E-05 -7.77500886E-05
 -5.67903424E-04 -2.85367958E-04 -1.15989274E-05  1.19125937E-04 -2.70283679E-04
  3.82700135E-05 -5.67120005E-05 -3.26253602E-05  3.35614254E-05 -2.01566093E-04
  6.98551514E-05  3.47713931E-06  8.90217866E-05 -8.64924184E-05  3.31706761E-05
 -3.16779330E-06 -3.05452585E-05 -1.33847720E-04 -1.48075943E-04  9.04744435E-05
  3.61242349E-05 -1.09954268E-04  4.28058616E-05 -1.27337009E-04  2.42108546E-05
  5.99432447E-05 -1.93877389E-05  5.31532831E-05  9.32755705E-04  9.18538633E-05
  7.71230372E-05 -7.54690336E-05 -2.27236877E-04 -2.29919110E-04 -3.24489220E-04
  1.16902595E-04 -6.06316350E-05 -3.47391631E-04 -1.19344958E-03 -2.22342322E-05
 -1.34116196E-04 -2.55352156E-05  1.33894085E-04 -3.03283255E-05  1.21047421E-04
 -1.32685013E-04  3.05091680E-06 -4.01783404E-05 -3.84871052E-04 -1.88556305E-04
  8.77761973E-05 -2.18738134E-04  1.01054039E-04 -1.21401520E-05  9.53462352E-05
  9.70679557E-05 -3.13513283E-05  1.96374799E-04  5.97238591E-04  1.53036709E-04
 -1.93358138E-05 -1.74188115E-04 -3.85220676E-04 -4.23425405E-04 -3.75706332E-05
 -3.65951045E-04 -6.41446116E-04  4.49558221E-05 -3.56153364E-04  1.88784346E-05
  2.31097983E-05 -3.00406444E-05  9.43123000E-05  5.80461047E-04 -8.32035554E-05
  2.30233806E-05  4.31317254E-05  2.39624236E-04 -4.60477360E-04  3.71942484E-04
 -7.25444544E-05 -7.59588464E-05 -5.49124743E-05  3.65380655E-04 -2.47758273E-04
 -1.23909767E-04  2.84334035E-05 -1.16427636E-04 -5.64289513E-04  1.57828904E-04
 -1.68756928E-05 -1.85334052E-04 -7.00871393E-05  2.01928039E-04  5.68208664E-05
 -1.01213143E-04  1.24430259E-04  9.46465408E-06  5.20307228E-05  3.17431521E-04
  7.37388917E-04  1.35572413E-05 -5.41971980E-05 -1.12986117E-03  5.14938671E-05
[truncated: 9,193,069 more chars]
