# Supplementary material for: Morphology Effects on Free Energies of Proton-Coupled Electron Transfer in Polyoxotungstates
Source: Inorg Chem. 2025 Oct 23;64(49):23834–45. doi: 10.1021/acs.inorgchem.5c02910 (PMC12709570; doi:10.1021/acs.inorgchem.5c02910)
Supplement: Supplementary file 2 [file ic5c02910_si_002.zip › W6O19_Me4N_1H_B22_Sp2.xyz]

60
W6O19_Me4N_1H_B22_Sp2.xyz
 W  -1.902746  -1.420372  -0.268404
 W   1.973642   1.354641   0.248324
 W  -0.258639  -0.023322   2.344316
 W   0.272206   0.125498  -2.381128
 W  -1.498693   1.886249  -0.125380
 W   1.406370  -1.926671   0.087561
 O  -3.282764  -2.457362  -0.429054
 O   3.340883   2.401366   0.459621
 O  -1.695317  -1.120639   1.644993
 O   1.743092   1.224551  -1.611775
 O  -0.451705  -0.072045   4.067663
 O   0.468845   0.199888  -4.097378
 O  -1.316854  -1.049835  -2.022926
 O   1.299513   1.099447   2.051833
 O  -2.503540   3.298529  -0.166941
 O   2.414296  -3.332588   0.181099
 O  -2.690827   0.400341  -0.248112
 O   2.674804  -0.417711   0.328781
 O  -1.319730   1.499054   1.770096
 O   1.333255  -1.454376  -1.737630
 O  -0.395443  -2.624899  -0.080857
 O   0.400538   2.768289   0.179300
 O   0.902832  -1.517228   1.924035
 O  -0.934845   1.633783  -1.899952
 O   0.013168   0.102183  -0.003785
 N   6.993597  -0.078321   0.032906
 N  -6.991118  -0.105424   0.054907
 C  -8.458431   0.264827  -0.085618
 H  -9.063444  -0.520970   0.372404
 H  -8.629143   1.216929   0.421900
 H  -8.696908   0.354932  -1.147849
 C  -6.130634   0.977894  -0.576576
 H  -6.335198   1.923963  -0.069516
 H  -5.078419   0.706387  -0.461129
 H  -6.389118   1.054683  -1.635374
 C  -6.641127  -0.233976   1.528445
 H  -7.265806  -1.013340   1.970586
 H  -5.585826  -0.500681   1.616295
 H  -6.829948   0.724416   2.017536
 C  -6.733356  -1.430398  -0.644779
 H  -5.677020  -1.687327  -0.537829
 H  -7.357366  -2.197799  -0.180714
 H  -6.991149  -1.322647  -1.701118
 C   6.653133   0.036199  -1.444051
 H   7.307832   0.783463  -1.898013
 H   6.806956  -0.937388  -1.914950
 H   5.608791   0.340606  -1.540124
 C   6.783819   1.268642   0.706404
 H   7.030558   1.170851   1.766316
 H   7.440852   2.001681   0.232277
 H   5.739159   1.564825   0.587210
 C   6.092427  -1.118468   0.680174
 H   6.263312  -2.079338   0.188727
 H   6.346031  -1.187330   1.740673
 H   5.050859  -0.811288   0.557835
 C   8.445611  -0.500297   0.186853
 H   8.582911  -1.467600  -0.301593
 H   9.081274   0.253638  -0.282961
 H   8.676269  -0.579088   1.251711
 H   0.458585   3.556471   0.764431
