# Supplementary material for: Morphology Effects on Free Energies of Proton-Coupled Electron Transfer in Polyoxotungstates
Source: Inorg Chem. 2025 Oct 23;64(49):23834–45. doi: 10.1021/acs.inorgchem.5c02910 (PMC12709570; doi:10.1021/acs.inorgchem.5c02910)
Supplement: Supplementary file 2 [file ic5c02910_si_002.zip › W6O19_Me4N_2H_OT_Sp3.xyz]

61
W6O19_Me4N_2H_OT_Sp3.xyz
 W  -1.912893   0.297233  -1.393664
 W   1.897615  -0.246081   1.435395
 W  -0.238378  -2.337938  -0.121321
 W   0.253655   2.377652   0.121342
 W  -1.442819   0.048037   1.961600
 W   1.425909  -0.037645  -1.924971
 O  -3.289556   0.460157  -2.445885
 O   3.311305  -0.475346   2.424347
 O  -1.648331  -1.671320  -1.218520
 O   1.730371   1.642492   1.201769
 O  -0.404569  -4.148907  -0.246608
 O   0.497295   4.175922   0.142791
 O  -1.306429   2.074789  -1.047519
 O   1.306107  -2.093103   0.968820
 O  -2.478829   0.063450   3.351487
 O   2.458301  -0.108667  -3.324172
 O  -2.638244   0.224311   0.359648
 O   2.611459  -0.291736  -0.409783
 O  -1.276183  -1.888870   1.364831
 O   1.336013   1.795430  -1.451076
 O  -0.375432   0.134291  -2.621497
 O   0.428130  -0.213157   2.632127
 O   0.913147  -1.911002  -1.593992
 O  -0.904099   1.923481   1.593841
 O   0.002451  -0.009055   0.001912
 N   6.886729  -0.072003  -0.022556
 N  -6.909033  -0.044115  -0.053023
 C  -8.365177   0.112978   0.352239
 H  -8.993781  -0.351772  -0.410762
 H  -8.515539  -0.378628   1.316039
 H  -8.593363   1.178278   0.432426
 C  -6.017489   0.599721   0.997866
 H  -6.206976   0.112829   1.957722
 H  -4.971983   0.468459   0.706846
 H  -6.265235   1.662157   1.059777
 C  -6.571333  -1.521743  -0.164833
 H  -7.220610  -1.974079  -0.917823
 H  -5.524683  -1.620576  -0.459916
 H  -6.734849  -1.992422   0.807343
 C  -6.681115   0.630299  -1.396803
 H  -5.631613   0.515831  -1.678015
 H  -7.326376   0.154507  -2.139291
 H  -6.933708   1.689206  -1.301855
 C   6.566124   1.410580   0.071497
 H   7.230728   1.867278   0.808308
 H   6.720415   1.864975  -0.909885
 H   5.524968   1.525191   0.379838
 C   6.671182  -0.723764   1.334546
 H   6.911057  -1.786638   1.251742
 H   7.333101  -0.244052   2.059715
 H   5.627378  -0.593374   1.629764
 C   5.974160  -0.721823  -1.051514
 H   6.155497  -0.250601  -2.020741
 H   6.210747  -1.787447  -1.101264
 H   4.933818  -0.575886  -0.748714
 C   8.335459  -0.250653  -0.444907
 H   8.478337   0.225443  -1.417596
 H   8.979204   0.217806   0.303048
 H   8.551072  -1.319428  -0.512864
 H  -0.578742  -5.105462  -0.245557
 H   0.594698   5.139187   0.231945
