# Supplementary material for: Morphology Effects on Free Energies of Proton-Coupled Electron Transfer in Polyoxotungstates
Source: Inorg Chem. 2025 Oct 23;64(49):23834–45. doi: 10.1021/acs.inorgchem.5c02910 (PMC12709570; doi:10.1021/acs.inorgchem.5c02910)
Supplement: Supplementary file 2 [file ic5c02910_si_002.zip › W6O19_Me4N_2H_Sp3.xyz]

61
W6O19_Me4N_2H_Sp3.xyz
 W   1.994940  -1.360980   0.064336
 W  -2.002289   1.409003  -0.068831
 W   0.187444   0.183434  -2.341412
 W  -0.191898  -0.131716   2.340009
 W   1.501401   1.924511   0.250060
 W  -1.501885  -1.874223  -0.253611
 O   3.345193  -2.452608   0.114892
 O  -3.395396   2.432478  -0.074767
 O   1.640049  -1.060202  -1.777596
 O  -1.668151   0.955353   1.833046
 O   0.337193   0.238349  -4.071733
 O  -0.324105  -0.299950   4.064759
 O   1.353526  -1.290920   1.865309
 O  -1.372847   1.193823  -1.952083
 O   2.516273   3.306356   0.461353
 O  -2.464941  -3.309772  -0.411577
 O   2.745227   0.345924   0.239555
 O  -2.725733  -0.455257  -0.258243
 O   1.301885   1.585307  -1.708514
 O  -1.235060  -1.669880   1.630296
 O   0.416195  -2.752867  -0.124995
 O  -0.411592   2.771791   0.072594
 O  -0.926240  -1.436525  -2.011156
 O   0.979231   1.342849   2.073512
 O  -0.000716   0.012901  -0.005789
 N  -7.063884  -0.054271   0.033760
 N   7.064236  -0.102435  -0.007212
 C   8.519430   0.259984   0.240235
 H   9.153297  -0.469651  -0.268890
 H   8.702666   1.261679  -0.154970
 H   8.707357   0.238429   1.316179
 C   6.164310   0.904152   0.692510
 H   6.380901   1.898724   0.295028
 H   5.121242   0.639420   0.502348
 H   6.374486   0.872684   1.764315
 C   6.784275  -0.077864  -1.501137
 H   7.441426  -0.798921  -1.992548
 H   5.738571  -0.346291  -1.665621
 H   6.978834   0.929239  -1.876914
 C   6.790455  -1.495709   0.537054
 H   5.742123  -1.745609   0.357966
 H   7.442331  -2.205249   0.021833
 H   7.002430  -1.498922   1.608809
 C  -6.783177  -0.073028   1.527648
 H  -7.445310   0.644481   2.017550
 H  -6.970286  -1.080550   1.906054
 H  -5.739341   0.203220   1.691103
 C  -6.805185   1.340681  -0.513523
 H  -7.011550   1.337815  -1.586380
 H  -7.468941   2.043302  -0.004037
 H  -5.761438   1.605211  -0.329297
 C  -6.153526  -1.052613  -0.664326
 H  -6.355647  -2.047937  -0.261202
 H  -6.368032  -1.029131  -1.735474
 H  -5.113295  -0.773113  -0.479742
 C  -8.515340  -0.432217  -0.212292
 H  -8.687534  -1.435913   0.182817
 H  -9.156376   0.290552   0.297696
 H  -8.704685  -0.412432  -1.288010
 H  -0.469492   3.540956  -0.539151
 H   0.485677  -3.564696   0.426042
