# Supplementary material for: Morphology Effects on Free Energies of Proton-Coupled Electron Transfer in Polyoxotungstates
Source: Inorg Chem. 2025 Oct 23;64(49):23834–45. doi: 10.1021/acs.inorgchem.5c02910 (PMC12709570; doi:10.1021/acs.inorgchem.5c02910)
Supplement: Supplementary file 2 [file ic5c02910_si_002.zip › W10O32_Me4N_0H_EA_Sp2_SP.fchk]

W10O32_Me4N_0H_EA_Sp2_SP                 
Freq      UB3LYP                                                      LANL2DZ             
Number of atoms                            I              110
Info1-9                                    I   N=           9
         230         230           0           0           0         100
           6          18        -502
Charge                                     I               -1
Multiplicity                               I                2
Number of electrons                        I              569
Number of alpha electrons                  I              285
Number of beta electrons                   I              284
Number of basis functions                  I              784
Number of independent functions            I              784
Number of point charges in /Mol/           I                0
Number of translation vectors              I                0
Atomic numbers                             I   N=         110
           7           7           8           8           8           8
           8           8           8           8           8           8
           8           8           8           8           8           8
           8           8           8           8           8           8
           8           8           8           8           8           8
           8           8           8           8          74          74
          74          74          74          74          74          74
          74          74           7           7           6           1
           1           1           6           1           1           1
           6           1           1           1           6           1
           1           1           6           1           1           1
           6           1           1           1           6           1
           1           1           6           1           1           1
           6           1           1           1           6           1
           1           1           6           1           1           1
           6           1           1           1           6           1
           1           1           6           1           1           1
           6           1           1           1           6           1
           1           1
Nuclear charges                            R   N=         110
  7.00000000E+00  7.00000000E+00  8.00000000E+00  8.00000000E+00  8.00000000E+00
  8.00000000E+00  8.00000000E+00  8.00000000E+00  8.00000000E+00  8.00000000E+00
  8.00000000E+00  8.00000000E+00  8.00000000E+00  8.00000000E+00  8.00000000E+00
  8.00000000E+00  8.00000000E+00  8.00000000E+00  8.00000000E+00  8.00000000E+00
  8.00000000E+00  8.00000000E+00  8.00000000E+00  8.00000000E+00  8.00000000E+00
  8.00000000E+00  8.00000000E+00  8.00000000E+00  8.00000000E+00  8.00000000E+00
  8.00000000E+00  8.00000000E+00  8.00000000E+00  8.00000000E+00  1.40000000E+01
  1.40000000E+01  1.40000000E+01  1.40000000E+01  1.40000000E+01  1.40000000E+01
  1.40000000E+01  1.40000000E+01  1.40000000E+01  1.40000000E+01  7.00000000E+00
  7.00000000E+00  6.00000000E+00  1.00000000E+00  1.00000000E+00  1.00000000E+00
  6.00000000E+00  1.00000000E+00  1.00000000E+00  1.00000000E+00  6.00000000E+00
  1.00000000E+00  1.00000000E+00  1.00000000E+00  6.00000000E+00  1.00000000E+00
  1.00000000E+00  1.00000000E+00  6.00000000E+00  1.00000000E+00  1.00000000E+00
  1.00000000E+00  6.00000000E+00  1.00000000E+00  1.00000000E+00  1.00000000E+00
  6.00000000E+00  1.00000000E+00  1.00000000E+00  1.00000000E+00  6.00000000E+00
  1.00000000E+00  1.00000000E+00  1.00000000E+00  6.00000000E+00  1.00000000E+00
  1.00000000E+00  1.00000000E+00  6.00000000E+00  1.00000000E+00  1.00000000E+00
  1.00000000E+00  6.00000000E+00  1.00000000E+00  1.00000000E+00  1.00000000E+00
  6.00000000E+00  1.00000000E+00  1.00000000E+00  1.00000000E+00  6.00000000E+00
  1.00000000E+00  1.00000000E+00  1.00000000E+00  6.00000000E+00  1.00000000E+00
  1.00000000E+00  1.00000000E+00  6.00000000E+00  1.00000000E+00  1.00000000E+00
  1.00000000E+00  6.00000000E+00  1.00000000E+00  1.00000000E+00  1.00000000E+00
Current cartesian coordinates              R   N=         330
 -1.33132472E+01 -7.99653294E+00 -2.66188712E+00  7.71112572E+00  9.44583194E+00
  6.73232695E+00 -9.87624919E+00  2.59873247E+00  4.45883903E+00  1.02468679E+01
 -2.80147552E+00 -4.91870199E+00 -4.90049259E+00  6.94404431E-01  5.89477199E+00
  5.27211479E+00 -8.91546329E-01 -6.34969332E+00 -7.25694138E+00 -1.70584443E+00
  2.21694165E+00  7.63326333E+00  1.50641975E+00 -2.67278706E+00 -7.37553114E+00
  2.50223927E+00 -4.54996918E-01  7.74674516E+00 -2.70658292E+00 -5.15895232E-03
 -5.01754789E+00  4.90176626E+00  3.22099661E+00  5.38733328E+00 -5.10223408E+00
 -3.68218805E+00 -6.92582735E-01 -1.11595320E+00  8.40971778E+00  1.06905586E+00
  9.29709348E-01 -8.86410621E+00 -2.82904662E+00 -3.46713910E+00  3.90694640E+00
  3.20466748E+00  3.27097608E+00 -4.35831505E+00  1.74114074E+00 -1.23226017E+00
  3.76238613E+00 -1.36921240E+00  1.03434915E+00 -4.21902144E+00 -5.90771850E-01
  3.14442112E+00  4.91591086E+00  9.60870932E-01 -3.33806514E+00 -5.37541478E+00
 -5.86685884E+00 -6.37552776E+00  3.45152807E-01  6.23595448E+00  6.17440043E+00
 -7.77860406E-01 -5.31111874E+00 -1.66169665E+00 -2.44364643E+00  5.68492924E+00
  1.45490581E+00  1.98985704E+00 -1.22359011E+00 -4.24771882E+00 -8.62911309E-01
  1.59547687E+00  4.04170844E+00  4.07167950E-01 -3.07331262E+00  7.78043709E-01
  1.28957745E+00  3.44827208E+00 -9.76247634E-01 -1.74323267E+00 -6.12021443E+00
  2.84412663E+00 -5.50984801E+00  6.48372970E+00 -3.07133974E+00  5.04314801E+00
 -3.05898661E+00  4.95030955E+00 -1.44577277E+00  3.42606402E+00 -5.15432249E+00
  9.82249404E-01 -9.53468875E-01  8.10480480E+00  2.52760696E+00  1.31409854E+00
 -8.30208843E+00 -3.01260706E+00 -6.96946490E+00  1.81975335E+00  3.10614094E+00
  7.34207543E+00 -2.02055942E+00 -3.56460173E+00 -1.41581305E+00 -3.94234664E-01
  5.28608931E+00  1.78865034E+00  2.01750941E-01 -5.74188748E+00 -4.40355320E+00
 -3.44179976E+00  6.13907767E-01  4.78290438E+00  3.23693078E+00 -1.06638001E+00
 -4.55682133E+00  1.89236796E+00 -2.77981170E+00  4.92246821E+00 -2.10136600E+00
  2.31555512E+00 -1.56370679E+00  4.93622731E+00  1.88781750E+00  1.93347139E+00
 -5.14147235E+00 -2.35815144E+00 -3.69796726E+00  1.24035991E+01 -4.43991909E+00
  4.99523023E+00 -1.15125063E+01  5.69210642E+00  9.46384859E+00  8.55067056E+00
  4.63874284E+00  1.06959444E+01  1.01163351E+01  4.09657097E+00  1.05883396E+01
  6.97304405E+00  5.35259256E+00  8.32502593E+00  7.94537806E+00  3.02625466E+00
  5.99054898E+00  7.28938609E+00  7.53108395E+00  4.87645527E+00  6.69139926E+00
  5.90136146E+00  7.15826933E+00  5.72792240E+00  8.20920650E+00  4.74925592E+00
  7.96067350E+00  9.03803849E+00  6.11703402E+00  1.16349719E+01  5.77454383E+00
  7.37438786E+00  1.31698944E+01  5.20538856E+00  5.00536294E+00  1.09857962E+01
  4.16118826E+00  4.86913636E+00  1.22604807E+01  7.29539920E+00 -1.61057616E+01
 -8.65648200E+00 -2.53036407E+00 -1.62914820E+01 -1.06446950E+01 -2.00735213E+00
 -1.70020700E+01 -7.45737140E+00 -1.10927868E+00 -1.69529504E+01 -8.32380516E+00
 -4.38315361E+00 -1.20952488E+01 -8.46107298E+00 -9.99835195E-02 -1.23057586E+01
 -1.04597116E+01  3.73984359E-01 -1.00966385E+01 -7.95275366E+00 -2.05073079E-01
 -1.30551899E+01 -7.29164242E+00  1.30537178E+00 -1.30161879E+01 -5.22986618E+00
 -3.37590501E+00 -1.39174247E+01 -4.07165115E+00 -1.92406812E+00 -1.10041058E+01
 -4.78807278E+00 -3.49412250E+00 -1.39240123E+01 -4.91854325E+00 -5.20353474E+00
  6.64942089E+00 -1.21307491E+01  3.42605457E+00  7.03469258E+00 -1.03875486E+01
  2.39077567E+00  8.41266575E+00 -1.29637971E+01  4.10294691E+00  5.64544908E+00
 -1.34701284E+01  2.21775045E+00  2.50315201E+00 -1.04029234E+01  4.78714304E+00
  1.35855435E+00 -9.92674645E+00  6.43877879E+00  2.89331810E+00 -8.71173759E+00
  3.66815494E+00  1.53547051E+00 -1.18164404E+01  3.63399436E+00  6.34064909E+00
 -9.60215197E+00  7.36513576E+00  8.15106341E+00 -1.04011093E+01  7.95392151E+00
  6.63748160E+00 -7.86478124E+00  6.29103055E+00  5.15822478E+00 -9.22201656E+00
  9.01444715E+00 -2.46554646E+00  1.00334423E+01 -5.50145006E+00 -2.61511639E+00
  8.52091871E+00 -4.10342501E+00 -3.45124462E+00  9.50390511E+00 -7.23709737E+00
 -4.83790675E-01  1.04480501E+01 -5.90727253E+00 -6.44318752E+00  1.18463265E+01
 -3.80075702E+00 -7.40815349E+00  1.12230816E+01 -5.51601229E+00 -6.50060496E+00
  1.03602062E+01 -2.37017576E+00 -7.31759403E+00  1.35697076E+01 -3.07509463E+00
 -3.57768619E+00  1.45067642E+01 -6.39283010E+00 -4.60388684E+00  1.39033425E+01
 -8.07918012E+00 -4.44539551E+00  1.62015858E+01 -5.59577196E+00 -1.59820941E+00
  1.48674146E+01 -6.85390626E+00 -1.20347303E+01 -9.63721017E+00 -4.64352574E+00
 -1.29210685E+01 -9.27687908E+00 -6.47269370E+00 -1.00302524E+01 -9.14992728E+00
 -4.71341159E+00 -1.22689429E+01 -1.16186938E+01 -4.11412653E+00  9.26881940E+00
  1.03111356E+01  8.98500522E+00  1.04051722E+01  8.72278871E+00  9.65311222E+00
  1.04917122E+01  1.18622606E+01  8.38504363E+00  7.98611110E+00  1.09463784E+01
  1.04723406E+01 -2.30881447E+00  1.32230297E+01 -2.06210127E+00 -3.24498857E+00
  1.48949782E+01 -1.29309612E+00 -2.35911898E+00  1.16782769E+01 -6.93597518E-01
 -3.54591989E-01  1.36653995E+01 -2.56141794E+00  4.49243080E+00 -1.39100113E+01
  7.19132253E+00  6.29505189E+00 -1.46681468E+01  7.85252447E+00  3.28254499E+00
 -1.34444301E+01  8.79761430E+00  3.55159096E+00 -1.52753914E+01  5.96184593E+00
Force Field                                I                0
Int Atom Types                             I   N=         110
           0           0           0           0           0           0
           0           0           0           0           0           0
           0           0           0           0           0           0
           0           0           0           0           0           0
           0           0           0           0           0           0
           0           0           0           0           0           0
           0           0           0           0           0           0
           0           0           0           0           0           0
           0           0           0           0           0           0
           0           0           0           0           0           0
           0           0           0           0           0           0
           0           0           0           0           0           0
           0           0           0           0           0           0
           0           0           0           0           0           0
           0           0           0           0           0           0
           0           0           0           0           0           0
           0           0           0           0           0           0
           0           0           0           0           0           0
           0           0
MM charges                                 R   N=         110
  0.00000000E+00  0.00000000E+00  0.00000000E+00  0.00000000E+00  0.00000000E+00
  0.00000000E+00  0.00000000E+00  0.00000000E+00  0.00000000E+00  0.00000000E+00
  0.00000000E+00  0.00000000E+00  0.00000000E+00  0.00000000E+00  0.00000000E+00
  0.00000000E+00  0.00000000E+00  0.00000000E+00  0.00000000E+00  0.00000000E+00
  0.00000000E+00  0.00000000E+00  0.00000000E+00  0.00000000E+00  0.00000000E+00
  0.00000000E+00  0.00000000E+00  0.00000000E+00  0.00000000E+00  0.00000000E+00
  0.00000000E+00  0.00000000E+00  0.00000000E+00  0.00000000E+00  0.00000000E+00
  0.00000000E+00  0.00000000E+00  0.00000000E+00  0.00000000E+00  0.00000000E+00
  0.00000000E+00  0.00000000E+00  0.00000000E+00  0.00000000E+00  0.00000000E+00
  0.00000000E+00  0.00000000E+00  0.00000000E+00  0.00000000E+00  0.00000000E+00
  0.00000000E+00  0.00000000E+00  0.00000000E+00  0.00000000E+00  0.00000000E+00
  0.00000000E+00  0.00000000E+00  0.00000000E+00  0.00000000E+00  0.00000000E+00
  0.00000000E+00  0.00000000E+00  0.00000000E+00  0.00000000E+00  0.00000000E+00
  0.00000000E+00  0.00000000E+00  0.00000000E+00  0.00000000E+00  0.00000000E+00
  0.00000000E+00  0.00000000E+00  0.00000000E+00  0.00000000E+00  0.00000000E+00
  0.00000000E+00  0.00000000E+00  0.00000000E+00  0.00000000E+00  0.00000000E+00
  0.00000000E+00  0.00000000E+00  0.00000000E+00  0.00000000E+00  0.00000000E+00
  0.00000000E+00  0.00000000E+00  0.00000000E+00  0.00000000E+00  0.00000000E+00
  0.00000000E+00  0.00000000E+00  0.00000000E+00  0.00000000E+00  0.00000000E+00
  0.00000000E+00  0.00000000E+00  0.00000000E+00  0.00000000E+00  0.00000000E+00
  0.00000000E+00  0.00000000E+00  0.00000000E+00  0.00000000E+00  0.00000000E+00
  0.00000000E+00  0.00000000E+00  0.00000000E+00  0.00000000E+00  0.00000000E+00
Integer atomic weights                     I   N=         110
           0           0           0           0           0           0
           0           0           0           0           0           0
           0           0           0           0           0           0
           0           0           0           0           0           0
           0           0           0           0           0           0
           0           0           0           0           0           0
           0           0           0           0           0           0
           0           0           0           0           0           0
           0           0           0           0           0           0
           0           0           0           0           0           0
           0           0           0           0           0           0
           0           0           0           0           0           0
           0           0           0           0           0           0
           0           0           0           0           0           0
           0           0           0           0           0           0
           0           0           0           0           0           0
           0           0           0           0           0           0
           0           0           0           0           0           0
           0           0
Real atomic weights                        R   N=         110
  0.00000000E+00  0.00000000E+00  0.00000000E+00  0.00000000E+00  0.00000000E+00
  0.00000000E+00  0.00000000E+00  0.00000000E+00  0.00000000E+00  0.00000000E+00
  0.00000000E+00  0.00000000E+00  0.00000000E+00  0.00000000E+00  0.00000000E+00
  0.00000000E+00  0.00000000E+00  0.00000000E+00  0.00000000E+00  0.00000000E+00
  0.00000000E+00  0.00000000E+00  0.00000000E+00  0.00000000E+00  0.00000000E+00
  0.00000000E+00  0.00000000E+00  0.00000000E+00  0.00000000E+00  0.00000000E+00
  0.00000000E+00  0.00000000E+00  0.00000000E+00  0.00000000E+00  0.00000000E+00
  0.00000000E+00  0.00000000E+00  0.00000000E+00  0.00000000E+00  0.00000000E+00
  0.00000000E+00  0.00000000E+00  0.00000000E+00  0.00000000E+00  0.00000000E+00
  0.00000000E+00  0.00000000E+00  0.00000000E+00  0.00000000E+00  0.00000000E+00
  0.00000000E+00  0.00000000E+00  0.00000000E+00  0.00000000E+00  0.00000000E+00
  0.00000000E+00  0.00000000E+00  0.00000000E+00  0.00000000E+00  0.00000000E+00
  0.00000000E+00  0.00000000E+00  0.00000000E+00  0.00000000E+00  0.00000000E+00
  0.00000000E+00  0.00000000E+00  0.00000000E+00  0.00000000E+00  0.00000000E+00
  0.00000000E+00  0.00000000E+00  0.00000000E+00  0.00000000E+00  0.00000000E+00
  0.00000000E+00  0.00000000E+00  0.00000000E+00  0.00000000E+00  0.00000000E+00
  0.00000000E+00  0.00000000E+00  0.00000000E+00  0.00000000E+00  0.00000000E+00
  0.00000000E+00  0.00000000E+00  0.00000000E+00  0.00000000E+00  0.00000000E+00
  0.00000000E+00  0.00000000E+00  0.00000000E+00  0.00000000E+00  0.00000000E+00
  0.00000000E+00  0.00000000E+00  0.00000000E+00  0.00000000E+00  0.00000000E+00
  0.00000000E+00  0.00000000E+00  0.00000000E+00  0.00000000E+00  0.00000000E+00
  0.00000000E+00  0.00000000E+00  0.00000000E+00  0.00000000E+00  0.00000000E+00
Atom fragment info                         I   N=         110
           0           0           0           0           0           0
           0           0           0           0           0           0
           0           0           0           0           0           0
           0           0           0           0           0           0
           0           0           0           0           0           0
           0           0           0           0           0           0
           0           0           0           0           0           0
           0           0           0           0           0           0
           0           0           0           0           0           0
           0           0           0           0           0           0
           0           0           0           0           0           0
           0           0           0           0           0           0
           0           0           0           0           0           0
           0           0           0           0           0           0
           0           0           0           0           0           0
           0           0           0           0           0           0
           0           0           0           0           0           0
           0           0           0           0           0           0
           0           0
Atom residue num                           I   N=         110
           0           0           0           0           0           0
           0           0           0           0           0           0
           0           0           0           0           0           0
           0           0           0           0           0           0
           0           0           0           0           0           0
           0           0           0           0           0           0
           0           0           0           0           0           0
           0           0           0           0           0           0
           0           0           0           0           0           0
           0           0           0           0           0           0
           0           0           0           0           0           0
           0           0           0           0           0           0
           0           0           0           0           0           0
           0           0           0           0           0           0
           0           0           0           0           0           0
           0           0           0           0           0           0
           0           0           0           0           0           0
           0           0           0           0           0           0
           0           0
Nuclear spins                              I   N=         110
           0           0           0           0           0           0
           0           0           0           0           0           0
           0           0           0           0           0           0
           0           0           0           0           0           0
           0           0           0           0           0           0
           0           0           0           0           0           0
           0           0           0           0           0           0
           0           0           0           0           0           0
           0           0           0           0           0           0
           0           0           0           0           0           0
           0           0           0           0           0           0
           0           0           0           0           0           0
           0           0           0           0           0           0
           0           0           0           0           0           0
           0           0           0           0           0           0
           0           0           0           0           0           0
           0           0           0           0           0           0
           0           0           0           0           0           0
           0           0
Nuclear ZEff                               R   N=         110
  0.00000000E+00  0.00000000E+00  0.00000000E+00  0.00000000E+00  0.00000000E+00
  0.00000000E+00  0.00000000E+00  0.00000000E+00  0.00000000E+00  0.00000000E+00
  0.00000000E+00  0.00000000E+00  0.00000000E+00  0.00000000E+00  0.00000000E+00
  0.00000000E+00  0.00000000E+00  0.00000000E+00  0.00000000E+00  0.00000000E+00
  0.00000000E+00  0.00000000E+00  0.00000000E+00  0.00000000E+00  0.00000000E+00
  0.00000000E+00  0.00000000E+00  0.00000000E+00  0.00000000E+00  0.00000000E+00
  0.00000000E+00  0.00000000E+00  0.00000000E+00  0.00000000E+00  0.00000000E+00
  0.00000000E+00  0.00000000E+00  0.00000000E+00  0.00000000E+00  0.00000000E+00
  0.00000000E+00  0.00000000E+00  0.00000000E+00  0.00000000E+00  0.00000000E+00
  0.00000000E+00  0.00000000E+00  0.00000000E+00  0.00000000E+00  0.00000000E+00
  0.00000000E+00  0.00000000E+00  0.00000000E+00  0.00000000E+00  0.00000000E+00
  0.00000000E+00  0.00000000E+00  0.00000000E+00  0.00000000E+00  0.00000000E+00
  0.00000000E+00  0.00000000E+00  0.00000000E+00  0.00000000E+00  0.00000000E+00
  0.00000000E+00  0.00000000E+00  0.00000000E+00  0.00000000E+00  0.00000000E+00
  0.00000000E+00  0.00000000E+00  0.00000000E+00  0.00000000E+00  0.00000000E+00
  0.00000000E+00  0.00000000E+00  0.00000000E+00  0.00000000E+00  0.00000000E+00
  0.00000000E+00  0.00000000E+00  0.00000000E+00  0.00000000E+00  0.00000000E+00
  0.00000000E+00  0.00000000E+00  0.00000000E+00  0.00000000E+00  0.00000000E+00
  0.00000000E+00  0.00000000E+00  0.00000000E+00  0.00000000E+00  0.00000000E+00
  0.00000000E+00  0.00000000E+00  0.00000000E+00  0.00000000E+00  0.00000000E+00
  0.00000000E+00  0.00000000E+00  0.00000000E+00  0.00000000E+00  0.00000000E+00
  0.00000000E+00  0.00000000E+00  0.00000000E+00  0.00000000E+00  0.00000000E+00
Nuclear ZNuc                               R   N=         110
  0.00000000E+00  0.00000000E+00  0.00000000E+00  0.00000000E+00  0.00000000E+00
  0.00000000E+00  0.00000000E+00  0.00000000E+00  0.00000000E+00  0.00000000E+00
  0.00000000E+00  0.00000000E+00  0.00000000E+00  0.00000000E+00  0.00000000E+00
  0.00000000E+00  0.00000000E+00  0.00000000E+00  0.00000000E+00  0.00000000E+00
  0.00000000E+00  0.00000000E+00  0.00000000E+00  0.00000000E+00  0.00000000E+00
  0.00000000E+00  0.00000000E+00  0.00000000E+00  0.00000000E+00  0.00000000E+00
  0.00000000E+00  0.00000000E+00  0.00000000E+00  0.00000000E+00  0.00000000E+00
  0.00000000E+00  0.00000000E+00  0.00000000E+00  0.00000000E+00  0.00000000E+00
  0.00000000E+00  0.00000000E+00  0.00000000E+00  0.00000000E+00  0.00000000E+00
  0.00000000E+00  0.00000000E+00  0.00000000E+00  0.00000000E+00  0.00000000E+00
  0.00000000E+00  0.00000000E+00  0.00000000E+00  0.00000000E+00  0.00000000E+00
  0.00000000E+00  0.00000000E+00  0.00000000E+00  0.00000000E+00  0.00000000E+00
  0.00000000E+00  0.00000000E+00  0.00000000E+00  0.00000000E+00  0.00000000E+00
  0.00000000E+00  0.00000000E+00  0.00000000E+00  0.00000000E+00  0.00000000E+00
  0.00000000E+00  0.00000000E+00  0.00000000E+00  0.00000000E+00  0.00000000E+00
  0.00000000E+00  0.00000000E+00  0.00000000E+00  0.00000000E+00  0.00000000E+00
  0.00000000E+00  0.00000000E+00  0.00000000E+00  0.00000000E+00  0.00000000E+00
  0.00000000E+00  0.00000000E+00  0.00000000E+00  0.00000000E+00  0.00000000E+00
  0.00000000E+00  0.00000000E+00  0.00000000E+00  0.00000000E+00  0.00000000E+00
  0.00000000E+00  0.00000000E+00  0.00000000E+00  0.00000000E+00  0.00000000E+00
  0.00000000E+00  0.00000000E+00  0.00000000E+00  0.00000000E+00  0.00000000E+00
  0.00000000E+00  0.00000000E+00  0.00000000E+00  0.00000000E+00  0.00000000E+00
Nuclear QMom                               R   N=         110
  0.00000000E+00  0.00000000E+00  0.00000000E+00  0.00000000E+00  0.00000000E+00
  0.00000000E+00  0.00000000E+00  0.00000000E+00  0.00000000E+00  0.00000000E+00
  0.00000000E+00  0.00000000E+00  0.00000000E+00  0.00000000E+00  0.00000000E+00
  0.00000000E+00  0.00000000E+00  0.00000000E+00  0.00000000E+00  0.00000000E+00
  0.00000000E+00  0.00000000E+00  0.00000000E+00  0.00000000E+00  0.00000000E+00
  0.00000000E+00  0.00000000E+00  0.00000000E+00  0.00000000E+00  0.00000000E+00
  0.00000000E+00  0.00000000E+00  0.00000000E+00  0.00000000E+00  0.00000000E+00
  0.00000000E+00  0.00000000E+00  0.00000000E+00  0.00000000E+00  0.00000000E+00
  0.00000000E+00  0.00000000E+00  0.00000000E+00  0.00000000E+00  0.00000000E+00
  0.00000000E+00  0.00000000E+00  0.00000000E+00  0.00000000E+00  0.00000000E+00
  0.00000000E+00  0.00000000E+00  0.00000000E+00  0.00000000E+00  0.00000000E+00
  0.00000000E+00  0.00000000E+00  0.00000000E+00  0.00000000E+00  0.00000000E+00
  0.00000000E+00  0.00000000E+00  0.00000000E+00  0.00000000E+00  0.00000000E+00
  0.00000000E+00  0.00000000E+00  0.00000000E+00  0.00000000E+00  0.00000000E+00
  0.00000000E+00  0.00000000E+00  0.00000000E+00  0.00000000E+00  0.00000000E+00
  0.00000000E+00  0.00000000E+00  0.00000000E+00  0.00000000E+00  0.00000000E+00
  0.00000000E+00  0.00000000E+00  0.00000000E+00  0.00000000E+00  0.00000000E+00
  0.00000000E+00  0.00000000E+00  0.00000000E+00  0.00000000E+00  0.00000000E+00
  0.00000000E+00  0.00000000E+00  0.00000000E+00  0.00000000E+00  0.00000000E+00
  0.00000000E+00  0.00000000E+00  0.00000000E+00  0.00000000E+00  0.00000000E+00
  0.00000000E+00  0.00000000E+00  0.00000000E+00  0.00000000E+00  0.00000000E+00
  0.00000000E+00  0.00000000E+00  0.00000000E+00  0.00000000E+00  0.00000000E+00
Nuclear GFac                               R   N=         110
  0.00000000E+00  0.00000000E+00  0.00000000E+00  0.00000000E+00  0.00000000E+00
  0.00000000E+00  0.00000000E+00  0.00000000E+00  0.00000000E+00  0.00000000E+00
  0.00000000E+00  0.00000000E+00  0.00000000E+00  0.00000000E+00  0.00000000E+00
  0.00000000E+00  0.00000000E+00  0.00000000E+00  0.00000000E+00  0.00000000E+00
  0.00000000E+00  0.00000000E+00  0.00000000E+00  0.00000000E+00  0.00000000E+00
  0.00000000E+00  0.00000000E+00  0.00000000E+00  0.00000000E+00  0.00000000E+00
  0.00000000E+00  0.00000000E+00  0.00000000E+00  0.00000000E+00  0.00000000E+00
  0.00000000E+00  0.00000000E+00  0.00000000E+00  0.00000000E+00  0.00000000E+00
  0.00000000E+00  0.00000000E+00  0.00000000E+00  0.00000000E+00  0.00000000E+00
  0.00000000E+00  0.00000000E+00  0.00000000E+00  0.00000000E+00  0.00000000E+00
  0.00000000E+00  0.00000000E+00  0.00000000E+00  0.00000000E+00  0.00000000E+00
  0.00000000E+00  0.00000000E+00  0.00000000E+00  0.00000000E+00  0.00000000E+00
  0.00000000E+00  0.00000000E+00  0.00000000E+00  0.00000000E+00  0.00000000E+00
  0.00000000E+00  0.00000000E+00  0.00000000E+00  0.00000000E+00  0.00000000E+00
  0.00000000E+00  0.00000000E+00  0.00000000E+00  0.00000000E+00  0.00000000E+00
  0.00000000E+00  0.00000000E+00  0.00000000E+00  0.00000000E+00  0.00000000E+00
  0.00000000E+00  0.00000000E+00  0.00000000E+00  0.00000000E+00  0.00000000E+00
  0.00000000E+00  0.00000000E+00  0.00000000E+00  0.00000000E+00  0.00000000E+00
  0.00000000E+00  0.00000000E+00  0.00000000E+00  0.00000000E+00  0.00000000E+00
  0.00000000E+00  0.00000000E+00  0.00000000E+00  0.00000000E+00  0.00000000E+00
  0.00000000E+00  0.00000000E+00  0.00000000E+00  0.00000000E+00  0.00000000E+00
  0.00000000E+00  0.00000000E+00  0.00000000E+00  0.00000000E+00  0.00000000E+00
MicOpt                                     I   N=         110
          -1          -1          -1          -1          -1          -1
          -1          -1          -1          -1          -1          -1
          -1          -1          -1          -1          -1          -1
          -1          -1          -1          -1          -1          -1
          -1          -1          -1          -1          -1          -1
          -1          -1          -1          -1          -1          -1
          -1          -1          -1          -1          -1          -1
          -1          -1          -1          -1          -1          -1
          -1          -1          -1          -1          -1          -1
          -1          -1          -1          -1          -1          -1
          -1          -1          -1          -1          -1          -1
          -1          -1          -1          -1          -1          -1
          -1          -1          -1          -1          -1          -1
          -1          -1          -1          -1          -1          -1
          -1          -1          -1          -1          -1          -1
          -1          -1          -1          -1          -1          -1
          -1          -1          -1          -1          -1          -1
          -1          -1          -1          -1          -1          -1
          -1          -1
Number of contracted shells                I              436
Number of primitive shells                 I             1132
Pure/Cartesian d shells                    I                0
Pure/Cartesian f shells                    I                0
Highest angular momentum                   I                2
Largest degree of contraction              I                7
Shell types                                I   N=         436
           0           0           0           1           1           0
           0           0           1           1           0           0
           0           1           1           0           0           0
           1           1           0           0           0           1
           1           0           0           0           1           1
           0           0           0           1           1           0
           0           0           1           1           0           0
           0           1           1           0           0           0
           1           1           0           0           0           1
           1           0           0           0           1           1
           0           0           0           1           1           0
           0           0           1           1           0           0
           0           1           1           0           0           0
           1           1           0           0           0           1
           1           0           0           0           1           1
           0           0           0           1           1           0
           0           0           1           1           0           0
           0           1           1           0           0           0
           1           1           0           0           0           1
           1           0           0           0           1           1
           0           0           0           1           1           0
           0           0           1           1           0           0
           0           1           1           0           0           0
           1           1           0           0           0           1
           1           0           0           0           1           1
           0           0           0           1           1           0
           0           0           1           1           0           0
           0           1           1           0           0           0
           1           1           0           0           0           1
           1           1          -2          -2           0           0
           0           1           1           1          -2          -2
           0           0           0           1           1           1
          -2          -2           0           0           0           1
           1           1          -2          -2           0           0
           0           1           1           1          -2          -2
           0           0           0           1           1           1
          -2          -2           0           0           0           1
           1           1          -2          -2           0           0
           0           1           1           1          -2          -2
           0           0           0           1           1           1
          -2          -2           0           0           0           1
           1           1          -2          -2           0           0
           0           1           1           0           0           0
           1           1           0           0           0           1
           1           0           0           0           0           0
           0           0           0           0           1           1
           0           0           0           0           0           0
           0           0           0           1           1           0
           0           0           0           0           0           0
           0           0           1           1           0           0
           0           0           0           0           0           0
           0           1           1           0           0           0
           0           0           0           0           0           0
           1           1           0           0           0           0
           0           0           0           0           0           1
           1           0           0           0           0           0
           0           0           0           0           1           1
           0           0           0           0           0           0
           0           0           0           1           1           0
           0           0           0           0           0           0
           0           0           1           1           0           0
           0           0           0           0           0           0
           0           1           1           0           0           0
           0           0           0           0           0           0
           1           1           0           0           0           0
           0           0           0           0           0           1
           1           0           0           0           0           0
           0           0           0           0           1           1
           0           0           0           0           0           0
           0           0           0           1           1           0
           0           0           0           0           0           0
           0           0           1           1           0           0
           0           0           0           0
Number of primitives per shell             I   N=         436
           7           2           1           4           1           7
           2           1           4           1           7           2
           1           4           1           7           2           1
           4           1           7           2           1           4
           1           7           2           1           4           1
           7           2           1           4           1           7
           2           1           4           1           7           2
           1           4           1           7           2           1
           4           1           7           2           1           4
           1           7           2           1           4           1
           7           2           1           4           1           7
           2           1           4           1           7           2
           1           4           1           7           2           1
           4           1           7           2           1           4
           1           7           2           1           4           1
           7           2           1           4           1           7
           2           1           4           1           7           2
           1           4           1           7           2           1
           4           1           7           2           1           4
           1           7           2           1           4           1
           7           2           1           4           1           7
           2           1           4           1           7           2
           1           4           1           7           2           1
           4           1           7           2           1           4
           1           7           2           1           4           1
           7           2           1           4           1           7
           2           1           4           1           7           2
           1           4           1           7           2           1
           4           1           3           3           1           3
           2           1           2           1           3           3
           1           3           2           1           2           1
           3           3           1           3           2           1
           2           1           3           3           1           3
           2           1           2           1           3           3
           1           3           2           1           2           1
           3           3           1           3           2           1
           2           1           3           3           1           3
           2           1           2           1           3           3
           1           3           2           1           2           1
           3           3           1           3           2           1
           2           1           3           3           1           3
           2           1           2           1           7           2
           1           4           1           7           2           1
           4           1           7           2           1           4
           1           3           1           3           1           3
           1           7           2           1           4           1
           3           1           3           1           3           1
           7           2           1           4           1           3
           1           3           1           3           1           7
           2           1           4           1           3           1
           3           1           3           1           7           2
           1           4           1           3           1           3
           1           3           1           7           2           1
           4           1           3           1           3           1
           3           1           7           2           1           4
           1           3           1           3           1           3
           1           7           2           1           4           1
           3           1           3           1           3           1
           7           2           1           4           1           3
           1           3           1           3           1           7
           2           1           4           1           3           1
           3           1           3           1           7           2
           1           4           1           3           1           3
           1           3           1           7           2           1
           4           1           3           1           3           1
           3           1           7           2           1           4
           1           3           1           3           1           3
           1           7           2           1           4           1
           3           1           3           1           3           1
           7           2           1           4           1           3
           1           3           1           3           1           7
           2           1           4           1           3           1
           3           1           3           1
Shell to atom map                          I   N=         436
           1           1           1           1           1           2
           2           2           2           2           3           3
           3           3           3           4           4           4
           4           4           5           5           5           5
           5           6           6           6           6           6
           7           7           7           7           7           8
           8           8           8           8           9           9
           9           9           9          10          10          10
          10          10          11          11          11          11
          11          12          12          12          12          12
          13          13          13          13          13          14
          14          14          14          14          15          15
          15          15          15          16          16          16
          16          16          17          17          17          17
          17          18          18          18          18          18
          19          19          19          19          19          20
          20          20          20          20          21          21
          21          21          21          22          22          22
          22          22          23          23          23          23
          23          24          24          24          24          24
          25          25          25          25          25          26
          26          26          26          26          27          27
          27          27          27          28          28          28
          28          28          29          29          29          29
          29          30          30          30          30          30
          31          31          31          31          31          32
          32          32          32          32          33          33
          33          33          33          34          34          34
          34          34          35          35          35          35
          35          35          35          35          36          36
          36          36          36          36          36          36
          37          37          37          37          37          37
          37          37          38          38          38          38
          38          38          38          38          39          39
          39          39          39          39          39          39
          40          40          40          40          40          40
          40          40          41          41          41          41
          41          41          41          41          42          42
          42          42          42          42          42          42
          43          43          43          43          43          43
          43          43          44          44          44          44
          44          44          44          44          45          45
          45          45          45          46          46          46
          46          46          47          47          47          47
          47          48          48          49          49          50
          50          51          51          51          51          51
          52          52          53          53          54          54
          55          55          55          55          55          56
          56          57          57          58          58          59
          59          59          59          59          60          60
          61          61          62          62          63          63
          63          63          63          64          64          65
          65          66          66          67          67          67
          67          67          68          68          69          69
          70          70          71          71          71          71
          71          72          72          73          73          74
          74          75          75          75          75          75
          76          76          77          77          78          78
          79          79          79          79          79          80
          80          81          81          82          82          83
          83          83          83          83          84          84
          85          85          86          86          87          87
          87          87          87          88          88          89
          89          90          90          91          91          91
          91          91          92          92          93          93
          94          94          95          95          95          95
          95          96          96          97          97          98
          98          99          99          99          99          99
         100         100         101         101         102         102
         103         103         103         103         103         104
         104         105         105         106         106         107
         107         107         107         107         108         108
         109         109         110         110
Primitive exponents                        R   N=        1132
  5.90900000E+03  8.87500000E+02  2.04700000E+02  5.98400000E+01  2.00000000E+01
  7.19300000E+00  2.68600000E+00  7.19300000E+00  7.00000000E-01  2.13300000E-01
  2.67900000E+01  5.95600000E+00  1.70700000E+00  5.31400000E-01  1.65400000E-01
  5.90900000E+03  8.87500000E+02  2.04700000E+02  5.98400000E+01  2.00000000E+01
  7.19300000E+00  2.68600000E+00  7.19300000E+00  7.00000000E-01  2.13300000E-01
  2.67900000E+01  5.95600000E+00  1.70700000E+00  5.31400000E-01  1.65400000E-01
  7.81700000E+03  1.17600000E+03  2.73200000E+02  8.11700000E+01  2.71800000E+01
  9.53200000E+00  3.41400000E+00  9.53200000E+00  9.39800000E-01  2.84600000E-01
  3.51800000E+01  7.90400000E+00  2.30500000E+00  7.17100000E-01  2.13700000E-01
  7.81700000E+03  1.17600000E+03  2.73200000E+02  8.11700000E+01  2.71800000E+01
  9.53200000E+00  3.41400000E+00  9.53200000E+00  9.39800000E-01  2.84600000E-01
  3.51800000E+01  7.90400000E+00  2.30500000E+00  7.17100000E-01  2.13700000E-01
  7.81700000E+03  1.17600000E+03  2.73200000E+02  8.11700000E+01  2.71800000E+01
  9.53200000E+00  3.41400000E+00  9.53200000E+00  9.39800000E-01  2.84600000E-01
  3.51800000E+01  7.90400000E+00  2.30500000E+00  7.17100000E-01  2.13700000E-01
  7.81700000E+03  1.17600000E+03  2.73200000E+02  8.11700000E+01  2.71800000E+01
  9.53200000E+00  3.41400000E+00  9.53200000E+00  9.39800000E-01  2.84600000E-01
  3.51800000E+01  7.90400000E+00  2.30500000E+00  7.17100000E-01  2.13700000E-01
  7.81700000E+03  1.17600000E+03  2.73200000E+02  8.11700000E+01  2.71800000E+01
  9.53200000E+00  3.41400000E+00  9.53200000E+00  9.39800000E-01  2.84600000E-01
  3.51800000E+01  7.90400000E+00  2.30500000E+00  7.17100000E-01  2.13700000E-01
  7.81700000E+03  1.17600000E+03  2.73200000E+02  8.11700000E+01  2.71800000E+01
  9.53200000E+00  3.41400000E+00  9.53200000E+00  9.39800000E-01  2.84600000E-01
  3.51800000E+01  7.90400000E+00  2.30500000E+00  7.17100000E-01  2.13700000E-01
  7.81700000E+03  1.17600000E+03  2.73200000E+02  8.11700000E+01  2.71800000E+01
  9.53200000E+00  3.41400000E+00  9.53200000E+00  9.39800000E-01  2.84600000E-01
  3.51800000E+01  7.90400000E+00  2.30500000E+00  7.17100000E-01  2.13700000E-01
  7.81700000E+03  1.17600000E+03  2.73200000E+02  8.11700000E+01  2.71800000E+01
  9.53200000E+00  3.41400000E+00  9.53200000E+00  9.39800000E-01  2.84600000E-01
  3.51800000E+01  7.90400000E+00  2.30500000E+00  7.17100000E-01  2.13700000E-01
  7.81700000E+03  1.17600000E+03  2.73200000E+02  8.11700000E+01  2.71800000E+01
  9.53200000E+00  3.41400000E+00  9.53200000E+00  9.39800000E-01  2.84600000E-01
  3.51800000E+01  7.90400000E+00  2.30500000E+00  7.17100000E-01  2.13700000E-01
  7.81700000E+03  1.17600000E+03  2.73200000E+02  8.11700000E+01  2.71800000E+01
  9.53200000E+00  3.41400000E+00  9.53200000E+00  9.39800000E-01  2.84600000E-01
  3.51800000E+01  7.90400000E+00  2.30500000E+00  7.17100000E-01  2.13700000E-01
  7.81700000E+03  1.17600000E+03  2.73200000E+02  8.11700000E+01  2.71800000E+01
  9.53200000E+00  3.41400000E+00  9.53200000E+00  9.39800000E-01  2.84600000E-01
  3.51800000E+01  7.90400000E+00  2.30500000E+00  7.17100000E-01  2.13700000E-01
  7.81700000E+03  1.17600000E+03  2.73200000E+02  8.11700000E+01  2.71800000E+01
  9.53200000E+00  3.41400000E+00  9.53200000E+00  9.39800000E-01  2.84600000E-01
  3.51800000E+01  7.90400000E+00  2.30500000E+00  7.17100000E-01  2.13700000E-01
  7.81700000E+03  1.17600000E+03  2.73200000E+02  8.11700000E+01  2.71800000E+01
  9.53200000E+00  3.41400000E+00  9.53200000E+00  9.39800000E-01  2.84600000E-01
  3.51800000E+01  7.90400000E+00  2.30500000E+00  7.17100000E-01  2.13700000E-01
  7.81700000E+03  1.17600000E+03  2.73200000E+02  8.11700000E+01  2.71800000E+01
  9.53200000E+00  3.41400000E+00  9.53200000E+00  9.39800000E-01  2.84600000E-01
  3.51800000E+01  7.90400000E+00  2.30500000E+00  7.17100000E-01  2.13700000E-01
  7.81700000E+03  1.17600000E+03  2.73200000E+02  8.11700000E+01  2.71800000E+01
  9.53200000E+00  3.41400000E+00  9.53200000E+00  9.39800000E-01  2.84600000E-01
  3.51800000E+01  7.90400000E+00  2.30500000E+00  7.17100000E-01  2.13700000E-01
  7.81700000E+03  1.17600000E+03  2.73200000E+02  8.11700000E+01  2.71800000E+01
  9.53200000E+00  3.41400000E+00  9.53200000E+00  9.39800000E-01  2.84600000E-01
  3.51800000E+01  7.90400000E+00  2.30500000E+00  7.17100000E-01  2.13700000E-01
  7.81700000E+03  1.17600000E+03  2.73200000E+02  8.11700000E+01  2.71800000E+01
  9.53200000E+00  3.41400000E+00  9.53200000E+00  9.39800000E-01  2.84600000E-01
  3.51800000E+01  7.90400000E+00  2.30500000E+00  7.17100000E-01  2.13700000E-01
  7.81700000E+03  1.17600000E+03  2.73200000E+02  8.11700000E+01  2.71800000E+01
  9.53200000E+00  3.41400000E+00  9.53200000E+00  9.39800000E-01  2.84600000E-01
  3.51800000E+01  7.90400000E+00  2.30500000E+00  7.17100000E-01  2.13700000E-01
  7.81700000E+03  1.17600000E+03  2.73200000E+02  8.11700000E+01  2.71800000E+01
  9.53200000E+00  3.41400000E+00  9.53200000E+00  9.39800000E-01  2.84600000E-01
  3.51800000E+01  7.90400000E+00  2.30500000E+00  7.17100000E-01  2.13700000E-01
  7.81700000E+03  1.17600000E+03  2.73200000E+02  8.11700000E+01  2.71800000E+01
  9.53200000E+00  3.41400000E+00  9.53200000E+00  9.39800000E-01  2.84600000E-01
  3.51800000E+01  7.90400000E+00  2.30500000E+00  7.17100000E-01  2.13700000E-01
  7.81700000E+03  1.17600000E+03  2.73200000E+02  8.11700000E+01  2.71800000E+01
  9.53200000E+00  3.41400000E+00  9.53200000E+00  9.39800000E-01  2.84600000E-01
  3.51800000E+01  7.90400000E+00  2.30500000E+00  7.17100000E-01  2.13700000E-01
  7.81700000E+03  1.17600000E+03  2.73200000E+02  8.11700000E+01  2.71800000E+01
  9.53200000E+00  3.41400000E+00  9.53200000E+00  9.39800000E-01  2.84600000E-01
  3.51800000E+01  7.90400000E+00  2.30500000E+00  7.17100000E-01  2.13700000E-01
  7.81700000E+03  1.17600000E+03  2.73200000E+02  8.11700000E+01  2.71800000E+01
  9.53200000E+00  3.41400000E+00  9.53200000E+00  9.39800000E-01  2.84600000E-01
  3.51800000E+01  7.90400000E+00  2.30500000E+00  7.17100000E-01  2.13700000E-01
  7.81700000E+03  1.17600000E+03  2.73200000E+02  8.11700000E+01  2.71800000E+01
  9.53200000E+00  3.41400000E+00  9.53200000E+00  9.39800000E-01  2.84600000E-01
  3.51800000E+01  7.90400000E+00  2.30500000E+00  7.17100000E-01  2.13700000E-01
  7.81700000E+03  1.17600000E+03  2.73200000E+02  8.11700000E+01  2.71800000E+01
  9.53200000E+00  3.41400000E+00  9.53200000E+00  9.39800000E-01  2.84600000E-01
  3.51800000E+01  7.90400000E+00  2.30500000E+00  7.17100000E-01  2.13700000E-01
  7.81700000E+03  1.17600000E+03  2.73200000E+02  8.11700000E+01  2.71800000E+01
  9.53200000E+00  3.41400000E+00  9.53200000E+00  9.39800000E-01  2.84600000E-01
  3.51800000E+01  7.90400000E+00  2.30500000E+00  7.17100000E-01  2.13700000E-01
  7.81700000E+03  1.17600000E+03  2.73200000E+02  8.11700000E+01  2.71800000E+01
  9.53200000E+00  3.41400000E+00  9.53200000E+00  9.39800000E-01  2.84600000E-01
  3.51800000E+01  7.90400000E+00  2.30500000E+00  7.17100000E-01  2.13700000E-01
  7.81700000E+03  1.17600000E+03  2.73200000E+02  8.11700000E+01  2.71800000E+01
  9.53200000E+00  3.41400000E+00  9.53200000E+00  9.39800000E-01  2.84600000E-01
  3.51800000E+01  7.90400000E+00  2.30500000E+00  7.17100000E-01  2.13700000E-01
  7.81700000E+03  1.17600000E+03  2.73200000E+02  8.11700000E+01  2.71800000E+01
  9.53200000E+00  3.41400000E+00  9.53200000E+00  9.39800000E-01  2.84600000E-01
  3.51800000E+01  7.90400000E+00  2.30500000E+00  7.17100000E-01  2.13700000E-01
  7.81700000E+03  1.17600000E+03  2.73200000E+02  8.11700000E+01  2.71800000E+01
  9.53200000E+00  3.41400000E+00  9.53200000E+00  9.39800000E-01  2.84600000E-01
  3.51800000E+01  7.90400000E+00  2.30500000E+00  7.17100000E-01  2.13700000E-01
  7.81700000E+03  1.17600000E+03  2.73200000E+02  8.11700000E+01  2.71800000E+01
  9.53200000E+00  3.41400000E+00  9.53200000E+00  9.39800000E-01  2.84600000E-01
  3.51800000E+01  7.90400000E+00  2.30500000E+00  7.17100000E-01  2.13700000E-01
  7.81700000E+03  1.17600000E+03  2.73200000E+02  8.11700000E+01  2.71800000E+01
  9.53200000E+00  3.41400000E+00  9.53200000E+00  9.39800000E-01  2.84600000E-01
  3.51800000E+01  7.90400000E+00  2.30500000E+00  7.17100000E-01  2.13700000E-01
  1.34700000E+00  4.36600000E-01  1.88300000E-01  2.13700000E+00  1.34700000E+00
  4.36600000E-01  5.18000000E-02  3.00500000E+00  1.22800000E+00  4.41500000E-01
  4.01000000E-01  9.00000000E-02  2.80000000E-02  9.51900000E-01  3.27000000E-01
  1.05400000E-01  1.34700000E+00  4.36600000E-01  1.88300000E-01  2.13700000E+00
  1.34700000E+00  4.36600000E-01  5.18000000E-02  3.00500000E+00  1.22800000E+00
  4.41500000E-01  4.01000000E-01  9.00000000E-02  2.80000000E-02  9.51900000E-01
  3.27000000E-01  1.05400000E-01  1.34700000E+00  4.36600000E-01  1.88300000E-01
  2.13700000E+00  1.34700000E+00  4.36600000E-01  5.18000000E-02  3.00500000E+00
  1.22800000E+00  4.41500000E-01  4.01000000E-01  9.00000000E-02  2.80000000E-02
  9.51900000E-01  3.27000000E-01  1.05400000E-01  1.34700000E+00  4.36600000E-01
  1.88300000E-01  2.13700000E+00  1.34700000E+00  4.36600000E-01  5.18000000E-02
  3.00500000E+00  1.22800000E+00  4.41500000E-01  4.01000000E-01  9.00000000E-02
  2.80000000E-02  9.51900000E-01  3.27000000E-01  1.05400000E-01  1.34700000E+00
  4.36600000E-01  1.88300000E-01  2.13700000E+00  1.34700000E+00  4.36600000E-01
  5.18000000E-02  3.00500000E+00  1.22800000E+00  4.41500000E-01  4.01000000E-01
  9.00000000E-02  2.80000000E-02  9.51900000E-01  3.27000000E-01  1.05400000E-01
  1.34700000E+00  4.36600000E-01  1.88300000E-01  2.13700000E+00  1.34700000E+00
  4.36600000E-01  5.18000000E-02  3.00500000E+00  1.22800000E+00  4.41500000E-01
  4.01000000E-01  9.00000000E-02  2.80000000E-02  9.51900000E-01  3.27000000E-01
  1.05400000E-01  1.34700000E+00  4.36600000E-01  1.88300000E-01  2.13700000E+00
  1.34700000E+00  4.36600000E-01  5.18000000E-02  3.00500000E+00  1.22800000E+00
  4.41500000E-01  4.01000000E-01  9.00000000E-02  2.80000000E-02  9.51900000E-01
  3.27000000E-01  1.05400000E-01  1.34700000E+00  4.36600000E-01  1.88300000E-01
  2.13700000E+00  1.34700000E+00  4.36600000E-01  5.18000000E-02  3.00500000E+00
  1.22800000E+00  4.41500000E-01  4.01000000E-01  9.00000000E-02  2.80000000E-02
  9.51900000E-01  3.27000000E-01  1.05400000E-01  1.34700000E+00  4.36600000E-01
  1.88300000E-01  2.13700000E+00  1.34700000E+00  4.36600000E-01  5.18000000E-02
  3.00500000E+00  1.22800000E+00  4.41500000E-01  4.01000000E-01  9.00000000E-02
  2.80000000E-02  9.51900000E-01  3.27000000E-01  1.05400000E-01  1.34700000E+00
  4.36600000E-01  1.88300000E-01  2.13700000E+00  1.34700000E+00  4.36600000E-01
  5.18000000E-02  3.00500000E+00  1.22800000E+00  4.41500000E-01  4.01000000E-01
  9.00000000E-02  2.80000000E-02  9.51900000E-01  3.27000000E-01  1.05400000E-01
  5.90900000E+03  8.87500000E+02  2.04700000E+02  5.98400000E+01  2.00000000E+01
  7.19300000E+00  2.68600000E+00  7.19300000E+00  7.00000000E-01  2.13300000E-01
  2.67900000E+01  5.95600000E+00  1.70700000E+00  5.31400000E-01  1.65400000E-01
  5.90900000E+03  8.87500000E+02  2.04700000E+02  5.98400000E+01  2.00000000E+01
  7.19300000E+00  2.68600000E+00  7.19300000E+00  7.00000000E-01  2.13300000E-01
  2.67900000E+01  5.95600000E+00  1.70700000E+00  5.31400000E-01  1.65400000E-01
  4.23300000E+03  6.34900000E+02  1.46100000E+02  4.25000000E+01  1.41900000E+01
  5.14800000E+00  1.96700000E+00  5.14800000E+00  4.96200000E-01  1.53300000E-01
  1.81600000E+01  3.98600000E+00  1.14300000E+00  3.59400000E-01  1.14600000E-01
  1.92406000E+01  2.89920000E+00  6.53400000E-01  1.77600000E-01  1.92406000E+01
  2.89920000E+00  6.53400000E-01  1.77600000E-01  1.92406000E+01  2.89920000E+00
  6.53400000E-01  1.77600000E-01  4.23300000E+03  6.34900000E+02  1.46100000E+02
  4.25000000E+01  1.41900000E+01  5.14800000E+00  1.96700000E+00  5.14800000E+00
  4.96200000E-01  1.53300000E-01  1.81600000E+01  3.98600000E+00  1.14300000E+00
  3.59400000E-01  1.14600000E-01  1.92406000E+01  2.89920000E+00  6.53400000E-01
  1.77600000E-01  1.92406000E+01  2.89920000E+00  6.53400000E-01  1.77600000E-01
  1.92406000E+01  2.89920000E+00  6.53400000E-01  1.77600000E-01  4.23300000E+03
  6.34900000E+02  1.46100000E+02  4.25000000E+01  1.41900000E+01  5.14800000E+00
  1.96700000E+00  5.14800000E+00  4.96200000E-01  1.53300000E-01  1.81600000E+01
  3.98600000E+00  1.14300000E+00  3.59400000E-01  1.14600000E-01  1.92406000E+01
  2.89920000E+00  6.53400000E-01  1.77600000E-01  1.92406000E+01  2.89920000E+00
  6.53400000E-01  1.77600000E-01  1.92406000E+01  2.89920000E+00  6.53400000E-01
  1.77600000E-01  4.23300000E+03  6.34900000E+02  1.46100000E+02  4.25000000E+01
  1.41900000E+01  5.14800000E+00  1.96700000E+00  5.14800000E+00  4.96200000E-01
  1.53300000E-01  1.81600000E+01  3.98600000E+00  1.14300000E+00  3.59400000E-01
  1.14600000E-01  1.92406000E+01  2.89920000E+00  6.53400000E-01  1.77600000E-01
  1.92406000E+01  2.89920000E+00  6.53400000E-01  1.77600000E-01  1.92406000E+01
  2.89920000E+00  6.53400000E-01  1.77600000E-01  4.23300000E+03  6.34900000E+02
  1.46100000E+02  4.25000000E+01  1.41900000E+01  5.14800000E+00  1.96700000E+00
  5.14800000E+00  4.96200000E-01  1.53300000E-01  1.81600000E+01  3.98600000E+00
  1.14300000E+00  3.59400000E-01  1.14600000E-01  1.92406000E+01  2.89920000E+00
  6.53400000E-01  1.77600000E-01  1.92406000E+01  2.89920000E+00  6.53400000E-01
  1.77600000E-01  1.92406000E+01  2.89920000E+00  6.53400000E-01  1.77600000E-01
  4.23300000E+03  6.34900000E+02  1.46100000E+02  4.25000000E+01  1.41900000E+01
  5.14800000E+00  1.96700000E+00  5.14800000E+00  4.96200000E-01  1.53300000E-01
  1.81600000E+01  3.98600000E+00  1.14300000E+00  3.59400000E-01  1.14600000E-01
  1.92406000E+01  2.89920000E+00  6.53400000E-01  1.77600000E-01  1.92406000E+01
  2.89920000E+00  6.53400000E-01  1.77600000E-01  1.92406000E+01  2.89920000E+00
  6.53400000E-01  1.77600000E-01  4.23300000E+03  6.34900000E+02  1.46100000E+02
  4.25000000E+01  1.41900000E+01  5.14800000E+00  1.96700000E+00  5.14800000E+00
  4.96200000E-01  1.53300000E-01  1.81600000E+01  3.98600000E+00  1.14300000E+00
  3.59400000E-01  1.14600000E-01  1.92406000E+01  2.89920000E+00  6.53400000E-01
  1.77600000E-01  1.92406000E+01  2.89920000E+00  6.53400000E-01  1.77600000E-01
  1.92406000E+01  2.89920000E+00  6.53400000E-01  1.77600000E-01  4.23300000E+03
  6.34900000E+02  1.46100000E+02  4.25000000E+01  1.41900000E+01  5.14800000E+00
  1.96700000E+00  5.14800000E+00  4.96200000E-01  1.53300000E-01  1.81600000E+01
  3.98600000E+00  1.14300000E+00  3.59400000E-01  1.14600000E-01  1.92406000E+01
  2.89920000E+00  6.53400000E-01  1.77600000E-01  1.92406000E+01  2.89920000E+00
  6.53400000E-01  1.77600000E-01  1.92406000E+01  2.89920000E+00  6.53400000E-01
  1.77600000E-01  4.23300000E+03  6.34900000E+02  1.46100000E+02  4.25000000E+01
  1.41900000E+01  5.14800000E+00  1.96700000E+00  5.14800000E+00  4.96200000E-01
  1.53300000E-01  1.81600000E+01  3.98600000E+00  1.14300000E+00  3.59400000E-01
  1.14600000E-01  1.92406000E+01  2.89920000E+00  6.53400000E-01  1.77600000E-01
  1.92406000E+01  2.89920000E+00  6.53400000E-01  1.77600000E-01  1.92406000E+01
  2.89920000E+00  6.53400000E-01  1.77600000E-01  4.23300000E+03  6.34900000E+02
  1.46100000E+02  4.25000000E+01  1.41900000E+01  5.14800000E+00  1.96700000E+00
  5.14800000E+00  4.96200000E-01  1.53300000E-01  1.81600000E+01  3.98600000E+00
  1.14300000E+00  3.59400000E-01  1.14600000E-01  1.92406000E+01  2.89920000E+00
  6.53400000E-01  1.77600000E-01  1.92406000E+01  2.89920000E+00  6.53400000E-01
  1.77600000E-01  1.92406000E+01  2.89920000E+00  6.53400000E-01  1.77600000E-01
  4.23300000E+03  6.34900000E+02  1.46100000E+02  4.25000000E+01  1.41900000E+01
  5.14800000E+00  1.96700000E+00  5.14800000E+00  4.96200000E-01  1.53300000E-01
  1.81600000E+01  3.98600000E+00  1.14300000E+00  3.59400000E-01  1.14600000E-01
  1.92406000E+01  2.89920000E+00  6.53400000E-01  1.77600000E-01  1.92406000E+01
  2.89920000E+00  6.53400000E-01  1.77600000E-01  1.92406000E+01  2.89920000E+00
  6.53400000E-01  1.77600000E-01  4.23300000E+03  6.34900000E+02  1.46100000E+02
  4.25000000E+01  1.41900000E+01  5.14800000E+00  1.96700000E+00  5.14800000E+00
  4.96200000E-01  1.53300000E-01  1.81600000E+01  3.98600000E+00  1.14300000E+00
  3.59400000E-01  1.14600000E-01  1.92406000E+01  2.89920000E+00  6.53400000E-01
  1.77600000E-01  1.92406000E+01  2.89920000E+00  6.53400000E-01  1.77600000E-01
  1.92406000E+01  2.89920000E+00  6.53400000E-01  1.77600000E-01  4.23300000E+03
  6.34900000E+02  1.46100000E+02  4.25000000E+01  1.41900000E+01  5.14800000E+00
  1.96700000E+00  5.14800000E+00  4.96200000E-01  1.53300000E-01  1.81600000E+01
  3.98600000E+00  1.14300000E+00  3.59400000E-01  1.14600000E-01  1.92406000E+01
  2.89920000E+00  6.53400000E-01  1.77600000E-01  1.92406000E+01  2.89920000E+00
  6.53400000E-01  1.77600000E-01  1.92406000E+01  2.89920000E+00  6.53400000E-01
  1.77600000E-01  4.23300000E+03  6.34900000E+02  1.46100000E+02  4.25000000E+01
  1.41900000E+01  5.14800000E+00  1.96700000E+00  5.14800000E+00  4.96200000E-01
  1.53300000E-01  1.81600000E+01  3.98600000E+00  1.14300000E+00  3.59400000E-01
  1.14600000E-01  1.92406000E+01  2.89920000E+00  6.53400000E-01  1.77600000E-01
  1.92406000E+01  2.89920000E+00  6.53400000E-01  1.77600000E-01  1.92406000E+01
  2.89920000E+00  6.53400000E-01  1.77600000E-01  4.23300000E+03  6.34900000E+02
  1.46100000E+02  4.25000000E+01  1.41900000E+01  5.14800000E+00  1.96700000E+00
  5.14800000E+00  4.96200000E-01  1.53300000E-01  1.81600000E+01  3.98600000E+00
  1.14300000E+00  3.59400000E-01  1.14600000E-01  1.92406000E+01  2.89920000E+00
  6.53400000E-01  1.77600000E-01  1.92406000E+01  2.89920000E+00  6.53400000E-01
  1.77600000E-01  1.92406000E+01  2.89920000E+00  6.53400000E-01  1.77600000E-01
  4.23300000E+03  6.34900000E+02  1.46100000E+02  4.25000000E+01  1.41900000E+01
  5.14800000E+00  1.96700000E+00  5.14800000E+00  4.96200000E-01  1.53300000E-01
  1.81600000E+01  3.98600000E+00  1.14300000E+00  3.59400000E-01  1.14600000E-01
  1.92406000E+01  2.89920000E+00  6.53400000E-01  1.77600000E-01  1.92406000E+01
  2.89920000E+00  6.53400000E-01  1.77600000E-01  1.92406000E+01  2.89920000E+00
  6.53400000E-01  1.77600000E-01
Contraction coefficients                   R   N=        1132
  1.18999955E-03  9.09899654E-03  4.41449832E-02  1.50463943E-01  3.56740864E-01
  4.46532830E-01  1.45602945E-01 -1.60405033E-01  1.05821522E+00  1.00000000E+00
  1.82539982E-02  1.16460989E-01  3.90177962E-01  6.37101939E-01  1.00000000E+00
  1.18999955E-03  9.09899654E-03  4.41449832E-02  1.50463943E-01  3.56740864E-01
  4.46532830E-01  1.45602945E-01 -1.60405033E-01  1.05821522E+00  1.00000000E+00
  1.82539982E-02  1.16460989E-01  3.90177962E-01  6.37101939E-01  1.00000000E+00
  1.17600033E-03  8.96800252E-03  4.28680121E-02  1.43930040E-01  3.55630100E-01
  4.61248130E-01  1.40206039E-01 -1.54153074E-01  1.05691451E+00  1.00000000E+00
  1.95800005E-02  1.24200003E-01  3.94714010E-01  6.27376016E-01  1.00000000E+00
  1.17600033E-03  8.96800252E-03  4.28680121E-02  1.43930040E-01  3.55630100E-01
  4.61248130E-01  1.40206039E-01 -1.54153074E-01  1.05691451E+00  1.00000000E+00
  1.95800005E-02  1.24200003E-01  3.94714010E-01  6.27376016E-01  1.00000000E+00
  1.17600033E-03  8.96800252E-03  4.28680121E-02  1.43930040E-01  3.55630100E-01
  4.61248130E-01  1.40206039E-01 -1.54153074E-01  1.05691451E+00  1.00000000E+00
  1.95800005E-02  1.24200003E-01  3.94714010E-01  6.27376016E-01  1.00000000E+00
  1.17600033E-03  8.96800252E-03  4.28680121E-02  1.43930040E-01  3.55630100E-01
  4.61248130E-01  1.40206039E-01 -1.54153074E-01  1.05691451E+00  1.00000000E+00
  1.95800005E-02  1.24200003E-01  3.94714010E-01  6.27376016E-01  1.00000000E+00
  1.17600033E-03  8.96800252E-03  4.28680121E-02  1.43930040E-01  3.55630100E-01
  4.61248130E-01  1.40206039E-01 -1.54153074E-01  1.05691451E+00  1.00000000E+00
  1.95800005E-02  1.24200003E-01  3.94714010E-01  6.27376016E-01  1.00000000E+00
  1.17600033E-03  8.96800252E-03  4.28680121E-02  1.43930040E-01  3.55630100E-01
  4.61248130E-01  1.40206039E-01 -1.54153074E-01  1.05691451E+00  1.00000000E+00
  1.95800005E-02  1.24200003E-01  3.94714010E-01  6.27376016E-01  1.00000000E+00
  1.17600033E-03  8.96800252E-03  4.28680121E-02  1.43930040E-01  3.55630100E-01
  4.61248130E-01  1.40206039E-01 -1.54153074E-01  1.05691451E+00  1.00000000E+00
  1.95800005E-02  1.24200003E-01  3.94714010E-01  6.27376016E-01  1.00000000E+00
  1.17600033E-03  8.96800252E-03  4.28680121E-02  1.43930040E-01  3.55630100E-01
  4.61248130E-01  1.40206039E-01 -1.54153074E-01  1.05691451E+00  1.00000000E+00
  1.95800005E-02  1.24200003E-01  3.94714010E-01  6.27376016E-01  1.00000000E+00
  1.17600033E-03  8.96800252E-03  4.28680121E-02  1.43930040E-01  3.55630100E-01
  4.61248130E-01  1.40206039E-01 -1.54153074E-01  1.05691451E+00  1.00000000E+00
  1.95800005E-02  1.24200003E-01  3.94714010E-01  6.27376016E-01  1.00000000E+00
  1.17600033E-03  8.96800252E-03  4.28680121E-02  1.43930040E-01  3.55630100E-01
  4.61248130E-01  1.40206039E-01 -1.54153074E-01  1.05691451E+00  1.00000000E+00
  1.95800005E-02  1.24200003E-01  3.94714010E-01  6.27376016E-01  1.00000000E+00
  1.17600033E-03  8.96800252E-03  4.28680121E-02  1.43930040E-01  3.55630100E-01
  4.61248130E-01  1.40206039E-01 -1.54153074E-01  1.05691451E+00  1.00000000E+00
  1.95800005E-02  1.24200003E-01  3.94714010E-01  6.27376016E-01  1.00000000E+00
  1.17600033E-03  8.96800252E-03  4.28680121E-02  1.43930040E-01  3.55630100E-01
  4.61248130E-01  1.40206039E-01 -1.54153074E-01  1.05691451E+00  1.00000000E+00
  1.95800005E-02  1.24200003E-01  3.94714010E-01  6.27376016E-01  1.00000000E+00
  1.17600033E-03  8.96800252E-03  4.28680121E-02  1.43930040E-01  3.55630100E-01
  4.61248130E-01  1.40206039E-01 -1.54153074E-01  1.05691451E+00  1.00000000E+00
  1.95800005E-02  1.24200003E-01  3.94714010E-01  6.27376016E-01  1.00000000E+00
  1.17600033E-03  8.96800252E-03  4.28680121E-02  1.43930040E-01  3.55630100E-01
  4.61248130E-01  1.40206039E-01 -1.54153074E-01  1.05691451E+00  1.00000000E+00
  1.95800005E-02  1.24200003E-01  3.94714010E-01  6.27376016E-01  1.00000000E+00
  1.17600033E-03  8.96800252E-03  4.28680121E-02  1.43930040E-01  3.55630100E-01
  4.61248130E-01  1.40206039E-01 -1.54153074E-01  1.05691451E+00  1.00000000E+00
  1.95800005E-02  1.24200003E-01  3.94714010E-01  6.27376016E-01  1.00000000E+00
  1.17600033E-03  8.96800252E-03  4.28680121E-02  1.43930040E-01  3.55630100E-01
  4.61248130E-01  1.40206039E-01 -1.54153074E-01  1.05691451E+00  1.00000000E+00
  1.95800005E-02  1.24200003E-01  3.94714010E-01  6.27376016E-01  1.00000000E+00
  1.17600033E-03  8.96800252E-03  4.28680121E-02  1.43930040E-01  3.55630100E-01
  4.61248130E-01  1.40206039E-01 -1.54153074E-01  1.05691451E+00  1.00000000E+00
  1.95800005E-02  1.24200003E-01  3.94714010E-01  6.27376016E-01  1.00000000E+00
  1.17600033E-03  8.96800252E-03  4.28680121E-02  1.43930040E-01  3.55630100E-01
  4.61248130E-01  1.40206039E-01 -1.54153074E-01  1.05691451E+00  1.00000000E+00
  1.95800005E-02  1.24200003E-01  3.94714010E-01  6.27376016E-01  1.00000000E+00
  1.17600033E-03  8.96800252E-03  4.28680121E-02  1.43930040E-01  3.55630100E-01
  4.61248130E-01  1.40206039E-01 -1.54153074E-01  1.05691451E+00  1.00000000E+00
  1.95800005E-02  1.24200003E-01  3.94714010E-01  6.27376016E-01  1.00000000E+00
  1.17600033E-03  8.96800252E-03  4.28680121E-02  1.43930040E-01  3.55630100E-01
  4.61248130E-01  1.40206039E-01 -1.54153074E-01  1.05691451E+00  1.00000000E+00
  1.95800005E-02  1.24200003E-01  3.94714010E-01  6.27376016E-01  1.00000000E+00
  1.17600033E-03  8.96800252E-03  4.28680121E-02  1.43930040E-01  3.55630100E-01
  4.61248130E-01  1.40206039E-01 -1.54153074E-01  1.05691451E+00  1.00000000E+00
  1.95800005E-02  1.24200003E-01  3.94714010E-01  6.27376016E-01  1.00000000E+00
  1.17600033E-03  8.96800252E-03  4.28680121E-02  1.43930040E-01  3.55630100E-01
  4.61248130E-01  1.40206039E-01 -1.54153074E-01  1.05691451E+00  1.00000000E+00
  1.95800005E-02  1.24200003E-01  3.94714010E-01  6.27376016E-01  1.00000000E+00
  1.17600033E-03  8.96800252E-03  4.28680121E-02  1.43930040E-01  3.55630100E-01
  4.61248130E-01  1.40206039E-01 -1.54153074E-01  1.05691451E+00  1.00000000E+00
  1.95800005E-02  1.24200003E-01  3.94714010E-01  6.27376016E-01  1.00000000E+00
  1.17600033E-03  8.96800252E-03  4.28680121E-02  1.43930040E-01  3.55630100E-01
  4.61248130E-01  1.40206039E-01 -1.54153074E-01  1.05691451E+00  1.00000000E+00
  1.95800005E-02  1.24200003E-01  3.94714010E-01  6.27376016E-01  1.00000000E+00
  1.17600033E-03  8.96800252E-03  4.28680121E-02  1.43930040E-01  3.55630100E-01
  4.61248130E-01  1.40206039E-01 -1.54153074E-01  1.05691451E+00  1.00000000E+00
  1.95800005E-02  1.24200003E-01  3.94714010E-01  6.27376016E-01  1.00000000E+00
  1.17600033E-03  8.96800252E-03  4.28680121E-02  1.43930040E-01  3.55630100E-01
  4.61248130E-01  1.40206039E-01 -1.54153074E-01  1.05691451E+00  1.00000000E+00
  1.95800005E-02  1.24200003E-01  3.94714010E-01  6.27376016E-01  1.00000000E+00
  1.17600033E-03  8.96800252E-03  4.28680121E-02  1.43930040E-01  3.55630100E-01
  4.61248130E-01  1.40206039E-01 -1.54153074E-01  1.05691451E+00  1.00000000E+00
  1.95800005E-02  1.24200003E-01  3.94714010E-01  6.27376016E-01  1.00000000E+00
  1.17600033E-03  8.96800252E-03  4.28680121E-02  1.43930040E-01  3.55630100E-01
  4.61248130E-01  1.40206039E-01 -1.54153074E-01  1.05691451E+00  1.00000000E+00
  1.95800005E-02  1.24200003E-01  3.94714010E-01  6.27376016E-01  1.00000000E+00
  1.17600033E-03  8.96800252E-03  4.28680121E-02  1.43930040E-01  3.55630100E-01
  4.61248130E-01  1.40206039E-01 -1.54153074E-01  1.05691451E+00  1.00000000E+00
  1.95800005E-02  1.24200003E-01  3.94714010E-01  6.27376016E-01  1.00000000E+00
  1.17600033E-03  8.96800252E-03  4.28680121E-02  1.43930040E-01  3.55630100E-01
  4.61248130E-01  1.40206039E-01 -1.54153074E-01  1.05691451E+00  1.00000000E+00
  1.95800005E-02  1.24200003E-01  3.94714010E-01  6.27376016E-01  1.00000000E+00
  1.17600033E-03  8.96800252E-03  4.28680121E-02  1.43930040E-01  3.55630100E-01
  4.61248130E-01  1.40206039E-01 -1.54153074E-01  1.05691451E+00  1.00000000E+00
  1.95800005E-02  1.24200003E-01  3.94714010E-01  6.27376016E-01  1.00000000E+00
  1.17600033E-03  8.96800252E-03  4.28680121E-02  1.43930040E-01  3.55630100E-01
  4.61248130E-01  1.40206039E-01 -1.54153074E-01  1.05691451E+00  1.00000000E+00
  1.95800005E-02  1.24200003E-01  3.94714010E-01  6.27376016E-01  1.00000000E+00
 -2.38270819E-01 -8.73267970E-01  1.69961158E+00 -1.39161500E+00  1.75102600E+00
  4.69464700E-01  1.00000000E+00 -2.40556312E-01  7.36409238E-01  4.88148725E-01
 -1.49749946E-01  1.07074633E+00  1.00000000E+00  4.98526499E-01  6.11110999E-01
  1.00000000E+00 -2.38270819E-01 -8.73267970E-01  1.69961158E+00 -1.39161500E+00
  1.75102600E+00  4.69464700E-01  1.00000000E+00 -2.40556312E-01  7.36409238E-01
  4.88148725E-01 -1.49749946E-01  1.07074633E+00  1.00000000E+00  4.98526499E-01
  6.11110999E-01  1.00000000E+00 -2.38270819E-01 -8.73267970E-01  1.69961158E+00
 -1.39161500E+00  1.75102600E+00  4.69464700E-01  1.00000000E+00 -2.40556312E-01
  7.36409238E-01  4.88148725E-01 -1.49749946E-01  1.07074633E+00  1.00000000E+00
  4.98526499E-01  6.11110999E-01  1.00000000E+00 -2.38270819E-01 -8.73267970E-01
  1.69961158E+00 -1.39161500E+00  1.75102600E+00  4.69464700E-01  1.00000000E+00
 -2.40556312E-01  7.36409238E-01  4.88148725E-01 -1.49749946E-01  1.07074633E+00
  1.00000000E+00  4.98526499E-01  6.11110999E-01  1.00000000E+00 -2.38270819E-01
 -8.73267970E-01  1.69961158E+00 -1.39161500E+00  1.75102600E+00  4.69464700E-01
  1.00000000E+00 -2.40556312E-01  7.36409238E-01  4.88148725E-01 -1.49749946E-01
  1.07074633E+00  1.00000000E+00  4.98526499E-01  6.11110999E-01  1.00000000E+00
 -2.38270819E-01 -8.73267970E-01  1.69961158E+00 -1.39161500E+00  1.75102600E+00
  4.69464700E-01  1.00000000E+00 -2.40556312E-01  7.36409238E-01  4.88148725E-01
 -1.49749946E-01  1.07074633E+00  1.00000000E+00  4.98526499E-01  6.11110999E-01
  1.00000000E+00 -2.38270819E-01 -8.73267970E-01  1.69961158E+00 -1.39161500E+00
  1.75102600E+00  4.69464700E-01  1.00000000E+00 -2.40556312E-01  7.36409238E-01
  4.88148725E-01 -1.49749946E-01  1.07074633E+00  1.00000000E+00  4.98526499E-01
  6.11110999E-01  1.00000000E+00 -2.38270819E-01 -8.73267970E-01  1.69961158E+00
 -1.39161500E+00  1.75102600E+00  4.69464700E-01  1.00000000E+00 -2.40556312E-01
  7.36409238E-01  4.88148725E-01 -1.49749946E-01  1.07074633E+00  1.00000000E+00
  4.98526499E-01  6.11110999E-01  1.00000000E+00 -2.38270819E-01 -8.73267970E-01
  1.69961158E+00 -1.39161500E+00  1.75102600E+00  4.69464700E-01  1.00000000E+00
 -2.40556312E-01  7.36409238E-01  4.88148725E-01 -1.49749946E-01  1.07074633E+00
  1.00000000E+00  4.98526499E-01  6.11110999E-01  1.00000000E+00 -2.38270819E-01
 -8.73267970E-01  1.69961158E+00 -1.39161500E+00  1.75102600E+00  4.69464700E-01
  1.00000000E+00 -2.40556312E-01  7.36409238E-01  4.88148725E-01 -1.49749946E-01
  1.07074633E+00  1.00000000E+00  4.98526499E-01  6.11110999E-01  1.00000000E+00
  1.18999955E-03  9.09899654E-03  4.41449832E-02  1.50463943E-01  3.56740864E-01
  4.46532830E-01  1.45602945E-01 -1.60405033E-01  1.05821522E+00  1.00000000E+00
  1.82539982E-02  1.16460989E-01  3.90177962E-01  6.37101939E-01  1.00000000E+00
  1.18999955E-03  9.09899654E-03  4.41449832E-02  1.50463943E-01  3.56740864E-01
  4.46532830E-01  1.45602945E-01 -1.60405033E-01  1.05821522E+00  1.00000000E+00
  1.82539982E-02  1.16460989E-01  3.90177962E-01  6.37101939E-01  1.00000000E+00
  1.21999969E-03  9.34199761E-03  4.54519884E-02  1.54656960E-01  3.58865908E-01
  4.38631888E-01  1.45917963E-01 -1.68366956E-01  1.06009072E+00  1.00000000E+00
  1.85389998E-02  1.15435999E-01  3.86187996E-01  6.40113993E-01  1.00000000E+00
  3.28280770E-02  2.31208542E-01  8.17239916E-01  1.00000000E+00  3.28280770E-02
  2.31208542E-01  8.17239916E-01  1.00000000E+00  3.28280770E-02  2.31208542E-01
  8.17239916E-01  1.00000000E+00  1.21999969E-03  9.34199761E-03  4.54519884E-02
  1.54656960E-01  3.58865908E-01  4.38631888E-01  1.45917963E-01 -1.68366956E-01
  1.06009072E+00  1.00000000E+00  1.85389998E-02  1.15435999E-01  3.86187996E-01
  6.40113993E-01  1.00000000E+00  3.28280770E-02  2.31208542E-01  8.17239916E-01
  1.00000000E+00  3.28280770E-02  2.31208542E-01  8.17239916E-01  1.00000000E+00
  3.28280770E-02  2.31208542E-01  8.17239916E-01  1.00000000E+00  1.21999969E-03
  9.34199761E-03  4.54519884E-02  1.54656960E-01  3.58865908E-01  4.38631888E-01
  1.45917963E-01 -1.68366956E-01  1.06009072E+00  1.00000000E+00  1.85389998E-02
  1.15435999E-01  3.86187996E-01  6.40113993E-01  1.00000000E+00  3.28280770E-02
  2.31208542E-01  8.17239916E-01  1.00000000E+00  3.28280770E-02  2.31208542E-01
  8.17239916E-01  1.00000000E+00  3.28280770E-02  2.31208542E-01  8.17239916E-01
  1.00000000E+00  1.21999969E-03  9.34199761E-03  4.54519884E-02  1.54656960E-01
  3.58865908E-01  4.38631888E-01  1.45917963E-01 -1.68366956E-01  1.06009072E+00
  1.00000000E+00  1.85389998E-02  1.15435999E-01  3.86187996E-01  6.40113993E-01
  1.00000000E+00  3.28280770E-02  2.31208542E-01  8.17239916E-01  1.00000000E+00
  3.28280770E-02  2.31208542E-01  8.17239916E-01  1.00000000E+00  3.28280770E-02
  2.31208542E-01  8.17239916E-01  1.00000000E+00  1.21999969E-03  9.34199761E-03
  4.54519884E-02  1.54656960E-01  3.58865908E-01  4.38631888E-01  1.45917963E-01
 -1.68366956E-01  1.06009072E+00  1.00000000E+00  1.85389998E-02  1.15435999E-01
  3.86187996E-01  6.40113993E-01  1.00000000E+00  3.28280770E-02  2.31208542E-01
  8.17239916E-01  1.00000000E+00  3.28280770E-02  2.31208542E-01  8.17239916E-01
  1.00000000E+00  3.28280770E-02  2.31208542E-01  8.17239916E-01  1.00000000E+00
  1.21999969E-03  9.34199761E-03  4.54519884E-02  1.54656960E-01  3.58865908E-01
  4.38631888E-01  1.45917963E-01 -1.68366956E-01  1.06009072E+00  1.00000000E+00
  1.85389998E-02  1.15435999E-01  3.86187996E-01  6.40113993E-01  1.00000000E+00
  3.28280770E-02  2.31208542E-01  8.17239916E-01  1.00000000E+00  3.28280770E-02
  2.31208542E-01  8.17239916E-01  1.00000000E+00  3.28280770E-02  2.31208542E-01
  8.17239916E-01  1.00000000E+00  1.21999969E-03  9.34199761E-03  4.54519884E-02
  1.54656960E-01  3.58865908E-01  4.38631888E-01  1.45917963E-01 -1.68366956E-01
  1.06009072E+00  1.00000000E+00  1.85389998E-02  1.15435999E-01  3.86187996E-01
  6.40113993E-01  1.00000000E+00  3.28280770E-02  2.31208542E-01  8.17239916E-01
  1.00000000E+00  3.28280770E-02  2.31208542E-01  8.17239916E-01  1.00000000E+00
  3.28280770E-02  2.31208542E-01  8.17239916E-01  1.00000000E+00  1.21999969E-03
  9.34199761E-03  4.54519884E-02  1.54656960E-01  3.58865908E-01  4.38631888E-01
  1.45917963E-01 -1.68366956E-01  1.06009072E+00  1.00000000E+00  1.85389998E-02
  1.15435999E-01  3.86187996E-01  6.40113993E-01  1.00000000E+00  3.28280770E-02
  2.31208542E-01  8.17239916E-01  1.00000000E+00  3.28280770E-02  2.31208542E-01
  8.17239916E-01  1.00000000E+00  3.28280770E-02  2.31208542E-01  8.17239916E-01
  1.00000000E+00  1.21999969E-03  9.34199761E-03  4.54519884E-02  1.54656960E-01
  3.58865908E-01  4.38631888E-01  1.45917963E-01 -1.68366956E-01  1.06009072E+00
  1.00000000E+00  1.85389998E-02  1.15435999E-01  3.86187996E-01  6.40113993E-01
  1.00000000E+00  3.28280770E-02  2.31208542E-01  8.17239916E-01  1.00000000E+00
  3.28280770E-02  2.31208542E-01  8.17239916E-01  1.00000000E+00  3.28280770E-02
  2.31208542E-01  8.17239916E-01  1.00000000E+00  1.21999969E-03  9.34199761E-03
  4.54519884E-02  1.54656960E-01  3.58865908E-01  4.38631888E-01  1.45917963E-01
 -1.68366956E-01  1.06009072E+00  1.00000000E+00  1.85389998E-02  1.15435999E-01
  3.86187996E-01  6.40113993E-01  1.00000000E+00  3.28280770E-02  2.31208542E-01
  8.17239916E-01  1.00000000E+00  3.28280770E-02  2.31208542E-01  8.17239916E-01
  1.00000000E+00  3.28280770E-02  2.31208542E-01  8.17239916E-01  1.00000000E+00
  1.21999969E-03  9.34199761E-03  4.54519884E-02  1.54656960E-01  3.58865908E-01
  4.38631888E-01  1.45917963E-01 -1.68366956E-01  1.06009072E+00  1.00000000E+00
  1.85389998E-02  1.15435999E-01  3.86187996E-01  6.40113993E-01  1.00000000E+00
  3.28280770E-02  2.31208542E-01  8.17239916E-01  1.00000000E+00  3.28280770E-02
  2.31208542E-01  8.17239916E-01  1.00000000E+00  3.28280770E-02  2.31208542E-01
  8.17239916E-01  1.00000000E+00  1.21999969E-03  9.34199761E-03  4.54519884E-02
  1.54656960E-01  3.58865908E-01  4.38631888E-01  1.45917963E-01 -1.68366956E-01
  1.06009072E+00  1.00000000E+00  1.85389998E-02  1.15435999E-01  3.86187996E-01
  6.40113993E-01  1.00000000E+00  3.28280770E-02  2.31208542E-01  8.17239916E-01
  1.00000000E+00  3.28280770E-02  2.31208542E-01  8.17239916E-01  1.00000000E+00
  3.28280770E-02  2.31208542E-01  8.17239916E-01  1.00000000E+00  1.21999969E-03
  9.34199761E-03  4.54519884E-02  1.54656960E-01  3.58865908E-01  4.38631888E-01
  1.45917963E-01 -1.68366956E-01  1.06009072E+00  1.00000000E+00  1.85389998E-02
  1.15435999E-01  3.86187996E-01  6.40113993E-01  1.00000000E+00  3.28280770E-02
  2.31208542E-01  8.17239916E-01  1.00000000E+00  3.28280770E-02  2.31208542E-01
  8.17239916E-01  1.00000000E+00  3.28280770E-02  2.31208542E-01  8.17239916E-01
  1.00000000E+00  1.21999969E-03  9.34199761E-03  4.54519884E-02  1.54656960E-01
  3.58865908E-01  4.38631888E-01  1.45917963E-01 -1.68366956E-01  1.06009072E+00
  1.00000000E+00  1.85389998E-02  1.15435999E-01  3.86187996E-01  6.40113993E-01
  1.00000000E+00  3.28280770E-02  2.31208542E-01  8.17239916E-01  1.00000000E+00
  3.28280770E-02  2.31208542E-01  8.17239916E-01  1.00000000E+00  3.28280770E-02
  2.31208542E-01  8.17239916E-01  1.00000000E+00  1.21999969E-03  9.34199761E-03
  4.54519884E-02  1.54656960E-01  3.58865908E-01  4.38631888E-01  1.45917963E-01
 -1.68366956E-01  1.06009072E+00  1.00000000E+00  1.85389998E-02  1.15435999E-01
  3.86187996E-01  6.40113993E-01  1.00000000E+00  3.28280770E-02  2.31208542E-01
  8.17239916E-01  1.00000000E+00  3.28280770E-02  2.31208542E-01  8.17239916E-01
  1.00000000E+00  3.28280770E-02  2.31208542E-01  8.17239916E-01  1.00000000E+00
  1.21999969E-03  9.34199761E-03  4.54519884E-02  1.54656960E-01  3.58865908E-01
  4.38631888E-01  1.45917963E-01 -1.68366956E-01  1.06009072E+00  1.00000000E+00
  1.85389998E-02  1.15435999E-01  3.86187996E-01  6.40113993E-01  1.00000000E+00
  3.28280770E-02  2.31208542E-01  8.17239916E-01  1.00000000E+00  3.28280770E-02
  2.31208542E-01  8.17239916E-01  1.00000000E+00  3.28280770E-02  2.31208542E-01
  8.17239916E-01  1.00000000E+00
Coordinates of each shell                  R   N=        1308
 -1.33132471E+01 -7.99653296E+00 -2.66188721E+00 -1.33132471E+01 -7.99653296E+00
 -2.66188721E+00 -1.33132471E+01 -7.99653296E+00 -2.66188721E+00 -1.33132471E+01
 -7.99653296E+00 -2.66188721E+00 -1.33132471E+01 -7.99653296E+00 -2.66188721E+00
  7.71112571E+00  9.44583200E+00  6.73232686E+00  7.71112571E+00  9.44583200E+00
  6.73232686E+00  7.71112571E+00  9.44583200E+00  6.73232686E+00  7.71112571E+00
  9.44583200E+00  6.73232686E+00  7.71112571E+00  9.44583200E+00  6.73232686E+00
 -9.87624917E+00  2.59873247E+00  4.45883893E+00 -9.87624917E+00  2.59873247E+00
  4.45883893E+00 -9.87624917E+00  2.59873247E+00  4.45883893E+00 -9.87624917E+00
  2.59873247E+00  4.45883893E+00 -9.87624917E+00  2.59873247E+00  4.45883893E+00
  1.02468680E+01 -2.80147544E+00 -4.91870208E+00  1.02468680E+01 -2.80147544E+00
 -4.91870208E+00  1.02468680E+01 -2.80147544E+00 -4.91870208E+00  1.02468680E+01
 -2.80147544E+00 -4.91870208E+00  1.02468680E+01 -2.80147544E+00 -4.91870208E+00
 -4.90049256E+00  6.94404448E-01  5.89477189E+00 -4.90049256E+00  6.94404448E-01
  5.89477189E+00 -4.90049256E+00  6.94404448E-01  5.89477189E+00 -4.90049256E+00
  6.94404448E-01  5.89477189E+00 -4.90049256E+00  6.94404448E-01  5.89477189E+00
  5.27211482E+00 -8.91546274E-01 -6.34969341E+00  5.27211482E+00 -8.91546274E-01
 -6.34969341E+00  5.27211482E+00 -8.91546274E-01 -6.34969341E+00  5.27211482E+00
 -8.91546274E-01 -6.34969341E+00  5.27211482E+00 -8.91546274E-01 -6.34969341E+00
 -7.25694135E+00 -1.70584443E+00  2.21694156E+00 -7.25694135E+00 -1.70584443E+00
  2.21694156E+00 -7.25694135E+00 -1.70584443E+00  2.21694156E+00 -7.25694135E+00
 -1.70584443E+00  2.21694156E+00 -7.25694135E+00 -1.70584443E+00  2.21694156E+00
  7.63326335E+00  1.50641981E+00 -2.67278715E+00  7.63326335E+00  1.50641981E+00
 -2.67278715E+00  7.63326335E+00  1.50641981E+00 -2.67278715E+00  7.63326335E+00
  1.50641981E+00 -2.67278715E+00  7.63326335E+00  1.50641981E+00 -2.67278715E+00
 -7.37553113E+00  2.50223928E+00 -4.54997013E-01 -7.37553113E+00  2.50223928E+00
 -4.54997013E-01 -7.37553113E+00  2.50223928E+00 -4.54997013E-01 -7.37553113E+00
  2.50223928E+00 -4.54997013E-01 -7.37553113E+00  2.50223928E+00 -4.54997013E-01
  7.74674520E+00 -2.70658285E+00 -5.15904778E-03  7.74674520E+00 -2.70658285E+00
 -5.15904778E-03  7.74674520E+00 -2.70658285E+00 -5.15904778E-03  7.74674520E+00
 -2.70658285E+00 -5.15904778E-03  7.74674520E+00 -2.70658285E+00 -5.15904778E-03
 -5.01754788E+00  4.90176628E+00  3.22099651E+00 -5.01754788E+00  4.90176628E+00
  3.22099651E+00 -5.01754788E+00  4.90176628E+00  3.22099651E+00 -5.01754788E+00
  4.90176628E+00  3.22099651E+00 -5.01754788E+00  4.90176628E+00  3.22099651E+00
  5.38733333E+00 -5.10223402E+00 -3.68218814E+00  5.38733333E+00 -5.10223402E+00
 -3.68218814E+00  5.38733333E+00 -5.10223402E+00 -3.68218814E+00  5.38733333E+00
 -5.10223402E+00 -3.68218814E+00  5.38733333E+00 -5.10223402E+00 -3.68218814E+00
 -6.92582703E-01 -1.11595316E+00  8.40971769E+00 -6.92582703E-01 -1.11595316E+00
  8.40971769E+00 -6.92582703E-01 -1.11595316E+00  8.40971769E+00 -6.92582703E-01
 -1.11595316E+00  8.40971769E+00 -6.92582703E-01 -1.11595316E+00  8.40971769E+00
  1.06905589E+00  9.29709388E-01 -8.86410630E+00  1.06905589E+00  9.29709388E-01
 -8.86410630E+00  1.06905589E+00  9.29709388E-01 -8.86410630E+00  1.06905589E+00
  9.29709388E-01 -8.86410630E+00  1.06905589E+00  9.29709388E-01 -8.86410630E+00
 -2.82904658E+00 -3.46713908E+00  3.90694631E+00 -2.82904658E+00 -3.46713908E+00
  3.90694631E+00 -2.82904658E+00 -3.46713908E+00  3.90694631E+00 -2.82904658E+00
 -3.46713908E+00  3.90694631E+00 -2.82904658E+00 -3.46713908E+00  3.90694631E+00
  3.20466750E+00  3.27097613E+00 -4.35831514E+00  3.20466750E+00  3.27097613E+00
 -4.35831514E+00  3.20466750E+00  3.27097613E+00 -4.35831514E+00  3.20466750E+00
  3.27097613E+00 -4.35831514E+00  3.20466750E+00  3.27097613E+00 -4.35831514E+00
  1.74114077E+00 -1.23226013E+00  3.76238604E+00  1.74114077E+00 -1.23226013E+00
  3.76238604E+00  1.74114077E+00 -1.23226013E+00  3.76238604E+00  1.74114077E+00
 -1.23226013E+00  3.76238604E+00  1.74114077E+00 -1.23226013E+00  3.76238604E+00
 -1.36921238E+00  1.03434918E+00 -4.21902154E+00 -1.36921238E+00  1.03434918E+00
 -4.21902154E+00 -1.36921238E+00  1.03434918E+00 -4.21902154E+00 -1.36921238E+00
  1.03434918E+00 -4.21902154E+00 -1.36921238E+00  1.03434918E+00 -4.21902154E+00
 -5.90771834E-01  3.14442116E+00  4.91591077E+00 -5.90771834E-01  3.14442116E+00
  4.91591077E+00 -5.90771834E-01  3.14442116E+00  4.91591077E+00 -5.90771834E-01
  3.14442116E+00  4.91591077E+00 -5.90771834E-01  3.14442116E+00  4.91591077E+00
  9.60870972E-01 -3.33806510E+00 -5.37541487E+00  9.60870972E-01 -3.33806510E+00
 -5.37541487E+00  9.60870972E-01 -3.33806510E+00 -5.37541487E+00  9.60870972E-01
 -3.33806510E+00 -5.37541487E+00  9.60870972E-01 -3.33806510E+00 -5.37541487E+00
 -5.86685879E+00 -6.37552775E+00  3.45152712E-01 -5.86685879E+00 -6.37552775E+00
  3.45152712E-01 -5.86685879E+00 -6.37552775E+00  3.45152712E-01 -5.86685879E+00
 -6.37552775E+00  3.45152712E-01 -5.86685879E+00 -6.37552775E+00  3.45152712E-01
  6.23595449E+00  6.17440049E+00 -7.77860501E-01  6.23595449E+00  6.17440049E+00
 -7.77860501E-01  6.23595449E+00  6.17440049E+00 -7.77860501E-01  6.23595449E+00
  6.17440049E+00 -7.77860501E-01  6.23595449E+00  6.17440049E+00 -7.77860501E-01
 -5.31111870E+00 -1.66169664E+00 -2.44364652E+00 -5.31111870E+00 -1.66169664E+00
 -2.44364652E+00 -5.31111870E+00 -1.66169664E+00 -2.44364652E+00 -5.31111870E+00
 -1.66169664E+00 -2.44364652E+00 -5.31111870E+00 -1.66169664E+00 -2.44364652E+00
  5.68492926E+00  1.45490587E+00  1.98985695E+00  5.68492926E+00  1.45490587E+00
  1.98985695E+00  5.68492926E+00  1.45490587E+00  1.98985695E+00  5.68492926E+00
  1.45490587E+00  1.98985695E+00  5.68492926E+00  1.45490587E+00  1.98985695E+00
 -1.22359006E+00 -4.24771879E+00 -8.62911405E-01 -1.22359006E+00 -4.24771879E+00
 -8.62911405E-01 -1.22359006E+00 -4.24771879E+00 -8.62911405E-01 -1.22359006E+00
 -4.24771879E+00 -8.62911405E-01 -1.22359006E+00 -4.24771879E+00 -8.62911405E-01
  1.59547688E+00  4.04170848E+00  4.07167854E-01  1.59547688E+00  4.04170848E+00
  4.07167854E-01  1.59547688E+00  4.04170848E+00  4.07167854E-01  1.59547688E+00
  4.04170848E+00  4.07167854E-01  1.59547688E+00  4.04170848E+00  4.07167854E-01
 -3.07331259E+00  7.78043733E-01  1.28957736E+00 -3.07331259E+00  7.78043733E-01
  1.28957736E+00 -3.07331259E+00  7.78043733E-01  1.28957736E+00 -3.07331259E+00
  7.78043733E-01  1.28957736E+00 -3.07331259E+00  7.78043733E-01  1.28957736E+00
  3.44827211E+00 -9.76247585E-01 -1.74323276E+00  3.44827211E+00 -9.76247585E-01
 -1.74323276E+00  3.44827211E+00 -9.76247585E-01 -1.74323276E+00  3.44827211E+00
 -9.76247585E-01 -1.74323276E+00  3.44827211E+00 -9.76247585E-01 -1.74323276E+00
 -6.12021441E+00  2.84412665E+00 -5.50984810E+00 -6.12021441E+00  2.84412665E+00
 -5.50984810E+00 -6.12021441E+00  2.84412665E+00 -5.50984810E+00 -6.12021441E+00
  2.84412665E+00 -5.50984810E+00 -6.12021441E+00  2.84412665E+00 -5.50984810E+00
  6.48372974E+00 -3.07133969E+00  5.04314792E+00  6.48372974E+00 -3.07133969E+00
  5.04314792E+00  6.48372974E+00 -3.07133969E+00  5.04314792E+00  6.48372974E+00
 -3.07133969E+00  5.04314792E+00  6.48372974E+00 -3.07133969E+00  5.04314792E+00
 -3.05898660E+00  4.95030957E+00 -1.44577286E+00 -3.05898660E+00  4.95030957E+00
 -1.44577286E+00 -3.05898660E+00  4.95030957E+00 -1.44577286E+00 -3.05898660E+00
  4.95030957E+00 -1.44577286E+00 -3.05898660E+00  4.95030957E+00 -1.44577286E+00
  3.42606406E+00 -5.15432244E+00  9.82249308E-01  3.42606406E+00 -5.15432244E+00
  9.82249308E-01  3.42606406E+00 -5.15432244E+00  9.82249308E-01  3.42606406E+00
 -5.15432244E+00  9.82249308E-01  3.42606406E+00 -5.15432244E+00  9.82249308E-01
 -9.53468877E-01  8.10480483E+00  2.52760686E+00 -9.53468877E-01  8.10480483E+00
  2.52760686E+00 -9.53468877E-01  8.10480483E+00  2.52760686E+00 -9.53468877E-01
  8.10480483E+00  2.52760686E+00 -9.53468877E-01  8.10480483E+00  2.52760686E+00
  1.31409860E+00 -8.30208839E+00 -3.01260715E+00  1.31409860E+00 -8.30208839E+00
 -3.01260715E+00  1.31409860E+00 -8.30208839E+00 -3.01260715E+00  1.31409860E+00
 -8.30208839E+00 -3.01260715E+00  1.31409860E+00 -8.30208839E+00 -3.01260715E+00
 -6.96946488E+00  1.81975336E+00  3.10614085E+00 -6.96946488E+00  1.81975336E+00
  3.10614085E+00 -6.96946488E+00  1.81975336E+00  3.10614085E+00 -6.96946488E+00
  1.81975336E+00  3.10614085E+00 -6.96946488E+00  1.81975336E+00  3.10614085E+00
 -6.96946488E+00  1.81975336E+00  3.10614085E+00 -6.96946488E+00  1.81975336E+00
  3.10614085E+00 -6.96946488E+00  1.81975336E+00  3.10614085E+00  7.34207547E+00
 -2.02055936E+00 -3.56460182E+00  7.34207547E+00 -2.02055936E+00 -3.56460182E+00
  7.34207547E+00 -2.02055936E+00 -3.56460182E+00  7.34207547E+00 -2.02055936E+00
 -3.56460182E+00  7.34207547E+00 -2.02055936E+00 -3.56460182E+00  7.34207547E+00
 -2.02055936E+00 -3.56460182E+00  7.34207547E+00 -2.02055936E+00 -3.56460182E+00
  7.34207547E+00 -2.02055936E+00 -3.56460182E+00 -1.41581302E+00 -3.94234634E-01
  5.28608922E+00 -1.41581302E+00 -3.94234634E-01  5.28608922E+00 -1.41581302E+00
 -3.94234634E-01  5.28608922E+00 -1.41581302E+00 -3.94234634E-01  5.28608922E+00
 -1.41581302E+00 -3.94234634E-01  5.28608922E+00 -1.41581302E+00 -3.94234634E-01
  5.28608922E+00 -1.41581302E+00 -3.94234634E-01  5.28608922E+00 -1.41581302E+00
 -3.94234634E-01  5.28608922E+00  1.78865037E+00  2.01750983E-01 -5.74188757E+00
  1.78865037E+00  2.01750983E-01 -5.74188757E+00  1.78865037E+00  2.01750983E-01
 -5.74188757E+00  1.78865037E+00  2.01750983E-01 -5.74188757E+00  1.78865037E+00
  2.01750983E-01 -5.74188757E+00  1.78865037E+00  2.01750983E-01 -5.74188757E+00
  1.78865037E+00  2.01750983E-01 -5.74188757E+00  1.78865037E+00  2.01750983E-01
 -5.74188757E+00 -4.40355316E+00 -3.44179975E+00  6.13907672E-01 -4.40355316E+00
 -3.44179975E+00  6.13907672E-01 -4.40355316E+00 -3.44179975E+00  6.13907672E-01
 -4.40355316E+00 -3.44179975E+00  6.13907672E-01 -4.40355316E+00 -3.44179975E+00
  6.13907672E-01 -4.40355316E+00 -3.44179975E+00  6.13907672E-01 -4.40355316E+00
 -3.44179975E+00  6.13907672E-01 -4.40355316E+00 -3.44179975E+00  6.13907672E-01
  4.78290440E+00  3.23693083E+00 -1.06638011E+00  4.78290440E+00  3.23693083E+00
 -1.06638011E+00  4.78290440E+00  3.23693083E+00 -1.06638011E+00  4.78290440E+00
  3.23693083E+00 -1.06638011E+00  4.78290440E+00  3.23693083E+00 -1.06638011E+00
  4.78290440E+00  3.23693083E+00 -1.06638011E+00  4.78290440E+00  3.23693083E+00
 -1.06638011E+00  4.78290440E+00  3.23693083E+00 -1.06638011E+00 -4.55682131E+00
  1.89236798E+00 -2.77981179E+00 -4.55682131E+00  1.89236798E+00 -2.77981179E+00
 -4.55682131E+00  1.89236798E+00 -2.77981179E+00 -4.55682131E+00  1.89236798E+00
 -2.77981179E+00 -4.55682131E+00  1.89236798E+00 -2.77981179E+00 -4.55682131E+00
  1.89236798E+00 -2.77981179E+00 -4.55682131E+00  1.89236798E+00 -2.77981179E+00
 -4.55682131E+00  1.89236798E+00 -2.77981179E+00  4.92246825E+00 -2.10136595E+00
  2.31555502E+00  4.92246825E+00 -2.10136595E+00  2.31555502E+00  4.92246825E+00
 -2.10136595E+00  2.31555502E+00  4.92246825E+00 -2.10136595E+00  2.31555502E+00
  4.92246825E+00 -2.10136595E+00  2.31555502E+00  4.92246825E+00 -2.10136595E+00
  2.31555502E+00  4.92246825E+00 -2.10136595E+00  2.31555502E+00  4.92246825E+00
 -2.10136595E+00  2.31555502E+00 -1.56370678E+00  4.93622734E+00  1.88781741E+00
 -1.56370678E+00  4.93622734E+00  1.88781741E+00 -1.56370678E+00  4.93622734E+00
  1.88781741E+00 -1.56370678E+00  4.93622734E+00  1.88781741E+00 -1.56370678E+00
  4.93622734E+00  1.88781741E+00 -1.56370678E+00  4.93622734E+00  1.88781741E+00
 -1.56370678E+00  4.93622734E+00  1.88781741E+00 -1.56370678E+00  4.93622734E+00
  1.88781741E+00  1.93347144E+00 -5.14147231E+00 -2.35815153E+00  1.93347144E+00
 -5.14147231E+00 -2.35815153E+00  1.93347144E+00 -5.14147231E+00 -2.35815153E+00
  1.93347144E+00 -5.14147231E+00 -2.35815153E+00  1.93347144E+00 -5.14147231E+00
 -2.35815153E+00  1.93347144E+00 -5.14147231E+00 -2.35815153E+00  1.93347144E+00
 -5.14147231E+00 -2.35815153E+00  1.93347144E+00 -5.14147231E+00 -2.35815153E+00
 -3.69796728E+00  1.24035992E+01 -4.43991918E+00 -3.69796728E+00  1.24035992E+01
 -4.43991918E+00 -3.69796728E+00  1.24035992E+01 -4.43991918E+00 -3.69796728E+00
  1.24035992E+01 -4.43991918E+00 -3.69796728E+00  1.24035992E+01 -4.43991918E+00
  4.99523030E+00 -1.15125063E+01  5.69210633E+00  4.99523030E+00 -1.15125063E+01
  5.69210633E+00  4.99523030E+00 -1.15125063E+01  5.69210633E+00  4.99523030E+00
 -1.15125063E+01  5.69210633E+00  4.99523030E+00 -1.15125063E+01  5.69210633E+00
  9.46384858E+00  8.55067063E+00  4.63874275E+00  9.46384858E+00  8.55067063E+00
  4.63874275E+00  9.46384858E+00  8.55067063E+00  4.63874275E+00  9.46384858E+00
  8.55067063E+00  4.63874275E+00  9.46384858E+00  8.55067063E+00  4.63874275E+00
  1.06959443E+01  1.01163352E+01  4.09657087E+00  1.06959443E+01  1.01163352E+01
  4.09657087E+00  1.05883396E+01  6.97304412E+00  5.35259246E+00  1.05883396E+01
  6.97304412E+00  5.35259246E+00  8.32502592E+00  7.94537812E+00  3.02625456E+00
  8.32502592E+00  7.94537812E+00  3.02625456E+00  5.99054898E+00  7.28938615E+00
  7.53108385E+00  5.99054898E+00  7.28938615E+00  7.53108385E+00  5.99054898E+00
  7.28938615E+00  7.53108385E+00  5.99054898E+00  7.28938615E+00  7.53108385E+00
  5.99054898E+00  7.28938615E+00  7.53108385E+00  4.87645527E+00  6.69139932E+00
  5.90136137E+00  4.87645527E+00  6.69139932E+00  5.90136137E+00  7.15826934E+00
  5.72792246E+00  8.20920641E+00  7.15826934E+00  5.72792246E+00  8.20920641E+00
  4.74925592E+00  7.96067355E+00  9.03803839E+00  4.74925592E+00  7.96067355E+00
  9.03803839E+00  6.11703400E+00  1.16349720E+01  5.77454374E+00  6.11703400E+00
  1.16349720E+01  5.77454374E+00  6.11703400E+00  1.16349720E+01  5.77454374E+00
  6.11703400E+00  1.16349720E+01  5.77454374E+00  6.11703400E+00  1.16349720E+01
  5.77454374E+00  7.37438784E+00  1.31698945E+01  5.20538846E+00  7.37438784E+00
  1.31698945E+01  5.20538846E+00  5.00536293E+00  1.09857963E+01  4.16118817E+00
  5.00536293E+00  1.09857963E+01  4.16118817E+00  4.86913635E+00  1.22604808E+01
  7.29539910E+00  4.86913635E+00  1.22604808E+01  7.29539910E+00 -1.61057615E+01
 -8.65648202E+00 -2.53036416E+00 -1.61057615E+01 -8.65648202E+00 -2.53036416E+00
 -1.61057615E+01 -8.65648202E+00 -2.53036416E+00 -1.61057615E+01 -8.65648202E+00
 -2.53036416E+00 -1.61057615E+01 -8.65648202E+00 -2.53036416E+00 -1.62914819E+01
 -1.06446950E+01 -2.00735222E+00 -1.62914819E+01 -1.06446950E+01 -2.00735222E+00
 -1.70020700E+01 -7.45737143E+00 -1.10927878E+00 -1.70020700E+01 -7.45737143E+00
 -1.10927878E+00 -1.69529503E+01 -8.32380519E+00 -4.38315370E+00 -1.69529503E+01
 -8.32380519E+00 -4.38315370E+00 -1.20952487E+01 -8.46107299E+00 -9.99836150E-02
 -1.20952487E+01 -8.46107299E+00 -9.99836150E-02 -1.20952487E+01 -8.46107299E+00
 -9.99836150E-02 -1.20952487E+01 -8.46107299E+00 -9.99836150E-02 -1.20952487E+01
 -8.46107299E+00 -9.99836150E-02 -1.23057585E+01 -1.04597116E+01  3.73984263E-01
 -1.23057585E+01 -1.04597116E+01  3.73984263E-01 -1.00966384E+01 -7.95275366E+00
 -2.05073174E-01 -1.00966384E+01 -7.95275366E+00 -2.05073174E-01 -1.30551899E+01
 -7.29164243E+00  1.30537169E+00 -1.30551899E+01 -7.29164243E+00  1.30537169E+00
 -1.30161878E+01 -5.22986619E+00 -3.37590511E+00 -1.30161878E+01 -5.22986619E+00
 -3.37590511E+00 -1.30161878E+01 -5.22986619E+00 -3.37590511E+00 -1.30161878E+01
 -5.22986619E+00 -3.37590511E+00 -1.30161878E+01 -5.22986619E+00 -3.37590511E+00
 -1.39174247E+01 -4.07165117E+00 -1.92406821E+00 -1.39174247E+01 -4.07165117E+00
 -1.92406821E+00 -1.10041057E+01 -4.78807279E+00 -3.49412260E+00 -1.10041057E+01
 -4.78807279E+00 -3.49412260E+00 -1.39240123E+01 -4.91854327E+00 -5.20353483E+00
 -1.39240123E+01 -4.91854327E+00 -5.20353483E+00  6.64942096E+00 -1.21307491E+01
  3.42605447E+00  6.64942096E+00 -1.21307491E+01  3.42605447E+00  6.64942096E+00
 -1.21307491E+01  3.42605447E+00  6.64942096E+00 -1.21307491E+01  3.42605447E+00
  6.64942096E+00 -1.21307491E+01  3.42605447E+00  7.03469265E+00 -1.03875485E+01
  2.39077557E+00  7.03469265E+00 -1.03875485E+01  2.39077557E+00  8.41266583E+00
 -1.29637970E+01  4.10294681E+00  8.41266583E+00 -1.29637970E+01  4.10294681E+00
  5.64544916E+00 -1.34701284E+01  2.21775036E+00  5.64544916E+00 -1.34701284E+01
  2.21775036E+00  2.50315208E+00 -1.04029234E+01  4.78714294E+00  2.50315208E+00
 -1.04029234E+01  4.78714294E+00  2.50315208E+00 -1.04029234E+01  4.78714294E+00
  2.50315208E+00 -1.04029234E+01  4.78714294E+00  2.50315208E+00 -1.04029234E+01
  4.78714294E+00  1.35855441E+00 -9.92674641E+00  6.43877869E+00  1.35855441E+00
 -9.92674641E+00  6.43877869E+00  2.89331815E+00 -8.71173754E+00  3.66815484E+00
  2.89331815E+00 -8.71173754E+00  3.66815484E+00  1.53547058E+00 -1.18164404E+01
  3.63399426E+00  1.53547058E+00 -1.18164404E+01  3.63399426E+00  6.34064915E+00
 -9.60215191E+00  7.36513567E+00  6.34064915E+00 -9.60215191E+00  7.36513567E+00
  6.34064915E+00 -9.60215191E+00  7.36513567E+00  6.34064915E+00 -9.60215191E+00
  7.36513567E+00  6.34064915E+00 -9.60215191E+00  7.36513567E+00  8.15106347E+00
 -1.04011092E+01  7.95392141E+00  8.15106347E+00 -1.04011092E+01  7.95392141E+00
  6.63748166E+00 -7.86478118E+00  6.29103045E+00  6.63748166E+00 -7.86478118E+00
  6.29103045E+00  5.15822484E+00 -9.22201650E+00  9.01444705E+00  5.15822484E+00
 -9.22201650E+00  9.01444705E+00 -2.46554647E+00  1.00334423E+01 -5.50145016E+00
 -2.46554647E+00  1.00334423E+01 -5.50145016E+00 -2.46554647E+00  1.00334423E+01
 -5.50145016E+00 -2.46554647E+00  1.00334423E+01 -5.50145016E+00 -2.46554647E+00
  1.00334423E+01 -5.50145016E+00 -2.61511640E+00  8.52091874E+00 -4.10342510E+00
 -2.61511640E+00  8.52091874E+00 -4.10342510E+00 -3.45124462E+00  9.50390513E+00
 -7.23709746E+00 -3.45124462E+00  9.50390513E+00 -7.23709746E+00 -4.83790686E-01
  1.04480501E+01 -5.90727262E+00 -4.83790686E-01  1.04480501E+01 -5.90727262E+00
 -6.44318753E+00  1.18463265E+01 -3.80075712E+00 -6.44318753E+00  1.18463265E+01
 -3.80075712E+00 -6.44318753E+00  1.18463265E+01 -3.80075712E+00 -6.44318753E+00
  1.18463265E+01 -3.80075712E+00 -6.44318753E+00  1.18463265E+01 -3.80075712E+00
 -7.40815350E+00  1.12230816E+01 -5.51601239E+00 -7.40815350E+00  1.12230816E+01
 -5.51601239E+00 -6.50060497E+00  1.03602062E+01 -2.37017586E+00 -6.50060497E+00
  1.03602062E+01 -2.37017586E+00 -7.31759405E+00  1.35697076E+01 -3.07509473E+00
 -7.31759405E+00  1.35697076E+01 -3.07509473E+00 -3.57768622E+00  1.45067642E+01
 -6.39283019E+00 -3.57768622E+00  1.45067642E+01 -6.39283019E+00 -3.57768622E+00
  1.45067642E+01 -6.39283019E+00 -3.57768622E+00  1.45067642E+01 -6.39283019E+00
 -3.57768622E+00  1.45067642E+01 -6.39283019E+00 -4.60388687E+00  1.39033425E+01
 -8.07918021E+00 -4.60388687E+00  1.39033425E+01 -8.07918021E+00 -4.44539555E+00
  1.62015858E+01 -5.59577206E+00 -4.44539555E+00  1.62015858E+01 -5.59577206E+00
 -1.59820944E+00  1.48674146E+01 -6.85390636E+00 -1.59820944E+00  1.48674146E+01
 -6.85390636E+00 -1.20347302E+01 -9.63721018E+00 -4.64352584E+00 -1.20347302E+01
 -9.63721018E+00 -4.64352584E+00 -1.20347302E+01 -9.63721018E+00 -4.64352584E+00
 -1.20347302E+01 -9.63721018E+00 -4.64352584E+00 -1.20347302E+01 -9.63721018E+00
 -4.64352584E+00 -1.29210685E+01 -9.27687910E+00 -6.47269380E+00 -1.29210685E+01
 -9.27687910E+00 -6.47269380E+00 -1.00302524E+01 -9.14992728E+00 -4.71341169E+00
 -1.00302524E+01 -9.14992728E+00 -4.71341169E+00 -1.22689429E+01 -1.16186938E+01
 -4.11412662E+00 -1.22689429E+01 -1.16186938E+01 -4.11412662E+00  9.26881939E+00
  1.03111357E+01  8.98500512E+00  9.26881939E+00  1.03111357E+01  8.98500512E+00
  9.26881939E+00  1.03111357E+01  8.98500512E+00  9.26881939E+00  1.03111357E+01
  8.98500512E+00  9.26881939E+00  1.03111357E+01  8.98500512E+00  1.04051722E+01
  8.72278878E+00  9.65311212E+00  1.04051722E+01  8.72278878E+00  9.65311212E+00
  1.04917122E+01  1.18622607E+01  8.38504353E+00  1.04917122E+01  1.18622607E+01
  8.38504353E+00  7.98611109E+00  1.09463785E+01  1.04723405E+01  7.98611109E+00
  1.09463785E+01  1.04723405E+01 -2.30881449E+00  1.32230298E+01 -2.06210137E+00
 -2.30881449E+00  1.32230298E+01 -2.06210137E+00 -2.30881449E+00  1.32230298E+01
 -2.06210137E+00 -2.30881449E+00  1.32230298E+01 -2.06210137E+00 -2.30881449E+00
  1.32230298E+01 -2.06210137E+00 -3.24498860E+00  1.48949782E+01 -1.29309622E+00
 -3.24498860E+00  1.48949782E+01 -1.29309622E+00 -2.35911899E+00  1.16782769E+01
 -6.93597613E-01 -2.35911899E+00  1.16782769E+01 -6.93597613E-01 -3.54592012E-01
  1.36653995E+01 -2.56141803E+00 -3.54592012E-01  1.36653995E+01 -2.56141803E+00
  4.49243088E+00 -1.39100113E+01  7.19132244E+00  4.49243088E+00 -1.39100113E+01
  7.19132244E+00  4.49243088E+00 -1.39100113E+01  7.19132244E+00  4.49243088E+00
 -1.39100113E+01  7.19132244E+00  4.49243088E+00 -1.39100113E+01  7.19132244E+00
  6.29505197E+00 -1.46681467E+01  7.85252438E+00  6.29505197E+00 -1.46681467E+01
  7.85252438E+00  3.28254506E+00 -1.34444300E+01  8.79761421E+00  3.28254506E+00
 -1.34444300E+01  8.79761421E+00  3.55159105E+00 -1.52753913E+01  5.96184583E+00
  3.55159105E+00 -1.52753913E+01  5.96184583E+00
Constraint Structure                       R   N=         330
 -1.33132471E+01 -7.99653296E+00 -2.66188721E+00  7.71112571E+00  9.44583200E+00
  6.73232686E+00 -9.87624917E+00  2.59873247E+00  4.45883893E+00  1.02468680E+01
 -2.80147544E+00 -4.91870208E+00 -4.90049256E+00  6.94404448E-01  5.89477189E+00
  5.27211482E+00 -8.91546274E-01 -6.34969341E+00 -7.25694135E+00 -1.70584443E+00
  2.21694156E+00  7.63326335E+00  1.50641981E+00 -2.67278715E+00 -7.37553113E+00
  2.50223928E+00 -4.54997013E-01  7.74674520E+00 -2.70658285E+00 -5.15904778E-03
 -5.01754788E+00  4.90176628E+00  3.22099651E+00  5.38733333E+00 -5.10223402E+00
 -3.68218814E+00 -6.92582703E-01 -1.11595316E+00  8.40971769E+00  1.06905589E+00
  9.29709388E-01 -8.86410630E+00 -2.82904658E+00 -3.46713908E+00  3.90694631E+00
  3.20466750E+00  3.27097613E+00 -4.35831514E+00  1.74114077E+00 -1.23226013E+00
  3.76238604E+00 -1.36921238E+00  1.03434918E+00 -4.21902154E+00 -5.90771834E-01
  3.14442116E+00  4.91591077E+00  9.60870972E-01 -3.33806510E+00 -5.37541487E+00
 -5.86685879E+00 -6.37552775E+00  3.45152712E-01  6.23595449E+00  6.17440049E+00
 -7.77860501E-01 -5.31111870E+00 -1.66169664E+00 -2.44364652E+00  5.68492926E+00
  1.45490587E+00  1.98985695E+00 -1.22359006E+00 -4.24771879E+00 -8.62911405E-01
  1.59547688E+00  4.04170848E+00  4.07167854E-01 -3.07331259E+00  7.78043733E-01
  1.28957736E+00  3.44827211E+00 -9.76247585E-01 -1.74323276E+00 -6.12021441E+00
  2.84412665E+00 -5.50984810E+00  6.48372974E+00 -3.07133969E+00  5.04314792E+00
 -3.05898660E+00  4.95030957E+00 -1.44577286E+00  3.42606406E+00 -5.15432244E+00
  9.82249308E-01 -9.53468877E-01  8.10480483E+00  2.52760686E+00  1.31409860E+00
 -8.30208839E+00 -3.01260715E+00 -6.96946488E+00  1.81975336E+00  3.10614085E+00
  7.34207547E+00 -2.02055936E+00 -3.56460182E+00 -1.41581302E+00 -3.94234634E-01
  5.28608922E+00  1.78865037E+00  2.01750983E-01 -5.74188757E+00 -4.40355316E+00
 -3.44179975E+00  6.13907672E-01  4.78290440E+00  3.23693083E+00 -1.06638011E+00
 -4.55682131E+00  1.89236798E+00 -2.77981179E+00  4.92246825E+00 -2.10136595E+00
  2.31555502E+00 -1.56370678E+00  4.93622734E+00  1.88781741E+00  1.93347144E+00
 -5.14147231E+00 -2.35815153E+00 -3.69796728E+00  1.24035992E+01 -4.43991918E+00
  4.99523030E+00 -1.15125063E+01  5.69210633E+00  9.46384858E+00  8.55067063E+00
  4.63874275E+00  1.06959443E+01  1.01163352E+01  4.09657087E+00  1.05883396E+01
  6.97304412E+00  5.35259246E+00  8.32502592E+00  7.94537812E+00  3.02625456E+00
  5.99054898E+00  7.28938615E+00  7.53108385E+00  4.87645527E+00  6.69139932E+00
  5.90136137E+00  7.15826934E+00  5.72792246E+00  8.20920641E+00  4.74925592E+00
  7.96067355E+00  9.03803839E+00  6.11703400E+00  1.16349720E+01  5.77454374E+00
  7.37438784E+00  1.31698945E+01  5.20538846E+00  5.00536293E+00  1.09857963E+01
  4.16118817E+00  4.86913635E+00  1.22604808E+01  7.29539910E+00 -1.61057615E+01
 -8.65648202E+00 -2.53036416E+00 -1.62914819E+01 -1.06446950E+01 -2.00735222E+00
 -1.70020700E+01 -7.45737143E+00 -1.10927878E+00 -1.69529503E+01 -8.32380519E+00
 -4.38315370E+00 -1.20952487E+01 -8.46107299E+00 -9.99836150E-02 -1.23057585E+01
 -1.04597116E+01  3.73984263E-01 -1.00966384E+01 -7.95275366E+00 -2.05073174E-01
 -1.30551899E+01 -7.29164243E+00  1.30537169E+00 -1.30161878E+01 -5.22986619E+00
 -3.37590511E+00 -1.39174247E+01 -4.07165117E+00 -1.92406821E+00 -1.10041057E+01
 -4.78807279E+00 -3.49412260E+00 -1.39240123E+01 -4.91854327E+00 -5.20353483E+00
  6.64942096E+00 -1.21307491E+01  3.42605447E+00  7.03469265E+00 -1.03875485E+01
  2.39077557E+00  8.41266583E+00 -1.29637970E+01  4.10294681E+00  5.64544916E+00
 -1.34701284E+01  2.21775036E+00  2.50315208E+00 -1.04029234E+01  4.78714294E+00
  1.35855441E+00 -9.92674641E+00  6.43877869E+00  2.89331815E+00 -8.71173754E+00
  3.66815484E+00  1.53547058E+00 -1.18164404E+01  3.63399426E+00  6.34064915E+00
 -9.60215191E+00  7.36513567E+00  8.15106347E+00 -1.04011092E+01  7.95392141E+00
  6.63748166E+00 -7.86478118E+00  6.29103045E+00  5.15822484E+00 -9.22201650E+00
  9.01444705E+00 -2.46554647E+00  1.00334423E+01 -5.50145016E+00 -2.61511640E+00
  8.52091874E+00 -4.10342510E+00 -3.45124462E+00  9.50390513E+00 -7.23709746E+00
 -4.83790686E-01  1.04480501E+01 -5.90727262E+00 -6.44318753E+00  1.18463265E+01
 -3.80075712E+00 -7.40815350E+00  1.12230816E+01 -5.51601239E+00 -6.50060497E+00
  1.03602062E+01 -2.37017586E+00 -7.31759405E+00  1.35697076E+01 -3.07509473E+00
 -3.57768622E+00  1.45067642E+01 -6.39283019E+00 -4.60388687E+00  1.39033425E+01
 -8.07918021E+00 -4.44539555E+00  1.62015858E+01 -5.59577206E+00 -1.59820944E+00
  1.48674146E+01 -6.85390636E+00 -1.20347302E+01 -9.63721018E+00 -4.64352584E+00
 -1.29210685E+01 -9.27687910E+00 -6.47269380E+00 -1.00302524E+01 -9.14992728E+00
 -4.71341169E+00 -1.22689429E+01 -1.16186938E+01 -4.11412662E+00  9.26881939E+00
  1.03111357E+01  8.98500512E+00  1.04051722E+01  8.72278878E+00  9.65311212E+00
  1.04917122E+01  1.18622607E+01  8.38504353E+00  7.98611109E+00  1.09463785E+01
  1.04723405E+01 -2.30881449E+00  1.32230298E+01 -2.06210137E+00 -3.24498860E+00
  1.48949782E+01 -1.29309622E+00 -2.35911899E+00  1.16782769E+01 -6.93597613E-01
 -3.54592012E-01  1.36653995E+01 -2.56141803E+00  4.49243088E+00 -1.39100113E+01
  7.19132244E+00  6.29505197E+00 -1.46681467E+01  7.85252438E+00  3.28254506E+00
 -1.34444300E+01  8.79761421E+00  3.55159105E+00 -1.52753913E+01  5.96184583E+00
Num ILSW                                   I              100
ILSW                                       I   N=         100
           1           0           0           0           2           0
           0           0           0           0         402          -1
           5           0           0           0           2           0
           0           0           1           0           1           0
           1           0           0           0           0           0
           0           0      100000        8193          -1           0
           0           0           0           0           0           0
           0           0           0           1           0           0
           0 -2000000000           1           0           0           0
           0           0           4          41           0           0
           0           0           5           0           0           0
           0           0           0           0           0           1
           0           0           0           0           0           0
           0           0           0           0           0           0
           0           0           0           0           0           0
           0           0           0           0           0           0
           0           0           0           0
Num RLSW                                   I               41
RLSW                                       R   N=          41
  8.00000000E-01  7.20000000E-01  1.00000000E+00  8.10000000E-01  2.00000000E-01
  0.00000000E+00  0.00000000E+00  1.00000000E+00  0.00000000E+00  0.00000000E+00
  0.00000000E+00  0.00000000E+00  1.00000000E+00  0.00000000E+00  0.00000000E+00
  0.00000000E+00  0.00000000E+00  1.00000000E+00  0.00000000E+00  0.00000000E+00
  0.00000000E+00  0.00000000E+00  1.00000000E+00  0.00000000E+00  0.00000000E+00
  0.00000000E+00  0.00000000E+00  1.00000000E+00  0.00000000E+00  0.00000000E+00
  0.00000000E+00  0.00000000E+00  1.00000000E+00  0.00000000E+00  0.00000000E+00
  0.00000000E+00  0.00000000E+00  0.00000000E+00  1.00000000E+00  1.00000000E+00
  0.00000000E+00
ECP-MxAtEC                                 I           250000
ECP-MaxLECP                                I               10
ECP-MaxAtL                                 I          2250000
ECP-MxTECP                                 I         11250000
ECP-LenNCZ                                 I               28
ECP-KFirst                                 I   N=        1100
           0           0           0           0           0           0
           0           0           0           0           0           0
           0           0           0           0           0           0
           0           0           0           0           0           0
           0           0           0           0           0           0
           0           0           0           0           1           1
           1           1           1           1           1           1
           1           1           0           0           0           0
           0           0           0           0           0           0
           0           0           0           0           0           0
           0           0           0           0           0           0
           0           0           0           0           0           0
           0           0           0           0           0           0
           0           0           0           0           0           0
           0           0           0           0           0           0
           0           0           0           0           0           0
           0           0           0           0           0           0
           0           0           0           0           0           0
           0           0           0           0           0           0
           0           0           0           0           0           0
           0           0           0           0           0           0
           0           0           0           0           0           0
           0           0           0           0           0           0
           0           0           0           0           0           0
           7           7           7           7           7           7
           7           7           7           7           0           0
           0           0           0           0           0           0
           0           0           0           0           0           0
           0           0           0           0           0           0
           0           0           0           0           0           0
           0           0           0           0           0           0
           0           0           0           0           0           0
           0           0           0           0           0           0
           0           0           0           0           0           0
           0           0           0           0           0           0
           0           0           0           0           0           0
           0           0           0           0           0           0
           0           0           0           0           0           0
           0           0           0           0           0           0
           0           0           0           0           0           0
           0           0           0           0           0           0
           0           0           0           0           0           0
           0           0          14          14          14          14
          14          14          14          14          14          14
           0           0           0           0           0           0
           0           0           0           0           0           0
           0           0           0           0           0           0
           0           0           0           0           0           0
           0           0           0           0           0           0
           0           0           0           0           0           0
           0           0           0           0           0           0
           0           0           0           0           0           0
           0           0           0           0           0           0
           0           0           0           0           0           0
           0           0           0           0           0           0
           0           0           0           0           0           0
           0           0           0           0           0           0
           0           0           0           0           0           0
           0           0           0           0           0           0
           0           0           0           0           0           0
           0           0           0           0          19          19
          19          19          19          19          19          19
          19          19           0           0           0           0
           0           0           0           0           0           0
           0           0           0           0           0           0
           0           0           0           0           0           0
           0           0           0           0           0           0
           0           0           0           0           0           0
           0           0           0           0           0           0
           0           0           0           0           0           0
           0           0           0           0           0           0
           0           0           0           0           0           0
           0           0           0           0           0           0
           0           0           0           0           0           0
           0           0           0           0           0           0
           0           0           0           0           0           0
           0           0           0           0           0           0
           0           0           0           0           0           0
           0           0           0           0           0           0
          24          24          24          24          24          24
          24          24          24          24           0           0
           0           0           0           0           0           0
           0           0           0           0           0           0
           0           0           0           0           0           0
           0           0           0           0           0           0
           0           0           0           0           0           0
           0           0           0           0           0           0
           0           0           0           0           0           0
           0           0           0           0           0           0
           0           0           0           0           0           0
           0           0           0           0           0           0
           0           0           0           0           0           0
           0           0           0           0           0           0
           0           0           0           0           0           0
           0           0           0           0           0           0
           0           0           0           0           0           0
           0           0           0           0           0           0
           0           0           0           0           0           0
           0           0           0           0           0           0
           0           0           0           0           0           0
           0           0           0           0           0           0
           0           0           0           0           0           0
           0           0           0           0           0           0
           0           0           0           0           0           0
           0           0           0           0           0           0
           0           0           0           0           0           0
           0           0           0           0           0           0
           0           0           0           0           0           0
           0           0           0           0           0           0
           0           0           0           0           0           0
           0           0           0           0           0           0
           0           0           0           0           0           0
           0           0           0           0           0           0
           0           0           0           0           0           0
           0           0           0           0           0           0
           0           0           0           0           0           0
           0           0           0           0           0           0
           0           0           0           0           0           0
           0           0           0           0           0           0
           0           0           0           0           0           0
           0           0           0           0           0           0
           0           0           0           0           0           0
           0           0           0           0           0           0
           0           0           0           0           0           0
           0           0           0           0           0           0
           0           0           0           0           0           0
           0           0           0           0           0           0
           0           0           0           0           0           0
           0           0           0           0           0           0
           0           0           0           0           0           0
           0           0           0           0           0           0
           0           0           0           0           0           0
           0           0           0           0           0           0
           0           0           0           0           0           0
           0           0           0           0           0           0
           0           0           0           0           0           0
           0           0           0           0           0           0
           0           0           0           0           0           0
           0           0           0           0           0           0
           0           0           0           0           0           0
           0           0           0           0           0           0
           0           0           0           0           0           0
           0           0           0           0           0           0
           0           0           0           0           0           0
           0           0           0           0           0           0
           0           0           0           0           0           0
           0           0           0           0           0           0
           0           0           0           0           0           0
           0           0           0           0           0           0
           0           0           0           0           0           0
           0           0           0           0           0           0
           0           0           0           0           0           0
           0           0           0           0           0           0
           0           0           0           0           0           0
           0           0           0           0           0           0
           0           0           0           0           0           0
           0           0           0           0           0           0
           0           0           0           0           0           0
           0           0           0           0           0           0
           0           0           0           0           0           0
           0           0           0           0           0           0
           0           0           0           0           0           0
           0           0           0           0           0           0
           0           0           0           0           0           0
           0           0           0           0           0           0
           0           0           0           0           0           0
           0           0           0           0           0           0
           0           0           0           0           0           0
           0           0           0           0           0           0
           0           0           0           0           0           0
           0           0           0           0           0           0
           0           0           0           0           0           0
           0           0           0           0           0           0
           0           0           0           0           0           0
           0           0           0           0           0           0
           0           0           0           0           0           0
           0           0           0           0           0           0
           0           0           0           0           0           0
           0           0           0           0           0           0
           0           0           0           0           0           0
           0           0           0           0           0           0
           0           0           0           0           0           0
           0           0           0           0           0           0
           0           0
ECP-KLast                                  I   N=        1100
           0           0           0           0           0           0
           0           0           0           0           0           0
           0           0           0           0           0           0
           0           0           0           0           0           0
           0           0           0           0           0           0
           0           0           0           0           6           6
           6           6           6           6           6           6
           6           6           0           0           0           0
           0           0           0           0           0           0
           0           0           0           0           0           0
           0           0           0           0           0           0
           0           0           0           0           0           0
           0           0           0           0           0           0
           0           0           0           0           0           0
           0           0           0           0           0           0
           0           0           0           0           0           0
           0           0           0           0           0           0
           0           0           0           0           0           0
           0           0           0           0           0           0
           0           0           0           0           0           0
           0           0           0           0           0           0
           0           0           0           0           0           0
           0           0           0           0           0           0
           0           0           0           0           0           0
          13          13          13          13          13          13
          13          13          13          13           0           0
           0           0           0           0           0           0
           0           0           0           0           0           0
           0           0           0           0           0           0
           0           0           0           0           0           0
           0           0           0           0           0           0
           0           0           0           0           0           0
           0           0           0           0           0           0
           0           0           0           0           0           0
           0           0           0           0           0           0
           0           0           0           0           0           0
           0           0           0           0           0           0
           0           0           0           0           0           0
           0           0           0           0           0           0
           0           0           0           0           0           0
           0           0           0           0           0           0
           0           0           0           0           0           0
           0           0          18          18          18          18
          18          18          18          18          18          18
           0           0           0           0           0           0
           0           0           0           0           0           0
           0           0           0           0           0           0
           0           0           0           0           0           0
           0           0           0           0           0           0
           0           0           0           0           0           0
           0           0           0           0           0           0
           0           0           0           0           0           0
           0           0           0           0           0           0
           0           0           0           0           0           0
           0           0           0           0           0           0
           0           0           0           0           0           0
           0           0           0           0           0           0
           0           0           0           0           0           0
           0           0           0           0           0           0
           0           0           0           0           0           0
           0           0           0           0          23          23
          23          23          23          23          23          23
          23          23           0           0           0           0
           0           0           0           0           0           0
           0           0           0           0           0           0
           0           0           0           0           0           0
           0           0           0           0           0           0
           0           0           0           0           0           0
           0           0           0           0           0           0
           0           0           0           0           0           0
           0           0           0           0           0           0
           0           0           0           0           0           0
           0           0           0           0           0           0
           0           0           0           0           0           0
           0           0           0           0           0           0
           0           0           0           0           0           0
           0           0           0           0           0           0
           0           0           0           0           0           0
           0           0           0           0           0           0
          28          28          28          28          28          28
          28          28          28          28           0           0
           0           0           0           0           0           0
           0           0           0           0           0           0
           0           0           0           0           0           0
           0           0           0           0           0           0
           0           0           0           0           0           0
           0           0           0           0           0           0
           0           0           0           0           0           0
           0           0           0           0           0           0
           0           0           0           0           0           0
           0           0           0           0           0           0
           0           0           0           0           0           0
           0           0           0           0           0           0
           0           0           0           0           0           0
           0           0           0           0           0           0
           0           0           0           0           0           0
           0           0           0           0           0           0
           0           0           0           0           0           0
           0           0           0           0           0           0
           0           0           0           0           0           0
           0           0           0           0           0           0
           0           0           0           0           0           0
           0           0           0           0           0           0
           0           0           0           0           0           0
           0           0           0           0           0           0
           0           0           0           0           0           0
           0           0           0           0           0           0
           0           0           0           0           0           0
           0           0           0           0           0           0
           0           0           0           0           0           0
           0           0           0           0           0           0
           0           0           0           0           0           0
           0           0           0           0           0           0
           0           0           0           0           0           0
           0           0           0           0           0           0
           0           0           0           0           0           0
           0           0           0           0           0           0
           0           0           0           0           0           0
           0           0           0           0           0           0
           0           0           0           0           0           0
           0           0           0           0           0           0
           0           0           0           0           0           0
           0           0           0           0           0           0
           0           0           0           0           0           0
           0           0           0           0           0           0
           0           0           0           0           0           0
           0           0           0           0           0           0
           0           0           0           0           0           0
           0           0           0           0           0           0
           0           0           0           0           0           0
           0           0           0           0           0           0
           0           0           0           0           0           0
           0           0           0           0           0           0
           0           0           0           0           0           0
           0           0           0           0           0           0
           0           0           0           0           0           0
           0           0           0           0           0           0
           0           0           0           0           0           0
           0           0           0           0           0           0
           0           0           0           0           0           0
           0           0           0           0           0           0
           0           0           0           0           0           0
           0           0           0           0           0           0
           0           0           0           0           0           0
           0           0           0           0           0           0
           0           0           0           0           0           0
           0           0           0           0           0           0
           0           0           0           0           0           0
           0           0           0           0           0           0
           0           0           0           0           0           0
           0           0           0           0           0           0
           0           0           0           0           0           0
           0           0           0           0           0           0
           0           0           0           0           0           0
           0           0           0           0           0           0
           0           0           0           0           0           0
           0           0           0           0           0           0
           0           0           0           0           0           0
           0           0           0           0           0           0
           0           0           0           0           0           0
           0           0           0           0           0           0
           0           0           0           0           0           0
           0           0           0           0           0           0
           0           0           0           0           0           0
           0           0           0           0           0           0
           0           0           0           0           0           0
           0           0           0           0           0           0
           0           0           0           0           0           0
           0           0           0           0           0           0
           0           0           0           0           0           0
           0           0           0           0           0           0
           0           0           0           0           0           0
           0           0           0           0           0           0
           0           0           0           0           0           0
           0           0           0           0           0           0
           0           0           0           0           0           0
           0           0           0           0           0           0
           0           0           0           0           0           0
           0           0           0           0           0           0
           0           0           0           0           0           0
           0           0           0           0           0           0
           0           0           0           0           0           0
           0           0           0           0           0           0
           0           0
ECP-LMax                                   I   N=         110
           0           0           0           0           0           0
           0           0           0           0           0           0
           0           0           0           0           0           0
           0           0           0           0           0           0
           0           0           0           0           0           0
           0           0           0           0           4           4
           4           4           4           4           4           4
           4           4           0           0           0           0
           0           0           0           0           0           0
           0           0           0           0           0           0
           0           0           0           0           0           0
           0           0           0           0           0           0
           0           0           0           0           0           0
           0           0           0           0           0           0
           0           0           0           0           0           0
           0           0           0           0           0           0
           0           0           0           0           0           0
           0           0           0           0           0           0
           0           0
ECP-LPSkip                                 I   N=         110
           1           1           1           1           1           1
           1           1           1           1           1           1
           1           1           1           1           1           1
           1           1           1           1           1           1
           1           1           1           1           1           1
           1           1           1           1           0           0
           0           0           0           0           0           0
           0           0           1           1           1           1
           1           1           1           1           1           1
           1           1           1           1           1           1
           1           1           1           1           1           1
           1           1           1           1           1           1
           1           1           1           1           1           1
           1           1           1           1           1           1
           1           1           1           1           1           1
           1           1           1           1           1           1
           1           1           1           1           1           1
           1           1           1           1           1           1
           1           1
ECP-RNFroz                                 R   N=         110
  0.00000000E+00  0.00000000E+00  0.00000000E+00  0.00000000E+00  0.00000000E+00
  0.00000000E+00  0.00000000E+00  0.00000000E+00  0.00000000E+00  0.00000000E+00
  0.00000000E+00  0.00000000E+00  0.00000000E+00  0.00000000E+00  0.00000000E+00
  0.00000000E+00  0.00000000E+00  0.00000000E+00  0.00000000E+00  0.00000000E+00
  0.00000000E+00  0.00000000E+00  0.00000000E+00  0.00000000E+00  0.00000000E+00
  0.00000000E+00  0.00000000E+00  0.00000000E+00  0.00000000E+00  0.00000000E+00
  0.00000000E+00  0.00000000E+00  0.00000000E+00  0.00000000E+00  6.00000000E+01
  6.00000000E+01  6.00000000E+01  6.00000000E+01  6.00000000E+01  6.00000000E+01
  6.00000000E+01  6.00000000E+01  6.00000000E+01  6.00000000E+01  0.00000000E+00
  0.00000000E+00  0.00000000E+00  0.00000000E+00  0.00000000E+00  0.00000000E+00
  0.00000000E+00  0.00000000E+00  0.00000000E+00  0.00000000E+00  0.00000000E+00
  0.00000000E+00  0.00000000E+00  0.00000000E+00  0.00000000E+00  0.00000000E+00
  0.00000000E+00  0.00000000E+00  0.00000000E+00  0.00000000E+00  0.00000000E+00
  0.00000000E+00  0.00000000E+00  0.00000000E+00  0.00000000E+00  0.00000000E+00
  0.00000000E+00  0.00000000E+00  0.00000000E+00  0.00000000E+00  0.00000000E+00
  0.00000000E+00  0.00000000E+00  0.00000000E+00  0.00000000E+00  0.00000000E+00
  0.00000000E+00  0.00000000E+00  0.00000000E+00  0.00000000E+00  0.00000000E+00
  0.00000000E+00  0.00000000E+00  0.00000000E+00  0.00000000E+00  0.00000000E+00
  0.00000000E+00  0.00000000E+00  0.00000000E+00  0.00000000E+00  0.00000000E+00
  0.00000000E+00  0.00000000E+00  0.00000000E+00  0.00000000E+00  0.00000000E+00
  0.00000000E+00  0.00000000E+00  0.00000000E+00  0.00000000E+00  0.00000000E+00
  0.00000000E+00  0.00000000E+00  0.00000000E+00  0.00000000E+00  0.00000000E+00
ECP-NLP                                    I   N=          28
           1           2           2           2           2           2
           0           1           2           2           2           2
           2           0           1           2           2           2
           0           1           2           2           2           0
           1           2           2           2
ECP-CLP1                                   R   N=          28
 -6.00000000E+01 -6.64198792E+02 -2.38614365E+02 -8.84192407E+01 -2.06062326E+01
 -9.28379200E-01  3.00000000E+00  3.91192967E+01  1.18096930E+03  7.28956421E+02
  2.93559114E+02  5.62673149E+02 -4.57380719E+02  2.00000000E+00  6.38948393E+01
  2.05890184E+02  3.12142715E+02 -2.31396128E+02  3.00000000E+00  5.53315256E+01
  2.67197665E+02  1.46848558E+02  4.41055243E+01  4.00000000E+00  5.03065523E+01
  1.90736310E+02  9.17605552E+01  8.42473120E+00
ECP-CLP2                                   R   N=          28
  0.00000000E+00  0.00000000E+00  0.00000000E+00  0.00000000E+00  0.00000000E+00
  0.00000000E+00  0.00000000E+00  0.00000000E+00  0.00000000E+00  0.00000000E+00
  0.00000000E+00  0.00000000E+00  0.00000000E+00  0.00000000E+00  0.00000000E+00
  0.00000000E+00  0.00000000E+00  0.00000000E+00  0.00000000E+00  0.00000000E+00
  0.00000000E+00  0.00000000E+00  0.00000000E+00  0.00000000E+00  0.00000000E+00
  0.00000000E+00  0.00000000E+00  0.00000000E+00
ECP-ZLP                                    R   N=          28
  8.39448912E+02  1.92853248E+02  4.86651974E+01  1.29221727E+01  4.57488900E+00
  1.26817960E+00  3.13426752E+02  6.99315546E+02  2.59892374E+02  8.54999980E+01
  2.27635925E+01  4.07643170E+00  3.88271620E+00  2.24392642E+02  6.16736931E+01
  1.91469043E+01  3.55657100E+00  3.32632100E+00  1.61527896E+02  7.55814607E+01
  3.89115852E+01  1.25426271E+01  3.46151870E+00  9.12102727E+01  4.54152756E+01
  2.20452967E+01  6.98104130E+00  1.83804800E+00
MxBond                                     I                5
NBond                                      I   N=         110
           4           4           1           1           2           2
           2           2           2           2           2           2
           1           1           2           2           2           2
           2           2           1           1           2           2
           2           2           0           0           1           1
           2           2           1           1           5           5
           5           5           5           5           5           5
           5           5           4           4           4           1
           1           1           4           1           1           1
           4           1           1           1           4           1
           1           1           4           1           1           1
           4           1           1           1           4           1
           1           1           4           1           1           1
           4           1           1           1           4           1
           1           1           4           1           1           1
           4           1           1           1           4           1
           1           1           4           1           1           1
           4           1           1           1           4           1
           1           1
IBond                                      I   N=         550
          59          63          67          95           0          47
          51          55          99           0          35           0
           0           0           0          36           0           0
           0           0          35          37           0           0
           0          36          38           0           0           0
          35          39           0           0           0          36
          40           0           0           0          35          41
           0           0           0          36          42           0
           0           0          35          43           0           0
           0          36          44           0           0           0
          37           0           0           0           0          38
           0           0           0           0          37          39
           0           0           0          38          40           0
           0           0          37          42           0           0
           0          38          41           0           0           0
          37          43           0           0           0          38
          44           0           0           0          39           0
           0           0           0          40           0           0
           0           0          39          41           0           0
           0          40          42           0           0           0
          39          44           0           0           0          40
          43           0           0           0           0           0
           0           0           0           0           0           0
           0           0          41           0           0           0
           0          42           0           0           0           0
          41          43           0           0           0          42
          44           0           0           0          43           0
           0           0           0          44           0           0
           0           0           3           5           7           9
          11           4           6           8          10          12
           5          13          15          17          19           6
          14          16          18          20           7          15
          21          23          25           8          16          22
          24          26           9          18          23          29
          31          10          17          24          30          32
          11          19          26          31          33          12
          20          25          32          34          83          87
          91         103           0          71          75          79
         107           0           2          48          49          50
           0          47           0           0           0           0
          47           0           0           0           0          47
           0           0           0           0           2          52
          53          54           0          51           0           0
           0           0          51           0           0           0
           0          51           0           0           0           0
           2          56          57          58           0          55
           0           0           0           0          55           0
           0           0           0          55           0           0
           0           0           1          60          61          62
           0          59           0           0           0           0
          59           0           0           0           0          59
           0           0           0           0           1          64
          65          66           0          63           0           0
           0           0          63           0           0           0
           0          63           0           0           0           0
           1          68          69          70           0          67
           0           0           0           0          67           0
           0           0           0          67           0           0
           0           0          46          72          73          74
           0          71           0           0           0           0
          71           0           0           0           0          71
           0           0           0           0          46          76
          77          78           0          75           0           0
           0           0          75           0           0           0
           0          75           0           0           0           0
          46          80          81          82           0          79
           0           0           0           0          79           0
           0           0           0          79           0           0
           0           0          45          84          85          86
           0          83           0           0           0           0
          83           0           0           0           0          83
           0           0           0           0          45          88
          89          90           0          87           0           0
           0           0          87           0           0           0
           0          87           0           0           0           0
          45          92          93          94           0          91
           0           0           0           0          91           0
           0           0           0          91           0           0
           0           0           1          96          97          98
           0          95           0           0           0           0
          95           0           0           0           0          95
           0           0           0           0           2         100
         101         102           0          99           0           0
           0           0          99           0           0           0
           0          99           0           0           0           0
          45         104         105         106           0         103
           0           0           0           0         103           0
           0           0           0         103           0           0
           0           0          46         108         109         110
           0         107           0           0           0           0
         107           0           0           0           0         107
           0           0           0           0
RBond                                      R   N=         550
  1.00000000E+00  1.00000000E+00  1.00000000E+00  1.00000000E+00  0.00000000E+00
  1.00000000E+00  1.00000000E+00  1.00000000E+00  1.00000000E+00  0.00000000E+00
  2.00000000E+00  0.00000000E+00  0.00000000E+00  0.00000000E+00  0.00000000E+00
  2.00000000E+00  0.00000000E+00  0.00000000E+00  0.00000000E+00  0.00000000E+00
  1.00000000E+00  1.00000000E+00  0.00000000E+00  0.00000000E+00  0.00000000E+00
  1.00000000E+00  1.00000000E+00  0.00000000E+00  0.00000000E+00  0.00000000E+00
  1.00000000E+00  1.00000000E+00  0.00000000E+00  0.00000000E+00  0.00000000E+00
  1.00000000E+00  1.00000000E+00  0.00000000E+00  0.00000000E+00  0.00000000E+00
  1.00000000E+00  1.00000000E+00  0.00000000E+00  0.00000000E+00  0.00000000E+00
  1.00000000E+00  1.00000000E+00  0.00000000E+00  0.00000000E+00  0.00000000E+00
  1.00000000E+00  1.00000000E+00  0.00000000E+00  0.00000000E+00  0.00000000E+00
  1.00000000E+00  1.00000000E+00  0.00000000E+00  0.00000000E+00  0.00000000E+00
  2.00000000E+00  0.00000000E+00  0.00000000E+00  0.00000000E+00  0.00000000E+00
  2.00000000E+00  0.00000000E+00  0.00000000E+00  0.00000000E+00  0.00000000E+00
  1.00000000E+00  1.00000000E+00  0.00000000E+00  0.00000000E+00  0.00000000E+00
  1.00000000E+00  1.00000000E+00  0.00000000E+00  0.00000000E+00  0.00000000E+00
  1.00000000E+00  1.00000000E+00  0.00000000E+00  0.00000000E+00  0.00000000E+00
  1.00000000E+00  1.00000000E+00  0.00000000E+00  0.00000000E+00  0.00000000E+00
  1.00000000E+00  1.00000000E+00  0.00000000E+00  0.00000000E+00  0.00000000E+00
  1.00000000E+00  1.00000000E+00  0.00000000E+00  0.00000000E+00  0.00000000E+00
  2.00000000E+00  0.00000000E+00  0.00000000E+00  0.00000000E+00  0.00000000E+00
  2.00000000E+00  0.00000000E+00  0.00000000E+00  0.00000000E+00  0.00000000E+00
  1.00000000E+00  1.00000000E+00  0.00000000E+00  0.00000000E+00  0.00000000E+00
  1.00000000E+00  1.00000000E+00  0.00000000E+00  0.00000000E+00  0.00000000E+00
  1.00000000E+00  1.00000000E+00  0.00000000E+00  0.00000000E+00  0.00000000E+00
  1.00000000E+00  1.00000000E+00  0.00000000E+00  0.00000000E+00  0.00000000E+00
  0.00000000E+00  0.00000000E+00  0.00000000E+00  0.00000000E+00  0.00000000E+00
  0.00000000E+00  0.00000000E+00  0.00000000E+00  0.00000000E+00  0.00000000E+00
  2.00000000E+00  0.00000000E+00  0.00000000E+00  0.00000000E+00  0.00000000E+00
  2.00000000E+00  0.00000000E+00  0.00000000E+00  0.00000000E+00  0.00000000E+00
  1.00000000E+00  1.00000000E+00  0.00000000E+00  0.00000000E+00  0.00000000E+00
  1.00000000E+00  1.00000000E+00  0.00000000E+00  0.00000000E+00  0.00000000E+00
  2.00000000E+00  0.00000000E+00  0.00000000E+00  0.00000000E+00  0.00000000E+00
  2.00000000E+00  0.00000000E+00  0.00000000E+00  0.00000000E+00  0.00000000E+00
  2.00000000E+00  1.00000000E+00  1.00000000E+00  1.00000000E+00  1.00000000E+00
  2.00000000E+00  1.00000000E+00  1.00000000E+00  1.00000000E+00  1.00000000E+00
  1.00000000E+00  2.00000000E+00  1.00000000E+00  1.00000000E+00  1.00000000E+00
  1.00000000E+00  2.00000000E+00  1.00000000E+00  1.00000000E+00  1.00000000E+00
  1.00000000E+00  1.00000000E+00  2.00000000E+00  1.00000000E+00  1.00000000E+00
  1.00000000E+00  1.00000000E+00  2.00000000E+00  1.00000000E+00  1.00000000E+00
  1.00000000E+00  1.00000000E+00  1.00000000E+00  2.00000000E+00  1.00000000E+00
  1.00000000E+00  1.00000000E+00  1.00000000E+00  2.00000000E+00  1.00000000E+00
  1.00000000E+00  1.00000000E+00  1.00000000E+00  1.00000000E+00  2.00000000E+00
  1.00000000E+00  1.00000000E+00  1.00000000E+00  1.00000000E+00  2.00000000E+00
  1.00000000E+00  1.00000000E+00  1.00000000E+00  1.00000000E+00  0.00000000E+00
  1.00000000E+00  1.00000000E+00  1.00000000E+00  1.00000000E+00  0.00000000E+00
  1.00000000E+00  1.00000000E+00  1.00000000E+00  1.00000000E+00  0.00000000E+00
  1.00000000E+00  0.00000000E+00  0.00000000E+00  0.00000000E+00  0.00000000E+00
  1.00000000E+00  0.00000000E+00  0.00000000E+00  0.00000000E+00  0.00000000E+00
  1.00000000E+00  0.00000000E+00  0.00000000E+00  0.00000000E+00  0.00000000E+00
  1.00000000E+00  1.00000000E+00  1.00000000E+00  1.00000000E+00  0.00000000E+00
  1.00000000E+00  0.00000000E+00  0.00000000E+00  0.00000000E+00  0.00000000E+00
  1.00000000E+00  0.00000000E+00  0.00000000E+00  0.00000000E+00  0.00000000E+00
  1.00000000E+00  0.00000000E+00  0.00000000E+00  0.00000000E+00  0.00000000E+00
  1.00000000E+00  1.00000000E+00  1.00000000E+00  1.00000000E+00  0.00000000E+00
  1.00000000E+00  0.00000000E+00  0.00000000E+00  0.00000000E+00  0.00000000E+00
  1.00000000E+00  0.00000000E+00  0.00000000E+00  0.00000000E+00  0.00000000E+00
  1.00000000E+00  0.00000000E+00  0.00000000E+00  0.00000000E+00  0.00000000E+00
  1.00000000E+00  1.00000000E+00  1.00000000E+00  1.00000000E+00  0.00000000E+00
  1.00000000E+00  0.00000000E+00  0.00000000E+00  0.00000000E+00  0.00000000E+00
  1.00000000E+00  0.00000000E+00  0.00000000E+00  0.00000000E+00  0.00000000E+00
  1.00000000E+00  0.00000000E+00  0.00000000E+00  0.00000000E+00  0.00000000E+00
  1.00000000E+00  1.00000000E+00  1.00000000E+00  1.00000000E+00  0.00000000E+00
  1.00000000E+00  0.00000000E+00  0.00000000E+00  0.00000000E+00  0.00000000E+00
  1.00000000E+00  0.00000000E+00  0.00000000E+00  0.00000000E+00  0.00000000E+00
  1.00000000E+00  0.00000000E+00  0.00000000E+00  0.00000000E+00  0.00000000E+00
  1.00000000E+00  1.00000000E+00  1.00000000E+00  1.00000000E+00  0.00000000E+00
  1.00000000E+00  0.00000000E+00  0.00000000E+00  0.00000000E+00  0.00000000E+00
  1.00000000E+00  0.00000000E+00  0.00000000E+00  0.00000000E+00  0.00000000E+00
  1.00000000E+00  0.00000000E+00  0.00000000E+00  0.00000000E+00  0.00000000E+00
  1.00000000E+00  1.00000000E+00  1.00000000E+00  1.00000000E+00  0.00000000E+00
  1.00000000E+00  0.00000000E+00  0.00000000E+00  0.00000000E+00  0.00000000E+00
  1.00000000E+00  0.00000000E+00  0.00000000E+00  0.00000000E+00  0.00000000E+00
  1.00000000E+00  0.00000000E+00  0.00000000E+00  0.00000000E+00  0.00000000E+00
  1.00000000E+00  1.00000000E+00  1.00000000E+00  1.00000000E+00  0.00000000E+00
  1.00000000E+00  0.00000000E+00  0.00000000E+00  0.00000000E+00  0.00000000E+00
  1.00000000E+00  0.00000000E+00  0.00000000E+00  0.00000000E+00  0.00000000E+00
  1.00000000E+00  0.00000000E+00  0.00000000E+00  0.00000000E+00  0.00000000E+00
  1.00000000E+00  1.00000000E+00  1.00000000E+00  1.00000000E+00  0.00000000E+00
  1.00000000E+00  0.00000000E+00  0.00000000E+00  0.00000000E+00  0.00000000E+00
  1.00000000E+00  0.00000000E+00  0.00000000E+00  0.00000000E+00  0.00000000E+00
  1.00000000E+00  0.00000000E+00  0.00000000E+00  0.00000000E+00  0.00000000E+00
  1.00000000E+00  1.00000000E+00  1.00000000E+00  1.00000000E+00  0.00000000E+00
  1.00000000E+00  0.00000000E+00  0.00000000E+00  0.00000000E+00  0.00000000E+00
  1.00000000E+00  0.00000000E+00  0.00000000E+00  0.00000000E+00  0.00000000E+00
  1.00000000E+00  0.00000000E+00  0.00000000E+00  0.00000000E+00  0.00000000E+00
  1.00000000E+00  1.00000000E+00  1.00000000E+00  1.00000000E+00  0.00000000E+00
  1.00000000E+00  0.00000000E+00  0.00000000E+00  0.00000000E+00  0.00000000E+00
  1.00000000E+00  0.00000000E+00  0.00000000E+00  0.00000000E+00  0.00000000E+00
  1.00000000E+00  0.00000000E+00  0.00000000E+00  0.00000000E+00  0.00000000E+00
  1.00000000E+00  1.00000000E+00  1.00000000E+00  1.00000000E+00  0.00000000E+00
  1.00000000E+00  0.00000000E+00  0.00000000E+00  0.00000000E+00  0.00000000E+00
  1.00000000E+00  0.00000000E+00  0.00000000E+00  0.00000000E+00  0.00000000E+00
  1.00000000E+00  0.00000000E+00  0.00000000E+00  0.00000000E+00  0.00000000E+00
  1.00000000E+00  1.00000000E+00  1.00000000E+00  1.00000000E+00  0.00000000E+00
  1.00000000E+00  0.00000000E+00  0.00000000E+00  0.00000000E+00  0.00000000E+00
  1.00000000E+00  0.00000000E+00  0.00000000E+00  0.00000000E+00  0.00000000E+00
  1.00000000E+00  0.00000000E+00  0.00000000E+00  0.00000000E+00  0.00000000E+00
  1.00000000E+00  1.00000000E+00  1.00000000E+00  1.00000000E+00  0.00000000E+00
  1.00000000E+00  0.00000000E+00  0.00000000E+00  0.00000000E+00  0.00000000E+00
  1.00000000E+00  0.00000000E+00  0.00000000E+00  0.00000000E+00  0.00000000E+00
  1.00000000E+00  0.00000000E+00  0.00000000E+00  0.00000000E+00  0.00000000E+00
  1.00000000E+00  1.00000000E+00  1.00000000E+00  1.00000000E+00  0.00000000E+00
  1.00000000E+00  0.00000000E+00  0.00000000E+00  0.00000000E+00  0.00000000E+00
  1.00000000E+00  0.00000000E+00  0.00000000E+00  0.00000000E+00  0.00000000E+00
  1.00000000E+00  0.00000000E+00  0.00000000E+00  0.00000000E+00  0.00000000E+00
  1.00000000E+00  1.00000000E+00  1.00000000E+00  1.00000000E+00  0.00000000E+00
  1.00000000E+00  0.00000000E+00  0.00000000E+00  0.00000000E+00  0.00000000E+00
  1.00000000E+00  0.00000000E+00  0.00000000E+00  0.00000000E+00  0.00000000E+00
  1.00000000E+00  0.00000000E+00  0.00000000E+00  0.00000000E+00  0.00000000E+00
Virial Ratio                               R      2.141796519069894E+00
SCF Energy                                 R     -3.945431568868484E+03
Total Energy                               R     -3.945431568868484E+03
S**2                                       R      7.599507474097322E-01
S**2 after annihilation                    R      7.500962648092342E-01
RMS Force                                  R      2.941452188197063E-03
RMS Density                                R      4.534214702487661E-09
External E-field                           R   N=          35
  0.00000000E+00  0.00000000E+00  0.00000000E+00  0.00000000E+00  0.00000000E+00
  0.00000000E+00  0.00000000E+00  0.00000000E+00  0.00000000E+00  0.00000000E+00
  0.00000000E+00  0.00000000E+00  0.00000000E+00  0.00000000E+00  0.00000000E+00
  0.00000000E+00  0.00000000E+00  0.00000000E+00  0.00000000E+00  0.00000000E+00
  0.00000000E+00  0.00000000E+00  0.00000000E+00  0.00000000E+00  0.00000000E+00
  0.00000000E+00  0.00000000E+00  0.00000000E+00  0.00000000E+00  0.00000000E+00
  0.00000000E+00  0.00000000E+00  0.00000000E+00  0.00000000E+00  0.00000000E+00
IOpCl                                      I                1
IROHF                                      I                0
Alpha Orbital Energies                     R   N=         784
 -1.88691581E+01 -1.88690088E+01 -1.88645591E+01 -1.88645205E+01 -1.88645124E+01
 -1.88643659E+01 -1.88624926E+01 -1.88624800E+01 -1.88618779E+01 -1.88618129E+01
 -1.88614679E+01 -1.88614124E+01 -1.88613349E+01 -1.88612405E+01 -1.88514998E+01
 -1.88514950E+01 -1.88514452E+01 -1.88513974E+01 -1.88512322E+01 -1.88510904E+01
 -1.88506350E+01 -1.88503692E+01 -1.88415804E+01 -1.88413238E+01 -1.88412626E+01
 -1.88408450E+01 -1.88408026E+01 -1.88406585E+01 -1.88404152E+01 -1.88402760E+01
 -1.88362351E+01 -1.88359826E+01 -1.42970099E+01 -1.42969715E+01 -1.42960566E+01
 -1.42958630E+01 -1.01025381E+01 -1.01025343E+01 -1.01020151E+01 -1.01018970E+01
 -1.01018774E+01 -1.01018606E+01 -1.01009218E+01 -1.01007472E+01 -1.01006609E+01
 -1.00999503E+01 -1.00992271E+01 -1.00985241E+01 -1.00977382E+01 -1.00968259E+01
 -1.00947175E+01 -1.00946675E+01 -2.99497163E+00 -2.99482443E+00 -2.99463154E+00
 -2.99450044E+00 -2.99434919E+00 -2.99425427E+00 -2.99424842E+00 -2.99420168E+00
 -2.98976999E+00 -2.98921882E+00 -1.72332988E+00 -1.72332065E+00 -1.72328951E+00
 -1.72328760E+00 -1.72325811E+00 -1.72322207E+00 -1.72318299E+00 -1.72306695E+00
 -1.72138346E+00 -1.72132800E+00 -1.72123782E+00 -1.72119862E+00 -1.72114046E+00
 -1.72109551E+00 -1.72106350E+00 -1.72091287E+00 -1.72086293E+00 -1.72074751E+00
 -1.72074558E+00 -1.72074372E+00 -1.72064474E+00 -1.72059091E+00 -1.72039957E+00
 -1.72023996E+00 -1.71913075E+00 -1.71909465E+00 -1.71851477E+00 -1.71836994E+00
 -1.71545104E+00 -1.71533372E+00 -8.73254257E-01 -8.72397069E-01 -8.61205448E-01
 -8.55756019E-01 -8.53921943E-01 -8.53277236E-01 -8.03700427E-01 -8.03585978E-01
 -8.02025492E-01 -8.00730484E-01 -7.16736919E-01 -7.16713588E-01 -7.16676524E-01
 -7.16469611E-01 -7.16452993E-01 -7.16257841E-01 -7.15814139E-01 -7.15710658E-01
 -7.15569833E-01 -7.15347901E-01 -7.15289777E-01 -7.15174682E-01 -7.14896298E-01
 -7.14532142E-01 -7.13743756E-01 -7.13574683E-01 -6.99437612E-01 -6.98952849E-01
 -6.98233523E-01 -6.97812895E-01 -6.96995004E-01 -6.96561395E-01 -6.96382259E-01
 -6.95972953E-01 -6.81675833E-01 -6.81016214E-01 -6.74486138E-01 -6.74464771E-01
 -6.73291968E-01 -6.72289067E-01 -6.66373374E-01 -6.65626468E-01 -6.65535984E-01
 -6.65408228E-01 -6.65223457E-01 -6.64725738E-01 -6.64667614E-01 -6.64059731E-01
 -6.64006337E-01 -6.62527699E-01 -6.57263372E-01 -6.56548988E-01 -6.56348682E-01
 -6.55532772E-01 -6.54653477E-01 -6.54304968E-01 -6.52879440E-01 -6.52849090E-01
 -6.52775094E-01 -6.52304493E-01 -6.47061390E-01 -6.46100465E-01 -6.44834664E-01
 -6.44824091E-01 -6.44749295E-01 -6.40951918E-01 -6.28655703E-01 -6.28583962E-01
 -6.20210579E-01 -6.20120185E-01 -5.64059712E-01 -5.63772874E-01 -5.63586635E-01
 -5.63531487E-01 -5.63376601E-01 -5.63076157E-01 -5.57314998E-01 -5.57201106E-01
 -5.55829404E-01 -5.55357967E-01 -5.50502237E-01 -5.50418424E-01 -5.50211736E-01
 -5.50206420E-01 -5.49356078E-01 -5.48817985E-01 -5.29364587E-01 -5.29178417E-01
 -5.22569457E-01 -5.22544516E-01 -5.22543420E-01 -5.22522152E-01 -5.22354343E-01
 -5.22316729E-01 -5.22282964E-01 -5.22230804E-01 -5.22047159E-01 -5.21995847E-01
 -5.21957551E-01 -5.21900641E-01 -5.21881514E-01 -5.21858388E-01 -5.21847372E-01
 -5.21833158E-01 -5.21764099E-01 -5.21430301E-01 -5.21355889E-01 -5.21080221E-01
 -5.21066185E-01 -5.21029124E-01 -5.20847156E-01 -5.20799448E-01 -5.20776451E-01
 -5.20766741E-01 -5.20676874E-01 -5.20567936E-01 -5.20479242E-01 -5.20285958E-01
 -5.20249276E-01 -5.20224477E-01 -5.20157055E-01 -5.20081423E-01 -5.19885818E-01
 -5.19629569E-01 -5.19598478E-01 -5.19385273E-01 -5.19366114E-01 -5.19184216E-01
 -5.18924953E-01 -5.18549617E-01 -5.17712465E-01 -5.17626646E-01 -5.17612935E-01
 -5.17473378E-01 -5.16444653E-01 -5.16425495E-01 -5.15153330E-01 -5.13494867E-01
 -5.09015659E-01 -5.05387171E-01 -5.04617815E-01 -4.99896396E-01 -4.45063126E-01
 -4.44477233E-01 -4.42568406E-01 -4.42442358E-01 -3.58646157E-01 -3.55717640E-01
 -3.55515209E-01 -3.48414165E-01 -3.44188047E-01 -3.43127213E-01 -3.42764056E-01
 -3.42284136E-01 -3.41960851E-01 -3.41662292E-01 -3.37428418E-01 -3.36950978E-01
 -3.28622387E-01 -3.27793478E-01 -3.23871536E-01 -3.23717526E-01 -3.21972394E-01
 -3.21831165E-01 -3.21755128E-01 -3.21532796E-01 -3.19540143E-01 -3.19516172E-01
 -3.15607377E-01 -3.15595382E-01 -3.11685507E-01 -3.11316447E-01 -3.11241346E-01
 -3.11011087E-01 -3.10996413E-01 -3.10283390E-01 -3.05892526E-01 -3.02827385E-01
 -3.00740479E-01 -2.99022786E-01 -2.97544151E-01 -2.96632149E-01 -2.84458568E-01
 -2.84429021E-01 -2.70791519E-01 -2.70786159E-01 -2.70595377E-01 -2.70473233E-01
 -2.61474341E-01 -2.61449304E-01 -2.60478041E-01 -2.60166431E-01  2.42156939E-01
 -1.19000440E-01 -1.18377445E-01 -1.09208552E-01 -1.09052366E-01 -1.08772141E-01
 -1.08392674E-01 -1.03240719E-01 -1.03160139E-01 -9.37912227E-02 -9.37551553E-02
 -3.50496753E-02 -3.45205534E-02 -3.40918875E-02 -3.39499344E-02 -2.01771769E-02
 -1.70052680E-02 -1.58564765E-02 -1.50617936E-02 -1.40767832E-02 -1.31207559E-02
 -1.12343103E-02 -1.09010003E-02 -1.06723866E-02 -9.25912162E-03 -8.01485339E-03
  2.09375249E-03  5.04531836E-02  5.08480588E-02  5.13519847E-02  5.13758630E-02
  1.62967629E-01  1.66592858E-01  1.75615935E-01  1.95013980E-01  2.05706689E-01
  2.06349997E-01  2.07017658E-01  2.07832547E-01  2.15317711E-01  2.15353477E-01
  2.15504604E-01  2.15620426E-01  2.15995494E-01  2.16321036E-01  2.16344482E-01
  2.16634136E-01  2.17058986E-01  2.17482124E-01  2.17541720E-01  2.17851065E-01
  2.17887570E-01  2.18521155E-01  2.20701299E-01  2.21048707E-01  2.23836789E-01
  2.26698742E-01  2.28770428E-01  2.29996753E-01  2.35913917E-01  2.37193249E-01
  2.49857941E-01  2.50874311E-01  2.56948005E-01  2.82786090E-01  2.83201132E-01
  2.83296700E-01  2.83529551E-01  2.85713713E-01  2.87784293E-01  3.00714078E-01
  3.01622557E-01  3.01994648E-01  3.03785258E-01  3.05255635E-01  3.08595120E-01
  3.11212263E-01  3.12003872E-01  3.12792976E-01  3.13457678E-01  3.13889381E-01
  3.14970638E-01  3.16216569E-01  3.16755372E-01  3.17386082E-01  3.18880266E-01
  3.23028544E-01  3.29308082E-01  3.29880472E-01  3.30948906E-01  3.32504741E-01
  3.35138025E-01  3.35887337E-01  3.37408518E-01  3.39613874E-01  3.40010103E-01
  3.44304278E-01  3.45844935E-01  3.46418674E-01  3.46467133E-01  3.94855830E-01
  3.96440240E-01  4.21609663E-01  4.29042976E-01  4.30696549E-01  4.30910265E-01
  4.76222167E-01  4.76377482E-01  4.76454514E-01  4.76484528E-01  4.76776466E-01
  4.76780274E-01  4.76799502E-01  4.76867840E-01  4.76938201E-01  4.77016517E-01
  4.77041612E-01  4.77053213E-01  4.77054100E-01  4.77081589E-01  4.77106788E-01
  4.77108572E-01  4.77166795E-01  4.77195352E-01  4.77320130E-01  4.77424962E-01
  4.77681229E-01  4.77696051E-01  4.77859679E-01  4.77876775E-01  4.77907739E-01
  4.77985476E-01  4.78035956E-01  4.78080673E-01  4.78107293E-01  4.78151093E-01
  4.78327457E-01  4.78452372E-01  4.78490254E-01  4.78561385E-01  4.78657772E-01
  4.78764962E-01  4.78865760E-01  4.79001350E-01  4.79141661E-01  4.79233722E-01
  4.79999441E-01  4.83712282E-01  4.84936668E-01  4.86090427E-01  4.87565789E-01
  4.89444551E-01  4.93779687E-01  4.93831088E-01  3.38615613E-01  3.38682687E-01
  3.38762063E-01  3.39093404E-01  3.39127893E-01  3.39163406E-01  3.39980490E-01
  3.40002366E-01  3.40445937E-01  3.40512483E-01  3.40612616E-01  3.41739587E-01
  3.42001682E-01  3.42525139E-01  3.42545478E-01  3.43161893E-01  3.46960002E-01
  3.48071083E-01  3.48163873E-01  3.48544102E-01  3.51869987E-01  3.54802108E-01
  3.57090268E-01  3.58732344E-01  3.64465210E-01  3.65444214E-01  3.67595310E-01
  3.67750739E-01  3.67822977E-01  3.68192856E-01  3.73865124E-01  3.75222092E-01
  3.79861136E-01  3.80069937E-01  3.80634979E-01  4.05250307E-01  4.07623884E-01
  4.11426285E-01  4.12604612E-01  4.15159298E-01  4.15592837E-01  4.16497409E-01
  4.49710321E-01  4.65120431E-01  4.67668274E-01  4.72102809E-01  4.83717135E-01
  4.94929792E-01  4.95134404E-01  4.96175227E-01  4.98232527E-01  4.98236457E-01
  4.98481347E-01  5.06889944E-01  5.07122779E-01  5.07192043E-01  5.09580056E-01
  5.21534071E-01  5.25157320E-01  5.36503982E-01  5.39233770E-01  1.00000000E+03
  1.00000000E+03  1.00000000E+03  1.00000000E+03  1.00000000E+03  1.00000000E+03
  1.00000000E+03  1.00000000E+03  1.00000000E+03  1.00000000E+03  1.00000000E+03
  1.00000000E+03  1.00000000E+03  1.00000000E+03  1.00000000E+03  1.00000000E+03
  1.00000000E+03  1.00000000E+03  1.00000000E+03  1.00000000E+03  1.00000000E+03
  1.00000000E+03  1.00000000E+03  1.00000000E+03  1.00000000E+03  1.00000000E+03
  1.00000000E+03  1.00000000E+03  1.00000000E+03  1.00000000E+03  1.00000000E+03
  1.00000000E+03  1.00000000E+03  1.00000000E+03  1.00000000E+03  1.00000000E+03
  1.00000000E+03  1.00000000E+03  1.00000000E+03  1.00000000E+03  1.00000000E+03
  1.00000000E+03  1.00000000E+03  1.00000000E+03  1.00000000E+03  1.00000000E+03
  1.00000000E+03  1.00000000E+03  1.00000000E+03  1.00000000E+03  1.00000000E+03
  1.00000000E+03  1.00000000E+03  1.00000000E+03  1.00000000E+03  1.00000000E+03
  1.00000000E+03  1.00000000E+03  1.00000000E+03  1.00000000E+03  1.00000000E+03
  1.00000000E+03  1.00000000E+03  1.00000000E+03  1.00000000E+03  1.00000000E+03
  1.00000000E+03  1.00000000E+03  1.00000000E+03  1.00000000E+03  1.00000000E+03
  1.00000000E+03  1.00000000E+03  1.00000000E+03  1.00000000E+03  1.00000000E+03
  1.00000000E+03  1.00000000E+03  1.00000000E+03  1.00000000E+03  1.00000000E+03
  1.00000000E+03  1.00000000E+03  1.00000000E+03  1.00000000E+03  1.00000000E+03
  1.00000000E+03  1.00000000E+03  1.00000000E+03  1.00000000E+03  1.00000000E+03
  1.00000000E+03  1.00000000E+03  1.00000000E+03  1.00000000E+03  1.00000000E+03
  1.00000000E+03  1.00000000E+03  1.00000000E+03  1.00000000E+03  1.00000000E+03
  1.00000000E+03  1.00000000E+03  1.00000000E+03  1.00000000E+03  1.00000000E+03
  1.00000000E+03  1.00000000E+03  1.00000000E+03  1.00000000E+03  1.00000000E+03
  1.00000000E+03  1.00000000E+03  1.00000000E+03  1.00000000E+03  1.00000000E+03
  1.00000000E+03  1.00000000E+03  1.00000000E+03  1.00000000E+03  1.00000000E+03
  1.00000000E+03  1.00000000E+03  1.00000000E+03  1.00000000E+03  1.00000000E+03
  1.00000000E+03  1.00000000E+03  1.00000000E+03  1.00000000E+03  1.00000000E+03
  1.00000000E+03  1.00000000E+03  1.00000000E+03  1.00000000E+03  1.00000000E+03
  1.00000000E+03  1.00000000E+03  1.00000000E+03  1.00000000E+03  1.00000000E+03
  1.00000000E+03  1.00000000E+03  1.00000000E+03  1.00000000E+03  1.00000000E+03
  1.00000000E+03  1.00000000E+03  1.00000000E+03  1.00000000E+03  1.00000000E+03
  1.00000000E+03  1.00000000E+03  1.00000000E+03  1.00000000E+03  1.00000000E+03
  1.00000000E+03  1.00000000E+03  1.00000000E+03  1.00000000E+03  1.00000000E+03
  1.00000000E+03  1.00000000E+03  1.00000000E+03  1.00000000E+03  1.00000000E+03
  1.00000000E+03  1.00000000E+03  1.00000000E+03  1.00000000E+03  1.00000000E+03
  1.00000000E+03  1.00000000E+03  1.00000000E+03  1.00000000E+03  1.00000000E+03
  1.00000000E+03  1.00000000E+03  1.00000000E+03  1.00000000E+03  1.00000000E+03
  1.00000000E+03  1.00000000E+03  1.00000000E+03  1.00000000E+03  1.00000000E+03
  1.00000000E+03  1.00000000E+03  1.00000000E+03  1.00000000E+03  1.00000000E+03
  1.00000000E+03  1.00000000E+03  1.00000000E+03  1.00000000E+03  1.00000000E+03
  1.00000000E+03  1.00000000E+03  1.00000000E+03  1.00000000E+03  1.00000000E+03
  1.00000000E+03  1.00000000E+03  1.00000000E+03  1.00000000E+03  1.00000000E+03
  1.00000000E+03  1.00000000E+03  1.00000000E+03  1.00000000E+03  1.00000000E+03
  1.00000000E+03  1.00000000E+03  1.00000000E+03  1.00000000E+03  1.00000000E+03
  1.00000000E+03  1.00000000E+03  1.00000000E+03  1.00000000E+03  1.00000000E+03
  1.00000000E+03  1.00000000E+03  1.00000000E+03  1.00000000E+03  1.00000000E+03
  1.00000000E+03  1.00000000E+03  1.00000000E+03  1.00000000E+03  1.00000000E+03
  1.00000000E+03  1.00000000E+03  1.00000000E+03  1.00000000E+03  1.00000000E+03
  1.00000000E+03  1.00000000E+03  1.00000000E+03  1.00000000E+03  1.00000000E+03
  1.00000000E+03  1.00000000E+03  1.00000000E+03  1.00000000E+03  1.00000000E+03
  1.00000000E+03  1.00000000E+03  1.00000000E+03  1.00000000E+03  1.00000000E+03
  1.00000000E+03  1.00000000E+03  1.00000000E+03  1.00000000E+03  1.00000000E+03
  1.00000000E+03  1.00000000E+03  1.00000000E+03  1.00000000E+03  1.00000000E+03
  1.00000000E+03  1.00000000E+03  1.00000000E+03  1.00000000E+03  1.00000000E+03
  1.00000000E+03  1.00000000E+03  1.00000000E+03  1.00000000E+03  1.00000000E+03
  1.00000000E+03  1.00000000E+03  1.00000000E+03  1.00000000E+03  1.00000000E+03
  1.00000000E+03  1.00000000E+03  1.00000000E+03  1.00000000E+03  1.00000000E+03
  1.00000000E+03  1.00000000E+03  1.00000000E+03  1.00000000E+03
Beta Orbital Energies                      R   N=         784
 -1.88702728E+01 -1.88700127E+01 -1.88691788E+01 -1.88658414E+01 -1.88657978E+01
 -1.88657834E+01 -1.88631833E+01 -1.88629939E+01 -1.88629819E+01 -1.88628619E+01
 -1.88628009E+01 -1.88627269E+01 -1.88626264E+01 -1.88623643E+01 -1.88514348E+01
 -1.88511670E+01 -1.88501792E+01 -1.88501755E+01 -1.88492961E+01 -1.88491324E+01
 -1.88489700E+01 -1.88488319E+01 -1.88423785E+01 -1.88423134E+01 -1.88417889E+01
 -1.88414623E+01 -1.88413270E+01 -1.88409419E+01 -1.88409349E+01 -1.88408657E+01
 -1.88371396E+01 -1.88360077E+01 -1.42970100E+01 -1.42969715E+01 -1.42960567E+01
 -1.42958630E+01 -1.01025381E+01 -1.01025343E+01 -1.01020151E+01 -1.01018970E+01
 -1.01018774E+01 -1.01018606E+01 -1.01009218E+01 -1.01007473E+01 -1.01006610E+01
 -1.00999502E+01 -1.00992273E+01 -1.00985242E+01 -1.00977385E+01 -1.00968263E+01
 -1.00947177E+01 -1.00946677E+01 -2.99171407E+00 -2.99163627E+00 -2.99133670E+00
 -2.99130654E+00 -2.99123342E+00 -2.99118476E+00 -2.99115556E+00 -2.99103324E+00
 -2.99015817E+00 -2.98947115E+00 -1.71977624E+00 -1.71966155E+00 -1.71909676E+00
 -1.71907776E+00 -1.71897021E+00 -1.71872802E+00 -1.71862584E+00 -1.71857246E+00
 -1.71852681E+00 -1.71846640E+00 -1.71845505E+00 -1.71845326E+00 -1.71844311E+00
 -1.71831416E+00 -1.71831330E+00 -1.71831267E+00 -1.71822600E+00 -1.71818402E+00
 -1.71812480E+00 -1.71810351E+00 -1.71708012E+00 -1.71699650E+00 -1.71689516E+00
 -1.71682716E+00 -1.71670922E+00 -1.71648014E+00 -1.71643294E+00 -1.71615846E+00
 -1.71581985E+00 -1.71570030E+00 -8.72260131E-01 -8.60549933E-01 -8.59911487E-01
 -8.52104963E-01 -8.21849599E-01 -8.20428857E-01 -8.19015863E-01 -8.11217094E-01
 -8.09185468E-01 -8.08300667E-01 -7.16736830E-01 -7.16713529E-01 -7.16676540E-01
 -7.16469601E-01 -7.16452912E-01 -7.16257701E-01 -7.15813974E-01 -7.15710496E-01
 -7.15569755E-01 -7.15347942E-01 -7.15289798E-01 -7.15174705E-01 -7.14896274E-01
 -7.14532166E-01 -7.13918204E-01 -7.13743638E-01 -7.13574566E-01 -7.13242867E-01
 -7.13021596E-01 -7.09779670E-01 -7.05609152E-01 -6.97571526E-01 -6.96603319E-01
 -6.95667057E-01 -6.94678276E-01 -6.94235311E-01 -6.93530749E-01 -6.91286048E-01
 -6.81940063E-01 -6.80496609E-01 -6.79797931E-01 -6.79179815E-01 -6.78051533E-01
 -6.77598120E-01 -6.77323051E-01 -6.77130953E-01 -6.75714974E-01 -6.75529077E-01
 -6.75000288E-01 -6.74799423E-01 -6.74116324E-01 -6.74035918E-01 -6.73778183E-01
 -6.63305450E-01 -6.62213438E-01 -6.59695795E-01 -6.59274284E-01 -6.55895739E-01
 -6.40806806E-01 -6.30925827E-01 -6.30550025E-01 -6.29211756E-01 -6.23390162E-01
 -5.95762892E-01 -5.61087343E-01 -5.60624961E-01 -5.55490789E-01 -5.55204972E-01
 -5.55143549E-01 -5.55072202E-01 -5.55000355E-01 -5.54954031E-01 -5.54575009E-01
 -5.54426907E-01 -5.53571327E-01 -5.53327352E-01 -5.53017739E-01 -5.49171945E-01
 -5.48248418E-01 -5.47951697E-01 -5.47856214E-01 -5.39934135E-01 -5.32792914E-01
 -5.31858791E-01 -5.31449586E-01 -5.27245335E-01 -5.25224862E-01 -5.22569507E-01
 -5.22544552E-01 -5.22543434E-01 -5.22522176E-01 -5.22354359E-01 -5.22316743E-01
 -5.22282941E-01 -5.22230860E-01 -5.22047147E-01 -5.21995905E-01 -5.21957580E-01
 -5.21900672E-01 -5.21881514E-01 -5.21858387E-01 -5.21847419E-01 -5.21833206E-01
 -5.21764159E-01 -5.21430322E-01 -5.21355634E-01 -5.21079993E-01 -5.21065697E-01
 -5.21028988E-01 -5.20847032E-01 -5.20799921E-01 -5.20776597E-01 -5.20766607E-01
 -5.20677339E-01 -5.20568347E-01 -5.20479015E-01 -5.20285837E-01 -5.20248999E-01
 -5.20224304E-01 -5.20156908E-01 -5.20082687E-01 -5.19885621E-01 -5.19629387E-01
 -5.19599884E-01 -5.19385175E-01 -5.19365861E-01 -5.19186280E-01 -5.19090098E-01
 -5.18925039E-01 -5.18552187E-01 -5.17971511E-01 -5.17712170E-01 -5.17626231E-01
 -5.17612642E-01 -5.17472987E-01 -5.16447418E-01 -5.16428207E-01 -5.13810890E-01
 -5.10420221E-01 -4.75692808E-01 -3.58802116E-01 -3.50589177E-01 -3.47582207E-01
 -3.42753493E-01 -3.37015910E-01 -3.29792729E-01 -3.29166731E-01 -3.28798998E-01
 -3.28611857E-01 -3.28412730E-01 -3.28219588E-01 -3.28034468E-01 -3.27873595E-01
 -3.27827283E-01 -3.27531622E-01 -3.23872967E-01 -3.23841885E-01 -3.23798649E-01
 -3.21334987E-01 -3.21122920E-01 -3.20851374E-01 -3.17585682E-01 -3.17502833E-01
 -3.07347965E-01 -3.06936551E-01 -3.03954969E-01 -3.03831096E-01 -3.03777168E-01
 -2.79743828E-01 -2.79738741E-01 -2.75405171E-01 -2.75165748E-01 -2.74339810E-01
 -2.74332506E-01 -2.74318793E-01 -2.74228220E-01 -2.70889020E-01 -2.68756796E-01
 -2.63482807E-01 -2.61998308E-01 -2.58086604E-01 -2.57966633E-01 -2.57853730E-01
 -1.36002732E-01 -1.21781419E-01 -1.18850202E-01  8.17436667E-02  4.62341055E-01
  4.67121970E-01  4.74387366E-01  6.86554265E-01  6.99885219E-01 -6.10718077E-01
 -5.67144399E-01 -5.63984201E-01 -4.60446297E-01 -4.59941929E-01 -4.58769645E-01
 -4.36648981E-01 -3.19966173E-01 -2.60306248E-01 -9.95061930E-02 -9.77465754E-02
 -9.64077004E-02 -9.61341523E-02 -9.61016584E-02 -9.56241448E-02 -9.22591362E-02
 -9.22242552E-02 -9.12172678E-02 -8.84155756E-02 -8.31603100E-02 -7.87123438E-02
 -7.08190349E-02 -3.74240314E-02 -8.19292793E-03 -5.83099913E-03  1.59778257E-02
  1.65803506E-02  4.79911711E-02  5.10612731E-02  5.11267474E-02  5.11913064E-02
  5.14838406E-02  5.18323916E-02  5.20912497E-02  5.30767433E-02  5.37825093E-02
  5.42780828E-02  1.60069418E-01  1.88092437E-01  2.01281993E-01  2.07799679E-01
  2.08066164E-01  2.15317631E-01  2.15353447E-01  2.15504609E-01  2.15620424E-01
  2.15995289E-01  2.16320826E-01  2.16344577E-01  2.16634221E-01  2.17059514E-01
  2.17299636E-01  2.17481994E-01  2.17541570E-01  2.17850914E-01  2.17887280E-01
  2.18521628E-01  2.19167555E-01  2.20702055E-01  2.21049406E-01  2.23868059E-01
  2.25438539E-01  2.27412613E-01  2.31390967E-01  2.36885176E-01  2.39379180E-01
  2.42428658E-01  2.44289433E-01  2.47281573E-01  2.47917580E-01  2.51029395E-01
  2.52785080E-01  2.52798440E-01  2.53047979E-01  2.54836070E-01  2.63285562E-01
  2.63288753E-01  2.73645646E-01  2.76553850E-01  2.76880728E-01  2.78042303E-01
  2.79786454E-01  2.82362390E-01  2.82810992E-01  2.83390945E-01  2.85643020E-01
  2.89600128E-01  3.00055759E-01  3.03816954E-01  3.09782602E-01  3.11958803E-01
  3.13182058E-01  3.14768926E-01  3.27739706E-01  3.30148795E-01  3.33289317E-01
  3.34113454E-01  3.39174659E-01  3.55994895E-01  3.58986401E-01  3.64949903E-01
  3.65563560E-01  3.84750783E-01  3.95896860E-01  4.41671916E-01  4.76222166E-01
  4.76377381E-01  4.76454467E-01  4.76484434E-01  4.76776345E-01  4.76780146E-01
  4.76800490E-01  4.76867826E-01  4.76938063E-01  4.77016501E-01  4.77041549E-01
  4.77053199E-01  4.77054099E-01  4.77081531E-01  4.77106766E-01  4.77108505E-01
  4.77166791E-01  4.77195293E-01  4.77320356E-01  4.77425112E-01  4.77681181E-01
  4.77696011E-01  4.77859633E-01  4.77877519E-01  4.77907540E-01  4.77985326E-01
  4.78035320E-01  4.78080524E-01  4.78107269E-01  4.78151086E-01  4.78327385E-01
  4.78452613E-01  4.78490940E-01  4.78561070E-01  4.78665744E-01  4.78764589E-01
  4.78872757E-01  4.79001077E-01  4.79141517E-01  4.79233611E-01  4.80009987E-01
  4.83717910E-01  4.84944368E-01  4.86098647E-01  4.87573111E-01  4.89452419E-01
  4.93790423E-01  4.93842482E-01  5.17376012E-01  3.38615862E-01  3.38762606E-01
  3.39093478E-01  3.39127846E-01  3.39163569E-01  3.39980541E-01  3.40001527E-01
  3.40447255E-01  3.40612541E-01  3.41739695E-01  3.42001859E-01  3.42472951E-01
  3.42477081E-01  3.43125246E-01  3.44562491E-01  3.46921801E-01  3.48147495E-01
  3.48241666E-01  3.48742564E-01  3.51864824E-01  3.54892851E-01  3.57130190E-01
  3.58792262E-01  3.64273238E-01  3.65230134E-01  3.67819993E-01  3.67988336E-01
  3.68376806E-01  3.75293396E-01  3.79812060E-01  3.80636671E-01  3.82754108E-01
  3.83730423E-01  3.84227164E-01  3.84378090E-01  3.89322312E-01  4.02613506E-01
  4.03970905E-01  4.05039503E-01  4.07337781E-01  4.07422248E-01  4.12494024E-01
  4.31497235E-01  4.33731682E-01  4.68586708E-01  4.72886650E-01  4.94934061E-01
  4.95117481E-01  4.96171679E-01  4.98170287E-01  4.98245257E-01  4.98489118E-01
  5.06240421E-01  5.06765754E-01  5.07042758E-01  5.07162089E-01  5.21173260E-01
  5.33755358E-01  5.39555684E-01  5.42337514E-01  5.42598802E-01  5.42773333E-01
  1.00000000E+03  1.00000000E+03  1.00000000E+03  1.00000000E+03  1.00000000E+03
  1.00000000E+03  1.00000000E+03  1.00000000E+03  1.00000000E+03  1.00000000E+03
  1.00000000E+03  1.00000000E+03  1.00000000E+03  1.00000000E+03  1.00000000E+03
  1.00000000E+03  1.00000000E+03  1.00000000E+03  1.00000000E+03  1.00000000E+03
  1.00000000E+03  1.00000000E+03  1.00000000E+03  1.00000000E+03  1.00000000E+03
  1.00000000E+03  1.00000000E+03  1.00000000E+03  1.00000000E+03  1.00000000E+03
  1.00000000E+03  1.00000000E+03  1.00000000E+03  1.00000000E+03  1.00000000E+03
  1.00000000E+03  1.00000000E+03  1.00000000E+03  1.00000000E+03  1.00000000E+03
  1.00000000E+03  1.00000000E+03  1.00000000E+03  1.00000000E+03  1.00000000E+03
  1.00000000E+03  1.00000000E+03  1.00000000E+03  1.00000000E+03  1.00000000E+03
  1.00000000E+03  1.00000000E+03  1.00000000E+03  1.00000000E+03  1.00000000E+03
  1.00000000E+03  1.00000000E+03  1.00000000E+03  1.00000000E+03  1.00000000E+03
  1.00000000E+03  1.00000000E+03  1.00000000E+03  1.00000000E+03  1.00000000E+03
  1.00000000E+03  1.00000000E+03  1.00000000E+03  1.00000000E+03  1.00000000E+03
  1.00000000E+03  1.00000000E+03  1.00000000E+03  1.00000000E+03  1.00000000E+03
  1.00000000E+03  1.00000000E+03  1.00000000E+03  1.00000000E+03  1.00000000E+03
  1.00000000E+03  1.00000000E+03  1.00000000E+03  1.00000000E+03  1.00000000E+03
  1.00000000E+03  1.00000000E+03  1.00000000E+03  1.00000000E+03  1.00000000E+03
  1.00000000E+03  1.00000000E+03  1.00000000E+03  1.00000000E+03  1.00000000E+03
  1.00000000E+03  1.00000000E+03  1.00000000E+03  1.00000000E+03  1.00000000E+03
  1.00000000E+03  1.00000000E+03  1.00000000E+03  1.00000000E+03  1.00000000E+03
  1.00000000E+03  1.00000000E+03  1.00000000E+03  1.00000000E+03  1.00000000E+03
  1.00000000E+03  1.00000000E+03  1.00000000E+03  1.00000000E+03  1.00000000E+03
  1.00000000E+03  1.00000000E+03  1.00000000E+03  1.00000000E+03  1.00000000E+03
  1.00000000E+03  1.00000000E+03  1.00000000E+03  1.00000000E+03  1.00000000E+03
  1.00000000E+03  1.00000000E+03  1.00000000E+03  1.00000000E+03  1.00000000E+03
  1.00000000E+03  1.00000000E+03  1.00000000E+03  1.00000000E+03  1.00000000E+03
  1.00000000E+03  1.00000000E+03  1.00000000E+03  1.00000000E+03  1.00000000E+03
  1.00000000E+03  1.00000000E+03  1.00000000E+03  1.00000000E+03  1.00000000E+03
  1.00000000E+03  1.00000000E+03  1.00000000E+03  1.00000000E+03  1.00000000E+03
  1.00000000E+03  1.00000000E+03  1.00000000E+03  1.00000000E+03  1.00000000E+03
  1.00000000E+03  1.00000000E+03  1.00000000E+03  1.00000000E+03  1.00000000E+03
  1.00000000E+03  1.00000000E+03  1.00000000E+03  1.00000000E+03  1.00000000E+03
  1.00000000E+03  1.00000000E+03  1.00000000E+03  1.00000000E+03  1.00000000E+03
  1.00000000E+03  1.00000000E+03  1.00000000E+03  1.00000000E+03  1.00000000E+03
  1.00000000E+03  1.00000000E+03  1.00000000E+03  1.00000000E+03  1.00000000E+03
  1.00000000E+03  1.00000000E+03  1.00000000E+03  1.00000000E+03  1.00000000E+03
  1.00000000E+03  1.00000000E+03  1.00000000E+03  1.00000000E+03  1.00000000E+03
  1.00000000E+03  1.00000000E+03  1.00000000E+03  1.00000000E+03  1.00000000E+03
  1.00000000E+03  1.00000000E+03  1.00000000E+03  1.00000000E+03  1.00000000E+03
  1.00000000E+03  1.00000000E+03  1.00000000E+03  1.00000000E+03  1.00000000E+03
  1.00000000E+03  1.00000000E+03  1.00000000E+03  1.00000000E+03  1.00000000E+03
  1.00000000E+03  1.00000000E+03  1.00000000E+03  1.00000000E+03  1.00000000E+03
  1.00000000E+03  1.00000000E+03  1.00000000E+03  1.00000000E+03  1.00000000E+03
  1.00000000E+03  1.00000000E+03  1.00000000E+03  1.00000000E+03  1.00000000E+03
  1.00000000E+03  1.00000000E+03  1.00000000E+03  1.00000000E+03  1.00000000E+03
  1.00000000E+03  1.00000000E+03  1.00000000E+03  1.00000000E+03  1.00000000E+03
  1.00000000E+03  1.00000000E+03  1.00000000E+03  1.00000000E+03  1.00000000E+03
  1.00000000E+03  1.00000000E+03  1.00000000E+03  1.00000000E+03  1.00000000E+03
  1.00000000E+03  1.00000000E+03  1.00000000E+03  1.00000000E+03  1.00000000E+03
  1.00000000E+03  1.00000000E+03  1.00000000E+03  1.00000000E+03  1.00000000E+03
  1.00000000E+03  1.00000000E+03  1.00000000E+03  1.00000000E+03  1.00000000E+03
  1.00000000E+03  1.00000000E+03  1.00000000E+03  1.00000000E+03  1.00000000E+03
  1.00000000E+03  1.00000000E+03  1.00000000E+03  1.00000000E+03  1.00000000E+03
  1.00000000E+03  1.00000000E+03  1.00000000E+03  1.00000000E+03  1.00000000E+03
  1.00000000E+03  1.00000000E+03  1.00000000E+03  1.00000000E+03  1.00000000E+03
  1.00000000E+03  1.00000000E+03  1.00000000E+03  1.00000000E+03
Alpha MO coefficients                      R   N=      614656
  6.00023106E-07 -1.64738118E-06 -1.40008657E-05  4.07061855E-06  1.36461565E-06
  2.40599700E-06  1.23189442E-05 -1.13179974E-05  2.83302766E-05  3.64404927E-07
 -5.37603673E-06  1.27433948E-05 -3.73566668E-07  5.17514827E-06 -4.96392702E-06
 -1.31186282E-05 -8.30066388E-06  1.00505088E-05 -2.29415770E-06  4.95677494E-05
  3.37568927E-04  2.73986278E-05 -6.00626077E-06 -1.29403849E-05 -9.75665704E-05
  2.39130871E-05  4.71814851E-05 -3.97196351E-07  1.73062338E-06  1.56980315E-05
 -7.90364922E-06  2.03020749E-06  3.89231683E-06  2.38828731E-05 -4.72076176E-06
 -1.14733096E-05 -3.16442545E-05 -3.20859318E-04  3.26599058E-04  5.33829655E-04
  1.77823389E-05 -1.30065049E-03  8.07483135E-04  1.31723171E-05 -1.93529756E-03
 -2.76815647E-07  2.21715514E-05 -6.70944329E-05 -1.16415112E-05  1.07128916E-06
  1.80079886E-05 -5.27374269E-06  7.53354611E-06 -2.17755188E-05 -3.20772156E-05
 -3.21963543E-04  3.29728520E-04  1.20039979E-03  6.97304336E-04 -2.70769591E-04
  1.80365124E-03  1.03205606E-03 -4.04822369E-04 -3.82094898E-07  2.18898389E-05
 -6.51217791E-05 -1.97596153E-05 -6.44579803E-06  5.91152335E-06  3.36058619E-06
  2.78800954E-05 -8.06181488E-07 -3.24728677E-05 -3.20004163E-04  3.27767962E-04
  1.23662093E-03 -4.92911088E-04  4.82734060E-04  1.86671082E-03 -7.52654843E-04
  7.26054962E-04 -3.72377849E-07  2.22248398E-05 -6.64378516E-05 -2.03650669E-05
  7.69006819E-06 -1.77456771E-06  1.29671454E-06 -5.49040106E-06  2.58518963E-05
 -3.21979670E-05 -3.22406372E-04  3.19583301E-04  5.72104005E-04 -1.17899164E-03
 -5.57475977E-04  8.70270242E-04 -1.78479210E-03 -8.43995916E-04 -2.42897356E-07
  2.14085864E-05 -6.66155233E-05 -1.27474071E-05  1.50570679E-05  8.69026251E-06
 -1.16554832E-05 -1.86694279E-05 -4.43272400E-06  6.62100502E-06  3.58381822E-05
  1.43086258E-04  9.62088435E-05 -3.18154130E-05 -1.93726548E-06  1.92040290E-04
 -7.65218389E-05  1.02951474E-04  5.28842710E-06 -9.44925555E-06 -1.77922545E-04
 -3.83465358E-05  1.15664590E-05  1.07971905E-05 -1.83181946E-05 -2.93679409E-06
  4.50911959E-05 -2.25563522E-05 -2.81587611E-04  2.21239781E-04 -1.27058579E-04
  1.10144351E-03 -6.35578721E-04 -3.62786690E-04  1.56518283E-03 -7.83735449E-04
 -6.25095445E-06  2.45686455E-05  2.05877054E-04  3.97631916E-05  1.62985169E-06
 -2.56498232E-05  3.20658187E-05  1.06349308E-04 -8.38281807E-05  9.10558662E-05
 -4.35200134E-04 -8.20809019E-04  2.64043200E-05  4.48925393E-05 -3.46055867E-04
 -4.90679604E-05  1.20055815E-04 -7.61214535E-04  9.24814978E-05 -4.37629988E-04
 -8.67622527E-04  2.51224028E-04 -1.22852509E-04  2.18020487E-04  4.76675923E-04
 -2.37183216E-04  5.85983912E-04 -2.24793308E-05 -2.87929283E-04  2.30837284E-04
 -7.04007278E-04 -5.98303474E-04 -8.99255980E-04 -1.17213960E-03 -7.36463339E-04
 -1.15663779E-03 -6.46485724E-06  2.01872594E-05  2.20449190E-04  3.18435512E-05
 -1.91453103E-05 -2.89603939E-05 -3.30107117E-05 -7.63145058E-05 -1.04718166E-04
  5.26074038E-06  4.05480392E-05  1.60812237E-04  7.46594401E-05 -5.73130056E-05
 -4.45779914E-05  8.58014673E-05 -2.01150068E-04 -8.94254095E-05  5.50083544E-06
 -8.25506514E-06 -1.90694601E-04 -3.53311895E-05  1.57576531E-05  1.61773245E-05
 -3.63211329E-05 -2.11547282E-05  1.58737731E-05 -2.31561950E-05 -2.86062972E-04
  2.38450824E-04  5.12100356E-04  6.45148226E-04  9.93329778E-04  4.99614165E-04
  9.65663781E-04  1.44577331E-03 -6.51104219E-06  2.01177010E-05  2.18781948E-04
  4.75084637E-05 -4.40940746E-06 -6.69146959E-06  9.23095806E-05  4.93262315E-05
  8.57985511E-05  9.18908096E-05 -4.40452696E-04 -8.35904214E-04  2.38289832E-04
  2.60225332E-04 -2.08595872E-05  4.45768220E-04  6.34650080E-04  5.82990559E-06
  9.30470149E-05 -4.42273035E-04 -8.83702794E-04  3.82064085E-05 -3.41672564E-04
 -1.08440838E-04 -4.95574058E-05 -7.84198596E-04 -2.22079783E-04  1.01909077E+00
 -4.66944189E-02 -5.86136332E-02 -1.83464046E-04  7.94211761E-05  6.62395224E-05
 -9.03053072E-04  3.45238471E-04  3.65966288E-04  3.42735639E-05 -5.53830540E-05
 -4.61786232E-04  1.06382965E-04 -2.94131363E-05 -4.87940983E-05 -7.61821446E-05
  2.28301958E-05  3.66050772E-05  5.08080553E-06  4.08999358E-05  1.55607420E-04
  7.25586960E-05 -1.86157199E-05 -6.88581235E-05  8.59725061E-05  1.05825893E-05
 -2.35603016E-04  5.51429490E-06 -9.33205098E-06 -1.90614729E-04 -3.27090774E-05
  8.40294563E-06  2.13586185E-05 -4.81891580E-05  1.19057887E-05 -1.21315533E-05
 -2.40846924E-05 -3.01831772E-04  3.08474517E-04 -6.81424752E-05 -1.04520107E-03
  7.22006049E-04 -2.99365240E-04 -1.49550913E-03  1.18219138E-03 -6.49927985E-06
  2.03737388E-05  2.22154573E-04  4.10068372E-05 -2.37919091E-05 -9.61552766E-06
  4.26269215E-05 -1.14750848E-04  5.63131628E-05  3.19038548E-06  4.78894848E-05
  1.75616700E-04  9.62136153E-05 -3.81774265E-07 -3.36763534E-05  2.12285562E-04
  1.23771551E-04 -3.95140141E-05  5.37359338E-06 -9.09139355E-06 -1.86621149E-04
 -3.78896516E-05  3.90364781E-06  1.53758753E-05 -2.41463339E-05  3.86414051E-05
  2.37686204E-05  5.82365802E-04  1.82890892E-04  1.53968849E-05  1.77669484E-03
 -4.75801240E-04 -8.26705020E-04 -2.78721171E-03  8.07484247E-04  1.28451522E-03
  2.84375343E-04 -6.90156867E-05 -1.36016310E-04  2.14096224E-04  5.36044478E-04
 -1.43522757E-04 -5.29762148E-04  3.09942095E-04  8.41582257E-04  2.12642707E-03
 -5.86086569E-04 -2.12993229E-03  1.25087026E-03 -4.68980118E-05  2.14729035E-05
 -1.64966776E-04  1.16026745E-05 -2.67704078E-06 -4.43126575E-06  3.74539976E-04
 -1.08089837E-04 -1.42169944E-04 -5.40406728E-05  1.55986720E-05  2.05129398E-05
  5.60061118E-06  1.20255924E-05 -2.99930554E-06 -1.15929117E-05  8.12280407E-06
  6.49395992E-05  1.35426904E-04 -3.73779784E-05 -1.49289649E-04  8.37833785E-05
  1.10931401E-03  1.29219463E-04  5.70944152E-04 -5.79845511E-04  4.56498678E-04
 -1.66028150E-03  2.23846201E-03 -9.32636749E-04  1.69682518E-03 -2.57534035E-04
  7.86150816E-05 -1.92954268E-04 -3.97900128E-04 -5.54163467E-04  2.89267729E-04
  7.25238703E-05  5.73995728E-05 -1.70104582E-03 -2.24594113E-03  1.18880450E-03
  1.58962156E-04  3.13231401E-04 -1.46396109E-04  1.81826097E-05 -2.11768204E-04
  7.87420038E-06  7.60910679E-06 -7.13237315E-05  6.44663792E-04 -1.78042480E-04
 -2.35532249E-04 -8.19623458E-05  2.05993902E-05  2.99712618E-05  5.56069255E-05
 -6.35609075E-06 -1.04011691E-05 -7.68926111E-06  1.20364212E-05  3.69875768E-04
  2.79138987E-04 -2.07525603E-04  2.41896339E-06 -8.14689081E-05  1.07148217E-03
  1.48958296E-04  4.54573577E-04  6.36092443E-04  1.71161863E-03  2.31708939E-04
  4.58929023E-04 -2.85915394E-03 -1.05457835E-03 -5.98930152E-05  2.78593394E-04
  9.92641110E-05  2.26410285E-04 -1.87791691E-04 -1.65112668E-04  6.30430932E-04
 -2.96448853E-04  1.02415516E-03 -6.76115893E-04 -7.67527110E-04  2.55994569E-03
 -1.23912367E-03 -1.41817248E-04  2.59261225E-05 -2.55866316E-04  5.07840336E-05
  5.41743003E-05 -3.02741607E-06  6.16119536E-04 -1.84863556E-04 -2.73967269E-04
 -6.23138108E-05  9.69055899E-06 -7.10235862E-06 -1.95653579E-05  1.37827547E-06
 -8.56916746E-06 -5.24338523E-06  5.67807459E-05 -2.47787971E-04  5.69412817E-05
  1.00547439E-04 -3.56608146E-04  2.74183482E-04  1.07759765E-03  1.73654571E-04
  3.37231203E-04  7.00224259E-04 -4.82018611E-04  1.63475838E-03  4.00839878E-04
  4.45237435E-04 -3.19404898E-03 -1.00468528E-04 -9.07608876E-05  3.40344223E-04
 -5.98123463E-04 -3.98190504E-04  2.65180055E-04  1.37513640E-04 -1.98116260E-05
 -2.53680153E-03 -1.59683847E-03  1.17908875E-03  5.20001042E-04 -6.53495840E-05
 -1.42609468E-04  2.55630406E-05 -2.91173750E-04  5.55289726E-05 -2.53037202E-05
  4.44793747E-05  5.91114891E-04 -1.59270808E-04 -2.82617740E-04 -3.55491413E-05
  4.59678521E-05  1.61103960E-05 -1.15462662E-06  5.01919113E-05 -1.92533332E-05
  1.44518130E-05 -1.99879682E-05  3.51039465E-04  3.13159891E-04 -2.13489875E-04
  3.82055722E-05 -1.01234291E-04  1.03092905E-03  2.03875224E-04  1.62083027E-04
 -5.41566151E-04 -1.76716804E-03 -2.90471410E-04  2.37014334E-03  2.51663389E-03
 -2.49905792E-04 -2.22107277E-04 -2.42240245E-04  1.05677844E-04  2.70767253E-04
 -1.92310203E-04 -6.95988999E-05  5.09192752E-04 -5.26722214E-04  1.16765614E-03
 -7.45692892E-04 -2.59626156E-04  2.13628999E-03 -2.24624654E-03 -1.42214722E-04
  2.56629328E-05 -2.76610831E-04  1.09669426E-05 -6.94763779E-05 -2.26264730E-05
  6.45605002E-04 -1.57322897E-04 -2.51057298E-04 -5.03498419E-05  3.40843952E-05
  6.21065662E-06 -1.27421389E-05  4.96373567E-06  2.70219841E-05 -4.84921556E-05
 -1.17723983E-05 -2.36107586E-04  4.49722261E-05  1.44893495E-04 -3.64058242E-04
  2.52729415E-04 -1.03921882E-06 -1.75793145E-05  1.16324237E-04  4.02484303E-07
 -1.38684844E-05  1.20741970E-05  4.65522716E-05 -5.49562544E-06 -5.65929775E-05
  3.65899625E-07 -4.36103291E-06  1.45280405E-05  3.60499472E-06  7.04861560E-07
  1.21902722E-06  5.54027684E-06 -3.97553178E-06 -5.01792724E-06 -1.08159807E-06
 -9.95648135E-06  4.63546751E-05 -5.27764314E-06 -7.49872025E-07 -1.55865238E-06
 -2.16090799E-05 -1.65442334E-05 -9.54985634E-06 -2.16389553E-06  1.54221895E-05
 -2.19691859E-06  5.35772700E-06  7.32270965E-06 -3.45142203E-05 -1.00271456E-06
  1.61502453E-05 -3.17273581E-06  1.43268460E-05  8.25155701E-06 -9.05128154E-06
 -5.55524813E-05 -3.14913962E-05 -2.34465298E-05 -2.29319110E-05 -6.59051042E-05
  3.07538760E-07  2.44857672E-05  6.83808054E-06 -5.15801615E-06  6.34564850E-09
 -1.51827889E-06 -2.20939242E-05  1.66228206E-06  1.82591942E-06  1.92655666E-06
 -6.15320076E-06 -4.93936238E-06  2.97020088E-06  1.53791386E-06  1.35958110E-05
 -1.25799722E-06  4.25504185E-05  2.45384523E-06  5.68600283E-06  3.36382646E-07
  2.55139388E-06 -6.78137270E-07  8.19394898E-07 -1.11775857E-06 -2.37866732E-06
  5.81980327E-07 -1.93332823E-05  7.40897054E-06 -1.52446314E-08 -1.51609770E-05
  1.73389478E-06  3.18720417E-06 -2.70621415E-07  3.28508896E-06  5.24375360E-07
  2.23033094E-06 -2.17046504E-05 -6.63219220E-06 -2.15702789E-05 -2.84303126E-06
  8.21979218E-06  9.21661967E-06  5.27751179E-06 -5.47110393E-06  1.06477440E-05
 -7.31430912E-06 -2.62576503E-06  2.77460159E-06 -4.47834784E-06 -8.15214089E-07
  1.01116180E-05  5.35767963E-05 -5.20669689E-06 -1.45465619E-05 -1.87585873E-05
 -3.72345424E-05 -5.48500333E-05 -6.76121651E-05 -1.52969722E-06  2.32528666E-05
 -2.72689423E-05 -5.20647394E-05 -7.65510857E-06 -5.09884445E-05  4.79611440E-07
  3.59508756E-06 -5.26991340E-05  6.51696659E-07 -3.23827197E-06  1.37975063E-06
 -1.98744206E-05  6.82570187E-06 -1.26557152E-05 -4.76588758E-06  4.69510482E-05
  1.82451946E-07  2.91289619E-05  6.21325480E-07  1.01564104E-05  2.24838768E-07
 -8.08470880E-07 -2.71992022E-05  1.33895339E-05 -1.60719116E-05  2.06385686E-06
 -7.55155976E-06  1.39276972E-05  1.56250704E-05  2.10044535E-06  3.42155177E-06
  7.07271228E-06  4.66096840E-05  6.99669027E-07  3.06224694E-05 -6.34132048E-07
 -4.04829379E-06  1.81993384E-05 -2.14475096E-06  3.89378068E-06 -2.66079373E-06
  1.10984844E-05  1.42686785E-05 -1.08238411E-05  4.04304745E-07 -1.11627599E-06
  4.74431468E-06 -2.06234073E-05 -1.67093640E-06  1.94564024E-05  7.86899799E-06
  7.82958760E-05 -5.14603535E-04 -3.50741679E-07  5.24773933E-05 -2.85381966E-05
 -2.02010636E-05  5.16870325E-05 -1.26608000E-04 -8.38629201E-05  4.68532537E-04
  1.33821703E-05  4.97789800E-05  1.49931089E-05  1.03947219E-04 -2.24814015E-06
  3.43156263E-06  8.68308072E-05  3.09849787E-06  3.18256062E-06  9.47854617E-06
  1.32446449E-05  6.31104950E-06  2.60422868E-05 -5.73465475E-06  2.01038341E-05
 -2.89107976E-05 -7.78020419E-05 -7.09790452E-06 -8.04335920E-06  7.49313882E-07
 -2.19393489E-06 -4.11262811E-05 -4.34052546E-07  9.46289046E-06 -6.74625500E-06
 -6.56246383E-06  3.11974058E-05  7.45889436E-06  3.74171199E-06  3.20075864E-06
  1.09671160E-06 -6.40349712E-06  3.40525415E-06 -3.92005342E-06  3.28533448E-07
  3.60892653E-06 -1.41247871E-05 -3.03479259E-06 -1.00966570E-06 -1.53925541E-06
  3.27871093E-06 -1.89362914E-05  1.21489264E-05  7.46598936E-07  8.35913260E-06
  1.84672965E-06  1.70422365E-05  1.62861535E-06 -1.28968263E-05 -6.01732631E-07
 -7.86796948E-06  1.72769157E-05  5.15100357E-07  1.20188830E-06 -1.68253887E-06
 -1.82052834E-05 -2.43580208E-05 -2.45735342E-06 -1.70247599E-06 -6.34708920E-07
 -3.62280895E-06  2.46505726E-05 -2.49420593E-06  2.97401901E-06 -1.10821016E-06
 -1.68940747E-06  7.02010765E-06 -1.12638988E-06  6.06826201E-06  4.19447121E-06
  4.21165958E-05 -4.33010401E-05 -5.21767162E-07 -3.55600352E-06  4.51256848E-05
 -2.41601563E-05  1.46922374E-05 -2.23330696E-06  8.88119446E-07 -1.70162218E-07
 -4.13984902E-06  7.43425104E-06 -1.19789395E-08 -2.70800150E-07  6.70029592E-07
  1.98433045E-06  5.70466369E-06 -3.52089144E-06 -1.50122320E-06  3.76315567E-06
 -6.69381498E-07  4.15163098E-06 -8.79985634E-07  1.95954212E-06 -3.31467156E-07
 -1.47817216E-06  1.50354044E-05  7.74469043E-07  3.68328042E-07  4.16158275E-07
 -3.47077031E-06  1.33775546E-05 -9.20218771E-06 -1.19675700E-07 -2.70160743E-06
  1.99274998E-05 -7.79582469E-09 -6.17298357E-06 -6.85577263E-06 -1.09902658E-05
  4.62827359E-06  2.10386744E-05 -5.22184136E-07  1.68646032E-06  2.00651308E-05
  7.11591720E-06 -1.74604783E-06 -3.44914948E-06 -2.01088917E-05  5.31051685E-06
  1.00408968E-05 -1.71089149E-06  5.25290590E-05  3.11335282E-04 -3.07198108E-05
  8.25447533E-06  1.54243127E-05  1.14308825E-04 -2.80188405E-05 -5.76566447E-05
 -3.02446960E-07  2.26502736E-05 -7.00526059E-05  1.18577092E-05 -1.00791384E-06
 -1.78202074E-05  4.27540259E-06 -9.60579265E-06  2.24145767E-05 -3.22184836E-05
 -3.16966085E-04  3.31131860E-04 -5.32121233E-04 -1.88732576E-05  1.29947360E-03
 -8.22206990E-04 -1.82128580E-05  1.91819627E-03 -3.78863036E-07  2.33606227E-05
 -7.07579224E-05  2.03641442E-05  6.07921855E-06 -5.59738704E-06 -7.99491304E-06
 -2.20885284E-05 -9.40226705E-07 -3.16243683E-05 -3.21703235E-04  3.24495877E-04
 -1.20114546E-03 -7.00186090E-04  2.70549709E-04 -1.80828192E-03 -1.01088945E-03
  4.08263226E-04 -1.96017255E-07  2.30824444E-05 -7.44628122E-05  2.05616509E-05
 -7.28717438E-06  1.88781150E-06 -7.71154245E-06  1.57973704E-06 -2.29515995E-05
 -3.31612835E-05 -3.18928097E-04  3.33168836E-04 -1.24478538E-03  5.00233484E-04
 -4.91374831E-04 -1.88376994E-03  7.52434943E-04 -7.16578410E-04 -4.93423149E-07
  2.23595857E-05 -6.56274301E-05  1.35405349E-05 -1.47424617E-05 -8.73804466E-06
  1.53940828E-05  1.91213138E-05  2.00169589E-06 -3.20635127E-05 -3.19135963E-04
  3.25979878E-04 -5.64686620E-04  1.16878501E-03  5.56204439E-04 -8.72986510E-04
  1.75259714E-03  8.35213251E-04  5.39201402E-06 -8.51176082E-06 -1.84596945E-04
  3.88819157E-05 -1.20313968E-05 -1.05555240E-05  1.81780120E-05  3.37252629E-06
 -4.52597405E-05  6.79265660E-06  3.49842495E-05  1.41477308E-04 -9.62973176E-05
  3.22204033E-05  1.36079875E-06 -1.86463912E-04  7.88759863E-05 -1.07004863E-04
 -6.29587946E-06  2.43735929E-05  2.08671770E-04 -4.06667190E-05 -1.04392894E-06
  2.54598599E-05 -2.46501344E-05 -1.10759169E-04  8.45580544E-05 -2.25914985E-05
 -2.83471821E-04  2.24995573E-04  1.24737257E-04 -1.10218396E-03  6.33083146E-04
  3.77964453E-04 -1.57047803E-03  7.96817435E-04  9.35489932E-05 -4.42044019E-04
 -8.87966697E-04 -2.53815335E-04  1.25640355E-04 -2.19822665E-04 -4.96180834E-04
  2.39851429E-04 -6.00002160E-04  9.10136135E-05 -4.33911027E-04 -8.18146303E-04
 -2.78040974E-05 -4.43994436E-05  3.43076344E-04  3.50769370E-05 -1.28902952E-04
  7.55544629E-04 -6.51261488E-06  2.02048582E-05  2.20517505E-04 -3.27777138E-05
  1.93825721E-05  2.86545472E-05  3.51503282E-05  7.71690930E-05  1.06814653E-04
 -2.19990321E-05 -2.86355558E-04  2.28087486E-04  6.94296739E-04  5.87461271E-04
  8.88527252E-04  1.17166380E-03  7.38683631E-04  1.14625011E-03  5.33865350E-06
 -8.62140158E-06 -1.84962096E-04  3.40808367E-05 -1.61208483E-05 -1.73441283E-05
  3.64413246E-05  2.53102160E-05 -1.33993963E-05  4.17546045E-06  4.42086348E-05
  1.72101799E-04 -7.47374047E-05  5.21667049E-05  4.40990203E-05 -7.73417151E-05
  1.96215804E-04  8.16780705E-05 -6.56665184E-06  2.00737803E-05  2.21456128E-04
 -4.73807086E-05  4.72862631E-06  7.40102988E-06 -9.02759326E-05 -5.51310836E-05
 -8.73862785E-05 -2.37936914E-05 -2.87921382E-04  2.36674134E-04 -5.19019668E-04
 -6.50844017E-04 -1.00697182E-03 -4.97379534E-04 -9.66649762E-04 -1.47671111E-03
  9.21706415E-05 -4.36338991E-04 -8.61091503E-04 -3.99990545E-05  3.34867240E-04
  1.07014816E-04  3.80774631E-05  7.64937445E-04  2.27123741E-04  9.19837109E-05
 -4.42038623E-04 -8.44928461E-04 -2.38461986E-04 -2.66809484E-04  1.72013858E-05
 -4.60956095E-04 -6.54431073E-04 -1.97764544E-05  3.43145104E-05 -5.59716516E-05
 -4.62192360E-04 -1.07593731E-04  2.92785791E-05  4.83524559E-05  7.96557528E-05
 -1.60288839E-05 -3.46661207E-05  1.01909012E+00 -4.66878692E-02 -5.86262591E-02
  1.99003904E-04 -6.28303947E-05 -4.65212128E-05  9.17843570E-04 -2.79804524E-04
 -2.95655276E-04  5.38637843E-06 -9.56110716E-06 -1.83751910E-04  3.23870359E-05
 -8.14539367E-06 -2.14172993E-05  4.86341322E-05 -1.45499791E-05  1.44827296E-05
  3.70205184E-06  4.56382243E-05  1.72674073E-04 -7.81755887E-05  2.03242367E-05
  6.56956816E-05 -8.78713122E-05 -1.84670311E-06  2.33579842E-04 -6.64349799E-06
  2.04513075E-05  2.24729656E-04 -4.07199852E-05  2.40994648E-05  1.10173111E-05
 -3.14362196E-05  1.22001700E-04 -4.79324125E-05 -2.41715173E-05 -3.01427381E-04
  3.04999452E-04  6.51504510E-05  1.04215721E-03 -7.24676596E-04  3.15181862E-04
  1.50897223E-03 -1.17085246E-03  5.63708648E-06 -8.09565666E-06 -1.99480092E-04
  3.76525285E-05 -3.98144565E-06 -1.54997213E-05  2.33578688E-05 -3.48677795E-05
 -2.73088590E-05  5.05498899E-06  4.17776281E-05  1.54793513E-04 -9.42012362E-05
 -5.50780294E-06  3.01943033E-05 -1.99142196E-04 -1.38192632E-04  4.06283447E-05
 -4.28828902E-05  2.52706249E-05 -1.88188724E-04 -1.02615780E-05  3.40491531E-06
  4.63083846E-06 -3.77573122E-04  1.26061198E-04  1.54565820E-04  2.43110933E-05
 -1.35003726E-05 -1.47756032E-05  5.66705435E-06  1.07028043E-05 -1.93192745E-06
 -1.19471848E-05  6.83265293E-06  6.25684816E-05  1.44905460E-04 -4.63057038E-05
 -1.52158052E-04  9.95486068E-05  5.68271752E-04  1.60855870E-04  2.42963214E-04
 -1.77121439E-03  4.77219903E-04  8.27398778E-04  2.73861760E-03 -7.41061327E-04
 -1.22497469E-03 -4.03104293E-04  1.09069898E-04  1.80457966E-04  2.16637413E-04
  5.37551634E-04 -1.42712445E-04 -5.37128371E-04  3.10786327E-04  8.29106913E-04
  2.08723213E-03 -5.67647916E-04 -2.09336744E-03  1.20581819E-03 -1.49639543E-04
  1.80378226E-05 -1.87309100E-04 -8.36618017E-06 -7.03474218E-06  7.23312188E-05
 -6.61364701E-04  1.96345607E-04  2.49961720E-04  7.86042252E-05 -3.46603776E-05
 -2.73646038E-05  5.69653292E-05 -5.33692325E-06 -1.04667320E-05 -9.45649895E-06
  1.34510049E-05  3.69886948E-04  2.94530986E-04 -2.15706534E-04  3.63143533E-06
 -8.13129642E-05  1.11556311E-03  1.24908058E-04  4.81663657E-04  5.73022021E-04
 -4.48985497E-04  1.64782718E-03 -2.24574120E-03  1.02939094E-03 -1.64748859E-03
  2.66259976E-04 -1.12893893E-04  1.89767092E-04 -3.86924336E-04 -5.47963702E-04
  2.87391875E-04  7.53788490E-05  5.58022668E-05 -1.66863475E-03 -2.21211035E-03
  1.22276817E-03  1.56357986E-04  3.39437183E-04 -1.47900275E-04  1.78767446E-05
 -1.98795669E-04 -5.29781175E-05 -5.17299210E-05  5.00916409E-06 -6.10952052E-04
  2.22121184E-04  2.93813391E-04  8.61699408E-05 -3.70500521E-05 -2.60743197E-05
 -1.99554702E-05  1.93241148E-06 -9.24377610E-06 -3.23598984E-06  5.54686163E-05
 -2.53590193E-04  4.13045241E-05  1.05217944E-04 -3.55853814E-04  2.72736775E-04
  1.06199056E-03  1.72338035E-04  2.82038557E-04 -6.44083947E-04 -1.72229352E-03
 -2.30515350E-04 -4.62895055E-04  3.00396872E-03  1.17377741E-03  4.74480895E-05
 -2.85986485E-04 -1.53734099E-04  2.33528379E-04 -1.90251103E-04 -1.64938176E-04
  6.37013408E-04 -3.05359469E-04  1.03799078E-03 -7.05469838E-04 -8.14214756E-04
  2.59134276E-03 -1.27833010E-03 -1.44437860E-04  2.17561230E-05 -2.42280917E-04
 -5.52703475E-05  2.63978884E-05 -4.14472570E-05 -5.97284436E-04  1.90921842E-04
  3.25070059E-04  6.44572355E-05 -4.70813822E-05 -4.76693692E-05 -2.00095385E-06
  4.88446307E-05 -1.95050371E-05  1.18754111E-05 -1.82489681E-05  3.54075038E-04
  3.08319290E-04 -1.99545812E-04  3.82804680E-05 -8.51046013E-05  1.04123505E-03
  2.05957003E-04  1.39246093E-04 -7.10629111E-04  5.02320430E-04 -1.65919877E-03
 -3.79152561E-04 -4.08668096E-04  3.45452269E-03  1.24241593E-04  8.47404991E-05
 -3.54700064E-04 -6.24932659E-04 -4.17329739E-04  2.76005282E-04  1.35885304E-04
 -2.19896447E-05 -2.64614201E-03 -1.67063954E-03  1.22116111E-03  5.19451855E-04
 -6.61528014E-05 -1.40645959E-04  2.89669970E-05 -2.82345269E-04 -1.00959225E-05
  7.15763850E-05  2.46717444E-05 -6.09682854E-04  1.75636932E-04  2.84414129E-04
  2.79218404E-05 -3.79109610E-05  6.30105036E-06 -1.34539874E-05  4.34695260E-06
  2.92387945E-05 -4.90078191E-05 -1.33201685E-05 -2.55000669E-04  4.51604940E-05
  1.43891783E-04 -3.71541549E-04  2.52510271E-04  1.07966265E-03  1.71088126E-04
  2.50961708E-04  5.29125728E-04  1.73116736E-03  2.94673161E-04 -2.29341694E-03
 -2.33297262E-03  3.05179657E-04  2.65609094E-04  2.42772478E-04 -1.03372224E-04
  2.56052494E-04 -1.93171127E-04 -5.99756086E-05  4.84888699E-04 -5.04091287E-04
  1.13913210E-03 -6.89809604E-04 -2.47555024E-04  2.03022110E-03 -2.15216527E-03
  2.89717532E-07 -4.10828772E-06  1.60476631E-05 -5.00457750E-07  1.81637058E-06
  2.96703636E-06 -1.08375517E-05  1.45591560E-06  2.70226048E-07 -1.01099854E-06
 -1.68764493E-05  1.12188649E-04  1.79022245E-06  1.56601732E-05 -8.58120851E-06
 -6.30808964E-05 -1.32642526E-05  2.39212430E-05  3.85103111E-07  9.35231905E-06
 -2.88283230E-05  5.12826882E-06  2.31286523E-05  7.96220600E-06 -9.32441865E-07
 -5.60331155E-06  8.98650493E-06 -4.25795933E-06  2.19504380E-05  6.62850689E-06
 -5.81723177E-06 -1.47123443E-05  5.04320251E-05 -9.91797333E-07  1.50299180E-05
  3.53775750E-06 -1.13459988E-05  1.90950601E-05  5.92039751E-06 -1.33004813E-05
 -7.28030074E-05 -4.39496355E-05 -1.88596915E-05 -6.95632437E-05  5.83410707E-06
 -2.00356966E-05 -8.35947145E-06  4.54562045E-05 -4.40459240E-07 -6.41825145E-06
 -9.14389253E-06  2.07312662E-06 -3.59891735E-07 -9.08759318E-08 -7.84688310E-06
 -2.33365482E-05 -6.30230630E-06 -8.11326246E-07  2.33974765E-05 -8.28082561E-08
  2.87581359E-05 -9.02672637E-07  1.60395156E-05 -1.56755740E-07 -2.20456517E-06
  3.42239799E-06 -2.93550966E-08 -5.50438781E-07  6.26623231E-07  3.27067642E-06
  6.38931601E-06 -1.81513648E-06 -8.39396988E-07  6.78713518E-06 -1.34908097E-07
  4.33967770E-07 -3.44912875E-07  3.74383855E-07 -4.15982266E-07 -8.47568377E-07
  2.21457677E-05  3.22701138E-06  1.28652383E-07 -2.23369005E-06  8.84112856E-06
 -1.50418467E-05 -1.97861531E-06 -6.27931771E-08 -1.02091061E-05  1.21274331E-06
 -2.10585946E-05 -3.83553795E-07  1.54839423E-05  3.04755988E-07  3.50527388E-06
 -3.95026366E-05 -1.00421878E-06 -5.74806459E-08 -1.35076988E-06  1.05614335E-05
  2.14274980E-05  1.42194959E-05  2.67042862E-06  5.53183853E-06 -1.19486311E-06
  2.41645497E-05  1.43229787E-06  1.63589553E-05 -2.21138195E-06  2.16216513E-06
  8.70170014E-05  6.20993847E-06  6.48820035E-06  3.82920108E-06  1.35255115E-05
  2.28622703E-05  1.25521457E-05 -2.59144981E-05 -8.06298425E-05 -6.78055799E-06
 -6.82872018E-06 -5.57915121E-06  1.84552816E-05  7.70672800E-06  7.87570921E-05
 -5.05105722E-04  3.58742923E-06 -4.72186927E-05  3.35852822E-05 -5.48051519E-05
 -1.28050978E-04  1.72154052E-05  1.50498127E-05  1.03115228E-04 -8.40411423E-05
  4.58882992E-04  1.31353541E-05  4.61840582E-05 -1.25333698E-06 -2.38985439E-06
  1.43308593E-05  6.88639132E-06 -4.89663718E-07  3.48191478E-06 -4.62251450E-05
  4.65014028E-05  4.00600096E-07 -3.83808401E-06  4.59687324E-05 -2.41629400E-05
  5.82142127E-06 -2.37654391E-06 -2.79343451E-06  1.54169776E-07 -1.35402970E-06
 -2.50336135E-05 -1.31002967E-05  1.51215875E-05 -1.60280174E-06  2.87381811E-05
  8.31007759E-08  6.23714734E-06  6.85281402E-06  4.75233733E-05  2.14193267E-07
  3.26592809E-05  2.46744080E-06 -1.40368140E-06  4.53048803E-07  3.46876638E-06
 -5.47952095E-05 -9.83701891E-07  3.11156533E-06 -1.59537788E-06  5.35389368E-06
 -2.42225508E-05 -1.12963493E-05  6.82376454E-07  1.01424378E-05 -5.36325507E-06
  4.92840144E-05  9.25540524E-08  3.16129548E-05 -1.98626824E-07 -4.49689656E-06
  7.83906377E-06  5.64808106E-07  6.21909810E-07 -2.27956433E-07 -2.25798509E-07
 -4.60254842E-06  6.15801004E-06 -9.65760338E-07  2.86435104E-06 -1.50703297E-06
  3.81790119E-06 -8.37320915E-07  4.06080441E-06  2.45633091E-08 -1.72719522E-06
 -2.64877778E-06 -2.91600427E-07 -1.39607378E-07  8.15145116E-07  1.02987781E-06
  5.96671804E-06 -1.25832805E-06  1.10152372E-07  1.73128291E-06  1.28636373E-06
  8.08309482E-06  6.96137169E-08  5.68857588E-06 -4.82639164E-07 -8.80987052E-06
  8.27873097E-06  1.73456095E-06  1.06876131E-06 -1.74473510E-07 -1.62170515E-05
 -2.45625760E-05  2.07518788E-06 -1.46679838E-06 -1.37038073E-06 -3.20017557E-06
  2.36459008E-05 -1.56495858E-06  3.06740787E-06 -6.44564751E-07 -4.28608748E-06
  1.99833301E-05  1.12871446E-06 -4.82635145E-06  6.06838637E-07 -4.43794544E-06
 -1.12411587E-05  1.86185178E-05  3.07462804E-07 -2.13529516E-07  5.04979662E-06
 -2.07762589E-05 -1.41663100E-06  1.74386408E-05  7.37279973E-07 -1.80582551E-06
 -3.98116794E-05 -4.33237112E-07 -9.35846174E-06  5.90892124E-06  2.45311204E-05
 -1.45488941E-05  1.81561383E-05  1.16426037E-06 -7.28700447E-06  3.48955103E-06
 -3.56551716E-06  3.62621533E-06  3.23310873E-06  1.02849799E-07 -7.61416543E-06
  3.11617140E-05  1.14640621E-07 -4.45161052E-06 -1.79330738E-06 -1.92366018E-06
  2.60434771E-05 -4.10996246E-06  2.09645467E-07 -2.59245841E-06  1.11260324E-05
  1.02868808E-08  1.60148364E-06  3.07484094E-06  4.67195092E-06 -6.33885500E-07
  8.67373443E-06  6.00597124E-06 -1.67308525E-05 -3.07565279E-05  2.02191908E-05
 -1.32009007E-05  4.27644801E-05  3.11615424E-05 -3.15776867E-05  1.62473044E-04
  6.00885769E-06 -1.70368795E-05 -3.03184051E-05  1.34178336E-05 -1.15650973E-05
  4.54873494E-05  8.75237253E-05 -5.03420595E-05  1.37683006E-04  2.41530385E-05
 -7.56783028E-05 -4.21585917E-04  2.18182200E-05 -3.67144467E-06 -1.96588953E-05
  9.24373546E-05 -5.33168167E-05  1.20919886E-04 -6.27964859E-05  2.34681369E-04
  5.55202065E-04 -1.12909739E-04  6.88472767E-05 -1.73386099E-04 -3.40515435E-04
  2.04325025E-04 -5.82103895E-04 -2.38182843E-05  1.20901986E-04  1.98406123E-04
  7.18519364E-05 -3.97611660E-05 -7.26163054E-05  1.90478271E-04  2.00203006E-05
 -1.25154441E-04 -2.37934494E-05  1.17676816E-04  2.07141434E-04 -9.22938308E-05
  5.38845315E-05  1.74559928E-05 -2.31071435E-04  1.04693887E-05  3.20798680E-05
 -6.59690702E-05  2.49110639E-04  5.80251085E-04 -2.80941766E-05  3.96536098E-05
 -2.20769678E-04 -1.47826458E-04  1.55080414E-04 -7.01556073E-04  2.41350154E-05
 -7.43560138E-05 -4.26378541E-04 -2.64840159E-05  8.93709863E-06  2.82888106E-06
  1.85726184E-05 -3.21567628E-05  1.64855480E-04 -2.41219699E-05  1.22059439E-04
  2.01649447E-04  8.59481823E-05  5.60355813E-06 -6.49883124E-05  1.53807226E-04
 -8.33552034E-05 -1.37732324E-04 -2.41768400E-05  1.20008247E-04  2.06206038E-04
 -1.08810504E-04  8.89661482E-06  1.18927991E-05 -1.94817666E-04  1.17922295E-04
  5.05402749E-05  2.48296035E-06 -1.06729629E-05  2.02687591E-05 -1.09463942E-05
  4.02135855E-06 -7.56767060E-07 -9.53392617E-05  2.49558078E-05  4.13542954E-05
  1.40993916E-04 -8.95673128E-04 -1.33490461E-03 -5.31401205E-04  1.32746547E-04
  3.04140503E-04 -3.04029366E-04  4.60273324E-05  3.88302756E-04 -2.25402331E-05
  9.26856156E-05  2.44577365E-04 -3.80291598E-05 -5.22709800E-06 -7.38886307E-05
 -9.79554747E-05  3.10914697E-05 -1.27464793E-04  7.41645378E-05 -6.34843214E-04
 -9.21952208E-04 -9.43605135E-04  8.33377400E-05  2.94013818E-04 -1.21984409E-03
  9.94646761E-05  3.20275646E-04 -1.98025523E-05  4.02892897E-05  4.18208921E-04
 -4.89201597E-06  2.52790618E-06 -8.76804038E-06 -5.29763511E-05  4.24047623E-05
 -1.47687257E-04  1.02018813E+00 -4.98156179E-02 -6.30981369E-02 -1.48960456E-04
  4.29303724E-05  5.10194865E-05  1.35772623E-05 -5.47792009E-05  2.57925586E-04
 -2.19376882E-05  9.02391065E-05  2.44758221E-04 -1.97659713E-05  4.38253275E-05
 -6.32976509E-05 -7.79803084E-05  6.41306871E-05 -1.22792757E-04  7.31865026E-05
 -6.30477851E-04 -9.25419291E-04 -8.35357783E-04  4.28048612E-04  3.47140986E-04
 -1.06656547E-03  5.73888584E-04  3.85033233E-04 -1.91131653E-05  8.54536814E-05
  1.17828625E-04  4.38754916E-05 -4.02626806E-06 -8.20444941E-05  1.44045193E-04
 -3.04451991E-05 -1.46124337E-04 -1.92867672E-05  8.44029937E-05  1.21882125E-04
 -8.53789907E-05  3.51724323E-05 -1.99350153E-05 -1.97709369E-04  7.07840429E-05
  8.66283626E-06  7.75618729E-05 -6.39755515E-04 -9.76305447E-04  8.78177927E-04
 -4.94561826E-05 -4.47319627E-04  1.09885690E-03 -4.68276360E-05 -6.09907509E-04
 -2.21459641E-05  9.00899289E-05  2.46217728E-04 -1.67818135E-05  4.61805798E-05
 -6.63541446E-05 -1.09995274E-05  4.76275719E-05 -1.49907190E-04  9.31669075E-05
 -3.97875494E-04 -9.48575590E-04  6.45422742E-07 -1.61872565E-04  9.66718544E-05
 -2.97531252E-05 -1.73047557E-04  2.80410007E-05  9.28192518E-05 -3.97554129E-04
 -9.29381598E-04  9.12701534E-05  9.43195605E-05  1.37921656E-04  9.08095813E-05
  1.57962495E-04  8.76164431E-05  9.94568418E-05 -3.89046795E-04 -8.26595284E-04
  2.94840881E-04 -1.27321394E-04  1.91134705E-04  6.45573849E-04 -2.83357924E-04
  3.09342377E-04  9.76648545E-05 -3.88150779E-04 -7.84834587E-04 -7.65027035E-05
 -2.93944107E-05  3.57222538E-04 -2.65444581E-04 -2.37600175E-05  7.00984497E-04
  1.43215713E-04 -9.01429441E-04 -1.35940621E-03  5.68651098E-04 -1.63797396E-04
 -2.11379594E-04  4.55309221E-04 -1.71115788E-04  2.98526976E-05  2.44724205E-06
 -9.91916164E-06  1.51743029E-05  7.05994558E-06 -1.41094152E-06 -8.85052088E-06
  9.52595489E-05 -2.39993150E-05 -4.68917519E-05  7.53773963E-05 -6.33764156E-04
 -9.90583261E-04  7.77118325E-04 -3.77232978E-04 -5.19148791E-04  9.63192429E-04
 -4.24139406E-04 -7.30982631E-04 -2.26937302E-05  9.04993796E-05  2.56466506E-04
 -3.39272042E-05 -8.50826269E-06 -7.61863582E-05 -2.58313249E-05  1.59664566E-05
 -1.66847714E-04 -1.94062621E-05  8.57999710E-05  1.29170912E-04  4.77200983E-05
 -5.48128274E-07 -7.74443579E-05  1.36739014E-04 -2.44077852E-05 -1.46022969E-04
 -1.97280090E-05  8.58432562E-05  1.28739636E-04 -8.71017402E-05  2.86454384E-05
 -2.04660115E-05 -1.94538060E-04  6.08103655E-05  7.15346912E-06  1.18625962E-04
  1.23257430E-04  1.97411770E-04  4.44320234E-05  5.90292497E-06 -1.22095893E-04
 -2.96834452E-04 -8.07494699E-05  1.23300923E-03  8.58485865E-06  1.82892802E-05
 -2.03530836E-04 -1.33708942E-04  2.47511343E-04 -5.21023838E-05 -1.29499952E-05
 -3.62594939E-05 -6.37399160E-04  9.03875823E-04 -1.25856194E-04 -1.05786670E-04
 -6.58793751E-05  1.09474618E-04  1.17169290E-04  2.04921250E-04 -1.09187837E-04
  4.36992391E-05 -4.62641019E-05  1.00464112E-03 -4.48556502E-04  6.61246894E-04
 -1.45556970E-04  6.49672360E-05 -9.56946322E-05  1.92791033E-04 -8.88014004E-05
  6.28825312E-06 -1.39610296E-04  1.24590200E-04  6.50308688E-04 -4.28459087E-04
  9.59161337E-05 -6.10536426E-04  5.48757222E-04  6.56066590E-05  5.00569306E-05
  7.90742534E-06  4.05872115E-05 -5.46876065E-06 -5.60131795E-05 -2.63183286E-04
  3.90456899E-05  3.47898829E-04 -1.93744975E-05  1.46471530E-05 -1.45392948E-05
 -9.97800980E-05  5.11809466E-05  1.41905497E-05 -2.80645184E-05  1.34097077E-05
 -4.16833223E-04  3.71659033E-04  5.84057238E-06 -1.23155028E-04  2.53044742E-05
  9.72647807E-04  1.83754336E-03  8.42169275E-04 -4.28755569E-03  1.14797691E-03
  1.97529043E-03  6.56264462E-03 -1.78073116E-03 -2.70849616E-03 -9.62317202E-04
  2.50686137E-04  4.52288864E-04  6.51634349E-04  2.13825389E-03 -5.92360769E-04
 -1.75334137E-03  9.25392691E-04  1.22304791E-03  5.40294012E-03 -1.56321536E-03
 -3.42506652E-03  1.59775798E-03 -2.69629286E-04 -2.92625298E-04 -1.39696417E-04
 -2.08946971E-04 -2.56909267E-04  2.48017320E-04  1.07260865E-03  7.60672611E-05
 -1.47968750E-03 -8.15414162E-05 -3.16050356E-05  1.84396545E-04  7.77691041E-05
 -2.94913732E-04 -3.29504183E-04  1.19412093E-04  2.63806082E-04  2.67896833E-05
 -7.38428880E-04 -1.01860560E-03  5.25332573E-04  7.30032262E-04 -2.45535505E-04
 -2.86324019E-04 -1.62412707E-04  3.56956590E-04  1.44886777E-04  1.34144234E-04
 -1.78357744E-03  3.83951641E-04 -3.15465486E-04  1.99149698E-04 -4.65698162E-05
  3.00272292E-05 -1.42020189E-04  2.06394216E-04  9.01066300E-07  4.12571361E-04
  2.24297678E-04 -2.63679135E-04  3.86608161E-04  1.72505271E-05  1.25047886E-03
  8.15870414E-04  9.07249199E-04  1.81818814E-03  9.94899277E-04  4.26017496E-03
 -1.13868638E-03 -2.01185146E-03 -6.40586849E-03  1.60188663E-03  3.39926143E-03
  1.03347881E-03 -2.18288527E-04 -4.78611148E-04  1.05560452E-03  1.76829669E-03
 -5.35296551E-04 -1.94067769E-03  1.14055766E-03  3.21067013E-03  3.50396785E-03
 -1.31967490E-03 -4.35356192E-03  2.63060805E-03  6.56444033E-05  4.88789703E-05
 -9.00941258E-06 -6.42420838E-05  2.17770136E-05 -5.58273040E-06  4.04430895E-04
 -1.56415799E-04  3.23830871E-05 -1.01640647E-05  2.83505628E-05 -2.35587438E-05
  7.93184990E-06 -5.79001690E-05  3.31090655E-05 -6.94763774E-05  6.54397032E-05
  1.93543858E-04 -2.18820376E-04  9.75334281E-05 -3.61257294E-04  3.23051620E-04
 -2.40961607E-04 -3.00473696E-04 -9.33948212E-05 -3.98128711E-05  2.49343092E-04
  3.21260616E-04  8.94934893E-04 -3.78043142E-04 -1.63179211E-03 -7.21862441E-05
  5.18388500E-05  1.64022277E-04  2.73989769E-04 -1.21023567E-04  3.78493236E-04
 -1.02294519E-04 -2.04799413E-04  6.33582191E-04 -2.07606601E-04  1.18677397E-03
 -2.45902114E-04 -7.49818070E-04 -2.46117848E-04 -2.89269302E-04 -1.30324136E-04
  1.87660071E-04 -3.60019120E-04  5.56901422E-05 -1.66384096E-03  8.94386117E-04
 -2.90512263E-04  1.77918023E-04 -1.12491694E-04  3.31863956E-05 -1.70151828E-04
  4.50302439E-05 -6.32479263E-05 -1.51033319E-04 -4.82954187E-04 -3.39669403E-04
 -9.24847913E-05 -1.33417850E-04 -5.17926055E-04 -1.43877721E-03  3.42963207E-07
 -2.91953317E-06 -4.24251295E-05 -6.96240397E-06 -1.42425366E-06  3.77078624E-06
 -8.24167860E-05 -4.14069277E-05  2.44771736E-05 -8.10042472E-07 -7.12889368E-07
  2.32160491E-05 -3.99852893E-06  8.71519638E-07  8.92254794E-07 -1.12576440E-05
  7.68926556E-06  3.01265532E-06  1.58716217E-06 -4.50549512E-06 -2.03608186E-05
 -3.94757205E-06  1.35327155E-06  9.06158166E-06 -2.89650830E-06  1.31832638E-05
 -1.07109351E-05  4.36756494E-07 -4.78481917E-06 -4.29857609E-06  1.15960772E-05
  9.08774370E-06  1.45013090E-05  2.10615842E-06 -1.00711313E-05 -4.63162075E-05
  5.24316792E-06  3.39525992E-06  3.24879972E-06  5.71139130E-06 -5.83234606E-06
 -8.18902854E-06  2.09414041E-05  5.98189580E-05 -1.84834890E-06  4.31180598E-06
 -1.74811871E-06  1.48866262E-05  1.20297940E-06 -9.46705149E-07 -2.43265618E-05
  2.29416445E-06 -5.93618021E-07  2.49037858E-06 -5.62150367E-06 -4.79004643E-06
  2.55069178E-06  8.44076845E-07  9.39417519E-06  2.65436483E-06  2.28793067E-05
 -7.52476992E-07  2.35102695E-06 -2.18492129E-07 -4.33864517E-06  8.62060817E-06
 -9.59666057E-07 -1.51363417E-06  7.26992782E-07  5.41429333E-06  1.19916696E-05
 -7.34588829E-06 -1.73172892E-06  1.04262984E-05 -8.29310112E-07  5.44031791E-07
 -8.30485711E-07 -1.61473198E-06  1.16565615E-06 -2.69479554E-06 -3.28870140E-05
 -5.67587704E-06  7.82625270E-06 -5.73010176E-06 -3.82058367E-06 -2.67736014E-05
 -7.55115677E-06  3.20172615E-06 -1.07258507E-05  8.31197211E-06  4.64235429E-05
 -4.59060769E-06  2.62314369E-05 -5.74056560E-07  2.63452836E-06 -3.74985373E-05
  2.31037899E-06 -2.21516107E-06  9.29417239E-06  2.42757145E-05  4.97567429E-05
  1.10267741E-05  1.52284686E-06  1.45304772E-05  6.37999251E-07  1.34159271E-05
  6.68902501E-06  2.06911523E-05  5.41303963E-07  3.47564830E-06 -1.14876599E-05
  8.51796527E-07 -2.37134106E-06  4.47001943E-06  8.30940590E-06 -1.93710107E-06
  8.39794769E-06 -6.60426816E-06  6.61953383E-06 -2.24130009E-07 -4.81280511E-06
 -4.07477474E-06  6.21193316E-06  9.51021164E-07 -3.41529293E-06 -3.63296704E-05
 -1.15272821E-05 -2.25956535E-07 -6.50420843E-06 -2.03890769E-05 -1.65149970E-05
 -1.65532177E-05 -2.35864208E-06  1.03542722E-05  7.94303889E-06  4.28211107E-05
 -3.32376944E-06 -1.37772862E-05  2.30097940E-08  1.68740917E-06 -6.25544063E-06
  2.81835075E-06 -9.14966269E-07  1.12046539E-06  4.77243071E-06  6.56781603E-06
 -4.34082195E-06 -4.13869741E-07  6.21141635E-07 -5.23344880E-06 -5.32108487E-06
 -2.00715658E-06  1.24760206E-05 -1.25930604E-06  1.76334937E-05  3.24558820E-04
  2.47066282E-05  7.91584450E-06  4.26105430E-05  1.83632431E-04  7.12919024E-05
  9.80882588E-05 -9.97144290E-05 -4.38295923E-04 -1.65261117E-05 -5.46757348E-06
 -1.87468309E-05 -2.12049248E-04 -5.59016081E-07 -5.09293625E-06 -4.54299059E-05
 -1.38064051E-05  2.76149957E-05  1.42912484E-05 -9.68767631E-06 -2.38221162E-05
 -1.35024035E-06  2.85033697E-06  2.43699976E-05 -8.85879601E-06  1.49730369E-05
 -1.05025442E-05  1.56457998E-05 -3.54579658E-07  2.18694056E-06  3.20773322E-05
  4.58653211E-06 -3.61756471E-06  9.03779929E-06  4.94662691E-07 -7.38187173E-06
  1.81280936E-05  6.67049466E-07  1.18730027E-05 -1.41530585E-06 -4.92885419E-06
 -3.52210730E-06  2.12580742E-07  1.80280241E-07 -2.61193745E-06 -3.33241367E-06
 -1.13529083E-06 -3.30483416E-07  4.68391740E-07 -3.30419179E-06  1.59327036E-05
 -1.22468456E-06 -1.26987888E-07  2.20849147E-06 -6.78884471E-07  1.49185429E-05
 -7.94326402E-07  1.32432716E-05 -1.01968381E-07 -4.15576574E-06  3.78274315E-07
  7.86202618E-07  8.24776774E-07  2.27136183E-06 -5.91375580E-07 -1.51597066E-06
 -1.97496348E-06 -9.31567557E-07  2.76948500E-07 -9.22311991E-07  1.32673829E-06
 -1.14537204E-06  1.75710661E-06  1.38759253E-06  6.47326839E-06 -4.05687157E-05
  1.18658766E-06  7.03892241E-06 -1.23016540E-05 -2.17642538E-05  4.12909405E-05
  8.57525247E-06  2.69671156E-06 -2.58011072E-05  1.97003128E-05  6.04170344E-05
  3.39609489E-06  3.41492472E-06  2.50331236E-08 -1.16885570E-06  1.18241217E-06
 -2.59236284E-07 -1.05815559E-06  2.57537242E-07  6.88673556E-06  1.27083146E-06
  2.58412039E-06 -1.67907726E-07 -3.60776004E-06  1.81028786E-07  1.09027182E-06
 -4.94070053E-07  2.41842537E-06 -2.04582284E-07 -4.58616308E-06  2.03502046E-05
 -7.73793646E-07 -2.03959717E-06 -4.41142024E-08  4.12925740E-06  7.71117518E-06
  1.37009985E-05  1.57953313E-06 -5.19071921E-06 -2.00924540E-05  5.03357601E-06
  2.30882610E-06 -6.94468364E-06  3.58899168E-05  1.72704169E-05 -2.40346157E-05
  6.05899910E-06 -1.79777986E-05 -2.79921030E-05 -1.41692288E-05  1.17010693E-05
 -4.50874625E-05 -8.37001813E-05  4.91793067E-05 -1.36466299E-04  5.97651436E-06
 -1.58554944E-05 -3.24113550E-05 -2.11108241E-05  1.37211090E-05 -4.25297879E-05
 -2.67906700E-05  2.99880109E-05 -1.62081049E-04 -6.22119799E-05  2.32227830E-04
  5.51066690E-04  1.10498952E-04 -6.53222104E-05  1.73159631E-04  3.36304895E-04
 -1.96421623E-04  5.76211854E-04  2.39756181E-05 -7.59139723E-05 -4.14476854E-04
 -2.31611275E-05  3.11452334E-06  1.97534023E-05 -9.43156751E-05  5.57597298E-05
 -1.14954211E-04 -2.39079911E-05  1.21088254E-04  1.98743835E-04  9.32599330E-05
 -5.48403776E-05 -1.71085110E-05  2.25957205E-04 -6.74405441E-06 -3.62366181E-05
 -2.35400416E-05  1.18788861E-04  1.98638402E-04 -7.11490764E-05  3.88029528E-05
  7.29829081E-05 -1.91601288E-04 -2.41703663E-05  1.22569888E-04  2.41857074E-05
 -7.53012631E-05 -4.24445381E-04  2.71093990E-05 -9.06128318E-06 -2.52939440E-06
 -1.89847734E-05  3.21730273E-05 -1.63133871E-04 -6.76019455E-05  2.53660946E-04
  6.10060515E-04  2.30323889E-05 -4.27051364E-05  2.22934835E-04  1.34691023E-04
 -1.55826838E-04  7.12620282E-04 -2.38849353E-05  1.20800074E-04  1.98422419E-04
  1.09006067E-04 -9.97647794E-06 -1.04961503E-05  1.89914040E-04 -1.19654429E-04
 -4.67360099E-05 -2.39695705E-05  1.21432410E-04  1.99952506E-04 -8.45651838E-05
 -5.51792375E-06  6.40872672E-05 -1.53716332E-04  7.81389032E-05  1.39701086E-04
  1.40835205E-04 -8.94835294E-04 -1.33085658E-03  5.32396984E-04 -1.34838749E-04
 -3.04268328E-04  3.07106035E-04 -5.08864674E-05 -3.88594505E-04  2.44331211E-06
 -1.05635134E-05  1.97538305E-05  1.11391310E-05 -4.28343784E-06  1.29104355E-06
  9.46862751E-05 -2.54072074E-05 -3.94339068E-05  7.33438388E-05 -6.32648130E-04
 -9.19581058E-04  9.51403985E-04 -8.26165027E-05 -2.93943112E-04  1.23341744E-03
 -9.78974476E-05 -3.09445102E-04 -2.20324986E-05  9.33273047E-05  2.30893182E-04
  3.73968356E-05  4.40314528E-06  7.35610245E-05  9.75867328E-05 -3.54706644E-05
  1.18046152E-04  1.02019298E+00 -4.98207524E-02 -6.31424677E-02  1.51630673E-04
 -3.91141027E-05 -5.29109795E-05 -3.12942969E-06  3.52005163E-05 -2.50369281E-04
 -1.97406811E-05  4.03448869E-05  4.16182351E-04  4.06187601E-06 -2.94034294E-06
  9.15762236E-06  5.03485184E-05 -4.08106280E-05  1.46422367E-04  7.48393908E-05
 -6.33830919E-04 -9.35983319E-04  8.30176645E-04 -4.22084481E-04 -3.44230373E-04
  1.05484741E-03 -5.60728585E-04 -3.83350142E-04 -2.13782669E-05  8.78264954E-05
  2.36241261E-04  2.01249447E-05 -4.27567585E-05  6.09469701E-05  7.99082998E-05
 -6.10247417E-05  1.18772161E-04 -1.92814786E-05  8.51811375E-05  1.19426048E-04
  8.27208541E-05 -3.76073912E-05  2.03648425E-05  2.05426765E-04 -7.36464644E-05
 -5.93500497E-06 -1.97078626E-05  8.59279997E-05  1.37824462E-04 -4.47757816E-05
  2.94978539E-06  8.07503312E-05 -1.40625889E-04  2.45645755E-05  1.35104481E-04
 -2.23283371E-05  9.21383580E-05  2.46096426E-04  1.72777249E-05 -4.62268641E-05
  6.71299117E-05  1.31632762E-05 -4.67487270E-05  1.50590402E-04  7.68607571E-05
 -6.35937194E-04 -9.82192616E-04 -8.81855198E-04  4.77179811E-05  4.56533968E-04
 -1.10313568E-03  5.17159731E-05  6.11103150E-04  9.24677091E-05 -3.96304739E-04
 -9.21900409E-04 -8.92311544E-05 -9.42160690E-05 -1.35110025E-04 -8.32484438E-05
 -1.52671494E-04 -8.41647152E-05  9.38766708E-05 -4.00410026E-04 -9.56278137E-04
 -3.73287254E-07  1.59988486E-04 -9.70235106E-05  3.19692280E-05  1.62479880E-04
 -2.20719788E-05  9.78336092E-05 -3.89352139E-04 -7.85887606E-04  7.80375084E-05
  2.74613434E-05 -3.57265924E-04  2.59884647E-04  2.22560853E-05 -6.98195922E-04
  1.00794368E-04 -3.92759088E-04 -8.44156135E-04 -2.96074597E-04  1.28813344E-04
 -1.93863113E-04 -6.54886051E-04  2.95710024E-04 -3.29040614E-04  2.51958556E-06
 -9.65265137E-06  1.41001573E-05 -7.43635333E-06  7.53682436E-07  8.87708939E-06
 -9.29499988E-05  2.28826468E-05  4.64034939E-05  1.44920312E-04 -9.07464344E-04
 -1.39893096E-03 -5.62574024E-04  1.64756190E-04  2.20036575E-04 -4.58824048E-04
  1.33673778E-04 -1.07901617E-05 -2.25913468E-05  9.17681897E-05  2.54018553E-04
  3.45545868E-05  7.32036138E-06  7.45572834E-05  2.89906159E-05 -1.82203686E-05
  1.61488266E-04  7.82545738E-05 -6.42083763E-04 -1.00322093E-03 -7.75692786E-04
  3.68480735E-04  5.05196299E-04 -9.73356266E-04  4.23760337E-04  6.95838287E-04
 -1.89873035E-05  8.29593051E-05  1.22367232E-04  8.91879902E-05 -2.71915767E-05
  2.19144028E-05  1.94244046E-04 -5.89498129E-05 -7.28492260E-06 -1.89317562E-05
  8.29576713E-05  1.23916865E-04 -4.66733403E-05 -5.05350428E-07  7.81262273E-05
 -1.30454483E-04  2.44161341E-05  1.41614017E-04  1.05637634E-04  1.15969088E-04
  2.04811127E-04  1.09494458E-04 -4.37792491E-05  4.51863661E-05 -1.01291370E-03
  4.49295867E-04 -6.63472646E-04  1.45002854E-04 -6.74587550E-05  1.39170988E-04
  1.94885562E-04 -9.28065882E-05  7.75348037E-06 -1.40334162E-04  1.25737904E-04
  6.39929435E-04 -4.19596331E-04  9.23250735E-05 -6.13530246E-04  5.46756325E-04
  1.19940476E-04  1.22698776E-04  2.23436809E-04 -4.35912513E-05 -7.40275100E-06
  1.23266901E-04  3.02573125E-04  6.85222148E-05 -1.20528683E-03 -4.38840954E-05
 -9.92761906E-06  1.74594284E-04 -1.31011241E-04  2.46971041E-04 -5.09165718E-05
 -1.52367971E-05 -3.80628388E-05 -6.19086747E-04  9.00383882E-04 -1.30171244E-04
 -1.00638151E-04 -6.54759495E-05  9.87155792E-04  1.83444204E-03  8.39302769E-04
  4.28758093E-03 -1.15173544E-03 -1.97600403E-03 -6.53508070E-03  1.83219153E-03
  2.71354378E-03  9.97887736E-04 -2.63811485E-04 -4.70972936E-04  6.46324020E-04
  2.13243421E-03 -5.94067907E-04 -1.74179629E-03  9.27084033E-04  1.21757468E-03
  5.37011466E-03 -1.57757439E-03 -3.39850705E-03  1.61200962E-03  5.66721066E-05
  5.07197393E-05 -6.58532819E-06 -4.11984261E-05  6.07701160E-06  5.48760764E-05
  2.47298637E-04 -1.76477917E-05 -3.57109609E-04 -6.22385363E-06  8.02797952E-06
  2.11188290E-05 -1.00489667E-04  5.12631650E-05  1.70640956E-05 -2.60861675E-05
  1.37389357E-05 -4.11067147E-04  3.59642724E-04  1.36998197E-05 -1.17571654E-04
  2.38279710E-05 -2.39909319E-04 -2.90780831E-04 -1.12907071E-04 -3.57363943E-04
 -1.45373641E-04 -1.32171194E-04  1.80287540E-03 -3.76315259E-04  3.57424937E-04
 -1.76583042E-04  4.37948164E-05 -4.64829157E-05 -1.40857522E-04  2.09551908E-04
  2.97839482E-06  4.15394827E-04  2.26831097E-04 -2.57683925E-04  3.98417189E-04
  4.03479745E-05  1.27127755E-03  8.28072015E-04 -2.70141301E-04 -2.93373022E-04
 -1.61311160E-04  2.09119684E-04  2.57304856E-04 -2.50279174E-04 -1.08505309E-03
 -6.81242587E-05  1.44896384E-03  1.43936675E-04  2.42328738E-05 -1.54060734E-04
  8.12079400E-05 -2.94502185E-04 -3.29000345E-04  1.21889935E-04  2.64142773E-04
  3.94165065E-05 -7.27718604E-04 -1.01255552E-03  5.39003099E-04  6.97418371E-04
  6.36045060E-05  4.62427758E-05  2.70761293E-05  6.43345304E-05 -2.27129296E-05
  7.33134161E-06 -4.13699919E-04  1.43626053E-04 -1.28630818E-05 -1.06422569E-05
 -1.57667718E-05  3.27851973E-05  9.17457527E-06 -5.82534735E-05  3.36646188E-05
 -6.98438826E-05  6.58608741E-05  1.91181686E-04 -2.19299769E-04  8.72068647E-05
 -3.67874354E-04  3.18616785E-04  9.17649573E-04  1.80744807E-03  1.07135868E-03
 -4.25041798E-03  1.15463589E-03  2.02471307E-03  6.34249488E-03 -1.65254012E-03
 -3.43401576E-03 -1.00348000E-03  1.63667816E-04  4.86844408E-04  1.04905208E-03
  1.78390361E-03 -5.43814563E-04 -1.92746496E-03  1.15480269E-03  3.20955278E-03
  3.61972016E-03 -1.37469869E-03 -4.38006093E-03  2.66465518E-03 -2.40247871E-04
 -2.95358393E-04 -9.64950883E-05 -1.88825127E-04  3.61279425E-04 -5.93695595E-05
  1.65321386E-03 -8.82729530E-04  2.71520328E-04 -1.37390896E-04  9.95041741E-05
 -2.41716710E-05 -1.72141011E-04  4.67005554E-05 -6.27113844E-05 -1.48345027E-04
 -4.80029351E-04 -3.51407174E-04 -8.70793418E-05 -1.29662979E-04 -5.12315413E-04
 -1.44614779E-03 -2.63173287E-04 -2.96115275E-04 -1.65562788E-04  3.63880657E-05
 -2.47607228E-04 -3.23579005E-04 -9.16365805E-04  3.42340461E-04  1.52163804E-03
  7.02527232E-05 -5.15748535E-05 -1.74780410E-04  2.64390991E-04 -1.24601275E-04
  3.69914778E-04 -1.01903421E-04 -2.04287638E-04  6.08642469E-04 -2.13812115E-04
  1.13047922E-03 -2.43608345E-04 -7.39003191E-04 -3.41793663E-08 -2.88066494E-06
  1.54003465E-05 -1.26502781E-06  1.81233184E-07 -2.15140611E-06 -1.27969669E-05
  5.80840979E-06 -3.35456239E-06 -2.43777291E-07  4.71179188E-06 -6.20632078E-05
  1.07092192E-06 -1.45724038E-06 -3.08303755E-06 -3.76578716E-05  4.01561364E-05
 -2.80278937E-05  1.04556466E-06 -1.24895099E-06 -6.66295405E-05  6.10092056E-06
  2.23345369E-06  1.84029827E-06  7.08023965E-06 -9.84337038E-06 -1.21858318E-05
 -6.26936135E-08  5.44123794E-06 -4.76843293E-07  1.75825817E-05  1.40758593E-05
  5.18027844E-05 -5.49085164E-07  1.15071411E-05  6.78709820E-05  9.53290917E-06
  3.65666087E-05 -4.67929931E-06  2.10711584E-05  7.19504859E-05 -2.34235649E-06
 -3.55342658E-05 -5.45334848E-05 -8.62943040E-06 -1.70168273E-05 -5.66232384E-06
 -1.95995515E-05  9.77707866E-07  1.94251005E-06 -3.08151839E-05 -8.64215094E-07
 -1.61197945E-06  4.18170331E-06 -1.63740214E-06  2.76695130E-06 -2.44868976E-06
  2.30320101E-06  3.03551364E-06  5.96062636E-06  2.36906491E-05  8.68649840E-07
  2.79752065E-06  1.37726468E-07 -1.35263578E-06  1.36388857E-06 -1.29698607E-06
 -1.19047344E-06 -3.82946762E-07  1.13128371E-06  1.74488969E-06 -5.61640635E-06
 -8.14240088E-07  1.48956685E-06 -1.08907886E-07  1.68953434E-06 -6.76015977E-07
 -1.88474728E-06  1.46895346E-06  2.27534068E-06 -4.64640499E-05 -2.83414963E-06
 -2.91289644E-07  1.33538607E-06 -1.36444302E-06 -3.50780069E-05  7.53365180E-06
  6.10634445E-07 -1.82310749E-05 -2.61447175E-06  3.02813379E-05 -4.47216297E-06
  2.36070598E-05  6.37179557E-07 -4.48842909E-06  2.75958838E-06 -1.84520310E-06
 -1.72769279E-06 -1.82236869E-06  6.87267972E-06  2.09726855E-06 -7.70027692E-06
 -5.40900800E-06  1.40344799E-05 -3.52635716E-06 -1.96524644E-05 -1.39136002E-06
 -4.99804901E-06 -1.39925284E-06  1.90985269E-05 -7.93840706E-06  5.23317412E-06
 -1.01152951E-05 -5.73826947E-06 -4.57465412E-06 -3.61645158E-05 -2.75192979E-05
 -1.46904768E-05  1.24102657E-05  2.19512283E-06 -7.05909790E-06 -3.58852655E-08
 -2.70229783E-05 -4.40337646E-06  1.02322728E-05  2.84767104E-04 -2.24979750E-06
  2.28133425E-05 -4.16374990E-05  1.64566815E-05  1.05798660E-04 -4.14092059E-05
 -2.00289753E-05 -7.94890859E-05 -1.06503751E-04 -4.88451984E-04 -1.45208640E-05
 -9.34656715E-06 -7.56956475E-06  2.76640394E-05  3.82299282E-04  4.19155402E-05
  2.15860171E-05 -2.07138001E-05  2.03824877E-04 -3.39964281E-05 -4.78318573E-05
 -1.70785685E-05 -1.82876304E-04 -1.07476082E-04 -5.20347445E-04 -1.59925881E-05
  1.19451675E-05  1.56168619E-06 -3.22806064E-06 -4.36092784E-05  8.21950605E-06
  6.79573477E-06  2.39940729E-06  3.09160544E-05  2.12936840E-05  1.16215517E-05
  8.13868459E-06  5.16014786E-05  1.12316230E-06  3.07897689E-05 -5.46586020E-06
 -4.44923139E-06  5.12157880E-07 -7.41808865E-07 -1.74306991E-05 -1.16517355E-06
  2.46363460E-06 -2.07735256E-06 -2.66278248E-06 -2.13343041E-05 -2.76971982E-06
 -6.91343295E-07 -2.29668768E-07 -8.49545450E-06 -3.29591448E-07 -2.31690262E-06
  1.60187526E-05 -1.49308549E-08 -3.15876723E-06 -2.27997346E-07  1.67651454E-06
  9.89630781E-07 -1.79603174E-06 -3.96168686E-06  4.44731863E-06  8.14435306E-06
 -6.68153625E-07  5.26151374E-06 -3.22545883E-07 -3.82888720E-06 -1.54033493E-06
  3.62785607E-06  5.38470134E-07  7.14941197E-07 -6.33776632E-06 -2.59451836E-06
 -1.68583960E-06 -5.16474868E-07 -3.11779616E-06  1.35097023E-06 -1.56426343E-06
 -4.81569632E-07 -7.96556593E-07 -4.03926545E-06  5.69915739E-06 -9.31410919E-07
  1.45013924E-06  1.51669855E-07  4.16060018E-07 -5.20543780E-06 -8.04075831E-07
  9.00405342E-07  1.07806269E-06  6.73115897E-06  8.74213269E-06 -3.36859073E-06
  4.90799230E-07  2.75533036E-06  2.32531336E-07 -8.81828173E-06 -4.92051362E-07
  1.07934394E-06  9.54588548E-07 -3.58874082E-06 -2.78097278E-07  5.66947233E-06
 -3.42753316E-06 -6.34681997E-06  2.23709978E-06 -2.43466449E-06  1.71958736E-05
  7.68470738E-07 -3.08116507E-06  3.23333442E-06 -1.06258077E-05 -4.04683015E-06
  1.22925271E-06 -1.15615248E-07  1.37095459E-06  3.22183196E-05  4.99011886E-06
  5.70783658E-06 -7.50935810E-06 -2.02350341E-05  2.10840075E-05 -2.37138343E-05
 -3.92681241E-06  2.19834760E-05 -1.62283577E-06  1.60494658E-05 -2.64715944E-06
 -3.64935556E-06 -1.03838520E-06 -5.29059508E-06  4.70859401E-05  1.14308141E-05
  8.42252982E-06  2.01439799E-06  2.24853574E-05 -4.65650578E-05  2.68374946E-05
 -2.58251654E-07 -6.65522111E-07  4.80328572E-06 -2.96839944E-07 -2.88018182E-07
  1.10215165E-06 -4.70515906E-06  5.87484888E-07 -7.25283012E-06  6.10060077E-06
 -1.72566640E-05 -2.98079222E-05  1.82580905E-05  4.45734216E-05  5.20776254E-06
  2.60700187E-05  1.66826867E-04  3.83197354E-05  6.08175804E-06 -1.60279760E-05
 -3.55256672E-05  1.18244289E-05  4.66457905E-05  9.08988945E-06  8.37986461E-05
  1.46180860E-04  1.15281901E-05 -2.39354272E-05  1.17661262E-04  2.11404424E-04
  8.80243334E-05 -5.93466661E-05 -2.36054286E-05  1.56460431E-04 -7.74607229E-05
 -1.49989979E-04 -2.40104878E-05  1.18610238E-04  2.10590048E-04 -1.07741457E-04
  3.73788660E-06  1.46991810E-05 -1.89710815E-04 -1.25096843E-05  1.32533327E-04
 -6.44505057E-05  2.45050135E-04  5.54535700E-04 -2.00829268E-05 -2.12968806E-04
 -4.73730639E-05 -1.21397728E-04 -7.07483369E-04 -1.53547739E-04  2.41130991E-05
 -7.46573268E-05 -4.22466523E-04 -2.68832699E-05 -2.13430007E-06  1.02382102E-05
  1.10105475E-05  1.60071048E-04  3.73510518E-05 -2.40351806E-05  1.22178542E-04
  1.98138259E-04  7.26365506E-05 -4.71463605E-05 -6.90394074E-05  1.96189225E-04
 -1.09545031E-04 -4.31506788E-05 -2.40493149E-05  1.21745376E-04  2.00374857E-04
 -9.05315312E-05 -9.16370234E-06  5.94102054E-05 -2.17137387E-04  1.78003582E-05
  4.03220136E-05  2.42792595E-05 -7.52450299E-05 -4.26552746E-04  2.10704549E-05
 -1.51171153E-05 -1.20611457E-05  8.96371798E-05  1.38462595E-04  6.86476896E-06
 -6.49215462E-05  2.46237180E-04  5.70706098E-04 -1.17386334E-04 -1.89928741E-04
 -1.43170870E-05 -3.27295633E-04 -6.36208524E-04 -5.83009596E-05 -1.93023541E-05
  8.41552283E-05  1.20300996E-04  4.79611893E-05 -7.11163137E-05 -3.62689565E-05
  1.46961882E-04 -1.17550291E-04 -8.86366467E-05 -1.92785378E-05  8.47195276E-05
  1.20359060E-04 -8.33663088E-05 -3.51466450E-05  2.05434059E-05 -1.88240862E-04
 -2.31880718E-05  6.23237350E-05  7.52343045E-05 -6.39847179E-04 -9.35414862E-04
  7.69189832E-04 -2.64779885E-04 -5.71361566E-04  9.62305184E-04 -3.74153363E-04
 -7.50648237E-04 -2.21865869E-05  9.25855052E-05  2.34358489E-04 -3.25287844E-05
 -6.65352257E-05 -3.86922197E-05 -1.50769078E-05 -1.47482832E-04 -5.63717830E-05
  9.24843785E-05 -3.96011934E-04 -9.23041961E-04  8.86222222E-05  8.93537455E-05
  1.43542710E-04  8.07162134E-05  1.52683363E-05  1.82329372E-04  9.30398446E-05
 -3.97078989E-04 -9.46712800E-04 -4.89543959E-06  1.54141375E-04 -1.05403309E-04
 -4.21745341E-05  8.63148257E-05 -1.45114779E-04 -2.19389968E-05  9.03561011E-05
  2.39409087E-04 -1.70261361E-05 -7.90956821E-05  1.49833711E-05 -7.93161095E-05
 -1.39151049E-04  1.67576608E-05  7.67714387E-05 -6.38218637E-04 -9.60252600E-04
 -8.16354843E-04  1.08765427E-04  5.39415892E-04 -1.04250974E-03  9.27241092E-05
  6.82126002E-04  1.42783729E-04 -9.04915211E-04 -1.35126037E-03  5.51233136E-04
 -1.03519597E-04 -2.49321926E-04  4.78274944E-04  1.03141862E-04 -1.48298634E-04
  2.65148685E-06 -1.05664467E-05  1.55253398E-05  7.28354704E-06 -6.80482267E-06
 -4.28312181E-06  9.66466033E-05 -2.66756369E-05 -4.67629293E-05  7.52553052E-05
 -6.33705965E-04 -9.60528336E-04  9.01103455E-04 -3.58350970E-04 -2.52475948E-04
  1.11586269E-03 -5.03434721E-04 -3.16582021E-04 -2.19686609E-05  9.10378111E-05
  2.44403611E-04 -1.24802725E-05 -7.78419523E-05  1.28338045E-05 -1.19711229E-05
 -1.64810752E-04 -1.97456671E-05  1.02019629E+00 -4.98375073E-02 -6.31458196E-02
  1.19028051E-04 -5.07933426E-05 -6.49587749E-05  9.97105413E-05  2.26601971E-04
  2.84080616E-05 -1.97211083E-05  4.16172225E-05  4.16514708E-04 -1.68491421E-06
 -8.43527332E-06 -1.21847300E-06 -6.37990344E-05 -1.57268978E-04 -2.67947084E-05
  9.90792800E-05 -3.95029711E-04 -8.02527256E-04  2.83914346E-04  2.38528247E-04
 -4.26235224E-05  6.35184394E-04  3.99217245E-04 -1.39313613E-04  9.86232445E-05
 -3.86083475E-04 -8.17533563E-04 -9.01006204E-05  3.33809050E-04  1.32054625E-04
 -2.79730588E-04  6.52735499E-04  2.79380063E-04 -1.94907739E-05  8.58169111E-05
  1.23760108E-04  4.64331561E-05 -7.10609490E-05 -4.27335222E-05  1.43465467E-04
 -1.14452729E-04 -9.33710349E-05 -1.94219812E-05  8.61045069E-05  1.28836828E-04
 -8.05485921E-05 -3.35845511E-05  2.66678673E-05 -1.88035927E-04 -3.07246332E-05
  6.39654204E-05 -2.25902809E-05  9.11744236E-05  2.52854035E-04 -3.84743278E-05
 -6.53909516E-05 -3.59448459E-05 -9.14856834E-05 -1.37251642E-04 -2.44390580E-05
  7.36757315E-05 -6.28298616E-04 -9.71306731E-04 -9.68387674E-04  1.86940359E-04
  2.22690392E-04 -1.24120088E-03  1.43501006E-04  2.92962183E-04  2.59055010E-06
 -9.80661307E-06  1.28770613E-05 -1.03630155E-05 -2.56293087E-06  3.35528384E-06
 -1.00087227E-04  2.60170898E-05  4.65467671E-05  1.41628524E-04 -8.95589540E-04
 -1.33889330E-03 -5.37024966E-04  1.98090161E-04  2.63833557E-04 -3.11213570E-04
  3.25175448E-04  2.00547195E-04  1.10911099E-04  1.19147492E-04  2.15104466E-04
  4.71166518E-05 -1.10841313E-04 -5.05087227E-05 -3.47864838E-04  1.12256104E-03
  4.36307811E-04  1.18909247E-05 -2.17886282E-04 -6.92834676E-05  5.25692975E-06
  7.41843010E-05 -1.28052968E-04  5.00252383E-05  2.39868040E-04  1.23397642E-04
  3.33634256E-04 -5.57021419E-04  2.68679506E-04  8.67124118E-04  1.15303250E-04
  1.20042135E-04  2.00453252E-04 -1.05099742E-04 -6.75159225E-05  2.36769852E-05
  9.82536459E-04  7.97307987E-04 -1.42075304E-04 -1.42347116E-04 -1.15435510E-04
  2.06198431E-05  5.82703354E-05  7.72930527E-05  8.51476701E-05 -2.07926864E-04
 -1.46034878E-04  3.36294656E-04  3.29613799E-04  2.89820266E-04 -7.22033815E-04
 -6.54536400E-04 -2.63299053E-04 -2.85638994E-04 -2.15471277E-04 -3.63275587E-05
  1.81442444E-04  3.65814751E-04  9.43741223E-04 -1.20187819E-03 -9.64971738E-04
 -1.10462353E-04  1.59617747E-04  1.26821611E-04  2.75265091E-04 -2.36690132E-04
  3.69265175E-04 -1.06514034E-04 -2.87987833E-05  8.41729337E-04 -7.95763798E-04
  9.88329151E-04 -1.37888609E-04  1.48445063E-04 -2.70342710E-04 -2.84326725E-04
 -1.87462279E-04  1.70651500E-04  2.17628539E-04 -3.04996486E-04 -1.57581110E-03
 -5.60438704E-04  6.75642165E-04  1.93783882E-04  8.17940702E-05 -9.61923113E-05
  1.21138265E-04 -4.00649837E-04 -2.28550661E-04 -1.48930823E-05  2.37845981E-04
  4.15153212E-04 -1.26357190E-03 -5.08373585E-04 -1.60144540E-04  4.87262404E-04
  9.28181857E-04  1.84990964E-03  8.86468250E-04  4.28786233E-03 -1.17512772E-03
 -2.01407973E-03 -6.50978702E-03  2.09497595E-03  3.13380700E-03  1.17822036E-03
 -2.47323408E-04 -4.65873545E-04  6.71236400E-04  1.89514497E-03 -3.33012636E-04
 -2.12086290E-03  9.35045576E-04  1.29088373E-03  4.08689725E-03 -1.94105881E-04
 -5.35016841E-03  1.64298714E-03  6.58482935E-05  4.87455029E-05  9.32476316E-06
 -6.37344123E-05 -1.70414518E-05  2.16321630E-05  4.05302636E-04  1.17197702E-04
 -9.58554109E-05 -1.89693541E-05 -1.44932007E-05  6.11167415E-06  6.69200581E-05
  3.78768560E-05  2.77045482E-06 -2.77589599E-05 -8.23327098E-05  2.70793023E-04
  2.02826283E-04  6.03680527E-05 -2.71655611E-04 -3.74353689E-04 -2.58011251E-04
 -2.97521237E-04 -1.03706672E-04 -2.28099983E-04  3.24229656E-04 -1.21811678E-04
  1.13250205E-03 -1.41051173E-03 -5.56961267E-04 -1.27282236E-04  1.47337037E-04
  2.96447527E-05 -3.31574593E-04  1.07838162E-04 -1.02263541E-04 -8.11554579E-05
 -3.92369933E-04 -1.08953359E-03  3.26308201E-04 -4.26563536E-04 -3.60772829E-05
 -1.00016950E-03 -2.35644936E-04 -3.00536903E-04 -8.67270483E-05  3.59263082E-04
  7.26700765E-05  1.76814884E-04 -1.83377634E-03 -5.87932047E-04  1.86201307E-04
  1.87802411E-04  6.76876324E-05  6.53820957E-06 -2.79518717E-04  2.71950435E-04
  8.04584929E-05  3.40221575E-04  1.24799765E-04 -8.30228130E-04  8.54776334E-04
  3.87367704E-04  9.51271320E-04  1.28698720E-04  6.37805378E-05  4.70652718E-05
  1.55355095E-05  4.12976954E-05 -4.42860831E-05 -2.93390627E-05 -2.88308777E-04
  3.03027014E-04  1.87092505E-04 -4.34791422E-05 -3.83070410E-05  1.59120667E-05
  5.12893085E-05  3.80223064E-05 -6.64431747E-05  5.66775597E-05  4.16335559E-05
  1.66579667E-04  2.10692579E-04 -3.30148817E-04  2.04123763E-04  3.57272521E-04
  9.45419616E-04  1.79900879E-03  9.87400185E-04 -4.26038386E-03  1.12355343E-03
  1.98608301E-03  6.45627934E-03 -1.32225067E-03 -3.00316433E-03 -9.48775062E-04
  2.34422401E-04  4.82970015E-04  6.07642871E-04  1.86863737E-03 -5.91999058E-04
 -1.79227302E-03  1.37354073E-03  9.33671650E-04  3.98465606E-03 -1.54930806E-03
 -3.76777638E-03  3.85802498E-03 -8.62184563E-07 -1.53677978E-06  2.83934290E-05
  3.42060594E-06 -1.75716062E-06 -1.95243195E-06  9.19597016E-06 -9.10536807E-06
 -5.51351920E-06  2.87927649E-07 -2.50189518E-06 -4.07179356E-05  5.24550676E-06
  3.43290450E-07 -5.03848294E-06  3.80669040E-05 -1.14571976E-06 -8.02753649E-05
  9.13288011E-08  2.29197091E-06  1.39836602E-06  1.62297635E-06  4.51198209E-06
 -3.19121921E-07  1.48563822E-06  7.65806233E-07 -9.02846567E-06 -8.22519859E-07
 -2.40389487E-06 -2.49525445E-06  1.37952897E-06 -2.84896792E-06 -1.36964187E-05
 -1.61832942E-07 -5.97207126E-06  4.53169833E-05 -1.31297069E-06 -2.43831142E-06
 -2.68987721E-06 -1.15174065E-05 -1.87408735E-05 -8.94421808E-06  3.70264326E-06
 -5.78940018E-05 -5.24783739E-06 -1.14768959E-05 -3.19905238E-06 -6.47207637E-06
  1.14871235E-08  1.33806015E-06 -1.43982168E-05  1.15638521E-06  1.83250295E-06
  8.93931390E-07 -3.81384295E-06 -2.19600548E-06  4.81134187E-07 -3.95682676E-07
  6.27922087E-06 -4.46767208E-06  1.13537303E-05 -1.57941834E-07  3.87870844E-06
 -8.20834469E-07 -9.82986383E-06  2.56196353E-05  2.60389835E-06  4.95955794E-06
  1.99856334E-07  2.98288128E-05  2.45406532E-05  3.46069008E-05 -2.69408617E-06
  2.31398285E-05 -2.07451603E-06 -6.72152541E-06 -4.57547542E-06  4.07074862E-05
 -3.29049934E-06  4.67549447E-05 -6.53928399E-05  1.90883644E-06 -6.68711613E-06
 -2.47057800E-06  6.33426292E-05  1.27259447E-04  1.14733251E-04 -6.88052396E-07
  9.75770352E-05 -7.79329142E-05 -5.76256539E-05  8.47038771E-06 -7.58923153E-06
 -5.82615747E-06  1.87755874E-05  1.43653903E-04  1.01939712E-05  6.56513199E-07
 -1.43163055E-05  4.72174233E-05  5.78716027E-05  1.30678273E-05  2.82468598E-06
  3.96995068E-06 -5.45867786E-05 -1.64123634E-04 -9.66870820E-06  6.79116926E-06
 -5.62053202E-07 -2.85953578E-06 -4.13378899E-05  2.90995037E-05 -1.12076767E-05
  1.16773100E-05  6.13914266E-06  2.02582384E-06 -1.41010694E-05 -1.12683125E-05
  1.52996618E-05 -9.90667771E-06  3.69833431E-06  2.50754747E-06  2.53445762E-05
 -1.39716515E-06  1.60409713E-05  3.15005897E-04  1.96243457E-05  3.64440880E-05
  2.08130211E-05  7.37599856E-06  1.11304245E-04  1.60067176E-04 -1.76933308E-05
 -1.97757572E-04 -9.89541739E-05 -4.24185904E-04 -1.65123041E-05 -1.36747453E-05
  1.32442999E-06  5.45379323E-06 -4.00457586E-05 -6.11285281E-06 -1.14245470E-05
  5.13540466E-06  2.79817398E-05 -2.13449240E-05  1.49872957E-05  2.30011068E-06
 -1.97548215E-05  1.99097834E-05  5.99357309E-05  3.31519952E-06  1.38463899E-06
  1.01055908E-06 -2.33843419E-06 -4.31198612E-05  1.07749104E-06 -9.03531435E-06
 -8.97259776E-06  5.02421862E-07 -1.96251284E-05 -2.40349324E-05  7.61465133E-06
  4.33669671E-05 -3.70612735E-06 -7.43737582E-06 -2.54806014E-06  9.33111847E-06
  5.41227288E-07  3.17401557E-06 -1.51109333E-05  1.41302915E-06  5.44720043E-06
 -5.69875619E-07  9.95384075E-07  6.60441330E-06  5.32145192E-06 -4.51044396E-06
  7.75967563E-06 -7.45576760E-06  8.73831826E-06 -5.05622471E-07 -8.46119714E-07
 -4.05021446E-08 -2.41331758E-06  3.03185875E-06  3.66520059E-08  9.01654623E-07
 -9.12495273E-07 -5.13676883E-07  1.11325476E-06  5.91260452E-06 -7.89639900E-07
  2.62906724E-06 -6.08127005E-07 -8.62869733E-07 -1.89786367E-07  1.54942022E-06
 -3.73427131E-06 -1.46778752E-05  8.00011264E-05  3.43417247E-06  1.27307379E-06
 -5.18674483E-06  1.65685583E-05  1.55436106E-05  3.59887583E-05 -9.23510508E-06
  2.56560744E-05 -1.81916974E-05 -5.24306232E-05 -8.01965703E-06  1.12029773E-05
 -1.88432764E-07 -2.41893567E-06  1.03611127E-05 -4.34563864E-07 -3.39371175E-07
 -6.53222968E-07 -4.69171647E-06 -5.06585454E-06 -5.07943577E-06 -1.33487822E-06
  1.73293621E-06 -1.17903675E-06  3.71319602E-06 -1.07469121E-06  3.09607295E-06
 -3.16149728E-09  1.24139967E-06 -2.95903464E-06 -1.64517180E-06  2.66330164E-06
  1.18500798E-06 -4.49312857E-07 -6.25899655E-06  6.87657819E-06 -7.24681798E-07
  2.69467693E-06 -5.10054655E-06 -6.04342271E-06 -2.08121241E-06  1.14076017E-05
 -3.43878333E-07  1.99991872E-06  3.02906694E-05  2.29581533E-06  9.87448612E-06
  9.65511574E-07  7.14252463E-06  1.75742061E-05 -2.61389389E-06 -1.37680465E-06
 -3.70016783E-06 -3.38550322E-06 -5.37633667E-07  4.99456405E-07  1.17576934E-05
 -9.44839567E-08 -1.74243592E-06  1.28769835E-05  2.12184895E-06  7.82775539E-07
  1.25879124E-06 -5.87289860E-06 -5.53962404E-06 -5.32289462E-06  5.93529866E-07
 -1.01101514E-05 -1.81174495E-05 -6.51684051E-06 -2.96263141E-06  5.99563461E-06
 -6.85101452E-05 -8.52881800E-05  9.38442416E-06  6.10229788E-06 -1.71082095E-05
 -3.06996866E-05 -1.21773201E-05 -4.70571950E-05 -8.75617328E-06 -8.08643174E-05
 -1.40625135E-04 -1.14295654E-05  6.00663171E-06 -1.75413191E-05 -2.81732171E-05
 -1.95910159E-05 -4.51721079E-05 -5.14422728E-06 -2.12630437E-05 -1.61821387E-04
 -3.46656361E-05 -2.37629546E-05  1.18663970E-04  2.02984640E-04  1.08700447E-04
 -1.73665074E-06 -1.47764302E-05  1.82726129E-04  1.04187740E-05 -1.40118441E-04
 -2.40277578E-05  1.18548693E-04  2.08598137E-04 -8.87873768E-05  5.93106572E-05
  2.34523416E-05 -1.53227733E-04  8.08675213E-05  1.52930510E-04  2.40991202E-05
 -7.89486139E-05 -4.09034731E-04  2.85469607E-05  2.67910011E-06 -1.11568376E-05
 -2.41959491E-06 -1.56100092E-04 -4.03645561E-05 -6.44656165E-05  2.39148281E-04
  5.86251650E-04  2.63245758E-05  2.13742354E-04  4.97970551E-05  1.13560503E-04
  6.82402049E-04  1.60677444E-04 -2.40227853E-05  1.22162555E-04  1.97657840E-04
  9.07276026E-05  9.86362976E-06 -5.83964243E-05  2.17503753E-04 -1.03301932E-05
 -3.43218768E-05 -2.36854691E-05  1.19270803E-04  1.94152326E-04 -7.11225561E-05
  4.76924465E-05  6.84410751E-05 -1.94433754E-04  1.16774675E-04  4.16445950E-05
 -6.69145302E-05  2.52244080E-04  5.98499925E-04  1.22094753E-04  1.94039909E-04
  1.00510065E-05  3.37747806E-04  6.37701385E-04  4.54593223E-05  2.40405752E-05
 -7.77516406E-05 -4.12382638E-04 -2.20178506E-05  1.45796972E-05  1.35731396E-05
 -9.27952277E-05 -1.29874023E-04 -9.41619057E-06 -1.95550345E-05  8.50516905E-05
  1.29502547E-04  8.41792195E-05  3.58714662E-05 -2.11581224E-05  1.88073736E-04
  2.07897025E-05 -6.32682722E-05 -1.96300282E-05  8.58329531E-05  1.25286752E-04
 -4.83910330E-05  7.17670574E-05  3.66211436E-05 -1.44805064E-04  1.11982598E-04
  8.42488219E-05 -2.19124540E-05  9.27481949E-05  2.28352540E-04  3.25027389E-05
  6.72294914E-05  3.72401870E-05  1.19931879E-05  1.43740767E-04  5.30358184E-05
  7.43415745E-05 -6.31707551E-04 -9.48639145E-04 -7.72148595E-04  2.67972045E-04
  5.76886939E-04 -9.57763383E-04  3.79414810E-04  7.39246661E-04  9.33508919E-05
 -3.99902978E-04 -9.48999794E-04  4.75105212E-06 -1.51942353E-04  1.06689072E-04
  3.94427981E-05 -8.21102842E-05  1.35553769E-04  9.23795982E-05 -3.96630494E-04
 -9.19626858E-04 -8.69491558E-05 -8.56736863E-05 -1.41073662E-04 -7.10861924E-05
 -6.48876032E-06 -1.62188145E-04  7.61848344E-05 -6.37591609E-04 -9.61177938E-04
  8.25820121E-04 -1.09592745E-04 -5.41834321E-04  1.06022542E-03 -8.27907645E-05
 -6.87801213E-04 -2.20047486E-05  9.07307125E-05  2.37551518E-04  1.71516378E-05
  7.94367923E-05 -1.51955928E-05  8.18291253E-05  1.26954001E-04 -1.11166956E-05
  2.61385670E-06 -1.27570381E-05  2.20762849E-05 -7.20727721E-06  8.04767317E-06
  4.80810035E-06 -8.82625400E-05  2.93950580E-05  4.41074001E-05  1.41958225E-04
 -9.02427299E-04 -1.37721891E-03 -5.69990149E-04  1.10749223E-04  2.53764609E-04
 -4.60097928E-04 -7.96266087E-05  2.02484353E-04 -2.14447844E-05  8.93063033E-05
  2.33200052E-04  1.25438099E-05  7.76559736E-05 -1.13736923E-05  8.94157043E-06
  1.46372244E-04  2.06733192E-05  7.52375483E-05 -6.41051997E-04 -9.17894349E-04
 -8.91928519E-04  3.54046257E-04  2.51857084E-04 -1.11226239E-03  4.89382191E-04
  3.01144620E-04 -1.97283156E-05  4.20345949E-05  4.10042637E-04  2.57125064E-06
  8.96100499E-06  1.62863930E-06  5.09727243E-05  1.54068825E-04  2.13696653E-05
  1.02020160E+00 -4.98220257E-02 -6.32357758E-02 -1.33673721E-04  4.87071695E-05
  6.69185820E-05 -1.13126639E-04 -1.77620723E-04  2.98017000E-05  1.00125530E-04
 -3.92574776E-04 -8.35057464E-04  9.37241130E-05 -3.39103433E-04 -1.34036339E-04
  2.64249296E-04 -6.84438793E-04 -2.77176085E-04  9.92497578E-05 -3.95334304E-04
 -8.05043473E-04 -2.86258011E-04 -2.32487177E-04  4.39575126E-05 -6.29962678E-04
 -4.17728461E-04  1.32903528E-04 -1.88306573E-05  8.27446411E-05  1.23355133E-04
  8.14844582E-05  3.57205928E-05 -2.73363980E-05  1.81163363E-04  2.82608316E-05
 -6.19930965E-05 -1.92399047E-05  8.33868621E-05  1.24014384E-04 -4.62143849E-05
  7.23614010E-05  4.46971812E-05 -1.36899827E-04  1.20387558E-04  9.51902270E-05
  7.78485725E-05 -6.39951031E-04 -1.00260373E-03  9.51485912E-04 -1.93200121E-04
 -2.34001770E-04  1.20547851E-03 -1.73391945E-04 -3.18403230E-04 -2.26211187E-05
  9.04592414E-05  2.60228052E-04  3.60327925E-05  6.41006573E-05  3.43851659E-05
  9.44733249E-05  1.40855431E-04  2.47998879E-05  1.43898336E-04 -9.07245241E-04
 -1.37360806E-03  5.39601390E-04 -1.90460979E-04 -2.58128950E-04  3.21898365E-04
 -3.04234002E-04 -2.21925582E-04  2.54250785E-06 -1.02237406E-05  1.38947011E-05
  1.08658420E-05  2.88612624E-06 -3.77868130E-06  9.42931512E-05 -2.12303546E-05
 -4.33487443E-05  1.14298187E-04  1.23424634E-04  2.00685375E-04  1.06300207E-04
  6.87134206E-05 -2.43780931E-05 -1.00041930E-03 -7.70803291E-04  1.62995861E-04
  1.43506708E-04  1.54496704E-04 -8.61220465E-06  5.59177427E-05  7.82984165E-05
  8.75697004E-05 -2.10595213E-04 -1.50722938E-04  3.28757258E-04  3.44826829E-04
  2.82704899E-04 -7.25470646E-04 -6.17136666E-04  1.05088098E-04  1.16288810E-04
  2.11212670E-04 -4.62888367E-05  1.07995860E-04  4.92202150E-05  3.35586070E-04
 -1.13482482E-03 -4.33853400E-04 -4.86633415E-05  1.64352772E-04  6.28675208E-05
  5.80592817E-06  7.56284165E-05 -1.28162740E-04  5.34068878E-05  2.39206024E-04
  1.29802068E-04  3.19677292E-04 -5.61349952E-04  2.67420720E-04  8.57692558E-04
 -2.70907127E-04 -2.87433908E-04 -1.46030318E-04 -1.71598757E-04 -2.17700910E-04
  3.07131345E-04  1.56468034E-03  5.60759360E-04 -6.76263883E-04 -1.87607592E-04
 -6.07483693E-05  1.08806313E-04  1.20543596E-04 -4.03697902E-04 -2.28106280E-04
 -1.57377980E-05  2.40100965E-04  3.95595324E-04 -1.27423104E-03 -4.98345258E-04
 -1.53916181E-04  4.86024564E-04 -2.58284018E-04 -2.84425300E-04 -1.67732074E-04
  3.57361043E-05 -1.83298084E-04 -3.67114553E-04 -9.57052619E-04  1.17386090E-03
  9.59618546E-04  1.18555941E-04 -1.40513375E-04 -1.27161599E-04  2.81091649E-04
 -2.36623055E-04  3.75416593E-04 -1.07130237E-04 -2.59065950E-05  8.12605928E-04
 -8.06124174E-04  9.70819864E-04 -1.44960646E-04  1.38342751E-04  5.47905865E-05
  5.06034312E-05 -9.97168286E-06  6.33286418E-05  1.71408299E-05 -1.97226797E-05
 -4.13148382E-04 -1.33129343E-04  1.27987360E-04  1.08972614E-05  3.05466713E-05
  1.83631613E-05  6.80257718E-05  3.94860450E-05  3.66321115E-06 -2.53205504E-05
 -8.39471328E-05  2.65022621E-04  1.99444089E-04  7.16917684E-05 -2.57754965E-04
 -3.66296635E-04  9.84947302E-04  1.82747499E-03  9.66756572E-04 -4.28128791E-03
  1.17495439E-03  1.99555575E-03  6.29118181E-03 -2.04505002E-03 -3.13517630E-03
 -9.44348760E-04  2.62133819E-04  5.28090067E-04  6.71987851E-04  1.86070726E-03
 -3.19622089E-04 -2.10847842E-03  9.15734787E-04  1.26308399E-03  4.06236040E-03
 -1.49113912E-04 -5.29530374E-03  1.69221901E-03 -2.59064104E-04 -3.00799268E-04
 -9.34069420E-05 -3.60842713E-04 -8.22495610E-05 -1.79980337E-04  1.73842886E-03
  4.69883232E-04 -2.37439305E-04 -1.73758739E-04 -5.28972571E-05 -1.14158118E-05
 -2.77112147E-04  2.65478228E-04  7.29200872E-05  3.39246126E-04  1.15619998E-04
 -8.26747343E-04  8.03958571E-04  3.33673001E-04  9.27210799E-04  1.11633058E-04
 -2.46025563E-04 -2.94784271E-04 -1.40424030E-04  2.27637145E-04 -3.25027669E-04
  1.22869345E-04 -1.12931448E-03  1.40678690E-03  5.64179582E-04  1.11225914E-04
 -1.55212508E-04 -4.23325070E-05 -3.27683935E-04  1.09992484E-04 -1.00162820E-04
 -7.94492735E-05 -3.92030923E-04 -1.08411760E-03  3.05864345E-04 -4.39516595E-04
 -4.75629315E-05 -1.02290146E-03  9.32003530E-04  1.80178354E-03  1.09815037E-03
  4.28297896E-03 -1.12823617E-03 -1.97837514E-03 -6.62638076E-03  1.29493182E-03
  2.90014711E-03  1.03173835E-03 -1.71028849E-04 -5.46172912E-04  6.29238570E-04
  1.88098155E-03 -5.88942911E-04 -1.81593397E-03  1.39458164E-03  1.01416707E-03
  4.04628445E-03 -1.53090941E-03 -3.93988470E-03  3.90198417E-03  5.99559573E-05
  4.85614944E-05  6.45399215E-06 -4.11436328E-05  4.46233034E-05  3.19876179E-05
  2.76244120E-04 -3.00081892E-04 -1.46941694E-04 -1.86771941E-05  3.20094332E-05
 -2.23929072E-06  5.07784224E-05  3.77272854E-05 -6.88917098E-05  5.93128640E-05
  4.35607056E-05  1.68910082E-04  2.04358313E-04 -3.04767622E-04  1.96313988E-04
  3.31561546E-04 -2.08692169E-07  4.40473332E-06 -6.10262706E-05 -3.51782523E-06
  5.68031904E-08  6.37269243E-07  2.00691720E-05 -6.16735479E-05  1.16796627E-06
 -5.33834624E-08 -2.63636902E-06  1.46640551E-05 -1.04200631E-06 -2.52241692E-06
 -1.03756059E-06  8.28069071E-06 -1.03596944E-05 -3.81112379E-06 -5.16865341E-06
  2.88504026E-05  3.54379106E-04 -1.52020304E-05  2.89865851E-05 -4.39312796E-05
  3.69124808E-05  1.91631241E-04 -1.30645701E-04 -1.53186736E-05 -2.05487471E-04
 -1.05264630E-05  5.39547240E-05 -1.07612348E-04 -5.39553203E-04  1.28771177E-05
  1.08748499E-05 -3.25207130E-04  2.27916391E-05  1.14538511E-05  3.33251334E-05
  1.78147587E-04  7.95352791E-06  9.02517921E-05 -3.52273740E-05  2.84359975E-04
  6.29483163E-06 -4.37508848E-05 -5.97804498E-09  6.97199559E-05 -1.15015484E-06
  1.61482034E-06  1.24289552E-04  5.32602449E-06  1.04696302E-05 -9.49022086E-06
  1.19562454E-05  1.61033944E-05  2.19457913E-05 -9.25300659E-06 -5.46154590E-05
 -2.89267721E-05 -1.50931730E-04 -7.71085316E-06 -3.11805271E-05 -1.23964268E-07
 -3.74573410E-06  9.35502719E-07 -1.21249147E-06  2.39354909E-07  5.49157034E-07
  4.79317864E-06  2.15810039E-06  7.75117401E-06 -7.73395442E-07  3.62927585E-06
 -5.72424925E-07 -1.24305272E-06 -7.66879415E-07  7.20465430E-06  4.81077474E-08
 -6.95482694E-07 -7.59450389E-06 -2.07126380E-06 -3.42030441E-06 -8.22016430E-07
  1.15108006E-05  3.46815261E-05  8.63262694E-06 -6.64561631E-07  2.53875992E-05
 -2.16377090E-06  3.41276126E-06  2.36204933E-06 -4.67791708E-06  6.82002967E-07
  7.63306150E-06 -3.04908180E-05 -3.32395521E-06 -7.45772998E-06 -3.45013217E-07
 -1.04984628E-06  1.14752619E-05 -7.17022376E-08  1.43262491E-06  6.80773433E-06
 -9.10283514E-06  1.46137373E-05 -4.76696842E-07  4.12540561E-06  4.46832308E-07
 -1.14919106E-06 -1.40361240E-05  4.12792470E-07 -2.93244181E-06  4.80954990E-07
 -1.01657357E-05  7.32274111E-06 -1.53833541E-05 -7.78794568E-06 -2.86162358E-06
 -2.24310129E-06  1.45628030E-05 -8.29630022E-07 -1.73496138E-07  1.48631382E-06
 -3.24404687E-06 -4.23761318E-05  2.91987464E-08  3.28385234E-06  1.07718578E-05
  1.23107558E-06  9.48165822E-06  3.69749803E-05 -4.95632659E-06 -5.27237752E-06
  8.62898913E-06  5.26339365E-05  1.55075348E-06  2.83787925E-05  9.34394805E-07
 -3.30417031E-06 -1.31739558E-06 -9.23493825E-06  6.06945009E-07  1.01444129E-06
  7.53726200E-06  1.69208783E-05  2.64823857E-06  1.02129203E-06 -1.87746400E-06
  3.63416816E-06 -1.22311354E-05 -3.81168013E-06 -1.03340993E-06 -4.69117131E-06
  1.13250222E-05  2.87003454E-04 -1.94633492E-05 -4.24480183E-05  1.16436497E-05
  4.39151932E-07 -8.39146771E-05  6.82439052E-05 -1.05432182E-04 -4.92740110E-04
 -1.43297459E-05 -2.41332656E-05 -1.89972844E-05 -6.58068516E-05 -1.43336451E-06
  2.09607766E-05 -1.02052721E-05 -1.26332363E-05  3.23953817E-06 -3.26075206E-06
 -3.79664292E-05  7.39206302E-07 -2.76877043E-05  1.15106357E-07 -2.73332701E-05
 -1.65072896E-05  1.21095530E-05  2.60842166E-06 -9.87485511E-06 -1.66645926E-08
  2.71368580E-06  3.16585547E-05 -5.16401338E-06 -6.07132762E-06  7.50944721E-06
  1.34682741E-06 -3.63826310E-05 -3.60257344E-06 -2.25707706E-06 -6.91360113E-06
 -3.49153043E-06  2.01656868E-05 -1.14473257E-06  1.66707870E-05 -1.47066328E-07
 -1.53243952E-06 -2.61378503E-06  5.51009123E-07 -4.53217634E-07  2.09635804E-07
  6.01939706E-06  2.80477972E-06  7.57549260E-06 -9.41033026E-07  8.75898808E-06
 -2.37923950E-06  9.34458803E-07 -7.96503807E-07  5.31782210E-06  1.71780947E-06
  1.55405988E-05 -1.53367967E-06 -9.10237689E-07  2.77990292E-06 -2.58718203E-06
  3.86545335E-05  4.12672756E-05 -1.61747093E-05  4.38285581E-06 -2.31935427E-06
  1.73884367E-06 -4.15800658E-05  3.55575515E-06 -3.57455575E-06 -7.72033951E-06
  2.50670126E-05  3.73831597E-04 -2.29619703E-05 -6.49697256E-06  4.34823959E-05
 -1.52442370E-04  7.51522046E-05  1.03179662E-04 -1.68287073E-05 -1.75245318E-04
 -1.05209321E-04 -4.94683542E-04 -1.53154660E-05  9.62307662E-06 -5.36919363E-09
 -2.75066365E-06 -2.99731616E-07 -1.80710862E-06 -8.74002018E-07  1.59264078E-06
  1.01957502E-05  1.49224971E-06  2.04734652E-06 -1.70416130E-07 -4.35215719E-06
 -1.40977906E-06  2.64570677E-06 -6.01118058E-07  5.62284417E-06 -2.25903645E-08
  5.07816342E-07 -2.25239523E-06 -2.60619850E-07 -4.18614801E-07  4.31794441E-07
  7.87521590E-07  5.77719913E-06 -4.59542830E-06 -9.88394530E-07 -6.87254465E-06
  7.84170181E-05 -8.91468044E-06 -1.04281505E-05 -7.85923934E-06  3.61756961E-05
  4.26924566E-05 -8.48745198E-06  2.51539338E-06 -6.48717375E-06 -5.22694098E-05
 -3.93303141E-06  4.52160771E-06  1.21410587E-08  5.62681780E-06  7.41162925E-06
 -1.06949635E-05 -2.57752702E-05  1.09936238E-04  2.08576436E-04 -1.74263461E-05
  7.90360598E-05 -3.96438979E-05 -2.02526277E-05  1.63005422E-04 -1.02760587E-04
 -4.24741743E-07  2.38938798E-06  1.87548845E-05  2.89527499E-06  2.52643132E-06
 -1.72051276E-06 -1.94293286E-05 -4.01859270E-06  3.25365950E-05  6.10181080E-05
 -6.22599516E-04 -7.29167858E-04  1.08681938E-04  9.70501574E-04  4.32278243E-04
  1.00585700E-04  1.23302269E-03  6.51246495E-04 -4.04681307E-07  1.71605603E-06
  1.92098965E-05  8.94770249E-07  1.32855970E-06 -4.25651095E-06 -2.75284750E-05
 -1.88919643E-05  1.62922734E-05  6.17947982E-05 -6.24332695E-04 -7.46664245E-04
 -6.84911998E-04  1.67183325E-04 -8.07257160E-04 -9.74444492E-04  1.29093617E-04
 -1.03485057E-03  3.95435111E-06 -7.58542048E-06 -5.99046214E-05  2.17917531E-05
  2.88854425E-05  3.44135564E-05 -1.39741971E-05  1.97024799E-05  6.13226636E-05
 -2.21750943E-05  1.17805856E-04  1.92375439E-04  3.97770811E-05  2.40692178E-05
 -1.26934682E-04  1.39384757E-05  3.56972874E-05 -2.49302432E-04  3.97998154E-06
 -7.30465235E-06 -6.14550992E-05 -2.58027539E-05 -1.88234340E-05 -3.97934228E-05
 -6.19583741E-05 -2.55125686E-05 -1.23460154E-05 -2.19276642E-05  1.16372861E-04
  1.84864801E-04  9.98638813E-05  8.45923773E-05 -3.34171970E-05  1.63979452E-04
  1.86290331E-04 -1.13259422E-05  2.63070802E-06 -8.71476658E-06 -3.89582619E-05
 -8.30489468E-07 -3.67069293E-06  1.74027402E-06 -1.67468963E-05 -2.44449465E-06
  2.86579458E-06  1.67504884E-04 -8.67491860E-04 -1.31152261E-03  7.49627859E-05
  1.88099759E-04  5.48077527E-05  2.87446121E-05  7.26137386E-05  1.91793829E-04
  4.17775044E-06 -3.54972204E-07 -1.36214442E-04  1.60902358E-05 -4.56408383E-06
 -6.28517227E-06  3.53604761E-06 -3.60676324E-06 -8.56679932E-06  1.02061180E+00
 -5.16913021E-02 -6.49951664E-02  3.18484109E-05 -1.79183297E-04  1.06728310E-04
  1.27322439E-04 -7.45746531E-04  4.89044448E-04 -6.89016675E-06  3.63863540E-05
  1.71070717E-04 -2.26280800E-05  2.63040576E-05  6.82312446E-07  1.58682451E-05
  2.20873663E-04 -6.30029474E-05  6.58827213E-05 -5.88223531E-04 -8.88241421E-04
  5.81694751E-04  8.47123873E-04  3.54848054E-04  8.33883500E-04  1.23763295E-03
  4.90885010E-04 -2.62261095E-06  1.77434682E-05 -6.52564028E-05  4.25421382E-05
 -1.41280224E-05 -4.02128320E-05  5.84343976E-05 -1.47861611E-04 -6.55262891E-05
  7.33519576E-06 -3.02259513E-05  1.03686451E-04 -1.16917171E-04 -2.02126302E-04
 -1.92636492E-04 -2.03544759E-04 -2.86966431E-04 -3.74407972E-04  2.47053037E-06
 -8.98451289E-06 -3.78876234E-05  1.14992412E-06 -2.86018133E-06  3.53132789E-06
 -1.11269453E-05  6.50334080E-06  7.34406005E-06  1.69296631E-04 -8.73175898E-04
 -1.32574745E-03 -7.25303663E-05  2.74287248E-05 -1.70680971E-04 -1.52012423E-04
 -1.04017507E-04 -8.30526648E-05 -2.90936615E-06  1.38067294E-05 -4.48647414E-05
  5.76162607E-05  7.24716549E-07 -1.64552186E-05  1.43188620E-04 -4.89043035E-05
  7.12651205E-05  6.54763423E-06 -2.01496087E-05  7.24734791E-05  1.59016253E-04
  8.15034647E-05  2.37113743E-04  2.87154329E-04  2.36521127E-04  4.05713596E-04
 -6.84566755E-06  3.44191845E-05  1.73006346E-04 -2.53130515E-05  2.54036397E-05
 -2.95738188E-06 -5.86574777E-05  1.41000193E-04 -1.56006511E-04  6.60928234E-05
 -5.85942605E-04 -9.23248148E-04 -3.09367396E-04 -5.91559326E-05 -1.04849092E-03
 -4.72014399E-04 -6.95510324E-05 -1.55533906E-03 -1.00834816E-05  1.36869862E-05
  2.07585252E-04 -5.98799737E-05 -3.40900472E-06  4.12869125E-05  2.72879149E-06
  2.74036509E-05 -1.68159199E-05 -5.03253714E-05 -1.73993867E-04  3.67641958E-04
 -1.20716912E-04  9.73929106E-04 -5.69935255E-04 -9.00101905E-05  1.61167714E-03
 -9.84541560E-04 -1.95752877E-05  8.33114449E-05  2.58280520E-04  9.03200947E-06
 -1.67151962E-05  1.78835985E-05  1.22485802E-05  2.65368124E-05  6.98067723E-06
  1.78471120E-05 -5.54848138E-05 -2.42882793E-04 -8.75037002E-06 -3.40285395E-05
 -1.47819243E-05 -6.35593875E-06 -1.93558134E-04 -4.33624181E-05  4.90615324E-05
 -1.62953090E-04 -3.72285378E-04 -1.17977120E-04  6.28788983E-05  3.32221326E-05
 -1.82487766E-05  6.06123584E-05 -1.15485900E-05  4.36294737E-05 -1.16467488E-04
 -8.32463745E-04 -1.78734110E-05  9.54859222E-06  5.99825247E-06 -6.26841067E-05
 -1.97496673E-04  1.70109287E-04 -1.95448624E-05  8.60212528E-05  2.51295061E-04
 -1.67290598E-06 -2.70615111E-05  6.85414506E-06 -1.17360529E-05  8.29000107E-06
 -2.87601544E-05  1.80112304E-05 -5.54697536E-05 -2.52830318E-04  1.95948239E-05
 -2.94287351E-06  2.92497508E-05  1.09243989E-04 -7.42911021E-05  1.43683596E-04
 -6.37719261E-06  3.53921658E-06  7.18192232E-05  6.97468460E-06 -7.58113618E-06
  2.76729744E-07  2.15865566E-05 -5.89026652E-05  1.18075509E-05  6.64220166E-07
  3.16593127E-05  3.27647965E-06 -3.58311826E-06 -1.27100065E-05 -1.91766825E-06
  8.90246781E-06 -3.75264868E-06 -2.72543665E-05 -9.95103133E-05  2.51003960E-05
  9.05550079E-05 -4.36074270E-05 -3.24743221E-04 -3.71070567E-04 -2.49595769E-04
  2.89639967E-04 -4.00519289E-04  6.97438131E-05 -6.23305493E-04  2.36061309E-03
 -1.20690453E-03  9.12591659E-05 -3.42633872E-04  1.74598321E-04 -3.27058978E-04
  1.44402128E-04 -9.60197827E-05 -1.70798874E-04 -5.79292555E-04 -8.14340254E-04
  8.04973497E-04  1.49215799E-05 -5.49417214E-04 -1.48303664E-03 -1.92416834E-05
  2.06460212E-05  4.33606062E-05  1.17425208E-05 -7.76535008E-06 -2.60806116E-05
 -1.36426776E-04 -1.94797055E-04  1.58615856E-04  2.37858962E-05  2.08066818E-05
  1.93037711E-05  2.24241466E-06  3.45966820E-05  3.99141203E-06 -1.12309105E-05
 -1.00720045E-05 -1.57711200E-05  1.51880002E-04  9.61067516E-05 -6.68023614E-05
 -2.69455076E-05  1.48106131E-03  1.88773028E-03  1.07636499E-03  1.86547934E-03
  3.98920322E-03  1.90186722E-03 -3.64520406E-03 -6.00762392E-03 -2.39748478E-03
  5.18164825E-04  9.07148293E-04  4.12000606E-04  6.11062165E-04 -8.75150896E-04
 -1.57266281E-03  1.02236950E-03 -1.43291834E-03  1.27548541E-03 -2.21625331E-03
 -3.89338164E-03  1.81583557E-03 -2.95949254E-03 -1.51165080E-05  2.61857407E-05
 -3.92083078E-05  2.64982277E-05  9.33649356E-06 -2.55146069E-06 -1.11988080E-04
 -1.44492775E-04  2.06401022E-04 -3.19981955E-05 -2.05974037E-05 -1.88476286E-05
 -3.64897827E-06  2.81773365E-05  1.49672159E-05 -2.27007673E-05 -5.93208616E-06
 -2.45057935E-06  1.57842726E-04  5.87838406E-05 -5.45755409E-05 -3.58782676E-05
  1.42200376E-03  1.89206848E-03  1.06962636E-03 -2.10391066E-03 -3.74236764E-05
 -4.29745958E-03  2.60636330E-03  1.55409071E-04  7.44150768E-03 -5.12686697E-04
 -1.24862830E-04 -1.42018618E-03 -1.82869734E-03 -1.78993273E-03 -3.09750191E-04
 -3.95706842E-04 -4.54300695E-05 -4.01539156E-03 -4.18222164E-03 -1.47325061E-03
 -1.01754413E-03 -1.04608159E-04 -9.89963559E-05 -3.53252524E-05 -5.37937655E-05
 -8.67246303E-05 -9.39680036E-05 -1.79400270E-05 -4.62186256E-05 -2.61017134E-05
  2.87254337E-04  5.82676598E-05  1.33190720E-05 -7.47320812E-05 -1.26092851E-04
 -6.80376512E-05  4.49696142E-05  8.34305120E-05  1.08126697E-04 -4.40251332E-04
 -1.67691557E-04  2.17185464E-04  1.06566484E-04  3.39662583E-04 -1.65260743E-04
  1.04158669E-04 -4.07048559E-04  1.14367742E-05  6.17942554E-05 -4.19988514E-05
  4.67046187E-04 -2.41771376E-03  3.76422410E-04  6.77000062E-05  4.48407840E-04
 -3.70584291E-05  1.48764445E-04  2.74337749E-05  2.49914954E-04  1.58138265E-04
  6.71379266E-05  7.39457304E-04  2.21147530E-05  1.07167611E-03  7.76824796E-04
  3.39675480E-04 -1.05256570E-04 -3.96689070E-05 -1.09117296E-05  8.18831400E-06
  1.86861862E-06  1.35087438E-04 -1.80129962E-04 -2.04085545E-04  1.04494246E-04
  1.06527466E-04  7.89767444E-05 -9.92083542E-05  1.52868471E-04 -8.87638227E-05
  2.29913300E-05  8.71611875E-05 -5.49442888E-05  5.00009797E-04 -1.06728868E-04
  9.46360414E-07  2.92814159E-04 -1.97051834E-04 -1.63182471E-04  1.01130234E-04
 -4.34934061E-04  5.31225300E-06  5.43015462E-05 -4.70167287E-05  1.06595764E-03
 -1.74369779E-03  1.34406480E-03 -1.34877900E-04  2.12849700E-04 -2.63154719E-04
  1.40416661E-05  4.39472743E-05  2.54626292E-04  1.70567035E-04  1.47288755E-04
  1.61999832E-05  8.36124810E-05  1.08560996E-03  7.43123911E-04  7.09909794E-04
 -1.85336438E-06  5.66660414E-06 -9.75924167E-06 -3.63834141E-07 -5.09289831E-06
 -2.89871756E-06  3.26313708E-05 -3.92476765E-05 -4.30659741E-05 -8.17332307E-07
  1.10390177E-06  4.12664713E-05  2.11434456E-06  7.91617062E-06 -4.68615163E-06
 -3.81544792E-06 -2.11497035E-05  5.31091680E-06 -2.56648709E-06  5.62062560E-05
 -1.69728247E-04 -8.77442527E-06  9.27074627E-06  1.22464163E-05 -6.70439896E-07
 -1.53392489E-04 -5.28445613E-05  4.84486516E-06  1.33347371E-04  9.80817721E-06
  3.88980043E-05 -6.95333617E-05  8.48320821E-05 -3.69886709E-06  9.54404331E-06
  1.97444181E-05 -4.23905727E-06  4.10463952E-06 -3.48557584E-06  8.81018710E-06
 -9.65124462E-05 -7.78318842E-05 -1.34205324E-05  4.55079425E-06  6.62081349E-06
  1.60399118E-05 -4.76604330E-06  8.98104786E-05 -3.03992902E-06 -1.13725737E-05
  2.38822339E-05 -5.86178162E-06 -2.71592008E-06 -1.31506948E-06 -2.35167420E-06
 -5.56222660E-05 -2.92389085E-05 -4.96267213E-06  4.87975872E-05 -1.18164511E-05
  1.74910430E-06 -6.85802745E-06  4.64777793E-05 -2.54533176E-08  7.99863652E-08
  2.30408162E-06  5.77882313E-07 -9.83838595E-08  1.98855235E-07  1.25131313E-07
  3.23894124E-06 -1.86020823E-06 -1.98910368E-07  2.79226349E-06  9.94591934E-08
 -6.55818003E-07  2.73309172E-08 -1.93058694E-06 -4.04868338E-07 -3.55187528E-06
  2.46475611E-05  2.55024693E-06 -3.52781482E-07  8.44103802E-07 -2.29930587E-06
  5.43466567E-06 -5.01045265E-06 -4.43082789E-07 -4.67932497E-07  1.77097008E-06
 -1.81047680E-05  6.94875947E-07 -5.69816166E-06  1.16465219E-07  2.75159606E-06
 -9.79856505E-06  5.30191769E-08 -1.56308387E-06 -4.27871414E-07  2.27573216E-06
  1.16915752E-05 -6.77289580E-06  7.08438273E-07  3.73831153E-06  5.16113672E-07
 -4.36050520E-06  6.12811139E-07 -3.79265575E-06 -4.87124405E-07  1.13401508E-05
 -7.34622343E-05 -5.41011851E-07 -5.70255789E-07  6.28701924E-06 -2.96498807E-05
  2.88803457E-05 -2.92688307E-05 -6.01640721E-06  6.96717859E-05  9.96956007E-07
  6.08890202E-05  6.80561176E-06  3.06253641E-05 -2.65295286E-06  1.16354426E-05
 -1.76296383E-05  9.11561903E-06  1.39319577E-06  1.94580967E-06 -2.06434796E-05
  9.92688087E-05 -8.41986205E-05  1.61802819E-06  6.85038608E-05 -1.47839297E-05
 -2.09497944E-05  3.01702375E-06  5.81506125E-05 -1.61470699E-06  8.96634040E-07
 -3.78179537E-05  3.22396129E-06 -1.05265696E-06 -5.50437362E-07 -4.76417192E-05
  2.18659446E-05 -3.44392779E-05 -1.86019431E-06  7.17110990E-05 -9.56754590E-06
  7.12884553E-05  2.67550840E-06  3.44176851E-05  1.81665195E-06  1.45925382E-05
  6.31385959E-05  3.38614932E-05 -3.80344782E-05  8.04918953E-06  9.49167198E-05
 -5.77326725E-05  8.09668546E-05 -3.74613856E-05 -1.92821528E-04  1.33190573E-06
 -4.12603055E-06 -7.79962963E-06 -1.79243861E-04 -1.40259362E-06 -8.94678763E-06
  7.37981199E-05  4.98207990E-06 -1.44313285E-06  2.59082766E-06  8.14659589E-06
 -1.08288942E-05 -1.54671710E-05 -2.51705026E-07 -1.99976947E-05  8.14929558E-06
 -3.89340322E-05 -1.45777366E-06 -1.61927963E-06 -7.63697485E-07 -2.70709675E-06
  2.88584103E-06 -2.57274516E-06  1.55757061E-06  3.22336078E-06  9.15812632E-06
 -4.65323866E-05 -2.94657077E-05  4.30661938E-07 -1.82425689E-05 -2.60234565E-06
  3.73025707E-05 -1.98697513E-06 -3.34131158E-06 -4.28922729E-08 -1.54905986E-06
  5.33579926E-06  7.56918237E-07 -5.56817933E-07  2.39495800E-07 -1.51627198E-06
  4.27758246E-06 -2.93311106E-06  2.83802066E-07 -4.64404547E-06  2.03429904E-06
 -3.64766612E-06 -2.16270924E-07  2.57412432E-06 -1.48531374E-06 -1.92505271E-05
  2.22933581E-05 -2.36162836E-09 -4.51219900E-06  2.57575727E-06  2.26320692E-06
 -4.44478878E-05 -2.81117394E-05 -2.86731387E-06 -6.17901843E-06 -3.16469699E-06
  2.92961993E-05 -5.22966056E-06  4.20342265E-05  6.08829627E-07  3.06680385E-06
  1.76312857E-05 -8.29980720E-06  1.12388810E-05 -3.19646603E-07 -6.23933223E-05
  8.51275131E-05 -2.33169679E-06  4.34983611E-07 -7.20387482E-05  8.94792890E-06
  3.16865340E-05  1.46513582E-06 -8.34466901E-06 -1.45191193E-06 -1.72854120E-05
  2.68233069E-05 -2.74117670E-07  1.19315660E-06 -4.02794557E-07 -3.30874879E-05
  2.48696076E-05 -2.69362952E-05 -4.35576550E-06  3.93310866E-05 -3.50354418E-06
  9.66064896E-06 -2.83975861E-06  2.13310528E-07  2.55132212E-07 -8.31257262E-06
  2.38290553E-05  1.24993725E-05  1.10266133E-05 -2.69137077E-06 -1.82795713E-05
  7.22191139E-05 -5.75980743E-05 -1.14568257E-06 -3.43501187E-06  4.63720827E-05
  9.99716645E-07 -1.16357110E-06 -1.02410368E-06 -4.28802221E-05 -3.48950812E-05
  2.52368051E-05 -2.59349875E-05  1.10007925E-04  2.16266258E-04  1.75542456E-05
 -7.99130059E-05  4.00506019E-05  1.86552245E-05 -1.65400183E-04  9.88518409E-05
  2.52394911E-06 -6.90865377E-06 -5.13994178E-05  4.00184354E-06 -4.14722633E-06
  3.21135661E-07 -7.19236065E-06 -7.66636787E-06  8.27072678E-06  6.08172776E-05
 -6.22825492E-04 -7.25562378E-04 -1.07613706E-04 -9.74070183E-04 -4.30574792E-04
 -1.01669811E-04 -1.24234243E-03 -6.57905465E-04 -3.63011297E-07  2.11349316E-06
  1.81280987E-05 -3.02696460E-06 -2.88718779E-06  1.34813722E-06  2.17756736E-05
 -3.55549055E-07 -3.02592025E-05  6.18039529E-05 -6.20467104E-04 -7.54762407E-04
  6.87472161E-04 -1.62370819E-04  8.10180961E-04  9.57110621E-04 -1.34027554E-04
  1.01105641E-03 -3.98439537E-07  2.69018023E-06  1.51727154E-05 -1.66969917E-06
 -7.85118774E-07  3.69255104E-06  2.77005400E-05  1.86188743E-05 -1.54591850E-05
 -2.19564307E-05  1.18893477E-04  1.82512665E-04 -3.93103310E-05 -2.40744852E-05
  1.27666745E-04 -1.91261123E-05 -4.08688665E-05  2.46918308E-04  3.92919485E-06
 -7.39948395E-06 -6.01214544E-05 -2.15985411E-05 -2.96590991E-05 -3.42754653E-05
  8.28576844E-06 -2.40317259E-05 -6.23607445E-05 -2.21016962E-05  1.15110689E-04
  1.89881700E-04 -9.94991291E-05 -8.40305321E-05  3.31452377E-05 -1.54203447E-04
 -1.91924044E-04  1.08068969E-05  3.98646470E-06 -7.42286279E-06 -6.12138383E-05
  2.51148279E-05  1.94914134E-05  3.88107736E-05  6.21010734E-05  2.67211231E-05
  3.36714252E-06  1.67994639E-04 -8.67181460E-04 -1.32097781E-03 -7.47665675E-05
 -1.88735409E-04 -5.31925648E-05 -2.09456784E-05 -6.42058702E-05 -1.89445420E-04
  2.47139847E-06 -8.67167215E-06 -3.75849125E-05  7.15330756E-07  4.05707331E-06
 -1.65651156E-06  1.23065164E-05  3.15013450E-07 -2.47634782E-06  1.02061283E+00
 -5.16917667E-02 -6.50056421E-02 -3.42726569E-05  1.80357333E-04 -1.03497334E-04
 -8.98749418E-05  7.62245511E-04 -4.61179420E-04  4.15305248E-06 -6.48166353E-08
 -1.35733943E-04 -1.53126546E-05  5.30814858E-06  7.27965854E-06 -1.91326741E-06
  2.03821141E-06  7.17339866E-06  6.52420084E-05 -5.87821111E-04 -8.88609891E-04
 -5.90108012E-04 -8.49315750E-04 -3.52373696E-04 -8.60355413E-04 -1.27039649E-03
 -4.93428868E-04 -7.01293623E-06  3.35212854E-05  1.82962264E-04  2.38353518E-05
 -2.77949635E-05  6.48793601E-08 -2.44003017E-05 -2.14579258E-04  5.31442956E-05
  7.54920855E-06 -3.08054624E-05  9.38601645E-05  1.16761451E-04  2.03499777E-04
  1.89396606E-04  2.07408299E-04  3.21413004E-04  3.61850759E-04 -2.84146947E-06
  1.34440907E-05 -4.64998972E-05 -4.39944964E-05  1.36824985E-05  3.82119736E-05
 -5.03172513E-05  1.47995346E-04  7.24001885E-05  1.69332287E-04 -8.71386825E-04
 -1.35966620E-03  7.04532162E-05 -3.51823851E-05  1.88072697E-04  1.23662748E-04
  9.46963921E-05  7.49730997E-05  2.57763810E-06 -8.86898947E-06 -4.12146273E-05
 -2.78613753E-07  2.55118170E-06 -4.22666640E-06  9.54806487E-06 -4.86083864E-06
 -4.35304169E-06  6.31498486E-06 -2.33560535E-05  9.80790343E-05 -1.57657041E-04
 -8.51587033E-05 -2.39439453E-04 -2.87089724E-04 -2.21280455E-04 -3.91833323E-04
 -3.03361137E-06  1.48035148E-05 -4.77444878E-05 -5.79104871E-05 -1.43424027E-06
  1.63610327E-05 -1.42658048E-04  5.77693087E-05 -7.37784911E-05  6.69464467E-05
 -5.92782388E-04 -9.02138623E-04  3.13583742E-04  5.81727245E-05  1.03625470E-03
  4.77323462E-04  5.38954281E-05  1.53429307E-03 -6.88547908E-06  3.43693882E-05
  1.68223293E-04  2.52253022E-05 -2.36402988E-05  1.61195675E-06  5.22759925E-05
 -1.56080572E-04  1.72920166E-04 -5.05113702E-05 -1.71616750E-04  3.63708795E-04
  1.18646050E-04 -9.77547900E-04  5.68894360E-04  9.84012299E-05 -1.58035071E-03
  9.94976890E-04 -1.00811714E-05  1.30501852E-05  2.10132468E-04  6.06898297E-05
  5.07068392E-06 -3.99094415E-05  2.04869171E-06 -2.45548875E-05  2.10140175E-05
  1.81347656E-05 -5.64295222E-05 -2.51056739E-04  7.96259004E-06  3.13630571E-05
  1.38202376E-05  6.67069421E-06  1.97361400E-04  3.74986517E-05 -1.97857223E-05
  8.37427317E-05  2.63443576E-04 -6.79258659E-06  1.83967831E-05 -1.94549804E-05
 -1.43709023E-05 -2.83554326E-05 -6.45263362E-06  4.35779566E-05 -1.17597690E-04
 -8.29368330E-04  1.83541668E-05 -8.60083471E-06 -4.26102521E-06  7.02336561E-05
  2.05392958E-04 -1.59101044E-04  4.92267656E-05 -1.62291546E-04 -3.77410209E-04
  1.16963605E-04 -6.31380752E-05 -3.45634061E-05  2.53667320E-05 -5.05321005E-05
  2.96463003E-05  1.77082280E-05 -5.64689525E-05 -2.44396677E-04 -2.16311415E-05
  3.96229591E-06 -3.18240781E-05 -1.05883829E-04  6.56015400E-05 -1.38669709E-04
 -1.95714692E-05  8.18686639E-05  2.63714109E-04 -6.14137363E-07  2.56636912E-05
 -4.62073472E-06  1.21234244E-05 -2.15069900E-06  2.72361741E-05 -3.26152354E-04
 -3.75340835E-04 -1.65927048E-04 -2.89364103E-04  3.97992026E-04 -7.19127251E-05
  6.30750667E-04 -2.38410482E-03  1.17870770E-03 -1.13246124E-04  2.94125441E-04
 -1.59030531E-04 -3.27526866E-04  1.42935298E-04 -9.47676221E-05 -1.70721077E-04
 -5.79687895E-04 -8.07630368E-04  8.06870040E-04  1.69657642E-05 -5.78072534E-04
 -1.49111805E-03 -1.03071589E-05  1.11292739E-06  8.13580528E-05 -6.56083259E-06
  7.68552439E-06  4.16832230E-07 -2.20918728E-05  6.85135137E-05 -2.26649124E-06
  3.16232879E-06 -9.86164086E-06  3.29110923E-07 -2.76677203E-06 -1.32999942E-05
 -9.83673459E-07  8.29515635E-06 -3.35753280E-06 -2.97431247E-05 -9.91799270E-05
  2.36699337E-05  8.97908457E-05 -5.16180810E-05  1.47678245E-03  1.88758688E-03
  1.08753295E-03 -1.85951591E-03 -3.98398383E-03 -1.89238698E-03  3.70649468E-03
  6.21926957E-03  2.45069723E-03 -5.60285075E-04 -1.00091242E-03 -4.25075285E-04
  6.15474587E-04 -8.69067198E-04 -1.57256899E-03  1.02432880E-03 -1.43063409E-03
  1.26944891E-03 -2.24145008E-03 -3.97718887E-03  1.80554623E-03 -2.96717191E-03
 -1.10715370E-05  2.49765710E-05 -2.03976945E-05 -1.21629886E-05  7.91993718E-06
  2.53494282E-05  1.49875028E-04  2.08652594E-04 -1.56598360E-04 -2.86109373E-05
 -8.53604624E-06  7.19189256E-07  7.82281781E-07  3.72610857E-05  6.45022043E-06
 -1.03668585E-05 -9.17206601E-06 -3.19278522E-06  1.38711136E-04  9.30268152E-05
 -6.44916108E-05 -2.91438228E-05  1.43305240E-03  1.88643747E-03  1.16859748E-03
  2.10535090E-03  4.48981993E-05  4.30939635E-03 -2.54349834E-03 -1.66984531E-04
 -7.29048167E-03  5.84218239E-04  3.56717326E-05  1.24602609E-03 -1.84076473E-03
 -1.78837047E-03 -3.25111714E-04 -3.88535245E-04 -5.26626997E-05 -3.98019394E-03
 -4.12842407E-03 -1.43755592E-03 -1.01121083E-03 -3.32087691E-05 -1.56181628E-05
  2.75027256E-05 -1.85685546E-05 -2.81267684E-05 -8.38921482E-06  2.06583319E-06
  1.01546309E-04  1.71926181E-04 -2.03463519E-04  8.61722339E-06  3.35583950E-05
  2.46742281E-05 -4.71183532E-06  2.66085932E-05  1.35490275E-05 -2.27540968E-05
 -5.69529066E-06 -8.68562621E-06  1.57701698E-04  6.48826336E-05 -4.47137630E-05
 -4.24927389E-05 -1.60798683E-04  1.02868439E-04 -3.98668538E-04 -1.21486168E-05
 -5.94854247E-05  4.14328590E-05 -4.86817625E-04  2.42760775E-03 -3.54312923E-04
 -3.25669627E-05 -4.15764431E-04  1.87572231E-05  1.49632447E-04  2.57372806E-05
  2.54075444E-04  1.58004687E-04  7.10577045E-05  7.30938594E-04  3.67711519E-05
  1.05766427E-03  7.61069397E-04  3.33817112E-04 -1.00531576E-04 -3.79843081E-05
 -3.06656172E-05  9.01103618E-05  9.87833625E-05  1.82656491E-05  3.06295171E-05
  8.80510924E-05 -2.52237110E-04 -4.99946086E-05 -5.66425264E-05  7.78611243E-05
 -1.28619724E-04 -7.00502046E-05  4.53612822E-05  8.66622356E-05  1.08422522E-04
 -4.57159675E-04 -1.86001656E-04  2.13301038E-04  1.16944658E-04  3.31475098E-04
 -1.61451005E-04  1.13883174E-04 -5.33528203E-04 -6.84563858E-06 -5.36721078E-05
  4.35620875E-05 -1.06710012E-03  1.81553946E-03 -1.40069327E-03  7.94274425E-05
 -2.10485805E-04  3.26098300E-04  1.01150444E-05  4.39273972E-05  2.55673945E-04
  1.65799310E-04  1.45926299E-04  1.23234940E-05  5.86442153E-05  1.12145786E-03
  7.76460510E-04  7.23980422E-04 -1.03660995E-04 -3.54175499E-05 -7.30321358E-05
 -5.92589869E-06 -1.09446492E-06 -1.29938758E-04  2.67653243E-04  2.05169964E-04
 -6.06327036E-05 -1.06403952E-04 -3.00869453E-05  1.02894546E-05  1.50845731E-04
 -8.19560598E-05  2.32968028E-05  8.64009902E-05 -4.95215377E-05  5.02350970E-04
 -8.01962346E-05 -2.83967003E-06  2.82198982E-04 -1.97213221E-04 -8.53782922E-07
  8.77785918E-07  4.30377493E-05 -5.88778575E-07 -7.02101280E-06  6.60941986E-06
 -5.58925482E-06  1.47079184E-05 -1.63587210E-05 -2.38991919E-06  6.41775760E-06
 -5.81519753E-07 -5.64998793E-06  1.57203938E-06 -5.06973845E-06 -7.71960339E-05
  2.13716492E-06 -1.31002255E-05 -7.13959605E-07 -5.01783525E-06  3.32310119E-05
 -1.72455322E-06  3.61484488E-06 -6.05539644E-07 -2.34577643E-05 -1.95780016E-05
  2.05726874E-05 -2.54071243E-06  2.40986348E-05 -1.62348401E-06 -2.04489519E-06
 -4.82610035E-08 -1.04296326E-05 -1.56562943E-07  1.04064370E-05 -9.80609392E-05
 -7.09301776E-06 -4.24635063E-06  2.82714368E-06 -5.92169077E-05 -9.81500448E-05
  3.48659971E-05  9.36281225E-06  5.56433766E-05  1.05463051E-05  1.52164611E-06
  9.97550633E-06  2.16757790E-05 -9.37252234E-07 -1.01762204E-05  3.24268684E-05
 -2.05954779E-06 -9.04975758E-07 -1.24514878E-06  5.42869258E-06 -1.42908679E-05
  1.70675865E-06 -3.91633156E-07  4.00574679E-06  3.72801525E-06  1.76582755E-06
 -1.81908445E-07  5.91442930E-06 -4.14541745E-08  2.91723838E-07 -3.33814461E-07
  1.61084087E-06 -3.67951071E-06  3.68418138E-07 -8.80734214E-06  1.08110608E-05
 -4.29916327E-05 -8.64717428E-07  1.27016006E-05  3.01895137E-06  1.57283361E-05
  1.22562120E-06 -3.15803541E-05 -4.16724622E-06  2.79983152E-05  1.49021318E-04
  6.64231004E-06 -2.84583991E-05 -3.64695213E-05 -2.56476978E-05 -1.51092708E-04
 -1.24132883E-04 -1.29192513E-05 -8.42821362E-05 -8.56386937E-05 -1.45255335E-04
 -8.56205150E-06  1.10480173E-04  4.76750034E-08  1.87117986E-05 -1.73174639E-04
 -1.41134169E-05  3.60900916E-06 -2.59351750E-05  3.52945275E-05  2.98064395E-05
  2.11314730E-05  5.74316525E-06  6.48664141E-05 -2.08175088E-05  1.38201209E-04
 -2.34207151E-06  5.69535592E-05 -1.44899355E-06 -7.99776929E-06  6.72205247E-05
 -1.20999135E-06  5.14476488E-06  4.27330264E-06 -2.81749328E-05  7.58426021E-07
 -8.48127926E-06  6.58128440E-06 -3.24297522E-05 -1.87023547E-06  7.41095949E-06
 -2.53698207E-07 -2.00768187E-05  1.90553564E-06  1.47938800E-05  5.79543993E-05
 -3.77828875E-05  4.75483331E-05 -4.21207706E-06 -3.11075788E-05  1.56760474E-04
  3.05306328E-05 -9.66638026E-06 -1.89823791E-04 -4.01112258E-05 -1.94030706E-04
  1.55869414E-06 -6.18877890E-06  5.03158977E-07  2.73548742E-06  2.21483400E-05
  8.86757044E-06 -1.13086034E-05  2.29287308E-06  7.61208642E-05 -8.75196773E-05
  1.62362770E-05  4.21000807E-07 -7.70669452E-05  7.45044481E-06  4.44695675E-05
  1.71939018E-06 -5.80489834E-06 -2.64566153E-06  1.19429034E-05 -1.75602098E-05
 -1.75339977E-06  5.41686191E-06  8.12576290E-06  8.28552255E-07 -1.23159143E-04
  4.58418668E-05 -1.53860607E-05 -1.72441643E-05  3.64442940E-06  5.76762531E-05
  2.51387473E-06  6.51927548E-05 -4.96118865E-07  1.17931988E-05 -7.53247578E-05
  4.84460879E-06  5.00906749E-06 -2.45486794E-07  8.53767606E-06 -5.14751726E-05
 -2.62818976E-06  7.01015172E-06  3.17775771E-05 -6.91466146E-06  7.01874349E-05
  1.05575425E-06  6.16185280E-05 -1.44223961E-06 -1.73156879E-05  2.59183276E-05
  5.15572965E-07 -1.03790321E-06  3.17916261E-07  9.80403856E-06 -4.78552324E-05
 -8.27435668E-06 -2.66596297E-06 -4.31324916E-07 -4.23592975E-06  3.93815555E-05
 -3.56973565E-06  1.04199079E-05  8.33145674E-07  2.44616400E-05 -1.19452702E-04
 -6.80901385E-06 -2.68806720E-06  1.82449653E-06  1.04168690E-06  2.37782126E-05
 -3.67169739E-05  5.95096491E-06  2.18335309E-06  2.92262694E-08  1.05717357E-04
  5.07896770E-06  4.14028875E-05 -4.21018512E-07 -4.10212513E-06  1.55017459E-05
  8.36767814E-07  2.51767319E-07 -1.65634500E-06 -9.91530039E-06 -1.54468966E-05
 -4.12054635E-06 -6.89372364E-07 -2.08739478E-06 -1.43075352E-06  1.49329357E-05
 -4.19903504E-07  2.18109434E-06 -1.57721356E-06  2.80244930E-07 -3.74271640E-05
 -2.58468325E-06  1.66833600E-06  1.56751136E-06  1.68103745E-05 -5.88728294E-05
 -2.43056619E-05 -1.65701782E-06  7.32479357E-05 -9.17348612E-06  7.31306071E-05
  3.33913266E-06  2.80469685E-05 -9.25931328E-07 -3.97274198E-06  2.53637950E-06
  4.78620235E-06  9.86128317E-08  1.13971545E-07 -5.25592065E-05  9.84115788E-06
 -3.35764729E-05 -2.98480459E-06  4.28607643E-05 -2.37064896E-06 -2.24697278E-06
  2.54470941E-07 -1.94424283E-05 -2.62875066E-07 -1.92822036E-06  1.65692070E-05
  5.87965239E-07  4.68016017E-07  5.25069673E-07  1.14804800E-06 -1.49959257E-05
  1.34203175E-05 -9.19572875E-07 -1.55159808E-06  3.64937064E-05  1.46822229E-06
 -3.82288953E-06 -1.87962431E-06 -3.98056627E-05  1.26106879E-07  2.36808733E-05
  2.07379963E-06 -5.81678609E-06 -4.51331934E-05 -4.18150576E-06 -2.28426764E-06
  3.82147797E-06  8.56250205E-06 -1.02016336E-05  2.08851574E-06 -2.61297720E-05
  1.10325876E-04  2.13923423E-04 -1.49023519E-05 -6.92058264E-05  5.49047049E-05
 -1.15725839E-05 -1.42482996E-04  9.80601307E-05  3.24983621E-06 -7.27842372E-06
 -5.20826401E-05 -1.95875371E-05 -2.59442659E-05 -3.13267520E-05 -4.95294728E-05
 -8.93238055E-07 -3.03809787E-05 -2.23424654E-05  1.15262370E-04  1.99048132E-04
  1.04755066E-04 -5.96214258E-05  5.95918311E-05  1.80267669E-04 -8.00017948E-05
  1.52815251E-04  3.35521882E-06 -4.96111521E-06 -6.08430043E-05  2.35978595E-05
  1.69662829E-05  3.53214909E-05 -1.11071792E-05  4.87218200E-05  3.72017943E-05
 -2.22429353E-05  1.14618867E-04  1.94994988E-04  4.30871881E-05 -1.22612061E-04
 -3.56541027E-05  2.49179770E-05 -2.29380818E-04 -7.78726098E-05 -3.92992140E-07
 -1.87383160E-08  2.39665712E-05  3.73782565E-07 -1.56271781E-06 -6.94956406E-07
 -3.31948277E-05  1.73752005E-05 -5.54921873E-06  6.58313111E-05 -6.43236058E-04
 -7.54380993E-04 -6.48926023E-04 -8.18203766E-04 -1.80330606E-04 -9.44736240E-04
 -9.94438625E-04 -2.99986050E-04 -5.39080958E-07  2.87186284E-07  2.50998931E-05
  1.59006050E-06 -4.91214815E-07  8.18395584E-07 -1.87159253E-05  2.73547646E-05
  7.38732830E-06  6.48944185E-05 -6.39917111E-04 -7.50514502E-04  1.37084746E-04
 -2.10545695E-05  1.05210467E-03  1.34281681E-04  1.09900409E-04  1.37385570E-03
 -1.93048247E-05  8.33829818E-05  2.46721758E-04 -3.85866456E-06  1.73017127E-05
 -2.45227668E-05 -1.21136887E-05 -2.42106707E-05 -1.04023598E-07  1.73858556E-05
 -5.55999621E-05 -2.35045413E-04  1.88411627E-05  3.15823545E-05  8.19158498E-06
  1.03202448E-04  1.45640172E-04  5.99891923E-07  4.90491240E-05 -1.63400641E-04
 -3.66952535E-04 -1.20079050E-04  7.44439140E-06  7.30368582E-05 -2.34888903E-05
 -1.66892825E-05  4.21156048E-05  4.30645500E-05 -1.21733342E-04 -7.93620614E-04
 -1.71306414E-05 -1.30309908E-06  1.27572599E-05 -7.32807427E-05  2.19383470E-04
 -9.40802931E-05  6.81468138E-05 -5.91749078E-04 -9.58551977E-04 -2.88159198E-04
 -9.37222066E-04 -4.79823168E-04 -4.36835279E-04 -1.39617135E-03 -7.11862791E-04
 -7.20009302E-06  3.43220894E-05  1.89559302E-04 -2.28551721E-05 -1.45596904E-05
  2.34595726E-05 -5.92790470E-05 -1.69370911E-04  4.45768349E-05 -4.28122142E-06
  1.69996810E-05 -3.34201105E-05  4.03147523E-05 -3.26761678E-05 -2.89398345E-05
  4.24296226E-05 -1.75488267E-05 -1.48404228E-04  3.98608485E-06 -1.19011540E-05
  1.08372359E-04 -1.12137919E-04 -1.03059266E-04 -2.45498309E-04 -1.84347641E-04
 -2.71943761E-04 -3.86933801E-04 -1.96486521E-05  8.46995304E-05  2.54367350E-04
  4.30605884E-06  2.98433015E-05 -8.14898695E-06  1.68778833E-05 -6.12806057E-06
  2.78498516E-05  1.78882093E-05 -5.60383638E-05 -2.49737399E-04 -9.07900959E-06
  3.19891156E-06 -3.81983602E-05 -8.09115987E-06  3.57052830E-05 -1.75341657E-04
 -4.63427037E-06  1.77129639E-05 -2.34873265E-05  5.73422831E-05 -1.74550709E-05
 -2.08658915E-06  1.36732908E-04  7.39028162E-05  4.04293123E-06  3.43054163E-06
 -8.96371709E-06  1.03415507E-04  1.55494195E-04  1.69466556E-04  1.75910044E-04
  2.90365604E-04  2.25272500E-04  3.58923813E-04  6.47071266E-05 -5.81836766E-04
 -9.32520437E-04  6.25803202E-04 -3.79716986E-05  9.15602644E-04  9.08934856E-04
 -3.79147102E-05  1.33104967E-03 -7.51084774E-06  3.36205266E-05  1.97545685E-04
 -2.27189585E-05 -1.40557059E-05  2.35370779E-05  2.36990724E-05 -1.08475722E-04
  1.61194680E-04 -1.04708290E-05  1.27614551E-05  2.13613343E-04 -6.24544819E-05
  3.65872440E-05  1.48717915E-05  2.12838073E-06 -5.64842229E-05  3.65067765E-05
 -4.78202898E-05 -1.97720352E-04  3.98983219E-04 -6.52612629E-05 -9.24663767E-04
  6.37728281E-04 -3.50052453E-06 -1.62273746E-03  1.03890988E-03  2.04149772E-06
 -8.02363375E-06 -3.32629840E-05  1.89184136E-07  4.51674994E-06 -8.31806911E-07
 -2.56197268E-06  8.23969888E-06  6.78537880E-06  1.64262860E-04 -8.62508500E-04
 -1.31006209E-03 -1.00079303E-04 -2.20959427E-04 -7.28891484E-05 -1.95187412E-04
 -9.89428548E-05 -1.33053422E-04  3.69835618E-06 -2.20549611E-06 -1.17697434E-04
  1.59756094E-05 -4.78442096E-06 -6.85038102E-06  1.15636362E-05  3.55131119E-06
 -4.88075519E-06  1.02064346E+00 -5.15971215E-02 -6.55255949E-02 -9.74028353E-05
  2.01896321E-05 -2.55086447E-04  4.00487766E-05  8.39250381E-04 -6.76932484E-04
  2.10117734E-06 -8.17041502E-06 -3.49705885E-05 -1.87042588E-06  2.34478763E-06
 -3.49889900E-06 -9.59733241E-06  1.60198293E-06 -4.05576585E-06  1.63882196E-04
 -8.54739102E-04 -1.28494303E-03  8.89262182E-05 -2.41003354E-05  2.20733339E-04
  1.68086162E-05  1.33220846E-04  1.82758155E-04 -4.72166552E-06 -1.14545252E-06
  5.66651062E-05  5.81567678E-06  3.75806923E-06 -5.44545661E-06  5.36633581E-05
  7.93216816E-06 -3.10958147E-05 -1.03745977E-05 -3.09845917E-05  1.03614208E-05
 -5.85872003E-06 -7.14002774E-06  3.20897401E-06  6.22122834E-06 -1.13241426E-05
 -5.11183254E-05 -8.32442802E-05  2.38424040E-05  8.54860993E-05 -6.99813828E-05
 -3.49395816E-04 -3.74788571E-04 -1.62091901E-04  2.75001430E-04  2.51621420E-04
 -3.39216526E-04 -4.72618472E-04 -2.08237777E-03  1.68029422E-03  6.94344034E-05
  3.01812886E-04 -2.44120387E-04  1.52066359E-04 -4.43253322E-04 -3.69802439E-04
  5.47137345E-05  3.70302914E-04  6.22439859E-04 -9.36055667E-04 -7.98562374E-04
  9.14355459E-05  1.30183477E-03 -1.28905814E-04 -2.98599268E-05 -5.99876853E-05
  6.13021007E-06  1.20561047E-04  5.97481978E-05 -1.48215137E-04  4.94514946E-05
 -1.06306897E-04  6.28335184E-05  5.18712467E-06  9.55493340E-06 -6.91511770E-05
 -9.07494481E-05  1.48651577E-04 -3.64109462E-05 -5.20366839E-05 -3.04646763E-04
 -2.70411343E-04  4.27873034E-04 -1.77602103E-04 -2.33069854E-05 -1.65402403E-04
  8.38044653E-05 -2.81202837E-04  7.94659439E-06 -7.63132998E-05  3.38693050E-05
  9.54409900E-04  1.77800430E-03 -9.17537711E-04 -1.37537177E-04 -2.48288678E-04
  1.00003980E-04  2.96502410E-05  1.36966300E-04  2.48428910E-04  1.92490222E-04
  2.02426740E-06  1.56793822E-04  6.20446517E-04  9.31811832E-04  8.05262508E-04
 -1.31434049E-04 -1.22652202E-04 -3.40511479E-05 -3.38651565E-05 -9.26887781E-05
  2.12396373E-05 -9.29756485E-05  2.41276007E-05  1.48378878E-04  1.46995746E-04
  8.09571324E-05 -3.41879422E-05 -6.84069158E-05 -6.75944031E-06  6.03438402E-05
 -1.12220057E-05  1.75791114E-04 -9.31386190E-05  1.41981333E-04  2.16567970E-04
 -8.69266989E-05  5.19933805E-04 -2.84916079E-04 -1.62913236E-04  9.35071000E-05
 -3.24389213E-04  1.40954785E-05 -6.91239751E-05  4.30683855E-05  3.70187968E-04
  1.23684697E-03 -1.90248617E-03  3.74968968E-06 -1.33492788E-04  2.79353357E-04
  2.40777947E-05  5.95432517E-05  3.24663230E-04  8.99734245E-05  4.57507637E-06
 -2.40046380E-05  2.53641306E-04  1.39302718E-03  2.94836063E-04 -3.03585017E-05
 -4.92654268E-06  2.52729365E-05 -5.73584269E-05  2.47533289E-05 -6.79609013E-06
  8.83077616E-06 -1.48998190E-04  2.03453368E-04  1.87229225E-05 -3.03816072E-06
 -3.13971510E-05  3.81131419E-06  2.57222177E-05  5.63382592E-06 -3.99697990E-06
 -1.27796730E-05  3.17889812E-05  8.26146104E-05  6.50090732E-05  1.42619187E-05
 -3.37780270E-05  1.48139970E-04  1.41239303E-03  1.91872605E-03  9.98020520E-04
 -2.01352601E-03 -3.99347403E-03 -1.80424771E-03  2.35278118E-03  6.56312698E-03
  3.21675128E-03 -3.28276669E-04 -1.04859054E-03 -4.37810214E-04  5.28253084E-04
 -7.50748553E-04 -1.53531848E-03  1.07115386E-03 -1.57495479E-03  7.30051940E-04
 -1.69329347E-03 -3.78825392E-03  2.03085089E-03 -3.72985691E-03 -6.74611329E-06
  2.94767873E-05 -6.09932652E-05  1.31881736E-05 -2.13720207E-05 -1.43897313E-05
 -1.46716985E-04  1.88747296E-04 -4.54374770E-05 -2.36612179E-05 -4.34456886E-07
 -1.43203871E-06  1.44343246E-05  7.56229442E-06 -5.61384502E-06 -8.80439272E-06
  3.77891054E-05  9.74632653E-05  4.94790972E-05  2.56555091E-05 -3.02984835E-05
  1.33676260E-04  1.43739113E-03  1.88721466E-03  9.90399607E-04  1.94563327E-03
  5.00563750E-05  4.36522353E-03 -3.74884830E-03  1.54752636E-04 -6.33340267E-03
  5.64223210E-04 -3.04762097E-05  9.18254866E-04 -1.86736689E-03 -1.71362294E-03
 -1.98185371E-04 -4.38215630E-04 -1.97947072E-04 -4.09782930E-03 -3.76167970E-03
 -8.78777882E-04 -1.19283029E-03 -8.95023749E-04 -5.94712007E-07  1.39813239E-07
  1.68070421E-05  6.22709141E-07  9.44302784E-08  9.62928214E-08 -5.27964883E-06
 -1.94396202E-05 -6.53219772E-06  3.48154464E-06 -2.06247868E-06  1.47195307E-04
 -2.44686378E-05 -6.64560452E-05  4.45768701E-05 -1.79199142E-04 -2.15501642E-04
  1.16829841E-04 -1.84906823E-06  1.90777593E-06  4.36496539E-05 -8.83308237E-06
 -4.77944747E-06 -8.47045369E-06 -1.02680665E-05 -5.79218963E-06 -3.64825931E-08
  2.35574855E-06  6.43817502E-06  3.77863101E-06  3.19064864E-05  3.23792075E-06
 -3.79685817E-05 -6.57867123E-08  1.25911942E-05 -1.06536244E-04  1.17445474E-06
 -1.51359749E-06 -1.65068617E-06 -7.51927584E-06 -9.45381417E-05 -2.51913452E-05
  9.50261145E-06  4.15006713E-05  5.63825643E-06  4.76158199E-05  6.44695188E-06
  5.26019818E-05 -8.66614350E-07 -1.05492495E-05  1.77513914E-05  2.38933542E-07
  3.72367670E-07 -5.03886936E-06 -1.33841833E-05 -1.92053875E-05  2.48486257E-06
 -1.26494392E-06  1.69384955E-05  4.73919242E-06 -9.19690714E-06 -2.98866203E-08
 -3.89929868E-07 -1.36744674E-07 -3.05865984E-06  1.95851502E-06 -1.25534959E-06
  3.32395710E-07 -5.49821541E-07  4.80499123E-06 -1.99009414E-06  4.11257426E-06
 -4.95263952E-07 -9.75627216E-07 -4.65132514E-07  1.32980535E-06 -1.07782840E-06
  6.36234850E-06  1.02542902E-06  3.35616491E-06 -6.15127829E-05 -4.41196637E-06
 -3.71225633E-06 -8.87706256E-08  6.40840485E-06  1.75960723E-05  1.84422725E-05
  7.15471502E-07  1.99456323E-05  2.08053387E-06  5.01890238E-05  1.54253830E-06
  5.00224726E-06 -2.18969640E-07 -3.34033382E-06  2.72923861E-05  1.46184833E-06
 -2.44762001E-06 -2.10591746E-06  3.40344791E-06 -7.20978457E-06 -1.49766039E-05
 -1.36651995E-06  1.18494347E-05  2.55218896E-06 -1.82580357E-05 -1.19005356E-06
 -1.00915889E-05  1.74120964E-05  1.06436497E-06 -2.61474758E-04 -3.35199709E-05
  4.00301712E-05  7.46734335E-06 -1.45827536E-04 -6.44239172E-06  4.91372769E-05
 -1.96153492E-06  2.82692949E-04  1.80258366E-05  1.22237303E-04  4.57807990E-06
 -3.51424969E-05  6.12004277E-05 -3.66178749E-04 -1.60772650E-03 -7.49673761E-05
 -2.61716037E-04  1.25556599E-04 -1.21306204E-04 -1.58588810E-04  1.23525178E-04
  3.52692215E-05 -2.29933772E-05  1.16203587E-03  2.92321341E-03  9.66047437E-06
 -8.75831472E-06  8.04838791E-06  3.45356087E-06  1.12959109E-04  7.79011542E-06
  1.59936131E-05 -5.98401851E-05  6.04366503E-06 -5.27019029E-05 -6.85776878E-05
 -1.35855124E-06 -1.84448173E-05 -7.42045186E-05 -1.62019562E-04  2.44879613E-06
 -3.70513348E-07 -4.10578885E-07 -1.16638676E-06 -7.86430394E-06  1.10273716E-06
 -5.94443264E-06  9.56889171E-07  3.94881211E-05 -4.38876097E-05  4.53475189E-06
  1.07202301E-05 -3.00582584E-05  3.82015615E-06  1.81623535E-05  5.52900239E-06
  1.77341171E-05 -2.04517295E-07 -2.08642099E-06 -8.55644002E-06 -1.34513438E-06
  1.28203466E-06  9.58394901E-07  8.63893295E-06 -1.79098874E-05 -8.21467486E-06
  3.98259605E-07  1.03070297E-06 -1.00582188E-06  6.87281058E-06 -9.17949527E-07
  1.97318561E-05 -3.16312441E-07 -3.38110624E-06  1.46238547E-05  9.79313789E-07
 -8.42410108E-07  1.55179056E-06  2.75542397E-06 -1.23657546E-05  1.05947311E-06
 -7.54948776E-07  1.27087267E-06 -9.56857612E-07  8.29385846E-06 -6.12218583E-07
  1.38879674E-06  3.95050222E-07  9.60166540E-08 -2.08862805E-05 -1.35043567E-06
  2.64244950E-07 -6.62471371E-07  6.07917671E-06 -2.47065614E-06  7.85967622E-06
  2.32959533E-07  1.17570451E-05  1.12382444E-06  2.01566830E-05  5.73932468E-07
  3.57880527E-06 -4.78683267E-07 -3.87794935E-06  1.08155466E-05  1.86334959E-06
 -3.20148726E-06 -2.32898054E-06 -1.41968811E-05 -1.80077879E-05  3.84787861E-06
  7.05220692E-07 -2.38259882E-06 -1.02332724E-06  2.02221257E-05  4.09753013E-08
  1.06410893E-07 -3.40902601E-07 -1.97621176E-06  1.20459458E-05  9.92571740E-07
 -1.95822702E-06 -3.25482472E-07 -3.83340540E-07 -5.68279715E-06 -5.01134731E-06
  6.97760978E-07  5.48109118E-06  1.38476732E-06 -1.81565252E-06  1.91629958E-06
  5.55022976E-06  5.34874468E-07 -2.98731070E-05 -1.63948854E-04 -1.04608836E-05
 -5.21624900E-05  2.79372878E-05 -6.88911582E-05 -5.28621008E-05  2.62201031E-05
  1.32417180E-06  2.96627870E-05  8.68442526E-07 -3.64399368E-05 -1.96052865E-07
 -4.52369065E-05 -6.13138196E-07  3.66749775E-07  1.47428814E-05  6.91497963E-07
 -5.92878116E-07  4.54394295E-07 -3.12393211E-06  4.13482155E-05 -7.99026372E-06
 -1.03792701E-06 -5.64134874E-06  5.71033643E-05 -8.42115655E-06  6.28896339E-07
 -4.13462845E-06  1.22360271E-05 -5.30922012E-05  1.37165334E-05 -2.61972735E-05
  1.10879266E-04  2.13145058E-04  1.53854784E-05  6.97374629E-05 -5.50957080E-05
  1.12511615E-05  1.44373153E-04 -1.00784396E-04  2.10220769E-06 -5.96057210E-06
 -4.68474081E-05  4.12013813E-06  1.86700450E-06 -3.89385123E-06 -9.51915673E-06
  1.13535649E-05 -2.81521993E-06 -2.23328349E-05  1.15763104E-04  1.98007511E-04
 -1.05520511E-04  6.09628915E-05 -6.01823302E-05 -1.78833448E-04  7.12668014E-05
 -1.52468939E-04  3.23962297E-06 -6.59002997E-06 -5.37760273E-05  1.92262675E-05
  2.60441918E-05  3.12981282E-05  5.16037656E-05 -5.66820452E-06  2.89752785E-05
 -2.24547071E-05  1.13424823E-04  2.04931724E-04 -4.36820039E-05  1.22524530E-04
  3.58697430E-05 -2.57054296E-05  2.31436861E-04  8.24661536E-05  3.37309902E-06
 -7.69081440E-06 -5.46148203E-05 -2.27407908E-05 -1.68534381E-05 -3.54645954E-05
  4.03755817E-06 -5.00781871E-05 -4.06414163E-05  6.46001979E-05 -6.37153088E-04
 -7.56703488E-04  6.53318761E-04  8.21472547E-04  1.72058013E-04  9.37185653E-04
  9.88607247E-04  2.90034062E-04 -4.92595898E-07  5.80121435E-07  2.44318189E-05
 -7.38026499E-07  1.52344966E-06  7.07916296E-07  3.33175460E-05 -1.83905109E-05
  5.16423207E-06  6.58732483E-05 -6.45036938E-04 -7.52196265E-04 -1.42335077E-04
  1.73864304E-05 -1.05165436E-03 -1.35431672E-04 -1.08676999E-04 -1.38586978E-03
 -4.14141040E-07  8.48600309E-08  2.31083458E-05 -1.48808191E-06  4.84961867E-07
 -1.06363133E-06  2.34919018E-05 -2.63951709E-05 -1.04987552E-05  1.75537760E-05
 -5.63919737E-05 -2.35255699E-04 -1.94132222E-05 -3.19530646E-05 -7.81466196E-06
 -1.06535796E-04 -1.51874573E-04  1.19213827E-06 -1.94709836E-05  8.38151110E-05
  2.50645810E-04  4.66877571E-06 -1.91319026E-05  2.37848185E-05  1.47616640E-05
  2.26817121E-05 -7.92917406E-08  4.30304252E-05 -1.23054837E-04 -7.89320780E-04
  1.73841594E-05  8.36351792E-07 -1.38831072E-05  7.27598755E-05 -2.21269705E-04
  9.13300442E-05  4.91157994E-05 -1.64654160E-04 -3.62582742E-04  1.19350538E-04
 -7.29936225E-06 -7.21449406E-05  3.96747897E-05  2.79133500E-05 -2.39307645E-05
 -7.29071619E-06  3.62538409E-05  1.88083290E-04  2.38830201E-05  1.46237017E-05
 -2.31264369E-05  4.92309994E-05  1.67483282E-04 -5.22762699E-05  6.57402278E-05
 -5.84524112E-04 -9.44845097E-04  2.78055960E-04  9.49822752E-04  4.88966448E-04
  4.14771233E-04  1.38152930E-03  7.21789289E-04  2.41307579E-06 -3.63704178E-06
  1.04247564E-04  1.12885185E-04  1.11412197E-04  2.39899080E-04  1.95500296E-04
  2.85958415E-04  3.77709519E-04 -4.72244255E-06  1.67930082E-05 -1.93517298E-05
 -3.96679549E-05  3.32669660E-05  2.71687720E-05 -3.94557371E-05  3.20344806E-05
  1.43790728E-04  1.76184827E-05 -5.60626030E-05 -2.42644763E-04  1.16021024E-05
 -3.15948196E-06  3.52980568E-05 -2.99038538E-06 -3.16486875E-05  1.80950893E-04
 -1.93888443E-05  8.49661009E-05  2.47979282E-04 -6.78938894E-06 -3.06446480E-05
  8.25927021E-06 -6.21844816E-06  8.63365507E-06 -3.53366319E-05  4.81586011E-06
 -1.78822724E-05  1.11446585E-04 -1.53904837E-04 -1.77081124E-04 -1.69444257E-04
 -2.86067710E-04 -2.24260693E-04 -3.55880324E-04 -4.11144480E-06  1.89779453E-05
 -4.09366945E-05 -5.87343085E-05  1.53564478E-05  2.35676135E-06 -1.32161266E-04
 -6.74911314E-05  2.30240785E-06 -7.28291532E-06  3.48802672E-05  1.86839550E-04
  2.19461513E-05  1.45198786E-05 -2.41429444E-05 -2.03552018E-05  1.07778899E-04
 -1.52794179E-04  6.81786717E-05 -5.91219041E-04 -9.64561806E-04 -6.04849544E-04
  3.37973538E-05 -9.14727124E-04 -9.01589241E-04  3.76558620E-05 -1.33226609E-03
 -4.75082169E-05 -1.99020200E-04  3.97552339E-04  5.61511056E-05  9.16502814E-04
 -6.47323634E-04 -1.54296773E-06  1.61038882E-03 -1.05946064E-03 -1.04702734E-05
  1.24633421E-05  2.14994670E-04  6.22766919E-05 -3.66876282E-05 -1.53444696E-05
 -6.61278645E-07  5.83955913E-05 -3.46378021E-05  1.63421061E-04 -8.52862791E-04
 -1.28723085E-03  9.50234210E-05  2.06354658E-04  6.72568482E-05  1.79995968E-04
  6.90051394E-05  1.26984005E-04  2.14078854E-06 -7.83565316E-06 -3.46000904E-05
 -4.34719805E-07 -4.48220637E-06  5.82498575E-07  4.90008408E-06 -1.14272164E-05
 -9.08035218E-06  1.02064665E+00 -5.15980356E-02 -6.55608378E-02  1.06653548E-04
 -1.43576029E-05  2.68244125E-04 -1.50544171E-05 -8.22564806E-04  7.17999815E-04
  3.72850942E-06 -2.15201839E-06 -1.17265543E-04 -1.55961598E-05  4.95122693E-06
  7.37069960E-06 -1.15669055E-05  1.02182642E-06  1.11700054E-05  1.64571132E-04
 -8.62229456E-04 -1.31557935E-03 -9.95022878E-05  2.27562009E-05 -2.38332319E-04
 -2.57777178E-05 -1.19046925E-04 -2.10719527E-04  2.02324385E-06 -8.02859276E-06
 -3.13495825E-05  1.33225793E-06 -2.88801292E-06  3.44201226E-06  9.79679265E-06
 -2.38089570E-06  3.72609195E-06 -3.51650264E-04 -3.77658100E-04 -1.49466597E-04
 -2.74844958E-04 -2.50709717E-04  3.39816032E-04  4.90311351E-04  2.10711540E-03
 -1.69741065E-03 -6.21326178E-05 -2.57381550E-04  2.22512847E-04  1.58458351E-04
 -4.43140849E-04 -3.70137816E-04  5.26187745E-05  3.65712771E-04  6.35853451E-04
 -9.50216758E-04 -8.06366371E-04  1.07713554E-04  1.32064291E-03 -5.03312866E-06
  3.69073939E-07  2.61524418E-05 -5.06626206E-06 -4.03382976E-06  5.61541749E-06
 -4.54751899E-05 -8.97859536E-06  2.89386408E-05  6.54571970E-06  1.27937063E-06
 -4.15518306E-06 -5.92891539E-06 -5.86462442E-06  1.62735142E-06  8.02077055E-06
 -1.04525842E-05 -5.19851691E-05 -8.46957056E-05  2.41109444E-05  8.97354714E-05
 -7.33965009E-05 -1.67422823E-04  8.32044071E-05 -2.36395803E-04 -7.93088799E-06
  7.72045562E-05 -3.51185275E-05 -9.47200238E-04 -1.77324007E-03  9.44182443E-04
  9.67366014E-05  2.76260108E-04 -8.86339887E-05  2.85682288E-05  1.38254839E-04
  2.50676346E-04  1.91525016E-04  3.09042112E-06  1.37453525E-04  6.38247292E-04
  9.56714420E-04  7.99249402E-04 -1.20520766E-04 -1.21451324E-04 -3.04782799E-05
 -6.39850902E-05 -4.22845510E-06 -1.17239816E-04 -5.86142301E-05  1.62586610E-04
  4.33386024E-05  1.41581363E-04 -6.35804613E-05 -2.66361665E-05 -7.22842772E-06
 -7.15490869E-05 -9.56305046E-05  1.51532817E-04 -3.34229497E-05 -5.48079690E-05
 -3.00474163E-04 -2.65263318E-04  4.61227138E-04 -1.64646004E-04 -3.50470352E-05
 -1.60471018E-04  9.08929875E-05 -3.29006448E-04 -1.54049738E-05  6.92021836E-05
 -4.46136830E-05 -3.60754521E-04 -1.19350697E-03  1.88364642E-03 -3.69574151E-05
  1.39617810E-04 -2.57248310E-04  2.30212547E-05  5.83927245E-05  3.23408124E-04
  8.90029120E-05  5.50465824E-06 -3.64425123E-05  2.33342817E-04  1.38264865E-03
  2.73819440E-04 -3.60149623E-05 -1.29535070E-04 -2.99284913E-05 -4.88267675E-05
  9.13666589E-05 -1.88595402E-05  9.62758408E-05  1.59891114E-05 -1.39593742E-04
 -6.99127481E-05 -2.84146769E-05  1.89173160E-06  9.65219794E-06 -5.02500962E-06
  6.36923240E-05 -1.29195987E-05  1.68300902E-04 -8.85746878E-05  1.34910028E-04
  1.94206678E-04 -1.00414073E-04  5.02596327E-04 -2.92025548E-04  1.46342039E-03
  1.90585514E-03  9.77126458E-04  2.00621768E-03  3.98703301E-03  1.79914610E-03
 -2.28206384E-03 -6.36112324E-03 -3.11911959E-03  3.68334078E-04  9.45534482E-04
  4.33131746E-04  5.20451268E-04 -7.37270647E-04 -1.50951218E-03  1.05445685E-03
 -1.54720234E-03  7.19159853E-04 -1.65867134E-03 -3.69339726E-03  2.00692656E-03
 -3.64433419E-03 -1.07767707E-05  2.40688160E-05 -2.14700002E-05 -2.57073804E-05
  8.50935403E-06 -8.80797311E-06  1.47884217E-04 -1.82024735E-04  1.89366418E-06
 -1.13608034E-05  1.05772808E-05  1.39192586E-05  2.50369978E-05  5.45000408E-06
 -4.97723405E-06 -1.15006087E-05  3.15293664E-05  8.55596405E-05  5.38777563E-05
  2.39553139E-05 -3.61399217E-05  1.45866520E-04  1.38290245E-03  1.90763678E-03
  9.35214356E-04 -1.95600139E-03 -4.49751444E-05 -4.37788567E-03  3.91517959E-03
 -1.15973693E-04  6.52514339E-03 -6.07524793E-04  7.47448842E-05 -1.04221418E-03
 -1.89455997E-03 -1.74427364E-03 -1.98056361E-04 -4.44374218E-04 -1.99179387E-04
 -4.16722087E-03 -3.86056577E-03 -8.95067960E-04 -1.24810005E-03 -9.15539951E-04
 -2.27276854E-06  2.54859154E-05 -3.06902045E-05 -1.22954156E-05  2.14686423E-05
  1.28585823E-05  1.61655435E-04 -1.63584401E-04  3.87337730E-05 -2.15734935E-05
  1.49763306E-05 -1.49402252E-06  1.52782040E-05  8.59701658E-06 -6.20906576E-06
 -8.18881214E-06  3.89316831E-05  9.59923160E-05  5.37240827E-05  1.56245131E-05
 -3.13392794E-05  1.27628188E-04  3.53337568E-06 -1.79785800E-06  1.48914132E-04
  1.14464417E-05  5.65872045E-05 -6.17779572E-05  7.79070624E-05  1.27639689E-04
 -2.65128522E-04 -6.19840809E-07 -3.24710792E-08  1.83640448E-05 -1.39526527E-07
  5.28036180E-07  6.16778708E-07 -1.25765594E-05  3.05317704E-06 -1.91335214E-05
 -3.65254216E-07 -1.01769685E-05 -3.44761517E-05 -1.59376145E-06  1.82498485E-07
  5.19989307E-06 -2.25859833E-05 -5.79502383E-06  4.76213327E-06  4.79371118E-07
  2.79186597E-05 -2.29900333E-06  3.11382368E-05  9.25189519E-06  6.51122750E-05
 -3.17251728E-06  1.79289651E-05 -4.46120898E-05  2.53863940E-06 -1.32335436E-05
 -5.48006460E-06 -1.59361170E-04 -2.63231074E-05 -1.85736983E-05 -1.38327841E-05
 -1.83957388E-05 -1.66687341E-06  8.32138627E-05  1.21986541E-05  2.36856841E-06
 -2.05779663E-06  1.11229633E-05  2.99444903E-05  6.68023644E-06 -2.60559898E-06
 -2.29653774E-06 -1.33151962E-05 -8.10941922E-06 -1.69732990E-06 -2.72627152E-06
  1.40989893E-05 -1.03608378E-05 -9.42379810E-06  4.83561573E-06  1.21258988E-05
 -3.62352865E-07 -1.83200045E-06  9.73232244E-06  1.87629658E-06 -1.50880508E-06
  5.00821165E-08  4.86849206E-06  1.69688598E-05 -9.93573043E-06 -1.17672262E-06
  1.57973216E-05 -2.00372439E-07  1.58452310E-06 -3.77085252E-07 -6.23960746E-06
 -2.12881911E-06 -8.91422090E-06  8.26959740E-05  1.23869234E-05 -1.49743493E-06
  4.63978722E-07  4.25704828E-06 -2.76209470E-06 -1.87746071E-05 -1.62022972E-06
 -6.63385771E-06  3.67779663E-06 -5.58997580E-05  2.14059297E-07  3.64655101E-06
 -1.39112632E-07  5.91690450E-06 -6.02959115E-05  7.17089290E-08  1.61080827E-06
 -1.36668417E-07  2.06343752E-05  5.45476779E-05 -4.36514370E-05  6.83460231E-06
  2.70634444E-05  1.22349725E-05  3.82649994E-05  8.66762426E-06 -1.25188819E-05
 -1.85079862E-07 -1.83134590E-06 -9.68908997E-06  1.85854938E-06 -7.61003547E-07
  7.91285316E-08 -1.74060839E-05  7.85990787E-06 -7.25050437E-06 -1.06607212E-06
  7.67340591E-06 -8.18466592E-07  1.92363147E-05  4.10669060E-07  1.61712673E-06
 -4.30282363E-07 -1.14021467E-06 -1.08782742E-05 -3.01526636E-06  4.07229655E-06
 -3.93271845E-06 -3.84338569E-05  4.75772437E-05 -5.76594617E-06  5.66437744E-06
  2.17478647E-05  1.09897817E-05 -3.02689821E-05  4.16849591E-06  1.94652347E-05
 -3.52249236E-07 -1.97314748E-06  1.27580108E-05 -1.80442722E-06  1.29970717E-06
 -7.85268521E-07 -4.32866998E-06 -1.79512991E-06 -6.45143688E-06  6.48340620E-07
  4.87520095E-06  1.52208871E-06 -2.80701623E-06  1.67426061E-06  8.37547711E-06
  6.07108297E-05 -3.71508914E-04 -1.59926100E-03 -9.50828721E-06  1.91618662E-04
 -2.35869777E-04  4.90654359E-05  1.06068142E-04 -2.03804891E-04  1.17799920E-03
  2.94457188E-03  5.70004257E-06 -3.29832067E-05  3.59392348E-05 -1.21469827E-05
  1.77866512E-05 -3.66883257E-07 -2.63469496E-04  4.43655286E-05 -3.14219439E-05
  1.49061615E-06  1.09517606E-04 -3.17497069E-05 -1.16898665E-04  4.09123321E-06
 -4.61223232E-05  9.76234042E-07  2.96235604E-04  1.83982602E-05  1.29102109E-04
  4.96403396E-07 -3.11490926E-05 -1.65017807E-04 -1.62355706E-06  4.23912906E-05
 -4.36106175E-05  3.19222572E-05  1.47705430E-05 -8.16441533E-05 -1.11817320E-06
 -4.17869989E-05  9.91425278E-07  3.14464532E-05  6.86150671E-07 -3.63936975E-05
 -2.62199850E-07 -2.21772979E-06  1.59714109E-05  2.81216763E-07  1.92619245E-06
  2.64526033E-06 -5.98430456E-06  6.07468848E-06 -2.90775821E-06  1.64260508E-06
 -6.70562826E-06  8.10578458E-06  5.67946024E-06  1.33811112E-06  2.76970742E-06
 -1.04863158E-06 -1.19721125E-05  2.21436501E-05 -1.80048758E-06  2.12605012E-06
 -4.27712637E-07 -3.86286014E-05 -2.80367311E-05  2.83358049E-06 -2.33125210E-06
  8.56259011E-06 -4.02192950E-06  3.71368024E-05 -2.47179344E-06 -3.00076372E-06
  7.58380552E-06  2.45218178E-06  1.17362402E-04 -3.60522622E-05 -4.77682580E-05
  1.52620180E-05 -6.84447933E-05 -2.76632575E-05 -2.06407516E-05 -2.24391235E-06
 -1.47520778E-05 -7.29219153E-05 -1.79449659E-04  7.91064740E-07  3.00926059E-06
 -3.31504556E-07 -3.65010290E-06  1.52567981E-05  2.84823821E-07  2.05671115E-06
  1.78606413E-07 -6.83416608E-06  9.05539853E-06 -7.33997322E-06 -1.05337690E-06
  8.88826646E-06 -5.95825623E-07  1.68571849E-06 -7.89918984E-07  1.28543647E-06
  5.71763819E-08 -1.45704659E-07  2.57367869E-06 -8.33181846E-07  6.86603980E-07
  1.00116999E-07  4.59388550E-06 -1.01024212E-05  1.24383354E-05 -7.76957539E-07
  1.01191550E-06  3.14783910E-05 -1.90903965E-06 -6.87553690E-06 -2.95754910E-06
 -2.00421706E-06  2.71817732E-05  8.04202650E-06  2.39323528E-06 -7.13472254E-06
 -4.82941014E-05 -6.08561227E-06 -9.55404215E-07 -1.15430368E-06  4.47400507E-06
 -5.81449321E-06 -1.06757779E-05 -2.60588723E-05  1.10632044E-04  2.15078757E-04
 -5.76314231E-05 -3.87747881E-05 -5.78645585E-05 -1.00634545E-04 -8.10780214E-05
 -1.36566384E-04 -5.33448681E-07  1.48147218E-06  2.31535169E-05  9.44400317E-07
 -2.43796717E-06 -1.86298111E-06 -1.85296980E-05  1.86793196E-06  3.26709661E-05
  5.89302352E-05 -6.18497068E-04 -7.11279152E-04 -5.42479415E-04 -9.11624648E-04
  1.40605899E-04 -7.32454067E-04 -1.18198746E-03  2.82546542E-04  4.07692971E-06
 -7.64077210E-06 -6.55711124E-05 -5.08838369E-06  4.00700037E-05 -3.06597538E-05
 -2.78900927E-05  5.72427206E-05  1.01761481E-05 -2.22873151E-05  1.15176719E-04
  1.92326578E-04  3.27893427E-05 -1.13704263E-04 -6.28481865E-05  1.57422002E-05
 -2.41037657E-04 -8.55027345E-05  4.14827596E-06 -9.44981706E-06 -5.89326693E-05
 -3.45595107E-06 -4.36696855E-05  2.30813372E-05 -2.21886835E-05 -2.54021310E-05
  5.95728566E-05 -2.22463292E-05  1.16341739E-04  1.98671588E-04  2.95558658E-05
 -5.67170138E-06 -1.30985106E-04  9.01999429E-06  3.35896339E-05 -2.38721495E-04
 -4.76882905E-07  2.53126939E-07  2.35260836E-05  7.00524743E-07 -1.79875172E-07
 -3.36196087E-06 -1.23537657E-05  2.58736178E-05  1.74816829E-05  6.27603584E-05
 -6.28764244E-04 -7.47934880E-04 -5.63256837E-04  4.97126083E-04 -7.53321256E-04
 -7.59469571E-04  7.53092231E-04 -9.20258789E-04  2.42381647E-06 -9.42571568E-06
 -3.40387452E-05  1.78940467E-06  3.48970680E-06  2.74698866E-06 -1.19369054E-05
  9.07326299E-06  4.49845794E-06  1.66916375E-04 -8.58693098E-04 -1.31749535E-03
 -5.61178411E-05 -1.96834617E-04 -6.24671617E-06 -2.95451460E-05 -1.06514191E-04
  1.60090587E-04 -2.88254300E-06  1.33633406E-05 -4.53730937E-05  4.65541051E-05
 -4.11298013E-06 -3.82152391E-05  1.23550721E-04  9.53727667E-05 -4.51089120E-05
  7.93797182E-06 -3.27440967E-05  9.90703697E-05  4.83636416E-05  2.73484869E-04
 -1.12634886E-04  4.92880598E-05  4.48119931E-04 -2.54158170E-04 -6.97103118E-06
  3.27241350E-05  1.81255511E-04 -3.35941805E-05 -6.82569287E-06 -5.36357447E-06
 -1.05989814E-04 -1.51287870E-04 -1.13933135E-04  6.38441317E-05 -5.79812189E-04
 -8.87103889E-04 -6.18745447E-05 -1.08861556E-03  4.98329936E-05 -1.08921546E-04
 -1.59129889E-03  6.69909468E-05  3.68892546E-06 -4.12223496E-06 -1.14708100E-04
  1.56733389E-05 -3.24806413E-06 -5.86968060E-06  9.32280467E-06 -3.57241793E-07
 -1.24673953E-05  1.02065272E+00 -5.18649911E-02 -6.51697667E-02  2.74459831E-05
 -1.91182690E-04  1.59387347E-04  4.49734117E-04  2.38027958E-04  6.35906789E-04
 -1.93259311E-05  8.41620293E-05  2.49615185E-04  1.63042007E-05  2.18419967E-05
  1.07726085E-05 -5.10357493E-06  4.80240145E-06 -3.09150315E-05  1.76326273E-05
 -5.41583428E-05 -2.45229529E-04  1.55515045E-05 -1.73148127E-05  2.81198502E-05
  1.17566411E-04 -5.24107429E-05  1.48369312E-04  4.78625705E-05 -1.56014572E-04
 -3.64590816E-04 -1.35209204E-04  1.61368787E-05  3.04821970E-05 -3.92428654E-05
 -1.14528553E-05 -1.40162690E-05  4.32168284E-05 -1.16398396E-04 -8.28092092E-04
 -2.13781271E-05 -5.87848756E-07  3.34392139E-06  5.82176222E-05  1.42745044E-04
  2.21758916E-04  6.77042881E-05 -5.88279134E-04 -9.29121849E-04 -1.25114319E-04
  5.05513032E-04 -9.47692486E-04 -1.88912165E-04  7.50589076E-04 -1.37644580E-03
 -6.95659535E-06  3.14781305E-05  1.80276329E-04 -3.46152367E-05 -4.22645576E-06
 -7.23560354E-06 -1.26371180E-04 -2.51178971E-05 -1.80732296E-04 -1.04053251E-05
  9.37244487E-06  2.22892841E-04 -4.86754572E-05  2.84419543E-05  4.44878812E-05
 -1.66010017E-05 -2.71172845E-05 -3.70533839E-05 -4.92720743E-05 -1.81584569E-04
  3.74063897E-04 -6.20152288E-04 -5.05558459E-04 -7.93632569E-04 -9.36722133E-04
 -8.92978529E-04 -1.37490805E-03 -1.95360076E-05  8.52305306E-05  2.47079378E-04
  1.59656248E-05  1.34500085E-06  2.35029161E-05 -8.71136975E-06 -2.57490862E-05
 -1.12289816E-05  1.84206934E-05 -5.43862612E-05 -2.66120665E-04  1.46706493E-05
  3.41517656E-05 -3.26443594E-06  1.13842093E-04  1.48398365E-04  1.24582636E-05
 -3.66600791E-06  1.32036512E-05 -2.73940072E-05  4.56898132E-05 -3.25866881E-05
 -2.09356276E-05  1.28823586E-04 -7.65278971E-05  6.80955798E-05  5.16518281E-06
 -2.01593054E-05  1.07590863E-04  5.67974088E-05 -2.24531137E-04  1.86381928E-04
  4.44867979E-05 -4.42927197E-04  2.55610615E-04  2.50719416E-06 -8.44649818E-06
 -4.62846687E-05  6.57236703E-07 -1.29403991E-07  4.32178297E-06 -3.73259280E-06
  2.33489770E-06  6.10497262E-06  1.68752209E-04 -8.68446006E-04 -1.33985066E-03
 -6.22419838E-05  8.46683429E-05 -1.81702312E-04 -4.24990110E-05  1.71274702E-04
 -1.08362095E-05 -1.16231751E-05 -1.30400496E-06  5.95401044E-05  9.99368917E-06
  1.59879900E-06  2.32638952E-06  6.44682717E-05  2.20385198E-05  1.09631117E-05
 -2.45797734E-05 -3.36729661E-05 -1.78811071E-05 -8.61735042E-07 -1.06290242E-05
  6.15564807E-06  8.00380560E-06 -6.08088932E-06 -2.90364601E-05 -9.95041484E-05
  3.79709516E-05  9.23558115E-05 -4.84821716E-05 -3.18801844E-04 -3.70954759E-04
 -1.96934082E-04  4.62788695E-04  1.10326509E-04  1.48702907E-04 -1.81416327E-03
 -1.12883497E-03 -1.71930111E-03  2.63983599E-04  1.63497725E-04  2.48936484E-04
 -2.80043349E-04  3.49660044E-04  2.18112330E-05  4.96641352E-04  2.40615311E-04
 -8.57602125E-04  1.10151394E-03 -3.55358761E-04  1.08321318E-03  7.23440231E-04
 -1.14575185E-05  2.33635360E-05 -1.96170866E-05  1.53677278E-05  4.19012354E-06
 -2.36421887E-05 -1.90125097E-05  1.52955495E-04  1.98740400E-04  3.84659666E-06
 -1.21830806E-05 -4.84334325E-06 -6.23589428E-06  2.92896240E-05 -2.34355322E-05
 -1.32908167E-06  1.07035192E-05 -6.32082485E-05  8.63080743E-05 -1.17685462E-04
 -4.91994393E-05  5.69248130E-05  1.50711361E-03  1.88251715E-03  1.16318407E-03
 -1.06647715E-03 -4.64831891E-03  5.74438189E-04  8.96312381E-04  7.35905972E-03
 -3.29996797E-04 -1.62877546E-04 -1.14167542E-03  8.33121361E-05  1.23670416E-03
  7.70241671E-05  7.28006251E-04  1.94761633E-03 -7.75701665E-04  2.96046230E-03
  3.12869202E-04  2.26614904E-03  4.20381611E-03 -1.39712789E-03 -1.16493719E-04
 -3.55608168E-05 -4.28519208E-05 -8.33778033E-06 -4.21845185E-05  1.20924761E-04
 -1.04466435E-04  2.27583153E-04  9.56774949E-05  1.28952802E-04 -7.42202416E-05
 -1.42247037E-05  1.27315254E-04 -1.15907252E-04 -5.77573263E-05  7.51027588E-05
 -3.93286596E-05  4.21508013E-04 -1.92218243E-04 -2.63404992E-04  2.53059880E-04
 -1.93078803E-04 -1.50992882E-04  1.06898792E-04 -4.91309551E-04 -2.41320763E-05
 -3.40732212E-05 -5.83037667E-05  1.77231702E-03  3.06975119E-04  1.70793348E-03
 -2.29376114E-04 -5.36934831E-06 -3.37554255E-04 -1.11026254E-04 -1.66495052E-04
 -1.81505410E-04 -1.38269243E-04 -1.38687722E-04 -5.18310195E-04 -8.54018406E-04
 -7.41077706E-04 -6.70037280E-04 -6.51559289E-04 -1.02307182E-04 -3.24785341E-05
 -5.23686490E-05 -1.20960131E-05  1.29538534E-04  1.22044836E-05 -3.84555506E-05
 -2.56943772E-05  2.12035205E-04  4.19469157E-05 -4.80396788E-06 -3.69847910E-05
 -1.18877975E-04 -9.74038948E-05  7.39298616E-05 -5.61975811E-05 -9.28257248E-05
 -4.52737872E-04 -2.69817994E-04  2.25230756E-04 -2.26631167E-04 -1.36795600E-04
 -1.60911482E-04  1.05369383E-04 -4.08170815E-04 -2.56738129E-05 -4.55831096E-05
 -5.80732420E-05  1.73361726E-03  1.34652877E-03  9.48518723E-04 -1.48491606E-04
 -1.72229732E-04 -9.80786588E-05  7.91968881E-06 -1.88244394E-04 -2.54427424E-04
 -7.43732200E-05 -1.01420492E-04  1.49122456E-04 -8.63451341E-04 -1.04994402E-03
 -3.24246677E-04 -5.09609056E-04 -1.11624243E-05  3.09596464E-05 -8.62714315E-05
  1.47626812E-05 -2.05050974E-05 -7.15249455E-06 -3.09408560E-05  1.43966921E-04
  2.42523964E-04 -4.05425409E-05  3.47274313E-06 -4.06856245E-07 -1.34650786E-05
  2.25278233E-05 -1.99348742E-05 -7.81596638E-06  2.11835008E-05 -5.14346775E-05
  1.05315199E-04 -1.20679629E-04 -4.94401349E-05  5.23260252E-05  1.40588592E-03
  1.90130293E-03  1.10674518E-03 -1.26441853E-03  2.44617176E-03 -3.92839523E-03
  1.19976654E-03 -3.61319581E-03  6.66647002E-03 -2.05627616E-04  6.46452937E-04
 -1.14824218E-03 -1.19158595E-03 -8.49763686E-04  2.05299347E-03  5.10262175E-04
  5.15491227E-04 -2.20485831E-03 -1.56179606E-03  5.11079467E-03  1.24081109E-03
  1.08811799E-03 -6.53591381E-07 -2.53842550E-06  3.19049288E-05  2.02113997E-06
  1.42795684E-06 -1.52763480E-07 -3.52196580E-06 -4.01012129E-05 -1.49248946E-05
 -4.28784707E-07 -5.57280464E-06  5.68809184E-05  1.55829343E-06  2.12853047E-06
 -1.14691934E-05 -1.08905369E-05  3.90204866E-06  2.69059675E-05 -1.09628840E-06
  4.50509713E-06 -2.50756619E-05 -2.42835784E-06  6.39630960E-06 -1.08449858E-06
 -2.31438821E-05 -1.00254051E-04 -1.05060069E-05 -1.31984736E-07  7.70993344E-05
  9.61332392E-06 -3.35195294E-06 -3.27730551E-06  2.36547303E-05 -3.75091056E-07
  1.13941969E-05 -6.20725710E-05  4.55291630E-07  2.97183889E-06  6.19969469E-08
  1.49775911E-06 -4.45638493E-05 -1.41348219E-05 -6.05226373E-07  6.15730323E-05
  9.78625657E-06  2.86523674E-05  3.07671430E-06  4.08114112E-05 -8.30283809E-07
 -8.69503207E-06 -5.18118253E-06 -6.54907686E-07 -1.93907491E-06 -2.35985103E-06
  4.51028273E-06 -2.59512012E-05 -1.86908364E-05 -1.17400543E-06  2.17382463E-05
  1.98836385E-06  1.32793239E-05 -1.05486527E-06  2.76968640E-05 -1.54400224E-07
 -1.93763952E-06  6.04085276E-06  1.90713219E-07  9.58868728E-07 -4.15876690E-07
  5.05602709E-06 -1.62498099E-07  1.42727939E-05 -4.89278210E-07 -1.71325557E-06
 -4.85917461E-07 -5.31311630E-06 -9.98993666E-07  1.20898878E-05  1.12926466E-06
  3.39095519E-06 -6.08223811E-05 -6.92102469E-06 -1.67080722E-06 -1.21140417E-06
  1.33210594E-05  2.39485206E-05  2.32301823E-05  1.63289531E-06  2.28097996E-05
  7.24723855E-06  4.43652674E-05  1.90351191E-06 -4.14268354E-07 -6.20758017E-07
 -3.94528855E-06  2.66843502E-05  2.85363369E-06  3.27295760E-07  1.18227952E-06
  3.05202029E-06 -7.97068123E-07  7.72068493E-06 -1.11170380E-06 -3.91559333E-07
  3.46894329E-06 -1.51288539E-05 -1.00614893E-06  5.59251905E-06 -3.28081317E-07
  1.99080406E-05 -9.25478270E-05 -4.64133351E-07 -1.91705720E-06  1.70871523E-05
 -4.19073074E-05  1.33182723E-05 -6.49364308E-05 -9.78207367E-07  9.48772215E-05
  9.96777648E-07  7.29970014E-05  9.66108080E-06  2.51057377E-05 -2.64979511E-06
  4.72335050E-06 -5.70769535E-05  1.42896768E-05 -4.10299438E-06  2.14726582E-05
 -3.29518207E-05  5.06608585E-05 -1.67793119E-04 -7.79449972E-07  1.23507420E-04
  2.02487890E-05  5.09388629E-05  4.60676121E-06  3.66426216E-05 -2.84119110E-06
 -1.76767837E-05  6.18126345E-05  3.21561465E-06  1.06161443E-05 -8.38937378E-06
 -1.79620425E-05  6.39375403E-06 -4.56448006E-05 -4.10836749E-06  2.88452383E-05
 -1.57098218E-07 -2.66992643E-05 -2.24510468E-06  3.14976101E-05 -2.56301186E-08
  8.78870191E-06 -7.83845602E-05 -1.91444381E-06 -5.85586218E-06 -1.31950372E-06
  8.51296933E-05 -4.49685590E-05 -8.05797900E-06  1.08804465E-05  2.33602892E-05
  4.09066484E-06  5.90297049E-05  8.92739255E-06  2.66989328E-06 -6.17645203E-07
 -7.11368156E-06  1.12790032E-05 -8.72620888E-07  1.20807354E-06  2.08678527E-06
  1.53035529E-05 -3.07721800E-05 -7.72501214E-06 -2.67039871E-06  4.96993927E-06
 -1.46375138E-06 -1.32486743E-05 -2.71378822E-06  2.67491594E-05 -4.15206111E-07
 -4.39287017E-06  2.35709154E-05  1.54861132E-06 -1.18658032E-06  1.72619891E-06
  3.32430718E-07 -1.02821581E-05  6.75246064E-06 -6.89375280E-07  2.40508004E-06
 -1.09886098E-06  5.35691718E-06 -1.00482364E-06  1.11230485E-06 -5.09547471E-07
 -5.69391168E-06  2.51912462E-05  1.66876511E-06  1.05544893E-06 -5.27198739E-07
  8.79302873E-07 -1.58950383E-06  1.72399119E-05 -2.23834456E-06  1.03470826E-05
 -3.86055164E-07 -1.65075675E-05 -1.49884991E-06 -5.81566572E-06 -7.20732168E-07
 -8.51724248E-06  1.05111770E-05  6.55892275E-07 -3.07166849E-06  2.94743232E-07
  6.40229806E-06 -1.85941040E-05 -1.46410510E-05 -9.17282416E-07 -4.60421162E-06
 -1.12922535E-06  1.11906871E-05 -1.57539141E-06  1.88326205E-05 -5.16413960E-07
 -2.83221576E-06  3.07180520E-05  4.63352089E-07 -3.13189988E-07 -3.52280308E-07
 -3.21118340E-06 -4.72660612E-06 -5.10392247E-06 -7.65652853E-07  1.99923909E-06
 -2.68154527E-08 -1.24499001E-05  1.09579906E-06 -3.04214485E-06 -1.43463581E-06
 -1.59310615E-05  2.55433160E-05 -5.74281937E-07 -3.06171859E-07 -3.62682017E-06
 -3.67091351E-05  1.68190141E-05 -4.95304669E-05 -4.71183714E-06  4.65853861E-05
 -4.00267250E-06  2.61995834E-05 -2.27226572E-06 -1.18387867E-05 -4.38275340E-07
  3.55323310E-06  3.11689214E-06  3.19222140E-06  3.01503399E-06  1.76526985E-06
 -1.23978807E-05  1.49841804E-05 -2.52994656E-05 -6.59568616E-06  7.51616214E-06
  9.31869027E-05 -8.44282152E-06 -2.24572898E-05  1.21780182E-05 -6.55171050E-05
 -1.06758016E-04  8.90918728E-05 -2.59950381E-05  1.09604290E-04  2.18739614E-04
  5.84211792E-05  3.99418773E-05  5.80176089E-05  1.03030107E-04  7.84926819E-05
  1.36961431E-04  2.48670973E-06 -7.47578502E-06 -4.94194153E-05  5.60583295E-06
  7.60281281E-07  1.14178560E-06 -4.32819647E-06  6.41280911E-06  1.00589399E-05
  5.96445287E-05 -6.18898339E-04 -7.18994162E-04  5.38658244E-04  9.12142784E-04
 -1.41994902E-04  7.27492718E-04  1.17671843E-03 -2.85785744E-04 -3.27644877E-07
  2.31779469E-06  1.55400028E-05 -1.05780213E-06  1.99567807E-06  2.08288471E-06
  2.36820342E-05 -2.89678149E-07 -3.20019466E-05 -2.22362406E-05  1.14486488E-04
  1.96106467E-04 -3.20992518E-05  1.15151276E-04  6.42181561E-05 -2.77000664E-05
  2.28266222E-04  6.13846056E-05  4.31687989E-06 -8.14130091E-06 -6.71426911E-05
  5.73495836E-06 -4.13206611E-05  3.05626898E-05  3.18722012E-05 -5.82169946E-05
 -1.24056765E-05 -2.19588625E-05  1.17988026E-04  1.89344761E-04 -2.85449187E-05
  6.47303425E-06  1.32148044E-04 -1.71085976E-05 -4.47369162E-05  2.38078691E-04
  4.34484546E-06 -9.23113124E-06 -6.58877690E-05  3.68837584E-06  4.34745103E-05
 -2.34449286E-05  2.17546756E-05  2.75410936E-05 -6.05973991E-05  6.27375453E-05
 -6.23025710E-04 -7.74699782E-04  5.70019546E-04 -4.97397356E-04  7.56581031E-04
  7.52676700E-04 -7.58787893E-04  9.28507960E-04 -2.90029641E-07  2.56747500E-06
  1.39277175E-05 -9.46087688E-07  3.48195192E-07  3.79271508E-06  1.49945420E-05
 -2.37427770E-05 -2.73998890E-05  1.66867166E-04 -8.58710585E-04 -1.32025319E-03
  5.58781369E-05  1.99614102E-04  5.13172493E-06  3.76713624E-05  1.20849106E-04
 -1.57512021E-04  2.41643819E-06 -9.53141135E-06 -3.16616769E-05 -2.02987053E-06
 -2.94580846E-06 -2.69724030E-06  1.10293314E-05 -1.58422715E-05 -4.94618307E-06
  8.45811012E-06 -3.27693755E-05  8.88441069E-05 -4.88131999E-05 -2.74610217E-04
  1.12366845E-04 -3.07146808E-05 -4.40085605E-04  2.64948796E-04 -2.57324317E-06
  1.76914459E-05 -6.34529750E-05 -4.62362053E-05  4.34052561E-06  3.87140747E-05
 -1.26622933E-04 -9.78470873E-05  3.25030510E-05  6.49733940E-05 -5.82471579E-04
 -8.97441979E-04  6.72637240E-05  1.08314655E-03 -5.34582702E-05  1.09955642E-04
  1.58045858E-03 -7.39871942E-05 -7.17150309E-06  3.40423431E-05  1.87309177E-04
  3.42387375E-05  5.61793367E-06  5.04959140E-06  9.69780565E-05  1.56751506E-04
  1.10469024E-04  1.02066000E+00 -5.18892902E-02 -6.52019301E-02 -2.72644767E-05
  1.88721876E-04 -1.60671763E-04 -4.49739403E-04 -2.05404083E-04 -6.61228511E-04
  3.68864199E-06 -3.87518410E-06 -1.13500373E-04 -1.68332984E-05  2.61943063E-06
  5.66289956E-06 -5.03234617E-06 -1.87358238E-06  1.57214916E-05  1.78878345E-05
 -5.60266237E-05 -2.48569243E-04 -1.18726995E-05  1.54122263E-05 -2.70860663E-05
 -1.36109017E-04  5.73484296E-05 -1.47539355E-04 -1.94153989E-05  8.13483526E-05
  2.61257492E-04 -1.54904043E-05 -1.89064193E-05 -1.30728096E-05  1.30576044E-05
 -1.86180879E-05  3.57752190E-05  4.32761966E-05 -1.19060950E-04 -8.18606058E-04
  2.19069506E-05 -8.47353278E-07 -3.94328620E-06 -6.16815935E-05 -1.35107776E-04
 -2.12025502E-04  4.72118714E-05 -1.62521325E-04 -3.27502279E-04  1.34306780E-04
 -1.61732551E-05 -2.89638150E-05  3.28193870E-05  1.42790650E-05  9.86986487E-06
 -6.93420044E-06  3.26279750E-05  1.80954164E-04  3.41143469E-05  4.95119113E-06
  7.43018329E-06  1.19280737E-04  2.58978602E-05  1.82900962E-04  6.65619128E-05
 -5.86753776E-04 -9.30720906E-04  1.19545465E-04 -5.02602314E-04  9.54683799E-04
  1.96121065E-04 -7.50590681E-04  1.42830866E-03 -4.92890493E-05 -1.83006021E-04
  3.71778199E-04  6.20087839E-04  5.05662342E-04  7.99931404E-04  9.46239121E-04
  9.15260466E-04  1.38729991E-03 -1.01921049E-05  9.49515868E-06  2.21929330E-04
  4.86262437E-05 -2.82046934E-05 -4.56290710E-05  1.84805740E-05  1.83115270E-05
  4.16261696E-05  1.83375631E-05 -5.39568865E-05 -2.63133866E-04 -1.45150161E-05
 -3.41434206E-05  3.42702145E-06 -1.13474460E-04 -1.56337588E-04 -1.53874182E-05
 -1.94223940E-05  8.41881797E-05  2.45463603E-04 -1.71930014E-05 -1.43952461E-06
 -2.29083315E-05  9.76621500E-06  3.93344142E-05  1.39258505E-05  4.71255484E-06
 -1.45628754E-05  9.82194330E-05 -5.25962651E-05  2.21702740E-04 -1.83484134E-04
 -3.40501004E-05  4.59860460E-04 -2.56237668E-04 -3.14673256E-06  1.46364356E-05
 -4.07300541E-05 -4.65303788E-05  3.26581151E-05  2.02528946E-05 -1.23296387E-04
  7.41439690E-05 -5.57158698E-05  1.68739040E-04 -8.71852535E-04 -1.31393847E-03
  5.74194310E-05 -7.36973194E-05  1.67205246E-04  5.86596751E-05 -1.89851558E-04
  3.04579159E-05  2.31612882E-06 -8.93560795E-06 -3.70990118E-05 -1.92791855E-06
 -5.34660696E-07 -4.26194064E-06  6.36149404E-06 -2.53379556E-07 -3.83452511E-06
 -3.30261091E-04 -3.75552755E-04 -1.57763078E-04 -4.63211542E-04 -1.13800376E-04
 -1.49432869E-04  1.81507469E-03  1.10748988E-03  1.71616967E-03 -2.52724583E-04
 -9.00975696E-05 -2.33922495E-04 -2.79164156E-04  3.49611233E-04  2.69403113E-05
  4.95200042E-04  2.41864486E-04 -8.67059144E-04  1.10478223E-03 -3.74113852E-04
  1.07348425E-03  7.22312616E-04 -1.73759473E-05 -2.30621580E-06  8.09943975E-05
 -9.82152190E-06 -1.69771808E-06 -2.10244504E-06 -5.95780193E-05 -3.21350484E-05
 -1.02009629E-05  8.56202913E-06  4.63360805E-06  1.46418767E-06 -1.24681726E-06
 -9.84500879E-06  7.84169830E-06  8.72168476E-06 -5.65743590E-06 -2.86681923E-05
 -1.00757181E-04  2.56760828E-05  9.50037373E-05 -4.71939439E-05  1.51362206E-03
  1.89505073E-03  1.10833885E-03  1.06897776E-03  4.66572842E-03 -5.78757389E-04
 -8.47772950E-04 -7.32120112E-03  3.74640883E-04  1.59358051E-04  1.08580516E-03
 -1.08376982E-04  1.23255364E-03  7.82399079E-05  7.39754506E-04  1.95072547E-03
 -7.70312772E-04  2.94429403E-03  2.72469634E-04  2.22929073E-03  4.18911054E-03
 -1.40502864E-03 -1.32198247E-05  2.20862336E-05  8.09497150E-06 -1.64574189E-05
 -5.88677805E-06  2.50041288E-05  2.55179709E-05 -1.77384572E-04 -1.98185371E-04
 -1.55292482E-05  3.92905150E-05  7.76109496E-06 -6.24087099E-06  3.07284499E-05
 -2.29069891E-05  8.45200580E-08  1.13457890E-05 -7.55757247E-05  7.50808718E-05
 -1.37874627E-04 -5.44491981E-05  4.56212073E-05 -1.55905981E-04  9.97484765E-05
 -4.44312516E-04  2.62757843E-05  3.36834397E-05  6.23877794E-05 -1.72715240E-03
 -2.85587066E-04 -1.62107426E-03  1.55636773E-04  3.91146178E-06  2.68865248E-04
 -1.12551347E-04 -1.66268119E-04 -1.85394446E-04 -1.37430242E-04 -1.40754311E-04
 -4.80783005E-04 -8.23326383E-04 -7.13815481E-04 -7.00705158E-04 -6.28710086E-04
 -1.09899224E-04 -3.35292029E-05 -6.56755860E-05  4.59899021E-06  4.07057666E-05
 -1.23062137E-04  6.82373481E-05 -2.66872281E-04 -1.85270644E-04 -6.65030456E-05
  1.25379035E-04  6.75375099E-05  1.29774295E-04 -1.15874302E-04 -5.38489504E-05
  7.70183616E-05 -3.95072151E-05  3.97699335E-04 -1.75791718E-04 -2.65707858E-04
  2.54954326E-04 -2.01602809E-04 -1.63035078E-04  9.94648686E-05 -3.28792471E-04
  2.66032926E-05  4.99358668E-05  5.99195322E-05 -1.73521762E-03 -1.29562574E-03
 -9.04859968E-04  1.70795989E-04  2.06307895E-04  1.05505884E-04  1.00460325E-05
 -1.88271464E-04 -2.52187059E-04 -7.49629995E-05 -9.86727095E-05  1.49603822E-04
 -8.55901306E-04 -1.04131957E-03 -3.40407906E-04 -5.15177101E-04 -9.63283221E-05
 -2.36838934E-05 -1.00994896E-04  1.10395770E-05 -1.26978674E-04 -1.09236266E-05
  6.32914337E-05 -1.79624100E-06 -1.96485583E-04 -3.08857246E-05  1.55232528E-05
  1.42190617E-05 -1.15897606E-04 -9.44044400E-05  7.54824076E-05 -5.71697788E-05
 -8.94376043E-05 -4.53419367E-04 -2.84822751E-04  2.08822833E-04 -2.15315288E-04
 -1.41667765E-04  1.39169036E-03  1.89161938E-03  1.03529046E-03  1.25854959E-03
 -2.42155476E-03  3.92740764E-03 -1.27461520E-03  3.63938805E-03 -6.75531720E-03
  3.55111307E-04 -7.49878489E-04  1.31184262E-03 -1.19814308E-03 -8.41115107E-04
  2.02780108E-03  4.97750124E-04  5.09611048E-04 -2.25494879E-03 -1.63543916E-03
  5.10851710E-03  1.24808122E-03  1.06029838E-03 -8.70546041E-06  2.87902029E-05
 -5.48128776E-05 -1.36670112E-05  2.03569060E-05  9.86452403E-06  5.61455166E-05
 -1.40160985E-04 -1.81146374E-04 -2.52139401E-05  8.40083882E-06 -1.67863579E-05
 -1.27382767E-05  2.23713534E-05 -2.04305419E-05 -6.30375661E-06  2.24813616E-05
 -4.25771425E-05  1.09463022E-04 -9.76672422E-05 -3.00848473E-05  4.31672126E-05
 -8.33780131E-07 -7.71087323E-06  7.99517907E-05  4.61792453E-06 -1.14629036E-05
  1.07981592E-05 -3.90823939E-05  1.90601501E-05 -7.85261923E-06 -9.60125837E-07
 -5.92945071E-06  5.38529973E-05 -1.47974659E-07  2.70422250E-06 -7.96657133E-08
 -1.79003054E-05  2.78522923E-06 -7.75237230E-06 -9.78333092E-07 -7.79782251E-06
  6.87162798E-05  4.00462371E-06  1.08390159E-05  1.30646183E-06  1.96732219E-05
  2.22708603E-05  4.10975480E-05 -3.09604238E-06 -2.66501281E-05  1.09976061E-06
 -2.02637535E-05  6.29948513E-06  1.83744639E-05  9.95766352E-06  1.25186793E-05
 -2.33845322E-04 -8.88444436E-05 -6.89363480E-05  2.75410706E-05 -1.19686986E-04
 -4.76090139E-05  9.01695675E-05 -7.26653432E-06  1.77077800E-04  1.12350303E-05
 -6.92173204E-05 -4.39891607E-07 -1.69411716E-04 -2.30777113E-06  3.90654105E-06
  1.47933819E-04  2.01677586E-05  6.86352980E-06 -1.33138229E-05  9.96848709E-05
  7.04079079E-05 -3.23671238E-05 -5.82347129E-06 -1.12043334E-04 -1.66526485E-05
 -9.06383353E-05 -3.13058619E-06 -2.05419535E-08 -4.13822788E-07 -2.60191981E-06
  4.53746295E-06  9.84971663E-07 -6.06724791E-07  8.78165655E-07  1.57249517E-06
  8.40031979E-06 -2.15686458E-06 -6.92914379E-07  8.91278547E-06 -3.07182170E-07
 -5.77217565E-07  9.74216673E-08 -3.25843114E-06 -2.03593010E-06 -7.23290980E-06
  8.44501486E-05  9.43636780E-06 -4.23930303E-06 -1.95234107E-06  1.26205021E-05
  9.29906730E-06 -2.35973494E-05 -3.11867053E-06  3.30363699E-06  5.25501090E-06
 -5.75074582E-05  1.01904647E-06  8.58066526E-08  1.72171165E-07  1.45860700E-05
 -8.78309236E-05 -4.44935210E-06  2.58022607E-07 -7.43646967E-06  1.03119656E-05
  1.94105537E-05  7.82942130E-06  6.83575451E-06  8.65720653E-06 -4.56714676E-06
  7.76670559E-05  3.38615361E-06  2.67916463E-05 -5.12556514E-07 -4.43521382E-06
  8.51953369E-06  9.59420731E-07  3.75666839E-07  1.72413363E-07 -3.26852894E-06
  1.37711010E-05  1.05303199E-06 -3.60233330E-06 -8.23619893E-07 -1.70457019E-06
  1.12058029E-05 -1.23376051E-06  1.05938517E-05 -3.47247548E-07  5.55357504E-06
 -5.54787617E-05 -1.07103585E-06  2.03391328E-06  1.90177456E-08 -4.71236561E-05
  4.63711582E-05 -3.77658049E-05  1.68682344E-06  7.04214298E-05  1.17387310E-05
  6.56509522E-06  6.80995597E-06  5.10740454E-06  8.00942442E-09  1.51812269E-07
 -3.21609297E-05 -5.99363838E-06 -2.62002011E-06 -6.72787905E-07 -1.55307055E-05
  2.42194584E-05  3.37102052E-06  1.97998149E-06  2.46699189E-05  7.08851061E-06
  3.86707579E-05  1.15900923E-06  2.14839346E-05 -3.61653338E-06 -9.23758926E-06
 -3.76354076E-06 -1.41502712E-05  5.69713126E-06 -5.08781723E-06  9.44162789E-05
 -2.92048720E-05  9.39353138E-05  1.25956674E-05  1.05394651E-04 -2.28540352E-06
  1.15479496E-04  5.29543736E-06  1.53422268E-05 -1.53981041E-06  8.02566050E-06
 -1.21607903E-04  2.12978756E-06 -6.63720983E-07 -6.64822906E-06  2.89837835E-05
 -4.12148990E-05  2.61950730E-05  8.48330665E-07  7.63534093E-05 -1.89608651E-05
  1.43594844E-04  3.02126408E-06  7.28792709E-05 -1.68143661E-06 -1.90394878E-05
  2.84176755E-05  2.87111482E-06 -4.62848978E-07 -2.80120045E-07  1.57374422E-05
 -2.50367358E-05  1.97094713E-05 -3.77509362E-06  2.54340717E-05 -3.00558066E-06
  1.98998619E-05 -3.02068736E-06  6.66040286E-06  2.58506712E-07  1.95831999E-06
 -3.24286777E-05 -9.23900829E-07  1.14499013E-06  2.15053214E-06  1.29398388E-06
  1.09152678E-05 -3.49880736E-06  2.84805127E-06  5.62837063E-06  7.15233520E-06
  3.54867023E-05  2.77254254E-06  1.67030581E-05 -4.37048211E-07  3.15392793E-06
 -3.10763604E-05  3.49527601E-06  1.89527420E-06  9.52882760E-07 -1.54788599E-05
 -2.81848729E-05  1.82774424E-05  3.28760939E-06 -1.16590208E-05  8.78628192E-07
  3.24738011E-05  2.92029612E-06 -7.70013551E-06 -2.05055793E-06  5.15035720E-05
 -1.63522473E-04 -1.32998492E-05  5.04655524E-06 -1.51658555E-05  2.86840702E-05
 -3.51857569E-05  1.93389161E-05  2.86421516E-06  8.92551285E-05 -6.24439371E-05
  1.52172549E-04  9.26936151E-06  6.52902363E-05 -5.20097890E-07 -8.00053025E-06
  1.31739317E-05 -5.29433966E-07  5.43260427E-07  1.40059524E-06 -9.24567583E-06
  1.85075999E-05 -6.65625026E-06 -2.01647171E-06  1.67484462E-05 -7.21256375E-07
  2.57760372E-06 -2.07412086E-06  9.41527623E-06 -1.58693872E-06 -2.10393308E-06
  1.02373985E-05 -1.00459407E-05  1.20976625E-05 -6.38593622E-06 -2.10229305E-05
  1.27638522E-04 -4.28400031E-05 -8.28308055E-07 -1.15868638E-06  3.14418682E-05
 -2.59230634E-06  1.41965677E-07 -1.57606552E-06 -5.52456098E-06 -3.12730350E-05
  1.59691321E-05 -2.63144025E-05  1.11234601E-04  2.17593245E-04 -2.65370438E-05
 -4.71231359E-05 -7.35085951E-05 -7.77320932E-05 -1.01539604E-04 -1.44737095E-04
  2.42159010E-06 -7.43425267E-06 -4.92315517E-05  2.30595260E-06 -2.95422232E-06
 -4.79888264E-06 -1.29404246E-05 -1.64203431E-06 -2.74560049E-06 -2.22811709E-05
  1.15429314E-04  1.96681285E-04 -1.15272021E-04  3.17819774E-05 -6.43126762E-05
 -1.77176388E-04  7.66747517E-05 -1.62575704E-04  3.95571612E-06 -9.30567625E-06
 -5.79731877E-05 -3.58908427E-07 -4.48663080E-05  2.15587660E-05  4.93261037E-05
 -3.38748428E-05  2.63445773E-05  5.88203739E-05 -6.23480256E-04 -6.93912809E-04
 -1.89786532E-05  3.43658829E-04 -1.01592101E-03  6.50069869E-05  5.26877012E-04
 -1.32302843E-03 -5.20321555E-07  1.15651101E-06  2.19656838E-05 -2.95899459E-06
  9.34927720E-07 -9.40731054E-07  3.09681269E-05  1.37797182E-05 -9.37591632E-06
  6.18474214E-05 -6.27930144E-04 -7.38320121E-04  1.35523694E-05 -1.06085669E-03
 -1.11331704E-04  1.21028377E-04 -1.41562527E-03 -8.54385294E-05 -3.63663545E-07
  3.95755633E-07  2.10040084E-05 -2.77667463E-06 -1.95925563E-06  4.06028029E-07
  3.42431664E-05 -1.02440326E-05  6.50282680E-06 -2.21648474E-05  1.12892558E-04
  2.03886677E-04 -1.09290356E-04 -7.54619742E-05  3.76696077E-06 -1.47002840E-04
 -1.89207325E-04  1.39905148E-05  4.07103913E-06 -1.18597364E-05 -5.01582059E-05
 -1.18601744E-06  3.89250350E-05 -3.14427807E-05  3.85771783E-05  4.39497896E-05
 -2.43536621E-05  1.80110848E-05 -5.68599344E-05 -2.39499968E-04  3.67939762E-06
  3.50982948E-05  3.11300373E-06  8.00694730E-06  1.84921702E-04  5.78981270E-05
 -1.90479091E-05  8.36261835E-05  2.40504315E-04  7.86879202E-06  3.59862258E-06
  2.70865097E-05 -1.08911621E-05 -3.19924345E-05 -1.11812107E-05  7.39600864E-06
 -2.61117694E-05  9.12160537E-05  1.83403060E-05 -2.07841442E-04  2.13396859E-04
 -1.37437273E-05 -4.27879492E-04  3.08874500E-04 -3.16953945E-06  1.43797418E-05
 -4.19264257E-05 -5.38943566E-05 -5.07184774E-06  2.63905431E-05 -5.24321093E-05
 -2.87150870E-05  1.41637020E-04 -7.06406780E-06  3.31003919E-05  1.85866089E-04
  1.25388323E-05 -1.86093684E-05 -2.79478833E-05 -6.59134253E-05 -1.74667604E-04
 -1.19546559E-04  6.78125993E-05 -5.86724191E-04 -9.40349901E-04 -3.62583219E-04
 -1.00172361E-03  1.85602953E-04 -5.14123639E-04 -1.46356604E-03  2.89652459E-04
  4.32490605E-05 -1.19902327E-04 -8.13884792E-04  1.47373266E-05 -7.16423590E-06
 -1.43604731E-05  1.79982457E-04  1.39368224E-04  1.28403741E-04  4.79576062E-05
 -1.57173595E-04 -3.63739156E-04  1.02257380E-04 -4.80191989E-05 -7.93255050E-05
 -2.25684504E-06 -1.37838741E-05 -3.71204520E-05  1.67054940E-04 -8.65698979E-04
 -1.34157080E-03 -7.60229603E-05  7.03581169E-05 -1.92463632E-04  1.01970216E-05
  1.67721686E-04 -1.13288855E-04  2.38523569E-06 -9.20685509E-06 -3.56930348E-05
  2.23859948E-06 -2.17018948E-07  3.24189193E-06  1.39861350E-05 -6.54047246E-06
  3.25616939E-06  1.02066054E+00 -5.18741822E-02 -6.52388901E-02  8.42499817E-06
  2.24303436E-04 -9.81059467E-05  2.97019889E-04  5.01925499E-04  5.51291442E-04
  3.70643286E-06 -5.25961140E-06 -1.10253981E-04 -1.48161555E-05  4.81013883E-06
  8.02308232E-06 -1.57252351E-05  6.28006609E-06  1.70165913E-07  6.55185836E-05
 -5.80858199E-04 -9.21604217E-04 -4.24166813E-04  5.87073484E-04 -8.13624582E-04
 -5.81528571E-04  8.40353516E-04 -1.21235979E-03 -7.06270308E-06  3.33148187E-05
  1.76503988E-04  1.16628729E-05 -1.48762955E-05 -3.08336227E-05 -8.35682071E-05
 -4.89950857E-05 -1.69573397E-04 -4.98719403E-05 -1.80773444E-04  3.75346003E-04
 -4.50342894E-04 -5.73044489E-04 -8.72514779E-04 -8.60279774E-04 -8.91045567E-04
 -1.43089914E-03 -1.02449240E-05  8.74422572E-06  2.20377713E-04  7.19339466E-05
 -4.86983298E-06 -9.46179966E-06 -3.25063603E-05 -2.00647079E-05 -3.28705974E-05
  1.68313332E-04 -8.66783903E-04 -1.33043538E-03 -5.41029934E-05 -2.03075720E-04
  7.32851986E-07  8.57452540E-05 -1.21545764E-04  8.77688049E-05  2.39994586E-06
 -9.77852516E-06 -3.69105410E-05  2.50503105E-06  3.68588528E-06  1.78979224E-06
  6.77675134E-06  1.38429384E-06 -5.21939227E-06  5.57964030E-06 -2.34161286E-05
  1.12556171E-04 -1.81101881E-08  2.78573262E-04 -1.00601072E-04 -4.35150799E-05
  4.38429645E-04 -2.48614345E-04 -3.61136056E-06  1.40319777E-05 -3.30606555E-05
 -5.48363431E-05  2.35222937E-05  7.15067120E-06 -6.55738526E-05  1.47399106E-04
  4.21569474E-05  1.84245348E-05 -5.65014045E-05 -2.66978301E-04  3.94314419E-06
 -1.42208180E-05  3.43400583E-05  2.30710687E-05 -2.15990253E-05  1.90090513E-04
 -1.95960267E-05  8.49085671E-05  2.48686597E-04  8.57593275E-06  2.39108326E-05
  1.49942433E-05 -1.62583073E-05 -6.80915515E-08 -2.51519672E-05 -3.15604344E-04
 -3.70636128E-04 -2.21439234E-04 -1.01665147E-04  2.61326066E-04  4.15971877E-04
 -6.91256891E-04 -1.37973215E-03 -2.24335092E-03  8.40936263E-05  2.01825515E-04
  2.88244542E-04  3.79683725E-04 -2.33944733E-04  5.01508860E-04 -1.82324458E-04
 -1.48129060E-04  1.12938107E-03 -6.48344496E-04  1.03844249E-03 -9.23027191E-04
 -4.38309425E-04 -1.07865943E-05  7.47702778E-07  3.76441316E-05 -2.89563580E-06
  4.53540272E-06  8.09774381E-06 -7.67886923E-06  2.94911349E-05  5.90027846E-05
  1.09654866E-06 -4.23960610E-06 -8.48634888E-06 -5.11211804E-06 -7.17273515E-06
  3.23297829E-06  1.21095182E-05 -3.80736793E-06 -4.08624078E-05 -9.09016831E-05
  3.43971219E-05  1.01055115E-04 -4.64005207E-05 -1.58279356E-04  8.98709426E-05
 -2.87419689E-04 -4.51352345E-05 -3.54024282E-05 -5.12783938E-05  2.95574968E-04
  1.83018568E-03  1.53104279E-03 -9.20957131E-05 -2.98446613E-04 -1.68818042E-04
 -1.06648194E-04 -7.51924987E-05 -2.76949593E-04 -2.16669532E-05 -1.42051819E-04
 -4.86541611E-04 -2.63202472E-04 -1.25729535E-03  9.31018457E-06 -6.21217154E-04
 -1.17793237E-04 -3.30437013E-05 -3.96826477E-05  6.76929737E-05  1.05544168E-04
 -2.56816541E-05  2.13892729E-04 -9.06563725E-05  9.65860971E-05 -5.14937636E-05
  4.58892911E-05  1.93215637E-06 -1.13043445E-04 -1.17055736E-04 -1.94931963E-05
  4.65252287E-05  1.00091376E-04 -4.15264610E-04 -3.36182240E-04  3.67434937E-06
 -2.67133647E-05  2.69610631E-04  1.49321670E-03  1.88597638E-03  1.19168233E-03
 -1.13791859E-03  2.40993611E-03 -4.00718674E-03  2.72372657E-03 -3.83981972E-03
  5.82220006E-03 -5.32203621E-04  5.73407764E-04 -9.91559276E-04 -1.21471632E-03
 -7.75977016E-04  1.91702324E-03  6.14315931E-04  6.23853000E-04 -2.50981536E-03
 -1.32386099E-03  4.54911977E-03  1.68541141E-03  1.68413378E-03 -1.44761966E-05
  2.51408044E-05 -1.50571862E-05 -2.51585377E-05 -1.12077083E-05  9.66008478E-06
  2.02330186E-04  6.89590751E-05  8.58811756E-05 -2.60625614E-05  1.92194815E-05
 -1.14735936E-05  1.41740152E-05 -6.45938931E-07  2.24473963E-06 -3.74781381E-05
 -1.37353333E-06  6.19556828E-05  3.62955713E-06 -4.71172080E-05 -1.38686796E-04
 -2.58233032E-05  1.43338447E-03  1.90739302E-03  1.08192321E-03 -9.36966458E-04
 -4.67863189E-03  5.07541095E-04  2.36753619E-03  7.17853819E-03 -1.18409241E-03
 -3.53978427E-04 -1.27059710E-03  1.92388301E-04  1.13633153E-03  2.03267185E-04
  6.81679701E-04  2.07713999E-03 -8.06268786E-04  2.34419214E-03  8.43090272E-04
  2.06926342E-03  4.76849716E-03 -1.51370299E-03 -1.35487071E-05  2.70749792E-05
 -5.43768934E-05 -2.22201447E-05  1.39099789E-05 -6.81905342E-06  2.54000982E-04
  9.07397122E-05  6.88226820E-05 -1.45485996E-05  1.71123970E-06  1.27277335E-05
  2.59534374E-05  3.94158492E-07 -4.45615382E-06 -3.31818994E-05 -5.38563212E-07
  5.97854858E-05  1.67818680E-06 -4.31224560E-05 -1.67543877E-04 -1.53674646E-05
 -1.64794089E-04  1.09997086E-04 -4.78351299E-04 -4.81007144E-05 -2.52291967E-05
 -6.03646954E-05  3.21629450E-04  7.78780277E-04  2.18147921E-03 -1.07401601E-04
 -5.69239303E-05 -2.22357408E-04 -1.41271682E-04 -1.57612586E-04 -2.60864786E-04
 -5.00796824E-05 -1.49216998E-05 -7.23805181E-04 -6.82636808E-04 -1.09777955E-03
 -1.61255985E-04 -1.50843606E-05 -1.09706380E-04 -3.15653859E-05 -5.07400864E-05
  7.66056776E-05 -6.69307648E-05  8.15230868E-05  1.90951519E-04  1.42343943E-04
 -5.34313539E-05 -2.44973320E-05 -5.68767753E-06  4.77064836E-05 -2.21783112E-05
  3.44152756E-05 -6.73757220E-05  1.14407787E-04 -1.42960555E-04  1.17766162E-04
  1.43189678E-04 -2.54368910E-04  3.15420396E-04 -4.38706670E-04 -4.78585522E-07
 -6.96330289E-06  6.49192892E-05 -7.97394159E-06 -8.88960003E-06  2.06658008E-06
  2.97093180E-05  9.86540322E-06 -5.00350027E-06 -7.57005814E-07 -4.07748532E-06
  4.07231117E-05  6.71831053E-07  5.10953607E-08  2.72924353E-06 -4.21967870E-05
  1.22477467E-05 -3.67439969E-05 -7.95331701E-07 -7.62820283E-06  2.48695950E-05
 -2.96626706E-06  4.43318409E-07 -1.57827887E-06 -1.97180035E-05 -1.68204694E-05
  6.80419314E-06 -8.73250385E-07  1.80896575E-05 -6.28203706E-07  3.38716575E-06
  2.15671606E-06 -9.28647266E-06 -4.77219270E-07  9.34970485E-06 -7.60426789E-05
 -2.16014337E-06 -4.69037472E-06  5.92910902E-07 -8.20554561E-05 -1.42586048E-05
  1.71833154E-05  2.96930278E-07  5.06814627E-05  5.34216217E-06  5.07379632E-05
  1.12482556E-05 -3.65833078E-06 -4.59225120E-07 -2.30253386E-06  1.46765366E-05
 -2.17555478E-06 -3.13752180E-06  1.02484219E-06  4.92671173E-06 -3.37643682E-06
 -6.40022321E-07  1.83499262E-06  1.40817355E-06  6.45046159E-06  1.24605589E-05
  2.76692621E-06  6.54766526E-06  1.31646381E-06  1.47137986E-05 -3.66353959E-05
 -2.66454625E-06 -3.27623479E-06 -1.21347073E-07 -2.62072594E-05 -1.13424268E-05
 -1.51915202E-05  3.03031658E-06 -7.17336231E-06  5.26891392E-06 -4.23606389E-06
  5.94618516E-06 -2.53266149E-05 -3.13664187E-06  3.20226769E-05  2.81986619E-04
  3.06301329E-05 -3.04342129E-05 -1.65052715E-05  3.47334572E-06 -2.76886267E-04
 -4.08646329E-05 -7.59298099E-06 -2.26282035E-04 -8.84758148E-05 -3.70162201E-04
 -6.61713523E-06  4.69922244E-05  1.65528283E-05 -9.40403144E-06 -3.83623956E-04
 -1.68210266E-05  2.76131215E-05 -2.90242544E-06 -8.13286837E-05  4.14651068E-06
  1.66409723E-04  6.76367222E-06 -1.11352252E-04  2.95716895E-05  3.43340414E-04
  6.77887077E-06  1.01925126E-04 -7.17330052E-07 -8.40607243E-06  1.77850466E-05
  2.47346081E-06  5.49797543E-07  4.62246540E-07 -3.14570262E-05  1.90832411E-05
 -1.05339255E-05 -1.17278312E-06 -1.37012377E-05 -3.00655618E-06  2.87534493E-05
 -2.81356955E-06  4.16043673E-06  6.21888599E-08  1.00330954E-05 -9.46784870E-05
 -1.71461402E-06  5.94751322E-07 -5.50743026E-06 -9.20619322E-05  7.51206281E-05
  1.79273078E-05  9.35518950E-06  6.02928178E-06  1.15367427E-05  2.32220353E-05
  5.07296847E-06  6.13978990E-05 -6.33317690E-07 -4.15594560E-06  3.81023926E-05
 -9.25053050E-07  3.50258253E-07  1.51068911E-07 -1.95646890E-06 -1.13371757E-05
 -9.64923520E-06 -9.08966966E-07 -6.73934851E-07 -8.48188293E-07 -9.11693773E-06
  9.36001271E-07 -7.68995258E-08 -2.59328638E-06  6.55352348E-06 -6.94601455E-05
  4.96479073E-06  2.67539522E-05  8.58594017E-06 -6.49458924E-05 -1.75518371E-04
  6.54569069E-07  1.97494334E-05  5.79632166E-05  4.27726396E-06  4.36451842E-05
 -7.58527360E-08  1.23267195E-04 -5.13798217E-07  1.69381540E-05 -8.11692955E-05
  1.15315378E-05  1.38186161E-05  5.57126674E-08 -1.15342420E-05 -7.21416038E-05
 -2.32675005E-05  8.62297678E-06  2.90482549E-05 -6.39632907E-07  9.05228973E-05
  6.58527509E-08  7.33820166E-05 -1.52206545E-06 -1.74650092E-05  2.82022795E-05
 -2.40501948E-06 -2.71751473E-06 -9.49531184E-07 -2.25916817E-06 -6.49240742E-05
 -1.57412592E-05 -2.57168635E-06 -8.97081361E-06 -5.23043904E-06  5.07968786E-05
 -4.34912967E-06  2.47502621E-05 -1.49357452E-06 -8.22986462E-06  1.60450180E-04
  9.16484616E-06 -7.65038362E-06  1.85118470E-06 -2.90915828E-05 -8.32437299E-06
 -2.90605802E-05 -5.60327325E-06 -5.53794102E-05 -5.14606895E-06 -1.37126791E-04
 -5.19981524E-06 -5.23393242E-05 -4.02125606E-07 -4.04161662E-06  7.43389744E-06
 -5.66873526E-07  1.27473588E-06 -3.50579861E-07 -1.15307286E-05 -1.15230734E-05
  3.75529408E-07 -8.02589408E-09  1.23699396E-06 -1.14254785E-06  1.44714503E-05
 -7.13547196E-07 -6.68655763E-07 -2.77372280E-06 -1.71386980E-05  5.46165489E-05
 -3.06814994E-06 -9.39570119E-06  8.43832651E-06 -9.31400185E-06 -5.09806332E-05
 -1.08015554E-05 -4.36158111E-06  3.78030597E-05 -5.42854967E-07 -2.14973309E-05
 -2.31782655E-06  2.91306026E-05 -4.78819673E-07 -5.37101236E-06  2.63677856E-05
  6.27369218E-07  2.52342312E-06  4.76557518E-07 -5.06312726E-06  1.25349563E-05
 -1.04269428E-05 -1.60893850E-06  1.02086978E-05 -1.17065899E-06  1.32212422E-06
 -8.18099157E-07  1.15731196E-06 -1.05399768E-07  1.13234115E-06 -7.77402590E-07
  2.08617631E-07  6.06782749E-07  5.02889031E-07 -1.99181081E-06 -2.70477314E-06
 -5.32388045E-06 -1.08604986E-06  1.49856713E-05 -2.82448496E-05 -7.69412053E-06
  1.59181237E-05  1.92591929E-05 -5.19019033E-05  9.05595441E-05  1.36775691E-04
  2.47321746E-06 -8.05087461E-06 -4.69596159E-05 -1.97146474E-06  3.07806132E-06
  4.68105068E-06  1.33657950E-05  1.26899372E-06  3.70942242E-06 -2.59810858E-05
  1.10389997E-04  2.15765247E-04  2.59122186E-05  4.64931559E-05  7.37945517E-05
  7.60637066E-05  9.83857316E-05  1.38992517E-04  4.22483720E-06 -7.64457231E-06
 -6.94486321E-05  7.46954213E-08  4.61158320E-05 -2.25774278E-05 -5.10924665E-05
  3.22757686E-05 -2.13136317E-05 -2.20924617E-05  1.17458648E-04  1.88579535E-04
  1.14264673E-04 -3.18915344E-05  6.43764196E-05  1.78259141E-04 -8.82405516E-05
  1.57956959E-04 -4.03263230E-07  5.30249168E-07  2.22701391E-05  3.09779799E-06
 -9.84672860E-08  1.22184869E-06 -3.45866265E-05 -1.50124106E-05  4.84431740E-06
  6.03375153E-05 -6.23241091E-04 -7.15623755E-04  1.94674064E-05 -3.48878788E-04
  1.00919200E-03 -6.23034983E-05 -5.01834911E-04  1.31692811E-03 -2.51678456E-07
  2.40469723E-06  1.28967895E-05  3.08754003E-06  1.93104245E-06  1.12872888E-07
 -3.68383538E-05  6.77933152E-06 -6.56611442E-06  6.19894465E-05 -6.22792767E-04
 -7.61364256E-04 -1.48400275E-05  1.06337053E-03  1.14536941E-04 -1.25353094E-04
  1.41159131E-03  7.64537668E-05  4.52291691E-06 -9.84165491E-06 -6.61280106E-05
  6.15438103E-07 -3.90017961E-05  3.21871770E-05 -4.32906574E-05 -4.77689993E-05
  2.93039090E-05 -2.20474808E-05  1.15699941E-04  1.97187530E-04  1.10433540E-04
  7.69699105E-05 -3.22211619E-06  1.51330383E-04  1.89395111E-04 -2.94900252E-05
 -1.89666103E-05  8.47008688E-05  2.34972659E-04 -8.62472399E-06 -4.15105824E-06
 -2.67131894E-05  1.18483550E-05  3.92398013E-05  1.13304986E-05  1.79533674E-05
 -5.54574666E-05 -2.43124260E-04 -3.87701310E-06 -3.49013422E-05 -2.72615904E-06
 -1.06173824E-05 -1.90296377E-04 -5.72116251E-05 -2.99084225E-06  1.48165051E-05
 -4.55491260E-05  5.41655966E-05  5.07536890E-06 -2.61237434E-05  5.61194491E-05
  3.00233263E-05 -1.43240957E-04  7.74979452E-06 -2.26193199E-05  6.69819357E-05
 -1.46618665E-05  2.11861290E-04 -2.12724293E-04  5.24480389E-06  4.18124399E-04
 -3.10688551E-04  6.65410720E-05 -5.81207793E-04 -9.46713941E-04  3.73323581E-04
  1.00162767E-03 -1.86514563E-04  5.20984606E-04  1.49374675E-03 -2.94929371E-04
 -6.94807804E-06  3.25850190E-05  1.88009298E-04 -1.16890613E-05  1.68614603E-05
  2.78407975E-05  5.95358219E-05  1.82765415E-04  1.17040207E-04  4.70738386E-05
 -1.62145988E-04 -3.26306204E-04 -1.00315135E-04  4.74693858E-05  8.00089760E-05
 -3.22473527E-06  2.06849390E-05  2.87303276E-05  4.34347534E-05 -1.17897951E-04
 -8.20915752E-04 -1.57161486E-05  7.21613546E-06  1.48171962E-05 -1.73609383E-04
 -1.30693158E-04 -1.34179868E-04  2.35162854E-06 -1.02219311E-05 -3.00107581E-05
 -2.21771680E-06 -5.80705837E-07 -3.91955626E-06 -1.45464150E-05  1.09424507E-05
 -2.09558071E-06  1.66555519E-04 -8.68743196E-04 -1.31613963E-03  7.13426399E-05
 -8.03859564E-05  1.96086937E-04 -6.47377569E-05 -1.81144080E-04  1.51784442E-04
  3.71612047E-06 -5.38409529E-06 -1.10607076E-04  1.48042381E-05 -5.21951831E-06
 -9.01713704E-06  1.47234835E-05 -1.35332945E-06  3.03911825E-07  1.02066651E+00
 -5.18999722E-02 -6.52617597E-02 -1.06583752E-05 -2.21213446E-04  9.87413221E-05
 -3.06355288E-04 -5.32824695E-04 -5.46317451E-04 -7.25991658E-06  3.47164475E-05
  1.85972787E-04 -1.18251927E-05  1.54933542E-05  2.95496133E-05  7.80262874E-05
  4.25539910E-05  1.73046655E-04  6.50484004E-05 -5.89768486E-04 -8.76891187E-04
  4.15139605E-04 -5.90329859E-04  8.10260478E-04  6.32096635E-04 -8.27619618E-04
  1.21673507E-03 -1.00900857E-05  9.35505355E-06  2.18574990E-04 -7.18957101E-05
  4.24682719E-06  9.38948700E-06  2.99935371E-05  1.82348294E-05  3.82161095E-05
 -5.00768006E-05 -1.82425228E-04  3.76191940E-04  4.52853781E-04  5.77264755E-04
  8.75759458E-04  8.77159433E-04  8.94841215E-04  1.45585609E-03  2.34990538E-06
 -9.32993688E-06 -3.74474640E-05 -2.05652722E-06 -3.19749571E-06 -1.92193520E-06
 -7.48643478E-06 -5.16142581E-06  4.36304882E-06  1.68636867E-04 -8.66445006E-04
 -1.32446930E-03  5.17905374E-05  1.82653185E-04  1.67254752E-06 -8.87401694E-05
  1.44152268E-04 -8.20876085E-05 -2.86025992E-06  1.55354181E-05 -5.19118219E-05
  5.50998834E-05 -2.46553451E-05 -8.74292756E-06  5.77085407E-05 -1.40875351E-04
 -5.36884265E-05  5.27023683E-06 -1.75990971E-05  9.85117806E-05 -3.38297205E-07
 -2.74584382E-04  1.01923249E-04  6.04395800E-05 -4.36573720E-04  2.79934712E-04
 -1.98929256E-05  8.22505569E-05  2.65640047E-04 -5.24718636E-06 -2.18205354E-05
 -1.44593538E-05  2.20044098E-05 -1.73356819E-05  2.99498176E-05  1.83510043E-05
 -5.38199390E-05 -2.65929077E-04 -5.11407234E-06  1.44078328E-05 -3.47439227E-05
 -1.77641453E-05  2.17227698E-05 -1.88187727E-04 -1.68384856E-05 -1.41124401E-06
  7.81347386E-05  3.36648589E-06 -5.59537560E-06 -8.09332990E-06  1.06366092E-05
 -2.60792740E-05 -5.41781449E-05  6.25324144E-06  2.12883780E-05  2.39892625E-05
 -3.72621855E-06 -6.66748870E-06  4.90032541E-06  1.28281855E-05 -4.41977850E-06
 -4.41867176E-05 -8.53421028E-05  2.28611881E-05  9.75415001E-05 -4.41353256E-05
 -3.30249481E-04 -3.75817371E-04 -1.52716931E-04  1.01304025E-04 -2.57557247E-04
 -4.15789923E-04  7.17388435E-04  1.43363428E-03  2.24555583E-03 -1.03169503E-04
 -2.08147888E-04 -3.26082996E-04  3.82375240E-04 -2.34337355E-04  5.04447965E-04
 -1.82146704E-04 -1.47621165E-04  1.11273786E-03 -6.33448510E-04  1.03278445E-03
 -9.33509870E-04 -4.41786373E-04 -1.12009774E-04 -2.90672492E-05 -6.31096222E-05
 -6.76500147E-05 -1.04050398E-04  2.55674402E-05 -2.32821544E-04  8.33590101E-05
 -8.35969908E-05  9.74414947E-05 -1.02545543E-04  3.39643629E-06 -1.13307050E-04
 -1.18355891E-04 -1.66508085E-05  4.95388456E-05  1.02107841E-04 -4.20145788E-04
 -3.33083686E-04 -9.05025268E-06 -3.10959693E-05  2.47603744E-04 -1.64719167E-04
  8.60277029E-05 -3.03551308E-04  4.38931590E-05  3.42695076E-05  4.96004097E-05
 -2.91163625E-04 -1.82530333E-03 -1.52949351E-03  6.41538689E-05  2.94982858E-04
  1.65141793E-04 -1.07221540E-04 -7.62488178E-05 -2.75871963E-04 -2.04981162E-05
 -1.44025981E-04 -4.83789799E-04 -2.71884360E-04 -1.27600811E-03  7.59575926E-06
 -6.16472458E-04 -1.48947571E-05  2.48902217E-05 -2.83325711E-05  2.52689884E-05
  1.26597041E-05 -9.38687565E-06 -2.10505187E-04 -5.11719201E-05 -6.68846381E-05
  1.60237381E-05 -2.00328540E-05 -3.42701615E-06  1.45845920E-05 -1.12192684E-08
  3.37044595E-06 -3.83220526E-05 -1.60644528E-06  7.45784863E-05  6.77787470E-06
 -5.00094189E-05 -1.45371351E-04 -2.60863020E-05  1.47226424E-03  1.89070129E-03
  1.10093894E-03  1.13685078E-03 -2.42600771E-03  4.01021724E-03 -2.64993923E-03
  3.77553113E-03 -5.87478100E-03  4.02550843E-04 -5.02929908E-04  1.02972933E-03
 -1.20753742E-03 -7.70999733E-04  1.92863288E-03  6.19303063E-04  6.14758349E-04
 -2.47796426E-03 -1.25358214E-03  4.50532292E-03  1.69161717E-03  1.69687626E-03
 -1.34439487E-05  2.76772545E-05 -5.59855875E-05  2.11251843E-05 -1.32204788E-05
  7.13667744E-06 -2.71207960E-04 -7.85406956E-05 -6.11087156E-05 -4.56437668E-06
 -2.56033914E-06  4.02346568E-06  2.55828507E-05  1.88879620E-06 -3.75339608E-06
 -3.16724256E-05  3.95396792E-08  6.56716250E-05 -4.03157371E-06 -4.74294041E-05
 -1.69096131E-04 -2.48693745E-05  1.41861698E-03  1.89712931E-03  1.02943312E-03
  9.45016524E-04  4.66396296E-03 -4.89398352E-04 -2.33319550E-03 -7.20206304E-03
  1.22095804E-03  4.14095638E-04  1.36665553E-03 -2.79809704E-04  1.13382593E-03
  2.02235516E-04  6.61380957E-04  2.05774169E-03 -8.14903246E-04  2.34374316E-03
  7.90187204E-04  2.03059368E-03  4.82343332E-03 -1.55084834E-03 -9.73298938E-05
 -2.74161000E-05 -8.26669004E-05 -7.20684118E-05  6.28558323E-05 -8.73048197E-05
 -2.35561396E-04 -1.57551606E-04 -3.34914208E-05  1.03841084E-04 -6.17000617E-06
  2.95517473E-05 -2.00148380E-05  3.55796035E-05 -6.64547926E-05  1.17277776E-04
 -1.38796119E-04  1.23978927E-04  1.14967762E-04 -2.30201341E-04  3.27869487E-04
 -4.63927105E-04 -1.65260618E-04  9.91686411E-05 -3.66132387E-04  5.03326184E-05
  2.53686744E-05  6.50147248E-05 -2.52537207E-04 -7.48199767E-04 -2.11107996E-03
  5.56642502E-05  5.99606939E-05  2.31909264E-04 -1.38204996E-04 -1.57614878E-04
 -2.61663975E-04 -4.81536833E-05 -1.35441657E-05 -7.12520009E-04 -6.38323733E-04
 -1.07999265E-03 -1.48356863E-04  9.69772994E-07 -9.41535367E-07 -5.48545315E-06
  5.14523300E-05  8.28802319E-07 -9.06976344E-07  2.45543538E-06  5.37208594E-06
 -1.97127779E-05 -1.84601842E-05 -7.60881527E-07 -8.13920864E-06  7.94796074E-05
 -1.29064685E-06  1.56296545E-05 -4.81470723E-06  2.74928938E-05 -3.07593069E-05
 -9.75371012E-06  2.15822912E-07  3.40065580E-05  2.08330811E-04 -5.13473580E-05
 -8.17141138E-05 -1.65813852E-05 -3.43425613E-05 -5.26101437E-05  2.02541711E-05
  1.86350628E-05  2.09734948E-05 -1.72536568E-05 -1.94300499E-04 -8.66695992E-05
 -2.82039393E-04  7.73408279E-06  1.58865808E-05 -1.97668756E-04  4.15725816E-05
 -1.24107976E-04 -6.99230511E-05  2.21407612E-04 -2.70177569E-04 -1.49160506E-04
 -1.26294353E-05  1.04091132E-04 -1.27904899E-05 -2.94240225E-04  3.69473177E-05
  2.36095310E-04 -4.08074059E-06 -2.17854195E-05  1.25421093E-04 -8.94019185E-06
 -1.65584210E-06 -1.57563708E-05 -4.81438150E-05 -2.98142736E-05  2.92682874E-06
 -5.93810217E-06  1.40329419E-05 -1.43178356E-05 -1.18867775E-04 -4.36311413E-06
 -2.76579390E-05 -4.98800134E-08 -2.73474543E-07 -5.02225931E-07  5.34011987E-08
  2.06153771E-07  3.55272715E-07 -3.77930459E-07  2.98129254E-06 -4.01642768E-07
 -1.89919942E-08  2.55372065E-06 -2.70712963E-08 -7.95123535E-07  6.57130800E-08
 -2.65833428E-07 -1.70396967E-07  1.31773452E-07  5.23411161E-06  1.15793273E-06
 -5.25072860E-07 -2.75521837E-07 -2.20193220E-06  8.66247927E-06 -5.41455549E-07
 -7.39577104E-08  5.61661204E-06  3.75846683E-07 -2.88313619E-06  1.28320640E-06
 -3.92222220E-06 -7.30815910E-09  1.32888551E-06 -4.36643959E-06  4.90335935E-08
  2.11470490E-07 -8.54836891E-07  3.48588679E-06  5.54954998E-06  7.12848837E-06
  1.95836688E-06 -3.02601761E-06  1.62613473E-06  1.44802930E-06  4.52611205E-07
  5.57003582E-06 -1.54901665E-06  4.89221488E-06 -1.08521615E-04 -5.72933571E-06
 -2.44776931E-06  3.18907636E-07 -1.43164045E-05  5.52115608E-05 -3.30131829E-06
 -1.51581205E-05  1.31238405E-04  2.58571908E-06  6.87413185E-05  1.05909712E-08
  7.66360717E-05 -3.47205877E-06 -7.56510475E-06 -7.78404492E-06  6.74446465E-06
 -1.49204786E-05 -6.17305828E-06  1.45392620E-06  1.20953537E-04  4.16483358E-05
  5.89213770E-06  1.89909938E-05  1.21255921E-05  1.04320061E-04 -3.33917460E-06
  1.12258804E-04 -2.00580862E-06  5.15666518E-05 -1.63638987E-04  7.89069443E-07
 -2.21705575E-05 -8.28021469E-06 -2.87008248E-05  6.09705663E-05  2.43840168E-07
  1.92748761E-06  9.81951269E-05 -6.21661554E-05  1.37951581E-04  8.95215537E-06
  5.98994347E-05 -3.59668442E-07  3.97242400E-06 -5.36095165E-05  2.17361739E-06
 -1.67870683E-06  1.46081729E-06  2.76305045E-05 -7.46644084E-05  6.17338993E-07
  1.12272388E-05  5.38643948E-06  6.90352092E-06  6.63794454E-06  1.40438644E-06
  6.49983167E-05 -4.45930382E-07 -2.72003132E-06  3.32803938E-06  1.14502887E-07
  8.88937207E-07  8.90681589E-07  6.69280937E-06 -9.97159257E-06  4.69999633E-06
 -6.83267886E-07  8.33712710E-06 -4.65477562E-06  4.23594169E-06 -1.52444430E-06
  1.26652891E-05 -4.56470520E-07 -7.09783200E-06  1.03404574E-05  1.39435847E-06
  1.09637161E-06  3.77998633E-07  6.11294553E-06 -1.99492229E-05  1.27071927E-06
 -1.60237884E-06  5.34807324E-06 -1.79947275E-06  1.68762460E-05 -7.02250515E-07
  3.92487579E-06 -1.46263649E-08 -2.04311484E-06  6.45345102E-08  8.02087985E-07
 -2.79937143E-08  1.05596466E-07  1.46018004E-06  3.38912709E-06 -1.11648382E-06
  3.03651157E-07 -3.50041493E-07  2.60260633E-06  9.08974760E-07  7.44256251E-08
  3.24998449E-06 -1.04978640E-06 -4.78211954E-06 -5.25095070E-05  1.05083588E-05
 -8.43643510E-06  6.93801644E-06  1.42364249E-06 -3.58064142E-05  2.75573041E-05
 -4.75837802E-06 -2.10776758E-05  2.84248576E-06  3.26803872E-05  5.32278966E-06
  2.04567279E-06 -3.35669285E-08 -9.07100262E-07 -2.54377028E-05  2.89557800E-06
 -2.25947707E-06 -5.93497519E-06  6.60555760E-06 -6.66291509E-06 -1.82720559E-06
  2.24952740E-06  1.54329679E-05  5.42548776E-06  4.89454524E-05  1.74603263E-06
  2.33269712E-05 -1.70286186E-06 -1.93066934E-05  3.03697879E-05 -2.24029429E-06
  1.55196926E-06  1.14037431E-06 -6.02547887E-06  3.79370689E-05 -3.62459663E-06
 -3.29599234E-06  2.12789097E-05 -2.95307682E-06  4.53709138E-06 -4.20176801E-06
  2.79194178E-05 -5.00126126E-08  2.48677554E-07  7.29141138E-07  6.55005777E-08
  3.47231552E-07  1.76007212E-07 -2.11242178E-06 -2.29963255E-06 -3.18966641E-06
 -2.95217586E-07 -2.26658219E-06  1.60092590E-05  3.83420799E-06  3.29158734E-06
 -1.14207263E-06 -6.69547950E-06 -1.12985316E-05  8.35726207E-06 -6.33270999E-07
  1.80980602E-06  1.59350595E-05  8.71768180E-07 -6.92921852E-07  2.51453331E-06
 -1.03751072E-05  5.88361976E-06 -1.91785239E-05  1.70931405E-04 -8.94752105E-04
 -1.33051028E-03 -9.69585588E-05  5.30986783E-05 -1.31042675E-04 -1.26330044E-04
  1.88605488E-05  1.51748714E-04  4.77502431E-07 -9.55434787E-06  8.91047701E-06
 -6.16974200E-06  2.75963107E-06 -4.89838909E-06  2.97883403E-05 -1.65940464E-05
  4.96513471E-05  1.02059846E+00 -5.16967907E-02 -6.48210198E-02 -3.53301629E-05
 -2.04623669E-05  2.13767069E-04 -3.19113106E-04 -3.57735058E-05  9.44845361E-04
 -4.66267502E-07  1.29629614E-05 -5.93896916E-06 -6.40200785E-08 -5.87697401E-06
 -1.93971049E-08 -6.16345608E-06 -1.19662396E-07  1.81141855E-05  4.52379962E-05
 -6.08411113E-04 -6.77675934E-04 -6.68063353E-04 -2.87139808E-05 -9.95338488E-04
 -9.45253948E-04 -8.20371997E-06 -1.42650306E-03  4.91805742E-07  8.28545820E-06
 -5.67843715E-05  2.48727551E-06  6.64820882E-07 -9.46859782E-06  4.39837027E-06
 -1.23901276E-07 -2.44162389E-05  1.29536981E-05 -4.85166548E-05 -5.06980566E-05
  2.67614507E-04 -1.18686576E-04  1.83382677E-04  4.18596344E-04 -2.00608437E-04
  3.94119537E-04 -4.18052839E-07  1.26123634E-05 -5.85513252E-06  3.26536422E-06
  4.32025476E-06  1.38916458E-06 -5.39299166E-06 -2.69437520E-06  2.11315222E-05
  4.56578144E-05 -6.09016255E-04 -6.82398184E-04 -4.24535090E-04  6.85486135E-04
 -8.83202981E-04 -6.17741044E-04  9.49432443E-04 -1.27543784E-03  4.80334214E-07
  4.15443830E-06 -5.11700423E-05  1.34470933E-05 -4.41234622E-06 -1.98503670E-07
  2.24041778E-05 -4.99241981E-06 -1.79008061E-05  1.22490792E-04 -7.86019168E-04
 -1.17551456E-03  6.58090596E-04 -2.20468862E-04 -3.02187363E-05  5.84882900E-04
 -2.14392983E-04  9.24160184E-05 -1.08354844E-06  1.47825427E-06  1.94284231E-05
 -8.51861519E-06 -1.95111261E-06 -4.27170357E-06  4.65228291E-05 -2.66436787E-05
 -8.83258643E-06  5.57223703E-05 -6.22002014E-04 -7.09468784E-04  8.16297432E-04
 -5.63081391E-04 -2.70227776E-04  1.02237385E-03 -8.11042649E-04 -2.67611169E-04
  2.12024651E-05 -2.55717083E-05 -4.38409538E-04 -1.38035124E-05  2.72757635E-06
  2.63642248E-05 -3.09830055E-04  3.73456410E-06  5.93461475E-04 -2.26764147E-05
  6.61645764E-05  4.05669421E-04 -1.82004410E-04  9.14732722E-05 -1.84370235E-04
  7.91794315E-05  8.30602997E-05 -6.80125861E-04 -1.04832630E-06  1.74123356E-06
  1.68454696E-05 -5.05136498E-06  7.62332120E-06 -2.71286446E-06  5.04842728E-05
  4.76118586E-07 -7.89241053E-06  5.41401354E-05 -6.19358478E-04 -6.95808620E-04
  1.01809690E-03  1.45573442E-05 -1.84769229E-04  1.33250154E-03  8.13651557E-05
 -1.34323604E-04 -6.57826600E-07  3.25962257E-06  1.64220543E-05 -1.29950824E-05
  8.15280712E-06  1.45952595E-05 -4.15322545E-06  5.11503481E-06  3.99478791E-06
 -3.17704583E-05  1.46486021E-04  2.97521046E-04  5.55462732E-06 -2.97299703E-05
 -3.27208487E-05  6.09526439E-05 -1.34416599E-05 -9.68495510E-05 -7.24581733E-07
  8.38625008E-06 -4.00785285E-05  2.26465911E-05  3.49523199E-06 -5.75463595E-06
 -1.89571465E-05  3.76218297E-05 -1.48938439E-05 -2.23621562E-05  1.16031585E-04
  1.89199867E-04  8.69844949E-06  7.68274459E-05 -8.10017652E-05  8.01917373E-05
  3.31398879E-05 -2.13261355E-04 -2.52041659E-05  1.17474893E-04  2.23065288E-04
  9.71849031E-05  6.07086985E-06 -6.31335624E-05  2.50711292E-04  6.24346246E-05
  1.48011919E-05 -2.50506798E-05  1.17702351E-04  2.21016857E-04  7.95094361E-05
 -4.42151329E-05 -7.03573962E-05  1.57126294E-04 -2.04752779E-04 -2.60084023E-05
  4.65445646E-07  2.28555447E-05 -8.12224335E-05  1.75051889E-06  1.42590068E-06
 -1.29340235E-05  1.23423149E-06  7.53745849E-06 -4.90335525E-05 -4.11351621E-05
 -2.69362436E-04  4.86122766E-04  4.19351093E-04  1.77249595E-05 -1.05291166E-03
  6.73767624E-04  4.86353604E-05 -1.81821539E-03  2.62627446E-06 -2.03047523E-05
 -4.38978745E-05  2.25734885E-05 -3.84913698E-06 -2.40532312E-05  1.66456571E-05
 -1.94933666E-06 -1.63154700E-05  1.78315357E-05 -4.60762677E-05 -3.29980339E-04
 -2.18585278E-06  3.21944789E-07  2.75999742E-05 -1.52349350E-04  2.53565292E-05
  8.41812901E-05 -7.00201823E-07  9.15131757E-06 -4.27001217E-05  1.66417036E-05
 -1.56620938E-05 -7.56900118E-06 -3.26284569E-05 -1.14213370E-05 -2.59106201E-05
 -2.25623254E-05  1.12400027E-04  2.04774416E-04 -3.15247302E-05 -4.20462086E-05
 -9.97237100E-05  6.05722019E-05 -5.21211822E-06 -2.25292806E-04 -4.12734673E-07
  2.94526051E-06  1.13532049E-05 -1.64361678E-05 -2.59094681E-06  1.27899787E-05
 -7.80617280E-06  1.53285671E-07  3.96525133E-06 -3.19796028E-05  1.46335515E-04
  3.02781214E-04  2.45637502E-05  2.65619479E-05 -2.30902406E-05  6.53828182E-05
 -1.52940106E-06 -8.89318770E-05  1.51382948E-05  1.08162017E-06  1.16137656E-04
  2.93656603E-06 -1.42193494E-06  1.92594143E-06 -2.05112115E-05  2.01369023E-05
 -1.02575780E-04 -2.05825065E-05  5.38977048E-06  1.53481197E-05 -1.01311193E-05
  3.72204787E-06  1.51345750E-06  2.26272452E-08 -6.89282641E-07  8.31281512E-05
 -3.17498070E-05 -2.67157307E-06 -4.82542091E-05  3.86618586E-05  1.10644854E-03
  1.93004585E-03  5.09646388E-04 -2.71878870E-03  1.47184441E-03 -3.58935111E-03
  5.17624647E-03 -2.82221371E-03  6.93105907E-03 -7.59207264E-04  4.13892948E-04
 -1.01636870E-03 -5.15817865E-04 -2.13762322E-03  1.02785091E-03 -6.19338081E-04
  9.05267678E-04  6.09705687E-05 -5.54814431E-03  2.28997366E-03 -1.61610870E-03
  2.33830776E-03 -1.25181236E-04 -5.53414182E-05  8.61930306E-05 -5.56380960E-05
  1.75186101E-05  1.52337800E-05 -6.73898051E-04  2.42581577E-04  7.19893190E-06
  1.92259769E-04 -6.68484351E-05  3.55878446E-05  3.64906161E-05  1.14761919E-05
 -4.06739202E-06 -4.99110555E-05  3.61111867E-05  1.52204265E-04  3.39062314E-04
 -1.37546860E-04 -1.69816268E-04  6.81464584E-05  1.02828154E-03  1.73388440E-03
  6.39233052E-05  4.42164715E-03 -1.39242465E-03 -7.31400288E-04 -5.38621456E-03
  1.88034967E-03 -1.48496444E-04  1.07098692E-03 -3.70019901E-04 -6.03785360E-05
  1.10468564E-03  3.75270190E-04 -1.16373534E-04 -1.60596359E-03  1.16746058E-03
  2.75432683E-03  6.95877470E-04 -2.52679674E-04 -3.76415150E-03  2.76954644E-03
  1.06508776E-04  3.02777500E-05  6.42835220E-05  2.40010618E-05 -3.14720162E-06
 -1.38851479E-05  1.93170434E-04 -1.11115425E-04 -2.82885742E-04 -7.59690466E-05
  1.12426489E-05  4.37400125E-05 -5.10855956E-06 -4.24737504E-05  2.54577236E-05
  4.73458825E-05 -3.15528475E-05  4.28305059E-05 -1.02488846E-04 -2.98255610E-05
  8.48830404E-05 -5.84961286E-05 -2.83029689E-04 -3.45787573E-04 -5.01741277E-05
 -6.43576359E-05  2.67757862E-04  4.13192887E-04  8.84231356E-04 -6.46283421E-04
 -2.18970819E-03 -1.11501079E-04  8.90227573E-05  3.17654359E-04  3.46763126E-04
 -7.64126485E-05  5.47641883E-04 -2.01564687E-04 -8.59180988E-05  8.53861672E-04
  2.25351222E-06  1.32722329E-03 -2.36901636E-04 -6.82359214E-04 -2.72228650E-05
  5.28951982E-05  3.96362457E-04  1.14173817E-04 -3.37019221E-05 -3.08572026E-05
 -7.27813656E-05  3.27672370E-05 -1.86860450E-05  1.33965582E-04 -1.77635814E-05
 -1.87802866E-04  2.87621141E-05  7.31020050E-05 -2.32197094E-05 -5.75592100E-05
  3.02082805E-05  6.33937574E-05  7.32523160E-05 -3.48593609E-05 -1.03043869E-05
 -8.30938879E-06  9.50211001E-06  8.32045162E-05 -1.57684167E-04 -4.10558276E-05
  2.05540251E-05 -2.59804808E-05 -2.83279244E-03  6.65198875E-04  2.13539036E-03
  5.17095767E-04 -1.47811680E-04 -3.71545176E-04 -2.61079326E-04  2.57926930E-04
 -2.76202685E-05  4.01147051E-05 -7.52234770E-05 -1.32860001E-03  1.63480118E-03
 -2.73005357E-04  2.03582058E-04 -4.76611707E-04  1.02906440E-04  3.00541595E-05
  6.79036425E-05  2.21008598E-05 -7.06405978E-06 -1.53984387E-05  2.46011273E-04
  6.35152606E-05 -2.66017453E-04 -6.52070437E-05  1.92912623E-05  5.01586354E-05
 -1.40210098E-05 -5.12862699E-05 -4.93721852E-06  4.67760422E-05 -2.30292966E-05
  5.14366573E-05 -7.93993752E-05  3.38467708E-05  1.07344584E-04 -4.86445169E-05
 -2.79769173E-04 -3.46627558E-04 -6.02590097E-05 -2.50436784E-04 -2.74780256E-04
  3.28962735E-04  1.30657872E-03  5.70100269E-04 -2.00984582E-03 -1.93130239E-04
 -8.45239697E-05  2.92159294E-04  7.73506711E-05 -3.50380921E-04 -4.64231516E-04
 -5.24984965E-05  3.63354061E-04  1.40307409E-04 -6.85878729E-04 -1.36549522E-03
  3.26119930E-04  7.29891208E-04  2.17790822E-07 -5.23633502E-06  1.80122788E-05
 -8.62857102E-07  3.82886187E-06  2.51179792E-06  1.83511530E-06 -2.03844742E-05
 -9.62558642E-06  8.30506455E-08 -6.47404651E-07 -3.16264026E-06  4.67869225E-07
 -9.78661475E-07  5.63768820E-06 -7.17642587E-06 -1.25021947E-05 -3.60901640E-05
  1.25806816E-06 -8.39018294E-06 -1.26567185E-05  5.17060250E-06 -9.00346721E-06
  1.02096799E-06  1.60813465E-05  2.63819198E-05 -6.64462572E-06  1.84445977E-06
 -2.27654163E-05 -4.70735619E-06  1.22109108E-05  1.01482862E-05  2.85930536E-05
  7.88515417E-07 -1.52881241E-06 -5.41340946E-06  2.21176403E-06  2.76410752E-06
  1.86217313E-06 -9.44810614E-06 -3.34914558E-05 -1.26270906E-05 -8.19226396E-06
 -3.15278154E-05 -4.27456663E-06 -4.92073753E-06 -1.24442966E-06  5.55366818E-06
  4.11021774E-07  4.50659797E-07 -1.28176338E-07  1.87310233E-06  2.55577573E-06
  1.16421261E-06 -2.91327178E-06 -3.33532620E-06  6.46100036E-06 -1.91737170E-06
  3.53179003E-06 -9.24454983E-06 -3.61224063E-06 -1.36225119E-06 -3.77104795E-06
  2.96673113E-08  2.41283125E-08 -1.84146179E-06 -5.13156906E-07  9.07609373E-08
  1.88638685E-07 -1.55756427E-06 -3.38784493E-08 -1.71801455E-06  2.08963792E-07
 -2.84026464E-07  9.12394242E-08 -3.94439870E-07  1.43540400E-07 -1.37865363E-06
  2.40376219E-07  1.11999193E-06 -6.29805309E-06 -1.67791015E-06  7.07914741E-07
  1.26443664E-08 -7.74295944E-06  2.26043340E-06 -2.35640304E-06  3.48055959E-07
  1.45763711E-06 -1.98996274E-06  9.73805417E-06  1.53728651E-07 -6.05223911E-06
  2.72597751E-08 -4.57757382E-07 -8.76556674E-07  3.18800568E-07  1.57975661E-06
 -1.05800406E-06 -8.51127671E-08  3.52033011E-06  4.76691025E-06  5.56512148E-07
 -3.67581576E-06  3.01419021E-06  1.90983284E-06  3.61405430E-07  2.79106601E-06
  4.47574014E-07 -7.73865715E-06 -2.77823148E-05 -4.16252022E-07 -3.17150297E-07
 -4.42947859E-06  2.61678122E-06  7.78594089E-06 -1.12191930E-05  1.14986216E-05
  2.38044832E-05  4.06149805E-06  5.59501033E-06 -3.05655003E-06  7.77722048E-06
  1.46148595E-06  3.07825061E-06 -4.19149323E-05  7.67393487E-06 -1.20507960E-05
 -8.16600018E-06 -1.35242335E-05  2.17824188E-05  4.07535887E-05  5.70728438E-06
 -2.22978960E-05  2.15998495E-06  2.38130896E-05 -8.76016530E-06  1.98859228E-05
 -1.75344889E-06 -1.02372590E-05  1.26015447E-04  6.27031035E-06  8.83281985E-06
 -7.19266997E-06  5.59718244E-06  1.40760846E-05 -7.66837233E-06 -3.27818033E-06
 -2.26053432E-05  9.68264517E-06 -1.20626045E-04 -3.49931138E-07 -1.29499405E-05
 -1.19620384E-07  2.37819524E-06 -1.66834742E-05 -7.75087802E-06  7.77847528E-06
  5.47402192E-06  2.72604368E-05 -4.66861157E-05 -1.24202485E-05  6.68839999E-06
 -5.88724511E-06  1.02567658E-05  9.31241762E-06  3.79956247E-06  6.88705084E-06
 -2.57677884E-07 -4.21942409E-06  6.56638701E-06 -1.40254317E-06 -9.36782205E-07
 -1.80479214E-08  7.17853201E-06 -2.29284890E-06 -2.13146625E-06  2.27769327E-06
  4.73490747E-07 -3.07442630E-07  8.11165179E-06 -7.22693795E-07  5.53667790E-06
 -1.61044444E-07 -3.53950336E-06  1.09605586E-05  4.55926164E-07  5.54574664E-07
  4.77983166E-07  4.64705506E-06 -1.23125145E-05  7.99591240E-08 -8.42532332E-07
  8.78998758E-07 -1.19367627E-06  9.07961941E-06 -6.19889849E-07 -3.99946689E-07
  3.36284750E-08  4.06937293E-07 -3.77855496E-06  2.00495836E-08  2.00107281E-07
 -4.44977688E-07  1.09843738E-06  3.46344067E-06 -2.58910711E-06  9.22928432E-08
 -9.78838403E-07 -1.04131672E-06  2.90517303E-07 -6.09796946E-08  3.59108836E-06
  5.61801333E-08 -2.89670665E-06  2.30344506E-06  2.21560436E-06  1.13270277E-06
  3.27194933E-07 -1.09235055E-05 -6.39800276E-06  4.45685009E-06 -1.03228191E-06
  1.07494749E-07 -1.56996050E-06  9.20391916E-06 -4.68446611E-07 -3.84229838E-06
  9.65176157E-08 -2.32186591E-06  5.27156985E-06 -2.21152529E-06  7.90223670E-07
 -1.93852581E-06  5.69430558E-06 -8.27079365E-06 -1.26088166E-05 -8.15270102E-07
  1.08111229E-05 -2.13287955E-06  6.57564930E-06 -1.97517395E-06  3.66208120E-08
 -8.92546700E-08 -7.43999022E-07  7.77059862E-06  7.18554012E-07  1.61673659E-06
  9.90332172E-07  4.62268533E-06  4.74783088E-06 -5.98537439E-07 -1.09092103E-06
  1.75021662E-06 -5.35009946E-07  1.66965234E-06 -6.31675084E-07  8.09381729E-07
 -1.33896541E-07  2.18847570E-07  1.01559274E-05 -1.91856164E-06  6.09905596E-07
  7.48246334E-07 -5.67414591E-06  2.74960477E-06 -1.08113104E-05  3.83352921E-07
 -5.60395898E-06  1.79735431E-05  3.88810554E-06  3.65655219E-06 -1.69661936E-06
 -1.07922649E-05 -5.61721829E-06  1.20006269E-05  1.70858868E-04 -8.93345254E-04
 -1.33191729E-03  9.69021121E-05 -5.30174220E-05  1.32791348E-04  1.26361235E-04
 -1.91928758E-05 -1.50264219E-04 -6.25002210E-07  2.78906543E-06  1.29784594E-05
 -1.34533620E-06  1.00197981E-06 -2.17218850E-06  1.17042982E-05 -7.05133673E-06
  1.57208151E-05  1.02060058E+00 -5.17089364E-02 -6.48205921E-02  3.64235176E-05
  2.04023848E-05 -2.14048147E-04  3.29409164E-04  3.41020617E-05 -9.44051541E-04
  4.48884357E-07 -9.14139423E-06  9.40305176E-06  6.23715374E-06 -2.84585805E-06
  5.10110456E-06 -3.26504939E-05  1.93927576E-05 -5.49077115E-05  4.51722544E-05
 -6.08070978E-04 -6.79475057E-04  6.69022173E-04  2.95626416E-05  9.96826548E-04
  9.46026549E-04  7.09881916E-06  1.43073356E-03 -5.45830010E-07  1.34279343E-05
 -4.84116525E-06  5.72084886E-08  5.73443201E-06 -2.68188568E-07  2.83947554E-06
  3.33775891E-06 -1.73442450E-05  1.33132742E-05 -4.68471924E-05 -6.32064823E-05
 -2.66467703E-04  1.18332775E-04 -1.85213926E-04 -4.25900154E-04  1.98993049E-04
 -3.88463104E-04  3.89119041E-07  8.80882730E-06 -5.56638309E-05 -2.43515583E-06
 -8.12287478E-07  9.26028302E-06 -5.70368832E-06 -1.69579661E-06  2.91717118E-05
  4.58450732E-05 -6.10440058E-04 -6.78405029E-04  4.23045427E-04 -6.82562102E-04
  8.83828199E-04  6.19129197E-04 -9.49291208E-04  1.27803162E-03 -4.79420069E-07
  1.33062747E-05 -6.18859425E-06 -3.32705131E-06 -4.11773817E-06 -1.49551275E-06
  3.65074824E-06 -5.52861294E-07 -1.78710971E-05  1.22612454E-04 -7.86481293E-04
 -1.17660523E-03 -6.60079741E-04  2.19275573E-04  3.08979033E-05 -5.88548214E-04
  2.11552867E-04 -9.09612732E-05  4.90783604E-07  5.02286819E-06 -5.58966248E-05
 -1.36948987E-05  4.51034354E-06  3.81163695E-07 -2.18481780E-05  5.47976584E-06
  1.61424696E-05  5.53894620E-05 -6.22059899E-04 -7.05085386E-04 -8.20413088E-04
  5.64107274E-04  2.70482978E-04 -1.02112568E-03  8.14247761E-04  2.69239810E-04
 -1.14261490E-06  1.43812339E-06  1.97291960E-05  8.43007126E-06  2.06875040E-06
  4.29713329E-06 -4.02572472E-05  2.69568661E-05  1.15379260E-05 -2.24522721E-05
  6.49481896E-05  4.04629232E-04  1.85528081E-04 -9.03532906E-05  1.83943092E-04
 -8.77811674E-05 -8.04423039E-05  6.73779768E-04  2.14171356E-05 -2.55214069E-05
 -4.45512149E-04  1.48729636E-05 -1.41016753E-06 -2.50437487E-05  3.15125285E-04
 -1.56793018E-05 -5.98780490E-04  5.47752390E-05 -6.20126576E-04 -7.04002274E-04
 -1.01726905E-03 -1.40418845E-05  1.85054126E-04 -1.33034445E-03 -7.80580774E-05
  1.35769658E-04 -1.21223629E-06  6.57523425E-07  2.50389287E-05  4.66115046E-06
 -7.53533496E-06  2.61976327E-06 -4.76762988E-05  1.02774788E-06  8.36843470E-06
 -3.20447261E-05  1.47688658E-04  3.04928177E-04 -2.35195578E-06  3.27371626E-05
  2.92101360E-05 -5.32519742E-05  1.53328894E-05  9.02355874E-05 -5.58302494E-07
  3.52940004E-06  1.27276695E-05  1.27384111E-05 -8.42283504E-06 -1.40723397E-05
  6.30960484E-06 -2.86526953E-06 -4.17575531E-06 -2.23547592E-05  1.13620860E-04
  1.98337393E-04 -8.19172768E-06 -7.71124795E-05  8.11361742E-05 -8.01488054E-05
 -2.60879814E-05  2.09900602E-04 -7.27539634E-07  1.13221371E-05 -5.14903252E-05
 -2.25358451E-05 -3.79696138E-06  5.87047063E-06  1.94134106E-05 -3.41829512E-05
  1.32364165E-05 -2.50411252E-05  1.16371321E-04  2.23052359E-04 -7.78119292E-05
  4.55157673E-05  7.08962740E-05 -1.62013887E-04  2.01773524E-04  3.00649303E-05
 -2.49677496E-05  1.18213339E-04  2.15213192E-04 -9.50407607E-05 -6.06656530E-06
  6.32136160E-05 -2.54124813E-04 -6.53534666E-05 -1.59168853E-05 -4.07441846E-05
 -2.71131874E-04  4.83532115E-04 -4.21336864E-04 -1.83649374E-05  1.05219848E-03
 -6.71157003E-04 -4.89262653E-05  1.80821114E-03  4.64464796E-07  2.38182434E-05
 -8.42713045E-05 -1.63277525E-06 -1.68566216E-06  1.27295387E-05 -3.72159952E-06
 -5.03006287E-06  5.56889275E-05  1.74420553E-05 -4.70560888E-05 -3.14238295E-04
  3.46059992E-06  3.03156376E-06 -2.79005321E-05  1.52886377E-04 -3.81712920E-05
 -8.21735074E-05  2.52589783E-06 -2.02955449E-05 -3.98552362E-05 -2.23105339E-05
  5.28950017E-06  2.44712248E-05 -1.71337089E-05 -2.96954312E-06  1.08666767E-05
 -2.25021362E-05  1.12537656E-04  2.03048297E-04  3.05200140E-05  4.14519277E-05
  9.96159782E-05 -6.35018533E-05  1.22026977E-05  2.26652213E-04 -8.20349435E-07
  8.72758450E-06 -3.99625059E-05 -1.65755679E-05  1.53044597E-05  8.25158314E-06
  3.55410475E-05  1.38439509E-05  2.50343005E-05 -3.18276799E-05  1.46921068E-04
  2.96301307E-04 -2.54502804E-05 -2.82775139E-05  2.42876950E-05 -6.43741581E-05
  3.79322168E-06  9.05773571E-05 -4.58105540E-07  3.15190365E-06  1.11087385E-05
  1.61094651E-05  3.06867309E-06 -1.30823932E-05  7.69092672E-06 -7.75468371E-07
 -2.51061198E-06  1.10964087E-03  1.92381113E-03  5.04044714E-04  2.71549061E-03
 -1.46684100E-03  3.59303847E-03 -5.16904600E-03  2.79813012E-03 -6.93408613E-03
  7.42738119E-04 -3.97846401E-04  9.53313544E-04 -5.20783848E-04 -2.12944148E-03
  1.02375100E-03 -6.19107346E-04  8.97466376E-04  5.26501520E-05 -5.55558024E-03
  2.28786841E-03 -1.61821373E-03  2.32817315E-03  1.33474468E-05 -3.48697427E-06
  1.77342378E-04 -3.04962330E-06  1.48662768E-06 -2.09952935E-06 -7.20854513E-07
 -1.64566334E-05  1.06763859E-04  9.10231594E-08  2.38301665E-06 -1.54276656E-05
 -8.46849299E-06  3.72296991E-06  9.25859267E-07 -1.08020556E-06 -4.64854662E-08
  7.19345275E-05 -2.80860901E-05 -7.63417536E-07 -3.82687060E-05  3.61143025E-05
  1.02527609E-03  1.73174552E-03  7.85255406E-05 -4.42492926E-03  1.38819071E-03
  7.33907596E-04  5.43476405E-03 -1.86550769E-03  1.37553871E-04 -1.19684472E-03
  4.04198000E-04  8.13165500E-05  1.10593020E-03  3.74425363E-04 -1.15388269E-04
 -1.61049545E-03  1.16338960E-03  2.75391634E-03  7.18570809E-04 -2.55006049E-04
 -3.77773438E-03  2.76962066E-03 -1.20326635E-04 -5.20290680E-05  3.41651588E-05
  5.65640612E-05 -1.64716773E-05 -1.63982408E-05  6.81933472E-04 -2.22242815E-04
 -1.05341963E-05 -1.72314162E-04  6.65383622E-05 -2.29099584E-05  3.66488909E-05
  1.14368476E-05 -3.97566994E-06 -4.99129530E-05  3.56092272E-05  1.65543066E-04
  3.50341383E-04 -1.31225429E-04 -1.82578747E-04  7.19896183E-05 -2.90621556E-04
 -3.45052439E-04 -6.82325637E-05  6.38494219E-05 -2.66307774E-04 -4.12268177E-04
 -8.88352432E-04  6.64429695E-04  2.17357827E-03  1.40970954E-04 -9.63377702E-05
 -3.19945443E-04  3.46448610E-04 -7.64435396E-05  5.44760394E-04 -2.01786539E-04
 -8.90685574E-05  8.49439723E-04  3.06749009E-06  1.30662022E-03 -2.40681400E-04
 -6.83830701E-04  1.03496052E-04  2.99819796E-05  7.75438768E-05 -2.43215654E-05
  4.38847200E-06  1.49940092E-05 -2.00219345E-04  1.28699085E-04  3.12068921E-04
  8.94619698E-05 -1.40598595E-05 -3.55610162E-05 -6.41640325E-06 -4.25886510E-05
  2.51231677E-05  4.71006138E-05 -2.99098732E-05  4.00501408E-05 -1.05782386E-04
 -3.66668976E-05  8.71086006E-05 -6.00764096E-05  1.25107344E-05  8.43910920E-05
 -1.88048031E-04  4.20590308E-05 -1.69595882E-05  2.67476873E-05  2.83773552E-03
 -6.15982366E-04 -2.12760835E-03 -4.51906743E-04  9.08717801E-05  3.38887653E-04
 -2.62065971E-04  2.55806979E-04 -2.81684088E-05  4.06604068E-05 -7.55807581E-05
 -1.33835158E-03  1.61493658E-03 -2.53803429E-04  2.38448837E-04 -4.68727314E-04
 -3.09199760E-05  5.18728899E-05  4.26007303E-04 -1.15840689E-04  3.56176551E-05
  3.11451110E-05  6.11453318E-05 -3.25953220E-06  2.91256231E-05 -1.38705029E-04
 -3.33676158E-05  2.39729583E-04  2.82802249E-05  7.36368877E-05 -2.38606047E-05
 -5.76399549E-05  2.99790617E-05  6.41702102E-05  6.19389873E-05 -2.45088458E-05
 -1.53788237E-05 -2.66817725E-06 -2.79412910E-04 -3.46098579E-04 -6.95910828E-05
  2.50296652E-04  2.75554304E-04 -3.29620382E-04 -1.27818399E-03 -5.51534713E-04
  2.01915949E-03  1.59190401E-04  8.10409408E-05 -3.02412250E-04  8.15755031E-05
 -3.51799471E-04 -4.58762359E-04 -5.20719694E-05  3.61543087E-04  1.43917690E-04
 -6.94943997E-04 -1.36584105E-03  3.24396877E-04  7.30874487E-04  1.06656881E-04
  3.24066418E-05  4.11731969E-05 -2.28238332E-05  7.01160643E-06  1.55070850E-05
 -2.56261141E-04 -6.15096843E-05  2.74645545E-04  5.92664229E-05 -1.30420200E-05
 -5.87171007E-05 -1.32851616E-05 -5.19034766E-05 -4.54872681E-06  4.66399480E-05
 -2.32855619E-05  5.49701595E-05 -8.17109389E-05  3.89190869E-05  9.88303285E-05
 -5.58553178E-05  1.38566528E-07 -7.56289852E-06  2.35481584E-05 -1.48578626E-06
  3.85387473E-06  4.70803766E-07 -2.42189524E-06 -1.84780071E-05 -1.12740227E-05
 -8.25944305E-08  4.15214149E-07  4.33493791E-06  1.46805460E-06  3.71587985E-06
  4.13661155E-06 -6.16678454E-06 -1.31058916E-05 -2.23484695E-05 -1.16215012E-07
 -5.36829026E-06  1.88403867E-05 -1.95241745E-07 -1.40973936E-06 -8.67962405E-08
 -8.11276412E-06  9.38372168E-07  1.07572945E-05 -1.00615969E-06  3.69811612E-06
 -3.98058288E-07  1.98191907E-06 -3.78426174E-06  1.75247691E-06  1.21284105E-06
 -2.96136774E-06 -3.52391992E-05  1.06109035E-05  1.43542504E-05 -5.15576142E-07
 -3.27425976E-05 -3.73024813E-05  2.34692251E-06  1.49548580E-05  2.70673187E-05
  8.00084062E-06  1.76832056E-05  5.78851551E-06 -1.00192643E-06  4.70227806E-07
 -1.49730176E-06 -1.18704722E-05  1.89043706E-07 -1.44202662E-06  1.74148949E-06
 -1.61882911E-05 -1.21353852E-05  7.05447421E-06 -5.64987317E-08  1.93348836E-05
 -4.46967316E-06  9.05477592E-06 -1.34238001E-06 -1.61871712E-06 -2.07191053E-07
 -4.50433599E-06  3.56470937E-06 -5.94627816E-07  4.51762811E-07  9.05626137E-07
  5.78322604E-06  8.36797399E-06  4.54766404E-06 -8.14893687E-07  6.66632169E-06
 -8.41307367E-07  1.21487282E-06 -1.15874556E-06  6.77336943E-06  8.37517256E-07
 -6.39587806E-06 -2.48655410E-05 -9.70516081E-06  3.04922045E-06 -1.12560480E-06
  1.93850221E-06  1.37718696E-05 -2.78237919E-06  4.25021578E-07  1.64894965E-05
  1.87415254E-05  4.90807735E-05  2.18995076E-06  4.50034107E-06  5.81024513E-07
 -6.22228950E-06 -1.58603017E-05 -3.58292320E-07  2.35919891E-06  3.54175604E-06
  2.04500081E-05  2.62127554E-05  8.35477518E-06  1.27606149E-06  2.39178107E-05
  2.40503462E-05 -3.55175434E-06  3.09506658E-06  8.50870488E-06 -2.94481376E-07
 -2.03376488E-06 -6.03077757E-06  2.68727741E-06  9.19008810E-07 -7.41192601E-09
 -9.66694649E-06  9.41712150E-06 -8.20586074E-06  1.31425988E-06 -3.12562701E-06
 -4.07542757E-07  1.34648214E-05  3.94865109E-07 -5.93756324E-07 -4.70758878E-07
  1.04964258E-05 -2.50987347E-05  4.92884458E-06 -7.87117986E-06 -2.06580673E-06
 -2.14877100E-05  4.33092920E-05  2.66764705E-06  1.17142570E-06  1.03811411E-05
  7.92944946E-06 -1.17286998E-05 -1.69048583E-06  2.30028793E-05 -1.23246308E-06
  4.17539581E-07  2.37841970E-05  1.05860199E-06  8.53975070E-06 -1.39683324E-06
 -2.87664384E-05 -3.15205446E-06 -8.46145254E-06  3.53736140E-07  1.66663460E-05
  5.54424102E-06 -1.66135223E-05  3.54244621E-06  5.89263626E-06  1.74230638E-06
 -1.00258989E-06 -3.33749047E-05 -5.98870320E-06  1.07918022E-05  1.81606441E-06
  3.86810316E-05 -3.26311500E-06 -1.87786337E-05  5.07745799E-06  2.56889555E-05
  4.17684675E-06  8.21644308E-06 -9.85537228E-07 -2.75708837E-05  3.47313459E-07
 -1.37816033E-05  2.61413864E-06 -1.78937728E-06 -2.78907530E-06 -1.14822745E-06
 -1.79945480E-06 -3.44835126E-06  7.85330138E-06  1.33998264E-06  3.82363919E-06
  1.33385181E-05  2.40981005E-05  1.57369480E-06 -9.84914884E-07  3.59844325E-08
 -1.48828102E-06  2.35945817E-07 -9.96815627E-08  2.44717711E-06 -1.86434941E-07
 -2.00067822E-06  2.02602564E-07  9.00351630E-06 -8.14546589E-07  6.10576724E-06
 -1.35020402E-06 -8.58143816E-08 -9.49766175E-07  2.21776852E-06  2.62454976E-07
 -2.36749378E-07 -5.21187874E-06 -1.16503123E-06 -6.92257893E-07  2.09103716E-07
  1.21620959E-06  6.72564396E-06  9.11490409E-07 -6.96917492E-07  2.43751191E-06
 -7.23793246E-06 -2.86505466E-06 -1.05599927E-06  7.24929923E-06 -1.10645792E-07
 -5.36443866E-06  6.03463765E-06  1.84215296E-06  8.40627971E-07  9.90278103E-07
 -1.52301880E-05 -9.75617665E-06  2.76136805E-06 -1.05643292E-06  1.82956572E-06
 -1.96183532E-06  1.43311246E-05 -1.30428912E-06 -2.96528589E-06  1.85131810E-06
 -1.20525060E-05  1.30454472E-06 -7.49802707E-06  3.60650104E-06 -7.79732174E-06
  8.60183584E-07  7.72709157E-06  6.17715479E-06 -6.99390561E-07 -8.19234626E-06
  2.05453181E-05  1.70873245E-05 -3.43656803E-06 -7.58577978E-06 -2.69737160E-07
 -2.37667532E-06  7.12166742E-06  1.81649508E-07  2.53735648E-06  1.41220530E-06
 -1.40639493E-05  3.13468951E-06 -8.51418605E-06 -5.90860419E-07  1.22171215E-05
 -4.01833332E-08  1.25794902E-07  2.89738279E-07 -5.52399789E-06  6.24154550E-08
  9.93885888E-07 -6.65259370E-06 -1.05489515E-06  8.08435597E-07  1.19999760E-06
  4.27998349E-06 -4.78860346E-06 -8.03834453E-06  4.91943804E-07  3.99629660E-06
 -5.67922548E-05 -4.41049401E-06 -4.02896245E-06 -5.71232074E-06 -1.18538041E-04
 -7.39015487E-05  4.42086714E-05 -6.27968400E-07  1.87972106E-06  1.58619505E-05
 -8.40787458E-07 -2.75548834E-06 -8.16101268E-08  5.05372150E-06  2.39749563E-05
  3.67734721E-06  1.70259624E-04 -8.92390326E-04 -1.31996191E-03  1.42371132E-05
  1.67295978E-04  4.12916720E-05 -1.78980063E-04 -2.88376159E-05  6.40613397E-05
 -5.21964590E-07  1.31986777E-05 -5.00132688E-06  2.80336439E-06 -2.31811184E-06
  4.36927725E-06 -1.68409568E-05 -1.51515441E-05  1.40253111E-06  4.50138867E-05
 -6.07542025E-04 -6.77332155E-04  3.39850480E-04  9.97912404E-04  5.78049459E-04
  4.82319796E-04  1.42442096E-03  8.01808948E-04  3.79245898E-07 -9.89604436E-06
  1.23128217E-05 -1.02178644E-06  7.55774939E-06  2.47501957E-06 -1.05513250E-05
 -5.69197537E-05 -1.16039238E-05  1.02060475E+00 -5.17211362E-02 -6.48374996E-02
 -1.65159408E-04 -1.39931947E-04  2.41845442E-05 -8.41265841E-04 -5.04301763E-04
  1.84109869E-04 -4.73158633E-07  1.27430669E-05 -5.44586602E-06 -4.15374460E-07
 -2.30922043E-08 -5.49952864E-06 -1.75149405E-05 -1.23895855E-05  3.31424119E-06
  4.65296113E-05 -6.12683840E-04 -6.84872625E-04  7.25365441E-05  1.18569928E-03
 -1.07613583E-04  1.10902521E-04  1.68521792E-03 -1.26530256E-04  5.11270860E-07
  7.72870686E-06 -5.79624332E-05  7.63118239E-06  7.13353764E-06 -4.99274191E-09
  1.97172540E-05  9.11906508E-06 -8.75804065E-06  1.28670170E-05 -4.91472899E-05
 -3.95848171E-05  7.20186246E-05 -3.15767751E-04 -1.17523547E-04  5.60639351E-05
 -5.56272550E-04 -1.91596407E-04 -5.72308614E-07  3.43703509E-06  1.43360560E-05
 -2.05940036E-05 -1.73701435E-07  1.49722121E-06 -6.30264346E-06  2.17913028E-06
  1.81980902E-06 -3.19346214E-05  1.45553394E-04  3.05336331E-04  3.65777675E-05
  3.51336556E-06  2.19116046E-05  9.77216341E-05  2.22001557E-05 -2.48074152E-05
 -9.80201070E-07  1.89735038E-06  1.56649372E-05 -3.23956111E-07  5.48014703E-06
  7.05411674E-06  4.38573240E-05 -2.84779707E-05 -7.51655684E-06  5.63933534E-05
 -6.22717990E-04 -7.28487830E-04  8.99342707E-04 -4.83279567E-04 -1.50845617E-04
  1.11545825E-03 -7.16956160E-04 -1.27989378E-04 -2.47030789E-05  1.18493650E-04
  2.08598603E-04  9.32840342E-05  6.42276256E-06 -6.50311900E-05  9.44300062E-05
 -9.67118000E-05 -2.17811664E-04 -2.49637479E-05  1.17247470E-04  2.18263795E-04
  1.12812698E-04 -1.06215272E-05 -1.76367586E-05  1.95937165E-04 -1.58639037E-04
  3.60864614E-05 -7.45878696E-07  1.07071585E-05 -4.80850066E-05  1.45946453E-05
 -5.04801470E-06 -1.78080870E-05 -1.63831329E-05  4.81718007E-05 -1.18428165E-05
 -2.21502907E-05  1.13137229E-04  1.92005233E-04  2.62847413E-05  9.54997773E-05
 -5.18437953E-05  1.73274085E-04  1.25475704E-04 -5.71400591E-05  4.48119641E-07
  4.14058121E-06 -5.04680441E-05  1.08621107E-05 -8.77014441E-06 -6.11089655E-06
  2.51626750E-05  2.91531115E-06 -1.07362168E-05  1.24855400E-04 -7.90939967E-04
 -1.24273187E-03  4.89365897E-04 -3.84908995E-04 -3.01271743E-04  3.80298392E-04
 -4.15840527E-04 -2.36166599E-04 -1.21471461E-06  8.19639559E-07  2.45106293E-05
 -4.03183500E-06  8.25747303E-06 -2.23321075E-06  3.50216628E-05 -2.03600317E-05
 -3.24928577E-05  5.55389836E-05 -6.25671085E-04 -7.00938542E-04  6.85927164E-04
 -3.27253135E-04 -7.04890013E-04  7.87138059E-04 -4.86295583E-04 -9.77707789E-04
  2.14033547E-05 -2.54520842E-05 -4.46365933E-04 -2.72052003E-05 -1.04235988E-05
  7.85143954E-06 -5.93882500E-04 -2.62619923E-04  1.53825296E-04 -2.44739676E-05
  6.81749174E-05  4.45569230E-04 -1.18455349E-05  2.62106634E-04  7.54140051E-05
  5.32795800E-04  4.79218925E-04 -5.56335601E-05  4.07153255E-07  2.24652402E-05
 -7.83075681E-05  1.04263791E-05  9.05218785E-06 -1.78889314E-06  2.88122155E-05
  4.94062807E-05  1.66834503E-06 -4.00759421E-05 -2.72555949E-04  4.75032297E-04
  9.64358824E-04  5.62228932E-04 -2.17623781E-04  1.61611750E-03  9.79431421E-04
 -3.56083213E-04 -5.18734813E-07  2.79623737E-06  1.30527732E-05 -1.60898911E-05
 -3.48278352E-06  1.20296659E-05 -6.88163118E-06  2.32526568E-06  5.04092889E-06
 -3.18658485E-05  1.45091917E-04  3.03780338E-04  1.73181496E-05  2.08119657E-05
 -3.55432906E-05  9.66796017E-05  3.56714210E-05 -3.75722287E-05 -7.29731139E-07
  9.04028346E-06 -4.10526013E-05  2.25828327E-05 -1.00893800E-05 -7.02283454E-07
 -6.10867055E-06  2.60061120E-05  3.88381925E-05 -2.19754110E-05  1.10683592E-04
  1.96925051E-04  7.13620534E-05  6.18118283E-05  5.84018035E-05  1.96514968E-04
  1.26320531E-04 -1.07283445E-05  2.33319874E-06 -1.95784796E-05 -3.70848530E-05
  3.10647658E-05  4.30256971E-06 -1.02064359E-05  2.10130973E-05  3.12779686E-06
 -8.81272909E-06  1.72528663E-05 -4.84385442E-05 -3.01945442E-04 -1.98232273E-05
 -1.83703904E-05  2.44554875E-06 -1.59388326E-04  3.17517035E-05  7.23444174E-05
  1.33126851E-05 -6.07442569E-07  1.42192801E-04  8.22732947E-07 -3.80271590E-06
 -1.20666151E-06  5.54794335E-05  1.00454286E-04  7.62901505E-06 -2.09655070E-05
  2.22289284E-06  1.71191510E-05  5.73123180E-06  1.45661599E-06  1.82312551E-06
 -1.69477668E-06 -1.03551439E-05 -9.24755431E-06  2.50276751E-05 -4.53952014E-05
  1.99886854E-05  1.03762353E-04  1.12945094E-03  1.93162365E-03  4.81490381E-04
  3.41328460E-04  4.58616028E-03  1.17625556E-03 -6.58964930E-04 -8.64344831E-03
 -2.17726542E-03  9.66307620E-05  1.26794496E-03  3.19482648E-04  9.14277968E-04
 -6.73711826E-05 -1.20721526E-03  2.17109831E-03  1.19947488E-04  1.66687377E-03
 -2.27123452E-04 -3.13091705E-03  5.29566203E-03  1.47009089E-03  1.05216281E-04
  2.77600372E-05  1.13984707E-04  2.45305451E-05 -4.75198335E-07 -1.28141305E-05
  3.61066081E-04  8.34751601E-05 -3.21763110E-05 -8.81297191E-05  1.56488831E-05
  4.06298666E-05 -2.63038522E-05 -3.61932665E-05  2.28354668E-05  5.06860513E-05
 -1.83447692E-05 -8.76557310E-05 -1.14383991E-04 -1.27208836E-05  5.16277981E-05
  1.86250841E-05 -3.01541502E-04 -3.46065885E-04 -5.99468913E-05 -4.45420429E-04
 -1.23700670E-04 -1.84490311E-04  2.28650554E-03  7.30632051E-04  1.46419795E-05
 -3.49653971E-04 -1.02596092E-04  1.13670841E-07 -1.91175358E-04  4.45399132E-04
  1.10911967E-04  4.13453943E-04  2.28824711E-04 -8.64781423E-04  9.84359366E-04
  5.29340006E-04  8.81407749E-04  2.91354860E-04 -1.24677785E-04 -5.54299012E-05
  7.43881536E-05 -4.99648230E-05  2.44545839E-05  2.73160972E-05 -4.83830156E-04
  4.48507614E-04  3.32966072E-04  1.12215776E-04 -1.87333474E-04 -1.16798340E-04
  1.47698389E-05  4.02256859E-05 -2.83182926E-05 -1.67868070E-05  4.85758174E-05
  2.49546289E-06  2.16736213E-04  1.92184247E-05 -3.53027891E-04  1.52406127E-04
  1.02484584E-03  1.73687455E-03  3.50293903E-05  3.59838545E-03 -2.22143298E-03
 -2.04747260E-03 -3.76662502E-03  3.65083649E-03  2.44297099E-03  9.36870377E-04
 -7.19090049E-04 -5.08135963E-04  5.11994193E-04  1.28477594E-03 -9.12384472E-04
 -5.32696750E-04  1.53047537E-03  1.17440261E-03  3.09704000E-03 -2.20913623E-03
 -1.16005245E-03  3.87707865E-03  1.04917177E-04  3.14032759E-05  6.29556319E-05
  2.57668431E-05 -3.66856594E-06 -8.66577538E-06  2.87578710E-04  1.07187946E-04
 -1.79682463E-04 -7.74561279E-05 -1.46864717E-06  3.67284700E-05 -1.96370582E-05
 -5.81992400E-05  2.99822507E-06  3.66017877E-05 -1.97372159E-05 -7.30397001E-05
 -7.68724872E-05  5.02742995E-05  9.16787124E-05  2.76382937E-05 -2.95686003E-04
 -3.51943166E-04 -7.82058683E-05 -2.43303968E-04 -2.69416936E-04  3.41164387E-04
  1.82952153E-03  1.14079197E-03 -1.10342607E-03 -2.82777413E-04 -1.72865174E-04
  1.69595036E-04  1.83973190E-04 -3.80236542E-04 -4.38349002E-04 -7.53492108E-05
[truncated: 32,407,779 more chars]
