# Supplementary material for: Morphology Effects on Free Energies of Proton-Coupled Electron Transfer in Polyoxotungstates
Source: Inorg Chem. 2025 Oct 23;64(49):23834–45. doi: 10.1021/acs.inorgchem.5c02910 (PMC12709570; doi:10.1021/acs.inorgchem.5c02910)
Supplement: Supplementary file 2 [file ic5c02910_si_002.zip › W10O32_Me4N_0H_IP_Sp2_SP.fchk]

W10O32_Me4N_0H_IP_Sp2_SP                                                
Freq      UB3LYP                                                      LANL2DZ             
Number of atoms                            I              110
Info1-9                                    I   N=           9
         230         230           0           0           0         100
           6          18        -502
Charge                                     I                1
Multiplicity                               I                2
Number of electrons                        I              567
Number of alpha electrons                  I              284
Number of beta electrons                   I              283
Number of basis functions                  I              784
Number of independent functions            I              784
Number of point charges in /Mol/           I                0
Number of translation vectors              I                0
Atomic numbers                             I   N=         110
           7           7           8           8           8           8
           8           8           8           8           8           8
           8           8           8           8           8           8
           8           8           8           8           8           8
           8           8           8           8           8           8
           8           8           8           8          74          74
          74          74          74          74          74          74
          74          74           7           7           6           1
           1           1           6           1           1           1
           6           1           1           1           6           1
           1           1           6           1           1           1
           6           1           1           1           6           1
           1           1           6           1           1           1
           6           1           1           1           6           1
           1           1           6           1           1           1
           6           1           1           1           6           1
           1           1           6           1           1           1
           6           1           1           1           6           1
           1           1
Nuclear charges                            R   N=         110
  7.00000000E+00  7.00000000E+00  8.00000000E+00  8.00000000E+00  8.00000000E+00
  8.00000000E+00  8.00000000E+00  8.00000000E+00  8.00000000E+00  8.00000000E+00
  8.00000000E+00  8.00000000E+00  8.00000000E+00  8.00000000E+00  8.00000000E+00
  8.00000000E+00  8.00000000E+00  8.00000000E+00  8.00000000E+00  8.00000000E+00
  8.00000000E+00  8.00000000E+00  8.00000000E+00  8.00000000E+00  8.00000000E+00
  8.00000000E+00  8.00000000E+00  8.00000000E+00  8.00000000E+00  8.00000000E+00
  8.00000000E+00  8.00000000E+00  8.00000000E+00  8.00000000E+00  1.40000000E+01
  1.40000000E+01  1.40000000E+01  1.40000000E+01  1.40000000E+01  1.40000000E+01
  1.40000000E+01  1.40000000E+01  1.40000000E+01  1.40000000E+01  7.00000000E+00
  7.00000000E+00  6.00000000E+00  1.00000000E+00  1.00000000E+00  1.00000000E+00
  6.00000000E+00  1.00000000E+00  1.00000000E+00  1.00000000E+00  6.00000000E+00
  1.00000000E+00  1.00000000E+00  1.00000000E+00  6.00000000E+00  1.00000000E+00
  1.00000000E+00  1.00000000E+00  6.00000000E+00  1.00000000E+00  1.00000000E+00
  1.00000000E+00  6.00000000E+00  1.00000000E+00  1.00000000E+00  1.00000000E+00
  6.00000000E+00  1.00000000E+00  1.00000000E+00  1.00000000E+00  6.00000000E+00
  1.00000000E+00  1.00000000E+00  1.00000000E+00  6.00000000E+00  1.00000000E+00
  1.00000000E+00  1.00000000E+00  6.00000000E+00  1.00000000E+00  1.00000000E+00
  1.00000000E+00  6.00000000E+00  1.00000000E+00  1.00000000E+00  1.00000000E+00
  6.00000000E+00  1.00000000E+00  1.00000000E+00  1.00000000E+00  6.00000000E+00
  1.00000000E+00  1.00000000E+00  1.00000000E+00  6.00000000E+00  1.00000000E+00
  1.00000000E+00  1.00000000E+00  6.00000000E+00  1.00000000E+00  1.00000000E+00
  1.00000000E+00  6.00000000E+00  1.00000000E+00  1.00000000E+00  1.00000000E+00
Current cartesian coordinates              R   N=         330
 -1.33132472E+01 -7.99653294E+00 -2.66188712E+00  7.71112572E+00  9.44583194E+00
  6.73232695E+00 -9.87624919E+00  2.59873247E+00  4.45883903E+00  1.02468679E+01
 -2.80147552E+00 -4.91870199E+00 -4.90049259E+00  6.94404431E-01  5.89477199E+00
  5.27211479E+00 -8.91546329E-01 -6.34969332E+00 -7.25694138E+00 -1.70584443E+00
  2.21694165E+00  7.63326333E+00  1.50641975E+00 -2.67278706E+00 -7.37553114E+00
  2.50223927E+00 -4.54996918E-01  7.74674516E+00 -2.70658292E+00 -5.15895232E-03
 -5.01754789E+00  4.90176626E+00  3.22099661E+00  5.38733328E+00 -5.10223408E+00
 -3.68218805E+00 -6.92582735E-01 -1.11595320E+00  8.40971778E+00  1.06905586E+00
  9.29709348E-01 -8.86410621E+00 -2.82904662E+00 -3.46713910E+00  3.90694640E+00
  3.20466748E+00  3.27097608E+00 -4.35831505E+00  1.74114074E+00 -1.23226017E+00
  3.76238613E+00 -1.36921240E+00  1.03434915E+00 -4.21902144E+00 -5.90771850E-01
  3.14442112E+00  4.91591086E+00  9.60870932E-01 -3.33806514E+00 -5.37541478E+00
 -5.86685884E+00 -6.37552776E+00  3.45152807E-01  6.23595448E+00  6.17440043E+00
 -7.77860406E-01 -5.31111874E+00 -1.66169665E+00 -2.44364643E+00  5.68492924E+00
  1.45490581E+00  1.98985704E+00 -1.22359011E+00 -4.24771882E+00 -8.62911309E-01
  1.59547687E+00  4.04170844E+00  4.07167950E-01 -3.07331262E+00  7.78043709E-01
  1.28957745E+00  3.44827208E+00 -9.76247634E-01 -1.74323267E+00 -6.12021443E+00
  2.84412663E+00 -5.50984801E+00  6.48372970E+00 -3.07133974E+00  5.04314801E+00
 -3.05898661E+00  4.95030955E+00 -1.44577277E+00  3.42606402E+00 -5.15432249E+00
  9.82249404E-01 -9.53468875E-01  8.10480480E+00  2.52760696E+00  1.31409854E+00
 -8.30208843E+00 -3.01260706E+00 -6.96946490E+00  1.81975335E+00  3.10614094E+00
  7.34207543E+00 -2.02055942E+00 -3.56460173E+00 -1.41581305E+00 -3.94234664E-01
  5.28608931E+00  1.78865034E+00  2.01750941E-01 -5.74188748E+00 -4.40355320E+00
 -3.44179976E+00  6.13907767E-01  4.78290438E+00  3.23693078E+00 -1.06638001E+00
 -4.55682133E+00  1.89236796E+00 -2.77981170E+00  4.92246821E+00 -2.10136600E+00
  2.31555512E+00 -1.56370679E+00  4.93622731E+00  1.88781750E+00  1.93347139E+00
 -5.14147235E+00 -2.35815144E+00 -3.69796726E+00  1.24035991E+01 -4.43991909E+00
  4.99523023E+00 -1.15125063E+01  5.69210642E+00  9.46384859E+00  8.55067056E+00
  4.63874284E+00  1.06959444E+01  1.01163351E+01  4.09657097E+00  1.05883396E+01
  6.97304405E+00  5.35259256E+00  8.32502593E+00  7.94537806E+00  3.02625466E+00
  5.99054898E+00  7.28938609E+00  7.53108395E+00  4.87645527E+00  6.69139926E+00
  5.90136146E+00  7.15826933E+00  5.72792240E+00  8.20920650E+00  4.74925592E+00
  7.96067350E+00  9.03803849E+00  6.11703402E+00  1.16349719E+01  5.77454383E+00
  7.37438786E+00  1.31698944E+01  5.20538856E+00  5.00536294E+00  1.09857962E+01
  4.16118826E+00  4.86913636E+00  1.22604807E+01  7.29539920E+00 -1.61057616E+01
 -8.65648200E+00 -2.53036407E+00 -1.62914820E+01 -1.06446950E+01 -2.00735213E+00
 -1.70020700E+01 -7.45737140E+00 -1.10927868E+00 -1.69529504E+01 -8.32380516E+00
 -4.38315361E+00 -1.20952488E+01 -8.46107298E+00 -9.99835195E-02 -1.23057586E+01
 -1.04597116E+01  3.73984359E-01 -1.00966385E+01 -7.95275366E+00 -2.05073079E-01
 -1.30551899E+01 -7.29164242E+00  1.30537178E+00 -1.30161879E+01 -5.22986618E+00
 -3.37590501E+00 -1.39174247E+01 -4.07165115E+00 -1.92406812E+00 -1.10041058E+01
 -4.78807278E+00 -3.49412250E+00 -1.39240123E+01 -4.91854325E+00 -5.20353474E+00
  6.64942089E+00 -1.21307491E+01  3.42605457E+00  7.03469258E+00 -1.03875486E+01
  2.39077567E+00  8.41266575E+00 -1.29637971E+01  4.10294691E+00  5.64544908E+00
 -1.34701284E+01  2.21775045E+00  2.50315201E+00 -1.04029234E+01  4.78714304E+00
  1.35855435E+00 -9.92674645E+00  6.43877879E+00  2.89331810E+00 -8.71173759E+00
  3.66815494E+00  1.53547051E+00 -1.18164404E+01  3.63399436E+00  6.34064909E+00
 -9.60215197E+00  7.36513576E+00  8.15106341E+00 -1.04011093E+01  7.95392151E+00
  6.63748160E+00 -7.86478124E+00  6.29103055E+00  5.15822478E+00 -9.22201656E+00
  9.01444715E+00 -2.46554646E+00  1.00334423E+01 -5.50145006E+00 -2.61511639E+00
  8.52091871E+00 -4.10342501E+00 -3.45124462E+00  9.50390511E+00 -7.23709737E+00
 -4.83790675E-01  1.04480501E+01 -5.90727253E+00 -6.44318752E+00  1.18463265E+01
 -3.80075702E+00 -7.40815349E+00  1.12230816E+01 -5.51601229E+00 -6.50060496E+00
  1.03602062E+01 -2.37017576E+00 -7.31759403E+00  1.35697076E+01 -3.07509463E+00
 -3.57768619E+00  1.45067642E+01 -6.39283010E+00 -4.60388684E+00  1.39033425E+01
 -8.07918012E+00 -4.44539551E+00  1.62015858E+01 -5.59577196E+00 -1.59820941E+00
  1.48674146E+01 -6.85390626E+00 -1.20347303E+01 -9.63721017E+00 -4.64352574E+00
 -1.29210685E+01 -9.27687908E+00 -6.47269370E+00 -1.00302524E+01 -9.14992728E+00
 -4.71341159E+00 -1.22689429E+01 -1.16186938E+01 -4.11412653E+00  9.26881940E+00
  1.03111356E+01  8.98500522E+00  1.04051722E+01  8.72278871E+00  9.65311222E+00
  1.04917122E+01  1.18622606E+01  8.38504363E+00  7.98611110E+00  1.09463784E+01
  1.04723406E+01 -2.30881447E+00  1.32230297E+01 -2.06210127E+00 -3.24498857E+00
  1.48949782E+01 -1.29309612E+00 -2.35911898E+00  1.16782769E+01 -6.93597518E-01
 -3.54591989E-01  1.36653995E+01 -2.56141794E+00  4.49243080E+00 -1.39100113E+01
  7.19132253E+00  6.29505189E+00 -1.46681468E+01  7.85252447E+00  3.28254499E+00
 -1.34444301E+01  8.79761430E+00  3.55159096E+00 -1.52753914E+01  5.96184593E+00
Force Field                                I                0
Int Atom Types                             I   N=         110
           0           0           0           0           0           0
           0           0           0           0           0           0
           0           0           0           0           0           0
           0           0           0           0           0           0
           0           0           0           0           0           0
           0           0           0           0           0           0
           0           0           0           0           0           0
           0           0           0           0           0           0
           0           0           0           0           0           0
           0           0           0           0           0           0
           0           0           0           0           0           0
           0           0           0           0           0           0
           0           0           0           0           0           0
           0           0           0           0           0           0
           0           0           0           0           0           0
           0           0           0           0           0           0
           0           0           0           0           0           0
           0           0           0           0           0           0
           0           0
MM charges                                 R   N=         110
  0.00000000E+00  0.00000000E+00  0.00000000E+00  0.00000000E+00  0.00000000E+00
  0.00000000E+00  0.00000000E+00  0.00000000E+00  0.00000000E+00  0.00000000E+00
  0.00000000E+00  0.00000000E+00  0.00000000E+00  0.00000000E+00  0.00000000E+00
  0.00000000E+00  0.00000000E+00  0.00000000E+00  0.00000000E+00  0.00000000E+00
  0.00000000E+00  0.00000000E+00  0.00000000E+00  0.00000000E+00  0.00000000E+00
  0.00000000E+00  0.00000000E+00  0.00000000E+00  0.00000000E+00  0.00000000E+00
  0.00000000E+00  0.00000000E+00  0.00000000E+00  0.00000000E+00  0.00000000E+00
  0.00000000E+00  0.00000000E+00  0.00000000E+00  0.00000000E+00  0.00000000E+00
  0.00000000E+00  0.00000000E+00  0.00000000E+00  0.00000000E+00  0.00000000E+00
  0.00000000E+00  0.00000000E+00  0.00000000E+00  0.00000000E+00  0.00000000E+00
  0.00000000E+00  0.00000000E+00  0.00000000E+00  0.00000000E+00  0.00000000E+00
  0.00000000E+00  0.00000000E+00  0.00000000E+00  0.00000000E+00  0.00000000E+00
  0.00000000E+00  0.00000000E+00  0.00000000E+00  0.00000000E+00  0.00000000E+00
  0.00000000E+00  0.00000000E+00  0.00000000E+00  0.00000000E+00  0.00000000E+00
  0.00000000E+00  0.00000000E+00  0.00000000E+00  0.00000000E+00  0.00000000E+00
  0.00000000E+00  0.00000000E+00  0.00000000E+00  0.00000000E+00  0.00000000E+00
  0.00000000E+00  0.00000000E+00  0.00000000E+00  0.00000000E+00  0.00000000E+00
  0.00000000E+00  0.00000000E+00  0.00000000E+00  0.00000000E+00  0.00000000E+00
  0.00000000E+00  0.00000000E+00  0.00000000E+00  0.00000000E+00  0.00000000E+00
  0.00000000E+00  0.00000000E+00  0.00000000E+00  0.00000000E+00  0.00000000E+00
  0.00000000E+00  0.00000000E+00  0.00000000E+00  0.00000000E+00  0.00000000E+00
  0.00000000E+00  0.00000000E+00  0.00000000E+00  0.00000000E+00  0.00000000E+00
Integer atomic weights                     I   N=         110
           0           0           0           0           0           0
           0           0           0           0           0           0
           0           0           0           0           0           0
           0           0           0           0           0           0
           0           0           0           0           0           0
           0           0           0           0           0           0
           0           0           0           0           0           0
           0           0           0           0           0           0
           0           0           0           0           0           0
           0           0           0           0           0           0
           0           0           0           0           0           0
           0           0           0           0           0           0
           0           0           0           0           0           0
           0           0           0           0           0           0
           0           0           0           0           0           0
           0           0           0           0           0           0
           0           0           0           0           0           0
           0           0           0           0           0           0
           0           0
Real atomic weights                        R   N=         110
  0.00000000E+00  0.00000000E+00  0.00000000E+00  0.00000000E+00  0.00000000E+00
  0.00000000E+00  0.00000000E+00  0.00000000E+00  0.00000000E+00  0.00000000E+00
  0.00000000E+00  0.00000000E+00  0.00000000E+00  0.00000000E+00  0.00000000E+00
  0.00000000E+00  0.00000000E+00  0.00000000E+00  0.00000000E+00  0.00000000E+00
  0.00000000E+00  0.00000000E+00  0.00000000E+00  0.00000000E+00  0.00000000E+00
  0.00000000E+00  0.00000000E+00  0.00000000E+00  0.00000000E+00  0.00000000E+00
  0.00000000E+00  0.00000000E+00  0.00000000E+00  0.00000000E+00  0.00000000E+00
  0.00000000E+00  0.00000000E+00  0.00000000E+00  0.00000000E+00  0.00000000E+00
  0.00000000E+00  0.00000000E+00  0.00000000E+00  0.00000000E+00  0.00000000E+00
  0.00000000E+00  0.00000000E+00  0.00000000E+00  0.00000000E+00  0.00000000E+00
  0.00000000E+00  0.00000000E+00  0.00000000E+00  0.00000000E+00  0.00000000E+00
  0.00000000E+00  0.00000000E+00  0.00000000E+00  0.00000000E+00  0.00000000E+00
  0.00000000E+00  0.00000000E+00  0.00000000E+00  0.00000000E+00  0.00000000E+00
  0.00000000E+00  0.00000000E+00  0.00000000E+00  0.00000000E+00  0.00000000E+00
  0.00000000E+00  0.00000000E+00  0.00000000E+00  0.00000000E+00  0.00000000E+00
  0.00000000E+00  0.00000000E+00  0.00000000E+00  0.00000000E+00  0.00000000E+00
  0.00000000E+00  0.00000000E+00  0.00000000E+00  0.00000000E+00  0.00000000E+00
  0.00000000E+00  0.00000000E+00  0.00000000E+00  0.00000000E+00  0.00000000E+00
  0.00000000E+00  0.00000000E+00  0.00000000E+00  0.00000000E+00  0.00000000E+00
  0.00000000E+00  0.00000000E+00  0.00000000E+00  0.00000000E+00  0.00000000E+00
  0.00000000E+00  0.00000000E+00  0.00000000E+00  0.00000000E+00  0.00000000E+00
  0.00000000E+00  0.00000000E+00  0.00000000E+00  0.00000000E+00  0.00000000E+00
Atom fragment info                         I   N=         110
           0           0           0           0           0           0
           0           0           0           0           0           0
           0           0           0           0           0           0
           0           0           0           0           0           0
           0           0           0           0           0           0
           0           0           0           0           0           0
           0           0           0           0           0           0
           0           0           0           0           0           0
           0           0           0           0           0           0
           0           0           0           0           0           0
           0           0           0           0           0           0
           0           0           0           0           0           0
           0           0           0           0           0           0
           0           0           0           0           0           0
           0           0           0           0           0           0
           0           0           0           0           0           0
           0           0           0           0           0           0
           0           0           0           0           0           0
           0           0
Atom residue num                           I   N=         110
           0           0           0           0           0           0
           0           0           0           0           0           0
           0           0           0           0           0           0
           0           0           0           0           0           0
           0           0           0           0           0           0
           0           0           0           0           0           0
           0           0           0           0           0           0
           0           0           0           0           0           0
           0           0           0           0           0           0
           0           0           0           0           0           0
           0           0           0           0           0           0
           0           0           0           0           0           0
           0           0           0           0           0           0
           0           0           0           0           0           0
           0           0           0           0           0           0
           0           0           0           0           0           0
           0           0           0           0           0           0
           0           0           0           0           0           0
           0           0
Nuclear spins                              I   N=         110
           0           0           0           0           0           0
           0           0           0           0           0           0
           0           0           0           0           0           0
           0           0           0           0           0           0
           0           0           0           0           0           0
           0           0           0           0           0           0
           0           0           0           0           0           0
           0           0           0           0           0           0
           0           0           0           0           0           0
           0           0           0           0           0           0
           0           0           0           0           0           0
           0           0           0           0           0           0
           0           0           0           0           0           0
           0           0           0           0           0           0
           0           0           0           0           0           0
           0           0           0           0           0           0
           0           0           0           0           0           0
           0           0           0           0           0           0
           0           0
Nuclear ZEff                               R   N=         110
  0.00000000E+00  0.00000000E+00  0.00000000E+00  0.00000000E+00  0.00000000E+00
  0.00000000E+00  0.00000000E+00  0.00000000E+00  0.00000000E+00  0.00000000E+00
  0.00000000E+00  0.00000000E+00  0.00000000E+00  0.00000000E+00  0.00000000E+00
  0.00000000E+00  0.00000000E+00  0.00000000E+00  0.00000000E+00  0.00000000E+00
  0.00000000E+00  0.00000000E+00  0.00000000E+00  0.00000000E+00  0.00000000E+00
  0.00000000E+00  0.00000000E+00  0.00000000E+00  0.00000000E+00  0.00000000E+00
  0.00000000E+00  0.00000000E+00  0.00000000E+00  0.00000000E+00  0.00000000E+00
  0.00000000E+00  0.00000000E+00  0.00000000E+00  0.00000000E+00  0.00000000E+00
  0.00000000E+00  0.00000000E+00  0.00000000E+00  0.00000000E+00  0.00000000E+00
  0.00000000E+00  0.00000000E+00  0.00000000E+00  0.00000000E+00  0.00000000E+00
  0.00000000E+00  0.00000000E+00  0.00000000E+00  0.00000000E+00  0.00000000E+00
  0.00000000E+00  0.00000000E+00  0.00000000E+00  0.00000000E+00  0.00000000E+00
  0.00000000E+00  0.00000000E+00  0.00000000E+00  0.00000000E+00  0.00000000E+00
  0.00000000E+00  0.00000000E+00  0.00000000E+00  0.00000000E+00  0.00000000E+00
  0.00000000E+00  0.00000000E+00  0.00000000E+00  0.00000000E+00  0.00000000E+00
  0.00000000E+00  0.00000000E+00  0.00000000E+00  0.00000000E+00  0.00000000E+00
  0.00000000E+00  0.00000000E+00  0.00000000E+00  0.00000000E+00  0.00000000E+00
  0.00000000E+00  0.00000000E+00  0.00000000E+00  0.00000000E+00  0.00000000E+00
  0.00000000E+00  0.00000000E+00  0.00000000E+00  0.00000000E+00  0.00000000E+00
  0.00000000E+00  0.00000000E+00  0.00000000E+00  0.00000000E+00  0.00000000E+00
  0.00000000E+00  0.00000000E+00  0.00000000E+00  0.00000000E+00  0.00000000E+00
  0.00000000E+00  0.00000000E+00  0.00000000E+00  0.00000000E+00  0.00000000E+00
Nuclear ZNuc                               R   N=         110
  0.00000000E+00  0.00000000E+00  0.00000000E+00  0.00000000E+00  0.00000000E+00
  0.00000000E+00  0.00000000E+00  0.00000000E+00  0.00000000E+00  0.00000000E+00
  0.00000000E+00  0.00000000E+00  0.00000000E+00  0.00000000E+00  0.00000000E+00
  0.00000000E+00  0.00000000E+00  0.00000000E+00  0.00000000E+00  0.00000000E+00
  0.00000000E+00  0.00000000E+00  0.00000000E+00  0.00000000E+00  0.00000000E+00
  0.00000000E+00  0.00000000E+00  0.00000000E+00  0.00000000E+00  0.00000000E+00
  0.00000000E+00  0.00000000E+00  0.00000000E+00  0.00000000E+00  0.00000000E+00
  0.00000000E+00  0.00000000E+00  0.00000000E+00  0.00000000E+00  0.00000000E+00
  0.00000000E+00  0.00000000E+00  0.00000000E+00  0.00000000E+00  0.00000000E+00
  0.00000000E+00  0.00000000E+00  0.00000000E+00  0.00000000E+00  0.00000000E+00
  0.00000000E+00  0.00000000E+00  0.00000000E+00  0.00000000E+00  0.00000000E+00
  0.00000000E+00  0.00000000E+00  0.00000000E+00  0.00000000E+00  0.00000000E+00
  0.00000000E+00  0.00000000E+00  0.00000000E+00  0.00000000E+00  0.00000000E+00
  0.00000000E+00  0.00000000E+00  0.00000000E+00  0.00000000E+00  0.00000000E+00
  0.00000000E+00  0.00000000E+00  0.00000000E+00  0.00000000E+00  0.00000000E+00
  0.00000000E+00  0.00000000E+00  0.00000000E+00  0.00000000E+00  0.00000000E+00
  0.00000000E+00  0.00000000E+00  0.00000000E+00  0.00000000E+00  0.00000000E+00
  0.00000000E+00  0.00000000E+00  0.00000000E+00  0.00000000E+00  0.00000000E+00
  0.00000000E+00  0.00000000E+00  0.00000000E+00  0.00000000E+00  0.00000000E+00
  0.00000000E+00  0.00000000E+00  0.00000000E+00  0.00000000E+00  0.00000000E+00
  0.00000000E+00  0.00000000E+00  0.00000000E+00  0.00000000E+00  0.00000000E+00
  0.00000000E+00  0.00000000E+00  0.00000000E+00  0.00000000E+00  0.00000000E+00
Nuclear QMom                               R   N=         110
  0.00000000E+00  0.00000000E+00  0.00000000E+00  0.00000000E+00  0.00000000E+00
  0.00000000E+00  0.00000000E+00  0.00000000E+00  0.00000000E+00  0.00000000E+00
  0.00000000E+00  0.00000000E+00  0.00000000E+00  0.00000000E+00  0.00000000E+00
  0.00000000E+00  0.00000000E+00  0.00000000E+00  0.00000000E+00  0.00000000E+00
  0.00000000E+00  0.00000000E+00  0.00000000E+00  0.00000000E+00  0.00000000E+00
  0.00000000E+00  0.00000000E+00  0.00000000E+00  0.00000000E+00  0.00000000E+00
  0.00000000E+00  0.00000000E+00  0.00000000E+00  0.00000000E+00  0.00000000E+00
  0.00000000E+00  0.00000000E+00  0.00000000E+00  0.00000000E+00  0.00000000E+00
  0.00000000E+00  0.00000000E+00  0.00000000E+00  0.00000000E+00  0.00000000E+00
  0.00000000E+00  0.00000000E+00  0.00000000E+00  0.00000000E+00  0.00000000E+00
  0.00000000E+00  0.00000000E+00  0.00000000E+00  0.00000000E+00  0.00000000E+00
  0.00000000E+00  0.00000000E+00  0.00000000E+00  0.00000000E+00  0.00000000E+00
  0.00000000E+00  0.00000000E+00  0.00000000E+00  0.00000000E+00  0.00000000E+00
  0.00000000E+00  0.00000000E+00  0.00000000E+00  0.00000000E+00  0.00000000E+00
  0.00000000E+00  0.00000000E+00  0.00000000E+00  0.00000000E+00  0.00000000E+00
  0.00000000E+00  0.00000000E+00  0.00000000E+00  0.00000000E+00  0.00000000E+00
  0.00000000E+00  0.00000000E+00  0.00000000E+00  0.00000000E+00  0.00000000E+00
  0.00000000E+00  0.00000000E+00  0.00000000E+00  0.00000000E+00  0.00000000E+00
  0.00000000E+00  0.00000000E+00  0.00000000E+00  0.00000000E+00  0.00000000E+00
  0.00000000E+00  0.00000000E+00  0.00000000E+00  0.00000000E+00  0.00000000E+00
  0.00000000E+00  0.00000000E+00  0.00000000E+00  0.00000000E+00  0.00000000E+00
  0.00000000E+00  0.00000000E+00  0.00000000E+00  0.00000000E+00  0.00000000E+00
Nuclear GFac                               R   N=         110
  0.00000000E+00  0.00000000E+00  0.00000000E+00  0.00000000E+00  0.00000000E+00
  0.00000000E+00  0.00000000E+00  0.00000000E+00  0.00000000E+00  0.00000000E+00
  0.00000000E+00  0.00000000E+00  0.00000000E+00  0.00000000E+00  0.00000000E+00
  0.00000000E+00  0.00000000E+00  0.00000000E+00  0.00000000E+00  0.00000000E+00
  0.00000000E+00  0.00000000E+00  0.00000000E+00  0.00000000E+00  0.00000000E+00
  0.00000000E+00  0.00000000E+00  0.00000000E+00  0.00000000E+00  0.00000000E+00
  0.00000000E+00  0.00000000E+00  0.00000000E+00  0.00000000E+00  0.00000000E+00
  0.00000000E+00  0.00000000E+00  0.00000000E+00  0.00000000E+00  0.00000000E+00
  0.00000000E+00  0.00000000E+00  0.00000000E+00  0.00000000E+00  0.00000000E+00
  0.00000000E+00  0.00000000E+00  0.00000000E+00  0.00000000E+00  0.00000000E+00
  0.00000000E+00  0.00000000E+00  0.00000000E+00  0.00000000E+00  0.00000000E+00
  0.00000000E+00  0.00000000E+00  0.00000000E+00  0.00000000E+00  0.00000000E+00
  0.00000000E+00  0.00000000E+00  0.00000000E+00  0.00000000E+00  0.00000000E+00
  0.00000000E+00  0.00000000E+00  0.00000000E+00  0.00000000E+00  0.00000000E+00
  0.00000000E+00  0.00000000E+00  0.00000000E+00  0.00000000E+00  0.00000000E+00
  0.00000000E+00  0.00000000E+00  0.00000000E+00  0.00000000E+00  0.00000000E+00
  0.00000000E+00  0.00000000E+00  0.00000000E+00  0.00000000E+00  0.00000000E+00
  0.00000000E+00  0.00000000E+00  0.00000000E+00  0.00000000E+00  0.00000000E+00
  0.00000000E+00  0.00000000E+00  0.00000000E+00  0.00000000E+00  0.00000000E+00
  0.00000000E+00  0.00000000E+00  0.00000000E+00  0.00000000E+00  0.00000000E+00
  0.00000000E+00  0.00000000E+00  0.00000000E+00  0.00000000E+00  0.00000000E+00
  0.00000000E+00  0.00000000E+00  0.00000000E+00  0.00000000E+00  0.00000000E+00
MicOpt                                     I   N=         110
          -1          -1          -1          -1          -1          -1
          -1          -1          -1          -1          -1          -1
          -1          -1          -1          -1          -1          -1
          -1          -1          -1          -1          -1          -1
          -1          -1          -1          -1          -1          -1
          -1          -1          -1          -1          -1          -1
          -1          -1          -1          -1          -1          -1
          -1          -1          -1          -1          -1          -1
          -1          -1          -1          -1          -1          -1
          -1          -1          -1          -1          -1          -1
          -1          -1          -1          -1          -1          -1
          -1          -1          -1          -1          -1          -1
          -1          -1          -1          -1          -1          -1
          -1          -1          -1          -1          -1          -1
          -1          -1          -1          -1          -1          -1
          -1          -1          -1          -1          -1          -1
          -1          -1          -1          -1          -1          -1
          -1          -1          -1          -1          -1          -1
          -1          -1
Number of contracted shells                I              436
Number of primitive shells                 I             1132
Pure/Cartesian d shells                    I                0
Pure/Cartesian f shells                    I                0
Highest angular momentum                   I                2
Largest degree of contraction              I                7
Shell types                                I   N=         436
           0           0           0           1           1           0
           0           0           1           1           0           0
           0           1           1           0           0           0
           1           1           0           0           0           1
           1           0           0           0           1           1
           0           0           0           1           1           0
           0           0           1           1           0           0
           0           1           1           0           0           0
           1           1           0           0           0           1
           1           0           0           0           1           1
           0           0           0           1           1           0
           0           0           1           1           0           0
           0           1           1           0           0           0
           1           1           0           0           0           1
           1           0           0           0           1           1
           0           0           0           1           1           0
           0           0           1           1           0           0
           0           1           1           0           0           0
           1           1           0           0           0           1
           1           0           0           0           1           1
           0           0           0           1           1           0
           0           0           1           1           0           0
           0           1           1           0           0           0
           1           1           0           0           0           1
           1           0           0           0           1           1
           0           0           0           1           1           0
           0           0           1           1           0           0
           0           1           1           0           0           0
           1           1           0           0           0           1
           1           1          -2          -2           0           0
           0           1           1           1          -2          -2
           0           0           0           1           1           1
          -2          -2           0           0           0           1
           1           1          -2          -2           0           0
           0           1           1           1          -2          -2
           0           0           0           1           1           1
          -2          -2           0           0           0           1
           1           1          -2          -2           0           0
           0           1           1           1          -2          -2
           0           0           0           1           1           1
          -2          -2           0           0           0           1
           1           1          -2          -2           0           0
           0           1           1           0           0           0
           1           1           0           0           0           1
           1           0           0           0           0           0
           0           0           0           0           1           1
           0           0           0           0           0           0
           0           0           0           1           1           0
           0           0           0           0           0           0
           0           0           1           1           0           0
           0           0           0           0           0           0
           0           1           1           0           0           0
           0           0           0           0           0           0
           1           1           0           0           0           0
           0           0           0           0           0           1
           1           0           0           0           0           0
           0           0           0           0           1           1
           0           0           0           0           0           0
           0           0           0           1           1           0
           0           0           0           0           0           0
           0           0           1           1           0           0
           0           0           0           0           0           0
           0           1           1           0           0           0
           0           0           0           0           0           0
           1           1           0           0           0           0
           0           0           0           0           0           1
           1           0           0           0           0           0
           0           0           0           0           1           1
           0           0           0           0           0           0
           0           0           0           1           1           0
           0           0           0           0           0           0
           0           0           1           1           0           0
           0           0           0           0
Number of primitives per shell             I   N=         436
           7           2           1           4           1           7
           2           1           4           1           7           2
           1           4           1           7           2           1
           4           1           7           2           1           4
           1           7           2           1           4           1
           7           2           1           4           1           7
           2           1           4           1           7           2
           1           4           1           7           2           1
           4           1           7           2           1           4
           1           7           2           1           4           1
           7           2           1           4           1           7
           2           1           4           1           7           2
           1           4           1           7           2           1
           4           1           7           2           1           4
           1           7           2           1           4           1
           7           2           1           4           1           7
           2           1           4           1           7           2
           1           4           1           7           2           1
           4           1           7           2           1           4
           1           7           2           1           4           1
           7           2           1           4           1           7
           2           1           4           1           7           2
           1           4           1           7           2           1
           4           1           7           2           1           4
           1           7           2           1           4           1
           7           2           1           4           1           7
           2           1           4           1           7           2
           1           4           1           7           2           1
           4           1           3           3           1           3
           2           1           2           1           3           3
           1           3           2           1           2           1
           3           3           1           3           2           1
           2           1           3           3           1           3
           2           1           2           1           3           3
           1           3           2           1           2           1
           3           3           1           3           2           1
           2           1           3           3           1           3
           2           1           2           1           3           3
           1           3           2           1           2           1
           3           3           1           3           2           1
           2           1           3           3           1           3
           2           1           2           1           7           2
           1           4           1           7           2           1
           4           1           7           2           1           4
           1           3           1           3           1           3
           1           7           2           1           4           1
           3           1           3           1           3           1
           7           2           1           4           1           3
           1           3           1           3           1           7
           2           1           4           1           3           1
           3           1           3           1           7           2
           1           4           1           3           1           3
           1           3           1           7           2           1
           4           1           3           1           3           1
           3           1           7           2           1           4
           1           3           1           3           1           3
           1           7           2           1           4           1
           3           1           3           1           3           1
           7           2           1           4           1           3
           1           3           1           3           1           7
           2           1           4           1           3           1
           3           1           3           1           7           2
           1           4           1           3           1           3
           1           3           1           7           2           1
           4           1           3           1           3           1
           3           1           7           2           1           4
           1           3           1           3           1           3
           1           7           2           1           4           1
           3           1           3           1           3           1
           7           2           1           4           1           3
           1           3           1           3           1           7
           2           1           4           1           3           1
           3           1           3           1
Shell to atom map                          I   N=         436
           1           1           1           1           1           2
           2           2           2           2           3           3
           3           3           3           4           4           4
           4           4           5           5           5           5
           5           6           6           6           6           6
           7           7           7           7           7           8
           8           8           8           8           9           9
           9           9           9          10          10          10
          10          10          11          11          11          11
          11          12          12          12          12          12
          13          13          13          13          13          14
          14          14          14          14          15          15
          15          15          15          16          16          16
          16          16          17          17          17          17
          17          18          18          18          18          18
          19          19          19          19          19          20
          20          20          20          20          21          21
          21          21          21          22          22          22
          22          22          23          23          23          23
          23          24          24          24          24          24
          25          25          25          25          25          26
          26          26          26          26          27          27
          27          27          27          28          28          28
          28          28          29          29          29          29
          29          30          30          30          30          30
          31          31          31          31          31          32
          32          32          32          32          33          33
          33          33          33          34          34          34
          34          34          35          35          35          35
          35          35          35          35          36          36
          36          36          36          36          36          36
          37          37          37          37          37          37
          37          37          38          38          38          38
          38          38          38          38          39          39
          39          39          39          39          39          39
          40          40          40          40          40          40
          40          40          41          41          41          41
          41          41          41          41          42          42
          42          42          42          42          42          42
          43          43          43          43          43          43
          43          43          44          44          44          44
          44          44          44          44          45          45
          45          45          45          46          46          46
          46          46          47          47          47          47
          47          48          48          49          49          50
          50          51          51          51          51          51
          52          52          53          53          54          54
          55          55          55          55          55          56
          56          57          57          58          58          59
          59          59          59          59          60          60
          61          61          62          62          63          63
          63          63          63          64          64          65
          65          66          66          67          67          67
          67          67          68          68          69          69
          70          70          71          71          71          71
          71          72          72          73          73          74
          74          75          75          75          75          75
          76          76          77          77          78          78
          79          79          79          79          79          80
          80          81          81          82          82          83
          83          83          83          83          84          84
          85          85          86          86          87          87
          87          87          87          88          88          89
          89          90          90          91          91          91
          91          91          92          92          93          93
          94          94          95          95          95          95
          95          96          96          97          97          98
          98          99          99          99          99          99
         100         100         101         101         102         102
         103         103         103         103         103         104
         104         105         105         106         106         107
         107         107         107         107         108         108
         109         109         110         110
Primitive exponents                        R   N=        1132
  5.90900000E+03  8.87500000E+02  2.04700000E+02  5.98400000E+01  2.00000000E+01
  7.19300000E+00  2.68600000E+00  7.19300000E+00  7.00000000E-01  2.13300000E-01
  2.67900000E+01  5.95600000E+00  1.70700000E+00  5.31400000E-01  1.65400000E-01
  5.90900000E+03  8.87500000E+02  2.04700000E+02  5.98400000E+01  2.00000000E+01
  7.19300000E+00  2.68600000E+00  7.19300000E+00  7.00000000E-01  2.13300000E-01
  2.67900000E+01  5.95600000E+00  1.70700000E+00  5.31400000E-01  1.65400000E-01
  7.81700000E+03  1.17600000E+03  2.73200000E+02  8.11700000E+01  2.71800000E+01
  9.53200000E+00  3.41400000E+00  9.53200000E+00  9.39800000E-01  2.84600000E-01
  3.51800000E+01  7.90400000E+00  2.30500000E+00  7.17100000E-01  2.13700000E-01
  7.81700000E+03  1.17600000E+03  2.73200000E+02  8.11700000E+01  2.71800000E+01
  9.53200000E+00  3.41400000E+00  9.53200000E+00  9.39800000E-01  2.84600000E-01
  3.51800000E+01  7.90400000E+00  2.30500000E+00  7.17100000E-01  2.13700000E-01
  7.81700000E+03  1.17600000E+03  2.73200000E+02  8.11700000E+01  2.71800000E+01
  9.53200000E+00  3.41400000E+00  9.53200000E+00  9.39800000E-01  2.84600000E-01
  3.51800000E+01  7.90400000E+00  2.30500000E+00  7.17100000E-01  2.13700000E-01
  7.81700000E+03  1.17600000E+03  2.73200000E+02  8.11700000E+01  2.71800000E+01
  9.53200000E+00  3.41400000E+00  9.53200000E+00  9.39800000E-01  2.84600000E-01
  3.51800000E+01  7.90400000E+00  2.30500000E+00  7.17100000E-01  2.13700000E-01
  7.81700000E+03  1.17600000E+03  2.73200000E+02  8.11700000E+01  2.71800000E+01
  9.53200000E+00  3.41400000E+00  9.53200000E+00  9.39800000E-01  2.84600000E-01
  3.51800000E+01  7.90400000E+00  2.30500000E+00  7.17100000E-01  2.13700000E-01
  7.81700000E+03  1.17600000E+03  2.73200000E+02  8.11700000E+01  2.71800000E+01
  9.53200000E+00  3.41400000E+00  9.53200000E+00  9.39800000E-01  2.84600000E-01
  3.51800000E+01  7.90400000E+00  2.30500000E+00  7.17100000E-01  2.13700000E-01
  7.81700000E+03  1.17600000E+03  2.73200000E+02  8.11700000E+01  2.71800000E+01
  9.53200000E+00  3.41400000E+00  9.53200000E+00  9.39800000E-01  2.84600000E-01
  3.51800000E+01  7.90400000E+00  2.30500000E+00  7.17100000E-01  2.13700000E-01
  7.81700000E+03  1.17600000E+03  2.73200000E+02  8.11700000E+01  2.71800000E+01
  9.53200000E+00  3.41400000E+00  9.53200000E+00  9.39800000E-01  2.84600000E-01
  3.51800000E+01  7.90400000E+00  2.30500000E+00  7.17100000E-01  2.13700000E-01
  7.81700000E+03  1.17600000E+03  2.73200000E+02  8.11700000E+01  2.71800000E+01
  9.53200000E+00  3.41400000E+00  9.53200000E+00  9.39800000E-01  2.84600000E-01
  3.51800000E+01  7.90400000E+00  2.30500000E+00  7.17100000E-01  2.13700000E-01
  7.81700000E+03  1.17600000E+03  2.73200000E+02  8.11700000E+01  2.71800000E+01
  9.53200000E+00  3.41400000E+00  9.53200000E+00  9.39800000E-01  2.84600000E-01
  3.51800000E+01  7.90400000E+00  2.30500000E+00  7.17100000E-01  2.13700000E-01
  7.81700000E+03  1.17600000E+03  2.73200000E+02  8.11700000E+01  2.71800000E+01
  9.53200000E+00  3.41400000E+00  9.53200000E+00  9.39800000E-01  2.84600000E-01
  3.51800000E+01  7.90400000E+00  2.30500000E+00  7.17100000E-01  2.13700000E-01
  7.81700000E+03  1.17600000E+03  2.73200000E+02  8.11700000E+01  2.71800000E+01
  9.53200000E+00  3.41400000E+00  9.53200000E+00  9.39800000E-01  2.84600000E-01
  3.51800000E+01  7.90400000E+00  2.30500000E+00  7.17100000E-01  2.13700000E-01
  7.81700000E+03  1.17600000E+03  2.73200000E+02  8.11700000E+01  2.71800000E+01
  9.53200000E+00  3.41400000E+00  9.53200000E+00  9.39800000E-01  2.84600000E-01
  3.51800000E+01  7.90400000E+00  2.30500000E+00  7.17100000E-01  2.13700000E-01
  7.81700000E+03  1.17600000E+03  2.73200000E+02  8.11700000E+01  2.71800000E+01
  9.53200000E+00  3.41400000E+00  9.53200000E+00  9.39800000E-01  2.84600000E-01
  3.51800000E+01  7.90400000E+00  2.30500000E+00  7.17100000E-01  2.13700000E-01
  7.81700000E+03  1.17600000E+03  2.73200000E+02  8.11700000E+01  2.71800000E+01
  9.53200000E+00  3.41400000E+00  9.53200000E+00  9.39800000E-01  2.84600000E-01
  3.51800000E+01  7.90400000E+00  2.30500000E+00  7.17100000E-01  2.13700000E-01
  7.81700000E+03  1.17600000E+03  2.73200000E+02  8.11700000E+01  2.71800000E+01
  9.53200000E+00  3.41400000E+00  9.53200000E+00  9.39800000E-01  2.84600000E-01
  3.51800000E+01  7.90400000E+00  2.30500000E+00  7.17100000E-01  2.13700000E-01
  7.81700000E+03  1.17600000E+03  2.73200000E+02  8.11700000E+01  2.71800000E+01
  9.53200000E+00  3.41400000E+00  9.53200000E+00  9.39800000E-01  2.84600000E-01
  3.51800000E+01  7.90400000E+00  2.30500000E+00  7.17100000E-01  2.13700000E-01
  7.81700000E+03  1.17600000E+03  2.73200000E+02  8.11700000E+01  2.71800000E+01
  9.53200000E+00  3.41400000E+00  9.53200000E+00  9.39800000E-01  2.84600000E-01
  3.51800000E+01  7.90400000E+00  2.30500000E+00  7.17100000E-01  2.13700000E-01
  7.81700000E+03  1.17600000E+03  2.73200000E+02  8.11700000E+01  2.71800000E+01
  9.53200000E+00  3.41400000E+00  9.53200000E+00  9.39800000E-01  2.84600000E-01
  3.51800000E+01  7.90400000E+00  2.30500000E+00  7.17100000E-01  2.13700000E-01
  7.81700000E+03  1.17600000E+03  2.73200000E+02  8.11700000E+01  2.71800000E+01
  9.53200000E+00  3.41400000E+00  9.53200000E+00  9.39800000E-01  2.84600000E-01
  3.51800000E+01  7.90400000E+00  2.30500000E+00  7.17100000E-01  2.13700000E-01
  7.81700000E+03  1.17600000E+03  2.73200000E+02  8.11700000E+01  2.71800000E+01
  9.53200000E+00  3.41400000E+00  9.53200000E+00  9.39800000E-01  2.84600000E-01
  3.51800000E+01  7.90400000E+00  2.30500000E+00  7.17100000E-01  2.13700000E-01
  7.81700000E+03  1.17600000E+03  2.73200000E+02  8.11700000E+01  2.71800000E+01
  9.53200000E+00  3.41400000E+00  9.53200000E+00  9.39800000E-01  2.84600000E-01
  3.51800000E+01  7.90400000E+00  2.30500000E+00  7.17100000E-01  2.13700000E-01
  7.81700000E+03  1.17600000E+03  2.73200000E+02  8.11700000E+01  2.71800000E+01
  9.53200000E+00  3.41400000E+00  9.53200000E+00  9.39800000E-01  2.84600000E-01
  3.51800000E+01  7.90400000E+00  2.30500000E+00  7.17100000E-01  2.13700000E-01
  7.81700000E+03  1.17600000E+03  2.73200000E+02  8.11700000E+01  2.71800000E+01
  9.53200000E+00  3.41400000E+00  9.53200000E+00  9.39800000E-01  2.84600000E-01
  3.51800000E+01  7.90400000E+00  2.30500000E+00  7.17100000E-01  2.13700000E-01
  7.81700000E+03  1.17600000E+03  2.73200000E+02  8.11700000E+01  2.71800000E+01
  9.53200000E+00  3.41400000E+00  9.53200000E+00  9.39800000E-01  2.84600000E-01
  3.51800000E+01  7.90400000E+00  2.30500000E+00  7.17100000E-01  2.13700000E-01
  7.81700000E+03  1.17600000E+03  2.73200000E+02  8.11700000E+01  2.71800000E+01
  9.53200000E+00  3.41400000E+00  9.53200000E+00  9.39800000E-01  2.84600000E-01
  3.51800000E+01  7.90400000E+00  2.30500000E+00  7.17100000E-01  2.13700000E-01
  7.81700000E+03  1.17600000E+03  2.73200000E+02  8.11700000E+01  2.71800000E+01
  9.53200000E+00  3.41400000E+00  9.53200000E+00  9.39800000E-01  2.84600000E-01
  3.51800000E+01  7.90400000E+00  2.30500000E+00  7.17100000E-01  2.13700000E-01
  7.81700000E+03  1.17600000E+03  2.73200000E+02  8.11700000E+01  2.71800000E+01
  9.53200000E+00  3.41400000E+00  9.53200000E+00  9.39800000E-01  2.84600000E-01
  3.51800000E+01  7.90400000E+00  2.30500000E+00  7.17100000E-01  2.13700000E-01
  7.81700000E+03  1.17600000E+03  2.73200000E+02  8.11700000E+01  2.71800000E+01
  9.53200000E+00  3.41400000E+00  9.53200000E+00  9.39800000E-01  2.84600000E-01
  3.51800000E+01  7.90400000E+00  2.30500000E+00  7.17100000E-01  2.13700000E-01
  7.81700000E+03  1.17600000E+03  2.73200000E+02  8.11700000E+01  2.71800000E+01
  9.53200000E+00  3.41400000E+00  9.53200000E+00  9.39800000E-01  2.84600000E-01
  3.51800000E+01  7.90400000E+00  2.30500000E+00  7.17100000E-01  2.13700000E-01
  7.81700000E+03  1.17600000E+03  2.73200000E+02  8.11700000E+01  2.71800000E+01
  9.53200000E+00  3.41400000E+00  9.53200000E+00  9.39800000E-01  2.84600000E-01
  3.51800000E+01  7.90400000E+00  2.30500000E+00  7.17100000E-01  2.13700000E-01
  7.81700000E+03  1.17600000E+03  2.73200000E+02  8.11700000E+01  2.71800000E+01
  9.53200000E+00  3.41400000E+00  9.53200000E+00  9.39800000E-01  2.84600000E-01
  3.51800000E+01  7.90400000E+00  2.30500000E+00  7.17100000E-01  2.13700000E-01
  1.34700000E+00  4.36600000E-01  1.88300000E-01  2.13700000E+00  1.34700000E+00
  4.36600000E-01  5.18000000E-02  3.00500000E+00  1.22800000E+00  4.41500000E-01
  4.01000000E-01  9.00000000E-02  2.80000000E-02  9.51900000E-01  3.27000000E-01
  1.05400000E-01  1.34700000E+00  4.36600000E-01  1.88300000E-01  2.13700000E+00
  1.34700000E+00  4.36600000E-01  5.18000000E-02  3.00500000E+00  1.22800000E+00
  4.41500000E-01  4.01000000E-01  9.00000000E-02  2.80000000E-02  9.51900000E-01
  3.27000000E-01  1.05400000E-01  1.34700000E+00  4.36600000E-01  1.88300000E-01
  2.13700000E+00  1.34700000E+00  4.36600000E-01  5.18000000E-02  3.00500000E+00
  1.22800000E+00  4.41500000E-01  4.01000000E-01  9.00000000E-02  2.80000000E-02
  9.51900000E-01  3.27000000E-01  1.05400000E-01  1.34700000E+00  4.36600000E-01
  1.88300000E-01  2.13700000E+00  1.34700000E+00  4.36600000E-01  5.18000000E-02
  3.00500000E+00  1.22800000E+00  4.41500000E-01  4.01000000E-01  9.00000000E-02
  2.80000000E-02  9.51900000E-01  3.27000000E-01  1.05400000E-01  1.34700000E+00
  4.36600000E-01  1.88300000E-01  2.13700000E+00  1.34700000E+00  4.36600000E-01
  5.18000000E-02  3.00500000E+00  1.22800000E+00  4.41500000E-01  4.01000000E-01
  9.00000000E-02  2.80000000E-02  9.51900000E-01  3.27000000E-01  1.05400000E-01
  1.34700000E+00  4.36600000E-01  1.88300000E-01  2.13700000E+00  1.34700000E+00
  4.36600000E-01  5.18000000E-02  3.00500000E+00  1.22800000E+00  4.41500000E-01
  4.01000000E-01  9.00000000E-02  2.80000000E-02  9.51900000E-01  3.27000000E-01
  1.05400000E-01  1.34700000E+00  4.36600000E-01  1.88300000E-01  2.13700000E+00
  1.34700000E+00  4.36600000E-01  5.18000000E-02  3.00500000E+00  1.22800000E+00
  4.41500000E-01  4.01000000E-01  9.00000000E-02  2.80000000E-02  9.51900000E-01
  3.27000000E-01  1.05400000E-01  1.34700000E+00  4.36600000E-01  1.88300000E-01
  2.13700000E+00  1.34700000E+00  4.36600000E-01  5.18000000E-02  3.00500000E+00
  1.22800000E+00  4.41500000E-01  4.01000000E-01  9.00000000E-02  2.80000000E-02
  9.51900000E-01  3.27000000E-01  1.05400000E-01  1.34700000E+00  4.36600000E-01
  1.88300000E-01  2.13700000E+00  1.34700000E+00  4.36600000E-01  5.18000000E-02
  3.00500000E+00  1.22800000E+00  4.41500000E-01  4.01000000E-01  9.00000000E-02
  2.80000000E-02  9.51900000E-01  3.27000000E-01  1.05400000E-01  1.34700000E+00
  4.36600000E-01  1.88300000E-01  2.13700000E+00  1.34700000E+00  4.36600000E-01
  5.18000000E-02  3.00500000E+00  1.22800000E+00  4.41500000E-01  4.01000000E-01
  9.00000000E-02  2.80000000E-02  9.51900000E-01  3.27000000E-01  1.05400000E-01
  5.90900000E+03  8.87500000E+02  2.04700000E+02  5.98400000E+01  2.00000000E+01
  7.19300000E+00  2.68600000E+00  7.19300000E+00  7.00000000E-01  2.13300000E-01
  2.67900000E+01  5.95600000E+00  1.70700000E+00  5.31400000E-01  1.65400000E-01
  5.90900000E+03  8.87500000E+02  2.04700000E+02  5.98400000E+01  2.00000000E+01
  7.19300000E+00  2.68600000E+00  7.19300000E+00  7.00000000E-01  2.13300000E-01
  2.67900000E+01  5.95600000E+00  1.70700000E+00  5.31400000E-01  1.65400000E-01
  4.23300000E+03  6.34900000E+02  1.46100000E+02  4.25000000E+01  1.41900000E+01
  5.14800000E+00  1.96700000E+00  5.14800000E+00  4.96200000E-01  1.53300000E-01
  1.81600000E+01  3.98600000E+00  1.14300000E+00  3.59400000E-01  1.14600000E-01
  1.92406000E+01  2.89920000E+00  6.53400000E-01  1.77600000E-01  1.92406000E+01
  2.89920000E+00  6.53400000E-01  1.77600000E-01  1.92406000E+01  2.89920000E+00
  6.53400000E-01  1.77600000E-01  4.23300000E+03  6.34900000E+02  1.46100000E+02
  4.25000000E+01  1.41900000E+01  5.14800000E+00  1.96700000E+00  5.14800000E+00
  4.96200000E-01  1.53300000E-01  1.81600000E+01  3.98600000E+00  1.14300000E+00
  3.59400000E-01  1.14600000E-01  1.92406000E+01  2.89920000E+00  6.53400000E-01
  1.77600000E-01  1.92406000E+01  2.89920000E+00  6.53400000E-01  1.77600000E-01
  1.92406000E+01  2.89920000E+00  6.53400000E-01  1.77600000E-01  4.23300000E+03
  6.34900000E+02  1.46100000E+02  4.25000000E+01  1.41900000E+01  5.14800000E+00
  1.96700000E+00  5.14800000E+00  4.96200000E-01  1.53300000E-01  1.81600000E+01
  3.98600000E+00  1.14300000E+00  3.59400000E-01  1.14600000E-01  1.92406000E+01
  2.89920000E+00  6.53400000E-01  1.77600000E-01  1.92406000E+01  2.89920000E+00
  6.53400000E-01  1.77600000E-01  1.92406000E+01  2.89920000E+00  6.53400000E-01
  1.77600000E-01  4.23300000E+03  6.34900000E+02  1.46100000E+02  4.25000000E+01
  1.41900000E+01  5.14800000E+00  1.96700000E+00  5.14800000E+00  4.96200000E-01
  1.53300000E-01  1.81600000E+01  3.98600000E+00  1.14300000E+00  3.59400000E-01
  1.14600000E-01  1.92406000E+01  2.89920000E+00  6.53400000E-01  1.77600000E-01
  1.92406000E+01  2.89920000E+00  6.53400000E-01  1.77600000E-01  1.92406000E+01
  2.89920000E+00  6.53400000E-01  1.77600000E-01  4.23300000E+03  6.34900000E+02
  1.46100000E+02  4.25000000E+01  1.41900000E+01  5.14800000E+00  1.96700000E+00
  5.14800000E+00  4.96200000E-01  1.53300000E-01  1.81600000E+01  3.98600000E+00
  1.14300000E+00  3.59400000E-01  1.14600000E-01  1.92406000E+01  2.89920000E+00
  6.53400000E-01  1.77600000E-01  1.92406000E+01  2.89920000E+00  6.53400000E-01
  1.77600000E-01  1.92406000E+01  2.89920000E+00  6.53400000E-01  1.77600000E-01
  4.23300000E+03  6.34900000E+02  1.46100000E+02  4.25000000E+01  1.41900000E+01
  5.14800000E+00  1.96700000E+00  5.14800000E+00  4.96200000E-01  1.53300000E-01
  1.81600000E+01  3.98600000E+00  1.14300000E+00  3.59400000E-01  1.14600000E-01
  1.92406000E+01  2.89920000E+00  6.53400000E-01  1.77600000E-01  1.92406000E+01
  2.89920000E+00  6.53400000E-01  1.77600000E-01  1.92406000E+01  2.89920000E+00
  6.53400000E-01  1.77600000E-01  4.23300000E+03  6.34900000E+02  1.46100000E+02
  4.25000000E+01  1.41900000E+01  5.14800000E+00  1.96700000E+00  5.14800000E+00
  4.96200000E-01  1.53300000E-01  1.81600000E+01  3.98600000E+00  1.14300000E+00
  3.59400000E-01  1.14600000E-01  1.92406000E+01  2.89920000E+00  6.53400000E-01
  1.77600000E-01  1.92406000E+01  2.89920000E+00  6.53400000E-01  1.77600000E-01
  1.92406000E+01  2.89920000E+00  6.53400000E-01  1.77600000E-01  4.23300000E+03
  6.34900000E+02  1.46100000E+02  4.25000000E+01  1.41900000E+01  5.14800000E+00
  1.96700000E+00  5.14800000E+00  4.96200000E-01  1.53300000E-01  1.81600000E+01
  3.98600000E+00  1.14300000E+00  3.59400000E-01  1.14600000E-01  1.92406000E+01
  2.89920000E+00  6.53400000E-01  1.77600000E-01  1.92406000E+01  2.89920000E+00
  6.53400000E-01  1.77600000E-01  1.92406000E+01  2.89920000E+00  6.53400000E-01
  1.77600000E-01  4.23300000E+03  6.34900000E+02  1.46100000E+02  4.25000000E+01
  1.41900000E+01  5.14800000E+00  1.96700000E+00  5.14800000E+00  4.96200000E-01
  1.53300000E-01  1.81600000E+01  3.98600000E+00  1.14300000E+00  3.59400000E-01
  1.14600000E-01  1.92406000E+01  2.89920000E+00  6.53400000E-01  1.77600000E-01
  1.92406000E+01  2.89920000E+00  6.53400000E-01  1.77600000E-01  1.92406000E+01
  2.89920000E+00  6.53400000E-01  1.77600000E-01  4.23300000E+03  6.34900000E+02
  1.46100000E+02  4.25000000E+01  1.41900000E+01  5.14800000E+00  1.96700000E+00
  5.14800000E+00  4.96200000E-01  1.53300000E-01  1.81600000E+01  3.98600000E+00
  1.14300000E+00  3.59400000E-01  1.14600000E-01  1.92406000E+01  2.89920000E+00
  6.53400000E-01  1.77600000E-01  1.92406000E+01  2.89920000E+00  6.53400000E-01
  1.77600000E-01  1.92406000E+01  2.89920000E+00  6.53400000E-01  1.77600000E-01
  4.23300000E+03  6.34900000E+02  1.46100000E+02  4.25000000E+01  1.41900000E+01
  5.14800000E+00  1.96700000E+00  5.14800000E+00  4.96200000E-01  1.53300000E-01
  1.81600000E+01  3.98600000E+00  1.14300000E+00  3.59400000E-01  1.14600000E-01
  1.92406000E+01  2.89920000E+00  6.53400000E-01  1.77600000E-01  1.92406000E+01
  2.89920000E+00  6.53400000E-01  1.77600000E-01  1.92406000E+01  2.89920000E+00
  6.53400000E-01  1.77600000E-01  4.23300000E+03  6.34900000E+02  1.46100000E+02
  4.25000000E+01  1.41900000E+01  5.14800000E+00  1.96700000E+00  5.14800000E+00
  4.96200000E-01  1.53300000E-01  1.81600000E+01  3.98600000E+00  1.14300000E+00
  3.59400000E-01  1.14600000E-01  1.92406000E+01  2.89920000E+00  6.53400000E-01
  1.77600000E-01  1.92406000E+01  2.89920000E+00  6.53400000E-01  1.77600000E-01
  1.92406000E+01  2.89920000E+00  6.53400000E-01  1.77600000E-01  4.23300000E+03
  6.34900000E+02  1.46100000E+02  4.25000000E+01  1.41900000E+01  5.14800000E+00
  1.96700000E+00  5.14800000E+00  4.96200000E-01  1.53300000E-01  1.81600000E+01
  3.98600000E+00  1.14300000E+00  3.59400000E-01  1.14600000E-01  1.92406000E+01
  2.89920000E+00  6.53400000E-01  1.77600000E-01  1.92406000E+01  2.89920000E+00
  6.53400000E-01  1.77600000E-01  1.92406000E+01  2.89920000E+00  6.53400000E-01
  1.77600000E-01  4.23300000E+03  6.34900000E+02  1.46100000E+02  4.25000000E+01
  1.41900000E+01  5.14800000E+00  1.96700000E+00  5.14800000E+00  4.96200000E-01
  1.53300000E-01  1.81600000E+01  3.98600000E+00  1.14300000E+00  3.59400000E-01
  1.14600000E-01  1.92406000E+01  2.89920000E+00  6.53400000E-01  1.77600000E-01
  1.92406000E+01  2.89920000E+00  6.53400000E-01  1.77600000E-01  1.92406000E+01
  2.89920000E+00  6.53400000E-01  1.77600000E-01  4.23300000E+03  6.34900000E+02
  1.46100000E+02  4.25000000E+01  1.41900000E+01  5.14800000E+00  1.96700000E+00
  5.14800000E+00  4.96200000E-01  1.53300000E-01  1.81600000E+01  3.98600000E+00
  1.14300000E+00  3.59400000E-01  1.14600000E-01  1.92406000E+01  2.89920000E+00
  6.53400000E-01  1.77600000E-01  1.92406000E+01  2.89920000E+00  6.53400000E-01
  1.77600000E-01  1.92406000E+01  2.89920000E+00  6.53400000E-01  1.77600000E-01
  4.23300000E+03  6.34900000E+02  1.46100000E+02  4.25000000E+01  1.41900000E+01
  5.14800000E+00  1.96700000E+00  5.14800000E+00  4.96200000E-01  1.53300000E-01
  1.81600000E+01  3.98600000E+00  1.14300000E+00  3.59400000E-01  1.14600000E-01
  1.92406000E+01  2.89920000E+00  6.53400000E-01  1.77600000E-01  1.92406000E+01
  2.89920000E+00  6.53400000E-01  1.77600000E-01  1.92406000E+01  2.89920000E+00
  6.53400000E-01  1.77600000E-01
Contraction coefficients                   R   N=        1132
  1.18999955E-03  9.09899654E-03  4.41449832E-02  1.50463943E-01  3.56740864E-01
  4.46532830E-01  1.45602945E-01 -1.60405033E-01  1.05821522E+00  1.00000000E+00
  1.82539982E-02  1.16460989E-01  3.90177962E-01  6.37101939E-01  1.00000000E+00
  1.18999955E-03  9.09899654E-03  4.41449832E-02  1.50463943E-01  3.56740864E-01
  4.46532830E-01  1.45602945E-01 -1.60405033E-01  1.05821522E+00  1.00000000E+00
  1.82539982E-02  1.16460989E-01  3.90177962E-01  6.37101939E-01  1.00000000E+00
  1.17600033E-03  8.96800252E-03  4.28680121E-02  1.43930040E-01  3.55630100E-01
  4.61248130E-01  1.40206039E-01 -1.54153074E-01  1.05691451E+00  1.00000000E+00
  1.95800005E-02  1.24200003E-01  3.94714010E-01  6.27376016E-01  1.00000000E+00
  1.17600033E-03  8.96800252E-03  4.28680121E-02  1.43930040E-01  3.55630100E-01
  4.61248130E-01  1.40206039E-01 -1.54153074E-01  1.05691451E+00  1.00000000E+00
  1.95800005E-02  1.24200003E-01  3.94714010E-01  6.27376016E-01  1.00000000E+00
  1.17600033E-03  8.96800252E-03  4.28680121E-02  1.43930040E-01  3.55630100E-01
  4.61248130E-01  1.40206039E-01 -1.54153074E-01  1.05691451E+00  1.00000000E+00
  1.95800005E-02  1.24200003E-01  3.94714010E-01  6.27376016E-01  1.00000000E+00
  1.17600033E-03  8.96800252E-03  4.28680121E-02  1.43930040E-01  3.55630100E-01
  4.61248130E-01  1.40206039E-01 -1.54153074E-01  1.05691451E+00  1.00000000E+00
  1.95800005E-02  1.24200003E-01  3.94714010E-01  6.27376016E-01  1.00000000E+00
  1.17600033E-03  8.96800252E-03  4.28680121E-02  1.43930040E-01  3.55630100E-01
  4.61248130E-01  1.40206039E-01 -1.54153074E-01  1.05691451E+00  1.00000000E+00
  1.95800005E-02  1.24200003E-01  3.94714010E-01  6.27376016E-01  1.00000000E+00
  1.17600033E-03  8.96800252E-03  4.28680121E-02  1.43930040E-01  3.55630100E-01
  4.61248130E-01  1.40206039E-01 -1.54153074E-01  1.05691451E+00  1.00000000E+00
  1.95800005E-02  1.24200003E-01  3.94714010E-01  6.27376016E-01  1.00000000E+00
  1.17600033E-03  8.96800252E-03  4.28680121E-02  1.43930040E-01  3.55630100E-01
  4.61248130E-01  1.40206039E-01 -1.54153074E-01  1.05691451E+00  1.00000000E+00
  1.95800005E-02  1.24200003E-01  3.94714010E-01  6.27376016E-01  1.00000000E+00
  1.17600033E-03  8.96800252E-03  4.28680121E-02  1.43930040E-01  3.55630100E-01
  4.61248130E-01  1.40206039E-01 -1.54153074E-01  1.05691451E+00  1.00000000E+00
  1.95800005E-02  1.24200003E-01  3.94714010E-01  6.27376016E-01  1.00000000E+00
  1.17600033E-03  8.96800252E-03  4.28680121E-02  1.43930040E-01  3.55630100E-01
  4.61248130E-01  1.40206039E-01 -1.54153074E-01  1.05691451E+00  1.00000000E+00
  1.95800005E-02  1.24200003E-01  3.94714010E-01  6.27376016E-01  1.00000000E+00
  1.17600033E-03  8.96800252E-03  4.28680121E-02  1.43930040E-01  3.55630100E-01
  4.61248130E-01  1.40206039E-01 -1.54153074E-01  1.05691451E+00  1.00000000E+00
  1.95800005E-02  1.24200003E-01  3.94714010E-01  6.27376016E-01  1.00000000E+00
  1.17600033E-03  8.96800252E-03  4.28680121E-02  1.43930040E-01  3.55630100E-01
  4.61248130E-01  1.40206039E-01 -1.54153074E-01  1.05691451E+00  1.00000000E+00
  1.95800005E-02  1.24200003E-01  3.94714010E-01  6.27376016E-01  1.00000000E+00
  1.17600033E-03  8.96800252E-03  4.28680121E-02  1.43930040E-01  3.55630100E-01
  4.61248130E-01  1.40206039E-01 -1.54153074E-01  1.05691451E+00  1.00000000E+00
  1.95800005E-02  1.24200003E-01  3.94714010E-01  6.27376016E-01  1.00000000E+00
  1.17600033E-03  8.96800252E-03  4.28680121E-02  1.43930040E-01  3.55630100E-01
  4.61248130E-01  1.40206039E-01 -1.54153074E-01  1.05691451E+00  1.00000000E+00
  1.95800005E-02  1.24200003E-01  3.94714010E-01  6.27376016E-01  1.00000000E+00
  1.17600033E-03  8.96800252E-03  4.28680121E-02  1.43930040E-01  3.55630100E-01
  4.61248130E-01  1.40206039E-01 -1.54153074E-01  1.05691451E+00  1.00000000E+00
  1.95800005E-02  1.24200003E-01  3.94714010E-01  6.27376016E-01  1.00000000E+00
  1.17600033E-03  8.96800252E-03  4.28680121E-02  1.43930040E-01  3.55630100E-01
  4.61248130E-01  1.40206039E-01 -1.54153074E-01  1.05691451E+00  1.00000000E+00
  1.95800005E-02  1.24200003E-01  3.94714010E-01  6.27376016E-01  1.00000000E+00
  1.17600033E-03  8.96800252E-03  4.28680121E-02  1.43930040E-01  3.55630100E-01
  4.61248130E-01  1.40206039E-01 -1.54153074E-01  1.05691451E+00  1.00000000E+00
  1.95800005E-02  1.24200003E-01  3.94714010E-01  6.27376016E-01  1.00000000E+00
  1.17600033E-03  8.96800252E-03  4.28680121E-02  1.43930040E-01  3.55630100E-01
  4.61248130E-01  1.40206039E-01 -1.54153074E-01  1.05691451E+00  1.00000000E+00
  1.95800005E-02  1.24200003E-01  3.94714010E-01  6.27376016E-01  1.00000000E+00
  1.17600033E-03  8.96800252E-03  4.28680121E-02  1.43930040E-01  3.55630100E-01
  4.61248130E-01  1.40206039E-01 -1.54153074E-01  1.05691451E+00  1.00000000E+00
  1.95800005E-02  1.24200003E-01  3.94714010E-01  6.27376016E-01  1.00000000E+00
  1.17600033E-03  8.96800252E-03  4.28680121E-02  1.43930040E-01  3.55630100E-01
  4.61248130E-01  1.40206039E-01 -1.54153074E-01  1.05691451E+00  1.00000000E+00
  1.95800005E-02  1.24200003E-01  3.94714010E-01  6.27376016E-01  1.00000000E+00
  1.17600033E-03  8.96800252E-03  4.28680121E-02  1.43930040E-01  3.55630100E-01
  4.61248130E-01  1.40206039E-01 -1.54153074E-01  1.05691451E+00  1.00000000E+00
  1.95800005E-02  1.24200003E-01  3.94714010E-01  6.27376016E-01  1.00000000E+00
  1.17600033E-03  8.96800252E-03  4.28680121E-02  1.43930040E-01  3.55630100E-01
  4.61248130E-01  1.40206039E-01 -1.54153074E-01  1.05691451E+00  1.00000000E+00
  1.95800005E-02  1.24200003E-01  3.94714010E-01  6.27376016E-01  1.00000000E+00
  1.17600033E-03  8.96800252E-03  4.28680121E-02  1.43930040E-01  3.55630100E-01
  4.61248130E-01  1.40206039E-01 -1.54153074E-01  1.05691451E+00  1.00000000E+00
  1.95800005E-02  1.24200003E-01  3.94714010E-01  6.27376016E-01  1.00000000E+00
  1.17600033E-03  8.96800252E-03  4.28680121E-02  1.43930040E-01  3.55630100E-01
  4.61248130E-01  1.40206039E-01 -1.54153074E-01  1.05691451E+00  1.00000000E+00
  1.95800005E-02  1.24200003E-01  3.94714010E-01  6.27376016E-01  1.00000000E+00
  1.17600033E-03  8.96800252E-03  4.28680121E-02  1.43930040E-01  3.55630100E-01
  4.61248130E-01  1.40206039E-01 -1.54153074E-01  1.05691451E+00  1.00000000E+00
  1.95800005E-02  1.24200003E-01  3.94714010E-01  6.27376016E-01  1.00000000E+00
  1.17600033E-03  8.96800252E-03  4.28680121E-02  1.43930040E-01  3.55630100E-01
  4.61248130E-01  1.40206039E-01 -1.54153074E-01  1.05691451E+00  1.00000000E+00
  1.95800005E-02  1.24200003E-01  3.94714010E-01  6.27376016E-01  1.00000000E+00
  1.17600033E-03  8.96800252E-03  4.28680121E-02  1.43930040E-01  3.55630100E-01
  4.61248130E-01  1.40206039E-01 -1.54153074E-01  1.05691451E+00  1.00000000E+00
  1.95800005E-02  1.24200003E-01  3.94714010E-01  6.27376016E-01  1.00000000E+00
  1.17600033E-03  8.96800252E-03  4.28680121E-02  1.43930040E-01  3.55630100E-01
  4.61248130E-01  1.40206039E-01 -1.54153074E-01  1.05691451E+00  1.00000000E+00
  1.95800005E-02  1.24200003E-01  3.94714010E-01  6.27376016E-01  1.00000000E+00
  1.17600033E-03  8.96800252E-03  4.28680121E-02  1.43930040E-01  3.55630100E-01
  4.61248130E-01  1.40206039E-01 -1.54153074E-01  1.05691451E+00  1.00000000E+00
  1.95800005E-02  1.24200003E-01  3.94714010E-01  6.27376016E-01  1.00000000E+00
  1.17600033E-03  8.96800252E-03  4.28680121E-02  1.43930040E-01  3.55630100E-01
  4.61248130E-01  1.40206039E-01 -1.54153074E-01  1.05691451E+00  1.00000000E+00
  1.95800005E-02  1.24200003E-01  3.94714010E-01  6.27376016E-01  1.00000000E+00
  1.17600033E-03  8.96800252E-03  4.28680121E-02  1.43930040E-01  3.55630100E-01
  4.61248130E-01  1.40206039E-01 -1.54153074E-01  1.05691451E+00  1.00000000E+00
  1.95800005E-02  1.24200003E-01  3.94714010E-01  6.27376016E-01  1.00000000E+00
  1.17600033E-03  8.96800252E-03  4.28680121E-02  1.43930040E-01  3.55630100E-01
  4.61248130E-01  1.40206039E-01 -1.54153074E-01  1.05691451E+00  1.00000000E+00
  1.95800005E-02  1.24200003E-01  3.94714010E-01  6.27376016E-01  1.00000000E+00
  1.17600033E-03  8.96800252E-03  4.28680121E-02  1.43930040E-01  3.55630100E-01
  4.61248130E-01  1.40206039E-01 -1.54153074E-01  1.05691451E+00  1.00000000E+00
  1.95800005E-02  1.24200003E-01  3.94714010E-01  6.27376016E-01  1.00000000E+00
 -2.38270819E-01 -8.73267970E-01  1.69961158E+00 -1.39161500E+00  1.75102600E+00
  4.69464700E-01  1.00000000E+00 -2.40556312E-01  7.36409238E-01  4.88148725E-01
 -1.49749946E-01  1.07074633E+00  1.00000000E+00  4.98526499E-01  6.11110999E-01
  1.00000000E+00 -2.38270819E-01 -8.73267970E-01  1.69961158E+00 -1.39161500E+00
  1.75102600E+00  4.69464700E-01  1.00000000E+00 -2.40556312E-01  7.36409238E-01
  4.88148725E-01 -1.49749946E-01  1.07074633E+00  1.00000000E+00  4.98526499E-01
  6.11110999E-01  1.00000000E+00 -2.38270819E-01 -8.73267970E-01  1.69961158E+00
 -1.39161500E+00  1.75102600E+00  4.69464700E-01  1.00000000E+00 -2.40556312E-01
  7.36409238E-01  4.88148725E-01 -1.49749946E-01  1.07074633E+00  1.00000000E+00
  4.98526499E-01  6.11110999E-01  1.00000000E+00 -2.38270819E-01 -8.73267970E-01
  1.69961158E+00 -1.39161500E+00  1.75102600E+00  4.69464700E-01  1.00000000E+00
 -2.40556312E-01  7.36409238E-01  4.88148725E-01 -1.49749946E-01  1.07074633E+00
  1.00000000E+00  4.98526499E-01  6.11110999E-01  1.00000000E+00 -2.38270819E-01
 -8.73267970E-01  1.69961158E+00 -1.39161500E+00  1.75102600E+00  4.69464700E-01
  1.00000000E+00 -2.40556312E-01  7.36409238E-01  4.88148725E-01 -1.49749946E-01
  1.07074633E+00  1.00000000E+00  4.98526499E-01  6.11110999E-01  1.00000000E+00
 -2.38270819E-01 -8.73267970E-01  1.69961158E+00 -1.39161500E+00  1.75102600E+00
  4.69464700E-01  1.00000000E+00 -2.40556312E-01  7.36409238E-01  4.88148725E-01
 -1.49749946E-01  1.07074633E+00  1.00000000E+00  4.98526499E-01  6.11110999E-01
  1.00000000E+00 -2.38270819E-01 -8.73267970E-01  1.69961158E+00 -1.39161500E+00
  1.75102600E+00  4.69464700E-01  1.00000000E+00 -2.40556312E-01  7.36409238E-01
  4.88148725E-01 -1.49749946E-01  1.07074633E+00  1.00000000E+00  4.98526499E-01
  6.11110999E-01  1.00000000E+00 -2.38270819E-01 -8.73267970E-01  1.69961158E+00
 -1.39161500E+00  1.75102600E+00  4.69464700E-01  1.00000000E+00 -2.40556312E-01
  7.36409238E-01  4.88148725E-01 -1.49749946E-01  1.07074633E+00  1.00000000E+00
  4.98526499E-01  6.11110999E-01  1.00000000E+00 -2.38270819E-01 -8.73267970E-01
  1.69961158E+00 -1.39161500E+00  1.75102600E+00  4.69464700E-01  1.00000000E+00
 -2.40556312E-01  7.36409238E-01  4.88148725E-01 -1.49749946E-01  1.07074633E+00
  1.00000000E+00  4.98526499E-01  6.11110999E-01  1.00000000E+00 -2.38270819E-01
 -8.73267970E-01  1.69961158E+00 -1.39161500E+00  1.75102600E+00  4.69464700E-01
  1.00000000E+00 -2.40556312E-01  7.36409238E-01  4.88148725E-01 -1.49749946E-01
  1.07074633E+00  1.00000000E+00  4.98526499E-01  6.11110999E-01  1.00000000E+00
  1.18999955E-03  9.09899654E-03  4.41449832E-02  1.50463943E-01  3.56740864E-01
  4.46532830E-01  1.45602945E-01 -1.60405033E-01  1.05821522E+00  1.00000000E+00
  1.82539982E-02  1.16460989E-01  3.90177962E-01  6.37101939E-01  1.00000000E+00
  1.18999955E-03  9.09899654E-03  4.41449832E-02  1.50463943E-01  3.56740864E-01
  4.46532830E-01  1.45602945E-01 -1.60405033E-01  1.05821522E+00  1.00000000E+00
  1.82539982E-02  1.16460989E-01  3.90177962E-01  6.37101939E-01  1.00000000E+00
  1.21999969E-03  9.34199761E-03  4.54519884E-02  1.54656960E-01  3.58865908E-01
  4.38631888E-01  1.45917963E-01 -1.68366956E-01  1.06009072E+00  1.00000000E+00
  1.85389998E-02  1.15435999E-01  3.86187996E-01  6.40113993E-01  1.00000000E+00
  3.28280770E-02  2.31208542E-01  8.17239916E-01  1.00000000E+00  3.28280770E-02
  2.31208542E-01  8.17239916E-01  1.00000000E+00  3.28280770E-02  2.31208542E-01
  8.17239916E-01  1.00000000E+00  1.21999969E-03  9.34199761E-03  4.54519884E-02
  1.54656960E-01  3.58865908E-01  4.38631888E-01  1.45917963E-01 -1.68366956E-01
  1.06009072E+00  1.00000000E+00  1.85389998E-02  1.15435999E-01  3.86187996E-01
  6.40113993E-01  1.00000000E+00  3.28280770E-02  2.31208542E-01  8.17239916E-01
  1.00000000E+00  3.28280770E-02  2.31208542E-01  8.17239916E-01  1.00000000E+00
  3.28280770E-02  2.31208542E-01  8.17239916E-01  1.00000000E+00  1.21999969E-03
  9.34199761E-03  4.54519884E-02  1.54656960E-01  3.58865908E-01  4.38631888E-01
  1.45917963E-01 -1.68366956E-01  1.06009072E+00  1.00000000E+00  1.85389998E-02
  1.15435999E-01  3.86187996E-01  6.40113993E-01  1.00000000E+00  3.28280770E-02
  2.31208542E-01  8.17239916E-01  1.00000000E+00  3.28280770E-02  2.31208542E-01
  8.17239916E-01  1.00000000E+00  3.28280770E-02  2.31208542E-01  8.17239916E-01
  1.00000000E+00  1.21999969E-03  9.34199761E-03  4.54519884E-02  1.54656960E-01
  3.58865908E-01  4.38631888E-01  1.45917963E-01 -1.68366956E-01  1.06009072E+00
  1.00000000E+00  1.85389998E-02  1.15435999E-01  3.86187996E-01  6.40113993E-01
  1.00000000E+00  3.28280770E-02  2.31208542E-01  8.17239916E-01  1.00000000E+00
  3.28280770E-02  2.31208542E-01  8.17239916E-01  1.00000000E+00  3.28280770E-02
  2.31208542E-01  8.17239916E-01  1.00000000E+00  1.21999969E-03  9.34199761E-03
  4.54519884E-02  1.54656960E-01  3.58865908E-01  4.38631888E-01  1.45917963E-01
 -1.68366956E-01  1.06009072E+00  1.00000000E+00  1.85389998E-02  1.15435999E-01
  3.86187996E-01  6.40113993E-01  1.00000000E+00  3.28280770E-02  2.31208542E-01
  8.17239916E-01  1.00000000E+00  3.28280770E-02  2.31208542E-01  8.17239916E-01
  1.00000000E+00  3.28280770E-02  2.31208542E-01  8.17239916E-01  1.00000000E+00
  1.21999969E-03  9.34199761E-03  4.54519884E-02  1.54656960E-01  3.58865908E-01
  4.38631888E-01  1.45917963E-01 -1.68366956E-01  1.06009072E+00  1.00000000E+00
  1.85389998E-02  1.15435999E-01  3.86187996E-01  6.40113993E-01  1.00000000E+00
  3.28280770E-02  2.31208542E-01  8.17239916E-01  1.00000000E+00  3.28280770E-02
  2.31208542E-01  8.17239916E-01  1.00000000E+00  3.28280770E-02  2.31208542E-01
  8.17239916E-01  1.00000000E+00  1.21999969E-03  9.34199761E-03  4.54519884E-02
  1.54656960E-01  3.58865908E-01  4.38631888E-01  1.45917963E-01 -1.68366956E-01
  1.06009072E+00  1.00000000E+00  1.85389998E-02  1.15435999E-01  3.86187996E-01
  6.40113993E-01  1.00000000E+00  3.28280770E-02  2.31208542E-01  8.17239916E-01
  1.00000000E+00  3.28280770E-02  2.31208542E-01  8.17239916E-01  1.00000000E+00
  3.28280770E-02  2.31208542E-01  8.17239916E-01  1.00000000E+00  1.21999969E-03
  9.34199761E-03  4.54519884E-02  1.54656960E-01  3.58865908E-01  4.38631888E-01
  1.45917963E-01 -1.68366956E-01  1.06009072E+00  1.00000000E+00  1.85389998E-02
  1.15435999E-01  3.86187996E-01  6.40113993E-01  1.00000000E+00  3.28280770E-02
  2.31208542E-01  8.17239916E-01  1.00000000E+00  3.28280770E-02  2.31208542E-01
  8.17239916E-01  1.00000000E+00  3.28280770E-02  2.31208542E-01  8.17239916E-01
  1.00000000E+00  1.21999969E-03  9.34199761E-03  4.54519884E-02  1.54656960E-01
  3.58865908E-01  4.38631888E-01  1.45917963E-01 -1.68366956E-01  1.06009072E+00
  1.00000000E+00  1.85389998E-02  1.15435999E-01  3.86187996E-01  6.40113993E-01
  1.00000000E+00  3.28280770E-02  2.31208542E-01  8.17239916E-01  1.00000000E+00
  3.28280770E-02  2.31208542E-01  8.17239916E-01  1.00000000E+00  3.28280770E-02
  2.31208542E-01  8.17239916E-01  1.00000000E+00  1.21999969E-03  9.34199761E-03
  4.54519884E-02  1.54656960E-01  3.58865908E-01  4.38631888E-01  1.45917963E-01
 -1.68366956E-01  1.06009072E+00  1.00000000E+00  1.85389998E-02  1.15435999E-01
  3.86187996E-01  6.40113993E-01  1.00000000E+00  3.28280770E-02  2.31208542E-01
  8.17239916E-01  1.00000000E+00  3.28280770E-02  2.31208542E-01  8.17239916E-01
  1.00000000E+00  3.28280770E-02  2.31208542E-01  8.17239916E-01  1.00000000E+00
  1.21999969E-03  9.34199761E-03  4.54519884E-02  1.54656960E-01  3.58865908E-01
  4.38631888E-01  1.45917963E-01 -1.68366956E-01  1.06009072E+00  1.00000000E+00
  1.85389998E-02  1.15435999E-01  3.86187996E-01  6.40113993E-01  1.00000000E+00
  3.28280770E-02  2.31208542E-01  8.17239916E-01  1.00000000E+00  3.28280770E-02
  2.31208542E-01  8.17239916E-01  1.00000000E+00  3.28280770E-02  2.31208542E-01
  8.17239916E-01  1.00000000E+00  1.21999969E-03  9.34199761E-03  4.54519884E-02
  1.54656960E-01  3.58865908E-01  4.38631888E-01  1.45917963E-01 -1.68366956E-01
  1.06009072E+00  1.00000000E+00  1.85389998E-02  1.15435999E-01  3.86187996E-01
  6.40113993E-01  1.00000000E+00  3.28280770E-02  2.31208542E-01  8.17239916E-01
  1.00000000E+00  3.28280770E-02  2.31208542E-01  8.17239916E-01  1.00000000E+00
  3.28280770E-02  2.31208542E-01  8.17239916E-01  1.00000000E+00  1.21999969E-03
  9.34199761E-03  4.54519884E-02  1.54656960E-01  3.58865908E-01  4.38631888E-01
  1.45917963E-01 -1.68366956E-01  1.06009072E+00  1.00000000E+00  1.85389998E-02
  1.15435999E-01  3.86187996E-01  6.40113993E-01  1.00000000E+00  3.28280770E-02
  2.31208542E-01  8.17239916E-01  1.00000000E+00  3.28280770E-02  2.31208542E-01
  8.17239916E-01  1.00000000E+00  3.28280770E-02  2.31208542E-01  8.17239916E-01
  1.00000000E+00  1.21999969E-03  9.34199761E-03  4.54519884E-02  1.54656960E-01
  3.58865908E-01  4.38631888E-01  1.45917963E-01 -1.68366956E-01  1.06009072E+00
  1.00000000E+00  1.85389998E-02  1.15435999E-01  3.86187996E-01  6.40113993E-01
  1.00000000E+00  3.28280770E-02  2.31208542E-01  8.17239916E-01  1.00000000E+00
  3.28280770E-02  2.31208542E-01  8.17239916E-01  1.00000000E+00  3.28280770E-02
  2.31208542E-01  8.17239916E-01  1.00000000E+00  1.21999969E-03  9.34199761E-03
  4.54519884E-02  1.54656960E-01  3.58865908E-01  4.38631888E-01  1.45917963E-01
 -1.68366956E-01  1.06009072E+00  1.00000000E+00  1.85389998E-02  1.15435999E-01
  3.86187996E-01  6.40113993E-01  1.00000000E+00  3.28280770E-02  2.31208542E-01
  8.17239916E-01  1.00000000E+00  3.28280770E-02  2.31208542E-01  8.17239916E-01
  1.00000000E+00  3.28280770E-02  2.31208542E-01  8.17239916E-01  1.00000000E+00
  1.21999969E-03  9.34199761E-03  4.54519884E-02  1.54656960E-01  3.58865908E-01
  4.38631888E-01  1.45917963E-01 -1.68366956E-01  1.06009072E+00  1.00000000E+00
  1.85389998E-02  1.15435999E-01  3.86187996E-01  6.40113993E-01  1.00000000E+00
  3.28280770E-02  2.31208542E-01  8.17239916E-01  1.00000000E+00  3.28280770E-02
  2.31208542E-01  8.17239916E-01  1.00000000E+00  3.28280770E-02  2.31208542E-01
  8.17239916E-01  1.00000000E+00
Coordinates of each shell                  R   N=        1308
 -1.33132471E+01 -7.99653296E+00 -2.66188721E+00 -1.33132471E+01 -7.99653296E+00
 -2.66188721E+00 -1.33132471E+01 -7.99653296E+00 -2.66188721E+00 -1.33132471E+01
 -7.99653296E+00 -2.66188721E+00 -1.33132471E+01 -7.99653296E+00 -2.66188721E+00
  7.71112571E+00  9.44583200E+00  6.73232686E+00  7.71112571E+00  9.44583200E+00
  6.73232686E+00  7.71112571E+00  9.44583200E+00  6.73232686E+00  7.71112571E+00
  9.44583200E+00  6.73232686E+00  7.71112571E+00  9.44583200E+00  6.73232686E+00
 -9.87624917E+00  2.59873247E+00  4.45883893E+00 -9.87624917E+00  2.59873247E+00
  4.45883893E+00 -9.87624917E+00  2.59873247E+00  4.45883893E+00 -9.87624917E+00
  2.59873247E+00  4.45883893E+00 -9.87624917E+00  2.59873247E+00  4.45883893E+00
  1.02468680E+01 -2.80147544E+00 -4.91870208E+00  1.02468680E+01 -2.80147544E+00
 -4.91870208E+00  1.02468680E+01 -2.80147544E+00 -4.91870208E+00  1.02468680E+01
 -2.80147544E+00 -4.91870208E+00  1.02468680E+01 -2.80147544E+00 -4.91870208E+00
 -4.90049256E+00  6.94404448E-01  5.89477189E+00 -4.90049256E+00  6.94404448E-01
  5.89477189E+00 -4.90049256E+00  6.94404448E-01  5.89477189E+00 -4.90049256E+00
  6.94404448E-01  5.89477189E+00 -4.90049256E+00  6.94404448E-01  5.89477189E+00
  5.27211482E+00 -8.91546274E-01 -6.34969341E+00  5.27211482E+00 -8.91546274E-01
 -6.34969341E+00  5.27211482E+00 -8.91546274E-01 -6.34969341E+00  5.27211482E+00
 -8.91546274E-01 -6.34969341E+00  5.27211482E+00 -8.91546274E-01 -6.34969341E+00
 -7.25694135E+00 -1.70584443E+00  2.21694156E+00 -7.25694135E+00 -1.70584443E+00
  2.21694156E+00 -7.25694135E+00 -1.70584443E+00  2.21694156E+00 -7.25694135E+00
 -1.70584443E+00  2.21694156E+00 -7.25694135E+00 -1.70584443E+00  2.21694156E+00
  7.63326335E+00  1.50641981E+00 -2.67278715E+00  7.63326335E+00  1.50641981E+00
 -2.67278715E+00  7.63326335E+00  1.50641981E+00 -2.67278715E+00  7.63326335E+00
  1.50641981E+00 -2.67278715E+00  7.63326335E+00  1.50641981E+00 -2.67278715E+00
 -7.37553113E+00  2.50223928E+00 -4.54997013E-01 -7.37553113E+00  2.50223928E+00
 -4.54997013E-01 -7.37553113E+00  2.50223928E+00 -4.54997013E-01 -7.37553113E+00
  2.50223928E+00 -4.54997013E-01 -7.37553113E+00  2.50223928E+00 -4.54997013E-01
  7.74674520E+00 -2.70658285E+00 -5.15904778E-03  7.74674520E+00 -2.70658285E+00
 -5.15904778E-03  7.74674520E+00 -2.70658285E+00 -5.15904778E-03  7.74674520E+00
 -2.70658285E+00 -5.15904778E-03  7.74674520E+00 -2.70658285E+00 -5.15904778E-03
 -5.01754788E+00  4.90176628E+00  3.22099651E+00 -5.01754788E+00  4.90176628E+00
  3.22099651E+00 -5.01754788E+00  4.90176628E+00  3.22099651E+00 -5.01754788E+00
  4.90176628E+00  3.22099651E+00 -5.01754788E+00  4.90176628E+00  3.22099651E+00
  5.38733333E+00 -5.10223402E+00 -3.68218814E+00  5.38733333E+00 -5.10223402E+00
 -3.68218814E+00  5.38733333E+00 -5.10223402E+00 -3.68218814E+00  5.38733333E+00
 -5.10223402E+00 -3.68218814E+00  5.38733333E+00 -5.10223402E+00 -3.68218814E+00
 -6.92582703E-01 -1.11595316E+00  8.40971769E+00 -6.92582703E-01 -1.11595316E+00
  8.40971769E+00 -6.92582703E-01 -1.11595316E+00  8.40971769E+00 -6.92582703E-01
 -1.11595316E+00  8.40971769E+00 -6.92582703E-01 -1.11595316E+00  8.40971769E+00
  1.06905589E+00  9.29709388E-01 -8.86410630E+00  1.06905589E+00  9.29709388E-01
 -8.86410630E+00  1.06905589E+00  9.29709388E-01 -8.86410630E+00  1.06905589E+00
  9.29709388E-01 -8.86410630E+00  1.06905589E+00  9.29709388E-01 -8.86410630E+00
 -2.82904658E+00 -3.46713908E+00  3.90694631E+00 -2.82904658E+00 -3.46713908E+00
  3.90694631E+00 -2.82904658E+00 -3.46713908E+00  3.90694631E+00 -2.82904658E+00
 -3.46713908E+00  3.90694631E+00 -2.82904658E+00 -3.46713908E+00  3.90694631E+00
  3.20466750E+00  3.27097613E+00 -4.35831514E+00  3.20466750E+00  3.27097613E+00
 -4.35831514E+00  3.20466750E+00  3.27097613E+00 -4.35831514E+00  3.20466750E+00
  3.27097613E+00 -4.35831514E+00  3.20466750E+00  3.27097613E+00 -4.35831514E+00
  1.74114077E+00 -1.23226013E+00  3.76238604E+00  1.74114077E+00 -1.23226013E+00
  3.76238604E+00  1.74114077E+00 -1.23226013E+00  3.76238604E+00  1.74114077E+00
 -1.23226013E+00  3.76238604E+00  1.74114077E+00 -1.23226013E+00  3.76238604E+00
 -1.36921238E+00  1.03434918E+00 -4.21902154E+00 -1.36921238E+00  1.03434918E+00
 -4.21902154E+00 -1.36921238E+00  1.03434918E+00 -4.21902154E+00 -1.36921238E+00
  1.03434918E+00 -4.21902154E+00 -1.36921238E+00  1.03434918E+00 -4.21902154E+00
 -5.90771834E-01  3.14442116E+00  4.91591077E+00 -5.90771834E-01  3.14442116E+00
  4.91591077E+00 -5.90771834E-01  3.14442116E+00  4.91591077E+00 -5.90771834E-01
  3.14442116E+00  4.91591077E+00 -5.90771834E-01  3.14442116E+00  4.91591077E+00
  9.60870972E-01 -3.33806510E+00 -5.37541487E+00  9.60870972E-01 -3.33806510E+00
 -5.37541487E+00  9.60870972E-01 -3.33806510E+00 -5.37541487E+00  9.60870972E-01
 -3.33806510E+00 -5.37541487E+00  9.60870972E-01 -3.33806510E+00 -5.37541487E+00
 -5.86685879E+00 -6.37552775E+00  3.45152712E-01 -5.86685879E+00 -6.37552775E+00
  3.45152712E-01 -5.86685879E+00 -6.37552775E+00  3.45152712E-01 -5.86685879E+00
 -6.37552775E+00  3.45152712E-01 -5.86685879E+00 -6.37552775E+00  3.45152712E-01
  6.23595449E+00  6.17440049E+00 -7.77860501E-01  6.23595449E+00  6.17440049E+00
 -7.77860501E-01  6.23595449E+00  6.17440049E+00 -7.77860501E-01  6.23595449E+00
  6.17440049E+00 -7.77860501E-01  6.23595449E+00  6.17440049E+00 -7.77860501E-01
 -5.31111870E+00 -1.66169664E+00 -2.44364652E+00 -5.31111870E+00 -1.66169664E+00
 -2.44364652E+00 -5.31111870E+00 -1.66169664E+00 -2.44364652E+00 -5.31111870E+00
 -1.66169664E+00 -2.44364652E+00 -5.31111870E+00 -1.66169664E+00 -2.44364652E+00
  5.68492926E+00  1.45490587E+00  1.98985695E+00  5.68492926E+00  1.45490587E+00
  1.98985695E+00  5.68492926E+00  1.45490587E+00  1.98985695E+00  5.68492926E+00
  1.45490587E+00  1.98985695E+00  5.68492926E+00  1.45490587E+00  1.98985695E+00
 -1.22359006E+00 -4.24771879E+00 -8.62911405E-01 -1.22359006E+00 -4.24771879E+00
 -8.62911405E-01 -1.22359006E+00 -4.24771879E+00 -8.62911405E-01 -1.22359006E+00
 -4.24771879E+00 -8.62911405E-01 -1.22359006E+00 -4.24771879E+00 -8.62911405E-01
  1.59547688E+00  4.04170848E+00  4.07167854E-01  1.59547688E+00  4.04170848E+00
  4.07167854E-01  1.59547688E+00  4.04170848E+00  4.07167854E-01  1.59547688E+00
  4.04170848E+00  4.07167854E-01  1.59547688E+00  4.04170848E+00  4.07167854E-01
 -3.07331259E+00  7.78043733E-01  1.28957736E+00 -3.07331259E+00  7.78043733E-01
  1.28957736E+00 -3.07331259E+00  7.78043733E-01  1.28957736E+00 -3.07331259E+00
  7.78043733E-01  1.28957736E+00 -3.07331259E+00  7.78043733E-01  1.28957736E+00
  3.44827211E+00 -9.76247585E-01 -1.74323276E+00  3.44827211E+00 -9.76247585E-01
 -1.74323276E+00  3.44827211E+00 -9.76247585E-01 -1.74323276E+00  3.44827211E+00
 -9.76247585E-01 -1.74323276E+00  3.44827211E+00 -9.76247585E-01 -1.74323276E+00
 -6.12021441E+00  2.84412665E+00 -5.50984810E+00 -6.12021441E+00  2.84412665E+00
 -5.50984810E+00 -6.12021441E+00  2.84412665E+00 -5.50984810E+00 -6.12021441E+00
  2.84412665E+00 -5.50984810E+00 -6.12021441E+00  2.84412665E+00 -5.50984810E+00
  6.48372974E+00 -3.07133969E+00  5.04314792E+00  6.48372974E+00 -3.07133969E+00
  5.04314792E+00  6.48372974E+00 -3.07133969E+00  5.04314792E+00  6.48372974E+00
 -3.07133969E+00  5.04314792E+00  6.48372974E+00 -3.07133969E+00  5.04314792E+00
 -3.05898660E+00  4.95030957E+00 -1.44577286E+00 -3.05898660E+00  4.95030957E+00
 -1.44577286E+00 -3.05898660E+00  4.95030957E+00 -1.44577286E+00 -3.05898660E+00
  4.95030957E+00 -1.44577286E+00 -3.05898660E+00  4.95030957E+00 -1.44577286E+00
  3.42606406E+00 -5.15432244E+00  9.82249308E-01  3.42606406E+00 -5.15432244E+00
  9.82249308E-01  3.42606406E+00 -5.15432244E+00  9.82249308E-01  3.42606406E+00
 -5.15432244E+00  9.82249308E-01  3.42606406E+00 -5.15432244E+00  9.82249308E-01
 -9.53468877E-01  8.10480483E+00  2.52760686E+00 -9.53468877E-01  8.10480483E+00
  2.52760686E+00 -9.53468877E-01  8.10480483E+00  2.52760686E+00 -9.53468877E-01
  8.10480483E+00  2.52760686E+00 -9.53468877E-01  8.10480483E+00  2.52760686E+00
  1.31409860E+00 -8.30208839E+00 -3.01260715E+00  1.31409860E+00 -8.30208839E+00
 -3.01260715E+00  1.31409860E+00 -8.30208839E+00 -3.01260715E+00  1.31409860E+00
 -8.30208839E+00 -3.01260715E+00  1.31409860E+00 -8.30208839E+00 -3.01260715E+00
 -6.96946488E+00  1.81975336E+00  3.10614085E+00 -6.96946488E+00  1.81975336E+00
  3.10614085E+00 -6.96946488E+00  1.81975336E+00  3.10614085E+00 -6.96946488E+00
  1.81975336E+00  3.10614085E+00 -6.96946488E+00  1.81975336E+00  3.10614085E+00
 -6.96946488E+00  1.81975336E+00  3.10614085E+00 -6.96946488E+00  1.81975336E+00
  3.10614085E+00 -6.96946488E+00  1.81975336E+00  3.10614085E+00  7.34207547E+00
 -2.02055936E+00 -3.56460182E+00  7.34207547E+00 -2.02055936E+00 -3.56460182E+00
  7.34207547E+00 -2.02055936E+00 -3.56460182E+00  7.34207547E+00 -2.02055936E+00
 -3.56460182E+00  7.34207547E+00 -2.02055936E+00 -3.56460182E+00  7.34207547E+00
 -2.02055936E+00 -3.56460182E+00  7.34207547E+00 -2.02055936E+00 -3.56460182E+00
  7.34207547E+00 -2.02055936E+00 -3.56460182E+00 -1.41581302E+00 -3.94234634E-01
  5.28608922E+00 -1.41581302E+00 -3.94234634E-01  5.28608922E+00 -1.41581302E+00
 -3.94234634E-01  5.28608922E+00 -1.41581302E+00 -3.94234634E-01  5.28608922E+00
 -1.41581302E+00 -3.94234634E-01  5.28608922E+00 -1.41581302E+00 -3.94234634E-01
  5.28608922E+00 -1.41581302E+00 -3.94234634E-01  5.28608922E+00 -1.41581302E+00
 -3.94234634E-01  5.28608922E+00  1.78865037E+00  2.01750983E-01 -5.74188757E+00
  1.78865037E+00  2.01750983E-01 -5.74188757E+00  1.78865037E+00  2.01750983E-01
 -5.74188757E+00  1.78865037E+00  2.01750983E-01 -5.74188757E+00  1.78865037E+00
  2.01750983E-01 -5.74188757E+00  1.78865037E+00  2.01750983E-01 -5.74188757E+00
  1.78865037E+00  2.01750983E-01 -5.74188757E+00  1.78865037E+00  2.01750983E-01
 -5.74188757E+00 -4.40355316E+00 -3.44179975E+00  6.13907672E-01 -4.40355316E+00
 -3.44179975E+00  6.13907672E-01 -4.40355316E+00 -3.44179975E+00  6.13907672E-01
 -4.40355316E+00 -3.44179975E+00  6.13907672E-01 -4.40355316E+00 -3.44179975E+00
  6.13907672E-01 -4.40355316E+00 -3.44179975E+00  6.13907672E-01 -4.40355316E+00
 -3.44179975E+00  6.13907672E-01 -4.40355316E+00 -3.44179975E+00  6.13907672E-01
  4.78290440E+00  3.23693083E+00 -1.06638011E+00  4.78290440E+00  3.23693083E+00
 -1.06638011E+00  4.78290440E+00  3.23693083E+00 -1.06638011E+00  4.78290440E+00
  3.23693083E+00 -1.06638011E+00  4.78290440E+00  3.23693083E+00 -1.06638011E+00
  4.78290440E+00  3.23693083E+00 -1.06638011E+00  4.78290440E+00  3.23693083E+00
 -1.06638011E+00  4.78290440E+00  3.23693083E+00 -1.06638011E+00 -4.55682131E+00
  1.89236798E+00 -2.77981179E+00 -4.55682131E+00  1.89236798E+00 -2.77981179E+00
 -4.55682131E+00  1.89236798E+00 -2.77981179E+00 -4.55682131E+00  1.89236798E+00
 -2.77981179E+00 -4.55682131E+00  1.89236798E+00 -2.77981179E+00 -4.55682131E+00
  1.89236798E+00 -2.77981179E+00 -4.55682131E+00  1.89236798E+00 -2.77981179E+00
 -4.55682131E+00  1.89236798E+00 -2.77981179E+00  4.92246825E+00 -2.10136595E+00
  2.31555502E+00  4.92246825E+00 -2.10136595E+00  2.31555502E+00  4.92246825E+00
 -2.10136595E+00  2.31555502E+00  4.92246825E+00 -2.10136595E+00  2.31555502E+00
  4.92246825E+00 -2.10136595E+00  2.31555502E+00  4.92246825E+00 -2.10136595E+00
  2.31555502E+00  4.92246825E+00 -2.10136595E+00  2.31555502E+00  4.92246825E+00
 -2.10136595E+00  2.31555502E+00 -1.56370678E+00  4.93622734E+00  1.88781741E+00
 -1.56370678E+00  4.93622734E+00  1.88781741E+00 -1.56370678E+00  4.93622734E+00
  1.88781741E+00 -1.56370678E+00  4.93622734E+00  1.88781741E+00 -1.56370678E+00
  4.93622734E+00  1.88781741E+00 -1.56370678E+00  4.93622734E+00  1.88781741E+00
 -1.56370678E+00  4.93622734E+00  1.88781741E+00 -1.56370678E+00  4.93622734E+00
  1.88781741E+00  1.93347144E+00 -5.14147231E+00 -2.35815153E+00  1.93347144E+00
 -5.14147231E+00 -2.35815153E+00  1.93347144E+00 -5.14147231E+00 -2.35815153E+00
  1.93347144E+00 -5.14147231E+00 -2.35815153E+00  1.93347144E+00 -5.14147231E+00
 -2.35815153E+00  1.93347144E+00 -5.14147231E+00 -2.35815153E+00  1.93347144E+00
 -5.14147231E+00 -2.35815153E+00  1.93347144E+00 -5.14147231E+00 -2.35815153E+00
 -3.69796728E+00  1.24035992E+01 -4.43991918E+00 -3.69796728E+00  1.24035992E+01
 -4.43991918E+00 -3.69796728E+00  1.24035992E+01 -4.43991918E+00 -3.69796728E+00
  1.24035992E+01 -4.43991918E+00 -3.69796728E+00  1.24035992E+01 -4.43991918E+00
  4.99523030E+00 -1.15125063E+01  5.69210633E+00  4.99523030E+00 -1.15125063E+01
  5.69210633E+00  4.99523030E+00 -1.15125063E+01  5.69210633E+00  4.99523030E+00
 -1.15125063E+01  5.69210633E+00  4.99523030E+00 -1.15125063E+01  5.69210633E+00
  9.46384858E+00  8.55067063E+00  4.63874275E+00  9.46384858E+00  8.55067063E+00
  4.63874275E+00  9.46384858E+00  8.55067063E+00  4.63874275E+00  9.46384858E+00
  8.55067063E+00  4.63874275E+00  9.46384858E+00  8.55067063E+00  4.63874275E+00
  1.06959443E+01  1.01163352E+01  4.09657087E+00  1.06959443E+01  1.01163352E+01
  4.09657087E+00  1.05883396E+01  6.97304412E+00  5.35259246E+00  1.05883396E+01
  6.97304412E+00  5.35259246E+00  8.32502592E+00  7.94537812E+00  3.02625456E+00
  8.32502592E+00  7.94537812E+00  3.02625456E+00  5.99054898E+00  7.28938615E+00
  7.53108385E+00  5.99054898E+00  7.28938615E+00  7.53108385E+00  5.99054898E+00
  7.28938615E+00  7.53108385E+00  5.99054898E+00  7.28938615E+00  7.53108385E+00
  5.99054898E+00  7.28938615E+00  7.53108385E+00  4.87645527E+00  6.69139932E+00
  5.90136137E+00  4.87645527E+00  6.69139932E+00  5.90136137E+00  7.15826934E+00
  5.72792246E+00  8.20920641E+00  7.15826934E+00  5.72792246E+00  8.20920641E+00
  4.74925592E+00  7.96067355E+00  9.03803839E+00  4.74925592E+00  7.96067355E+00
  9.03803839E+00  6.11703400E+00  1.16349720E+01  5.77454374E+00  6.11703400E+00
  1.16349720E+01  5.77454374E+00  6.11703400E+00  1.16349720E+01  5.77454374E+00
  6.11703400E+00  1.16349720E+01  5.77454374E+00  6.11703400E+00  1.16349720E+01
  5.77454374E+00  7.37438784E+00  1.31698945E+01  5.20538846E+00  7.37438784E+00
  1.31698945E+01  5.20538846E+00  5.00536293E+00  1.09857963E+01  4.16118817E+00
  5.00536293E+00  1.09857963E+01  4.16118817E+00  4.86913635E+00  1.22604808E+01
  7.29539910E+00  4.86913635E+00  1.22604808E+01  7.29539910E+00 -1.61057615E+01
 -8.65648202E+00 -2.53036416E+00 -1.61057615E+01 -8.65648202E+00 -2.53036416E+00
 -1.61057615E+01 -8.65648202E+00 -2.53036416E+00 -1.61057615E+01 -8.65648202E+00
 -2.53036416E+00 -1.61057615E+01 -8.65648202E+00 -2.53036416E+00 -1.62914819E+01
 -1.06446950E+01 -2.00735222E+00 -1.62914819E+01 -1.06446950E+01 -2.00735222E+00
 -1.70020700E+01 -7.45737143E+00 -1.10927878E+00 -1.70020700E+01 -7.45737143E+00
 -1.10927878E+00 -1.69529503E+01 -8.32380519E+00 -4.38315370E+00 -1.69529503E+01
 -8.32380519E+00 -4.38315370E+00 -1.20952487E+01 -8.46107299E+00 -9.99836150E-02
 -1.20952487E+01 -8.46107299E+00 -9.99836150E-02 -1.20952487E+01 -8.46107299E+00
 -9.99836150E-02 -1.20952487E+01 -8.46107299E+00 -9.99836150E-02 -1.20952487E+01
 -8.46107299E+00 -9.99836150E-02 -1.23057585E+01 -1.04597116E+01  3.73984263E-01
 -1.23057585E+01 -1.04597116E+01  3.73984263E-01 -1.00966384E+01 -7.95275366E+00
 -2.05073174E-01 -1.00966384E+01 -7.95275366E+00 -2.05073174E-01 -1.30551899E+01
 -7.29164243E+00  1.30537169E+00 -1.30551899E+01 -7.29164243E+00  1.30537169E+00
 -1.30161878E+01 -5.22986619E+00 -3.37590511E+00 -1.30161878E+01 -5.22986619E+00
 -3.37590511E+00 -1.30161878E+01 -5.22986619E+00 -3.37590511E+00 -1.30161878E+01
 -5.22986619E+00 -3.37590511E+00 -1.30161878E+01 -5.22986619E+00 -3.37590511E+00
 -1.39174247E+01 -4.07165117E+00 -1.92406821E+00 -1.39174247E+01 -4.07165117E+00
 -1.92406821E+00 -1.10041057E+01 -4.78807279E+00 -3.49412260E+00 -1.10041057E+01
 -4.78807279E+00 -3.49412260E+00 -1.39240123E+01 -4.91854327E+00 -5.20353483E+00
 -1.39240123E+01 -4.91854327E+00 -5.20353483E+00  6.64942096E+00 -1.21307491E+01
  3.42605447E+00  6.64942096E+00 -1.21307491E+01  3.42605447E+00  6.64942096E+00
 -1.21307491E+01  3.42605447E+00  6.64942096E+00 -1.21307491E+01  3.42605447E+00
  6.64942096E+00 -1.21307491E+01  3.42605447E+00  7.03469265E+00 -1.03875485E+01
  2.39077557E+00  7.03469265E+00 -1.03875485E+01  2.39077557E+00  8.41266583E+00
 -1.29637970E+01  4.10294681E+00  8.41266583E+00 -1.29637970E+01  4.10294681E+00
  5.64544916E+00 -1.34701284E+01  2.21775036E+00  5.64544916E+00 -1.34701284E+01
  2.21775036E+00  2.50315208E+00 -1.04029234E+01  4.78714294E+00  2.50315208E+00
 -1.04029234E+01  4.78714294E+00  2.50315208E+00 -1.04029234E+01  4.78714294E+00
  2.50315208E+00 -1.04029234E+01  4.78714294E+00  2.50315208E+00 -1.04029234E+01
  4.78714294E+00  1.35855441E+00 -9.92674641E+00  6.43877869E+00  1.35855441E+00
 -9.92674641E+00  6.43877869E+00  2.89331815E+00 -8.71173754E+00  3.66815484E+00
  2.89331815E+00 -8.71173754E+00  3.66815484E+00  1.53547058E+00 -1.18164404E+01
  3.63399426E+00  1.53547058E+00 -1.18164404E+01  3.63399426E+00  6.34064915E+00
 -9.60215191E+00  7.36513567E+00  6.34064915E+00 -9.60215191E+00  7.36513567E+00
  6.34064915E+00 -9.60215191E+00  7.36513567E+00  6.34064915E+00 -9.60215191E+00
  7.36513567E+00  6.34064915E+00 -9.60215191E+00  7.36513567E+00  8.15106347E+00
 -1.04011092E+01  7.95392141E+00  8.15106347E+00 -1.04011092E+01  7.95392141E+00
  6.63748166E+00 -7.86478118E+00  6.29103045E+00  6.63748166E+00 -7.86478118E+00
  6.29103045E+00  5.15822484E+00 -9.22201650E+00  9.01444705E+00  5.15822484E+00
 -9.22201650E+00  9.01444705E+00 -2.46554647E+00  1.00334423E+01 -5.50145016E+00
 -2.46554647E+00  1.00334423E+01 -5.50145016E+00 -2.46554647E+00  1.00334423E+01
 -5.50145016E+00 -2.46554647E+00  1.00334423E+01 -5.50145016E+00 -2.46554647E+00
  1.00334423E+01 -5.50145016E+00 -2.61511640E+00  8.52091874E+00 -4.10342510E+00
 -2.61511640E+00  8.52091874E+00 -4.10342510E+00 -3.45124462E+00  9.50390513E+00
 -7.23709746E+00 -3.45124462E+00  9.50390513E+00 -7.23709746E+00 -4.83790686E-01
  1.04480501E+01 -5.90727262E+00 -4.83790686E-01  1.04480501E+01 -5.90727262E+00
 -6.44318753E+00  1.18463265E+01 -3.80075712E+00 -6.44318753E+00  1.18463265E+01
 -3.80075712E+00 -6.44318753E+00  1.18463265E+01 -3.80075712E+00 -6.44318753E+00
  1.18463265E+01 -3.80075712E+00 -6.44318753E+00  1.18463265E+01 -3.80075712E+00
 -7.40815350E+00  1.12230816E+01 -5.51601239E+00 -7.40815350E+00  1.12230816E+01
 -5.51601239E+00 -6.50060497E+00  1.03602062E+01 -2.37017586E+00 -6.50060497E+00
  1.03602062E+01 -2.37017586E+00 -7.31759405E+00  1.35697076E+01 -3.07509473E+00
 -7.31759405E+00  1.35697076E+01 -3.07509473E+00 -3.57768622E+00  1.45067642E+01
 -6.39283019E+00 -3.57768622E+00  1.45067642E+01 -6.39283019E+00 -3.57768622E+00
  1.45067642E+01 -6.39283019E+00 -3.57768622E+00  1.45067642E+01 -6.39283019E+00
 -3.57768622E+00  1.45067642E+01 -6.39283019E+00 -4.60388687E+00  1.39033425E+01
 -8.07918021E+00 -4.60388687E+00  1.39033425E+01 -8.07918021E+00 -4.44539555E+00
  1.62015858E+01 -5.59577206E+00 -4.44539555E+00  1.62015858E+01 -5.59577206E+00
 -1.59820944E+00  1.48674146E+01 -6.85390636E+00 -1.59820944E+00  1.48674146E+01
 -6.85390636E+00 -1.20347302E+01 -9.63721018E+00 -4.64352584E+00 -1.20347302E+01
 -9.63721018E+00 -4.64352584E+00 -1.20347302E+01 -9.63721018E+00 -4.64352584E+00
 -1.20347302E+01 -9.63721018E+00 -4.64352584E+00 -1.20347302E+01 -9.63721018E+00
 -4.64352584E+00 -1.29210685E+01 -9.27687910E+00 -6.47269380E+00 -1.29210685E+01
 -9.27687910E+00 -6.47269380E+00 -1.00302524E+01 -9.14992728E+00 -4.71341169E+00
 -1.00302524E+01 -9.14992728E+00 -4.71341169E+00 -1.22689429E+01 -1.16186938E+01
 -4.11412662E+00 -1.22689429E+01 -1.16186938E+01 -4.11412662E+00  9.26881939E+00
  1.03111357E+01  8.98500512E+00  9.26881939E+00  1.03111357E+01  8.98500512E+00
  9.26881939E+00  1.03111357E+01  8.98500512E+00  9.26881939E+00  1.03111357E+01
  8.98500512E+00  9.26881939E+00  1.03111357E+01  8.98500512E+00  1.04051722E+01
  8.72278878E+00  9.65311212E+00  1.04051722E+01  8.72278878E+00  9.65311212E+00
  1.04917122E+01  1.18622607E+01  8.38504353E+00  1.04917122E+01  1.18622607E+01
  8.38504353E+00  7.98611109E+00  1.09463785E+01  1.04723405E+01  7.98611109E+00
  1.09463785E+01  1.04723405E+01 -2.30881449E+00  1.32230298E+01 -2.06210137E+00
 -2.30881449E+00  1.32230298E+01 -2.06210137E+00 -2.30881449E+00  1.32230298E+01
 -2.06210137E+00 -2.30881449E+00  1.32230298E+01 -2.06210137E+00 -2.30881449E+00
  1.32230298E+01 -2.06210137E+00 -3.24498860E+00  1.48949782E+01 -1.29309622E+00
 -3.24498860E+00  1.48949782E+01 -1.29309622E+00 -2.35911899E+00  1.16782769E+01
 -6.93597613E-01 -2.35911899E+00  1.16782769E+01 -6.93597613E-01 -3.54592012E-01
  1.36653995E+01 -2.56141803E+00 -3.54592012E-01  1.36653995E+01 -2.56141803E+00
  4.49243088E+00 -1.39100113E+01  7.19132244E+00  4.49243088E+00 -1.39100113E+01
  7.19132244E+00  4.49243088E+00 -1.39100113E+01  7.19132244E+00  4.49243088E+00
 -1.39100113E+01  7.19132244E+00  4.49243088E+00 -1.39100113E+01  7.19132244E+00
  6.29505197E+00 -1.46681467E+01  7.85252438E+00  6.29505197E+00 -1.46681467E+01
  7.85252438E+00  3.28254506E+00 -1.34444300E+01  8.79761421E+00  3.28254506E+00
 -1.34444300E+01  8.79761421E+00  3.55159105E+00 -1.52753913E+01  5.96184583E+00
  3.55159105E+00 -1.52753913E+01  5.96184583E+00
Constraint Structure                       R   N=         330
 -1.33132471E+01 -7.99653296E+00 -2.66188721E+00  7.71112571E+00  9.44583200E+00
  6.73232686E+00 -9.87624917E+00  2.59873247E+00  4.45883893E+00  1.02468680E+01
 -2.80147544E+00 -4.91870208E+00 -4.90049256E+00  6.94404448E-01  5.89477189E+00
  5.27211482E+00 -8.91546274E-01 -6.34969341E+00 -7.25694135E+00 -1.70584443E+00
  2.21694156E+00  7.63326335E+00  1.50641981E+00 -2.67278715E+00 -7.37553113E+00
  2.50223928E+00 -4.54997013E-01  7.74674520E+00 -2.70658285E+00 -5.15904778E-03
 -5.01754788E+00  4.90176628E+00  3.22099651E+00  5.38733333E+00 -5.10223402E+00
 -3.68218814E+00 -6.92582703E-01 -1.11595316E+00  8.40971769E+00  1.06905589E+00
  9.29709388E-01 -8.86410630E+00 -2.82904658E+00 -3.46713908E+00  3.90694631E+00
  3.20466750E+00  3.27097613E+00 -4.35831514E+00  1.74114077E+00 -1.23226013E+00
  3.76238604E+00 -1.36921238E+00  1.03434918E+00 -4.21902154E+00 -5.90771834E-01
  3.14442116E+00  4.91591077E+00  9.60870972E-01 -3.33806510E+00 -5.37541487E+00
 -5.86685879E+00 -6.37552775E+00  3.45152712E-01  6.23595449E+00  6.17440049E+00
 -7.77860501E-01 -5.31111870E+00 -1.66169664E+00 -2.44364652E+00  5.68492926E+00
  1.45490587E+00  1.98985695E+00 -1.22359006E+00 -4.24771879E+00 -8.62911405E-01
  1.59547688E+00  4.04170848E+00  4.07167854E-01 -3.07331259E+00  7.78043733E-01
  1.28957736E+00  3.44827211E+00 -9.76247585E-01 -1.74323276E+00 -6.12021441E+00
  2.84412665E+00 -5.50984810E+00  6.48372974E+00 -3.07133969E+00  5.04314792E+00
 -3.05898660E+00  4.95030957E+00 -1.44577286E+00  3.42606406E+00 -5.15432244E+00
  9.82249308E-01 -9.53468877E-01  8.10480483E+00  2.52760686E+00  1.31409860E+00
 -8.30208839E+00 -3.01260715E+00 -6.96946488E+00  1.81975336E+00  3.10614085E+00
  7.34207547E+00 -2.02055936E+00 -3.56460182E+00 -1.41581302E+00 -3.94234634E-01
  5.28608922E+00  1.78865037E+00  2.01750983E-01 -5.74188757E+00 -4.40355316E+00
 -3.44179975E+00  6.13907672E-01  4.78290440E+00  3.23693083E+00 -1.06638011E+00
 -4.55682131E+00  1.89236798E+00 -2.77981179E+00  4.92246825E+00 -2.10136595E+00
  2.31555502E+00 -1.56370678E+00  4.93622734E+00  1.88781741E+00  1.93347144E+00
 -5.14147231E+00 -2.35815153E+00 -3.69796728E+00  1.24035992E+01 -4.43991918E+00
  4.99523030E+00 -1.15125063E+01  5.69210633E+00  9.46384858E+00  8.55067063E+00
  4.63874275E+00  1.06959443E+01  1.01163352E+01  4.09657087E+00  1.05883396E+01
  6.97304412E+00  5.35259246E+00  8.32502592E+00  7.94537812E+00  3.02625456E+00
  5.99054898E+00  7.28938615E+00  7.53108385E+00  4.87645527E+00  6.69139932E+00
  5.90136137E+00  7.15826934E+00  5.72792246E+00  8.20920641E+00  4.74925592E+00
  7.96067355E+00  9.03803839E+00  6.11703400E+00  1.16349720E+01  5.77454374E+00
  7.37438784E+00  1.31698945E+01  5.20538846E+00  5.00536293E+00  1.09857963E+01
  4.16118817E+00  4.86913635E+00  1.22604808E+01  7.29539910E+00 -1.61057615E+01
 -8.65648202E+00 -2.53036416E+00 -1.62914819E+01 -1.06446950E+01 -2.00735222E+00
 -1.70020700E+01 -7.45737143E+00 -1.10927878E+00 -1.69529503E+01 -8.32380519E+00
 -4.38315370E+00 -1.20952487E+01 -8.46107299E+00 -9.99836150E-02 -1.23057585E+01
 -1.04597116E+01  3.73984263E-01 -1.00966384E+01 -7.95275366E+00 -2.05073174E-01
 -1.30551899E+01 -7.29164243E+00  1.30537169E+00 -1.30161878E+01 -5.22986619E+00
 -3.37590511E+00 -1.39174247E+01 -4.07165117E+00 -1.92406821E+00 -1.10041057E+01
 -4.78807279E+00 -3.49412260E+00 -1.39240123E+01 -4.91854327E+00 -5.20353483E+00
  6.64942096E+00 -1.21307491E+01  3.42605447E+00  7.03469265E+00 -1.03875485E+01
  2.39077557E+00  8.41266583E+00 -1.29637970E+01  4.10294681E+00  5.64544916E+00
 -1.34701284E+01  2.21775036E+00  2.50315208E+00 -1.04029234E+01  4.78714294E+00
  1.35855441E+00 -9.92674641E+00  6.43877869E+00  2.89331815E+00 -8.71173754E+00
  3.66815484E+00  1.53547058E+00 -1.18164404E+01  3.63399426E+00  6.34064915E+00
 -9.60215191E+00  7.36513567E+00  8.15106347E+00 -1.04011092E+01  7.95392141E+00
  6.63748166E+00 -7.86478118E+00  6.29103045E+00  5.15822484E+00 -9.22201650E+00
  9.01444705E+00 -2.46554647E+00  1.00334423E+01 -5.50145016E+00 -2.61511640E+00
  8.52091874E+00 -4.10342510E+00 -3.45124462E+00  9.50390513E+00 -7.23709746E+00
 -4.83790686E-01  1.04480501E+01 -5.90727262E+00 -6.44318753E+00  1.18463265E+01
 -3.80075712E+00 -7.40815350E+00  1.12230816E+01 -5.51601239E+00 -6.50060497E+00
  1.03602062E+01 -2.37017586E+00 -7.31759405E+00  1.35697076E+01 -3.07509473E+00
 -3.57768622E+00  1.45067642E+01 -6.39283019E+00 -4.60388687E+00  1.39033425E+01
 -8.07918021E+00 -4.44539555E+00  1.62015858E+01 -5.59577206E+00 -1.59820944E+00
  1.48674146E+01 -6.85390636E+00 -1.20347302E+01 -9.63721018E+00 -4.64352584E+00
 -1.29210685E+01 -9.27687910E+00 -6.47269380E+00 -1.00302524E+01 -9.14992728E+00
 -4.71341169E+00 -1.22689429E+01 -1.16186938E+01 -4.11412662E+00  9.26881939E+00
  1.03111357E+01  8.98500512E+00  1.04051722E+01  8.72278878E+00  9.65311212E+00
  1.04917122E+01  1.18622607E+01  8.38504353E+00  7.98611109E+00  1.09463785E+01
  1.04723405E+01 -2.30881449E+00  1.32230298E+01 -2.06210137E+00 -3.24498860E+00
  1.48949782E+01 -1.29309622E+00 -2.35911899E+00  1.16782769E+01 -6.93597613E-01
 -3.54592012E-01  1.36653995E+01 -2.56141803E+00  4.49243088E+00 -1.39100113E+01
  7.19132244E+00  6.29505197E+00 -1.46681467E+01  7.85252438E+00  3.28254506E+00
 -1.34444300E+01  8.79761421E+00  3.55159105E+00 -1.52753913E+01  5.96184583E+00
Num ILSW                                   I              100
ILSW                                       I   N=         100
           1           0           0           0           2           0
           0           0           0           0         402          -1
           5           0           0           0           2           0
           0           0           1           0           1           0
           1           0           0           0           0           0
           0           0      100000        8193          -1           0
           0           0           0           0           0           0
           0           0           0           1           0           0
           0 -2000000000           1           0           0           0
           0           0           4          41           0           0
           0           0           5           0           0           0
           0           0           0           0           0           1
           0           0           0           0           0           0
           0           0           0           0           0           0
           0           0           0           0           0           0
           0           0           0           0           0           0
           0           0           0           0
Num RLSW                                   I               41
RLSW                                       R   N=          41
  8.00000000E-01  7.20000000E-01  1.00000000E+00  8.10000000E-01  2.00000000E-01
  0.00000000E+00  0.00000000E+00  1.00000000E+00  0.00000000E+00  0.00000000E+00
  0.00000000E+00  0.00000000E+00  1.00000000E+00  0.00000000E+00  0.00000000E+00
  0.00000000E+00  0.00000000E+00  1.00000000E+00  0.00000000E+00  0.00000000E+00
  0.00000000E+00  0.00000000E+00  1.00000000E+00  0.00000000E+00  0.00000000E+00
  0.00000000E+00  0.00000000E+00  1.00000000E+00  0.00000000E+00  0.00000000E+00
  0.00000000E+00  0.00000000E+00  1.00000000E+00  0.00000000E+00  0.00000000E+00
  0.00000000E+00  0.00000000E+00  0.00000000E+00  1.00000000E+00  1.00000000E+00
  0.00000000E+00
ECP-MxAtEC                                 I           250000
ECP-MaxLECP                                I               10
ECP-MaxAtL                                 I          2250000
ECP-MxTECP                                 I         11250000
ECP-LenNCZ                                 I               28
ECP-KFirst                                 I   N=        1100
           0           0           0           0           0           0
           0           0           0           0           0           0
           0           0           0           0           0           0
           0           0           0           0           0           0
           0           0           0           0           0           0
           0           0           0           0           1           1
           1           1           1           1           1           1
           1           1           0           0           0           0
           0           0           0           0           0           0
           0           0           0           0           0           0
           0           0           0           0           0           0
           0           0           0           0           0           0
           0           0           0           0           0           0
           0           0           0           0           0           0
           0           0           0           0           0           0
           0           0           0           0           0           0
           0           0           0           0           0           0
           0           0           0           0           0           0
           0           0           0           0           0           0
           0           0           0           0           0           0
           0           0           0           0           0           0
           0           0           0           0           0           0
           0           0           0           0           0           0
           0           0           0           0           0           0
           7           7           7           7           7           7
           7           7           7           7           0           0
           0           0           0           0           0           0
           0           0           0           0           0           0
           0           0           0           0           0           0
           0           0           0           0           0           0
           0           0           0           0           0           0
           0           0           0           0           0           0
           0           0           0           0           0           0
           0           0           0           0           0           0
           0           0           0           0           0           0
           0           0           0           0           0           0
           0           0           0           0           0           0
           0           0           0           0           0           0
           0           0           0           0           0           0
           0           0           0           0           0           0
           0           0           0           0           0           0
           0           0           0           0           0           0
           0           0          14          14          14          14
          14          14          14          14          14          14
           0           0           0           0           0           0
           0           0           0           0           0           0
           0           0           0           0           0           0
           0           0           0           0           0           0
           0           0           0           0           0           0
           0           0           0           0           0           0
           0           0           0           0           0           0
           0           0           0           0           0           0
           0           0           0           0           0           0
           0           0           0           0           0           0
           0           0           0           0           0           0
           0           0           0           0           0           0
           0           0           0           0           0           0
           0           0           0           0           0           0
           0           0           0           0           0           0
           0           0           0           0           0           0
           0           0           0           0          19          19
          19          19          19          19          19          19
          19          19           0           0           0           0
           0           0           0           0           0           0
           0           0           0           0           0           0
           0           0           0           0           0           0
           0           0           0           0           0           0
           0           0           0           0           0           0
           0           0           0           0           0           0
           0           0           0           0           0           0
           0           0           0           0           0           0
           0           0           0           0           0           0
           0           0           0           0           0           0
           0           0           0           0           0           0
           0           0           0           0           0           0
           0           0           0           0           0           0
           0           0           0           0           0           0
           0           0           0           0           0           0
           0           0           0           0           0           0
          24          24          24          24          24          24
          24          24          24          24           0           0
           0           0           0           0           0           0
           0           0           0           0           0           0
           0           0           0           0           0           0
           0           0           0           0           0           0
           0           0           0           0           0           0
           0           0           0           0           0           0
           0           0           0           0           0           0
           0           0           0           0           0           0
           0           0           0           0           0           0
           0           0           0           0           0           0
           0           0           0           0           0           0
           0           0           0           0           0           0
           0           0           0           0           0           0
           0           0           0           0           0           0
           0           0           0           0           0           0
           0           0           0           0           0           0
           0           0           0           0           0           0
           0           0           0           0           0           0
           0           0           0           0           0           0
           0           0           0           0           0           0
           0           0           0           0           0           0
           0           0           0           0           0           0
           0           0           0           0           0           0
           0           0           0           0           0           0
           0           0           0           0           0           0
           0           0           0           0           0           0
           0           0           0           0           0           0
           0           0           0           0           0           0
           0           0           0           0           0           0
           0           0           0           0           0           0
           0           0           0           0           0           0
           0           0           0           0           0           0
           0           0           0           0           0           0
           0           0           0           0           0           0
           0           0           0           0           0           0
           0           0           0           0           0           0
           0           0           0           0           0           0
           0           0           0           0           0           0
           0           0           0           0           0           0
           0           0           0           0           0           0
           0           0           0           0           0           0
           0           0           0           0           0           0
           0           0           0           0           0           0
           0           0           0           0           0           0
           0           0           0           0           0           0
           0           0           0           0           0           0
           0           0           0           0           0           0
           0           0           0           0           0           0
           0           0           0           0           0           0
           0           0           0           0           0           0
           0           0           0           0           0           0
           0           0           0           0           0           0
           0           0           0           0           0           0
           0           0           0           0           0           0
           0           0           0           0           0           0
           0           0           0           0           0           0
           0           0           0           0           0           0
           0           0           0           0           0           0
           0           0           0           0           0           0
           0           0           0           0           0           0
           0           0           0           0           0           0
           0           0           0           0           0           0
           0           0           0           0           0           0
           0           0           0           0           0           0
           0           0           0           0           0           0
           0           0           0           0           0           0
           0           0           0           0           0           0
           0           0           0           0           0           0
           0           0           0           0           0           0
           0           0           0           0           0           0
           0           0           0           0           0           0
           0           0           0           0           0           0
           0           0           0           0           0           0
           0           0           0           0           0           0
           0           0           0           0           0           0
           0           0           0           0           0           0
           0           0           0           0           0           0
           0           0           0           0           0           0
           0           0           0           0           0           0
           0           0           0           0           0           0
           0           0           0           0           0           0
           0           0           0           0           0           0
           0           0           0           0           0           0
           0           0           0           0           0           0
           0           0           0           0           0           0
           0           0           0           0           0           0
           0           0           0           0           0           0
           0           0           0           0           0           0
           0           0           0           0           0           0
           0           0           0           0           0           0
           0           0           0           0           0           0
           0           0           0           0           0           0
           0           0           0           0           0           0
           0           0           0           0           0           0
           0           0           0           0           0           0
           0           0           0           0           0           0
           0           0           0           0           0           0
           0           0           0           0           0           0
           0           0           0           0           0           0
           0           0           0           0           0           0
           0           0           0           0           0           0
           0           0           0           0           0           0
           0           0
ECP-KLast                                  I   N=        1100
           0           0           0           0           0           0
           0           0           0           0           0           0
           0           0           0           0           0           0
           0           0           0           0           0           0
           0           0           0           0           0           0
           0           0           0           0           6           6
           6           6           6           6           6           6
           6           6           0           0           0           0
           0           0           0           0           0           0
           0           0           0           0           0           0
           0           0           0           0           0           0
           0           0           0           0           0           0
           0           0           0           0           0           0
           0           0           0           0           0           0
           0           0           0           0           0           0
           0           0           0           0           0           0
           0           0           0           0           0           0
           0           0           0           0           0           0
           0           0           0           0           0           0
           0           0           0           0           0           0
           0           0           0           0           0           0
           0           0           0           0           0           0
           0           0           0           0           0           0
           0           0           0           0           0           0
          13          13          13          13          13          13
          13          13          13          13           0           0
           0           0           0           0           0           0
           0           0           0           0           0           0
           0           0           0           0           0           0
           0           0           0           0           0           0
           0           0           0           0           0           0
           0           0           0           0           0           0
           0           0           0           0           0           0
           0           0           0           0           0           0
           0           0           0           0           0           0
           0           0           0           0           0           0
           0           0           0           0           0           0
           0           0           0           0           0           0
           0           0           0           0           0           0
           0           0           0           0           0           0
           0           0           0           0           0           0
           0           0           0           0           0           0
           0           0          18          18          18          18
          18          18          18          18          18          18
           0           0           0           0           0           0
           0           0           0           0           0           0
           0           0           0           0           0           0
           0           0           0           0           0           0
           0           0           0           0           0           0
           0           0           0           0           0           0
           0           0           0           0           0           0
           0           0           0           0           0           0
           0           0           0           0           0           0
           0           0           0           0           0           0
           0           0           0           0           0           0
           0           0           0           0           0           0
           0           0           0           0           0           0
           0           0           0           0           0           0
           0           0           0           0           0           0
           0           0           0           0           0           0
           0           0           0           0          23          23
          23          23          23          23          23          23
          23          23           0           0           0           0
           0           0           0           0           0           0
           0           0           0           0           0           0
           0           0           0           0           0           0
           0           0           0           0           0           0
           0           0           0           0           0           0
           0           0           0           0           0           0
           0           0           0           0           0           0
           0           0           0           0           0           0
           0           0           0           0           0           0
           0           0           0           0           0           0
           0           0           0           0           0           0
           0           0           0           0           0           0
           0           0           0           0           0           0
           0           0           0           0           0           0
           0           0           0           0           0           0
           0           0           0           0           0           0
          28          28          28          28          28          28
          28          28          28          28           0           0
           0           0           0           0           0           0
           0           0           0           0           0           0
           0           0           0           0           0           0
           0           0           0           0           0           0
           0           0           0           0           0           0
           0           0           0           0           0           0
           0           0           0           0           0           0
           0           0           0           0           0           0
           0           0           0           0           0           0
           0           0           0           0           0           0
           0           0           0           0           0           0
           0           0           0           0           0           0
           0           0           0           0           0           0
           0           0           0           0           0           0
           0           0           0           0           0           0
           0           0           0           0           0           0
           0           0           0           0           0           0
           0           0           0           0           0           0
           0           0           0           0           0           0
           0           0           0           0           0           0
           0           0           0           0           0           0
           0           0           0           0           0           0
           0           0           0           0           0           0
           0           0           0           0           0           0
           0           0           0           0           0           0
           0           0           0           0           0           0
           0           0           0           0           0           0
           0           0           0           0           0           0
           0           0           0           0           0           0
           0           0           0           0           0           0
           0           0           0           0           0           0
           0           0           0           0           0           0
           0           0           0           0           0           0
           0           0           0           0           0           0
           0           0           0           0           0           0
           0           0           0           0           0           0
           0           0           0           0           0           0
           0           0           0           0           0           0
           0           0           0           0           0           0
           0           0           0           0           0           0
           0           0           0           0           0           0
           0           0           0           0           0           0
           0           0           0           0           0           0
           0           0           0           0           0           0
           0           0           0           0           0           0
           0           0           0           0           0           0
           0           0           0           0           0           0
           0           0           0           0           0           0
           0           0           0           0           0           0
           0           0           0           0           0           0
           0           0           0           0           0           0
           0           0           0           0           0           0
           0           0           0           0           0           0
           0           0           0           0           0           0
           0           0           0           0           0           0
           0           0           0           0           0           0
           0           0           0           0           0           0
           0           0           0           0           0           0
           0           0           0           0           0           0
           0           0           0           0           0           0
           0           0           0           0           0           0
           0           0           0           0           0           0
           0           0           0           0           0           0
           0           0           0           0           0           0
           0           0           0           0           0           0
           0           0           0           0           0           0
           0           0           0           0           0           0
           0           0           0           0           0           0
           0           0           0           0           0           0
           0           0           0           0           0           0
           0           0           0           0           0           0
           0           0           0           0           0           0
           0           0           0           0           0           0
           0           0           0           0           0           0
           0           0           0           0           0           0
           0           0           0           0           0           0
           0           0           0           0           0           0
           0           0           0           0           0           0
           0           0           0           0           0           0
           0           0           0           0           0           0
           0           0           0           0           0           0
           0           0           0           0           0           0
           0           0           0           0           0           0
           0           0           0           0           0           0
           0           0           0           0           0           0
           0           0           0           0           0           0
           0           0           0           0           0           0
           0           0           0           0           0           0
           0           0           0           0           0           0
           0           0           0           0           0           0
           0           0           0           0           0           0
           0           0           0           0           0           0
           0           0           0           0           0           0
           0           0           0           0           0           0
           0           0           0           0           0           0
           0           0           0           0           0           0
           0           0           0           0           0           0
           0           0           0           0           0           0
           0           0           0           0           0           0
           0           0           0           0           0           0
           0           0           0           0           0           0
           0           0           0           0           0           0
           0           0
ECP-LMax                                   I   N=         110
           0           0           0           0           0           0
           0           0           0           0           0           0
           0           0           0           0           0           0
           0           0           0           0           0           0
           0           0           0           0           0           0
           0           0           0           0           4           4
           4           4           4           4           4           4
           4           4           0           0           0           0
           0           0           0           0           0           0
           0           0           0           0           0           0
           0           0           0           0           0           0
           0           0           0           0           0           0
           0           0           0           0           0           0
           0           0           0           0           0           0
           0           0           0           0           0           0
           0           0           0           0           0           0
           0           0           0           0           0           0
           0           0           0           0           0           0
           0           0
ECP-LPSkip                                 I   N=         110
           1           1           1           1           1           1
           1           1           1           1           1           1
           1           1           1           1           1           1
           1           1           1           1           1           1
           1           1           1           1           1           1
           1           1           1           1           0           0
           0           0           0           0           0           0
           0           0           1           1           1           1
           1           1           1           1           1           1
           1           1           1           1           1           1
           1           1           1           1           1           1
           1           1           1           1           1           1
           1           1           1           1           1           1
           1           1           1           1           1           1
           1           1           1           1           1           1
           1           1           1           1           1           1
           1           1           1           1           1           1
           1           1           1           1           1           1
           1           1
ECP-RNFroz                                 R   N=         110
  0.00000000E+00  0.00000000E+00  0.00000000E+00  0.00000000E+00  0.00000000E+00
  0.00000000E+00  0.00000000E+00  0.00000000E+00  0.00000000E+00  0.00000000E+00
  0.00000000E+00  0.00000000E+00  0.00000000E+00  0.00000000E+00  0.00000000E+00
  0.00000000E+00  0.00000000E+00  0.00000000E+00  0.00000000E+00  0.00000000E+00
  0.00000000E+00  0.00000000E+00  0.00000000E+00  0.00000000E+00  0.00000000E+00
  0.00000000E+00  0.00000000E+00  0.00000000E+00  0.00000000E+00  0.00000000E+00
  0.00000000E+00  0.00000000E+00  0.00000000E+00  0.00000000E+00  6.00000000E+01
  6.00000000E+01  6.00000000E+01  6.00000000E+01  6.00000000E+01  6.00000000E+01
  6.00000000E+01  6.00000000E+01  6.00000000E+01  6.00000000E+01  0.00000000E+00
  0.00000000E+00  0.00000000E+00  0.00000000E+00  0.00000000E+00  0.00000000E+00
  0.00000000E+00  0.00000000E+00  0.00000000E+00  0.00000000E+00  0.00000000E+00
  0.00000000E+00  0.00000000E+00  0.00000000E+00  0.00000000E+00  0.00000000E+00
  0.00000000E+00  0.00000000E+00  0.00000000E+00  0.00000000E+00  0.00000000E+00
  0.00000000E+00  0.00000000E+00  0.00000000E+00  0.00000000E+00  0.00000000E+00
  0.00000000E+00  0.00000000E+00  0.00000000E+00  0.00000000E+00  0.00000000E+00
  0.00000000E+00  0.00000000E+00  0.00000000E+00  0.00000000E+00  0.00000000E+00
  0.00000000E+00  0.00000000E+00  0.00000000E+00  0.00000000E+00  0.00000000E+00
  0.00000000E+00  0.00000000E+00  0.00000000E+00  0.00000000E+00  0.00000000E+00
  0.00000000E+00  0.00000000E+00  0.00000000E+00  0.00000000E+00  0.00000000E+00
  0.00000000E+00  0.00000000E+00  0.00000000E+00  0.00000000E+00  0.00000000E+00
  0.00000000E+00  0.00000000E+00  0.00000000E+00  0.00000000E+00  0.00000000E+00
  0.00000000E+00  0.00000000E+00  0.00000000E+00  0.00000000E+00  0.00000000E+00
ECP-NLP                                    I   N=          28
           1           2           2           2           2           2
           0           1           2           2           2           2
           2           0           1           2           2           2
           0           1           2           2           2           0
           1           2           2           2
ECP-CLP1                                   R   N=          28
 -6.00000000E+01 -6.64198792E+02 -2.38614365E+02 -8.84192407E+01 -2.06062326E+01
 -9.28379200E-01  3.00000000E+00  3.91192967E+01  1.18096930E+03  7.28956421E+02
  2.93559114E+02  5.62673149E+02 -4.57380719E+02  2.00000000E+00  6.38948393E+01
  2.05890184E+02  3.12142715E+02 -2.31396128E+02  3.00000000E+00  5.53315256E+01
  2.67197665E+02  1.46848558E+02  4.41055243E+01  4.00000000E+00  5.03065523E+01
  1.90736310E+02  9.17605552E+01  8.42473120E+00
ECP-CLP2                                   R   N=          28
  0.00000000E+00  0.00000000E+00  0.00000000E+00  0.00000000E+00  0.00000000E+00
  0.00000000E+00  0.00000000E+00  0.00000000E+00  0.00000000E+00  0.00000000E+00
  0.00000000E+00  0.00000000E+00  0.00000000E+00  0.00000000E+00  0.00000000E+00
  0.00000000E+00  0.00000000E+00  0.00000000E+00  0.00000000E+00  0.00000000E+00
  0.00000000E+00  0.00000000E+00  0.00000000E+00  0.00000000E+00  0.00000000E+00
  0.00000000E+00  0.00000000E+00  0.00000000E+00
ECP-ZLP                                    R   N=          28
  8.39448912E+02  1.92853248E+02  4.86651974E+01  1.29221727E+01  4.57488900E+00
  1.26817960E+00  3.13426752E+02  6.99315546E+02  2.59892374E+02  8.54999980E+01
  2.27635925E+01  4.07643170E+00  3.88271620E+00  2.24392642E+02  6.16736931E+01
  1.91469043E+01  3.55657100E+00  3.32632100E+00  1.61527896E+02  7.55814607E+01
  3.89115852E+01  1.25426271E+01  3.46151870E+00  9.12102727E+01  4.54152756E+01
  2.20452967E+01  6.98104130E+00  1.83804800E+00
MxBond                                     I                5
NBond                                      I   N=         110
           4           4           1           1           2           2
           2           2           2           2           2           2
           1           1           2           2           2           2
           2           2           1           1           2           2
           2           2           0           0           1           1
           2           2           1           1           5           5
           5           5           5           5           5           5
           5           5           4           4           4           1
           1           1           4           1           1           1
           4           1           1           1           4           1
           1           1           4           1           1           1
           4           1           1           1           4           1
           1           1           4           1           1           1
           4           1           1           1           4           1
           1           1           4           1           1           1
           4           1           1           1           4           1
           1           1           4           1           1           1
           4           1           1           1           4           1
           1           1
IBond                                      I   N=         550
          59          63          67          95           0          47
          51          55          99           0          35           0
           0           0           0          36           0           0
           0           0          35          37           0           0
           0          36          38           0           0           0
          35          39           0           0           0          36
          40           0           0           0          35          41
           0           0           0          36          42           0
           0           0          35          43           0           0
           0          36          44           0           0           0
          37           0           0           0           0          38
           0           0           0           0          37          39
           0           0           0          38          40           0
           0           0          37          42           0           0
           0          38          41           0           0           0
          37          43           0           0           0          38
          44           0           0           0          39           0
           0           0           0          40           0           0
           0           0          39          41           0           0
           0          40          42           0           0           0
          39          44           0           0           0          40
          43           0           0           0           0           0
           0           0           0           0           0           0
           0           0          41           0           0           0
           0          42           0           0           0           0
          41          43           0           0           0          42
          44           0           0           0          43           0
           0           0           0          44           0           0
           0           0           3           5           7           9
          11           4           6           8          10          12
           5          13          15          17          19           6
          14          16          18          20           7          15
          21          23          25           8          16          22
          24          26           9          18          23          29
          31          10          17          24          30          32
          11          19          26          31          33          12
          20          25          32          34          83          87
          91         103           0          71          75          79
         107           0           2          48          49          50
           0          47           0           0           0           0
          47           0           0           0           0          47
           0           0           0           0           2          52
          53          54           0          51           0           0
           0           0          51           0           0           0
           0          51           0           0           0           0
           2          56          57          58           0          55
           0           0           0           0          55           0
           0           0           0          55           0           0
           0           0           1          60          61          62
           0          59           0           0           0           0
          59           0           0           0           0          59
           0           0           0           0           1          64
          65          66           0          63           0           0
           0           0          63           0           0           0
           0          63           0           0           0           0
           1          68          69          70           0          67
           0           0           0           0          67           0
           0           0           0          67           0           0
           0           0          46          72          73          74
           0          71           0           0           0           0
          71           0           0           0           0          71
           0           0           0           0          46          76
          77          78           0          75           0           0
           0           0          75           0           0           0
           0          75           0           0           0           0
          46          80          81          82           0          79
           0           0           0           0          79           0
           0           0           0          79           0           0
           0           0          45          84          85          86
           0          83           0           0           0           0
          83           0           0           0           0          83
           0           0           0           0          45          88
          89          90           0          87           0           0
           0           0          87           0           0           0
           0          87           0           0           0           0
          45          92          93          94           0          91
           0           0           0           0          91           0
           0           0           0          91           0           0
           0           0           1          96          97          98
           0          95           0           0           0           0
          95           0           0           0           0          95
           0           0           0           0           2         100
         101         102           0          99           0           0
           0           0          99           0           0           0
           0          99           0           0           0           0
          45         104         105         106           0         103
           0           0           0           0         103           0
           0           0           0         103           0           0
           0           0          46         108         109         110
           0         107           0           0           0           0
         107           0           0           0           0         107
           0           0           0           0
RBond                                      R   N=         550
  1.00000000E+00  1.00000000E+00  1.00000000E+00  1.00000000E+00  0.00000000E+00
  1.00000000E+00  1.00000000E+00  1.00000000E+00  1.00000000E+00  0.00000000E+00
  2.00000000E+00  0.00000000E+00  0.00000000E+00  0.00000000E+00  0.00000000E+00
  2.00000000E+00  0.00000000E+00  0.00000000E+00  0.00000000E+00  0.00000000E+00
  1.00000000E+00  1.00000000E+00  0.00000000E+00  0.00000000E+00  0.00000000E+00
  1.00000000E+00  1.00000000E+00  0.00000000E+00  0.00000000E+00  0.00000000E+00
  1.00000000E+00  1.00000000E+00  0.00000000E+00  0.00000000E+00  0.00000000E+00
  1.00000000E+00  1.00000000E+00  0.00000000E+00  0.00000000E+00  0.00000000E+00
  1.00000000E+00  1.00000000E+00  0.00000000E+00  0.00000000E+00  0.00000000E+00
  1.00000000E+00  1.00000000E+00  0.00000000E+00  0.00000000E+00  0.00000000E+00
  1.00000000E+00  1.00000000E+00  0.00000000E+00  0.00000000E+00  0.00000000E+00
  1.00000000E+00  1.00000000E+00  0.00000000E+00  0.00000000E+00  0.00000000E+00
  2.00000000E+00  0.00000000E+00  0.00000000E+00  0.00000000E+00  0.00000000E+00
  2.00000000E+00  0.00000000E+00  0.00000000E+00  0.00000000E+00  0.00000000E+00
  1.00000000E+00  1.00000000E+00  0.00000000E+00  0.00000000E+00  0.00000000E+00
  1.00000000E+00  1.00000000E+00  0.00000000E+00  0.00000000E+00  0.00000000E+00
  1.00000000E+00  1.00000000E+00  0.00000000E+00  0.00000000E+00  0.00000000E+00
  1.00000000E+00  1.00000000E+00  0.00000000E+00  0.00000000E+00  0.00000000E+00
  1.00000000E+00  1.00000000E+00  0.00000000E+00  0.00000000E+00  0.00000000E+00
  1.00000000E+00  1.00000000E+00  0.00000000E+00  0.00000000E+00  0.00000000E+00
  2.00000000E+00  0.00000000E+00  0.00000000E+00  0.00000000E+00  0.00000000E+00
  2.00000000E+00  0.00000000E+00  0.00000000E+00  0.00000000E+00  0.00000000E+00
  1.00000000E+00  1.00000000E+00  0.00000000E+00  0.00000000E+00  0.00000000E+00
  1.00000000E+00  1.00000000E+00  0.00000000E+00  0.00000000E+00  0.00000000E+00
  1.00000000E+00  1.00000000E+00  0.00000000E+00  0.00000000E+00  0.00000000E+00
  1.00000000E+00  1.00000000E+00  0.00000000E+00  0.00000000E+00  0.00000000E+00
  0.00000000E+00  0.00000000E+00  0.00000000E+00  0.00000000E+00  0.00000000E+00
  0.00000000E+00  0.00000000E+00  0.00000000E+00  0.00000000E+00  0.00000000E+00
  2.00000000E+00  0.00000000E+00  0.00000000E+00  0.00000000E+00  0.00000000E+00
  2.00000000E+00  0.00000000E+00  0.00000000E+00  0.00000000E+00  0.00000000E+00
  1.00000000E+00  1.00000000E+00  0.00000000E+00  0.00000000E+00  0.00000000E+00
  1.00000000E+00  1.00000000E+00  0.00000000E+00  0.00000000E+00  0.00000000E+00
  2.00000000E+00  0.00000000E+00  0.00000000E+00  0.00000000E+00  0.00000000E+00
  2.00000000E+00  0.00000000E+00  0.00000000E+00  0.00000000E+00  0.00000000E+00
  2.00000000E+00  1.00000000E+00  1.00000000E+00  1.00000000E+00  1.00000000E+00
  2.00000000E+00  1.00000000E+00  1.00000000E+00  1.00000000E+00  1.00000000E+00
  1.00000000E+00  2.00000000E+00  1.00000000E+00  1.00000000E+00  1.00000000E+00
  1.00000000E+00  2.00000000E+00  1.00000000E+00  1.00000000E+00  1.00000000E+00
  1.00000000E+00  1.00000000E+00  2.00000000E+00  1.00000000E+00  1.00000000E+00
  1.00000000E+00  1.00000000E+00  2.00000000E+00  1.00000000E+00  1.00000000E+00
  1.00000000E+00  1.00000000E+00  1.00000000E+00  2.00000000E+00  1.00000000E+00
  1.00000000E+00  1.00000000E+00  1.00000000E+00  2.00000000E+00  1.00000000E+00
  1.00000000E+00  1.00000000E+00  1.00000000E+00  1.00000000E+00  2.00000000E+00
  1.00000000E+00  1.00000000E+00  1.00000000E+00  1.00000000E+00  2.00000000E+00
  1.00000000E+00  1.00000000E+00  1.00000000E+00  1.00000000E+00  0.00000000E+00
  1.00000000E+00  1.00000000E+00  1.00000000E+00  1.00000000E+00  0.00000000E+00
  1.00000000E+00  1.00000000E+00  1.00000000E+00  1.00000000E+00  0.00000000E+00
  1.00000000E+00  0.00000000E+00  0.00000000E+00  0.00000000E+00  0.00000000E+00
  1.00000000E+00  0.00000000E+00  0.00000000E+00  0.00000000E+00  0.00000000E+00
  1.00000000E+00  0.00000000E+00  0.00000000E+00  0.00000000E+00  0.00000000E+00
  1.00000000E+00  1.00000000E+00  1.00000000E+00  1.00000000E+00  0.00000000E+00
  1.00000000E+00  0.00000000E+00  0.00000000E+00  0.00000000E+00  0.00000000E+00
  1.00000000E+00  0.00000000E+00  0.00000000E+00  0.00000000E+00  0.00000000E+00
  1.00000000E+00  0.00000000E+00  0.00000000E+00  0.00000000E+00  0.00000000E+00
  1.00000000E+00  1.00000000E+00  1.00000000E+00  1.00000000E+00  0.00000000E+00
  1.00000000E+00  0.00000000E+00  0.00000000E+00  0.00000000E+00  0.00000000E+00
  1.00000000E+00  0.00000000E+00  0.00000000E+00  0.00000000E+00  0.00000000E+00
  1.00000000E+00  0.00000000E+00  0.00000000E+00  0.00000000E+00  0.00000000E+00
  1.00000000E+00  1.00000000E+00  1.00000000E+00  1.00000000E+00  0.00000000E+00
  1.00000000E+00  0.00000000E+00  0.00000000E+00  0.00000000E+00  0.00000000E+00
  1.00000000E+00  0.00000000E+00  0.00000000E+00  0.00000000E+00  0.00000000E+00
  1.00000000E+00  0.00000000E+00  0.00000000E+00  0.00000000E+00  0.00000000E+00
  1.00000000E+00  1.00000000E+00  1.00000000E+00  1.00000000E+00  0.00000000E+00
  1.00000000E+00  0.00000000E+00  0.00000000E+00  0.00000000E+00  0.00000000E+00
  1.00000000E+00  0.00000000E+00  0.00000000E+00  0.00000000E+00  0.00000000E+00
  1.00000000E+00  0.00000000E+00  0.00000000E+00  0.00000000E+00  0.00000000E+00
  1.00000000E+00  1.00000000E+00  1.00000000E+00  1.00000000E+00  0.00000000E+00
  1.00000000E+00  0.00000000E+00  0.00000000E+00  0.00000000E+00  0.00000000E+00
  1.00000000E+00  0.00000000E+00  0.00000000E+00  0.00000000E+00  0.00000000E+00
  1.00000000E+00  0.00000000E+00  0.00000000E+00  0.00000000E+00  0.00000000E+00
  1.00000000E+00  1.00000000E+00  1.00000000E+00  1.00000000E+00  0.00000000E+00
  1.00000000E+00  0.00000000E+00  0.00000000E+00  0.00000000E+00  0.00000000E+00
  1.00000000E+00  0.00000000E+00  0.00000000E+00  0.00000000E+00  0.00000000E+00
  1.00000000E+00  0.00000000E+00  0.00000000E+00  0.00000000E+00  0.00000000E+00
  1.00000000E+00  1.00000000E+00  1.00000000E+00  1.00000000E+00  0.00000000E+00
  1.00000000E+00  0.00000000E+00  0.00000000E+00  0.00000000E+00  0.00000000E+00
  1.00000000E+00  0.00000000E+00  0.00000000E+00  0.00000000E+00  0.00000000E+00
  1.00000000E+00  0.00000000E+00  0.00000000E+00  0.00000000E+00  0.00000000E+00
  1.00000000E+00  1.00000000E+00  1.00000000E+00  1.00000000E+00  0.00000000E+00
  1.00000000E+00  0.00000000E+00  0.00000000E+00  0.00000000E+00  0.00000000E+00
  1.00000000E+00  0.00000000E+00  0.00000000E+00  0.00000000E+00  0.00000000E+00
  1.00000000E+00  0.00000000E+00  0.00000000E+00  0.00000000E+00  0.00000000E+00
  1.00000000E+00  1.00000000E+00  1.00000000E+00  1.00000000E+00  0.00000000E+00
  1.00000000E+00  0.00000000E+00  0.00000000E+00  0.00000000E+00  0.00000000E+00
  1.00000000E+00  0.00000000E+00  0.00000000E+00  0.00000000E+00  0.00000000E+00
  1.00000000E+00  0.00000000E+00  0.00000000E+00  0.00000000E+00  0.00000000E+00
  1.00000000E+00  1.00000000E+00  1.00000000E+00  1.00000000E+00  0.00000000E+00
  1.00000000E+00  0.00000000E+00  0.00000000E+00  0.00000000E+00  0.00000000E+00
  1.00000000E+00  0.00000000E+00  0.00000000E+00  0.00000000E+00  0.00000000E+00
  1.00000000E+00  0.00000000E+00  0.00000000E+00  0.00000000E+00  0.00000000E+00
  1.00000000E+00  1.00000000E+00  1.00000000E+00  1.00000000E+00  0.00000000E+00
  1.00000000E+00  0.00000000E+00  0.00000000E+00  0.00000000E+00  0.00000000E+00
  1.00000000E+00  0.00000000E+00  0.00000000E+00  0.00000000E+00  0.00000000E+00
  1.00000000E+00  0.00000000E+00  0.00000000E+00  0.00000000E+00  0.00000000E+00
  1.00000000E+00  1.00000000E+00  1.00000000E+00  1.00000000E+00  0.00000000E+00
  1.00000000E+00  0.00000000E+00  0.00000000E+00  0.00000000E+00  0.00000000E+00
  1.00000000E+00  0.00000000E+00  0.00000000E+00  0.00000000E+00  0.00000000E+00
  1.00000000E+00  0.00000000E+00  0.00000000E+00  0.00000000E+00  0.00000000E+00
  1.00000000E+00  1.00000000E+00  1.00000000E+00  1.00000000E+00  0.00000000E+00
  1.00000000E+00  0.00000000E+00  0.00000000E+00  0.00000000E+00  0.00000000E+00
  1.00000000E+00  0.00000000E+00  0.00000000E+00  0.00000000E+00  0.00000000E+00
  1.00000000E+00  0.00000000E+00  0.00000000E+00  0.00000000E+00  0.00000000E+00
  1.00000000E+00  1.00000000E+00  1.00000000E+00  1.00000000E+00  0.00000000E+00
  1.00000000E+00  0.00000000E+00  0.00000000E+00  0.00000000E+00  0.00000000E+00
  1.00000000E+00  0.00000000E+00  0.00000000E+00  0.00000000E+00  0.00000000E+00
  1.00000000E+00  0.00000000E+00  0.00000000E+00  0.00000000E+00  0.00000000E+00
  1.00000000E+00  1.00000000E+00  1.00000000E+00  1.00000000E+00  0.00000000E+00
  1.00000000E+00  0.00000000E+00  0.00000000E+00  0.00000000E+00  0.00000000E+00
  1.00000000E+00  0.00000000E+00  0.00000000E+00  0.00000000E+00  0.00000000E+00
  1.00000000E+00  0.00000000E+00  0.00000000E+00  0.00000000E+00  0.00000000E+00
Virial Ratio                               R      2.141852901369948E+00
SCF Energy                                 R     -3.945004642915275E+03
Total Energy                               R     -3.945004642915275E+03
S**2                                       R      7.575334907043612E-01
S**2 after annihilation                    R      7.500446691053997E-01
RMS Force                                  R      5.113658046188281E-03
RMS Density                                R      7.561394869144854E-09
External E-field                           R   N=          35
  0.00000000E+00  0.00000000E+00  0.00000000E+00  0.00000000E+00  0.00000000E+00
  0.00000000E+00  0.00000000E+00  0.00000000E+00  0.00000000E+00  0.00000000E+00
  0.00000000E+00  0.00000000E+00  0.00000000E+00  0.00000000E+00  0.00000000E+00
  0.00000000E+00  0.00000000E+00  0.00000000E+00  0.00000000E+00  0.00000000E+00
  0.00000000E+00  0.00000000E+00  0.00000000E+00  0.00000000E+00  0.00000000E+00
  0.00000000E+00  0.00000000E+00  0.00000000E+00  0.00000000E+00  0.00000000E+00
  0.00000000E+00  0.00000000E+00  0.00000000E+00  0.00000000E+00  0.00000000E+00
IOpCl                                      I                1
IROHF                                      I                0
Alpha Orbital Energies                     R   N=         784
 -1.89593710E+01 -1.89579381E+01 -1.89222805E+01 -1.89221771E+01 -1.89220771E+01
 -1.89219899E+01 -1.89109086E+01 -1.89106364E+01 -1.89106342E+01 -1.89105604E+01
 -1.89104100E+01 -1.89102995E+01 -1.89102456E+01 -1.89102035E+01 -1.89080392E+01
 -1.89079485E+01 -1.89078337E+01 -1.89077718E+01 -1.89075169E+01 -1.89074512E+01
 -1.89073859E+01 -1.89072470E+01 -1.88868740E+01 -1.88867401E+01 -1.88865952E+01
 -1.88863925E+01 -1.88862702E+01 -1.88860496E+01 -1.88859115E+01 -1.88857684E+01
 -1.88833797E+01 -1.88829821E+01 -1.43012058E+01 -1.43008249E+01 -1.43005831E+01
 -1.43003939E+01 -1.01058593E+01 -1.01058183E+01 -1.01055712E+01 -1.01055044E+01
 -1.01053742E+01 -1.01053174E+01 -1.01050752E+01 -1.01048734E+01 -1.01048249E+01
 -1.01047525E+01 -1.01041356E+01 -1.01035207E+01 -1.01029791E+01 -1.01019969E+01
 -1.01010302E+01 -1.01009788E+01 -3.04937636E+00 -3.04928574E+00 -3.04905964E+00
 -3.04900576E+00 -3.04895379E+00 -3.04888330E+00 -3.04878336E+00 -3.04874780E+00
 -3.03928680E+00 -3.03841895E+00 -1.77606076E+00 -1.77594458E+00 -1.77589236E+00
 -1.77588463E+00 -1.77582749E+00 -1.77582005E+00 -1.77580697E+00 -1.77569096E+00
 -1.77452410E+00 -1.77450826E+00 -1.77446003E+00 -1.77439529E+00 -1.77433859E+00
 -1.77433697E+00 -1.77416213E+00 -1.77407432E+00 -1.77395792E+00 -1.77379201E+00
 -1.77360635E+00 -1.77358993E+00 -1.77358612E+00 -1.77335279E+00 -1.77320608E+00
 -1.77309993E+00 -1.76858479E+00 -1.76811867E+00 -1.76805529E+00 -1.76769702E+00
 -1.76616600E+00 -1.76514424E+00 -8.91826499E-01 -8.83492497E-01 -8.69114234E-01
 -8.69027674E-01 -8.68299495E-01 -8.66969024E-01 -8.66909345E-01 -8.66024637E-01
 -8.65408773E-01 -8.64659585E-01 -8.64110178E-01 -8.62858970E-01 -8.60921797E-01
 -8.59195177E-01 -8.58452033E-01 -7.91526886E-01 -7.72307670E-01 -7.71511625E-01
 -7.71042520E-01 -7.70627286E-01 -7.69584420E-01 -7.69558070E-01 -7.69540886E-01
 -7.68550612E-01 -7.57100313E-01 -7.55945291E-01 -7.41486273E-01 -7.20904486E-01
 -7.20774622E-01 -7.20625366E-01 -7.20227925E-01 -7.20147199E-01 -7.20129418E-01
 -7.20047856E-01 -7.19949750E-01 -7.19843005E-01 -7.19736646E-01 -7.19677994E-01
 -7.19645723E-01 -7.19120473E-01 -7.19051449E-01 -7.18749362E-01 -7.18579576E-01
 -7.12950392E-01 -7.12766872E-01 -7.12034241E-01 -7.11939330E-01 -7.11862619E-01
 -7.11550636E-01 -7.10923941E-01 -7.10550780E-01 -7.10475474E-01 -7.10467517E-01
 -7.09952501E-01 -7.09924536E-01 -7.09695898E-01 -7.08847860E-01 -7.08179936E-01
 -7.07956239E-01 -7.07478783E-01 -7.07358873E-01 -7.07189684E-01 -7.07035715E-01
 -7.06775487E-01 -7.06556161E-01 -7.06044834E-01 -7.04127749E-01 -7.02626669E-01
 -7.02548314E-01 -7.02506033E-01 -7.01283212E-01 -6.99745721E-01 -6.99642644E-01
 -6.74497047E-01 -6.74028169E-01 -6.73270780E-01 -6.71763722E-01 -6.64097637E-01
 -6.51173930E-01 -6.23635337E-01 -6.23490715E-01 -6.22983255E-01 -6.22956354E-01
 -6.22916449E-01 -6.22874107E-01 -6.22720893E-01 -6.22396203E-01 -6.11837505E-01
 -6.11776009E-01 -6.11474906E-01 -6.11172676E-01 -6.10971698E-01 -6.10259602E-01
 -6.10186547E-01 -6.10121631E-01 -5.25997680E-01 -5.25883613E-01 -5.25783868E-01
 -5.25758491E-01 -5.25681920E-01 -5.25605233E-01 -5.25510494E-01 -5.25443021E-01
 -5.25420931E-01 -5.25417242E-01 -5.25346111E-01 -5.25279448E-01 -5.25275727E-01
 -5.25242514E-01 -5.25194278E-01 -5.25191186E-01 -5.25159564E-01 -5.25154257E-01
 -5.25152334E-01 -5.25148154E-01 -5.25130446E-01 -5.25127989E-01 -5.25110449E-01
 -5.25086796E-01 -5.25046088E-01 -5.25000059E-01 -5.24994981E-01 -5.24988836E-01
 -5.24952652E-01 -5.24926677E-01 -5.24872938E-01 -5.24815380E-01 -5.24792760E-01
 -5.24752107E-01 -5.24616545E-01 -5.24393889E-01 -5.24285958E-01 -5.24224491E-01
 -5.24075656E-01 -5.23974105E-01 -5.23596136E-01 -5.23581824E-01 -5.23578086E-01
 -5.23348289E-01 -5.23150397E-01 -5.23066062E-01 -5.22982735E-01 -5.22825536E-01
 -4.93711056E-01 -4.89792224E-01 -4.07422105E-01 -4.02811655E-01 -3.96753194E-01
 -3.96537339E-01 -3.94655775E-01 -3.94613879E-01 -3.89208016E-01 -3.78829065E-01
 -3.78434165E-01 -3.77758396E-01 -3.69306719E-01 -3.68278614E-01 -3.68209375E-01
 -3.67638808E-01 -3.67560160E-01 -3.67181019E-01 -3.66945326E-01 -3.65536732E-01
 -3.65065099E-01 -3.64726359E-01 -3.64550750E-01 -3.63440268E-01 -3.63432859E-01
 -3.63368871E-01 -3.63299212E-01 -3.61849033E-01 -3.61496455E-01 -3.60745508E-01
 -3.60355400E-01 -3.60105546E-01 -3.59876817E-01 -3.59713561E-01 -3.51984246E-01
 -3.38748682E-01 -3.29198562E-01 -3.29116357E-01 -3.29090494E-01 -3.29040346E-01
 -3.20015408E-01 -3.19001975E-01 -3.18974770E-01 -3.18938806E-01 -3.15762151E-01
 -3.15706394E-01 -3.09409573E-01 -3.03127075E-01 -3.02391681E-01 -1.56027940E-01
 -1.55559053E-01 -1.55223606E-01 -1.54972739E-01 -1.52321674E-01 -1.52036188E-01
 -1.51903454E-01 -1.50911286E-01 -1.49571464E-01 -1.49292209E-01 -7.96477284E-02
 -7.95410992E-02 -7.11346482E-02 -3.45242607E-02 -2.92246426E-02 -2.91992138E-02
 -2.87886644E-02 -2.67985422E-02  9.28708601E-03  9.35814599E-03  9.70819324E-03
  9.75819423E-03  9.85635965E-03  1.05670238E-02  1.07748747E-02  1.22007614E-02
  1.25856566E-02  1.30170381E-02  1.78788337E-02  6.16438828E-02  1.36642155E-01
  1.40696525E-01  2.11631498E-01  2.11788823E-01  2.11953574E-01  2.12082105E-01
  2.12104367E-01  2.12236677E-01  2.12446371E-01  2.12555999E-01  2.12912338E-01
  2.12930092E-01  2.13068949E-01  2.13249958E-01  2.13504840E-01  2.13837547E-01
  2.15290537E-01  2.15453902E-01  2.15638428E-01  2.15977634E-01  2.21998989E-01
  2.25734910E-01  2.34791464E-01  2.43011555E-01  2.46874936E-01  2.54324434E-01
  2.55056368E-01  2.56380508E-01  2.58078230E-01  2.58288496E-01  2.58342528E-01
  2.58403402E-01  2.58774263E-01  2.59304991E-01  2.59988116E-01  2.60112997E-01
  2.61147984E-01  2.61639898E-01  2.62730479E-01  2.62818422E-01  2.62973284E-01
  2.63179581E-01  2.63535858E-01  2.63570956E-01  2.63806277E-01  2.65752965E-01
  2.66134512E-01  2.69319718E-01  2.70916327E-01  2.71748946E-01  2.73446536E-01
  2.74476539E-01  2.75417012E-01  2.76482513E-01  2.80535114E-01  2.80681002E-01
  2.83599378E-01  2.85432043E-01  2.93283370E-01  3.16323599E-01  3.16539289E-01
  3.17375666E-01  3.17717526E-01  3.17819041E-01  3.19665253E-01  3.19969427E-01
  3.20428560E-01  3.20838973E-01  3.21015329E-01  3.21204715E-01  3.21963969E-01
  3.26172150E-01  3.27763393E-01  3.30960047E-01  3.35465301E-01  3.89517652E-01
  4.71855049E-01  4.72946052E-01  4.73172263E-01  4.73376552E-01  4.73451067E-01
  4.73465917E-01  4.73512720E-01  4.73601715E-01  4.73675791E-01  4.73766870E-01
  4.73783111E-01  4.73796414E-01  4.73848210E-01  4.73849051E-01  4.73861154E-01
  4.73896306E-01  4.73896386E-01  4.73908336E-01  4.73915750E-01  4.73934377E-01
  4.73938043E-01  4.73951236E-01  4.73977969E-01  4.73978880E-01  4.73979110E-01
  4.74010555E-01  4.74034196E-01  4.74123258E-01  4.74153988E-01  4.74229882E-01
  4.74252236E-01  4.74427499E-01  4.74578285E-01  4.74605755E-01  4.74629979E-01
  4.74700141E-01  4.74780423E-01  4.74785804E-01  4.74859122E-01  4.74877248E-01
  4.75185101E-01  4.76945506E-01  4.78076245E-01  4.79041328E-01  4.79933724E-01
  4.81805776E-01  4.84450281E-01  4.84521903E-01  1.47696444E-01  2.85429032E-01
  2.89797588E-01  3.21998716E-01  3.34747866E-01  3.35912562E-01  3.36044165E-01
  3.36178247E-01  3.36212420E-01  3.36217511E-01  3.36680803E-01  3.36915674E-01
  3.36991539E-01  3.37099817E-01  3.37181758E-01  3.37204461E-01  3.38573020E-01
  3.38793940E-01  3.39597298E-01  3.39800851E-01  3.39873282E-01  3.43197039E-01
  3.44695493E-01  3.44704459E-01  3.45404710E-01  3.47669067E-01  3.49174021E-01
  3.49253724E-01  3.51347504E-01  3.52021224E-01  3.52560454E-01  3.53320411E-01
  3.55805860E-01  3.59069076E-01  3.60047565E-01  3.62698897E-01  3.63638029E-01
  3.64153798E-01  3.70194931E-01  3.70410398E-01  3.72699257E-01  3.73270360E-01
  3.74122710E-01  3.75078193E-01  3.79159736E-01  3.79313003E-01  3.82037765E-01
  3.97351027E-01  3.98584939E-01  3.99963805E-01  4.03668389E-01  4.04705069E-01
  4.13243038E-01  4.26157754E-01  4.29547857E-01  4.35252044E-01  4.48959388E-01
  4.69089871E-01  4.77863507E-01  4.78630422E-01  4.80040891E-01  4.91187324E-01
  1.00000000E+03  1.00000000E+03  1.00000000E+03  1.00000000E+03  1.00000000E+03
  1.00000000E+03  1.00000000E+03  1.00000000E+03  1.00000000E+03  1.00000000E+03
  1.00000000E+03  1.00000000E+03  1.00000000E+03  1.00000000E+03  1.00000000E+03
  1.00000000E+03  1.00000000E+03  1.00000000E+03  1.00000000E+03  1.00000000E+03
  1.00000000E+03  1.00000000E+03  1.00000000E+03  1.00000000E+03  1.00000000E+03
  1.00000000E+03  1.00000000E+03  1.00000000E+03  1.00000000E+03  1.00000000E+03
  1.00000000E+03  1.00000000E+03  1.00000000E+03  1.00000000E+03  1.00000000E+03
  1.00000000E+03  1.00000000E+03  1.00000000E+03  1.00000000E+03  1.00000000E+03
  1.00000000E+03  1.00000000E+03  1.00000000E+03  1.00000000E+03  1.00000000E+03
  1.00000000E+03  1.00000000E+03  1.00000000E+03  1.00000000E+03  1.00000000E+03
  1.00000000E+03  1.00000000E+03  1.00000000E+03  1.00000000E+03  1.00000000E+03
  1.00000000E+03  1.00000000E+03  1.00000000E+03  1.00000000E+03  1.00000000E+03
  1.00000000E+03  1.00000000E+03  1.00000000E+03  1.00000000E+03  1.00000000E+03
  1.00000000E+03  1.00000000E+03  1.00000000E+03  1.00000000E+03  1.00000000E+03
  1.00000000E+03  1.00000000E+03  1.00000000E+03  1.00000000E+03  1.00000000E+03
  1.00000000E+03  1.00000000E+03  1.00000000E+03  1.00000000E+03  1.00000000E+03
  1.00000000E+03  1.00000000E+03  1.00000000E+03  1.00000000E+03  1.00000000E+03
  1.00000000E+03  1.00000000E+03  1.00000000E+03  1.00000000E+03  1.00000000E+03
  1.00000000E+03  1.00000000E+03  1.00000000E+03  1.00000000E+03  1.00000000E+03
  1.00000000E+03  1.00000000E+03  1.00000000E+03  1.00000000E+03  1.00000000E+03
  1.00000000E+03  1.00000000E+03  1.00000000E+03  1.00000000E+03  1.00000000E+03
  1.00000000E+03  1.00000000E+03  1.00000000E+03  1.00000000E+03  1.00000000E+03
  1.00000000E+03  1.00000000E+03  1.00000000E+03  1.00000000E+03  1.00000000E+03
  1.00000000E+03  1.00000000E+03  1.00000000E+03  1.00000000E+03  1.00000000E+03
  1.00000000E+03  1.00000000E+03  1.00000000E+03  1.00000000E+03  1.00000000E+03
  1.00000000E+03  1.00000000E+03  1.00000000E+03  1.00000000E+03  1.00000000E+03
  1.00000000E+03  1.00000000E+03  1.00000000E+03  1.00000000E+03  1.00000000E+03
  1.00000000E+03  1.00000000E+03  1.00000000E+03  1.00000000E+03  1.00000000E+03
  1.00000000E+03  1.00000000E+03  1.00000000E+03  1.00000000E+03  1.00000000E+03
  1.00000000E+03  1.00000000E+03  1.00000000E+03  1.00000000E+03  1.00000000E+03
  1.00000000E+03  1.00000000E+03  1.00000000E+03  1.00000000E+03  1.00000000E+03
  1.00000000E+03  1.00000000E+03  1.00000000E+03  1.00000000E+03  1.00000000E+03
  1.00000000E+03  1.00000000E+03  1.00000000E+03  1.00000000E+03  1.00000000E+03
  1.00000000E+03  1.00000000E+03  1.00000000E+03  1.00000000E+03  1.00000000E+03
  1.00000000E+03  1.00000000E+03  1.00000000E+03  1.00000000E+03  1.00000000E+03
  1.00000000E+03  1.00000000E+03  1.00000000E+03  1.00000000E+03  1.00000000E+03
  1.00000000E+03  1.00000000E+03  1.00000000E+03  1.00000000E+03  1.00000000E+03
  1.00000000E+03  1.00000000E+03  1.00000000E+03  1.00000000E+03  1.00000000E+03
  1.00000000E+03  1.00000000E+03  1.00000000E+03  1.00000000E+03  1.00000000E+03
  1.00000000E+03  1.00000000E+03  1.00000000E+03  1.00000000E+03  1.00000000E+03
  1.00000000E+03  1.00000000E+03  1.00000000E+03  1.00000000E+03  1.00000000E+03
  1.00000000E+03  1.00000000E+03  1.00000000E+03  1.00000000E+03  1.00000000E+03
  1.00000000E+03  1.00000000E+03  1.00000000E+03  1.00000000E+03  1.00000000E+03
  1.00000000E+03  1.00000000E+03  1.00000000E+03  1.00000000E+03  1.00000000E+03
  1.00000000E+03  1.00000000E+03  1.00000000E+03  1.00000000E+03  1.00000000E+03
  1.00000000E+03  1.00000000E+03  1.00000000E+03  1.00000000E+03  1.00000000E+03
  1.00000000E+03  1.00000000E+03  1.00000000E+03  1.00000000E+03  1.00000000E+03
  1.00000000E+03  1.00000000E+03  1.00000000E+03  1.00000000E+03  1.00000000E+03
  1.00000000E+03  1.00000000E+03  1.00000000E+03  1.00000000E+03  1.00000000E+03
  1.00000000E+03  1.00000000E+03  1.00000000E+03  1.00000000E+03  1.00000000E+03
  1.00000000E+03  1.00000000E+03  1.00000000E+03  1.00000000E+03  1.00000000E+03
  1.00000000E+03  1.00000000E+03  1.00000000E+03  1.00000000E+03  1.00000000E+03
  1.00000000E+03  1.00000000E+03  1.00000000E+03  1.00000000E+03  1.00000000E+03
  1.00000000E+03  1.00000000E+03  1.00000000E+03  1.00000000E+03  1.00000000E+03
  1.00000000E+03  1.00000000E+03  1.00000000E+03  1.00000000E+03  1.00000000E+03
  1.00000000E+03  1.00000000E+03  1.00000000E+03  1.00000000E+03  1.00000000E+03
  1.00000000E+03  1.00000000E+03  1.00000000E+03  1.00000000E+03
Beta Orbital Energies                      R   N=         784
 -1.89529010E+01 -1.89518518E+01 -1.89209581E+01 -1.89207784E+01 -1.89201505E+01
 -1.89193793E+01 -1.89109504E+01 -1.89106767E+01 -1.89106759E+01 -1.89106025E+01
 -1.89104508E+01 -1.89103424E+01 -1.89102884E+01 -1.89102454E+01 -1.89072507E+01
 -1.89072198E+01 -1.89070792E+01 -1.89069946E+01 -1.89067939E+01 -1.89067938E+01
 -1.89066832E+01 -1.89059564E+01 -1.88871479E+01 -1.88865039E+01 -1.88863037E+01
 -1.88861752E+01 -1.88859654E+01 -1.88858328E+01 -1.88854659E+01 -1.88853316E+01
 -1.88822053E+01 -1.88817477E+01 -1.43012058E+01 -1.43008249E+01 -1.43005831E+01
 -1.43003939E+01 -1.01058593E+01 -1.01058183E+01 -1.01055711E+01 -1.01055044E+01
 -1.01053742E+01 -1.01053174E+01 -1.01050752E+01 -1.01048736E+01 -1.01048249E+01
 -1.01047526E+01 -1.01041358E+01 -1.01035209E+01 -1.01029794E+01 -1.01019958E+01
 -1.01010305E+01 -1.01009790E+01 -3.04972570E+00 -3.04950425E+00 -3.04932194E+00
 -3.04927765E+00 -3.04904938E+00 -3.04900855E+00 -3.04900023E+00 -3.04879579E+00
 -3.03986980E+00 -3.03948408E+00 -1.77633143E+00 -1.77620122E+00 -1.77619015E+00
 -1.77614524E+00 -1.77612014E+00 -1.77611597E+00 -1.77606453E+00 -1.77594935E+00
 -1.77505569E+00 -1.77505348E+00 -1.77498488E+00 -1.77496918E+00 -1.77479706E+00
 -1.77477513E+00 -1.77467141E+00 -1.77452865E+00 -1.77449665E+00 -1.77425740E+00
 -1.77418488E+00 -1.77402140E+00 -1.77386683E+00 -1.77382155E+00 -1.77372535E+00
 -1.77359817E+00 -1.76935894E+00 -1.76889318E+00 -1.76880705E+00 -1.76850540E+00
 -1.76644998E+00 -1.76614595E+00 -9.51662955E-01 -8.78427972E-01 -8.77309976E-01
 -8.75861320E-01 -8.75376489E-01 -8.73023085E-01 -8.59742175E-01 -8.57257606E-01
 -8.56813968E-01 -8.51231443E-01 -8.41418652E-01 -8.32761247E-01 -8.30670854E-01
 -8.29614828E-01 -8.28812189E-01 -8.25521438E-01 -8.24439100E-01 -8.24239311E-01
 -8.23954550E-01 -8.23895483E-01 -8.22419291E-01 -8.18838693E-01 -8.09542104E-01
 -8.04632396E-01 -8.03342651E-01 -7.92243371E-01 -7.86624073E-01 -7.85179536E-01
 -7.83112645E-01 -7.82560790E-01 -7.70289675E-01 -7.69880213E-01 -7.68639067E-01
 -7.67089383E-01 -7.67088203E-01 -7.66168338E-01 -7.20904498E-01 -7.20774698E-01
 -7.20625333E-01 -7.20227237E-01 -7.20146825E-01 -7.20128876E-01 -7.20047877E-01
 -7.19949666E-01 -7.19842928E-01 -7.19736682E-01 -7.19677968E-01 -7.19645702E-01
 -7.19120520E-01 -7.19051085E-01 -7.18749470E-01 -7.18579688E-01 -7.15483008E-01
 -7.14923959E-01 -7.14637533E-01 -7.14543407E-01 -7.14486362E-01 -7.14429872E-01
 -7.13881538E-01 -7.13506765E-01 -7.12845823E-01 -7.12188363E-01 -7.11193152E-01
 -7.10725198E-01 -7.10298836E-01 -7.09636802E-01 -7.09389434E-01 -7.08464272E-01
 -7.00170179E-01 -6.96008550E-01 -6.77819507E-01 -6.76279832E-01 -6.74852201E-01
 -6.70300664E-01 -6.37902616E-01 -6.22284670E-01 -6.22168828E-01 -6.21650492E-01
 -6.21603238E-01 -6.21598913E-01 -6.21523603E-01 -6.21367796E-01 -6.21066446E-01
 -5.62413166E-01 -5.59717286E-01 -5.26267722E-01 -5.25997274E-01 -5.25883581E-01
 -5.25784554E-01 -5.25758496E-01 -5.25681920E-01 -5.25605240E-01 -5.25510474E-01
 -5.25443512E-01 -5.25420922E-01 -5.25416131E-01 -5.25346027E-01 -5.25279689E-01
 -5.25275682E-01 -5.25242496E-01 -5.25194259E-01 -5.25191176E-01 -5.25159570E-01
 -5.25154266E-01 -5.25152742E-01 -5.25148120E-01 -5.25130392E-01 -5.25127960E-01
 -5.25110566E-01 -5.25087384E-01 -5.25046104E-01 -5.25000061E-01 -5.24994990E-01
 -5.24990381E-01 -5.24952636E-01 -5.24926915E-01 -5.24872927E-01 -5.24815345E-01
 -5.24792629E-01 -5.24752108E-01 -5.24616538E-01 -5.24393867E-01 -5.24269227E-01
 -5.24224533E-01 -5.24075634E-01 -5.23974162E-01 -5.23595294E-01 -5.23582653E-01
 -5.23578924E-01 -5.23347505E-01 -5.23150433E-01 -5.23066115E-01 -5.22982853E-01
 -5.22825665E-01 -5.19173327E-01 -4.90601332E-01 -4.32786647E-01 -4.09947261E-01
 -3.99679234E-01 -3.98251469E-01 -3.95797320E-01 -3.92502888E-01 -3.91004720E-01
 -3.88794916E-01 -3.88431900E-01 -3.84176785E-01 -3.83730456E-01 -3.83549582E-01
 -3.83181318E-01 -3.79795429E-01 -3.77715824E-01 -3.73860836E-01 -3.73159477E-01
 -3.67892359E-01 -3.67725733E-01 -3.67682421E-01 -3.67383076E-01 -3.67022329E-01
 -3.66890000E-01 -3.66642622E-01 -3.66626014E-01 -3.65206404E-01 -3.65091443E-01
 -3.61017343E-01 -3.60965843E-01 -3.59864651E-01 -3.59592079E-01 -3.59277075E-01
 -3.59275832E-01 -3.57057085E-01 -3.27502323E-01 -3.26880282E-01 -3.24794044E-01
 -3.20308991E-01 -3.20179333E-01 -3.19351749E-01 -3.19245426E-01 -3.19175347E-01
 -3.19116785E-01 -3.12099586E-01 -3.04132530E-01 -3.00305353E-01 -2.97826766E-01
 -2.97457503E-01 -2.97303602E-01 -2.96441770E-01  1.32610755E-01  1.42593027E-01
  2.37519236E-01  3.17530996E-01  4.07689205E-01 -4.96560785E-01 -4.69040493E-01
 -3.86343548E-01 -3.84777839E-01 -3.62426304E-01 -3.04324546E-01 -1.55854840E-01
 -1.55526191E-01 -1.55183654E-01 -1.54915250E-01 -1.52213637E-01 -1.50724418E-01
 -1.50343139E-01 -1.50138528E-01 -1.48880460E-01 -1.45861690E-01 -1.38513955E-01
 -1.32658382E-01 -1.30009684E-01 -1.15300656E-01 -1.03301372E-01 -9.41850013E-02
 -8.92819419E-02 -6.83525681E-02 -6.71270207E-02 -5.84824490E-02 -5.81807731E-02
 -5.79681567E-02  9.46996533E-03  9.51487158E-03  1.05652242E-02  1.10744365E-02
  1.10881024E-02  1.11377600E-02  1.20691712E-02  1.23900465E-02  1.44968607E-01
  1.81515931E-01  1.83807817E-01  2.02549256E-01  2.03211565E-01  2.04405957E-01
  2.04462533E-01  2.04484021E-01  2.05555271E-01  2.06195295E-01  2.11631581E-01
  2.11788738E-01  2.11953723E-01  2.12082961E-01  2.12104423E-01  2.12236665E-01
  2.12446427E-01  2.12555989E-01  2.12912379E-01  2.12930143E-01  2.13069272E-01
  2.13249733E-01  2.13507569E-01  2.13837530E-01  2.15290641E-01  2.15638525E-01
  2.19763194E-01  2.32261876E-01  2.33586558E-01  2.33871540E-01  2.35305968E-01
  2.35938234E-01  2.36155046E-01  2.37669647E-01  2.37958102E-01  2.39052545E-01
  2.47598815E-01  2.53338527E-01  2.54879109E-01  2.58396937E-01  2.60835771E-01
  2.62007808E-01  2.64298956E-01  2.75842579E-01  2.76581509E-01  2.77253819E-01
  2.83442156E-01  2.83720484E-01  2.83899282E-01  2.85477567E-01  2.86823981E-01
  2.88637240E-01  2.88877685E-01  2.89584550E-01  2.95559046E-01  2.96473268E-01
  2.99862061E-01  3.02273613E-01  3.03993899E-01  3.05204761E-01  3.05503650E-01
  3.08053738E-01  3.08931739E-01  3.09728338E-01  3.16299348E-01  3.19198256E-01
  3.24843794E-01  3.27534294E-01  3.31196655E-01  3.33057180E-01  3.75153181E-01
  4.71855867E-01  4.72946059E-01  4.73173009E-01  4.73376500E-01  4.73452644E-01
  4.73465832E-01  4.73513656E-01  4.73601735E-01  4.73676391E-01  4.73766853E-01
  4.73783184E-01  4.73796149E-01  4.73848155E-01  4.73848997E-01  4.73861176E-01
  4.73896254E-01  4.73897998E-01  4.73908319E-01  4.73915693E-01  4.73934370E-01
  4.73938111E-01  4.73951236E-01  4.73977940E-01  4.73978490E-01  4.73979101E-01
  4.74010404E-01  4.74034188E-01  4.74123161E-01  4.74153971E-01  4.74229613E-01
  4.74252124E-01  4.74427183E-01  4.74577974E-01  4.74605906E-01  4.74631312E-01
  4.74700208E-01  4.74781793E-01  4.74785606E-01  4.74858845E-01  4.74877060E-01
  4.75184841E-01  4.76948687E-01  4.78076976E-01  4.79042096E-01  4.79935859E-01
  4.81810564E-01  4.84451523E-01  4.84523167E-01  2.26138401E-01  2.71997195E-01
  2.97316495E-01  3.28344971E-01  3.35912574E-01  3.36044453E-01  3.36178411E-01
  3.36212592E-01  3.36217669E-01  3.36433161E-01  3.36681044E-01  3.36991751E-01
  3.37044877E-01  3.37100819E-01  3.37184148E-01  3.38573284E-01  3.38794235E-01
  3.39612202E-01  3.39753070E-01  3.39814171E-01  3.42981433E-01  3.43103311E-01
  3.44612556E-01  3.44709497E-01  3.45308290E-01  3.45339642E-01  3.45937264E-01
  3.47678822E-01  3.51317501E-01  3.52080383E-01  3.53392473E-01  3.57729132E-01
  3.59168377E-01  3.60160985E-01  3.62595984E-01  3.62686562E-01  3.63655408E-01
  3.64175243E-01  3.69566693E-01  3.70309749E-01  3.72729594E-01  3.73313216E-01
  3.75078397E-01  3.76650847E-01  3.80672222E-01  3.83383424E-01  3.92203247E-01
  3.95264995E-01  3.97340099E-01  3.98899626E-01  3.99956072E-01  4.07886932E-01
  4.24178320E-01  4.33549428E-01  4.77731545E-01  4.87407324E-01  4.91011610E-01
  4.91188477E-01  4.91219179E-01  4.91341002E-01  4.92384602E-01  4.93787883E-01
  4.94015713E-01  1.00000000E+03  1.00000000E+03  1.00000000E+03  1.00000000E+03
  1.00000000E+03  1.00000000E+03  1.00000000E+03  1.00000000E+03  1.00000000E+03
  1.00000000E+03  1.00000000E+03  1.00000000E+03  1.00000000E+03  1.00000000E+03
  1.00000000E+03  1.00000000E+03  1.00000000E+03  1.00000000E+03  1.00000000E+03
  1.00000000E+03  1.00000000E+03  1.00000000E+03  1.00000000E+03  1.00000000E+03
  1.00000000E+03  1.00000000E+03  1.00000000E+03  1.00000000E+03  1.00000000E+03
  1.00000000E+03  1.00000000E+03  1.00000000E+03  1.00000000E+03  1.00000000E+03
  1.00000000E+03  1.00000000E+03  1.00000000E+03  1.00000000E+03  1.00000000E+03
  1.00000000E+03  1.00000000E+03  1.00000000E+03  1.00000000E+03  1.00000000E+03
  1.00000000E+03  1.00000000E+03  1.00000000E+03  1.00000000E+03  1.00000000E+03
  1.00000000E+03  1.00000000E+03  1.00000000E+03  1.00000000E+03  1.00000000E+03
  1.00000000E+03  1.00000000E+03  1.00000000E+03  1.00000000E+03  1.00000000E+03
  1.00000000E+03  1.00000000E+03  1.00000000E+03  1.00000000E+03  1.00000000E+03
  1.00000000E+03  1.00000000E+03  1.00000000E+03  1.00000000E+03  1.00000000E+03
  1.00000000E+03  1.00000000E+03  1.00000000E+03  1.00000000E+03  1.00000000E+03
  1.00000000E+03  1.00000000E+03  1.00000000E+03  1.00000000E+03  1.00000000E+03
  1.00000000E+03  1.00000000E+03  1.00000000E+03  1.00000000E+03  1.00000000E+03
  1.00000000E+03  1.00000000E+03  1.00000000E+03  1.00000000E+03  1.00000000E+03
  1.00000000E+03  1.00000000E+03  1.00000000E+03  1.00000000E+03  1.00000000E+03
  1.00000000E+03  1.00000000E+03  1.00000000E+03  1.00000000E+03  1.00000000E+03
  1.00000000E+03  1.00000000E+03  1.00000000E+03  1.00000000E+03  1.00000000E+03
  1.00000000E+03  1.00000000E+03  1.00000000E+03  1.00000000E+03  1.00000000E+03
  1.00000000E+03  1.00000000E+03  1.00000000E+03  1.00000000E+03  1.00000000E+03
  1.00000000E+03  1.00000000E+03  1.00000000E+03  1.00000000E+03  1.00000000E+03
  1.00000000E+03  1.00000000E+03  1.00000000E+03  1.00000000E+03  1.00000000E+03
  1.00000000E+03  1.00000000E+03  1.00000000E+03  1.00000000E+03  1.00000000E+03
  1.00000000E+03  1.00000000E+03  1.00000000E+03  1.00000000E+03  1.00000000E+03
  1.00000000E+03  1.00000000E+03  1.00000000E+03  1.00000000E+03  1.00000000E+03
  1.00000000E+03  1.00000000E+03  1.00000000E+03  1.00000000E+03  1.00000000E+03
  1.00000000E+03  1.00000000E+03  1.00000000E+03  1.00000000E+03  1.00000000E+03
  1.00000000E+03  1.00000000E+03  1.00000000E+03  1.00000000E+03  1.00000000E+03
  1.00000000E+03  1.00000000E+03  1.00000000E+03  1.00000000E+03  1.00000000E+03
  1.00000000E+03  1.00000000E+03  1.00000000E+03  1.00000000E+03  1.00000000E+03
  1.00000000E+03  1.00000000E+03  1.00000000E+03  1.00000000E+03  1.00000000E+03
  1.00000000E+03  1.00000000E+03  1.00000000E+03  1.00000000E+03  1.00000000E+03
  1.00000000E+03  1.00000000E+03  1.00000000E+03  1.00000000E+03  1.00000000E+03
  1.00000000E+03  1.00000000E+03  1.00000000E+03  1.00000000E+03  1.00000000E+03
  1.00000000E+03  1.00000000E+03  1.00000000E+03  1.00000000E+03  1.00000000E+03
  1.00000000E+03  1.00000000E+03  1.00000000E+03  1.00000000E+03  1.00000000E+03
  1.00000000E+03  1.00000000E+03  1.00000000E+03  1.00000000E+03  1.00000000E+03
  1.00000000E+03  1.00000000E+03  1.00000000E+03  1.00000000E+03  1.00000000E+03
  1.00000000E+03  1.00000000E+03  1.00000000E+03  1.00000000E+03  1.00000000E+03
  1.00000000E+03  1.00000000E+03  1.00000000E+03  1.00000000E+03  1.00000000E+03
  1.00000000E+03  1.00000000E+03  1.00000000E+03  1.00000000E+03  1.00000000E+03
  1.00000000E+03  1.00000000E+03  1.00000000E+03  1.00000000E+03  1.00000000E+03
  1.00000000E+03  1.00000000E+03  1.00000000E+03  1.00000000E+03  1.00000000E+03
  1.00000000E+03  1.00000000E+03  1.00000000E+03  1.00000000E+03  1.00000000E+03
  1.00000000E+03  1.00000000E+03  1.00000000E+03  1.00000000E+03  1.00000000E+03
  1.00000000E+03  1.00000000E+03  1.00000000E+03  1.00000000E+03  1.00000000E+03
  1.00000000E+03  1.00000000E+03  1.00000000E+03  1.00000000E+03  1.00000000E+03
  1.00000000E+03  1.00000000E+03  1.00000000E+03  1.00000000E+03  1.00000000E+03
  1.00000000E+03  1.00000000E+03  1.00000000E+03  1.00000000E+03  1.00000000E+03
  1.00000000E+03  1.00000000E+03  1.00000000E+03  1.00000000E+03  1.00000000E+03
  1.00000000E+03  1.00000000E+03  1.00000000E+03  1.00000000E+03  1.00000000E+03
  1.00000000E+03  1.00000000E+03  1.00000000E+03  1.00000000E+03  1.00000000E+03
  1.00000000E+03  1.00000000E+03  1.00000000E+03  1.00000000E+03  1.00000000E+03
  1.00000000E+03  1.00000000E+03  1.00000000E+03  1.00000000E+03
Alpha MO coefficients                      R   N=      614656
 -3.13865972E-07 -1.15092212E-06  1.32892329E-05  7.26780710E-07  3.69011968E-07
  2.73154429E-07 -3.16685583E-06  1.14474914E-05 -7.31215524E-06 -7.69836976E-08
 -2.42698473E-06  1.65889122E-05 -4.87497182E-07 -5.72692711E-06 -5.81709954E-06
 -7.34177921E-06  4.22081193E-06  1.49200913E-05 -5.09148039E-07  1.25328171E-06
  1.84147693E-05  6.38286450E-06 -1.56916118E-06 -3.10268698E-06 -1.74699313E-05
  4.57207979E-06  9.04807445E-06  5.40160882E-06  1.55150312E-05  2.42587902E-04
 -1.40523568E-05  3.73983958E-06  7.23896814E-06  8.74323464E-05 -2.12693336E-05
 -4.41289113E-05 -5.73770930E-07  2.01788866E-05 -5.74439547E-05  1.20327936E-05
 -1.27811012E-06 -1.66969219E-05  6.25488377E-06 -9.11210651E-06  1.73752366E-05
 -2.81523635E-05 -2.97815092E-04  2.57793628E-04 -5.13796112E-04 -1.70155169E-05
  1.24727850E-03 -7.33301784E-04 -2.56090737E-05  1.77266321E-03 -6.53452650E-07
  2.09202967E-05 -5.79103539E-05  1.97773051E-05  5.04179876E-06 -5.66380027E-06
 -3.89401097E-06 -1.90302853E-05 -1.77092890E-06 -2.75909554E-05 -3.01117075E-04
  2.50020280E-04 -1.15497025E-03 -6.70960324E-04  2.61477329E-04 -1.64991726E-03
 -9.49760976E-04  3.64263252E-04 -4.81711830E-07  2.05770303E-05 -6.09175520E-05
  1.98931317E-05 -6.94959394E-06  9.99779786E-07 -3.86320521E-06  4.38039786E-07
 -2.00490004E-05 -2.90894834E-05 -2.97435575E-04  2.56937154E-04 -1.19724803E-03
  4.80811733E-04 -4.70479195E-04 -1.71749997E-03  6.90449268E-04 -6.80206858E-04
 -7.64411255E-07  2.00578119E-05 -5.32640752E-05  1.36991751E-05 -1.36493877E-05
 -8.48815939E-06  1.59183786E-05  1.51120281E-05  1.73442787E-07 -2.80117237E-05
 -2.98723548E-04  2.51307017E-04 -5.44470473E-04  1.12176266E-03  5.35561999E-04
 -7.79881928E-04  1.62065430E-03  7.61318718E-04  4.70026193E-06 -9.03909636E-06
 -1.59353672E-04  3.65936524E-05 -1.13235293E-05 -9.99695648E-06  1.80956200E-05
  2.43618403E-06 -4.07104008E-05  1.12186961E-05  9.86906856E-06  9.95720699E-05
 -9.45076249E-05  3.33850270E-05 -1.02336200E-05 -1.73359250E-04  7.38156349E-05
 -1.01771303E-04 -5.52258476E-06  2.26281005E-05  1.84343691E-04 -4.16095784E-05
 -1.99465522E-06  2.67024955E-05 -2.79875807E-05 -9.46828846E-05  7.60493977E-05
 -1.87672780E-05 -2.72960778E-04  1.65778379E-04  1.21946545E-04 -1.06123326E-03
  6.07512654E-04  3.27944047E-04 -1.44025837E-03  7.42308028E-04  9.14193099E-05
 -4.30611432E-04 -8.25526281E-04 -2.48504421E-04  1.22641957E-04 -2.18322716E-04
 -4.47549298E-04  2.18129466E-04 -5.37687303E-04  8.90255894E-05 -4.22086858E-04
 -7.65711120E-04 -2.63391248E-05 -4.36027462E-05  3.35904524E-04  3.08679191E-05
 -1.16924420E-04  6.84823294E-04 -5.71406175E-06  1.90144026E-05  1.94709928E-04
 -3.32931891E-05  2.02410966E-05  3.00337900E-05  2.43385329E-05  6.86405598E-05
  9.57094991E-05 -1.81953272E-05 -2.75688708E-04  1.68233209E-04  6.70352536E-04
  5.64807288E-04  8.53442156E-04  1.05795987E-03  6.85738816E-04  1.06405789E-03
  4.68949640E-06 -9.12176194E-06 -1.60416865E-04  3.19496902E-05 -1.49204806E-05
 -1.61903065E-05  3.42737177E-05  2.18227530E-05 -1.28415834E-05  8.75560122E-06
  1.92984856E-05  1.25161253E-04 -6.67059796E-05  6.07449515E-05  4.32476534E-05
 -7.00575166E-05  1.83104200E-04  7.53978659E-05 -5.77639371E-06  1.90865554E-05
  1.95148493E-04 -4.87974826E-05  4.46634557E-06  7.18732424E-06 -8.44549447E-05
 -4.64137812E-05 -7.43133315E-05 -1.99645629E-05 -2.75355904E-04  1.74611148E-04
 -4.96984317E-04 -6.26803245E-04 -9.70895291E-04 -4.78214203E-04 -8.83883474E-04
 -1.34730407E-03  9.01124158E-05 -4.24977579E-04 -8.02165599E-04 -3.70444523E-05
  3.28705027E-04  1.05453089E-04  3.18572197E-05  6.91123630E-04  2.04233191E-04
  8.99762568E-05 -4.30034842E-04 -7.89264865E-04 -2.32799076E-04 -2.63011350E-04
  1.64758924E-05 -4.17861761E-04 -5.90918454E-04 -1.77959870E-05  3.20763617E-05
 -5.80373456E-05 -4.07016860E-04 -1.01047862E-04  2.75331859E-05  4.53634897E-05
  5.64063544E-05 -1.03960405E-05 -2.37575708E-05  1.01942829E+00 -4.79930796E-02
 -6.01510765E-02  3.41655535E-04 -1.03009545E-04 -5.39613223E-05  8.86177788E-04
 -2.66501193E-04 -2.67422122E-04  4.77104239E-06 -1.00105344E-05 -1.60166103E-04
  3.02915076E-05 -7.61951435E-06 -1.98566505E-05  4.46748667E-05 -1.34619296E-05
  1.21137067E-05  8.28702470E-06  2.14901765E-05  1.23074975E-04 -7.01137979E-05
  1.58843527E-05  7.25538754E-05 -7.89338932E-05 -2.38102775E-06  2.15799545E-04
 -5.82402047E-06  1.94780853E-05  1.97544162E-04 -4.18257416E-05  2.51295622E-05
  1.10102567E-05 -3.33807224E-05  1.08218224E-04 -3.94616034E-05 -2.02130108E-05
 -2.86498457E-04  2.30624074E-04  6.54732405E-05  1.00512443E-03 -7.01411926E-04
  2.68639957E-04  1.38580485E-03 -1.06281541E-03  4.95419535E-06 -8.66910889E-06
 -1.73184651E-04  3.52734777E-05 -3.86483430E-06 -1.45973255E-05  2.23193310E-05
 -3.10579808E-05 -2.47385043E-05  9.55420776E-06  1.72243229E-05  1.09423444E-04
 -9.26295496E-05 -1.63154049E-05  2.66841062E-05 -1.83184923E-04 -1.29550325E-04
  3.62634632E-05 -3.73152073E-05  2.24998757E-05 -1.64721963E-04 -8.77233577E-06
  2.94303956E-06  4.05889563E-06 -3.38388111E-04  1.12672417E-04  1.41098058E-04
  2.71392431E-05 -1.38823512E-05 -1.63534535E-05  6.05539805E-06  1.17368818E-05
 -2.35296799E-06 -1.31218484E-05  7.62294995E-06  5.47314291E-05  1.30157712E-04
 -4.11544967E-05 -1.35002461E-04  8.81883779E-05  6.63844475E-04  1.21985733E-04
  1.26227737E-04 -1.72336391E-03  4.63978333E-04  8.05718869E-04  2.52505874E-03
 -6.83244533E-04 -1.13349052E-03 -2.80763181E-04  7.20484475E-05  1.35204716E-04
  2.04385853E-04  5.11873902E-04 -1.35882441E-04 -5.09723813E-04  2.94580405E-04
  7.39041439E-04  1.85591863E-03 -5.05539229E-04 -1.86224249E-03  1.07402159E-03
 -1.44388737E-04  1.52426604E-05 -1.88437978E-04 -8.65481818E-06 -6.51608866E-06
  6.78205297E-05 -5.93124555E-04  1.75286175E-04  2.22473325E-04  6.81202570E-05
 -3.05631087E-05 -2.71199311E-05  5.99038325E-05 -5.85089987E-06 -1.15109815E-05
 -8.22924768E-06  1.17102836E-05  3.37938142E-04  2.50117147E-04 -1.88541470E-04
 -1.11972673E-06 -6.71714351E-05  1.17364226E-03  6.99848614E-05  6.00111405E-04
  5.63185973E-04 -4.37066334E-04  1.59350003E-03 -1.97319161E-03  9.04731132E-04
 -1.44642428E-03  2.44841321E-04 -1.04523039E-04  1.80546426E-04 -3.53000008E-04
 -5.28652567E-04  2.72328626E-04  6.85602896E-05  5.64810531E-05 -1.47966038E-03
 -1.99021530E-03  1.09100105E-03  1.58850038E-04  2.91036952E-04 -1.42935957E-04
  1.49442555E-05 -1.95314893E-04 -5.02732375E-05 -4.79107200E-05  5.01581364E-06
 -5.47764383E-04  1.99700886E-04  2.60829038E-04  7.65457105E-05 -2.92383751E-05
 -2.06989279E-05 -2.29458698E-05  4.76720292E-07 -8.70929769E-06 -3.26296478E-06
  5.70739501E-05 -2.26834959E-04  3.61943234E-05  8.63391349E-05 -3.07987569E-04
  2.52250113E-04  1.11485148E-03  1.11750808E-04  4.38801173E-04 -6.16773475E-04
 -1.67253438E-03 -2.27482722E-04 -4.01849894E-04  2.64990592E-03  1.03175632E-03
  2.93382739E-05 -2.72841144E-04 -1.41101045E-04  2.19758802E-04 -1.81274236E-04
 -1.62397552E-04  6.15082638E-04 -2.78123577E-04  9.12452665E-04 -6.45982087E-04
 -7.18576033E-04  2.32664058E-03 -1.13733589E-03 -1.39903220E-04  1.81123416E-05
 -2.29628475E-04 -5.22661210E-05  2.47368579E-05 -3.82274958E-05 -5.34361244E-04
  1.70897545E-04  2.91022717E-04  5.73641801E-05 -4.16138580E-05 -4.00175635E-05
 -8.62874487E-07  4.95052612E-05 -2.04236680E-05  1.45226503E-05 -2.04143523E-05
  3.06332176E-04  2.81814990E-04 -1.78767295E-04  3.81811139E-05 -7.99258955E-05
  1.08869283E-03  1.41095039E-04  3.22342188E-04 -6.81890886E-04  4.84577717E-04
 -1.61419544E-03 -3.27461193E-04 -3.68941733E-04  3.04936862E-03  9.08894443E-05
  9.02382929E-05 -3.36201240E-04 -6.07859435E-04 -3.88987106E-04  2.63904015E-04
  1.34781428E-04 -2.62379145E-05 -2.36261920E-03 -1.49181614E-03  1.08624521E-03
  4.83262522E-04 -7.26375722E-05 -1.36408841E-04  2.47421314E-05 -2.68085728E-04
 -1.03544270E-05  6.68341290E-05  2.33275026E-05 -5.45595360E-04  1.56721105E-04
  2.53157726E-04  2.17467177E-05 -3.72401475E-05  6.65834243E-06 -1.59098898E-05
  2.69822614E-06  3.12346814E-05 -5.03239260E-05 -1.35736467E-05 -2.24217271E-04
  4.03330531E-05  1.33989537E-04 -3.35882816E-04  2.12821834E-04  1.13136865E-03
  1.10009087E-04  4.14214312E-04  5.21352083E-04  1.67725313E-03  2.82666923E-04
 -2.01667146E-03 -2.05452656E-03  2.65911692E-04  2.37236097E-04  2.37305069E-04
 -8.76338200E-05  2.43550747E-04 -1.84473515E-04 -4.98662217E-05  4.52755179E-04
 -4.91973232E-04  1.00268004E-03 -6.32649579E-04 -2.11542091E-04  1.81271983E-03
 -1.92791476E-03  2.91579924E-07 -3.37356726E-06  1.23874585E-05 -5.81379881E-07
  1.69962647E-06  2.62828740E-06 -8.77898521E-06  2.98410952E-06  2.50452884E-06
 -8.06370028E-07 -1.45006440E-05  9.55032163E-05  1.87154751E-06  1.37594699E-05
 -7.73846470E-06 -5.10090022E-05 -1.01828130E-05  2.21207836E-05  2.52833318E-07
  9.34315541E-06 -2.57748665E-05  4.05938279E-06  2.17910212E-05  7.02324432E-06
 -7.15283057E-07 -6.63552446E-06  4.90864456E-06 -4.08463949E-06  2.03121616E-05
  5.53323297E-06 -3.74344764E-06 -1.46586886E-05  3.80763638E-05 -1.06903926E-06
  1.29758915E-05  1.07223517E-05 -1.10048094E-05  1.66927579E-05  5.14428282E-06
 -1.24737797E-05 -5.73554432E-05 -3.62078438E-05 -1.75734608E-05 -6.50688243E-05
  5.08961988E-06 -1.53598850E-05 -7.50643774E-06  3.63002406E-05 -4.17935809E-07
 -5.67459028E-06 -7.13692424E-06  1.72060849E-06 -3.71489949E-07  1.78214420E-08
 -6.84810591E-06 -1.92271796E-05 -6.49672887E-06 -5.63441765E-07  1.95477981E-05
  7.95735327E-07  2.48295914E-05 -6.44398425E-07  1.39358272E-05 -1.33756933E-07
 -1.83266951E-06  2.62502090E-06 -3.60406709E-08 -4.78653148E-07  4.86826224E-07
  2.72511233E-06  5.07075486E-06 -1.49451886E-06 -6.60321169E-07  5.49196773E-06
 -6.33110736E-08  5.31537568E-07 -2.62718200E-07  3.93517307E-07 -3.59587163E-07
 -5.32124371E-07  1.76647459E-05  2.87993315E-06  1.56030195E-07 -1.85299401E-06
  7.81875951E-06 -1.37647279E-05 -1.83358052E-06  8.21599921E-08 -8.96020378E-06
  7.07625870E-07 -1.66859118E-05  2.87199825E-08  1.41806662E-05  2.34315888E-07
  2.67059033E-06 -3.35275975E-05 -6.31603338E-07  3.61219221E-07 -1.09588687E-06
  8.77304740E-06  1.74918715E-05  1.16042332E-05  2.62494356E-06  5.49886494E-06
 -7.04234598E-07  2.18948867E-05  1.31307096E-06  1.37748622E-05 -1.93185498E-06
  4.20188788E-06  7.10985187E-05  6.07544862E-06  5.01824321E-06  4.12201812E-06
  1.12290279E-05  1.87473008E-05  9.53958843E-06 -2.62912284E-05 -6.97814186E-05
 -6.22107516E-06 -4.60695766E-06 -4.96222369E-06  1.68380965E-05  6.70005642E-06
  6.60604617E-05 -4.27772275E-04  3.31379891E-06 -4.27708093E-05  3.06596439E-05
 -4.29796094E-05 -1.12886912E-04  1.56474960E-05  1.27227187E-05  9.02933810E-05
 -7.14873102E-05  3.91035955E-04  1.07284323E-05  3.99904232E-05 -1.22107958E-06
 -7.24584322E-07  1.15857057E-05  6.28339147E-06  2.28695809E-07  3.77645677E-06
 -3.48849377E-05  4.08091934E-05 -5.46441256E-07 -3.52614434E-06  3.81325881E-05
 -2.40637785E-05  1.30044032E-06 -2.01374712E-06  1.59045963E-06  6.35941925E-08
 -1.57336094E-06 -1.90378968E-05 -1.18361633E-05  1.36239892E-05 -1.18415191E-06
  2.08658631E-05  3.41645970E-06  4.40763574E-06  6.60306509E-06  4.27009367E-05
  3.42029150E-07  2.75882697E-05  2.40308429E-06  3.12722753E-07  3.88662612E-07
  2.81805035E-06 -4.65179362E-05 -9.12730873E-07  2.44190191E-06 -1.42083176E-06
  4.40855788E-06 -1.98626477E-05 -9.49050894E-06  7.11173948E-07  8.87653751E-06
 -3.85134986E-06  4.27531766E-05  2.20546490E-07  2.63043628E-05 -1.52878329E-07
 -3.51081777E-06  6.32987109E-06  4.12657992E-07  3.66153710E-07 -2.13744268E-07
 -4.15677147E-07 -2.77605286E-06  5.70512367E-06 -7.68755510E-07  2.69769633E-06
 -1.17063613E-06  2.32485916E-06 -5.83033313E-07  3.49325663E-06  3.76585792E-08
 -1.30200697E-06 -3.15230347E-06 -3.16382474E-07 -4.03286456E-08  7.50959444E-07
  8.24023217E-07  4.68192368E-06 -1.07440550E-06  1.81073342E-07  1.67843929E-06
  1.31701232E-06  8.10988152E-06  1.71326663E-07  4.69650450E-06 -4.19482307E-07
 -7.39700360E-06  7.76666119E-06  1.11463177E-06  8.40004494E-07 -2.56021211E-07
 -1.31088777E-05 -2.03130489E-05  4.08580923E-07 -1.18701590E-06 -4.56005896E-07
 -2.70060150E-06  1.93559332E-05 -1.41405191E-06  3.51224517E-06 -5.72931054E-07
 -3.58626155E-06  1.47042422E-05  1.24782105E-06 -4.41236247E-06  6.88789630E-07
 -2.70712720E-06 -9.87271581E-06  1.70178303E-05  5.04909437E-07  2.09393229E-07
  4.46235530E-06 -1.63935550E-05 -8.65720282E-07  1.55039980E-05  6.61153091E-07
 -1.61258510E-06 -3.35860847E-05 -3.11713815E-07 -8.01699071E-06  4.95629698E-06
  2.18666865E-05 -1.24693269E-05  1.55794398E-05  9.43161865E-07 -6.86481336E-06
  2.94134221E-06 -2.42706160E-06  3.09664804E-06  3.06427646E-06  6.04187589E-07
 -1.84303913E-06 -1.32826529E-05  3.92711461E-06  1.18804504E-06  2.29817342E-06
  1.16773560E-05 -9.29399891E-06  2.56688575E-05  3.41455737E-07 -4.72684915E-06
  1.07129990E-05 -4.48027056E-07  4.73465627E-06 -4.59095138E-06 -1.11054598E-05
 -6.70016759E-06  7.67274680E-06  5.09942935E-06  1.62750771E-05  2.48816089E-04
  1.44518490E-05 -3.25438514E-06 -6.56369762E-06 -8.81317672E-05  2.17660133E-05
  4.24738544E-05 -4.71396134E-07  1.10074714E-06  1.78250812E-05 -6.55873355E-06
  1.64112632E-06  3.23690054E-06  1.81104707E-05 -3.32111090E-06 -8.89008168E-06
 -2.77101497E-05 -3.01349940E-04  2.58330745E-04  5.14796149E-04  1.73204307E-05
 -1.25042614E-03  7.34233571E-04  1.46851327E-05 -1.78111147E-03 -5.22773264E-07
  2.02117241E-05 -5.76119542E-05 -1.19401548E-05  1.37241506E-06  1.67863396E-05
 -5.32450521E-06  6.44462368E-06 -1.59133902E-05 -2.81438312E-05 -3.02140013E-04
  2.60990205E-04  1.15497872E-03  6.69947703E-04 -2.61669988E-04  1.65378111E-03
  9.55481711E-04 -3.68081885E-04 -6.31164278E-07  2.00079871E-05 -5.57718482E-05
 -1.92965132E-05 -5.24275187E-06  5.99373019E-06  2.33593767E-07  2.24450574E-05
 -3.05215551E-07 -2.85810884E-05 -2.98495000E-04  2.58495053E-04  1.19044944E-03
 -4.73653030E-04  4.64823235E-04  1.70807963E-03 -6.90312398E-04  6.71979839E-04
 -6.16016852E-07  2.04346366E-05 -5.71049752E-05 -1.98455055E-05  7.27998718E-06
 -6.87051262E-07 -8.23022446E-07 -3.64281921E-06  2.09468750E-05 -2.83162928E-05
 -3.00796013E-04  2.51162789E-04  5.50233417E-04 -1.13468409E-03 -5.37379144E-04
  7.91874851E-04 -1.63935857E-03 -7.71753866E-04 -4.88957872E-07  1.96562345E-05
 -5.72893583E-05 -1.30174732E-05  1.38248163E-05  8.45552170E-06 -1.05525022E-05
 -1.35879650E-05 -3.07712371E-06  1.09615493E-05  1.08723651E-05  1.02654757E-04
  9.44812236E-05 -3.34318514E-05  8.96871586E-06  1.76041862E-04 -7.12100716E-05
  1.00883806E-04  4.64749027E-06 -9.57018878E-06 -1.55118499E-04 -3.60403332E-05
  1.09101437E-05  1.00575334E-05 -1.80162067E-05 -2.27536311E-06  4.14100065E-05
 -1.88143432E-05 -2.73582975E-04  1.64163557E-04 -1.23659736E-04  1.05964035E-03
 -6.10532969E-04 -3.22444849E-04  1.44916592E-03 -7.34447195E-04 -5.49052309E-06
  2.31096459E-05  1.82583574E-04  4.09140775E-05  2.05098301E-06 -2.66729142E-05
  3.27815712E-05  9.35232014E-05 -7.65456348E-05  8.91379597E-05 -4.23453214E-04
 -7.70835955E-04  2.47340119E-05  4.45372189E-05 -3.38417535E-04 -4.21931662E-05
  1.09015365E-04 -6.94682705E-04  9.05018446E-05 -4.26361224E-04 -8.11213580E-04
  2.45962663E-04 -1.19602816E-04  2.16119762E-04  4.34966227E-04 -2.17300893E-04
  5.29635928E-04 -1.87613665E-05 -2.77741300E-04  1.70801290E-04 -6.79355470E-04
 -5.76227741E-04 -8.63916952E-04 -1.07060061E-03 -6.87022114E-04 -1.07884519E-03
 -5.69558352E-06  1.92086763E-05  1.95905160E-04  3.26907257E-05 -1.96193931E-05
 -2.98967967E-05 -2.57860204E-05 -6.95844210E-05 -9.52682340E-05  9.64567703E-06
  1.55945894E-05  1.18541049E-04  6.61106140E-05 -6.55203209E-05 -4.33474131E-05
  7.43835083E-05 -1.89339131E-04 -8.17091182E-05  4.83093929E-06 -8.56323975E-06
 -1.66002644E-04 -3.31479755E-05  1.48860551E-05  1.52394819E-05 -3.43160913E-05
 -1.88240309E-05  1.47586556E-05 -1.94418187E-05 -2.75736631E-04  1.77800719E-04
  4.90921054E-04  6.20308131E-04  9.57528053E-04  4.78623778E-04  8.90594970E-04
  1.33254030E-03 -5.74765556E-06  1.92717934E-05  1.94241344E-04  4.88892554E-05
 -4.41636411E-06 -6.87444433E-06  8.65221559E-05  4.23939055E-05  7.53820941E-05
  8.99145292E-05 -4.28426640E-04 -7.84638495E-04  2.31984333E-04  2.55331114E-04
 -2.01747897E-05  4.08711784E-04  5.77681410E-04  4.23950550E-06  9.10445361E-05
 -4.30815161E-04 -8.26155705E-04  3.48546107E-05 -3.36182197E-04 -1.06737187E-04
 -4.23773067E-05 -7.12201663E-04 -2.01515829E-04  1.01941935E+00 -4.79590735E-02
 -6.01056650E-02 -3.09390299E-04  1.91516723E-04  7.42867041E-05 -8.44596696E-04
  3.59637539E-04  3.17925859E-04  3.21111108E-05 -5.76836558E-05 -4.08608486E-04
  1.00303314E-04 -2.78722352E-05 -4.58702857E-05 -5.29392637E-05  1.75979884E-05
  2.51330170E-05  9.37197432E-06  1.74678037E-05  1.11132323E-04  6.50715696E-05
 -1.51671574E-05 -7.50050352E-05  7.42480998E-05  1.13086764E-05 -2.17317406E-04
  4.91180783E-06 -9.59750835E-06 -1.67715690E-04 -3.05040406E-05  7.81797739E-06
  1.99474276E-05 -4.49832894E-05  1.14371191E-05 -1.07806616E-05 -2.02355729E-05
 -2.87734992E-04  2.35308748E-04 -6.80519093E-05 -1.00854162E-03  6.98313513E-04
 -2.61046092E-04 -1.38208736E-03  1.08193182E-03 -5.73204862E-06  1.95822273E-05
  1.96980547E-04  4.21191220E-05 -2.43614119E-05 -1.00008890E-05  4.15967045E-05
 -1.04234215E-04  4.91577510E-05  7.62551709E-06  2.41845317E-05  1.28253656E-04
  9.50342538E-05  9.55682880E-06 -3.04505926E-05  1.92188039E-04  1.17561293E-04
 -3.44822691E-05  4.78097366E-06 -9.28934069E-06 -1.64440305E-04 -3.54226486E-05
  3.55533981E-06  1.43397159E-05 -2.31354944E-05  3.57192515E-05  2.21119666E-05
  6.63628430E-04  1.25191730E-04  1.23739929E-04  1.72843069E-03 -4.61895720E-04
 -8.04962353E-04 -2.51835406E-03  7.27703983E-04  1.16324364E-03  2.79862260E-04
 -6.80234069E-05 -1.34002760E-04  2.03967699E-04  5.14860629E-04 -1.37081015E-04
 -5.08300844E-04  2.94866379E-04  7.38650443E-04  1.86968228E-03 -5.14728013E-04
 -1.87170938E-03  1.09822597E-03 -3.94556610E-05  2.19881115E-05 -1.69872112E-04
  9.60507793E-06 -2.16388901E-06 -3.63549713E-06  3.47037549E-04 -9.88088637E-05
 -1.33173374E-04 -3.41581405E-05  5.35910982E-06  1.23871558E-05  5.82455899E-06
  1.22549698E-05 -3.03782590E-06 -1.21415616E-05  8.16643538E-06  6.01658000E-05
  1.27562718E-04 -3.53769525E-05 -1.39357640E-04  7.87258845E-05  1.16900565E-03
  7.94775017E-05  6.02481449E-04 -5.66751555E-04  4.43802940E-04 -1.60710870E-03
  2.02280325E-03 -8.41443286E-04  1.50286966E-03 -2.49217445E-04  7.84858607E-05
 -1.80509426E-04 -3.61297512E-04 -5.33629285E-04  2.75139529E-04  6.83163596E-05
  5.70692205E-05 -1.51319596E-03 -2.02690086E-03  1.06906126E-03  1.45660807E-04
  2.81429653E-04 -1.43961297E-04  1.32582732E-05 -1.76152969E-04  8.74321773E-06
  6.69764247E-06 -6.69012087E-05  5.85926736E-04 -1.62972122E-04 -2.06748618E-04
 -7.85737054E-05  2.07223341E-05  2.71499574E-05  5.82033834E-05 -7.01047027E-06
 -1.11107381E-05 -7.07363286E-06  1.08460731E-05  3.36945773E-04  2.39594723E-04
 -1.83571484E-04  2.83609788E-06 -7.15555684E-05  1.13023659E-03  9.69808191E-05
  5.06749855E-04  6.11954556E-04  1.66092829E-03  2.26657573E-04  4.34094950E-04
 -2.56425567E-03 -9.52110921E-04 -6.13245794E-05  2.71288834E-04  9.84421546E-05
  2.08770810E-04 -1.79423158E-04 -1.59529366E-04  6.04785935E-04 -2.65877123E-04
  9.12696541E-04 -6.11625365E-04 -6.90609312E-04  2.30940039E-03 -1.10076950E-03
 -1.39973161E-04  2.00706275E-05 -2.13532132E-04  4.85451651E-05  4.97822765E-05
 -3.44528035E-06  5.54239131E-04 -1.74487339E-04 -2.47242077E-04 -5.91350785E-05
  1.17988336E-05 -4.79498151E-06 -2.19961931E-05  7.41127097E-07 -8.48494136E-06
 -5.06490022E-06  5.84579275E-05 -2.24310066E-04  4.68220233E-05  8.59465526E-05
 -3.09687504E-04  2.51154955E-04  1.12522875E-03  1.18049409E-04  4.10845125E-04
  6.74439199E-04 -4.65564368E-04  1.58778282E-03  3.78340090E-04  3.93319564E-04
 -2.87181529E-03 -9.44531478E-05 -8.23178458E-05  3.32137732E-04 -5.82249076E-04
 -3.72046818E-04  2.51061573E-04  1.36921897E-04 -2.59433453E-05 -2.28256379E-03
 -1.42361514E-03  1.05379350E-03  4.73079101E-04 -6.52401463E-05 -1.40486032E-04
  1.96814501E-05 -2.46599576E-04  5.29594280E-05 -2.39785361E-05  4.03552473E-05
  5.33187576E-04 -1.43948349E-04 -2.63266525E-04 -3.88687614E-05  4.39932513E-05
  2.01438490E-05 -5.88569952E-07  5.05216463E-05 -1.99441653E-05  1.64052783E-05
 -2.16661329E-05  3.08718448E-04  2.84917506E-04 -1.92036696E-04  4.05714385E-05
 -9.62937906E-05  1.07853754E-03  1.45692753E-04  2.58488005E-04 -5.30755009E-04
 -1.71299992E-03 -2.80303487E-04  2.14613159E-03  2.25731573E-03 -2.29799273E-04
 -2.21489610E-04 -2.38286706E-04  9.53043410E-05  2.59030098E-04 -1.86019440E-04
 -6.02243566E-05  4.80268593E-04 -5.17273554E-04  1.04662649E-03 -6.71458803E-04
 -2.26993187E-04  1.90881995E-03 -2.02669972E-03 -1.40144750E-04  1.98400798E-05
 -2.33925078E-04  1.16964020E-05 -6.47709911E-05 -2.16647015E-05  5.88485651E-04
 -1.36144414E-04 -2.27056946E-04 -5.48837986E-05  3.09985708E-05  9.20911659E-06
 -1.45225126E-05  3.46412805E-06  2.85239783E-05 -4.89214027E-05 -1.20487111E-05
 -2.13139348E-04  3.76859019E-05  1.35441023E-04 -3.30009481E-04  2.18184235E-04
 -8.33201352E-07 -1.51320491E-05  9.90373142E-05  2.36625977E-07 -1.21262224E-05
  1.08865439E-05  4.00000559E-05 -4.64510620E-06 -4.71513960E-05  3.55324476E-07
 -3.82587985E-06  1.21236026E-05  3.39346542E-06  6.27877592E-07  1.15412174E-06
  6.15324857E-06 -3.21235987E-06 -3.75900932E-06 -9.69048355E-07 -8.55172024E-06
  3.88028254E-05 -4.75309464E-06 -9.09319535E-07 -1.45698550E-06 -1.88677760E-05
 -1.47062974E-05 -8.21956696E-06 -1.68465144E-06  1.39743059E-05 -1.67003582E-06
  5.20061633E-06  6.64843015E-06 -2.83573633E-05 -1.04793515E-06  1.46447827E-05
  9.94649530E-07  1.30986060E-05  7.28384235E-06 -8.81483532E-06 -4.78101264E-05
 -2.64983530E-05 -2.04263108E-05 -2.16577188E-05 -6.07753616E-05  4.29465669E-07
  2.15964614E-05  6.11337742E-06 -4.14913635E-06 -4.60673943E-08 -1.51300429E-06
 -1.91335307E-05  1.33863492E-06  1.63356189E-06  1.60680077E-06 -5.82870233E-06
 -3.96402698E-06  2.06932177E-06  1.46349074E-06  1.16966909E-05 -3.87251212E-07
  3.79124756E-05  2.35956693E-06  5.60477540E-06  3.20662274E-07  2.34008060E-06
 -3.07233591E-07  8.25155699E-07 -1.14310264E-06 -2.20503384E-06  5.95090836E-07
 -1.71321496E-05  6.16419893E-06 -1.04494252E-07 -1.34164846E-05  1.59626499E-06
  3.08873503E-06 -2.88476415E-07  2.58065893E-06  4.23833086E-07  2.52929183E-06
 -1.67803123E-05 -6.06192344E-06 -2.05499017E-05 -3.09913591E-06  7.21790843E-06
  5.48934617E-06  4.12737084E-06 -5.35695316E-06  7.68749745E-06 -9.04380518E-06
 -6.42312468E-06  2.18927269E-06 -3.53099176E-06 -7.21583285E-07  9.62737542E-06
  4.95381524E-05 -5.47528822E-06 -1.43040588E-05 -1.81658712E-05 -3.34014060E-05
 -4.95901301E-05 -6.11854071E-05 -1.64994207E-06  2.02225430E-05 -2.65471256E-05
 -5.05850663E-05 -7.49897793E-06 -4.60568552E-05  4.28244985E-07  3.07356944E-06
 -4.69452706E-05  5.37324807E-07 -2.84126425E-06  1.10159159E-06 -1.74391290E-05
  5.82544954E-06 -1.12806086E-05 -3.72299350E-06  4.23862362E-05  2.49492670E-07
  2.56905168E-05  6.49761238E-07  9.14568678E-06  1.45454402E-07 -9.41731479E-07
 -2.18715640E-05  1.25020492E-05 -1.46602378E-05  1.74934215E-06 -5.11955991E-06
  1.07012909E-05  1.36840112E-05  1.94369529E-06  3.90855713E-06  6.89956202E-06
  4.08276939E-05  7.99269741E-07  2.70341845E-05 -5.71749438E-07 -3.44428785E-06
  1.44131244E-05 -1.96252368E-06  3.67865498E-06 -2.34092248E-06  9.99022859E-06
  1.28394360E-05 -9.47414966E-06  4.92441790E-07 -7.63523564E-07  4.18417091E-06
 -1.69507152E-05 -1.24898013E-06  1.78605732E-05  6.93001228E-06  6.67741059E-05
 -4.42404324E-04 -1.69917048E-07  4.81429042E-05 -2.59702982E-05 -1.80326956E-05
  4.71794810E-05 -1.09690286E-04 -7.20317576E-05  4.03804529E-04  1.13164579E-05
  4.35645783E-05  1.29625682E-05  9.03938253E-05 -2.04847787E-06  4.16098713E-06
  7.76927282E-05  2.50686185E-06  3.61745856E-06  8.66019133E-06  1.11108951E-05
  6.19636955E-06  2.30108556E-05 -5.13146108E-06  1.76860948E-05 -2.83204463E-05
 -7.32036495E-05 -6.65015673E-06 -7.83696904E-06  6.82605249E-07 -1.79844473E-06
 -3.49542852E-05 -3.90166138E-07  8.12908178E-06 -5.65942309E-06 -5.63654341E-06
  2.70222588E-05  6.74720898E-06  3.26772440E-06  2.98805075E-06  8.80641391E-07
 -5.66589668E-06  2.91951705E-06 -3.30735031E-06  2.92534648E-07  3.25578549E-06
 -1.26600714E-05 -2.84529101E-06 -1.11677187E-06 -1.42563412E-06  2.84432230E-06
 -1.67413640E-05  1.04126142E-05  6.46469590E-07  7.11944362E-06  1.66367362E-06
  1.57365750E-05  1.37785944E-06 -1.12913355E-05 -5.30955613E-07 -6.64883954E-06
  1.52253729E-05  3.19016915E-07  9.85885508E-07 -1.59569166E-06 -1.57125938E-05
 -2.07357423E-05 -2.39220459E-06 -1.43485204E-06 -3.34613205E-07 -3.09576080E-06
  2.10788855E-05 -2.10085177E-06  2.71417101E-06 -1.11697654E-06 -5.75612100E-07
  8.75110121E-06 -5.58784818E-07  5.65134793E-06  4.50357305E-06  3.66287715E-05
 -3.70974273E-05  1.45130242E-06 -3.31642133E-06  3.82985090E-05 -2.34824141E-05
  7.40959862E-06 -1.85069481E-06  1.69641108E-06 -1.43364724E-07 -3.50995535E-06
  6.42650902E-06 -2.45816564E-08 -1.99863046E-07  5.21679963E-07  2.02722170E-06
  4.83152028E-06 -2.90766214E-06 -1.27912527E-06  2.99137180E-06 -5.17961766E-07
  3.71735846E-06 -7.48206188E-07  1.77363985E-06  6.87315422E-08 -7.20778927E-06
  3.07271906E-05  7.59389306E-08 -4.16902086E-06 -1.96615312E-06 -2.20531725E-06
  2.58030750E-05 -4.61508749E-06  2.37766540E-07 -2.61557599E-06  1.02832434E-05
  3.76152463E-08  1.67883369E-06  3.11691764E-06  4.31186338E-06 -6.15686638E-07
  8.88197720E-06  6.49590568E-06 -2.07543438E-05 -3.34751426E-05  1.90115078E-05
 -1.24284640E-05  4.05458890E-05  2.83886487E-05 -2.99666713E-05  1.57881046E-04
  6.40770973E-06 -2.11906140E-05 -3.10978481E-05  1.30364242E-05 -1.10189281E-05
  4.28333563E-05  8.27381296E-05 -4.76491762E-05  1.30365977E-04  2.37732540E-05
 -7.66119490E-05 -4.09533881E-04  2.16888761E-05 -3.36817067E-06 -2.11406892E-05
  9.16213753E-05 -5.21832313E-05  1.16330590E-04 -6.05132107E-05  2.26328082E-04
  5.27893056E-04 -1.06621920E-04  6.61564946E-05 -1.69880516E-04 -3.24804188E-04
  1.95982100E-04 -5.59585612E-04 -2.39144410E-05  1.22518997E-04  1.96861552E-04
  7.16602277E-05 -4.08384563E-05 -7.23418670E-05  1.86140356E-04  1.92773725E-05
 -1.23065313E-04 -2.38566059E-05  1.19455755E-04  2.04114775E-04 -9.15287298E-05
  5.49127440E-05  1.77585996E-05 -2.23677227E-04  8.68781732E-06  3.27124781E-05
 -6.30775176E-05  2.37622374E-04  5.53219948E-04 -3.18855324E-05  3.93018449E-05
 -2.08571286E-04 -1.45122335E-04  1.50821631E-04 -6.77038251E-04  2.36945376E-05
 -7.62497150E-05 -4.09609612E-04 -2.75443000E-05  9.44696113E-06  1.62174499E-06
  1.56747412E-05 -2.95214188E-05  1.55271741E-04 -2.42170790E-05  1.23743403E-04
  1.99810978E-04  8.63289372E-05  6.47230012E-06 -6.44850431E-05  1.50606466E-04
 -8.10795113E-05 -1.35428960E-04 -2.42555665E-05  1.21887781E-04  2.03155896E-04
 -1.08917510E-04  7.50841733E-06  1.19094141E-05 -1.87920972E-04  1.14632584E-04
  5.09627930E-05  2.95377195E-06 -1.28860067E-05  1.59541414E-05 -9.59916634E-06
  3.55146939E-06 -6.49203832E-07 -9.26789085E-05  2.42541958E-05  4.00290640E-05
  1.40305390E-04 -9.02207551E-04 -1.30132048E-03 -5.36520701E-04  1.35810284E-04
  2.95838674E-04 -3.04819932E-04  4.80170398E-05  3.76330878E-04 -2.25271458E-05
  9.36519543E-05  2.39873254E-04 -3.89646001E-05 -5.86606731E-06 -7.41011356E-05
 -9.64458864E-05  2.87607627E-05 -1.24394774E-04  7.26120513E-05 -6.28683595E-04
 -9.00822276E-04 -9.47666360E-04  8.55285836E-05  2.98541811E-04 -1.20207428E-03
  9.89871870E-05  3.19717206E-04 -1.96476365E-05  4.26176865E-05  4.07646898E-04
 -4.51389390E-06  2.34442806E-06 -8.22143613E-06 -5.19815709E-05  4.08708643E-05
 -1.40754768E-04  1.02015394E+00 -4.96874198E-02 -6.29861289E-02 -2.62147432E-06
 -2.74153671E-06  2.32812471E-05  7.51164483E-05 -7.12309258E-05  2.31804358E-04
 -2.19085680E-05  9.11140271E-05  2.40106840E-04 -2.00689206E-05  4.47978150E-05
 -6.31745485E-05 -7.60875401E-05  6.40645587E-05 -1.19357567E-04  7.16723261E-05
 -6.24523617E-04 -9.04339587E-04 -8.40283991E-04  4.27526176E-04  3.51223472E-04
 -1.05223117E-03  5.63140132E-04  3.83588484E-04 -1.91966213E-05  8.72247603E-05
  1.16190841E-04  4.35229761E-05 -3.25419153E-06 -7.96410988E-05  1.40912341E-04
 -2.98710560E-05 -1.41170440E-04 -1.93728500E-05  8.62451885E-05  1.20181655E-04
 -8.35559146E-05  3.34211879E-05 -1.89558095E-05 -1.91794341E-04  6.77072703E-05
  9.65723670E-06  7.57653856E-05 -6.33810499E-04 -9.53643827E-04  8.83873308E-04
 -5.01713058E-05 -4.48938324E-04  1.08969982E-03 -4.80091929E-05 -6.01885320E-04
 -2.20905434E-05  9.11584420E-05  2.40614845E-04 -1.59459332E-05  4.70131087E-05
 -6.68031892E-05 -1.06430499E-05  4.91028801E-05 -1.44726768E-04  9.17006153E-05
 -3.95649927E-04 -9.30195206E-04  7.19449685E-07 -1.54883504E-04  9.28903747E-05
 -2.80046293E-05 -1.65665677E-04  2.51561223E-05  9.13610796E-05 -3.95211235E-04
 -9.11973377E-04  8.76092103E-05  9.02009643E-05  1.32221970E-04  8.76312896E-05
  1.51254653E-04  8.25852631E-05  9.73003014E-05 -3.90985044E-04 -7.93330087E-04
  2.96931321E-04 -1.27439723E-04  1.86466920E-04  6.18975065E-04 -2.71210096E-04
  2.96641722E-04  9.54644971E-05 -3.90025107E-04 -7.50582990E-04 -8.16059987E-05
 -2.75734381E-05  3.56636420E-04 -2.49635964E-04 -2.41232105E-05  6.70020107E-04
  1.42079899E-04 -9.06847338E-04 -1.32421753E-03  5.67790578E-04 -1.61910034E-04
 -2.19831450E-04  4.50249196E-04 -1.67892598E-04  2.22747102E-05  2.90110260E-06
 -1.23815045E-05  1.30825706E-05  6.36781295E-06 -1.38414584E-06 -7.63419236E-06
  9.14609923E-05 -2.31211285E-05 -4.51306892E-05  7.34144331E-05 -6.27305517E-04
 -9.65615456E-04  7.82241811E-04 -3.79634431E-04 -5.21388663E-04  9.55167906E-04
 -4.21807925E-04 -7.20573010E-04 -2.26544378E-05  9.18021379E-05  2.50324306E-04
 -3.36792780E-05 -9.50585398E-06 -7.70752885E-05 -2.67005556E-05  1.26555777E-05
 -1.61671732E-04 -1.95149182E-05  8.77056403E-05  1.27688802E-04  4.66703966E-05
 -1.53611914E-06 -7.54685940E-05  1.33746157E-04 -2.42968564E-05 -1.41362991E-04
 -1.98101723E-05  8.77075351E-05  1.26719217E-04 -8.45059410E-05  2.85761570E-05
 -1.91466469E-05 -1.88393989E-04  5.93872102E-05  8.42427664E-06  1.14131957E-04
  1.23364361E-04  1.79559469E-04  4.36587028E-05  5.62017259E-06 -1.18640757E-04
 -3.21401734E-04 -7.31769235E-05  1.23972947E-03  1.50982092E-05  1.79697025E-05
 -2.11859840E-04 -1.41554889E-04  2.48986759E-04 -5.04048775E-05 -1.32419332E-05
 -3.61656134E-05 -6.25208013E-04  8.84663419E-04 -1.23251033E-04 -1.03637182E-04
 -6.40132942E-05  1.04367615E-04  1.18715304E-04  1.64167642E-04 -1.06371507E-04
  4.24715143E-05 -4.47094335E-05  1.02650928E-03 -4.51811852E-04  6.29367128E-04
 -1.55671408E-04  7.33001572E-05 -1.33801526E-04  1.94560152E-04 -9.69095330E-05
  9.53336620E-06 -1.43945639E-04  1.29477506E-04  6.22324698E-04 -4.04230799E-04
  9.16214020E-05 -5.94372179E-04  5.32511661E-04  6.45632594E-05  4.80952114E-05
  1.27020666E-05  3.97584826E-05 -5.11358625E-06 -5.65134187E-05 -2.65698023E-04
  3.97778968E-05  3.45926949E-04 -9.58711725E-06  1.17457780E-05 -1.72760493E-05
 -9.86433121E-05  5.18866649E-05  1.37305305E-05 -2.82630781E-05  1.33851704E-05
 -3.99609297E-04  3.65156399E-04  2.94484113E-06 -1.20318877E-04  2.46134564E-05
  9.74303473E-04  1.84604518E-03  7.85970160E-04 -4.27741599E-03  1.14496354E-03
  1.97190162E-03  6.59447205E-03 -1.78741226E-03 -2.74992430E-03 -1.04014276E-03
  2.72077689E-04  4.89992524E-04  6.50448460E-04  2.16123316E-03 -5.97491648E-04
 -1.76647551E-03  9.31168450E-04  1.20731692E-03  5.29317428E-03 -1.52960026E-03
 -3.38148459E-03  1.58416643E-03 -2.65168096E-04 -2.86794828E-04 -1.35937795E-04
 -2.07479015E-04 -2.53526439E-04  2.46196744E-04  1.06286203E-03  8.82382161E-05
 -1.46145516E-03 -9.57874489E-05 -3.27077905E-05  1.98803898E-04  7.75325214E-05
 -2.97630470E-04 -3.32410978E-04  1.20066049E-04  2.67072245E-04  2.65483494E-05
 -7.24919468E-04 -9.92770246E-04  5.15861330E-04  7.16534538E-04 -2.42441097E-04
 -2.81328701E-04 -1.47233753E-04  3.54055246E-04  1.41985138E-04  1.32136263E-04
 -1.75903940E-03  3.60219662E-04 -3.17621316E-04  2.17087454E-04 -4.64222827E-05
  4.00255692E-05 -1.44362831E-04  2.06909921E-04  1.88903263E-07  4.16397083E-04
  2.27105312E-04 -2.64633990E-04  3.75297307E-04  1.52096977E-05  1.21914794E-03
  7.92919963E-04  9.32658406E-04  1.83547428E-03  9.30011457E-04  4.26996826E-03
 -1.14144213E-03 -2.01438336E-03 -6.45131882E-03  1.61586889E-03  3.39955870E-03
  1.08996954E-03 -2.35020961E-04 -5.01785877E-04  1.06117976E-03  1.76557462E-03
 -5.34822089E-04 -1.94671749E-03  1.14564607E-03  3.14290040E-03  3.44811911E-03
 -1.29560004E-03 -4.27998665E-03  2.58568664E-03  6.52530216E-05  4.57714739E-05
  1.78632173E-05 -6.39596213E-05  2.19222899E-05 -7.19367244E-06  4.08993229E-04
 -1.55306485E-04  1.88744017E-05  1.07514062E-06  2.34727569E-05 -3.33065054E-05
  8.74123737E-06 -5.66002502E-05  3.24790570E-05 -6.99229856E-05  6.54797086E-05
  1.93259981E-04 -2.15527374E-04  9.39281186E-05 -3.46749069E-04  3.10985791E-04
 -2.35817466E-04 -2.94231016E-04 -9.19593136E-05 -4.04661642E-05  2.46547654E-04
  3.18412005E-04  8.80366408E-04 -3.84504487E-04 -1.61519234E-03 -8.27549148E-05
  5.69786399E-05  1.82058119E-04  2.75607758E-04 -1.22248642E-04  3.82721826E-04
 -1.04068384E-04 -2.06337124E-04  6.19595008E-04 -2.08283448E-04  1.15992279E-03
 -2.41478403E-04 -7.35684755E-04 -2.42552484E-04 -2.83802345E-04 -1.20059641E-04
  1.87408203E-04 -3.55669667E-04  5.50001360E-05 -1.62945610E-03  8.96139735E-04
 -2.86250680E-04  1.88425455E-04 -1.24255963E-04  4.07586774E-05 -1.72071959E-04
  4.49599635E-05 -6.19488843E-05 -1.52493411E-04 -4.87469979E-04 -3.36555618E-04
 -8.92505805E-05 -1.24049640E-04 -5.01966296E-04 -1.40281965E-03  2.85499249E-07
 -2.77606920E-06 -4.07700301E-05 -7.00006624E-06 -1.81118121E-06  3.64013613E-06
 -8.12693261E-05 -3.89411734E-05  2.40272733E-05 -7.87740492E-07 -6.18108487E-07
  2.22039665E-05 -4.04046147E-06  9.30744913E-07  1.06147957E-06 -1.05728947E-05
  6.70161702E-06  2.20838428E-06  1.62060153E-06 -4.79592267E-06 -1.91017614E-05
 -3.95822228E-06  1.43854514E-06  9.24642417E-06 -2.89804627E-06  1.32525091E-05
 -9.33873242E-06  2.90446932E-07 -5.16659206E-06 -4.42804819E-06  9.99421133E-06
  8.83375259E-06  1.40036939E-05  2.15549313E-06 -1.00769411E-05 -4.57046034E-05
  5.47971940E-06  3.54242033E-06  3.31026189E-06  5.24688754E-06 -5.42847513E-06
 -7.25922486E-06  2.05874449E-05  5.87259229E-05 -2.03696010E-06  3.78865665E-06
 -1.84978191E-06  1.32855829E-05  1.22013191E-06 -1.03024184E-06 -2.37278298E-05
  2.45207610E-06 -4.94852435E-07  2.51385823E-06 -5.62930592E-06 -4.42977528E-06
  2.45974415E-06  7.68105404E-07  8.94782344E-06  2.48887556E-06  2.21720072E-05
 -8.50214651E-07  1.80039697E-06 -2.20267573E-07 -4.25459562E-06  8.41129510E-06
 -9.38150784E-07 -1.43818051E-06  7.16584904E-07  5.34599374E-06  1.16181776E-05
 -7.15555306E-06 -1.66544749E-06  1.00874087E-05 -8.28967921E-07  6.07000642E-07
 -8.01178334E-07 -1.47950839E-06  1.17942320E-06 -2.78483590E-06 -3.18562018E-05
 -5.85571768E-06  7.94266207E-06 -6.00796798E-06 -3.94239899E-06 -2.57877803E-05
 -7.91599605E-06  3.06600424E-06 -1.03728564E-05  8.17100318E-06  4.53002987E-05
 -4.56411156E-06  2.51047919E-05 -6.40434008E-07  2.28354938E-06 -3.69633437E-05
  2.64018926E-06 -9.34366435E-07  9.15883737E-06  2.40362118E-05  5.00230922E-05
  1.05396761E-05  1.94213576E-06  1.51687401E-05  1.23093769E-06  1.44478119E-05
  6.88478698E-06  2.04938033E-05  5.67018201E-07  3.43075901E-06 -1.15803130E-05
  1.01479760E-06 -2.40052626E-06  4.62881872E-06  8.96478744E-06 -1.72582981E-06
  8.06965713E-06 -6.76050362E-06  5.55517701E-06 -2.65018211E-07 -5.17182524E-06
 -4.13702518E-06  5.50056740E-06  9.82880444E-07 -3.63224190E-06 -3.41666465E-05
 -1.12746606E-05 -4.53217349E-07 -6.41623082E-06 -2.01201507E-05 -1.56110962E-05
 -1.59707310E-05 -2.54575270E-06  8.96303005E-06  7.92718452E-06  4.00283864E-05
 -3.63366471E-06 -1.43903813E-05  1.08710484E-08  1.74304113E-06 -4.94580923E-06
  3.11366894E-06 -8.55562316E-07  1.04023166E-06  3.15256386E-06  6.28055196E-06
 -3.56833010E-06 -5.37238174E-07  1.15329299E-06 -5.39772775E-06 -6.21264350E-06
 -1.89320349E-06  1.09710878E-05 -1.11963456E-06  1.83180988E-05  3.13516083E-04
  2.43522330E-05  7.93715664E-06  4.16990792E-05  1.75650060E-04  7.24529409E-05
  9.60217853E-05 -9.98332098E-05 -4.24971772E-04 -1.67094209E-05 -7.27985009E-06
 -1.93402466E-05 -2.04586403E-04 -5.84332749E-07 -4.99145686E-06 -4.55578409E-05
 -1.41460950E-05  2.67758993E-05  1.41577587E-05 -1.10234475E-05 -2.30691546E-05
 -4.53614216E-07  3.46453305E-06  2.49392247E-05 -7.51272117E-06  1.67783708E-05
 -1.01119132E-05  1.47291840E-05 -3.51837350E-07  2.21529752E-06  3.04418892E-05
  4.49772288E-06 -3.53986091E-06  8.76456860E-06  3.37750029E-07 -6.53208028E-06
  1.77509086E-05  7.28089639E-07  1.16652068E-05 -1.32526761E-06 -5.01194582E-06
 -3.34783117E-06  1.81148307E-07  1.80030073E-07 -2.47052028E-06 -3.70958967E-06
 -1.17570757E-06 -2.18710660E-07  4.40412271E-07 -3.11375409E-06  1.54351325E-05
 -1.11432044E-06 -8.73943664E-08  2.41767492E-06 -7.43794613E-07  1.50243902E-05
 -7.20580527E-07  1.28700456E-05 -8.39877648E-08 -4.03029764E-06  7.75851141E-08
  8.28588852E-07  8.49588863E-07  2.28454984E-06 -7.52899310E-07 -1.20058061E-06
 -1.67973374E-06 -9.38068058E-07  3.27073574E-07 -9.07116461E-07  1.20733646E-06
 -1.12113644E-06  1.39121008E-06  1.37126220E-06  6.16586558E-06 -4.01971310E-05
  9.02685008E-07  6.86951057E-06 -1.22423997E-05 -2.04335271E-05  3.92911604E-05
  8.64722942E-06  2.55512066E-06 -2.43307192E-05  1.96063563E-05  5.92155323E-05
  3.29928705E-06  3.57375266E-06  3.10978882E-08 -1.16208884E-06  1.02665685E-06
 -2.68678654E-07 -1.02954322E-06  3.57604200E-07  6.42964305E-06  1.08207083E-06
  2.18611900E-06 -1.86988446E-07 -3.34459383E-06  1.36053358E-07  1.14866719E-06
 -5.08280617E-07  2.04224116E-06 -1.89708206E-07 -4.41225078E-06  1.94237166E-05
 -8.07916127E-07 -2.02521008E-06 -3.61187721E-08  3.76819114E-06  7.36448776E-06
  1.30502518E-05  1.57515603E-06 -5.26243249E-06 -1.98434208E-05  4.95102860E-06
  2.26388901E-06 -6.88582055E-06  3.67407977E-05  1.76645889E-05 -2.44915295E-05
  6.51415102E-06 -2.20347348E-05 -3.08612574E-05 -1.35773378E-05  1.11202450E-05
 -4.28643775E-05 -8.15105968E-05  4.75345179E-05 -1.29628023E-04  6.40545757E-06
 -2.02507154E-05 -3.20416953E-05 -1.93190672E-05  1.27936945E-05 -4.02336894E-05
 -2.59500418E-05  2.93376821E-05 -1.55511375E-04 -5.99419408E-05  2.23614089E-04
  5.25549577E-04  1.03906015E-04 -6.24945487E-05  1.69398931E-04  3.21313954E-04
 -1.88493779E-04  5.54261590E-04  2.36038529E-05 -7.71922182E-05 -4.02112156E-04
 -2.30377135E-05  2.93540123E-06  2.12518111E-05 -9.24005037E-05  5.32725189E-05
 -1.08656031E-04 -2.39749234E-05  1.22851965E-04  1.96373429E-04  9.23937762E-05
 -5.56182867E-05 -1.75941543E-05  2.19291026E-04 -7.08681181E-06 -3.52649941E-05
 -2.36313189E-05  1.20626602E-04  1.95539150E-04 -7.09075590E-05  4.01615707E-05
  7.30385045E-05 -1.87306278E-04 -2.48967520E-05  1.18801382E-04  2.37536936E-05
 -7.67212076E-05 -4.09104395E-04  2.81368986E-05 -9.54291878E-06 -1.48947252E-06
 -1.62767909E-05  3.00550007E-05 -1.56344098E-04 -6.46103841E-05  2.42182204E-04
  5.79859063E-04  2.70745943E-05 -4.21809534E-05  2.10719997E-04  1.32708299E-04
 -1.52366629E-04  6.86030689E-04 -2.39546372E-05  1.22504193E-04  1.96488711E-04
  1.08783076E-04 -8.74347096E-06 -1.06607357E-05  1.85187869E-04 -1.15543238E-04
 -4.55394730E-05 -2.40724264E-05  1.23065779E-04  1.97746245E-04 -8.50703875E-05
 -6.66246817E-06  6.38105910E-05 -1.49268291E-04  7.81925092E-05  1.36175763E-04
  1.40155075E-04 -9.01701670E-04 -1.29576468E-03  5.37512882E-04 -1.37825952E-04
 -2.96127241E-04  3.07318708E-04 -5.26977720E-05 -3.76270205E-04  2.91493438E-06
 -1.29329959E-05  1.62081054E-05  9.81291615E-06 -3.81086782E-06  1.12284064E-06
  9.17468912E-05 -2.47425283E-05 -3.80800118E-05  7.18370096E-05 -6.26682709E-04
 -8.99074238E-04  9.55530946E-04 -8.49960522E-05 -2.98444729E-04  1.21478687E-03
 -9.73635189E-05 -3.09814702E-04 -2.20014142E-05  9.41978520E-05  2.26641932E-04
  3.84114143E-05  4.92394301E-06  7.37253828E-05  9.53497954E-05 -3.20119486E-05
  1.14828035E-04  1.02015896E+00 -4.96927008E-02 -6.30324333E-02  4.39680059E-06
  5.48584809E-06 -2.46938310E-05 -6.29849316E-05  5.11126199E-05 -2.25292418E-04
 -1.95715114E-05  4.25678754E-05  4.05783731E-04  3.75357659E-06 -2.76579542E-06
  8.65357139E-06  4.88516486E-05 -3.92191869E-05  1.38843925E-04  7.33563473E-05
 -6.28092302E-04 -9.15458156E-04  8.35389149E-04 -4.21543398E-04 -3.48296387E-04
  1.04024580E-03 -5.50418096E-04 -3.82120108E-04 -2.13348636E-05  8.88553056E-05
  2.31235998E-04  2.06603613E-05 -4.37153797E-05  6.08506778E-05  7.61459956E-05
 -6.12517635E-05  1.14655818E-04 -1.93893581E-05  8.70160761E-05  1.18087821E-04
  8.10244292E-05 -3.57662147E-05  1.93216276E-05  1.99072222E-04 -7.07661729E-05
 -6.30171419E-06 -1.97642253E-05  8.79001864E-05  1.34790258E-04 -4.43288257E-05
  2.19334657E-06  7.83843150E-05 -1.38253570E-04  2.44384551E-05  1.30252286E-04
 -2.22826376E-05  9.29663966E-05  2.40952908E-04  1.64786304E-05 -4.71357175E-05
  6.74148942E-05  1.22731242E-05 -4.73081360E-05  1.46710034E-04  7.50208143E-05
 -6.29814835E-04 -9.58559365E-04 -8.87593043E-04  4.83139632E-05  4.57867549E-04
 -1.09422983E-03  5.30887670E-05  6.04166999E-04  9.10182136E-05 -3.93946683E-04
 -9.04749898E-04 -8.56390513E-05 -9.02192525E-05 -1.29525025E-04 -7.97476652E-05
 -1.45900111E-04 -7.88908969E-05  9.24006559E-05 -3.98142725E-04 -9.37568480E-04
 -5.03102922E-07  1.52904486E-04 -9.31289751E-05  3.07349560E-05  1.55704420E-04
 -1.93703161E-05  9.56887331E-05 -3.90856489E-04 -7.53214958E-04  8.30454482E-05
  2.57677408E-05 -3.56858991E-04  2.46651212E-04  2.16846847E-05 -6.67826054E-04
  9.85797861E-05 -3.95503064E-04 -8.07831478E-04 -2.98200242E-04  1.29026289E-04
 -1.89194919E-04 -6.24776568E-04  2.82114051E-04 -3.17679535E-04  2.97318922E-06
 -1.18805544E-05  1.06827378E-05 -6.62609660E-06  6.77153685E-07  7.70164834E-06
 -8.95019975E-05  2.20342832E-05  4.45077560E-05  1.43665466E-04 -9.12171715E-04
 -1.36316275E-03 -5.61958724E-04  1.62928201E-04  2.28325658E-04 -4.54614367E-04
  1.31458377E-04 -3.40846693E-06 -2.25377781E-05  9.26700450E-05  2.48459140E-04
  3.44587440E-05  8.40129154E-06  7.52085773E-05  2.85841152E-05 -1.60366263E-05
  1.57708554E-04  7.62410588E-05 -6.35426212E-04 -9.77669140E-04 -7.80762852E-04
  3.71063099E-04  5.07283654E-04 -9.65584549E-04  4.20685701E-04  6.87596764E-04
 -1.90617926E-05  8.47324418E-05  1.20350977E-04  8.67313601E-05 -2.72475887E-05
  2.05302896E-05  1.88067614E-04 -5.71351664E-05 -7.73116698E-06 -1.90752370E-05
  8.49805797E-05  1.22968654E-04 -4.54542848E-05  4.78943456E-07  7.60450859E-05
 -1.28089852E-04  2.45551216E-05  1.37120617E-04  1.00250871E-04  1.15964267E-04
  1.82471472E-04  1.06322290E-04 -4.23761118E-05  4.33885417E-05 -1.03270678E-03
  4.53332648E-04 -6.40528875E-04  1.53555304E-04 -7.23868439E-05  1.37395111E-04
  1.95482451E-04 -9.92459550E-05  1.06957663E-05 -1.44520777E-04  1.30160045E-04
  6.21074291E-04 -4.08387014E-04  9.03269037E-05 -5.97332344E-04  5.33166788E-04
  1.16485043E-04  1.24994976E-04  1.81731545E-04 -4.30422195E-05 -6.93123723E-06
  1.20165777E-04  3.35859176E-04  6.09496751E-05 -1.21272067E-03 -2.05205305E-05
 -1.07994121E-05  2.04920686E-04 -1.40181327E-04  2.49080562E-04 -4.95080367E-05
 -1.43780282E-05 -3.81749466E-05 -5.98612643E-04  8.79923179E-04 -1.25548951E-04
 -1.08113727E-04 -6.16514131E-05  9.88756356E-04  1.84251191E-03  7.83575668E-04
  4.27793835E-03 -1.14900481E-03 -1.97286790E-03 -6.56976952E-03  1.83782274E-03
  2.75324797E-03  1.05112982E-03 -2.77962067E-04 -5.04220552E-04  6.45400849E-04
  2.15534320E-03 -5.99433379E-04 -1.75496355E-03  9.33082830E-04  1.19861753E-03
  5.26257478E-03 -1.54284698E-03 -3.35363941E-03  1.59706490E-03  5.56332284E-05
  4.78719988E-05  1.25211698E-05 -3.99383561E-05  5.53862671E-06  5.55591353E-05
  2.58971987E-04 -2.24135029E-05 -3.53102641E-04  4.65148661E-06  2.59969978E-06
  2.07835993E-05 -9.92791599E-05  5.19817885E-05  1.66515026E-05 -2.66672204E-05
  1.40282351E-05 -3.95852995E-04  3.53872308E-04  9.73976407E-06 -1.11019299E-04
  1.95112358E-05 -2.36222408E-04 -2.84889909E-04 -1.11621007E-04 -3.54432262E-04
 -1.42774984E-04 -1.30468276E-04  1.77911553E-03 -3.56580800E-04  3.55436321E-04
 -1.93903441E-04  4.16501863E-05 -5.17800664E-05 -1.43635358E-04  2.09944549E-04
  2.21997507E-06  4.19118000E-04  2.29700057E-04 -2.57286842E-04  3.87798949E-04
  3.83755369E-05  1.24028276E-03  8.05376827E-04 -2.65892819E-04 -2.88038046E-04
 -1.46519721E-04  2.07984775E-04  2.53583306E-04 -2.48495028E-04 -1.07164832E-03
 -8.38779404E-05  1.42907435E-03  1.43788967E-04  3.12469157E-05 -1.66886459E-04
  8.11006711E-05 -2.97077646E-04 -3.32036547E-04  1.22571889E-04  2.67089948E-04
  3.79393637E-05 -7.14841510E-04 -9.85245314E-04  5.29946911E-04  6.85953994E-04
  6.37029706E-05  4.45786720E-05  3.26349542E-05  6.41345480E-05 -2.28406641E-05
  8.33817511E-06 -4.13478225E-04  1.42701239E-04 -1.03376603E-05 -2.28201774E-07
 -1.79275530E-05  2.63938786E-05  1.04343964E-05 -5.73243891E-05  3.29671576E-05
 -6.99897493E-05  6.57678122E-05  1.86672721E-04 -2.09789102E-04  8.28693773E-05
 -3.55233097E-04  3.07208631E-04  9.43426359E-04  1.82507781E-03  1.00684225E-03
 -4.25987179E-03  1.15728397E-03  2.02695122E-03  6.39440527E-03 -1.66728049E-03
 -3.43871364E-03 -1.08384692E-03  1.88621740E-04  5.28736151E-04  1.05447176E-03
  1.78058479E-03 -5.43319155E-04 -1.93356011E-03  1.15984470E-03  3.14074591E-03
  3.56260602E-03 -1.34927473E-03 -4.30386170E-03  2.61813562E-03 -2.35962699E-04
 -2.89267650E-04 -9.85044898E-05 -1.88129446E-04  3.57086596E-04 -5.86887104E-05
  1.62428591E-03 -8.82250002E-04  2.66648628E-04 -1.60261324E-04  1.09595879E-04
 -2.56538697E-05 -1.74397319E-04  4.66445581E-05 -6.11366236E-05 -1.49881736E-04
 -4.84660745E-04 -3.47121320E-04 -8.28818216E-05 -1.22625153E-04 -4.98358324E-04
 -1.41065987E-03 -2.58948761E-04 -2.91010675E-04 -1.43601735E-04  3.76495828E-05
 -2.44617559E-04 -3.20681644E-04 -8.92739317E-04  3.53367249E-04  1.50373697E-03
  8.37042916E-05 -5.62446074E-05 -1.93296041E-04  2.66358000E-04 -1.25433205E-04
  3.73941980E-04 -1.03610146E-04 -2.06025446E-04  5.92764589E-04 -2.16556645E-04
  1.10372211E-03 -2.37189164E-04 -7.23439918E-04 -9.29253146E-09 -2.86403227E-06
  1.45598368E-05 -1.35111626E-06  3.06744028E-07 -2.20755871E-06 -1.25084166E-05
  5.81780856E-06 -3.05889551E-06 -2.79843668E-07  4.38579881E-06 -5.88916769E-05
  9.95553453E-07 -1.42083832E-06 -3.42008031E-06 -3.76118569E-05  4.00242915E-05
 -2.58343416E-05  1.06231723E-06 -1.31164829E-06 -6.71093043E-05  6.02932291E-06
  2.18953042E-06  1.81473012E-06  6.80103230E-06 -1.12434485E-05 -1.34238548E-05
 -1.53401404E-07  6.29603928E-06 -3.85256455E-07  1.81765698E-05  1.40748371E-05
  5.03430878E-05 -5.20926614E-07  1.17152160E-05  6.76387029E-05  9.54102721E-06
  3.63962324E-05 -4.85349377E-06  2.12904320E-05  7.32782553E-05 -3.09926620E-06
 -3.59726913E-05 -5.49360268E-05 -8.96967100E-06 -1.70316974E-05 -5.79524591E-06
 -1.87724088E-05  9.75226804E-07  1.86588897E-06 -3.06675279E-05 -7.72976607E-07
 -1.64001068E-06  4.28259432E-06 -1.78239028E-06  2.85011636E-06 -2.88635666E-06
  2.26511038E-06  3.03959059E-06  5.82959423E-06  2.36511832E-05  8.21519546E-07
  3.05186090E-06  1.45983265E-07 -1.37508815E-06  1.20431266E-06 -1.35271536E-06
 -1.17942724E-06 -3.65936637E-07  1.03439885E-06  1.64709461E-06 -5.34469093E-06
 -8.14944236E-07  1.36128147E-06 -1.46916338E-07  1.49846858E-06 -6.84788552E-07
 -1.79814534E-06  1.50669393E-06  2.02881682E-06 -4.54210907E-05 -3.00305207E-06
 -3.73230527E-07  1.34055006E-06 -1.59676749E-06 -3.36730121E-05  7.40548291E-06
  4.09505526E-07 -1.76948816E-05 -2.85777765E-06  2.90240577E-05 -4.49946254E-06
  2.19419275E-05  6.82530379E-07 -4.38827020E-06  2.37490594E-06 -1.97616984E-06
 -1.69229642E-06 -1.87811256E-06  6.40803895E-06  2.31965760E-06 -7.16413157E-06
 -5.32095135E-06  1.29543779E-05 -3.89562974E-06 -1.99579738E-05 -1.47182987E-06
 -4.86503325E-06 -1.42051385E-06  1.88947358E-05 -8.65994586E-06  5.46154692E-06
 -9.85132208E-06 -5.62606415E-06 -3.46775378E-06 -3.52206402E-05 -2.65390495E-05
 -1.33625196E-05  1.58985337E-05  2.33077936E-06 -6.81639777E-06  9.69659834E-08
 -2.54363437E-05 -4.19873837E-06  1.06661926E-05  2.74688593E-04 -2.13364759E-06
  2.26810823E-05 -4.04870349E-05  1.61363872E-05  9.88797034E-05 -4.16486510E-05
 -2.03273703E-05 -7.83180708E-05 -1.06476452E-04 -4.73387093E-04 -1.42322534E-05
 -1.02012668E-05 -7.45949451E-06  2.85969497E-05  3.70070120E-04  4.24974651E-05
  2.07522772E-05 -2.04436550E-05  1.99929291E-04 -3.45912709E-05 -4.72537617E-05
 -1.70166013E-05 -1.77418507E-04 -1.08062225E-04 -5.05826746E-04 -1.58096389E-05
  1.09687744E-05  1.59337772E-06 -3.47557115E-06 -4.18565471E-05  8.17392783E-06
  7.01449271E-06  2.40205497E-06  2.99803568E-05  2.06880072E-05  1.08307578E-05
  8.07638508E-06  4.94922740E-05  1.10516900E-06  2.91150305E-05 -5.67793060E-06
 -5.24757006E-06  5.27436796E-07 -9.06071043E-07 -1.61544393E-05 -1.31883247E-06
  2.34842047E-06 -2.11000666E-06 -2.70906115E-06 -2.02328261E-05 -2.77698084E-06
 -7.41893110E-07 -4.98437347E-07 -8.62084260E-06 -1.51203377E-06 -2.35009170E-06
  1.48710705E-05  2.82507022E-10 -3.07877128E-06 -2.92386265E-07  1.63749209E-06
  1.01369040E-06 -1.80959758E-06 -3.68121863E-06  4.33348844E-06  7.79653109E-06
 -6.63300055E-07  5.04559635E-06 -3.33944552E-07 -3.71191231E-06 -1.53718201E-06
  3.26981328E-06  5.41014333E-07  6.13054814E-07 -5.81642190E-06 -2.56648419E-06
 -1.73028017E-06 -5.73871113E-07 -2.95895496E-06  1.34133045E-06 -1.47824570E-06
 -5.67264105E-07 -8.73879697E-07 -4.30506891E-06  4.65430500E-06 -1.00838593E-06
  1.26970800E-06  1.41833833E-07  2.54912096E-07 -5.04577559E-06 -8.45102072E-07
  8.88487692E-07  1.12177756E-06  6.89778118E-06  8.56023584E-06 -3.73463795E-06
  4.54786636E-07  2.79867502E-06  1.74745587E-07 -8.67990366E-06 -5.41247091E-07
  1.41733377E-06  1.01141566E-06 -3.63342726E-06 -1.22113819E-06  5.61846374E-06
 -3.21115705E-06 -6.52927202E-06  3.09655873E-06 -2.45143505E-06  1.61666109E-05
  6.41084499E-07 -2.74973256E-06  2.78919367E-06 -1.01352088E-05 -4.20383755E-06
  4.03812442E-07 -1.01360143E-07  1.52953525E-06  3.06758951E-05  4.92212041E-06
  5.32131466E-06 -7.45634563E-06 -1.86237415E-05  1.96224100E-05 -2.28326383E-05
 -3.69407184E-06  2.02967429E-05 -1.44321782E-06  1.58107527E-05 -2.50652739E-06
 -3.67043031E-06 -1.13240191E-06 -4.67013319E-06  4.71839228E-05  1.17782138E-05
  8.40364077E-06  2.11373187E-06  2.25436419E-05 -4.42742233E-05  2.63031408E-05
 -2.47370720E-07 -5.94691046E-07  4.38156284E-06 -2.98346262E-07 -2.91356576E-07
  9.86154351E-07 -4.77641093E-06  5.66792900E-07 -6.57111926E-06  6.55441291E-06
 -2.13573408E-05 -3.28081052E-05  1.72425446E-05  4.24881094E-05  5.03059803E-06
  2.32806099E-05  1.59972020E-04  3.74820812E-05  6.51093962E-06 -2.04115765E-05
 -3.51035477E-05  1.16240912E-05  4.36829650E-05  8.36303773E-06  8.00979279E-05
  1.40332366E-04  1.14708872E-05 -2.40256829E-05  1.19672729E-04  2.08703068E-04
  8.82998940E-05 -5.90127846E-05 -2.22809365E-05  1.52124235E-04 -7.53608029E-05
 -1.45228708E-04 -2.41048146E-05  1.20250551E-04  2.07971245E-04 -1.08217393E-04
  4.37831480E-06  1.35976210E-05 -1.83924912E-04 -1.19477684E-05  1.31209435E-04
 -6.21662722E-05  2.36362609E-04  5.28752027E-04 -2.26808567E-05 -2.05954724E-04
 -4.44875671E-05 -1.18131135E-04 -6.79588289E-04 -1.46146744E-04  2.37405272E-05
 -7.61165320E-05 -4.09388676E-04 -2.77017308E-05 -3.52824414E-06  1.02585408E-05
  8.23377591E-06  1.52838927E-04  3.60941318E-05 -2.41305183E-05  1.24063608E-04
  1.96062058E-04  7.21015650E-05 -4.62161493E-05 -6.98671726E-05  1.90724329E-04
 -1.05971916E-04 -4.28485896E-05 -2.41216195E-05  1.23389319E-04  1.97336659E-04
 -9.00795088E-05 -9.27403859E-06  6.06092111E-05 -2.12226613E-04  1.86805654E-05
  3.79113443E-05  2.38518480E-05 -7.66283790E-05 -4.11461761E-04  2.09945375E-05
 -1.66289893E-05 -1.24466665E-05  8.69703323E-05  1.31377511E-04  5.81932275E-06
 -6.19978179E-05  2.34895028E-04  5.41880582E-04 -1.07200790E-04 -1.82945493E-04
 -1.59941494E-05 -3.12588844E-04 -6.14648368E-04 -5.79781751E-05 -1.94143140E-05
  8.60164035E-05  1.19069964E-04  4.67972691E-05 -6.85613610E-05 -3.62179859E-05
  1.42637223E-04 -1.13402469E-04 -8.63363340E-05 -1.93831192E-05  8.66354100E-05
  1.18961663E-04 -8.08832643E-05 -3.40434033E-05  2.09762526E-05 -1.83326276E-04
 -2.09183559E-05  6.16293462E-05  7.37186008E-05 -6.34062566E-04 -9.14399961E-04
  7.75972452E-04 -2.64731275E-04 -5.72257152E-04  9.51344695E-04 -3.65868962E-04
 -7.39310955E-04 -2.21624493E-05  9.36463389E-05  2.29630537E-04 -3.23021007E-05
 -6.69485122E-05 -3.98546029E-05 -1.59970830E-05 -1.41958868E-04 -5.67305910E-05
  9.10426490E-05 -3.93706780E-04 -9.05831440E-04  8.47938426E-05  8.59024116E-05
  1.37583235E-04  7.73908640E-05  1.35324094E-05  1.75049605E-04  9.15971594E-05
 -3.94920254E-04 -9.28602225E-04 -4.46895041E-06  1.47772677E-04 -1.00781683E-04
 -4.15725628E-05  8.10980622E-05 -1.39069324E-04 -2.19033355E-05  9.12351773E-05
  2.34426903E-04 -1.73088831E-05 -7.94993693E-05  1.62353732E-05 -7.65931239E-05
 -1.36230943E-04  1.77378253E-05  7.49494076E-05 -6.32178191E-04 -9.36873729E-04
 -8.20476307E-04  1.10630850E-04  5.42786223E-04 -1.03374109E-03  9.45348844E-05
  6.75792655E-04  1.42144910E-04 -9.11955162E-04 -1.31680552E-03  5.50318356E-04
 -1.12980696E-04 -2.51599933E-04  4.70879590E-04  9.28441967E-05 -1.48507924E-04
  3.13400728E-06 -1.30613599E-05  1.22680829E-05  6.50605739E-06 -5.85052096E-06
 -3.66530658E-06  9.35762218E-05 -2.58455988E-05 -4.53142939E-05  7.37747535E-05
 -6.28147428E-04 -9.39654861E-04  9.06584126E-04 -3.57604092E-04 -2.56128258E-04
  1.10256454E-03 -4.92117114E-04 -3.14008602E-04 -2.19439031E-05  9.20189634E-05
  2.39873127E-04 -1.17735204E-05 -7.85567712E-05  1.31243391E-05 -1.11844765E-05
 -1.60785217E-04 -1.62913341E-05  1.02016184E+00 -4.97073342E-02 -6.30336307E-02
 -2.96371610E-07  2.06083323E-05  3.87387468E-06  4.38559967E-05  2.44370176E-04
  5.61731826E-05 -1.95915228E-05  4.39826686E-05  4.06474706E-04 -1.60210490E-06
 -7.91402844E-06 -1.11541212E-06 -6.01048638E-05 -1.50704792E-04 -2.61049961E-05
  9.69043805E-05 -3.96565385E-04 -7.69280228E-04  2.87354310E-04  2.35007151E-04
 -4.49318130E-05  6.06206138E-04  3.82773140E-04 -1.32597524E-04  9.64440849E-05
 -3.88701257E-04 -7.82316829E-04 -9.45179256E-05  3.31388756E-04  1.32979352E-04
 -2.64245386E-04  6.25746914E-04  2.66611652E-04 -1.95692094E-05  8.75674500E-05
  1.21889459E-04  4.59549513E-05 -6.89364585E-05 -4.08101221E-05  1.39791177E-04
 -1.10432675E-04 -9.02069869E-05 -1.95293826E-05  8.82154096E-05  1.26608417E-04
 -7.89710108E-05 -3.20720750E-05  2.53576850E-05 -1.83501512E-04 -2.80524470E-05
  6.28174665E-05 -2.25530821E-05  9.21918315E-05  2.47269899E-04 -3.95542638E-05
 -6.52878576E-05 -3.67473432E-05 -9.01289899E-05 -1.33304380E-04 -2.55427726E-05
  7.17144509E-05 -6.21766978E-04 -9.46119919E-04 -9.73575109E-04  1.89099679E-04
  2.24053661E-04 -1.22891666E-03  1.45682796E-04  2.91158925E-04  3.06348445E-06
 -1.20553978E-05  9.13387440E-06 -9.07132991E-06 -2.05711576E-06  2.98136765E-06
 -9.61829460E-05  2.53473200E-05  4.47869732E-05  1.40503575E-04 -9.00386800E-04
 -1.30598979E-03 -5.41429129E-04  1.90735462E-04  2.63757557E-04 -3.12680440E-04
  3.16055180E-04  1.98820071E-04  1.05817547E-04  1.19144641E-04  1.92708639E-04
  4.60052158E-05 -1.07145983E-04 -4.91113846E-05 -3.77343907E-04  1.11893880E-03
  4.45837857E-04  1.98256079E-05 -2.21664926E-04 -7.32986943E-05  8.56004456E-06
  7.57463215E-05 -1.33393783E-04  5.62759541E-05  2.43106568E-04  1.22135409E-04
  3.25249543E-04 -5.42470730E-04  2.62272352E-04  8.43128417E-04  1.11550903E-04
  1.22462366E-04  1.56028304E-04 -1.02784885E-04 -6.55888081E-05  2.33824731E-05
  1.01026654E-03  7.79040445E-04 -1.56568550E-04 -1.46348318E-04 -1.57520258E-04
  1.54610312E-05  6.22777139E-05  7.79153649E-05  8.64934707E-05 -2.07967109E-04
 -1.54525773E-04  3.32438706E-04  3.25961528E-04  2.76545125E-04 -7.05391891E-04
 -6.29007051E-04 -2.60062636E-04 -2.80419328E-04 -2.07352453E-04 -3.71422321E-05
  1.80180149E-04  3.61679600E-04  9.22080041E-04 -1.18183461E-03 -9.65254484E-04
 -1.18149213E-04  1.69480830E-04  1.36730933E-04  2.78832053E-04 -2.40200416E-04
  3.71157405E-04 -1.06922289E-04 -2.96722173E-05  8.22551568E-04 -7.77908335E-04
  9.64001594E-04 -1.34717663E-04  1.39024495E-04 -2.67363127E-04 -2.79671171E-04
 -1.67946941E-04  1.70646409E-04  2.15003804E-04 -3.01701138E-04 -1.54406265E-03
 -5.61261505E-04  6.80880150E-04  2.05742227E-04  8.82534866E-05 -1.03695873E-04
  1.23188030E-04 -4.04054750E-04 -2.30876356E-04 -1.53472266E-05  2.39616526E-04
  4.07730168E-04 -1.23618671E-03 -4.94681151E-04 -1.49190498E-04  4.76226463E-04
  9.30001709E-04  1.85869520E-03  8.26824963E-04  4.27931155E-03 -1.17154496E-03
 -2.00992763E-03 -6.56546828E-03  2.08397798E-03  3.14866716E-03  1.23749099E-03
 -2.54982254E-04 -4.91277865E-04  6.79121440E-04  1.91153717E-03 -3.32842901E-04
 -2.14260361E-03  9.36209638E-04  1.27787173E-03  4.02300041E-03 -2.06319300E-04
 -5.24551809E-03  1.62350834E-03  6.42623568E-05  4.56508708E-05  3.19695533E-05
 -6.32820044E-05 -1.84954081E-05  2.11066469E-05  4.12603380E-04  1.06214713E-04
 -1.01873680E-04 -6.94725018E-06 -2.44311327E-05 -5.04611076E-06  6.67639619E-05
  3.85066143E-05  2.54794544E-06 -2.84672160E-05 -8.11369988E-05  2.58599273E-04
  1.95197858E-04  6.34048136E-05 -2.69798348E-04 -3.64275155E-04 -2.54067229E-04
 -2.91468997E-04 -1.04714044E-04 -2.26359098E-04  3.21278113E-04 -1.19314080E-04
  1.11929760E-03 -1.39363665E-03 -5.36169500E-04 -1.39090710E-04  1.62139944E-04
  3.32305439E-05 -3.34213244E-04  1.09847969E-04 -1.02653635E-04 -8.00356877E-05
 -3.96610256E-04 -1.06069236E-03  3.19705290E-04 -4.12992259E-04 -3.28852356E-05
 -9.79843064E-04 -2.31425110E-04 -2.94711746E-04 -7.80084169E-05  3.56793134E-04
  7.18184653E-05  1.73817161E-04 -1.81091672E-03 -5.80070780E-04  1.67963964E-04
  2.03393328E-04  8.10065479E-05  8.94621714E-06 -2.81223149E-04  2.75255046E-04
  8.09910276E-05  3.43618988E-04  1.25460976E-04 -8.13794476E-04  8.33246579E-04
  3.72878246E-04  9.34108653E-04  1.23006324E-04  6.40876231E-05  4.52046817E-05
  2.40323743E-05  4.04989642E-05 -4.50937963E-05 -2.92743622E-05 -2.91142930E-04
  3.00691251E-04  1.87600265E-04 -3.07607366E-05 -3.77915310E-05  9.22079466E-06
  5.05030113E-05  3.83210909E-05 -6.62252889E-05  5.55869620E-05  4.27189862E-05
  1.59620404E-04  2.03851076E-04 -3.18176642E-04  1.95263716E-04  3.47461951E-04
  9.70244804E-04  1.81598988E-03  9.25614676E-04 -4.26781860E-03  1.12747842E-03
  1.99042012E-03  6.49340680E-03 -1.35085004E-03 -3.02439489E-03 -1.03087897E-03
  2.53155763E-04  5.19336083E-04  6.08950692E-04  1.87177294E-03 -5.97178024E-04
 -1.78979893E-03  1.38079053E-03  9.23986141E-04  3.91854980E-03 -1.52003719E-03
 -3.70756573E-03  3.77978459E-03 -8.38124119E-07 -1.36418511E-06  2.70876668E-05
  3.48005109E-06 -1.68104178E-06 -1.96001113E-06  8.97346523E-06 -8.92403138E-06
 -5.69793567E-06  2.39006414E-07 -2.37737458E-06 -3.91149807E-05  4.97381721E-06
  4.12088317E-07 -5.39864631E-06  3.90269765E-05 -2.08897776E-06 -7.72151237E-05
  7.36508736E-08  2.34368002E-06  1.94855799E-06  1.71761462E-06  4.61233561E-06
 -4.92645746E-07  1.27963140E-06  1.16222963E-06 -7.92802615E-06 -9.16635714E-07
 -2.26407833E-06 -2.57021724E-06  9.28664238E-07 -3.32112853E-06 -1.31219946E-05
 -1.16854446E-07 -5.65199377E-06  4.31987239E-05 -1.05381184E-06 -2.19957082E-06
 -2.51464743E-06 -1.10611251E-05 -1.73605750E-05 -8.26659510E-06  2.87234863E-06
 -5.50724774E-05 -5.39515436E-06 -1.14846669E-05 -3.26338015E-06 -6.69443701E-06
  1.29627577E-08  1.50670132E-06 -1.46544367E-05  1.13194491E-06  1.81790729E-06
  8.95127334E-07 -3.10864184E-06 -1.81857976E-06  4.33005621E-08 -3.53165886E-07
  5.74835597E-06 -4.55282491E-06  1.17298706E-05 -1.40638782E-07  4.24563617E-06
 -8.25410796E-07 -9.24890091E-06  2.52548982E-05  2.92666853E-06  4.97483450E-06
  2.47657491E-07  2.90207719E-05  2.37779136E-05  3.33740121E-05 -2.41579178E-06
  2.25355238E-05 -1.78947530E-06 -6.08705487E-06 -4.23200349E-06  3.93837061E-05
 -3.55441423E-06  4.63260533E-05 -6.15245452E-05  3.07089034E-06 -5.67199428E-06
 -1.21738837E-06  6.23988683E-05  1.22167621E-04  1.11687996E-04  2.49954073E-08
  9.44809881E-05 -7.72744772E-05 -5.59456391E-05  1.00591971E-05 -2.56518511E-06
 -5.97254946E-06  1.93102827E-05  1.39222580E-04  1.10394491E-05  1.76823241E-06
 -1.35453887E-05  4.65496440E-05  5.67504530E-05  1.31673407E-05  4.35259697E-06
  7.51208937E-06 -5.38097471E-05 -1.58287818E-04 -9.04228298E-06  7.70377611E-06
 -5.72535316E-07 -2.61419592E-06 -4.30425798E-05  2.89181233E-05 -1.11482437E-05
  1.10216504E-05  5.97665272E-06  1.88447443E-06 -1.53489608E-05 -1.02046076E-05
  1.83410670E-05 -9.67451784E-06  4.64827558E-06  2.94380596E-06  2.58480042E-05
 -1.25725853E-06  1.65328796E-05  3.05332009E-04  1.92137167E-05  3.55441564E-05
  2.05270639E-05  1.10240326E-05  1.05527707E-04  1.56901930E-04 -1.83000286E-05
 -1.91310060E-04 -9.91560497E-05 -4.11093862E-04 -1.68778304E-05 -1.51828558E-05
  1.32462670E-06  5.31323493E-06 -4.12392987E-05 -6.07887242E-06 -1.14961407E-05
  4.91501905E-06  2.79386286E-05 -1.95015963E-05  1.38644016E-05  2.17211114E-06
 -1.85363925E-05  1.96418398E-05  5.94852561E-05  3.14163085E-06  2.84638835E-06
  1.04690277E-06 -2.48466846E-06 -4.19756383E-05  9.52555584E-07 -8.75675425E-06
 -8.97679441E-06  6.59650531E-07 -1.96806312E-05 -2.33194841E-05  7.53447888E-06
  4.12182330E-05 -4.07701302E-06 -7.83579145E-06 -2.73019041E-06  8.50221361E-06
  5.52267378E-07  3.00005127E-06 -1.39280420E-05  1.39314719E-06  5.60275651E-06
 -4.30025847E-07  1.13330245E-06  6.97829175E-06  5.42635163E-06 -4.64689462E-06
  6.89532041E-06 -7.48213213E-06  7.45889272E-06 -6.09174321E-07 -1.29276304E-06
 -3.35595314E-08 -2.35624215E-06  2.88876043E-06  4.68849700E-08  9.25602085E-07
 -8.80647617E-07 -3.15931726E-07  9.23810463E-07  5.52767864E-06 -8.04329192E-07
  2.40567586E-06 -6.19855865E-07 -6.67839831E-07 -2.05125241E-07  1.36484026E-06
 -3.74810106E-06 -1.35499203E-05  7.84491073E-05  3.41628251E-06  1.55864542E-06
 -4.77196117E-06  1.55295326E-05  1.54136178E-05  3.45389406E-05 -8.86208664E-06
  2.45597444E-05 -1.79110558E-05 -5.14194761E-05 -7.64787854E-06  1.11945211E-05
 -1.73404414E-07 -2.23725428E-06  9.69728084E-06 -3.79229215E-07 -2.95404614E-07
 -6.30496414E-07 -4.54295696E-06 -4.54984206E-06 -4.61503268E-06 -1.28158835E-06
  1.70640845E-06 -1.10553829E-06  3.40360539E-06 -9.85320973E-07  2.67390020E-06
 -1.38936765E-08  1.31864649E-06 -2.09229146E-06 -1.74823721E-06  2.70836267E-06
  1.41489567E-06 -8.76067420E-08 -6.27101526E-06  6.41053332E-06 -8.08155421E-07
  2.80430420E-06 -5.19616348E-06 -7.20227256E-06 -2.03319316E-06  1.06759380E-05
 -3.43629904E-07  1.96046748E-06  2.88080568E-05  2.14960983E-06  9.58162456E-06
  9.18889654E-07  7.78378011E-06  1.67979606E-05 -1.99776506E-06 -1.28952764E-06
 -4.07701340E-06 -3.23771545E-06 -4.67446019E-07  5.30654873E-07  1.17160641E-05
 -8.96919950E-08 -1.61296377E-06  1.21585132E-05  2.10452811E-06  7.38514844E-07
  1.27975529E-06 -5.51892197E-06 -5.77249392E-06 -5.44905872E-06  5.88973730E-07
 -9.97208714E-06 -1.75648801E-05 -6.11694309E-06 -3.01213061E-06  6.09900087E-06
 -6.41876638E-05 -8.24944705E-05  7.27669105E-06  6.60831000E-06 -2.11926100E-05
 -3.37066973E-05 -1.16888055E-05 -4.44689042E-05 -8.24575493E-06 -8.00735898E-05
 -1.35521999E-04 -1.01215895E-05  6.41307013E-06 -2.17868144E-05 -2.88730969E-05
 -1.81376981E-05 -4.28112607E-05 -5.02090934E-06 -2.01434767E-05 -1.53720658E-04
 -3.25720899E-05 -2.38639634E-05  1.20393355E-04  2.01087669E-04  1.08961223E-04
 -2.39953555E-06 -1.38034732E-05  1.79691651E-04  1.10563032E-05 -1.36664590E-04
 -2.41008166E-05  1.20410959E-04  2.05555721E-04 -8.90980848E-05  5.93050956E-05
  2.20937434E-05 -1.48621533E-04  7.71959185E-05  1.49060480E-04  2.37664046E-05
 -7.97905578E-05 -3.98264523E-04  2.93441842E-05  3.89695329E-06 -1.11396765E-05
 -6.02847347E-07 -1.51868081E-04 -4.00620777E-05 -6.20741106E-05  2.30671303E-04
  5.56825674E-04  2.90111735E-05  2.06432355E-04  4.67967693E-05  1.11824008E-04
  6.54450854E-04  1.53124232E-04 -2.41257211E-05  1.23881749E-04  1.95887191E-04
  9.02078677E-05  9.92071758E-06 -5.94221425E-05  2.13402209E-04 -9.46710553E-06
 -3.39688135E-05 -2.37606186E-05  1.21180882E-04  1.91306786E-04 -7.04847017E-05
  4.70399857E-05  6.93857999E-05 -1.89207106E-04  1.12269151E-04  3.99459606E-05
 -6.39407938E-05  2.40445549E-04  5.70652806E-04  1.11144153E-04  1.86699710E-04
  1.21155720E-05  3.23493467E-04  6.17612591E-04  4.54928085E-05  2.36282011E-05
 -7.93037699E-05 -3.97415225E-04 -2.20151962E-05  1.61240734E-05  1.40701607E-05
 -8.96318396E-05 -1.21770223E-04 -8.32064817E-06 -1.96533778E-05  8.69590885E-05
  1.27721792E-04  8.17804051E-05  3.47831749E-05 -2.16697070E-05  1.83274820E-04
  1.92640876E-05 -6.21861872E-05 -1.97185206E-05  8.77019482E-05  1.23461523E-04
 -4.71027292E-05  6.92004727E-05  3.65549361E-05 -1.41052528E-04  1.07633405E-04
  8.21895279E-05 -2.18794538E-05  9.35551854E-05  2.23877071E-04  3.23247255E-05
  6.74123223E-05  3.82970709E-05  1.18441742E-05  1.39825380E-04  5.31733157E-05
  7.28231840E-05 -6.25769079E-04 -9.27338814E-04 -7.78758891E-04  2.67649773E-04
  5.77675360E-04 -9.48122331E-04  3.71640048E-04  7.27161238E-04  9.19084532E-05
 -3.97699794E-04 -9.30882898E-04  4.33430357E-06 -1.45405624E-04  1.01970795E-04
  3.98861517E-05 -7.72087148E-05  1.30346442E-04  9.09573453E-05 -3.94306611E-04
 -9.03011739E-04 -8.31216032E-05 -8.21893123E-05 -1.35133666E-04 -6.66362231E-05
 -4.64258377E-06 -1.55369255E-04  7.43829854E-05 -6.31619855E-04 -9.38423283E-04
  8.30417648E-04 -1.11455956E-04 -5.45209932E-04  1.05019799E-03 -8.55207878E-05
 -6.81304990E-04 -2.19402643E-05  9.16654282E-05  2.32060742E-04  1.76139681E-05
  7.98322674E-05 -1.63702692E-05  7.78676104E-05  1.23814669E-04 -1.29787700E-05
  3.13367139E-06 -1.51870452E-05  1.73793454E-05 -6.38215887E-06  7.04084187E-06
  4.19604251E-06 -8.58800518E-05  2.86389980E-05  4.27766282E-05  1.41157827E-04
 -9.08598089E-04 -1.34103123E-03 -5.68717079E-04  1.20219832E-04  2.56142712E-04
 -4.53302587E-04 -7.06969720E-05  2.00927499E-04 -2.13997965E-05  9.01195107E-05
  2.28430341E-04  1.18449131E-05  7.81911020E-05 -1.18056449E-05  7.70152148E-06
  1.43409720E-04  1.90365717E-05  7.36990162E-05 -6.35030017E-04 -8.97015010E-04
 -8.97520349E-04  3.53250914E-04  2.55388824E-04 -1.09870785E-03  4.79504635E-04
  2.98798189E-04 -1.95833062E-05  4.42456791E-05  4.00451278E-04  2.38555475E-06
  8.46280833E-06  1.53146771E-06  4.73145553E-05  1.47350718E-04  2.11604134E-05
  1.02016718E+00 -4.96911828E-02 -6.31254416E-02 -1.37965631E-05 -2.09695961E-05
 -2.97798638E-06 -5.59947207E-05 -1.96964944E-04 -1.30500279E-06  9.79971210E-05
 -3.94543405E-04 -8.02191711E-04  9.77760991E-05 -3.37191326E-04 -1.34949351E-04
  2.53134981E-04 -6.56484561E-04 -2.66233896E-04  9.70663181E-05 -3.97440051E-04
 -7.70248450E-04 -2.89359677E-04 -2.29309149E-04  4.61230579E-05 -5.99635920E-04
 -4.01715694E-04  1.24929234E-04 -1.89575042E-05  8.47276527E-05  1.21886005E-04
  7.98630306E-05  3.41995169E-05 -2.59562278E-05  1.76825691E-04  2.65461109E-05
 -6.06433467E-05 -1.93169281E-05  8.52828098E-05  1.21914038E-04 -4.57629580E-05
  7.03097859E-05  4.28681909E-05 -1.33833984E-04  1.16136221E-04  9.18896533E-05
  7.59066763E-05 -6.33610667E-04 -9.78158857E-04  9.56941446E-04 -1.95339038E-04
 -2.35779088E-04  1.19420225E-03 -1.74912739E-04 -3.16072180E-04 -2.25354478E-05
  9.14828181E-05  2.53931811E-04  3.71298313E-05  6.39888075E-05  3.49318099E-05
  9.20794827E-05  1.35718463E-04  2.64688994E-05  1.42660124E-04 -9.12069372E-04
 -1.33733690E-03  5.44146781E-04 -1.83485014E-04 -2.58315706E-04  3.22528193E-04
 -2.95488165E-04 -2.19559115E-04  2.99265585E-06 -1.25868762E-05  1.13124063E-05
  9.60121475E-06  2.41418884E-06 -3.39354602E-06  9.05937150E-05 -2.05526580E-05
 -4.17297235E-05  1.10000934E-04  1.23623778E-04  1.83215728E-04  1.03624659E-04
  6.65388548E-05 -2.39320498E-05 -1.02462084E-03 -7.63072904E-04  1.74816651E-04
  1.53260124E-04  1.57316397E-04 -1.22774579E-05  6.02088232E-05  7.92869438E-05
  8.81718032E-05 -2.10500437E-04 -1.57655636E-04  3.23585051E-04  3.38210091E-04
  2.76301515E-04 -7.10541949E-04 -6.06884981E-04  1.00080381E-04  1.17556817E-04
  1.76611093E-04 -4.54760377E-05  1.04709627E-04  4.80849558E-05  3.68503040E-04
 -1.12973946E-03 -4.44468564E-04 -3.21560806E-05  1.95692535E-04  6.97290071E-05
  8.58462567E-06  7.70093086E-05 -1.34127352E-04  6.07807908E-05  2.43479824E-04
  1.31788589E-04  3.14032067E-04 -5.43353407E-04  2.52131155E-04  8.28898822E-04
 -2.67347932E-04 -2.81998649E-04 -1.42363614E-04 -1.71091392E-04 -2.15296443E-04
  3.03950650E-04  1.54080059E-03  5.57236386E-04 -6.80723379E-04 -2.01366330E-04
 -6.60210728E-05  1.16009075E-04  1.22763220E-04 -4.07043123E-04 -2.30338900E-04
 -1.57154356E-05  2.41802613E-04  3.89947161E-04 -1.24852962E-03 -4.85804289E-04
 -1.46229825E-04  4.77167575E-04 -2.55745996E-04 -2.79407142E-04 -1.52747848E-04
  3.69030496E-05 -1.82151005E-04 -3.62931877E-04 -9.31788399E-04  1.15040138E-03
  9.58684152E-04  1.25236774E-04 -1.50485542E-04 -1.37714158E-04  2.84453428E-04
 -2.40043078E-04  3.77242306E-04 -1.07683166E-04 -2.65870957E-05  7.93679517E-04
 -7.88703254E-04  9.44620723E-04 -1.40255452E-04  1.27456045E-04  5.33392128E-05
  4.85009196E-05 -4.16927764E-06  6.31326290E-05  1.81856466E-05 -1.93981734E-05
 -4.16141683E-04 -1.30404197E-04  1.29026962E-04  1.90390203E-05  2.75554135E-05
  1.31892166E-05  6.74143080E-05  3.97776089E-05  3.85935882E-06 -2.62231785E-05
 -8.29260965E-05  2.54991952E-04  1.94910206E-04  7.02267246E-05 -2.56040482E-04
 -3.51968016E-04  9.87700301E-04  1.83627387E-03  9.07014522E-04 -4.27237375E-03
  1.17115603E-03  1.99125852E-03  6.34804719E-03 -2.03877842E-03 -3.15447978E-03
 -1.03130755E-03  2.86770543E-04  5.67702132E-04  6.79834189E-04  1.87674762E-03
 -3.19166746E-04 -2.12947998E-03  9.16386066E-04  1.25118828E-03  3.99750842E-03
 -1.60862771E-04 -5.18912512E-03  1.67237585E-03 -2.54657127E-04 -2.94628607E-04
 -9.23994330E-05 -3.58021472E-04 -8.11917855E-05 -1.77267063E-04  1.72158453E-03
  4.61902083E-04 -2.24270321E-04 -1.91701442E-04 -5.66567073E-05 -1.07386023E-05
 -2.78927257E-04  2.68649975E-04  7.30244066E-05  3.42667843E-04  1.16150703E-04
 -8.11679937E-04  7.85046673E-04  3.23121249E-04  9.10358901E-04  1.07465869E-04
 -2.42339492E-04 -2.89331619E-04 -1.30559159E-04  2.26063653E-04 -3.21803247E-04
  1.19981791E-04 -1.11446445E-03  1.38929245E-03  5.37339476E-04  1.18013406E-04
 -1.72705941E-04 -4.26183703E-05 -3.30547455E-04  1.11797285E-04 -1.00553539E-04
 -7.86875473E-05 -3.96048403E-04 -1.05478896E-03  3.00628045E-04 -4.24874256E-04
 -4.36284608E-05 -1.00217076E-03  9.57864713E-04  1.81932429E-03  1.02809454E-03
  4.29153785E-03 -1.13229860E-03 -1.98302201E-03 -6.66726389E-03  1.32268049E-03
  2.92520648E-03  1.08875700E-03 -1.92715408E-04 -5.68466507E-04  6.30656273E-04
  1.88428544E-03 -5.94221548E-04 -1.81433329E-03  1.40174507E-03  1.00323311E-03
  3.98078912E-03 -1.50474906E-03 -3.87219342E-03  3.82692575E-03  5.99211419E-05
  4.59426131E-05  2.78549009E-05 -4.01084727E-05  4.55803413E-05  3.17423196E-05
  2.84614591E-04 -2.93698484E-04 -1.50580493E-04 -7.98801437E-06  3.32314123E-05
 -7.01584535E-06  5.02915585E-05  3.82309205E-05 -6.86437601E-05  5.79131393E-05
  4.43876857E-05  1.59361533E-04  1.95087896E-04 -2.94336937E-04  1.90680833E-04
  3.24257075E-04 -2.39974225E-07  4.08054473E-06 -5.80598617E-05 -3.60922333E-06
 -2.58832246E-07  5.92115297E-07  2.09776501E-05 -5.97791334E-05  1.40354643E-06
 -3.39570410E-08 -2.66062634E-06  1.41546543E-05 -9.05217164E-07 -2.62627488E-06
 -1.00237523E-06  7.78649965E-06 -1.03695123E-05 -4.01273318E-06 -5.04446817E-06
  3.00619617E-05  3.39325401E-04 -1.38268703E-05  2.88961594E-05 -4.42115296E-05
  3.78498142E-05  1.83099995E-04 -1.27314750E-04 -1.52564157E-05 -1.97145427E-04
 -9.40856563E-06  5.21519155E-05 -1.09008516E-04 -5.25491356E-04  1.29809483E-05
  8.19696463E-06 -3.13660043E-04  2.35406232E-05  1.15653974E-05  3.29287828E-05
  1.71971183E-04  9.83806808E-06  8.80862321E-05 -3.12625075E-05  2.71961392E-04
  5.44806670E-06 -4.26941827E-05 -4.23338595E-08  6.46949786E-05 -1.09464734E-06
  1.87050421E-06  1.23628258E-04  5.25305543E-06  1.04307563E-05 -9.68015332E-06
  1.25663607E-05  1.60308059E-05  2.13429118E-05 -9.56725058E-06 -5.41216901E-05
 -3.01260609E-05 -1.53276835E-04 -7.71485208E-06 -3.11418033E-05 -1.20453321E-07
 -3.61054040E-06  9.97155777E-07 -1.10721007E-06  2.79054181E-07  5.81218077E-07
  4.66793020E-06  2.19026150E-06  7.48847806E-06 -7.37022796E-07  3.61574270E-06
 -5.31186079E-07 -1.15280691E-06 -7.18341707E-07  6.97156426E-06  1.63469231E-08
 -6.88921802E-07 -6.56400415E-06 -1.74911343E-06 -3.31221527E-06 -7.43768117E-07
  1.14323042E-05  3.38096562E-05  8.58414128E-06 -5.63561330E-07  2.46483343E-05
 -2.07408755E-06  2.14235825E-06  2.51467002E-06 -3.87848101E-06  6.72603179E-07
  7.36101879E-06 -2.90332546E-05 -3.24872519E-06 -7.57979855E-06 -2.16371250E-07
 -7.70331255E-07  1.09426196E-05  6.05573866E-07  1.51703641E-06  6.87380636E-06
 -9.15198283E-06  1.31329141E-05 -5.26325411E-07  4.20281245E-06  4.82758016E-07
 -1.02769519E-06 -1.40692504E-05  3.51555563E-07 -3.05537697E-06  3.65542447E-07
 -8.99123375E-06  6.52884987E-06 -1.47566948E-05 -8.08219725E-06 -2.96480273E-06
 -2.15995949E-06  1.31531073E-05 -7.75240591E-07 -3.36502359E-07  1.51618586E-06
 -3.49434040E-06 -4.09103639E-05  1.91481649E-07  3.18143289E-06  1.09094279E-05
  8.72385572E-07  9.49205868E-06  3.50420303E-05 -5.23475073E-06 -5.49209979E-06
  8.62950806E-06  4.96764129E-05  1.46887729E-06  2.70288727E-05  9.83134435E-07
 -3.42755116E-06 -1.45284774E-06 -9.27328532E-06  4.11565159E-07  1.11691911E-06
  6.60510335E-06  1.57244315E-05  2.81901806E-06  8.91097223E-07 -1.98863326E-06
  3.23454780E-06 -1.18383426E-05 -3.96599497E-06 -1.71133201E-06 -4.47910299E-06
  1.18078760E-05  2.77404107E-04 -1.90205685E-05 -4.13695084E-05  1.15665939E-05
 -2.49751583E-06 -8.00817054E-05  6.33387060E-05 -1.05657739E-04 -4.77572953E-04
 -1.40850290E-05 -2.49143652E-05 -1.92399631E-05 -6.53598061E-05 -1.46925666E-06
  2.05099507E-05 -1.00735751E-05 -1.25872556E-05  3.24211310E-06 -2.85111091E-06
 -3.75275644E-05  1.06044040E-06 -2.57948154E-05  2.36583827E-07 -2.58876150E-05
 -1.49995093E-05  1.46080749E-05  2.71951100E-06 -9.69015622E-06 -2.47857264E-09
  2.85333470E-06  3.01205702E-05 -5.25407826E-06 -5.87548891E-06  7.18376612E-06
  3.48527142E-07 -3.43119717E-05 -3.32899169E-06 -2.13948454E-06 -6.85271543E-06
 -3.27563135E-06  1.85606337E-05 -9.73126216E-07  1.64797089E-05 -1.51889955E-07
 -1.52694129E-06 -2.47823172E-06  5.80995215E-07 -5.04437193E-07  2.32046182E-07
  5.92565588E-06  2.69739371E-06  7.33271320E-06 -8.98281528E-07  8.46880874E-06
 -2.32367718E-06  6.59346194E-07 -7.67076790E-07  5.12531005E-06  1.70346754E-06
  1.49652866E-05 -1.68104104E-06 -8.19275899E-07  2.77321586E-06 -2.26446145E-06
  3.74720135E-05  3.93491800E-05 -1.54403942E-05  4.17694660E-06 -2.64923199E-06
  1.61898444E-06 -4.00600247E-05  3.29407060E-06 -3.33836266E-06 -7.60488553E-06
  2.60276267E-05  3.62152959E-04 -2.37056093E-05 -5.57454280E-06  4.33300525E-05
 -1.49259096E-04  7.40038439E-05  9.99345248E-05 -1.67985962E-05 -1.69617302E-04
 -1.05762526E-04 -4.80917102E-04 -1.50823315E-05  7.93332995E-06  6.82306282E-09
 -2.73723997E-06 -4.14531924E-07 -1.74841919E-06 -9.34350674E-07  1.63003921E-06
  9.45688540E-06  1.36900772E-06  1.73859016E-06 -2.06625794E-07 -4.00900327E-06
 -1.42651373E-06  2.50385632E-06 -5.96604950E-07  5.17671957E-06 -2.52361372E-07
 -1.70261160E-06  1.53466879E-05  5.11160659E-07  3.68757682E-07  5.20098515E-07
  8.81397225E-07 -1.37793128E-05  1.23934463E-05 -9.69900171E-07 -5.92617577E-07
  3.45323224E-05  1.14846484E-06 -3.53721897E-06 -1.82118082E-06 -3.67885558E-05
  4.01874953E-07  2.22126138E-05  1.95788685E-06 -5.87339965E-06 -4.14317493E-05
 -4.07899213E-06 -2.13685123E-06  3.70151946E-06  7.61786927E-06 -1.02095011E-05
  2.44857757E-06 -2.60520330E-05  1.13775667E-04  2.04542787E-04 -1.61135615E-05
 -6.46025530E-05  5.24120830E-05 -1.13146194E-05 -1.31521602E-04  9.25317868E-05
  3.14257169E-06 -7.86604926E-06 -4.85356176E-05 -1.90788561E-05 -2.60140137E-05
 -3.07958271E-05 -4.53703761E-05 -1.75003584E-06 -2.91512873E-05 -2.19102449E-05
  1.14471826E-04  1.92549625E-04  1.06780369E-04 -5.87088329E-05  5.80656093E-05
  1.71876512E-04 -7.66182766E-05  1.44942220E-04  3.26656657E-06 -5.87944556E-06
 -5.62831901E-05  2.33449211E-05  1.65882728E-05  3.49334654E-05 -8.10186568E-06
  4.46284163E-05  3.53178544E-05 -2.18345041E-05  1.14031208E-04  1.88887416E-04
  4.48199690E-05 -1.21646285E-04 -3.72081286E-05  2.31069013E-05 -2.15069077E-04
 -7.78360463E-05 -3.09455701E-07  2.06934918E-08  2.12758169E-05  2.23179523E-07
 -1.46226109E-06 -7.91573842E-07 -3.16544773E-05  1.69095486E-05 -4.48266520E-06
  6.45417784E-05 -6.32601486E-04 -7.37944633E-04 -6.48337559E-04 -8.21810818E-04
 -1.86541692E-04 -9.07635904E-04 -9.66108634E-04 -2.89321759E-04 -4.76182551E-07
  5.14464646E-07  2.23451569E-05  1.51748057E-06 -2.41760362E-07  7.57421317E-07
 -1.83897043E-05  2.57664748E-05  6.41456650E-06  6.31361708E-05 -6.27871264E-04
 -7.31807849E-04  1.38932346E-04 -1.87233504E-05  1.05513843E-03  1.37674635E-04
  9.92222159E-05  1.33490035E-03 -1.88971614E-05  8.45057861E-05  2.32257251E-04
 -3.95156679E-06  1.75016671E-05 -2.41881831E-05 -1.13764722E-05 -2.21693013E-05
 -9.03152652E-07  1.72044597E-05 -5.97887679E-05 -2.19170280E-04  1.76633134E-05
  2.92082096E-05  7.83816012E-06  9.60537019E-05  1.37184837E-04 -5.83976741E-07
  4.81458997E-05 -1.63100328E-04 -3.53554738E-04 -1.18237358E-04  6.32138747E-06
  7.20049374E-05 -2.64380907E-05 -1.31189683E-05  4.26130376E-05  4.19343349E-05
 -1.25721969E-04 -7.48335401E-04 -1.70596855E-05 -1.80234497E-06  1.29427094E-05
 -6.43170639E-05  2.01315575E-04 -8.04891476E-05  6.70314942E-05 -5.84399734E-04
 -9.31543298E-04 -2.94843499E-04 -9.44819896E-04 -4.83870739E-04 -4.21577025E-04
 -1.34122952E-03 -6.81034296E-04 -6.66465547E-06  3.39801283E-05  1.76234388E-04
 -2.39558604E-05 -1.49780493E-05  2.26404946E-05 -5.83285350E-05 -1.58615010E-04
  4.55008800E-05 -4.40390884E-06  1.77373680E-05 -2.95933128E-05  4.03033359E-05
 -3.29355947E-05 -2.84712657E-05  4.21277455E-05 -1.92629074E-05 -1.37020957E-04
  7.10615311E-06 -2.59136275E-05  8.38151018E-05 -1.12392112E-04 -9.31182545E-05
 -2.51853099E-04 -1.79074319E-04 -2.55012762E-04 -3.74719411E-04 -1.92916663E-05
  8.58963929E-05  2.41471512E-04  4.42028228E-06  2.98114870E-05 -7.72578912E-06
  1.53586426E-05 -4.84500754E-06  2.46988119E-05  1.76924093E-05 -6.08126861E-05
 -2.33543615E-04 -8.62790796E-06  2.45610286E-06 -3.59708436E-05 -7.11346567E-06
  3.32043901E-05 -1.62051237E-04 -4.66893454E-06  1.80866465E-05 -2.15136214E-05
  5.65042818E-05 -1.73833067E-05 -1.61096005E-06  1.30738604E-04  6.69533313E-05
  3.06874841E-06  5.60539592E-06 -1.87597399E-05  8.28973622E-05  1.55735775E-04
  1.74000298E-04  1.73051842E-04  2.76537981E-04  2.19017992E-04  3.39356124E-04
  6.30424328E-05 -5.73436206E-04 -9.01891396E-04  6.32058264E-04 -3.56272012E-05
  9.22101397E-04  8.78960376E-04 -4.15797486E-05  1.28958884E-03 -6.99825644E-06
  3.39158869E-05  1.83009437E-04 -2.23827627E-05 -1.33372934E-05  2.48948682E-05
  1.67661889E-05 -1.00762118E-04  1.47607537E-04 -9.96611333E-06  1.47837362E-05
  1.97768050E-04 -6.12770616E-05  3.58816467E-05  1.48742275E-05 -1.40227914E-06
 -5.09716693E-05  3.38806831E-05 -4.79633683E-05 -1.75602972E-04  3.61977889E-04
 -6.63363955E-05 -9.16821291E-04  6.29469633E-04 -5.92051460E-06 -1.50813630E-03
  9.70812612E-04  2.04806334E-06 -8.64425753E-06 -3.14944783E-05 -8.92073438E-08
  4.64663405E-06 -1.23736118E-06 -1.76548611E-06  7.70263649E-06  6.86417586E-06
  1.63334588E-04 -8.70481928E-04 -1.26688895E-03 -9.73500996E-05 -2.28765897E-04
 -6.65038615E-05 -1.83326416E-04 -1.08996913E-04 -1.22901122E-04  3.56911124E-06
 -2.92044619E-06 -1.09313975E-04  1.60008621E-05 -4.75844939E-06 -6.72136526E-06
  1.31052500E-05  3.35006515E-06 -5.28428661E-06  1.02065221E+00 -5.16368062E-02
 -6.56517667E-02  2.44669293E-05  2.88523606E-04 -1.91936388E-04  8.81910890E-05
  9.05212551E-04 -6.13155175E-04  2.11382013E-06 -8.88395947E-06 -3.29189662E-05
 -1.80948744E-06  2.88689625E-06 -3.37036330E-06 -9.01017761E-06  8.43121608E-07
 -4.17222628E-06  1.62492229E-04 -8.60181198E-04 -1.24595449E-03  8.82548846E-05
 -3.07249779E-05  2.20296984E-04  2.38081692E-05  1.20165934E-04  1.84183651E-04
 -3.31154684E-06 -3.21631129E-07  5.11113888E-05  5.41548998E-06  3.16338398E-06
 -4.95362225E-06  4.62276537E-05  3.28440798E-06 -2.45555241E-05 -9.88245446E-06
 -1.96951692E-05  4.71123788E-06 -6.08025138E-06 -7.23802326E-06  3.11371620E-06
  6.23650861E-06 -1.14962061E-05 -4.89455589E-05 -7.46706505E-05  2.32447875E-05
  7.69854566E-05 -6.79273041E-05 -3.41910081E-04 -3.66571915E-04 -1.40536807E-04
  2.68984839E-04  2.47697485E-04 -3.32537713E-04 -4.93292064E-04 -1.99865479E-03
  1.64433452E-03  7.26182212E-05  2.65982568E-04 -2.24991993E-04  1.51903432E-04
 -4.42707656E-04 -3.73344808E-04  5.29490728E-05  3.75072902E-04  5.93604868E-04
 -9.07185088E-04 -7.67384539E-04  8.86656100E-05  1.23817998E-03 -1.30862354E-04
 -3.08682692E-05 -6.82057366E-05  5.06363207E-06  1.17933551E-04  5.99612019E-05
 -1.47018926E-04  3.59185327E-05 -1.07436954E-04  4.79629068E-05  1.41632523E-05
  1.13162959E-05 -6.76439798E-05 -9.25677243E-05  1.52408084E-04 -4.02253019E-05
 -5.62665515E-05 -2.82204476E-04 -2.58594160E-04  4.15157827E-04 -1.71563120E-04
 -2.97175207E-05 -1.78898884E-04  7.74505664E-05 -2.62515620E-04  6.34517160E-06
 -7.20529808E-05  3.13050375E-05  8.98446589E-04  1.75266039E-03 -9.11652638E-04
 -1.11606466E-04 -2.67347026E-04  1.01766660E-04  3.26472333E-05  1.35240467E-04
  2.48568938E-04  1.96433122E-04 -1.58998384E-07  1.40095090E-04  5.80931396E-04
  9.01235285E-04  7.68620542E-04 -1.19558371E-04 -1.23156788E-04 -3.44829696E-05
 -4.21307209E-05 -9.19946015E-05  1.99450016E-05 -9.09734655E-05  3.38617944E-05
  1.41381210E-04  1.41878333E-04  6.15933573E-05 -2.31664875E-05 -6.17608074E-05
 -1.02396423E-05  6.20572762E-05 -1.17204400E-05  1.79858405E-04 -9.32041893E-05
  1.28171541E-04  2.11567656E-04 -8.70709786E-05  5.03564963E-04 -2.72461704E-04
 -1.81003988E-04  8.59362348E-05 -3.07524868E-04  1.36140342E-05 -6.43550311E-05
  4.30460951E-05  3.58744445E-04  1.23758159E-03 -1.80441929E-03  2.30516289E-05
 -1.63081325E-04  2.59438693E-04  2.19756616E-05  5.78562807E-05  3.29496195E-04
  9.43049051E-05  5.03353165E-06 -2.08264145E-05  2.32031996E-04  1.30912357E-03
  2.87154865E-04 -3.44233436E-05 -5.73774616E-06  2.33913010E-05 -4.35899232E-05
  2.39063147E-05 -7.40973824E-06  9.14028343E-06 -1.52089448E-04  1.95816578E-04
  2.24324997E-05  9.32078700E-06 -3.10039981E-05 -9.00320759E-06  2.55663897E-05
  5.94540412E-06 -3.13876540E-06 -1.38294559E-05  3.26555012E-05  8.21755530E-05
  6.09964135E-05  1.42603150E-05 -3.46535604E-05  1.41789751E-04  1.43892485E-03
  1.91158389E-03  9.65360167E-04 -2.00749592E-03 -3.98403441E-03 -1.79860510E-03
  2.32484678E-03  6.44756573E-03  3.15105231E-03 -3.72033821E-04 -1.07172093E-03
 -4.42692140E-04  5.28560058E-04 -7.54776246E-04 -1.54999557E-03  1.07157297E-03
 -1.58440095E-03  7.38713745E-04 -1.62749539E-03 -3.65098815E-03  1.99688820E-03
 -3.60564487E-03 -7.60472292E-06  2.72788207E-05 -4.28819498E-05  1.28919779E-05
 -2.20282176E-05 -1.28837867E-05 -1.44877471E-04  1.79450328E-04 -3.04259806E-05
 -3.50503796E-06  5.23610569E-06 -1.06991498E-05  1.52800156E-05  9.38603902E-06
 -6.03579780E-06 -8.49641888E-06  3.78859035E-05  9.07746026E-05  4.85972443E-05
  1.95309392E-05 -2.83373275E-05  1.29361007E-04  1.49260006E-03  1.88884053E-03
  9.56025154E-04  1.95066788E-03  4.95363896E-05  4.37451181E-03 -3.66751215E-03
  1.56457875E-04 -6.24867206E-03  5.55197898E-04 -3.04486309E-05  9.67630363E-04
 -1.85132594E-03 -1.70630727E-03 -2.16520511E-04 -4.40001435E-04 -2.08409346E-04
 -3.98009044E-03 -3.64768227E-03 -8.47973940E-04 -1.16443878E-03 -8.42352236E-04
 -6.30964900E-07  4.63961035E-07  1.65569967E-05  6.56548575E-07 -1.00339786E-07
  7.41994023E-08 -5.53041904E-06 -1.92240845E-05 -7.00877470E-06  3.83002512E-06
 -1.05236988E-06  1.30141863E-04 -2.49022507E-05 -6.92360478E-05  4.64438444E-05
 -1.64939971E-04 -2.04541026E-04  1.16610606E-04 -1.90640114E-06  2.10799264E-06
  3.76822590E-05 -8.73810398E-06 -6.18452265E-06 -8.68123496E-06 -1.02137523E-05
 -6.82040845E-06  4.23405385E-07  3.03090811E-06  8.10100596E-06  5.47236827E-06
  3.30458632E-05  3.31946398E-06 -2.98231363E-05 -3.39691288E-07  1.05895112E-05
 -9.74681243E-05  8.36063143E-07 -3.94582689E-06 -2.42797131E-06 -7.12767591E-06
 -8.81407539E-05 -2.40176887E-05  1.13154953E-05  4.28690904E-05  8.10234699E-06
  4.82907078E-05  6.82148130E-06  4.96858238E-05 -8.40797032E-07 -9.51390429E-06
  1.47096311E-05  2.44150258E-07  7.64458870E-08 -4.72695822E-06 -1.05930723E-05
 -1.76277428E-05  1.48619728E-06 -8.58161192E-07  1.53019697E-05  4.86377716E-06
 -5.48211388E-06  2.33941570E-07  1.24972948E-06 -1.27483112E-07 -2.84927023E-06
  1.76415075E-06 -1.17559320E-06  2.72935371E-07 -5.21436550E-07  4.43631698E-06
 -1.99742720E-06  3.84518097E-06 -4.60983801E-07 -1.02305360E-06 -4.23265391E-07
  1.24763087E-06 -9.93444495E-07  5.88892524E-06  9.80782904E-07  2.79255998E-06
 -5.70730418E-05 -4.15334767E-06 -3.51776016E-06 -4.39737389E-08  6.10071551E-06
  1.56706504E-05  1.67962651E-05  6.56940208E-07  1.80752024E-05  2.44109275E-06
  4.72094327E-05  1.48212823E-06  4.76961383E-06 -1.88156177E-07 -3.10168884E-06
  2.49781081E-05  1.38451103E-06 -2.35102755E-06 -2.20193140E-06  2.99500482E-06
 -6.75498065E-06 -1.37988008E-05 -1.15727807E-06  1.08515610E-05  2.40690897E-06
 -1.67322108E-05 -1.15995241E-06 -9.26478735E-06  1.74151937E-05 -2.45944458E-06
 -2.44260670E-04 -3.40200401E-05  3.96320929E-05  7.81289737E-06 -1.36904160E-04
 -4.94538779E-06  4.50865873E-05  7.83189167E-07  2.59898149E-04  1.73277428E-05
  1.13119549E-04  2.72163261E-06 -3.77336489E-05  6.01410896E-05 -3.75370681E-04
 -1.52693441E-03 -7.24714254E-05 -2.53213133E-04  1.21069600E-04 -1.11276924E-04
 -1.54756991E-04  1.11229552E-04  2.96307970E-05 -2.47206446E-05  1.17750314E-03
  2.82922195E-03  4.90116704E-06 -2.02583810E-05  8.31088351E-06  2.86945261E-06
  9.97900714E-05  7.12129233E-06  1.52714587E-05 -5.77300519E-05  7.69776116E-06
 -4.82803857E-05 -6.55979740E-05 -1.33962277E-06 -1.79871556E-05 -7.29068504E-05
 -1.57167334E-04  1.74116648E-06  2.36252184E-07 -4.47068335E-07 -1.27759206E-06
 -8.83427296E-06  1.74662139E-06 -6.64556747E-06  7.79606854E-07  3.88153082E-05
 -4.24098674E-05  3.55493215E-06  1.05847697E-05 -2.67266552E-05  4.28652970E-06
  1.77937341E-05  6.49564607E-06  1.80714596E-05 -2.12461582E-07 -2.02733639E-06
 -8.05633432E-06 -1.23246126E-06  1.09240580E-06  9.40806636E-07  7.82133211E-06
 -1.69451500E-05 -7.68853753E-06  5.46006894E-07  8.80239575E-07 -7.63076645E-07
  6.75215996E-06 -7.29023855E-07  1.84607252E-05 -3.00976904E-07 -3.05327070E-06
  1.36311375E-05  1.00364272E-06 -8.44239800E-07  1.54562693E-06  2.45189741E-06
 -1.16750514E-05  7.70377047E-07 -5.91098789E-07  1.00173424E-06 -8.21331905E-07
  7.87207337E-06 -4.75111970E-07  1.40688386E-06  3.95253920E-07 -7.09063988E-08
 -2.00722742E-05 -1.25146995E-06  2.29343511E-07 -6.43450509E-07  5.62570267E-06
 -2.16247563E-06  7.05880942E-06  2.77721211E-07  1.08454372E-05  1.53279496E-06
  1.99091154E-05  5.89617696E-07  3.54398884E-06 -4.71874192E-07 -3.38869254E-06
  9.68635295E-06  1.62110680E-06 -3.17767444E-06 -2.36002780E-06 -1.29385680E-05
 -1.65837988E-05  3.71920895E-06  9.27405583E-07 -1.89176572E-06 -7.30221384E-07
  1.85731419E-05  2.52155546E-07  2.09115630E-07 -3.61316780E-07 -2.01498689E-06
  1.27513659E-05  1.18729535E-06 -2.26773862E-06 -1.77248784E-07 -6.12098736E-07
 -5.67419563E-06 -5.69929155E-06  8.22156733E-07  5.33199145E-06  1.72024333E-06
 -2.33489911E-06  2.14685504E-06  5.55921145E-06  4.54330162E-07 -2.96071351E-05
 -1.53083707E-04 -1.07562012E-05 -5.02421782E-05  2.64673484E-05 -6.46543696E-05
 -4.95021928E-05  2.42526289E-05  7.95690705E-07  2.68792215E-05 -2.27352741E-08
 -3.40098125E-05 -1.16073729E-06 -4.25009716E-05 -2.81828075E-08  5.66830474E-07
 -2.29340548E-06 -2.59497923E-07 -3.74387153E-07  4.28348985E-07  8.57640213E-07
  4.94188606E-06 -4.05493514E-06 -1.03575996E-06 -5.76505218E-06  7.36817323E-05
 -8.86404142E-06 -1.01876297E-05 -7.78943874E-06  3.31362450E-05  3.93265255E-05
 -8.74975955E-06  2.41170145E-06 -6.82686589E-06 -4.80015204E-05 -3.86981903E-06
  4.46251226E-06 -3.15807845E-08  4.85862284E-06  7.45921032E-06 -9.95358515E-06
 -2.57052911E-05  1.12989097E-04  2.00542610E-04 -1.79617868E-05  7.49135331E-05
 -3.66120159E-05 -2.11967931E-05  1.51820743E-04 -9.38455094E-05 -3.62045484E-07
  2.16665612E-06  1.73326368E-05  2.82830529E-06  2.42144944E-06 -1.46036612E-06
 -1.79756520E-05 -3.98047686E-06  3.04293343E-05  5.94634983E-05 -6.11275911E-04
 -7.09114874E-04  1.10839970E-04  9.69312704E-04  4.32472040E-04  1.02643521E-04
  1.19357770E-03  6.26554933E-04 -3.35771131E-07  1.50834133E-06  1.77464075E-05
  7.46129955E-07  1.12385600E-06 -4.11841971E-06 -2.58377138E-05 -1.74728170E-05
  1.52203199E-05  6.02272572E-05 -6.13152379E-04 -7.25753160E-04 -6.83429957E-04
  1.65291030E-04 -8.08177864E-04 -9.38297777E-04  1.27155100E-04 -1.00571037E-03
  3.91930380E-06 -8.71841953E-06 -5.60632046E-05  2.14054762E-05  2.88684956E-05
  3.39590633E-05 -1.16591658E-05  1.89936210E-05  5.74537678E-05 -2.17762024E-05
  1.17044702E-04  1.85233740E-04  4.09160855E-05  2.26706705E-05 -1.26225554E-04
  1.49739699E-05  3.17735699E-05 -2.38483406E-04  3.94381833E-06 -8.50190283E-06
 -5.73205547E-05 -2.56904036E-05 -1.83732566E-05 -3.95113648E-05 -5.74830561E-05
 -2.39584706E-05 -1.38550502E-05 -2.15215733E-05  1.15538383E-04  1.78089331E-04
  1.00710716E-04  8.29578324E-05 -3.32697651E-05  1.59053070E-04  1.76739821E-04
 -1.06551627E-05  2.64151952E-06 -9.66470736E-06 -3.70856700E-05 -7.17844259E-07
 -3.76470636E-06  2.17768730E-06 -1.53736000E-05 -2.44875711E-06  2.38529985E-06
  1.65320388E-04 -8.69048075E-04 -1.26161944E-03  7.52781681E-05  1.95421730E-04
  4.77801217E-05  3.22121636E-05  8.22976278E-05  1.77658820E-04  4.04099325E-06
 -1.38464619E-06 -1.26888183E-04  1.60142539E-05 -4.51711021E-06 -6.32090699E-06
  5.52956381E-06 -4.23085934E-06 -8.32810240E-06  1.02065815E+00 -5.18760108E-02
 -6.53119187E-02  2.79406765E-05 -1.99677967E-04  1.23456616E-04  1.17873887E-04
 -6.95590246E-04  4.59601318E-04 -6.40575085E-06  3.57929365E-05  1.59804446E-04
 -2.22146665E-05  2.76713057E-05  7.94505145E-07  1.03889306E-05  2.05486063E-04
 -5.71487551E-05  6.41857590E-05 -5.77248687E-04 -8.61517561E-04  5.84487080E-04
  8.51410079E-04  3.56571511E-04  8.01494363E-04  1.19214997E-03  4.72578484E-04
 -2.64123000E-06  1.71126698E-05 -5.99938829E-05  4.23457108E-05 -1.40399151E-05
 -3.98100783E-05  5.70755272E-05 -1.37248835E-04 -6.28635801E-05  9.94273516E-06
 -4.10166055E-05  7.97678894E-05 -1.15317179E-04 -2.09691822E-04 -1.84583593E-04
 -1.94717847E-04 -2.79091591E-04 -3.52696957E-04  2.47615697E-06 -9.81904050E-06
 -3.57067878E-05  8.53554059E-07 -3.21230667E-06  3.44171302E-06 -9.87185429E-06
  6.23953508E-06  6.69486821E-06  1.67202181E-04 -8.75038040E-04 -1.27724802E-03
 -7.13733481E-05  3.62654370E-05 -1.76441392E-04 -1.44433722E-04 -9.04757839E-05
 -9.11831890E-05 -2.93593896E-06  1.36488093E-05 -4.07872801E-05  5.71045796E-05
  7.63542020E-07 -1.63204877E-05  1.36140802E-04 -4.47240754E-05  6.39461241E-05
  9.24029867E-06 -3.18564079E-05  4.98080188E-05  1.57923220E-04  7.11407824E-05
  2.41193253E-04  2.73240229E-04  2.17656090E-04  3.90638152E-04 -6.35700409E-06
  3.40417362E-05  1.61057912E-04 -2.58697972E-05  2.56319296E-05 -4.25109357E-06
 -5.80951102E-05  1.32380527E-04 -1.41873319E-04  6.43739843E-05 -5.75310351E-04
 -8.94329738E-04 -3.11332547E-04 -5.95063678E-05 -1.05428053E-03 -4.55285250E-04
 -6.48175481E-05 -1.49801500E-03 -9.61638079E-06  1.57925823E-05  1.91702734E-04
 -5.85696995E-05 -3.15373691E-06  4.03104208E-05 -1.37180634E-09  2.57140654E-05
 -1.38033088E-05 -4.98347397E-05 -1.57349636E-04  3.35854506E-04 -1.19737865E-04
  9.61115055E-04 -5.61693318E-04 -8.61566772E-05  1.50433911E-03 -9.18222820E-04
 -1.91241222E-05  8.43547934E-05  2.43112746E-04  8.96468819E-06 -1.63985335E-05
  1.79771509E-05  1.17119252E-05  2.41525941E-05  6.88565423E-06  1.77347427E-05
 -6.01169161E-05 -2.28759228E-04 -8.19704586E-06 -3.14424027E-05 -1.39424354E-05
 -5.82178483E-06 -1.79500968E-04 -3.97565335E-05  4.77715160E-05 -1.60927328E-04
 -3.56098553E-04 -1.15735910E-04  6.25846899E-05  3.22328312E-05 -2.12267637E-05
  5.86197452E-05 -8.68118026E-06  4.23705595E-05 -1.20512484E-04 -7.82317441E-04
 -1.77107859E-05  1.03473496E-05  5.47578829E-06 -5.76678950E-05 -1.78987086E-04
  1.54991271E-04 -1.90835599E-05  8.68379438E-05  2.36222400E-04 -1.82912315E-06
 -2.68375006E-05  6.45040412E-06 -1.05563744E-05  7.18356649E-06 -2.62857707E-05
  1.78424378E-05 -6.00413678E-05 -2.36584576E-04  1.82016122E-05 -2.46405260E-06
  2.70705759E-05  1.00881996E-04 -6.89798983E-05  1.32838566E-04 -5.24627670E-06
  4.12509528E-06  6.17080878E-05  6.61796538E-06 -6.90955079E-06  2.11414139E-07
  1.57197892E-05 -5.14828245E-05  1.38131731E-05  1.38414820E-06  2.56277886E-05
  4.87946912E-06 -3.57190271E-06 -1.29507297E-05 -1.92005286E-06  9.00438445E-06
 -3.80098296E-06 -2.45035058E-05 -9.24032916E-05  2.12619423E-05  8.37664689E-05
 -3.78656144E-05 -3.15842944E-04 -3.61427296E-04 -2.35277186E-04  2.83260830E-04
 -3.92715119E-04  6.92663706E-05 -6.36510907E-04  2.29035037E-03 -1.14497962E-03
  1.05681558E-04 -3.32545955E-04  1.66447498E-04 -3.28570607E-04  1.48088281E-04
 -9.67098320E-05 -1.73696178E-04 -5.81540289E-04 -7.78215988E-04  7.57016452E-04
  9.44784331E-06 -5.23709820E-04 -1.41917913E-03 -1.84967555E-05  1.97754115E-05
  3.91211997E-05  1.12456205E-05 -6.30625409E-06 -2.56039748E-05 -1.36120641E-04
 -1.80108222E-04  1.58400469E-04  2.95368612E-05  1.72194637E-05  1.51463889E-05
  1.59189498E-06  3.53567171E-05  4.48209763E-06 -1.18295030E-05 -8.59766371E-06
 -1.43999115E-05  1.47197791E-04  8.79638780E-05 -6.42959222E-05 -2.32555484E-05
  1.54013872E-03  1.88480392E-03  1.05513825E-03  1.86714312E-03  3.99395329E-03
  1.90113736E-03 -3.53619719E-03 -5.86449188E-03 -2.33756474E-03  5.23521329E-04
  9.35500672E-04  4.21059809E-04  6.02606000E-04 -8.70346365E-04 -1.56395991E-03
  1.00662531E-03 -1.41781083E-03  1.23774747E-03 -2.11378016E-03 -3.72670832E-03
  1.76658989E-03 -2.85658899E-03 -1.53530411E-05  2.42746006E-05 -3.12480855E-05
  2.52956075E-05  1.01313031E-05 -3.12633164E-06 -1.17691883E-04 -1.33667911E-04
  1.97851587E-04 -2.31780499E-05 -2.18854981E-05 -2.17700975E-05 -1.94186128E-06
  2.89393441E-05  1.48539377E-05 -2.28641768E-05 -5.85478150E-06 -1.01536230E-07
  1.50403059E-04  5.51360462E-05 -5.70622223E-05 -3.33798607E-05  1.48089058E-03
  1.88933345E-03  1.04534628E-03 -2.10535579E-03 -3.52136182E-05 -4.30304070E-03
  2.55468767E-03  1.40370839E-04  7.25418622E-03 -5.30249045E-04 -1.10492872E-04
 -1.41980739E-03 -1.81082746E-03 -1.77510749E-03 -3.17077288E-04 -3.94596819E-04
 -4.65139405E-05 -3.87348433E-03 -4.01777642E-03 -1.38726303E-03 -9.78779322E-04
 -9.60514894E-05 -9.91140864E-05 -3.59891655E-05 -5.68673749E-05 -8.53555144E-05
 -9.07251481E-05 -1.81249107E-05 -3.84794096E-05 -1.72925433E-05  2.77753148E-04
  4.71577875E-05  9.38110600E-06 -6.80100222E-05 -1.28032262E-04 -6.79178902E-05
  4.32137446E-05  8.75836015E-05  1.10435703E-04 -4.20399542E-04 -1.58542870E-04
  2.03923432E-04  1.10722180E-04  3.29024486E-04 -1.81389258E-04  9.53481470E-05
 -3.74820168E-04  1.08429793E-05  5.95041801E-05 -3.89949459E-05  4.48500460E-04
 -2.33381213E-03  4.00740005E-04  6.15082328E-05  4.43522914E-04 -5.12371015E-05
  1.49198089E-04  2.61758076E-05  2.51233803E-04  1.63372403E-04  6.46507667E-05
  6.90476878E-04  1.72110292E-05  1.01733971E-03  7.39010019E-04  3.17387547E-04
 -1.04568382E-04 -3.95589076E-05 -2.11548364E-05  7.69840556E-06  3.11784750E-06
  1.31630345E-04 -1.71893199E-04 -1.94456269E-04  9.34987756E-05  9.24908905E-05
  7.13694312E-05 -8.41012382E-05  1.55502169E-04 -9.29345631E-05  2.48490136E-05
  8.63762143E-05 -5.52051736E-05  4.81088204E-04 -1.11151745E-04  4.54635857E-06
  2.74609681E-04 -1.87564273E-04 -1.79289791E-04  9.17732159E-05 -3.93186013E-04
  4.03270890E-06  5.16675226E-05 -4.56026448E-05  1.00392831E-03 -1.70267461E-03
  1.29263600E-03 -1.24398242E-04  2.23378247E-04 -2.66861607E-04  1.17043680E-05
  4.08728610E-05  2.57766211E-04  1.72339737E-04  1.46083521E-04  1.59489119E-05
  7.44206595E-05  1.02465091E-03  7.09581282E-04  6.61742774E-04 -1.77198884E-06
  5.43524174E-06 -9.93563662E-06 -1.84590564E-07 -5.28227904E-06 -3.33327803E-06
  3.03959851E-05 -3.48507705E-05 -3.87899777E-05 -8.63875129E-07  1.54797426E-06
  3.91577163E-05  1.98931623E-06  7.75598748E-06 -4.52124143E-06 -3.46875437E-06
 -1.88867985E-05  4.32801412E-06 -2.92813424E-06  5.35464225E-05 -1.51570777E-04
 -8.92371402E-06  7.69105145E-06  1.01362372E-05 -9.73247150E-07 -1.42782806E-04
 -5.11234655E-05  5.37954025E-06  1.23972825E-04  1.10626558E-05  4.01704290E-05
 -6.62042039E-05  7.46186866E-05 -3.89357209E-06  9.78923203E-06  2.07661527E-05
 -4.90044461E-06  2.30877814E-06 -4.39835692E-06  7.64497796E-06 -8.99923947E-05
 -7.26650405E-05 -1.22792935E-05  5.66472257E-06  7.95479605E-06  1.87239159E-05
 -3.74590683E-06  8.37278275E-05 -3.01300648E-06 -1.00425356E-05  2.31004501E-05
 -5.51958096E-06 -3.07419055E-06 -1.39753645E-06 -2.86550009E-06 -5.16007214E-05
 -2.68005360E-05 -4.14368017E-06  4.58530568E-05 -1.02314951E-05  2.59168718E-06
 -6.05674187E-06  4.28671303E-05 -2.16276972E-08  1.66212912E-07  2.00713307E-06
  5.62278896E-07 -6.64072048E-08  1.77556910E-07  1.00435926E-08  2.86658437E-06
 -1.74541610E-06 -1.46682430E-07  2.46308004E-06  1.22665170E-07 -5.84836104E-07
  5.22366878E-08 -1.82425046E-06 -3.86152033E-07 -3.19005739E-06  2.24735947E-05
  2.51826430E-06 -3.41518541E-07  8.70547865E-07 -2.29260009E-06  5.16387320E-06
 -4.40479745E-06 -3.37358555E-07 -3.21101933E-07  1.62854379E-06 -1.64964670E-05
  7.89573747E-07 -5.25398824E-06  9.38396552E-08  2.38984763E-06 -8.08332991E-06
  1.58424158E-07 -1.44042443E-06 -4.58602727E-07  1.93479365E-06  1.02495513E-05
 -6.34379710E-06  7.55253589E-07  3.50467603E-06  6.40920545E-07 -4.42373925E-06
  5.50575397E-07 -3.71590401E-06 -5.84724824E-07  1.01586260E-05 -6.71199320E-05
 -9.83740585E-07  3.73455148E-08  5.55796717E-06 -2.69724797E-05  2.72665222E-05
 -2.71928589E-05 -3.98542229E-06  6.65642043E-05  1.55866421E-06  5.63840967E-05
  7.28024266E-06  3.01450995E-05 -2.77302339E-06  1.13431970E-05 -1.41381770E-05
  8.41605607E-06  2.68661626E-06  9.60677904E-07 -1.94572848E-05  9.22462148E-05
 -7.80579992E-05  2.83706643E-06  6.51261959E-05 -1.34610713E-05 -1.84563120E-05
  4.26361014E-06  5.63370207E-05 -1.71130632E-06  9.16022991E-07 -3.26661982E-05
  3.08306696E-06 -2.24506421E-08 -9.56444555E-07 -4.40196113E-05  2.11967130E-05
 -3.17360517E-05 -1.11317481E-06  6.67627615E-05 -7.78557007E-06  6.64643538E-05
  3.41168391E-06  3.26697138E-05  1.88697154E-06  1.38433029E-05  6.22409313E-05
  3.32940339E-05 -3.67639672E-05  8.61497757E-06  8.44928117E-05 -5.04948698E-05
  7.52104711E-05 -3.86759726E-05 -1.83225702E-04  1.98582664E-09 -6.59250102E-06
 -1.10012024E-05 -1.70845936E-04 -1.28927909E-06 -7.78632266E-06  6.70104310E-05
  4.68107685E-06 -1.40941387E-06  2.20082734E-06  6.87327195E-06 -8.80616762E-06
 -1.37447454E-05 -2.12043670E-07 -1.81141679E-05  7.62966336E-06 -3.53189756E-05
 -1.22767658E-06 -2.45555520E-06 -7.22339507E-07 -2.20077448E-06  2.11337764E-06
 -2.43871960E-06  1.19939153E-06  2.85980944E-06  8.15276303E-06 -4.15912638E-05
 -2.66286708E-05  3.94692677E-07 -1.65268891E-05 -2.26536553E-06  3.32466803E-05
 -1.84887272E-06 -3.19911387E-06 -3.83039772E-08 -1.50987033E-06  4.98474542E-06
  7.67162399E-07 -4.78010883E-07  2.05429538E-07 -1.37004258E-06  3.80700222E-06
 -2.73779655E-06  2.92740262E-07 -4.33783285E-06  2.14387089E-06 -3.32582750E-06
 -1.47935312E-07  2.24279131E-06 -1.43363396E-06 -1.74436550E-05  2.12353609E-05
 -3.53899809E-07 -4.52833171E-06  1.93270829E-06  2.06116746E-06 -4.11265987E-05
 -2.65862132E-05 -2.37144024E-06 -5.03734948E-06 -2.69058369E-06  2.72994855E-05
 -4.63079711E-06  3.93065927E-05  6.31112618E-07  2.89195603E-06  1.49890496E-05
 -8.49126405E-06  1.16404757E-05 -1.42937594E-07 -5.72839772E-05  7.88054048E-05
 -1.10829720E-06 -1.20717595E-07 -6.66814662E-05  8.54152641E-06  2.91646720E-05
  9.27126725E-07 -8.80316582E-06 -1.38668922E-06 -1.56179453E-05  2.51497085E-05
 -2.31680733E-07  1.57342244E-06 -6.45225186E-07 -3.00678774E-05  2.31573209E-05
 -2.49938726E-05 -3.81386022E-06  3.62927491E-05 -3.00773336E-06  9.41967089E-06
 -2.38958469E-06  6.96691993E-07 -6.71959993E-07  8.94777970E-07  1.47162021E-05
  6.20305979E-07 -1.26523207E-07  5.42874038E-07 -2.83369695E-06  3.82665765E-05
 -7.01174857E-06 -1.05917601E-06 -4.71268349E-06  5.41264120E-05 -8.29065505E-06
  2.11373455E-07 -4.00767810E-06  1.09808729E-05 -5.00848623E-05  1.28658274E-05
 -2.61120134E-05  1.13989136E-04  2.04414051E-04  1.64279742E-05  6.50348979E-05
 -5.24042878E-05  1.12760951E-05  1.32070639E-04 -9.44487215E-05  1.98794682E-06
 -5.93533731E-06 -4.33048874E-05  3.95154209E-06  1.89037607E-06 -3.80056713E-06
 -8.21971632E-06  1.07742681E-05 -3.02037289E-06 -2.19338645E-05  1.15423179E-04
  1.90261697E-04 -1.07198958E-04  5.97067517E-05 -5.84850418E-05 -1.71967359E-04
  7.06294088E-05 -1.45121105E-04  3.12954025E-06 -6.93208876E-06 -5.06941885E-05
  1.86084850E-05  2.60198055E-05  3.07788646E-05  4.77819500E-05 -4.90977167E-06
  2.73662568E-05 -2.20108619E-05  1.13383367E-04  1.95611486E-04 -4.51655204E-05
  1.21077338E-04  3.74170106E-05 -2.54666984E-05  2.18843972E-04  8.15210623E-05
  3.29642691E-06 -8.30611128E-06 -5.10169203E-05 -2.26355008E-05 -1.65250888E-05
 -3.50565571E-05  1.77854207E-06 -4.55390155E-05 -3.89864202E-05  6.34103040E-05
 -6.28133128E-04 -7.37869722E-04  6.52634344E-04  8.24476979E-04  1.78315809E-04
  9.02066570E-04  9.61928420E-04  2.82024916E-04 -4.18557526E-07  3.43563764E-07
  2.29833110E-05 -5.39587146E-07  1.30901980E-06  7.28510105E-07  3.10529455E-05
 -1.77132836E-05  5.55494749E-06  6.41630042E-05 -6.34257162E-04 -7.31779281E-04
 -1.43953055E-04  1.47294783E-05 -1.05468345E-03 -1.40661006E-04 -9.96810189E-05
 -1.34956945E-03 -3.48467920E-07 -1.41116704E-07  2.18658573E-05 -1.19043261E-06
  2.52929865E-07 -1.09541520E-06  2.15750244E-05 -2.50309469E-05 -9.43363048E-06
  1.73918734E-05 -6.03244615E-05 -2.21090167E-04 -1.81554204E-05 -2.97560204E-05
 -7.36332485E-06 -9.87549558E-05 -1.42937053E-04  2.27568075E-06 -1.90580460E-05
  8.49208806E-05  2.36227191E-04  4.81957324E-06 -1.93511143E-05  2.34754203E-05
  1.37619328E-05  2.06704686E-05  1.03856965E-06  4.19246743E-05 -1.27113111E-04
 -7.44080271E-04  1.73957305E-05  1.27534639E-06 -1.40768838E-05  6.38900433E-05
 -2.02944584E-04  7.86576323E-05  4.82125088E-05 -1.64284790E-04 -3.49772392E-04
  1.17702646E-04 -6.12702348E-06 -7.09248600E-05  4.07056270E-05  2.38362498E-05
 -2.46312708E-05 -6.75075882E-06  3.56498972E-05  1.75747484E-04  2.47837767E-05
  1.50428833E-05 -2.25765031E-05  5.02945677E-05  1.56380544E-04 -5.19954500E-05
  6.46074742E-05 -5.76585315E-04 -9.18863770E-04  2.84541027E-04  9.57096582E-04
  4.92745709E-04  4.02668250E-04  1.32646953E-03  6.91219833E-04  5.60759930E-06
 -1.78019920E-05  7.92159600E-05  1.12840233E-04  1.01497058E-04  2.46799286E-04
  1.90616698E-04  2.68500557E-04  3.67095730E-04 -4.85189413E-06  1.75440259E-05
 -1.58498369E-05 -3.95993363E-05  3.36594317E-05  2.65102568E-05 -3.91871447E-05
  3.24940265E-05  1.33397223E-04  1.74367956E-05 -6.05012706E-05 -2.27695793E-04
  1.10472875E-05 -2.66210785E-06  3.33260115E-05 -2.53413969E-06 -2.89611938E-05
  1.66139045E-04 -1.90208707E-05  8.59572430E-05  2.35502039E-04 -6.80966265E-06
 -3.05845570E-05  7.73932769E-06 -5.83696705E-06  7.11660049E-06 -3.15639932E-05
  6.92214392E-06 -2.69590941E-05  9.06560206E-05 -1.54483897E-04 -1.81146892E-04
 -1.66651249E-04 -2.71980173E-04 -2.18556126E-04 -3.36863812E-04 -4.14180544E-06
  1.90812374E-05 -3.85413945E-05 -5.78241787E-05  1.55062786E-05  1.95592666E-06
 -1.26774440E-04 -6.15325456E-05  3.00653419E-06 -6.80142028E-06  3.49811842E-05
  1.73860020E-04  2.16641586E-05  1.40625501E-05 -2.52116209E-05 -1.36013733E-05
  9.79490181E-05 -1.40946015E-04  6.64966930E-05 -5.82390343E-04 -9.34581821E-04
 -6.11472613E-04  3.16859555E-05 -9.21678542E-04 -8.70058468E-04  3.94935784E-05
 -1.29300270E-03 -4.76839896E-05 -1.77455383E-04  3.62404544E-04  5.81593748E-05
  9.09008989E-04 -6.39849182E-04 -2.15070668E-06  1.50067793E-03 -9.90149418E-04
 -9.94764926E-06  1.44549512E-05  1.98767984E-04  6.11873104E-05 -3.59445592E-05
 -1.52661923E-05  1.84455707E-06  5.33228282E-05 -3.18836921E-05  1.62539819E-04
 -8.61325504E-04 -1.24323131E-03  9.22114554E-05  2.13726448E-04  6.08306820E-05
  1.69240194E-04  8.06856910E-05  1.18135554E-04  2.15958354E-06 -8.56633202E-06
 -3.33339314E-05 -2.02563701E-07 -4.58094526E-06  8.87106737E-07  4.16661582E-06
 -1.11106847E-05 -8.64686640E-06  1.02065550E+00 -5.16385180E-02 -6.56850849E-02
  1.51114505E-05 -2.92653759E-04  1.89144981E-04 -4.89458686E-05 -8.92983735E-04
  6.45631046E-04  3.60531865E-06 -3.00591923E-06 -1.09055716E-04 -1.56089498E-05
  4.91164582E-06  7.47192273E-06 -1.26636504E-05  1.24062347E-06  1.11545891E-05
  1.63182974E-04 -8.68298295E-04 -1.27350202E-03 -9.87262009E-05  2.94666004E-05
 -2.37953153E-04 -3.29930611E-05 -1.07299879E-04 -2.11033684E-04  2.02678133E-06
 -8.74350704E-06 -2.96076372E-05  1.29929079E-06 -3.36519782E-06  3.38708961E-06
  8.86568149E-06 -2.06956101E-06  3.59027410E-06 -3.41759720E-04 -3.66968349E-04
 -1.54030692E-04 -2.69268890E-04 -2.47229026E-04  3.33678709E-04  4.99177888E-04
  2.01731027E-03 -1.65206120E-03 -7.06617871E-05 -2.64935486E-04  2.33544941E-04
  1.59034291E-04 -4.44181927E-04 -3.74078305E-04  5.17498433E-05  3.71997092E-04
  6.01149450E-04 -9.11612960E-04 -7.71612854E-04  9.84658417E-05  1.24580366E-03
 -3.75055701E-06  7.45729018E-07  2.68019891E-05 -4.69055407E-06 -3.51187702E-06
  5.28029653E-06 -3.97054297E-05 -4.84732357E-06  2.54952466E-05  4.71474338E-06
  5.68625506E-06 -4.42835024E-06 -6.11218962E-06 -5.84783634E-06  1.53118443E-06
  7.99407963E-06 -1.06452184E-05 -4.92628557E-05 -7.73148100E-05  2.36028773E-05
  8.11731019E-05 -7.10030031E-05 -1.80214303E-04  7.73951042E-05 -2.21220371E-04
 -6.56191314E-06  7.29628386E-05 -3.24333115E-05 -8.92444018E-04 -1.74955115E-03
  9.41038357E-04  1.01047136E-04  2.86551935E-04 -9.85253260E-05  3.13630356E-05
  1.36829431E-04  2.51327859E-04  1.95802248E-04  7.06989259E-07  1.24292145E-04
  5.94925846E-04  9.24939351E-04  7.64056579E-04 -1.09251576E-04 -1.24052305E-04
 -3.16927202E-05 -6.96815549E-05 -3.02374553E-06 -1.15045158E-04 -5.90107326E-05
  1.63354833E-04  5.21458470E-05  1.41008659E-04 -6.46371976E-05 -2.80010008E-05
 -1.02757017E-05 -6.99140647E-05 -9.74113254E-05  1.55382079E-04 -3.71998580E-05
 -5.92597014E-05 -2.79255942E-04 -2.52864673E-04  4.46594089E-04 -1.59260252E-04
 -3.94157969E-05 -1.78663786E-04  8.29574422E-05 -3.06759898E-04 -1.48788050E-05
  6.47968340E-05 -4.42646720E-05 -3.49861325E-04 -1.19174170E-03  1.78983628E-03
 -2.78148042E-05  1.51449343E-04 -2.61917483E-04  2.10826209E-05  5.66453041E-05
  3.28577829E-04  9.29088213E-05  5.59335868E-06 -3.31983075E-05  2.11644557E-04
  1.29713101E-03  2.68707200E-04 -3.65599211E-05 -1.30808018E-04 -3.06768784E-05
 -5.57073578E-05  9.09372150E-05 -1.77680132E-05  9.39749003E-05  9.61861562E-06
 -1.34622660E-04 -6.88006076E-05 -2.56379015E-05  4.96190454E-06  1.35913999E-05
 -8.59969892E-06  6.52476846E-05 -1.33331926E-05  1.72342865E-04 -8.88071626E-05
  1.22823694E-04  1.91368670E-04 -1.01432715E-04  4.85864585E-04 -2.78641293E-04
  1.48679215E-03  1.89653243E-03  9.66038059E-04  2.00028357E-03  3.97688417E-03
  1.79367104E-03 -2.25578534E-03 -6.24944185E-03 -3.04436548E-03  3.84458868E-04
  9.86535115E-04  4.55633946E-04  5.20929890E-04 -7.41102055E-04 -1.52249910E-03
  1.05321000E-03 -1.55830825E-03  7.33321865E-04 -1.59950082E-03 -3.55484752E-03
  1.97557597E-03 -3.52175890E-03 -1.08273447E-05  2.30917719E-05 -2.15159457E-05
 -2.48179790E-05  8.87892414E-06 -8.90263445E-06  1.51232097E-04 -1.75780822E-04
  1.37842123E-06 -1.14041986E-05  9.85577455E-06  1.12472209E-05  2.49009677E-05
  5.79474358E-06 -4.19842239E-06 -1.24939471E-05  3.22375483E-05  8.51663543E-05
  5.34438884E-05  2.32737590E-05 -3.81387513E-05  1.40690148E-04  1.43513124E-03
  1.90751607E-03  9.24114597E-04 -1.96146171E-03 -4.50052697E-05 -4.38792486E-03
  3.82802825E-03 -1.24618836E-04  6.44723274E-03 -6.28366232E-04  7.22969926E-05
 -1.08100196E-03 -1.88019502E-03 -1.73547973E-03 -2.17725458E-04 -4.45858428E-04
 -2.10890081E-04 -4.05458600E-03 -3.75103226E-03 -8.67608415E-04 -1.21210259E-03
 -8.60170604E-04 -2.02533704E-06  2.42316885E-05 -2.63983060E-05 -1.21251404E-05
  2.17913864E-05  1.14946660E-05  1.59126079E-04 -1.57280915E-04  2.57318992E-05
 -1.83707358E-05  1.55777651E-05 -1.29696291E-06  1.59992380E-05  1.04773349E-05
 -6.55304787E-06 -7.92115499E-06  3.90516378E-05  9.02284640E-05  5.43225005E-05
  1.04585613E-05 -3.18939239E-05  1.23877363E-04  3.85592915E-06 -4.22650669E-07
  1.30905993E-04  1.25513414E-05  5.96966543E-05 -6.38126583E-05  7.06020119E-05
  1.25828976E-04 -2.48467978E-04 -6.55873993E-07  3.65557820E-07  1.78637464E-05
 -3.44698603E-07  6.03719458E-07  4.21604500E-07 -1.20500305E-05  2.87858902E-06
 -1.82569815E-05 -4.07640170E-07 -9.78155071E-06 -3.19157725E-05 -1.99663788E-06
 -1.34323158E-08  5.20033632E-06 -2.16753214E-05 -5.66672862E-06  4.69933364E-06
  6.97308600E-07  2.64967671E-05 -1.90137815E-06  2.92923670E-05  9.99188177E-06
  6.26899940E-05 -3.43632370E-06  1.75231300E-05 -4.03142803E-05  3.11240954E-07
 -1.38807667E-05 -5.78761534E-06 -1.50424430E-04 -2.68499294E-05 -1.77887697E-05
 -1.27621070E-05 -1.49145515E-05 -6.59970666E-07  7.85831663E-05  1.30691352E-05
  6.28427142E-06 -2.15011716E-06  1.06676155E-05  2.94598704E-05  5.44079258E-06
 -3.06580301E-06 -2.29229029E-06 -1.34010591E-05 -8.43610984E-06 -1.45570659E-06
 -2.24262119E-06  1.39815005E-05 -9.05698229E-06 -8.26598884E-06  5.31071453E-06
  1.28212135E-05 -3.69781084E-07 -1.55353745E-06  9.15834515E-06  1.90906644E-06
 -1.28052370E-06  2.85516067E-09  4.53674337E-06  1.55190306E-05 -9.25538795E-06
 -9.69787729E-07  1.44873477E-05 -9.77522739E-08  1.62326765E-06 -2.80414543E-07
 -5.70278761E-06 -2.10293660E-06 -7.74982272E-06  7.58722007E-05  1.23280147E-05
 -1.42539949E-06  6.04850263E-07  4.23943668E-06 -2.28634815E-06 -1.71215373E-05
 -1.12264755E-06 -5.29990293E-06  3.58624557E-06 -4.98568630E-05  7.44295749E-07
  4.16017175E-06 -3.29052682E-07  4.79575995E-06 -5.57355663E-05  9.56220944E-07
  3.08820398E-06 -8.03069615E-07  1.95966363E-05  5.12949169E-05 -4.09860081E-05
  7.23310758E-06  2.67969871E-05  1.47810366E-05  4.02133062E-05  8.71331517E-06
 -1.04473848E-05 -2.01798183E-07 -1.87409772E-06 -8.29439261E-06  1.64462594E-06
 -5.67430073E-07 -4.45261502E-08 -1.57823217E-05  7.34357137E-06 -6.32927847E-06
 -7.03123223E-07  7.03330422E-06 -6.34342100E-07  1.74536467E-05  4.92956071E-07
  1.78774709E-06 -4.82083239E-07 -1.38834774E-06 -1.13210269E-05 -3.98279863E-06
  4.67658250E-06 -4.02076653E-06 -3.68939926E-05  4.47633133E-05 -5.57942646E-06
  6.62324591E-06  2.27298199E-05  1.07957682E-05 -2.63160432E-05  4.61185064E-06
  1.91430233E-05 -3.59807700E-07 -1.90199890E-06  1.22212470E-05 -1.94032014E-06
  1.52266749E-06 -8.83142026E-07 -4.80457047E-06 -1.19013939E-06 -5.85496772E-06
  8.12485975E-07  5.08250682E-06  1.71798009E-06 -2.61287714E-06  1.95638854E-06
  8.06333499E-06  5.96419300E-05 -3.80199595E-04 -1.52104470E-03 -1.10531757E-05
  1.83592644E-04 -2.29627408E-04  4.55094180E-05  1.05903904E-04 -1.89906685E-04
  1.19316460E-03  2.85174516E-03  4.59255978E-07 -3.63178710E-05  3.07539588E-05
 -1.95978232E-05  1.77580920E-05 -4.03740825E-06 -2.48537399E-04  4.40780882E-05
 -3.23592953E-05  7.13451035E-07  1.03257984E-04 -2.89637344E-05 -1.06888014E-04
  1.81596198E-06 -4.53164883E-05  3.68264013E-06  2.72474794E-04  1.82589000E-05
  1.17725703E-04  4.45624393E-07 -3.04980574E-05 -1.53946109E-04 -1.15142908E-06
  4.02970997E-05 -4.23240089E-05  3.00649504E-05  1.44305822E-05 -7.71142772E-05
 -1.86109514E-06 -3.96484958E-05  6.21548062E-07  2.77083567E-05 -5.33597610E-08
 -3.51002198E-05 -2.64853444E-07 -2.23746263E-06  1.41465096E-05  3.87012687E-07
  2.31944850E-06  2.53153047E-06 -5.31972482E-06  6.05100336E-06 -2.65436110E-06
  1.79683123E-06 -5.76193026E-06  8.73563426E-06  7.23553728E-06  1.56156408E-06
  3.12534579E-06 -1.02784984E-06 -1.09567345E-05  2.10996138E-05 -1.99543417E-06
  1.79204544E-06 -6.38852309E-07 -3.61210781E-05 -2.62733770E-05  2.40123558E-06
 -2.06573843E-06  8.19828156E-06 -3.59568723E-06  3.47422998E-05 -2.15988598E-06
 -2.43343137E-06  7.93028663E-06  3.74728671E-06  1.01840868E-04 -3.48106253E-05
 -4.50797328E-05  1.47700792E-05 -6.34520161E-05 -2.45783252E-05 -2.03347413E-05
 -2.11856744E-06 -1.44717812E-05 -7.45180432E-05 -1.71155200E-04  8.52797103E-07
  4.60988348E-08 -3.14432260E-07 -3.28243891E-06  1.41244048E-05  2.29344759E-07
  2.04882292E-06  1.27749396E-07 -6.38467491E-06  8.49889622E-06 -6.69737174E-06
 -9.00895636E-07  8.34387835E-06 -4.46493308E-07  1.60177594E-06 -6.50166466E-07
  1.36316771E-06  6.05027808E-08 -1.60740453E-07  2.33168581E-06 -7.54053691E-07
  5.74215322E-07  4.07269650E-08  4.11526338E-06 -8.86538420E-06  1.15422827E-05
 -8.12611069E-07  1.61781203E-06  2.92249619E-05 -1.78292079E-06 -6.44922896E-06
 -3.00838613E-06 -3.42240784E-06  2.43657983E-05  8.36808902E-06  2.28350499E-06
 -7.31742786E-06 -4.44238160E-05 -5.93037945E-06 -8.67300341E-07 -1.10965364E-06
  3.44246794E-06 -5.94673687E-06 -1.02263499E-05 -2.59923167E-05  1.13845917E-04
  2.06443017E-04 -5.59443120E-05 -3.63462839E-05 -5.36509471E-05 -9.52555642E-05
 -7.39263243E-05 -1.26035405E-04 -4.67620145E-07  1.46670118E-06  2.10920858E-05
  9.21700118E-07 -2.41492971E-06 -1.59408571E-06 -1.76415189E-05  2.15151259E-06
  3.07722225E-05  5.77351405E-05 -6.08525775E-04 -6.95770741E-04 -5.38711532E-04
 -9.17936418E-04  1.42498599E-04 -7.03535322E-04 -1.14359060E-03  2.70245373E-04
  4.00733235E-06 -8.96042557E-06 -6.00815279E-05 -5.26295569E-06  3.96534125E-05
 -3.05118688E-05 -2.47001808E-05  5.33033354E-05  7.08363290E-06 -2.18897038E-05
  1.14408911E-04  1.86887993E-04  3.50638235E-05 -1.13229085E-04 -6.25937609E-05
  1.82766046E-05 -2.29267515E-04 -7.76126923E-05  4.06847054E-06 -1.03467034E-05
 -5.50594653E-05 -3.56149352E-06 -4.35736661E-05  2.25212804E-05 -1.98919574E-05
 -2.45192156E-05  5.56377271E-05 -2.18082034E-05  1.15609523E-04  1.91087832E-04
  3.19575385E-05 -5.51784228E-06 -1.30494407E-04  1.06986430E-05  3.28012214E-05
 -2.29252630E-04 -4.10308429E-07  4.09419990E-07  2.09965869E-05  7.41152101E-07
  4.40117509E-09 -3.16973499E-06 -1.22428129E-05  2.38322026E-05  1.66371172E-05
  6.10419668E-05 -6.17271563E-04 -7.29585821E-04 -5.63938089E-04  5.01224647E-04
 -7.55698741E-04 -7.32807844E-04  7.28350488E-04 -9.01628536E-04  2.44496269E-06
 -1.02453790E-05 -3.24973897E-05  1.85648381E-06  3.36687157E-06  3.21777730E-06
 -1.09394714E-05  8.74683733E-06  3.74788572E-06  1.65819620E-04 -8.67303162E-04
 -1.27154013E-03 -5.95762232E-05 -2.00666614E-04 -1.49512086E-05 -3.28474149E-05
 -1.13925358E-04  1.41296267E-04 -2.89201361E-06  1.32950068E-05 -4.26363311E-05
  4.59212523E-05 -4.05506574E-06 -3.78723724E-05  1.17539295E-04  8.76341753E-05
 -4.45234861E-05  9.92438879E-06 -4.13914653E-05  7.96226763E-05  5.11973934E-05
  2.75708504E-04 -1.09616028E-04  4.70436368E-05  4.27438405E-04 -2.40924967E-04
 -6.42589238E-06  3.24055551E-05  1.68310275E-04 -3.41919855E-05 -8.01032617E-06
 -5.04619631E-06 -1.02860588E-04 -1.38927490E-04 -1.05444511E-04  6.26609934E-05
 -5.71227882E-04 -8.64683608E-04 -6.63860836E-05 -1.09840766E-03  5.29775064E-05
 -1.06664118E-04 -1.52703987E-03  6.59579799E-05  3.55884629E-06 -4.66378807E-06
 -1.06773847E-04  1.55990261E-05 -3.18670586E-06 -6.04208597E-06  1.12609112E-05
 -6.08564444E-07 -1.20420421E-05  1.02065823E+00 -5.18819403E-02 -6.53013034E-02
  9.79015741E-05  1.11100374E-04  1.84526284E-04  4.51491673E-04  3.49242773E-04
  6.12134174E-04 -1.89922627E-05  8.55630713E-05  2.36361096E-04  1.61654432E-05
  2.19342955E-05  1.03158751E-05 -3.98518005E-06  4.05214868E-06 -2.74841391E-05
  1.74754775E-05 -5.94972580E-05 -2.27672052E-04  1.45695419E-05 -1.66670466E-05
  2.62506484E-05  1.07743404E-04 -4.81735493E-05  1.35399473E-04  4.68486029E-05
 -1.55468955E-04 -3.50460112E-04 -1.33137176E-04  1.49355491E-05  2.94396323E-05
 -4.09431720E-05 -7.81187018E-06 -1.15847751E-05  4.20130233E-05 -1.21276130E-04
 -7.76925934E-04 -2.14272362E-05 -9.56762652E-07  2.99120696E-06  5.08861730E-05
  1.32334135E-04  1.98579863E-04  6.59251626E-05 -5.79076782E-04 -8.99931827E-04
 -1.24522080E-04  5.12329957E-04 -9.55572508E-04 -1.85029521E-04  7.22908213E-04
 -1.33477415E-03 -6.45413626E-06  3.19095699E-05  1.66516955E-04 -3.52764689E-05
 -3.07560592E-06 -8.30122426E-06 -1.18986392E-04 -2.44927319E-05 -1.61995180E-04
 -9.90385785E-06  1.16657777E-05  2.06208240E-04 -4.76697358E-05  2.79851226E-05
  4.35463185E-05 -1.81894717E-05 -2.46950408E-05 -3.21606426E-05 -4.95846377E-05
 -1.59630906E-04  3.41800434E-04 -6.15524051E-04 -5.03114540E-04 -7.84323796E-04
 -8.74486819E-04 -8.28737021E-04 -1.28136349E-03 -1.91495555E-05  8.66567789E-05
  2.32208493E-04  1.58184626E-05  1.51995801E-06  2.33908475E-05 -7.58263405E-06
 -2.39955866E-05 -9.78298236E-06  1.82528148E-05 -5.92798276E-05 -2.48181151E-04
  1.36125064E-05  3.18070672E-05 -3.25163145E-06  1.06410295E-04  1.38864782E-04
  1.31197923E-05 -3.74554487E-06  1.37703781E-05 -2.38295365E-05  4.54895384E-05
 -3.27942404E-05 -2.10514728E-05  1.20451526E-04 -7.29056520E-05  5.98105604E-05
  8.30514538E-06 -3.38076940E-05  8.25875812E-05  6.26133750E-05 -2.19211687E-04
  1.95029903E-04  4.39730229E-05 -4.22237366E-04  2.49751360E-04  2.51580135E-06
 -9.43810887E-06 -4.29580606E-05  7.91550556E-07  4.33869642E-07  4.47845761E-06
 -3.43639073E-06  1.38939992E-06  5.25578895E-06  1.67242562E-04 -8.74558360E-04
 -1.29843128E-03 -6.41140787E-05  7.91501411E-05 -1.84444859E-04 -4.34963156E-05
  1.63641969E-04 -2.64082547E-05 -1.00031041E-05 -3.25358510E-07  5.11316506E-05
  9.20414330E-06  1.15685120E-06  2.06213013E-06  5.33548834E-05  1.82180593E-05
  1.06597473E-05 -1.80202999E-05 -2.34842665E-05 -1.17219149E-05 -7.99992117E-07
 -1.07373792E-05  6.35956181E-06  8.16315912E-06 -6.06582723E-06 -2.51343671E-05
 -9.25272604E-05  3.78437562E-05  8.26766900E-05 -4.63707067E-05 -3.10116840E-04
 -3.61356745E-04 -1.89646344E-04  4.53278092E-04  1.08932133E-04  1.46659310E-04
 -1.78806450E-03 -1.07979103E-03 -1.64707556E-03  2.58057586E-04  1.26912453E-04
  2.30441503E-04 -2.81627203E-04  3.53343167E-04  2.16674191E-05  4.97321290E-04
  2.45118559E-04 -8.19265935E-04  1.05000892E-03 -3.30279061E-04  1.04411989E-03
  6.91754483E-04 -1.17936757E-05  2.18675069E-05 -1.42453187E-05  1.41013659E-05
  3.53039388E-06 -2.35289500E-05 -2.84571988E-05  1.46728260E-04  1.94746817E-04
  1.37602376E-05 -1.24133180E-05 -6.14990045E-06 -7.08348369E-06  2.96022716E-05
 -2.36150460E-05 -2.95998352E-06  1.10013819E-05 -5.95363202E-05  8.64227851E-05
 -1.12525393E-04 -4.90844695E-05  5.26951583E-05  1.53664591E-03  1.87881168E-03
  1.11232917E-03 -1.06428188E-03 -4.63643886E-03  5.70419078E-04  8.89865931E-04
  7.21073158E-03 -3.40115172E-04 -1.78492961E-04 -1.17033158E-03  9.11763963E-05
  1.24685291E-03  8.30947244E-05  7.41887047E-04  1.95749254E-03 -7.77037412E-04
  2.86267794E-03  2.90678766E-04  2.13994132E-03  4.08032003E-03 -1.38059543E-03
 -1.16188764E-04 -3.55852879E-05 -5.24362251E-05 -9.07432176E-06 -4.23827589E-05
  1.18120570E-04 -9.45427199E-05  2.19536471E-04  8.39812794E-05  1.07073023E-04
 -5.91909493E-05  6.36795110E-07  1.28989043E-04 -1.20929292E-04 -5.89073524E-05
  7.65602710E-05 -3.72205322E-05  4.09858924E-04 -1.90555404E-04 -2.51953041E-04
  2.43515611E-04 -1.76746377E-04 -1.71510702E-04  9.57701200E-05 -4.38559349E-04
 -2.40508947E-05 -3.09575541E-05 -5.70667290E-05  1.69267545E-03  3.32695112E-04
  1.63112068E-03 -2.03726282E-04 -3.38203436E-05 -3.50277840E-04 -1.14360431E-04
 -1.72303123E-04 -1.84795360E-04 -1.37578809E-04 -1.40538456E-04 -4.84487492E-04
 -8.01722448E-04 -6.90411321E-04 -6.19048663E-04 -6.16663168E-04 -1.04198232E-04
 -3.32182435E-05 -6.01290761E-05 -1.32602102E-05  1.26987060E-04  1.12915449E-05
 -3.97870367E-05 -3.79967529E-05  2.04425571E-04  3.37484944E-05  3.24890996E-06
 -2.99813125E-05 -1.20602084E-04 -9.66767352E-05  7.68338652E-05 -5.89369973E-05
 -9.93939514E-05 -4.30177076E-04 -2.56478936E-04  2.14460221E-04 -2.18917782E-04
 -1.43025943E-04 -1.77038822E-04  9.66114217E-05 -3.72460780E-04 -2.47540857E-05
 -4.41103325E-05 -5.41802178E-05  1.67576465E-03  1.30509005E-03  9.53854446E-04
 -1.51903411E-04 -1.77608282E-04 -1.17756692E-04  8.64154710E-06 -1.89706974E-04
 -2.56395927E-04 -7.02279351E-05 -1.05356652E-04  1.26256449E-04 -8.29428286E-04
 -9.94973181E-04 -3.06683803E-04 -4.84827431E-04 -1.23549860E-05  2.83823910E-05
 -6.60737785E-05  1.34120536E-05 -2.06501704E-05 -8.27892379E-06 -4.15252878E-05
  1.39339624E-04  2.27827579E-04 -1.65968591E-05  7.97311849E-06 -9.73649089E-06
 -1.18726732E-05  2.28729572E-05 -2.13655968E-05 -8.35206955E-06  2.14931886E-05
 -4.56286302E-05  1.00073028E-04 -1.13202925E-04 -4.58719718E-05  5.43290099E-05
  1.46441177E-03  1.90675687E-03  1.05533124E-03 -1.26725064E-03  2.45133794E-03
 -3.93976617E-03  1.20517285E-03 -3.56567177E-03  6.54771807E-03 -2.48330496E-04
  6.60861922E-04 -1.15637393E-03 -1.16825905E-03 -8.32919258E-04  2.05669475E-03
  5.18651484E-04  5.12671585E-04 -2.15727557E-03 -1.51967447E-03  4.94776594E-03
  1.19653235E-03  1.06987366E-03 -6.93391026E-07 -1.65368515E-06  2.96915707E-05
  1.96187304E-06  9.69464483E-07 -2.66545207E-07 -3.32793864E-06 -3.72965437E-05
 -1.40539352E-05 -4.71466008E-07 -4.76055631E-06  5.40764031E-05  1.50509823E-06
  2.41371147E-06 -1.13210505E-05 -8.64456856E-06  3.91760217E-06  2.54126632E-05
 -1.23334728E-06  4.07943864E-06 -2.06524089E-05 -2.63568873E-06  4.91884072E-06
 -2.16334046E-06 -2.17079554E-05 -9.00188052E-05 -8.84447632E-06  6.49068556E-07
  7.03869669E-05  1.03987435E-05  1.56194022E-07 -2.34824084E-06  2.40424213E-05
 -5.19593677E-07  1.01517878E-05 -5.77839949E-05 -1.22496513E-08  1.62696195E-06
 -6.39836337E-07  1.13567704E-06 -4.23267376E-05 -1.39528121E-05  6.46322464E-07
  5.92636415E-05  1.06918116E-05  2.94401346E-05  3.54482800E-06  3.86732641E-05
 -8.02588651E-07 -7.79314771E-06 -6.07704688E-06 -5.26619011E-07 -2.07388670E-06
 -2.29707849E-06  5.19396526E-06 -2.36077886E-05 -1.73478427E-05 -6.88932199E-07
  1.98000826E-05  2.68032892E-06  1.50610402E-05 -5.88998896E-07  2.62401076E-05
 -1.40094515E-07 -1.76026617E-06  5.49015558E-06  1.77652462E-07  8.53412172E-07
 -3.67893181E-07  4.61186444E-06 -2.63231116E-07  1.31140116E-05 -4.46346498E-07
 -1.68601536E-06 -4.65095142E-07 -4.79542055E-06 -8.85343551E-07  1.10544911E-05
  1.06671012E-06  2.65138076E-06 -5.63150998E-05 -6.54464686E-06 -1.37520060E-06
 -1.00438391E-06  1.23901791E-05  2.13788341E-05  2.07477853E-05  1.55810996E-06
  2.07066854E-05  7.32116505E-06  4.23197837E-05  1.76129907E-06  2.63866506E-08
 -5.93057791E-07 -3.53435833E-06  2.44040133E-05  2.77085993E-06  4.80825688E-07
  1.45619404E-06  2.87078669E-06 -9.58715945E-07  6.50619093E-06 -1.08900858E-06
  2.76268602E-07  2.99037901E-06 -1.42401078E-05 -8.24944032E-07  4.84566315E-06
 -5.53669697E-07  1.81753059E-05 -8.59575632E-05 -9.31266919E-07 -1.11808231E-06
  1.55706790E-05 -4.10548588E-05  1.39026275E-05 -6.28255525E-05  1.18083094E-06
  9.22673952E-05  1.36354066E-06  7.05724121E-05  1.04345869E-05  2.60530180E-05
 -2.96575437E-06  5.23068784E-06 -4.94472005E-05  1.37272990E-05 -2.45157361E-06
  1.97861382E-05 -3.13013297E-05  4.70000109E-05 -1.55993657E-04  5.23665952E-07
  1.16573921E-04  1.99110959E-05  5.14922472E-05  6.97402855E-06  3.75631585E-05
 -2.81304420E-06 -1.61751528E-05  5.65944362E-05  2.77502159E-06  1.03606864E-05
 -8.51927388E-06 -1.70864735E-05  7.38594718E-06 -4.28969563E-05 -3.38954756E-06
  2.83695987E-05  7.45470156E-07 -2.21809496E-05 -1.54034765E-06  3.05986799E-05
 -2.59463316E-07  7.55100655E-06 -7.18982840E-05 -2.46642474E-07 -7.73021402E-06
 -1.87006864E-06  7.83868587E-05 -4.33272117E-05 -8.05445400E-06  1.17098654E-05
  2.29809241E-05  5.14683952E-06  5.54912561E-05  1.00682153E-05  6.14076671E-06
 -5.94106711E-07 -6.42740852E-06  1.08166499E-05 -7.09463838E-07  9.45213067E-07
  1.94778740E-06  1.39675775E-05 -2.75260408E-05 -6.90296834E-06 -2.32013303E-06
  4.57733557E-06 -1.29977329E-06 -1.25251002E-05 -2.35505467E-06  2.39075009E-05
 -3.90137507E-07 -3.80149240E-06  2.14501923E-05  1.50977124E-06 -1.25588006E-06
  1.64417667E-06  4.50937316E-07 -9.55837188E-06  5.81457287E-06 -5.05146564E-07
  2.11149665E-06 -9.08082393E-07  5.10366622E-06 -7.91544033E-07  1.02752989E-06
 -4.79043806E-07 -4.82223312E-06  2.29605767E-05  1.49922871E-06  9.11702739E-07
 -3.29200731E-07  5.44050102E-07 -1.74091928E-06  1.58087411E-05 -2.02781362E-06
  9.42625560E-06 -8.73931587E-07 -1.53813989E-05 -1.43319995E-06 -5.49096175E-06
 -6.82932801E-07 -7.44150811E-06  9.46018780E-06  5.48824997E-07 -2.97306001E-06
 -1.03248388E-07  5.39768177E-06 -1.69275401E-05 -1.27625654E-05 -5.76555652E-07
 -3.88370385E-06 -8.52094201E-07  1.04910084E-05 -1.17547161E-06  1.67223514E-05
 -5.21951035E-07 -2.46413246E-06  2.86998462E-05  6.75245723E-07 -7.01796430E-07
 -1.67670336E-07 -2.76593234E-06 -4.83129105E-06 -5.51583921E-06 -5.45271316E-07
  2.26707278E-06  1.53893072E-07 -1.21032388E-05  1.21648947E-06 -2.42280911E-06
 -1.40251013E-06 -1.45713385E-05  2.41504887E-05 -6.46563971E-07  1.47506495E-07
 -3.77874861E-06 -3.32344354E-05  1.58394796E-05 -4.62714489E-05 -4.15669219E-06
  4.31570145E-05 -3.51928486E-06  2.50271758E-05 -1.84434940E-06 -1.01096884E-05
  2.32282715E-07 -7.70420579E-06  2.18564811E-05  1.22324863E-05  1.13645954E-05
 -2.85038129E-06 -1.63862900E-05  6.80858334E-05 -5.34923782E-05 -1.17018181E-06
 -2.49143658E-06  4.37156984E-05  7.33071906E-07 -1.37348066E-06 -8.25511549E-07
 -4.01724485E-05 -3.26394656E-05  2.34384717E-05 -2.58179443E-05  1.12995336E-04
  2.06722412E-04  1.81968885E-05 -7.56829234E-05  3.69230402E-05  1.88559948E-05
 -1.53273161E-04  9.06515592E-05  2.40991238E-06 -7.26932231E-06 -4.67024191E-05
  3.98770201E-06 -4.24348297E-06  3.42184609E-07 -6.66108887E-06 -7.69318980E-06
  8.03692798E-06  5.92882383E-05 -6.11903317E-04 -7.04934364E-04 -1.09813699E-04
 -9.72807904E-04 -4.30888264E-04 -1.03962051E-04 -1.20399253E-03 -6.33527504E-04
 -2.93429401E-07  1.67031966E-06  1.72090509E-05 -2.86682717E-06 -2.90313221E-06
  1.09668225E-06  2.04110704E-05  3.11244044E-08 -2.79354620E-05  6.02388932E-05
 -6.09998408E-04 -7.32014033E-04  6.85773770E-04 -1.60534185E-04  8.10860860E-04
  9.22659186E-04 -1.31211472E-04  9.84043878E-04 -3.41323292E-07  2.16933294E-06
  1.49174066E-05 -1.53482722E-06 -6.39014846E-07  3.59304677E-06  2.53544706E-05
  1.74906824E-05 -1.47911165E-05 -2.15529209E-05  1.18194616E-04  1.75135458E-04
 -4.04581304E-05 -2.27471653E-05  1.26870954E-04 -2.06264261E-05 -3.74070242E-05
  2.36698407E-04  3.90411362E-06 -8.31601855E-06 -5.72668218E-05 -2.13547010E-05
 -2.96999427E-05 -3.37519221E-05  6.65722011E-06 -2.33274021E-05 -5.88799347E-05
 -2.16855794E-05  1.14741548E-04  1.81474190E-04 -1.00072914E-04 -8.22838972E-05
  3.28541522E-05 -1.50302420E-04 -1.81865287E-04  1.09035639E-05  3.96000939E-06
 -8.30633680E-06 -5.85466414E-05  2.48686833E-05  1.89426173E-05  3.84781333E-05
  5.84726049E-05  2.56086659E-05  4.36033197E-06  1.65830995E-04 -8.68975977E-04
 -1.27078388E-03 -7.50781663E-05 -1.95909354E-04 -4.62661604E-05 -2.50697809E-05
 -7.45268878E-05 -1.75468918E-04  2.47472992E-06 -9.57887071E-06 -3.54238041E-05
  6.24142037E-07  4.07090228E-06 -2.10724142E-06  1.11491083E-05  5.08720357E-07
 -1.97771140E-06  1.02065899E+00 -5.18763105E-02 -6.53187410E-02 -3.04124710E-05
  2.01078998E-04 -1.19548069E-04 -8.27188447E-05  7.11757913E-04 -4.33343613E-04
  4.01622851E-06 -1.07042465E-06 -1.26616164E-04 -1.51702420E-05  5.24064051E-06
  7.34364285E-06 -4.05064717E-06  3.33991088E-06  7.51963942E-06  6.35664429E-05
 -5.76894722E-04 -8.62215687E-04 -5.92971586E-04 -8.53903165E-04 -3.54152429E-04
 -8.26498942E-04 -1.22409798E-03 -4.75634120E-04 -6.53774090E-06  3.32394909E-05
  1.70979608E-04  2.32729407E-05 -2.90746806E-05 -1.72091032E-07 -1.77392318E-05
 -2.00111552E-04  4.76072138E-05  1.01502791E-05 -4.15932058E-05  7.05870899E-05
  1.15195894E-04  2.11275651E-04  1.81341834E-04  1.98114562E-04  3.11300432E-04
  3.41030902E-04 -2.88531610E-06  1.33468346E-05 -4.23033939E-05 -4.36325889E-05
  1.34915354E-05  3.79543778E-05 -5.01715970E-05  1.37342738E-04  6.95132668E-05
  1.67137175E-04 -8.73295258E-04 -1.30773059E-03  6.91525722E-05 -4.33515729E-05
  1.93015770E-04  1.17783210E-04  8.18256061E-05  8.41400556E-05  2.59951902E-06
 -9.86451235E-06 -3.91355776E-05 -5.78058039E-08  2.84944085E-06 -4.09612983E-06
  8.48202056E-06 -4.42988071E-06 -4.19776618E-06  8.98338678E-06 -3.46205325E-05
  7.41053167E-05 -1.56672418E-04 -7.46543939E-05 -2.43462511E-04 -2.73142585E-04
 -2.04442933E-04 -3.78066358E-04 -3.02657831E-06  1.45104296E-05 -4.38811734E-05
 -5.73791544E-05 -1.38618800E-06  1.61389815E-05 -1.35833086E-04  5.31944294E-05
 -6.60972130E-05  6.52772264E-05 -5.82143726E-04 -8.75311849E-04  3.15619020E-04
  5.83090771E-05  1.04192743E-03  4.60513218E-04  5.14111218E-05  1.47801088E-03
 -6.39772156E-06  3.39679629E-05  1.57015660E-04  2.56605942E-05 -2.40974050E-05
  3.11402469E-06  5.29463471E-05 -1.46396270E-04  1.57244140E-04 -5.00398835E-05
 -1.55249866E-04  3.32546100E-04  1.17980152E-04 -9.64771092E-04  5.61179400E-04
  9.35077332E-05 -1.47827446E-03  9.29322304E-04 -9.60589908E-06  1.50170204E-05
  1.94456400E-04  5.93591483E-05  4.86814271E-06 -3.89214245E-05  4.74361436E-06
 -2.33598022E-05  1.76587505E-05  1.79879445E-05 -6.08603360E-05 -2.36444906E-04
  7.44304822E-06  2.89689723E-05  1.29491059E-05  6.00765566E-06  1.82981242E-04
  3.41315643E-05 -1.93094648E-05  8.48246778E-05  2.47356148E-04 -6.84876935E-06
  1.79170393E-05 -1.94789771E-05 -1.37764128E-05 -2.56267028E-05 -6.24830999E-06
  4.23370572E-05 -1.21571895E-04 -7.79776529E-04  1.83389235E-05 -9.25292411E-06
 -3.57124946E-06  6.46560185E-05  1.86368706E-04 -1.44649428E-04  4.79522775E-05
 -1.60398229E-04 -3.60940726E-04  1.14854851E-04 -6.26271690E-05 -3.32609443E-05
  2.79909938E-05 -4.88306962E-05  2.65197594E-05  1.75993186E-05 -6.08958054E-05
 -2.29920304E-04 -2.01111314E-05  3.44840986E-06 -2.95360827E-05 -9.79240702E-05
  6.08973793E-05 -1.28208173E-04 -1.91138463E-05  8.30702833E-05  2.47887061E-04
 -4.27231859E-07  2.54933131E-05 -4.42466367E-06  1.08268479E-05 -1.21468904E-06
  2.51061722E-05 -3.15887620E-04 -3.64842930E-04 -1.64646384E-04 -2.83385006E-04
  3.90637351E-04 -7.11802174E-05  6.40445661E-04 -2.30713019E-03  1.12072223E-03
 -1.20639546E-04  3.09671171E-04 -1.60581327E-04 -3.29224891E-04  1.46821896E-04
 -9.51435141E-05 -1.73868646E-04 -5.82680070E-04 -7.71386654E-04  7.56832315E-04
  8.71051197E-06 -5.47230244E-04 -1.42162549E-03 -8.70134862E-06  2.33747589E-06
  6.63075132E-05 -6.23615588E-06  7.09780904E-06  5.45937081E-07 -1.36696094E-05
  6.00391313E-05 -3.66402398E-06  4.60690916E-06 -2.11072871E-05  4.79692117E-06
 -3.05452846E-06 -1.33852054E-05 -8.72266440E-07  8.41552694E-06 -3.91350798E-06
 -2.46171851E-05 -9.30183240E-05  1.94687927E-05  8.23026406E-05 -4.26319125E-05
  1.53444315E-03  1.88420986E-03  1.06587310E-03 -1.86131066E-03 -3.98955244E-03
 -1.89188981E-03  3.59624102E-03  6.06878546E-03  2.38858205E-03 -5.77143659E-04
 -1.02224197E-03 -4.33536796E-04  6.06980020E-04 -8.64698223E-04 -1.56408264E-03
  1.00847616E-03 -1.41567958E-03  1.23213441E-03 -2.13768130E-03 -3.80723832E-03
  1.75896738E-03 -2.86664715E-03 -1.09121237E-05  2.33430226E-05 -1.52640836E-05
 -1.15125439E-05  6.36116836E-06  2.49266892E-05  1.52553479E-04  1.91642822E-04
 -1.54766914E-04 -2.34445929E-05 -1.01732152E-05  1.91481973E-06  1.49648312E-07
  3.77967802E-05  6.83458537E-06 -1.11510358E-05 -7.54159068E-06 -3.41267391E-06
  1.36611373E-04  8.49495705E-05 -6.24422897E-05 -2.60620358E-05  1.49125667E-03
  1.88410432E-03  1.13803055E-03  2.10646915E-03  4.28627254E-05  4.31454740E-03
 -2.49670443E-03 -1.50309010E-04 -7.11206097E-03  5.80534577E-04  3.95428215E-05
  1.27027415E-03 -1.82213862E-03 -1.77325625E-03 -3.31965329E-04 -3.87075657E-04
 -5.30797540E-05 -3.84216711E-03 -3.96939880E-03 -1.35201085E-03 -9.73551294E-04
 -3.31016675E-05 -1.62355371E-05  2.56525796E-05 -1.35503388E-05 -2.66979204E-05
 -9.25874390E-06  2.68248714E-06  1.09886839E-04  1.59680039E-04 -1.94468625E-04
  1.18419101E-05  2.43883724E-05  1.78706825E-05 -3.09303545E-06  2.74126340E-05
  1.32263140E-05 -2.28110099E-05 -5.51648968E-06 -6.44802367E-06  1.50996743E-04
  6.17022037E-05 -4.92713641E-05 -3.94195545E-05 -1.76475507E-04  9.40655950E-05
 -3.65778835E-04 -1.15486386E-05 -5.75704036E-05  3.84478141E-05 -4.67116360E-04
  2.34313937E-03 -3.79174984E-04 -2.11600387E-05 -4.18659978E-04  2.62425079E-05
  1.50104473E-04  2.45935843E-05  2.55384099E-04  1.63043340E-04  6.86039064E-05
  6.81819095E-04  2.99937444E-05  1.00361950E-03  7.24299292E-04  3.11100883E-04
 -1.00685817E-04 -3.83384984E-05 -3.65554156E-05  8.88191441E-05  9.52215404E-05
  1.83697426E-05  2.68991688E-05  7.72691891E-05 -2.43540016E-04 -4.86601199E-05
 -4.56652567E-05  7.94634185E-05 -1.30367188E-04 -7.00988639E-05  4.35651780E-05
  9.08527029E-05  1.10808907E-04 -4.37214081E-04 -1.75839493E-04  1.98579663E-04
  1.20567436E-04  3.20205583E-04 -1.78387560E-04  1.03852651E-04 -4.87112989E-04
 -5.48697879E-06 -5.12302579E-05  4.23259230E-05 -1.00399283E-03  1.77319245E-03
 -1.34769200E-03  9.16982554E-05 -2.22782248E-04  3.19375644E-04  7.83752894E-06
  4.05654117E-05  2.59049149E-04  1.67883120E-04  1.45024425E-04  1.22355320E-05
  5.13640259E-05  1.06009867E-03  7.40240281E-04  6.74052865E-04 -1.03434825E-04
 -3.58852732E-05 -7.28766381E-05 -5.44956418E-06 -2.34921366E-06 -1.26793029E-04
  2.58767568E-04  1.95950594E-04 -5.07329136E-05 -1.10376027E-04 -2.98865238E-05
  9.71591590E-06  1.53444584E-04 -8.59776203E-05  2.49773001E-05  8.56713270E-05
 -4.97476633E-05  4.83492766E-04 -8.54165077E-05  2.45238055E-06  2.66419637E-04
 -1.87598314E-04 -9.02761041E-07  1.34191890E-06  4.10697431E-05 -5.06023535E-07
 -6.88563828E-06  6.42961027E-06 -5.21605050E-06  1.30357085E-05 -1.46263466E-05
 -2.29988788E-06  6.23042011E-06 -1.18198767E-06 -6.18236883E-06  1.38684365E-06
 -5.12490730E-06 -7.03471461E-05  1.94272044E-06 -1.10449550E-05 -7.02751708E-07
 -4.49930323E-06  3.08100243E-05 -1.85105812E-06  3.19007473E-06 -5.30641474E-07
 -2.17990354E-05 -1.75165348E-05  1.92259621E-05 -2.16865450E-06  2.21700983E-05
 -1.29470669E-06 -1.34931831E-06  2.35252985E-08 -8.84355160E-06 -3.87184625E-07
  8.78811756E-06 -8.96175554E-05 -8.53468439E-06 -5.70012947E-06  2.99306356E-06
 -5.62447418E-05 -9.26453994E-05  3.23199820E-05  1.08575709E-05  5.35469383E-05
  1.07812795E-05  2.94985320E-06  1.03310599E-05  2.22328318E-05 -8.99820864E-07
 -9.37953330E-06  2.91967828E-05 -2.29788484E-06 -1.01379284E-06 -1.07964061E-06
  4.90834645E-06 -1.32820142E-05  1.52881646E-06 -1.13103018E-07  3.96730464E-06
  4.14565274E-06  3.31270077E-06  1.34561933E-07  6.11400993E-06 -7.25568132E-08
  4.39867301E-07  2.45758190E-07  1.85006905E-06 -3.31284996E-06  6.38904028E-08
 -7.68822313E-06  9.96659804E-06 -3.96804226E-05 -7.36045958E-07  1.17226367E-05
  2.99731796E-06  1.48987952E-05  1.05508211E-06 -2.87387958E-05 -4.09997607E-06
  2.87627827E-05  1.41304782E-04  5.87382026E-06 -2.85667524E-05 -3.67396305E-05
 -2.39836092E-05 -1.40591771E-04 -1.17033225E-04 -1.25014104E-05 -7.78283759E-05
 -8.42221741E-05 -1.40650120E-04 -7.10212354E-06  1.03089191E-04 -2.31705614E-07
  1.73919409E-05 -1.58534751E-04 -1.26395126E-05  4.09595382E-06 -2.59752365E-05
  3.33758053E-05  2.84734826E-05  1.76453907E-05  6.47926554E-06  6.23334302E-05
 -1.76326002E-05  1.30499981E-04 -2.18846550E-06  5.23868939E-05 -1.32829558E-06
 -6.72995905E-06  6.00183967E-05 -1.32452360E-06  4.63777864E-06  4.04250917E-06
 -2.51914094E-05  6.96821907E-08 -7.87947800E-06  6.02594848E-06 -2.85791841E-05
 -1.61340707E-06  6.41871707E-06 -1.89396224E-07 -1.82839420E-05  1.97276683E-06
  1.39984285E-05  5.77252209E-05 -3.64228881E-05  4.71867654E-05 -3.64882769E-06
 -2.59896778E-05  1.42368678E-04  2.83785178E-05 -1.29396564E-05 -1.81392983E-04
 -4.12757289E-05 -1.84649371E-04  1.08482447E-07 -9.12267016E-06  5.31063915E-07
  2.62656312E-06  1.90588593E-05  9.29232760E-06 -1.14191928E-05  2.51339758E-06
  7.15143413E-05 -8.04949940E-05  1.47896024E-05 -1.48580847E-07 -7.15343986E-05
  7.18261286E-06  4.10438388E-05  1.11499460E-06 -5.84989166E-06 -2.76880813E-06
  1.16591099E-05 -1.43826146E-05 -1.45319641E-06  3.66765682E-06  8.46826826E-06
  1.19389278E-06 -1.14447693E-04  4.26198292E-05 -1.39747537E-05 -1.47473944E-05
  4.95665305E-06  5.62361860E-05  3.58776219E-06  6.24567004E-05 -5.90537895E-07
  1.06972626E-05 -6.96179908E-05  4.86959167E-06  4.02051042E-06 -1.78759160E-07
  7.88763790E-06 -4.86267372E-05 -2.14240914E-06  7.47828480E-06  3.13573940E-05
 -4.91644090E-06  6.75576412E-05  1.56496210E-06  5.79293981E-05 -1.38317873E-06
 -1.57220265E-05  2.44208387E-05  5.03735249E-07 -1.40573347E-06  6.08973314E-07
  8.72045966E-06 -4.41524077E-05 -7.07394650E-06 -2.23297874E-06  1.54820332E-07
 -3.70857015E-06  3.63168499E-05 -3.08166083E-06  1.02198578E-05  6.75489432E-07
  2.22020581E-05 -1.10833637E-04 -6.18239444E-06 -1.97231656E-06  1.72399004E-06
  1.62843233E-06  2.23791788E-05 -3.35376528E-05  5.79359214E-06  3.03235512E-06
  2.35681592E-06  1.01955188E-04  5.12391834E-06  3.88825841E-05 -4.13471506E-07
 -3.66894640E-06  1.46484214E-05  6.21644623E-07  1.20732116E-07 -1.64741796E-06
 -9.27644916E-06 -1.42003399E-05 -3.84732693E-06 -5.57088363E-07 -1.73180401E-06
 -1.22376013E-06  1.37113158E-05 -3.23637843E-07  2.07484113E-06 -1.67028609E-06
  3.78071655E-07 -3.30432463E-05 -2.20687952E-06  7.53903518E-07  2.07638013E-06
  1.52305039E-05 -5.49650827E-05 -2.14442580E-05 -9.08237873E-07  6.81926263E-05
 -7.36737464E-06  6.85796617E-05  3.90477194E-06  2.77232498E-05 -8.79797016E-07
 -3.37612905E-06  1.84459591E-06  4.26479342E-06  1.17928712E-07 -1.22982438E-07
 -4.71306784E-05  8.54183599E-06 -3.02267838E-05 -2.60364115E-06  3.82228569E-05
 -2.21329752E-06 -2.12743276E-06  2.42518276E-07 -1.76680361E-05 -1.13397575E-07
  1.15001385E-06 -7.13609095E-07  1.58937272E-07  5.92670010E-07  4.88619873E-07
 -1.74293647E-06 -2.60260569E-06 -5.04633243E-06 -9.95805129E-07  1.37690747E-05
 -2.67260048E-05 -7.62139041E-06  1.75884975E-05  2.06256815E-05 -4.65144651E-05
  8.49444615E-05  1.26188695E-04  2.37625014E-06 -8.28497691E-06 -4.34013135E-05
 -1.92391510E-06  2.99752186E-06  4.56260779E-06  1.24516476E-05  1.51657158E-06
  4.30784868E-06 -2.58969323E-05  1.13338388E-04  2.07840078E-04  2.28198084E-05
  4.40590842E-05  7.03236568E-05  6.76773810E-05  9.25430555E-05  1.29185611E-04
  4.16144904E-06 -8.93631666E-06 -6.42771820E-05  9.69868333E-08  4.57775878E-05
 -2.22027907E-05 -4.53404735E-05  3.18177276E-05 -2.05078289E-05 -2.16710717E-05
  1.16758397E-04  1.81837829E-04  1.15069063E-04 -3.29011009E-05  6.23141714E-05
  1.69135202E-04 -8.72407735E-05  1.48181018E-04 -3.29277057E-07  5.41847265E-07
  1.99184256E-05  2.90494075E-06 -3.14728180E-07  1.15082058E-06 -3.31185592E-05
 -1.36176651E-05  4.34179094E-06  5.91152397E-05 -6.12690580E-04 -7.01043645E-04
  2.32821639E-05 -3.55244995E-04  1.01097485E-03 -5.36798827E-05 -4.87243782E-04
  1.27165223E-03 -1.91984789E-07  2.20092416E-06  1.17716222E-05  2.81196198E-06
  1.95358598E-06 -8.03732685E-09 -3.47325281E-05  6.01657775E-06 -5.33952496E-06
  6.02445324E-05 -6.11132228E-04 -7.42061244E-04 -1.52706037E-05  1.06758231E-03
  1.12294707E-04 -1.11968077E-04  1.37315300E-03  7.30764448E-05  4.47915866E-06
 -1.10523027E-05 -6.20165465E-05  7.12922913E-07 -3.85364697E-05  3.23280894E-05
 -3.99722819E-05 -4.59946659E-05  2.82467056E-05 -2.15749995E-05  1.14790310E-04
  1.89425602E-04  1.11239693E-04  7.57065544E-05 -5.43429066E-06  1.46524375E-04
  1.80725394E-04 -2.82139467E-05 -1.86728834E-05  8.59129178E-05  2.23667482E-04
 -8.40901483E-06 -3.69396947E-06 -2.66907995E-05  1.07406353E-05  3.53450064E-05
  1.00570772E-05  1.77615445E-05 -6.05324975E-05 -2.26463567E-04 -3.44401979E-06
 -3.27858116E-05 -2.25892266E-06 -9.73752816E-06 -1.74578506E-04 -5.24471377E-05
 -2.98843034E-06  1.46723107E-05 -4.29650840E-05  5.35778644E-05  5.08755003E-06
 -2.57192481E-05  5.61544485E-05  2.78767368E-05 -1.34401334E-04  9.85442506E-06
 -3.24913701E-05  4.90824494E-05 -1.70338347E-05  2.09725112E-04 -2.16832213E-04
  2.89855164E-06  3.97221268E-04 -2.98689525E-04  6.48261726E-05 -5.72914478E-04
 -9.16105247E-04  3.76055212E-04  1.01054691E-03 -1.91101819E-04  5.08296939E-04
  1.44669734E-03 -2.80604172E-04 -6.45714196E-06  3.29434427E-05  1.73858390E-04
 -1.19997694E-05  1.86167891E-05  2.76516124E-05  5.08046075E-05  1.66594484E-04
  1.10049699E-04  4.61027853E-05 -1.60869714E-04 -3.14669823E-04 -9.80068680E-05
  4.67371968E-05  7.93781585E-05 -8.33684973E-06  2.19227231E-05  2.79768756E-05
  4.22451418E-05 -1.22493985E-04 -7.71404407E-04 -1.52076851E-05  7.15096636E-06
  1.54673402E-05 -1.58018051E-04 -1.14855471E-04 -1.22565626E-04  2.37644126E-06
 -1.10243102E-05 -2.85088959E-05 -2.46294280E-06 -1.01024235E-06 -3.92945652E-06
 -1.32998455E-05  1.07663945E-05 -2.42677657E-06  1.65430365E-04 -8.76494867E-04
 -1.27049150E-03  7.75300886E-05 -7.48731924E-05  2.02301044E-04 -5.09937795E-05
 -1.68777926E-04  1.56586110E-04  3.59013565E-06 -5.94475958E-06 -1.02909418E-04
  1.48731097E-05 -5.11998517E-06 -8.98274295E-06  1.54165167E-05 -1.97069796E-06
 -1.33699803E-06  1.02067255E+00 -5.19179439E-02 -6.53975583E-02 -9.30884331E-05
 -1.19204180E-04 -1.82535913E-04 -3.24669548E-04 -4.61425396E-04 -6.30789583E-04
 -6.72800150E-06  3.42940591E-05  1.73698008E-04 -1.20296842E-05  1.49112190E-05
  3.04883436E-05  6.96547578E-05  4.19118082E-05  1.63191501E-04  6.39252500E-05
 -5.81373546E-04 -8.55254170E-04  4.15427704E-04 -5.95434895E-04  8.20530492E-04
  6.04262099E-04 -7.96083023E-04  1.16912566E-03 -9.59152376E-06  1.15834175E-05
  2.02208168E-04 -7.04154687E-05  4.17113565E-06  9.16052069E-06  2.42041715E-05
  1.64888233E-05  3.69433410E-05 -5.03036771E-05 -1.60854063E-04  3.43513516E-04
  4.48156829E-04  5.69038005E-04  8.69605730E-04  8.15436834E-04  8.37312523E-04
  1.35492542E-03  2.36399077E-06 -1.01385173E-05 -3.53276191E-05 -2.33574280E-06
 -3.07760441E-06 -2.37354426E-06 -6.47701166E-06 -4.93011731E-06  4.23071075E-06
  1.67148649E-04 -8.72378049E-04 -1.28343390E-03  5.55627519E-05  1.83297323E-04
  7.00765134E-06 -7.58794569E-05  1.50052312E-04 -7.55109348E-05 -2.91580817E-06
  1.55877848E-05 -4.71737240E-05  5.53428118E-05 -2.45391925E-05 -8.80968625E-06
  5.76484693E-05 -1.29891645E-04 -4.97341723E-05  8.52308396E-06 -3.17021759E-05
  7.27634701E-05 -5.90628395E-06 -2.80593672E-04  9.34364204E-05  5.30223437E-05
 -4.22416404E-04  2.64333575E-04 -1.95075430E-05  8.41517633E-05  2.49449255E-04
 -5.22916507E-06 -2.17593407E-05 -1.43184461E-05  2.01392555E-05 -1.64979841E-05
  2.74957981E-05  1.82031104E-05 -5.86495943E-05 -2.48882340E-04 -4.64928243E-06
  1.36056537E-05 -3.22935657E-05 -1.76517371E-05  1.90770255E-05 -1.76246150E-04
 -1.54562695E-05 -3.42122864E-07  6.60793408E-05  3.20323919E-06 -5.32919043E-06
 -7.23023268E-06  4.59786879E-06 -2.45895477E-05 -4.32036644E-05  2.45332478E-06
  1.59220928E-05  1.56540171E-05 -3.84493478E-06 -6.66777253E-06  5.02384387E-06
  1.29639776E-05 -4.55164086E-06 -4.25460315E-05 -7.54111757E-05  2.02188125E-05
  9.20164478E-05 -4.12583528E-05 -3.22039990E-04 -3.65675812E-04 -1.52273615E-04
  9.78094214E-05 -2.52536999E-04 -4.08014421E-04  6.58383249E-04  1.39417039E-03
  2.17913838E-03 -7.71716551E-05 -2.07090330E-04 -3.07531693E-04  3.87689412E-04
 -2.34670010E-04  5.06282566E-04 -1.85055845E-04 -1.46902402E-04  1.06168670E-03
 -6.02328620E-04  9.94758706E-04 -8.81405521E-04 -4.21917761E-04 -1.12558523E-04
 -2.97359446E-05 -6.90450041E-05 -6.61731189E-05 -1.01896535E-04  2.62910074E-05
 -2.16840843E-04  8.32445670E-05 -8.65807173E-05  7.76982139E-05 -9.49669734E-05
  3.83894266E-06 -1.13237255E-04 -1.21899469E-04 -1.89245947E-05  5.18815194E-05
  1.04493618E-04 -3.99555107E-04 -3.24347193E-04 -1.06199776E-05 -2.44112771E-05
  2.48339761E-04 -1.82885158E-04  7.76336242E-05 -2.75350482E-04  4.13606329E-05
  3.47970739E-05  4.66454699E-05 -3.01304002E-04 -1.72467405E-03 -1.49727700E-03
  8.84100775E-05  2.84596667E-04  1.71576040E-04 -1.08365615E-04 -8.08504712E-05
 -2.80350581E-04 -1.86030139E-05 -1.47182841E-04 -4.58894149E-04 -2.63584693E-04
 -1.19031043E-03  1.22251473E-05 -5.80815526E-04 -1.50588358E-05  2.34327683E-05
 -2.26217262E-05  2.47377250E-05  1.28331338E-05 -8.28407106E-06 -2.11540049E-04
 -4.76876665E-05 -5.86906568E-05  2.46526165E-05 -2.58424010E-05 -1.05495643E-05
  1.52618677E-05  1.07035939E-06  2.17769424E-06 -3.88058598E-05 -2.20972661E-06
  7.05569795E-05  8.68639216E-06 -4.75645346E-05 -1.42057536E-04 -2.60474321E-05
  1.50196116E-03  1.88553970E-03  1.06871336E-03  1.13566757E-03 -2.41803637E-03
  4.00055539E-03 -2.58244618E-03  3.70600827E-03 -5.77445274E-03  3.97440282E-04
 -5.24873665E-04  1.05993714E-03 -1.21003744E-03 -7.68884448E-04  1.94520573E-03
  6.25003736E-04  6.22655159E-04 -2.42522182E-03 -1.25203881E-03  4.34809753E-03
  1.61120309E-03  1.63034527E-03 -1.37034492E-05  2.57310951E-05 -4.25780639E-05
  2.12491380E-05 -1.18469930E-05  7.90513146E-06 -2.64783233E-04 -6.57533043E-05
 -5.33405843E-05  7.08984574E-06 -4.28216977E-06 -5.72726988E-06  2.49491745E-05
  1.69077600E-06 -4.62866470E-06 -3.29327351E-05  1.47658984E-06  6.54449333E-05
 -3.06852239E-06 -4.41452100E-05 -1.59852257E-04 -1.91530746E-05  1.47416427E-03
  1.89958213E-03  9.98183140E-04  9.49136985E-04  4.67608868E-03 -4.90829017E-04
 -2.27252388E-03 -7.09584279E-03  1.17798640E-03  3.96317015E-04  1.39210020E-03
 -2.59575058E-04  1.12163066E-03  2.08393134E-04  6.81622512E-04  2.04737150E-03
 -8.00186133E-04  2.29630195E-03  7.63729694E-04  1.95674963E-03  4.67257757E-03
 -1.51048413E-03 -9.92765616E-05 -2.86703984E-05 -8.74456170E-05 -7.07996804E-05
  6.29611184E-05 -8.43714660E-05 -2.25712954E-04 -1.56671282E-04 -2.11479104E-05
  8.41968855E-05 -4.48883966E-06  2.69963307E-05 -2.40189409E-05  3.93707214E-05
 -6.66173941E-05  1.18318304E-04 -1.43696227E-04  1.05624108E-04  1.14105247E-04
 -2.20294657E-04  3.13547588E-04 -4.45834014E-04 -1.80983820E-04  9.11065586E-05
 -3.33923809E-04  4.70123234E-05  2.32279002E-05  6.18825354E-05 -2.74690895E-04
 -7.47417113E-04 -2.05513276E-03  7.58184270E-05  7.07574608E-05  2.37945389E-04
 -1.42435689E-04 -1.61811773E-04 -2.60349170E-04 -4.83033378E-05 -1.49093991E-05
 -6.71823477E-04 -6.12363233E-04 -1.03342142E-03 -1.34043987E-04 -1.17678448E-05
 -9.61324817E-07 -4.38533844E-06  4.77117650E-05  7.09998823E-07 -1.16195775E-06
  2.01284401E-06  4.75799584E-06 -1.81296102E-05 -1.64733752E-05 -8.43035238E-07
 -6.83011722E-06  7.48887871E-05 -1.17554331E-06  1.54462938E-05 -4.96793273E-06
  2.44669022E-05 -2.71125984E-05 -9.36641824E-06  3.80190500E-07  3.26236851E-05
  1.92609454E-04 -5.06437860E-05 -8.21328534E-05 -1.60442859E-05 -3.35167767E-05
 -5.01377442E-05  1.83864010E-05  1.90343221E-05  2.05473941E-05 -2.06807219E-05
 -1.84961086E-04 -8.63179496E-05 -2.69400857E-04  7.65423805E-06  1.08920229E-05
 -1.79263298E-04  4.32616236E-05 -1.25148638E-04 -7.17896843E-05  2.03603423E-04
 -2.48317425E-04 -1.39986200E-04 -8.76303337E-06  9.31761940E-05 -1.79969705E-05
 -2.77580650E-04  3.68924644E-05  2.15756834E-04 -3.79948196E-06 -1.85603248E-05
  1.14286535E-04 -8.48037073E-06 -5.56691708E-07 -1.48038050E-05 -4.44044455E-05
 -2.44302107E-05  3.01139991E-06 -5.47020281E-06  1.13392002E-05 -1.45985066E-05
 -1.11179132E-04 -3.93608175E-06 -2.65943851E-05 -4.95670820E-08 -2.10261355E-07
 -4.28081020E-07  8.98332904E-08  2.21252202E-07  3.43526496E-07 -3.83273230E-07
  2.91087339E-06 -4.23329512E-07 -1.45738863E-09  2.48494610E-06  6.05685140E-09
 -8.13897374E-07  7.71829147E-08 -2.72152967E-07 -1.74303082E-07  1.53931602E-07
  4.98964897E-06  1.23394926E-06 -4.99853759E-07 -2.68279222E-07 -2.33855047E-06
  8.56163167E-06 -2.14963763E-07  1.40362092E-08  5.48023098E-06  4.76043703E-07
 -2.57436627E-06  1.35372316E-06 -3.84958703E-06 -2.09235780E-08  1.11974897E-06
 -3.66064991E-06  1.50811554E-07  2.70658533E-07 -8.37436828E-07  3.31190624E-06
  5.69375651E-06  6.90038548E-06  2.02111408E-06 -3.05656801E-06  1.87750719E-06
  1.39765382E-06  4.87294185E-07  5.28411648E-06 -1.70634349E-06  4.82886212E-06
 -1.00367779E-04 -5.82531773E-06 -1.54951686E-06  6.56578809E-08 -1.34028364E-05
  5.17274651E-05 -3.14164689E-06 -1.21413585E-05  1.27178714E-04  3.25378653E-06
  6.47959994E-05  8.31253552E-07  7.27147064E-05 -3.78234120E-06 -6.01642577E-06
 -5.09518602E-06  6.05466711E-06 -1.25329063E-05 -7.26841026E-06  1.85736508E-06
  1.13625440E-04  3.73541651E-05  7.29003086E-06  2.21159354E-05  1.24320725E-05
  9.97166198E-05 -2.21278412E-06  1.06877481E-04 -2.40015938E-06  4.95972656E-05
 -1.47919207E-04  8.59645538E-07 -1.95404033E-05 -8.57487559E-06 -2.41157543E-05
  5.62581480E-05 -1.30457921E-06  2.63241442E-06  9.08149386E-05 -5.89257926E-05
  1.28230031E-04  9.89450641E-06  5.95040189E-05 -5.75898172E-07  2.81861614E-06
 -4.78475255E-05  3.83365088E-06 -3.58859920E-06  1.40510078E-06  2.66625444E-05
 -6.86103179E-05  1.71400125E-07  1.19577152E-05  7.85956701E-06  7.01912970E-06
  6.85057360E-06  3.93416630E-06  6.26288750E-05 -4.51907069E-07 -2.45787763E-06
  3.71217062E-06  1.70915701E-07  6.59454108E-07  8.11385771E-07  6.08690118E-06
 -8.97233629E-06  4.16881861E-06 -4.87050764E-07  7.58396577E-06 -4.29629910E-06
  3.63921809E-06 -1.31423383E-06  1.13758348E-05 -4.28634835E-07 -6.30266091E-06
  9.44324681E-06  1.36757001E-06  7.65290660E-07  4.32498596E-07  5.58201018E-06
 -1.78931144E-05  1.45313270E-06 -1.33685612E-06  5.17736056E-06 -1.49565353E-06
  1.51435817E-05 -4.55412639E-07  3.81360496E-06 -1.78199833E-08 -2.21521528E-06
  6.51218352E-07  8.53377985E-07 -2.34947357E-09  9.30858178E-08  1.38893812E-06
  3.33460050E-06 -9.95778572E-07  3.09044426E-07 -3.86875648E-07  2.88266935E-06
  7.36904189E-07  9.68836807E-08  3.06600959E-06 -1.02548190E-06 -4.36103925E-06
 -4.84547247E-05  9.70079606E-06 -8.24742281E-06  6.85543475E-06  1.47971824E-06
 -3.18951043E-05  2.57085302E-05 -4.65608836E-06 -1.95006071E-05  2.82847648E-06
  2.89521540E-05  4.97754984E-06  1.36114693E-06 -8.32551454E-08 -1.13220034E-06
 -2.41831333E-05  3.54452054E-06 -2.89983657E-06 -5.72379168E-06  7.02219659E-06
 -6.45353259E-06 -1.50648051E-06  2.50666434E-06  1.46094417E-05  6.11117828E-06
  4.70195887E-05  2.57984101E-06  2.24774063E-05 -1.66498328E-06 -1.74239114E-05
  2.90080876E-05 -1.92190991E-06  2.10582929E-06  5.80353005E-07 -5.36408832E-06
  3.54713955E-05 -3.66409013E-06 -2.79857366E-06  1.99217249E-05 -2.34995819E-06
  4.91703162E-06 -3.64285624E-06  2.62530597E-05 -4.86543341E-07  3.61697667E-06
  3.80390233E-06  3.08379088E-06  3.10552707E-06  1.79585463E-06 -1.10782536E-05
  1.40835376E-05 -2.26315006E-05 -6.47310569E-06  8.40018996E-06  8.82151033E-05
 -8.78041559E-06 -2.27200531E-05  1.29164804E-05 -5.92212229E-05 -9.88917420E-05
  8.29355922E-05 -2.58825466E-05  1.12602949E-04  2.09365192E-04  5.66912157E-05
  3.71917149E-05  5.37133264E-05  9.64832119E-05  7.07066221E-05  1.26176085E-04
  2.37172556E-06 -7.78979939E-06 -4.49255575E-05  5.65205554E-06  8.73542942E-07
  1.13757152E-06 -3.75108719E-06  6.76210978E-06  9.87800150E-06  5.84855741E-05
 -6.09568409E-04 -7.02526894E-04  5.34808831E-04  9.18110863E-04 -1.44019683E-04
  6.99360051E-04  1.14148446E-03 -2.73861611E-04 -2.69203434E-07  1.95525079E-06
  1.46751782E-05 -9.43501607E-07  2.05488203E-06  1.83359627E-06  2.20945326E-05
 -1.32244243E-06 -2.97932992E-05 -2.17923658E-05  1.14536683E-04  1.86572607E-04
 -3.43173421E-05  1.14235531E-04  6.35190405E-05 -3.03285524E-05  2.17882489E-04
  5.67344885E-05  4.27433207E-06 -8.92853608E-06 -6.42991050E-05  5.80827215E-06
 -4.06931894E-05  3.04676232E-05  3.00114171E-05 -5.53182853E-05 -9.34057378E-06
 -2.15255178E-05  1.17235419E-04  1.81934669E-04 -3.10093130E-05  5.95864277E-06
  1.31465919E-04 -1.76871044E-05 -4.06587708E-05  2.29601804E-04  4.28430986E-06
 -1.01806303E-05 -6.22258078E-05  3.80181114E-06  4.34929253E-05 -2.28486443E-05
  1.98315481E-05  2.62220751E-05 -5.75078259E-05  6.10371734E-05 -6.13075132E-04
 -7.51641675E-04  5.70293252E-04 -5.01657153E-04  7.58978577E-04  7.27805009E-04
 -7.35795249E-04  9.11028452E-04 -2.30891356E-07  1.81398541E-06  1.44012919E-05
 -7.30115762E-07  1.91729854E-07  3.46367048E-06  1.38105096E-05 -2.13779955E-05
 -2.56842697E-05  1.65771211E-04 -8.67341267E-04 -1.27352899E-03  5.92843274E-05
  2.03388876E-04  1.38073705E-05  4.04059204E-05  1.27922591E-04 -1.39380709E-04
  2.44336887E-06 -1.03932365E-05 -3.04760743E-05 -2.05802167E-06 -2.82393126E-06
 -3.14441907E-06  9.64288668E-06 -1.53780545E-05 -4.27772656E-06  1.04466898E-05
 -4.16319559E-05  7.04291651E-05 -5.14939396E-05 -2.76976508E-04  1.09205808E-04
 -3.00700915E-05 -4.20180327E-04  2.50999160E-04 -2.56460592E-06  1.71826357E-05
 -5.97951638E-05 -4.56726295E-05  4.38788801E-06  3.82910826E-05 -1.21744250E-04
 -9.02474276E-05  3.22657294E-05  6.38058760E-05 -5.73948982E-04 -8.75102657E-04
  7.16367700E-05  1.09298547E-03 -5.64425275E-05  1.08771566E-04  1.51731982E-03
 -7.32487107E-05 -6.64533054E-06  3.36214421E-05  1.75072953E-04  3.46711018E-05
  6.75260960E-06  4.79560367E-06  9.53901439E-05  1.45083030E-04  1.01559656E-04
  1.02066563E+00 -5.19066003E-02 -6.53325594E-02 -9.75869353E-05 -1.12475949E-04
 -1.84825426E-04 -4.51143155E-04 -3.17954338E-04 -6.36790202E-04  3.55801890E-06
 -4.43287990E-06 -1.05940575E-04 -1.67552003E-05  2.61873759E-06  5.80198366E-06
 -7.65891174E-06 -2.24119294E-06  1.50950804E-05  1.77150750E-05 -6.09165372E-05
 -2.31899949E-04 -1.11392703E-05  1.46979212E-05 -2.54988298E-05 -1.24374388E-04
  5.29048932E-05 -1.34970319E-04 -1.90979360E-05  8.30370046E-05  2.47621572E-04
 -1.52692778E-05 -1.90119516E-05 -1.25801150E-05  1.09831279E-05 -1.71463486E-05
  3.23767193E-05  4.21128811E-05 -1.23842309E-04 -7.68868772E-04  2.20292872E-05
 -4.37898985E-07 -3.62968875E-06 -5.46494319E-05 -1.25723715E-04 -1.89218824E-04
  4.62291413E-05 -1.61234443E-04 -3.15997077E-04  1.32230484E-04 -1.52046577E-05
 -2.80431277E-05  3.46324073E-05  1.11212013E-05  7.75146506E-06 -6.45999000E-06
  3.28952194E-05  1.68078872E-04  3.47767702E-05  4.01750095E-06  8.60691515E-06
  1.13486734E-04  2.36924839E-05  1.63481459E-04  6.48283571E-05 -5.77653978E-04
 -9.02000410E-04  1.19103882E-04 -5.09242399E-04  9.63077853E-04  1.92223980E-04
 -7.24759472E-04  1.38517554E-03 -4.95874919E-05 -1.61525457E-04  3.40148183E-04
  6.15883558E-04  5.03412770E-04  7.90899627E-04  8.83987258E-04  8.51174252E-04
  1.29622936E-03 -9.67625055E-06  1.15408697E-05  2.05569651E-04  4.75986788E-05
 -2.78495297E-05 -4.45848388E-05  2.03989393E-05  1.71978687E-05  3.60243717E-05
  1.81975394E-05 -5.87151324E-05 -2.46788370E-04 -1.34443278E-05 -3.18119884E-05
  3.25849303E-06 -1.06097995E-04 -1.45988397E-04 -1.59451055E-05 -1.90330975E-05
  8.56001879E-05  2.31014341E-04 -1.70079039E-05 -1.31287534E-06 -2.27153097E-05
  8.11809673E-06  3.66619866E-05  1.21486542E-05  7.95081212E-06 -2.86536128E-05
  7.26245654E-05 -5.85356723E-05  2.16573701E-04 -1.92581736E-04 -3.45040066E-05
  4.38446155E-04 -2.51966220E-04 -3.18614090E-06  1.48922444E-05 -3.71664262E-05
 -4.63520554E-05  3.27154325E-05  2.04628308E-05 -1.16532298E-04  7.02894055E-05
 -4.82713082E-05  1.67295785E-04 -8.77944757E-04 -1.27340053E-03  5.92096289E-05
 -6.86978759E-05  1.70356406E-04  5.82751351E-05 -1.81173633E-04  4.46949240E-05
  2.33031856E-06 -9.94761328E-06 -3.45954559E-05 -1.92861674E-06 -1.00409735E-06
 -4.41174891E-06  5.69025293E-06  1.08186383E-07 -3.42415777E-06 -3.21022283E-04
 -3.65188120E-04 -1.61594272E-04 -4.54282110E-04 -1.12354102E-04 -1.47475331E-04
  1.77973504E-03  1.05424587E-03  1.64301677E-03 -2.67958692E-04 -1.00754162E-04
 -2.38250359E-04 -2.81592483E-04  3.53560168E-04  2.55601782E-05  4.97222203E-04
  2.47347932E-04 -8.23384233E-04  1.05059889E-03 -3.40798484E-04  1.02673463E-03
  6.81681581E-04 -1.54228444E-05 -6.32443728E-07  6.52279062E-05 -9.18421854E-06
 -1.22102254E-06 -1.89192545E-06 -4.60412099E-05 -2.62804757E-05 -1.16996427E-05
  1.77900978E-05  2.10893749E-05  5.13351069E-06 -1.38920920E-06 -1.00297492E-05
  7.65753607E-06  9.38422637E-06 -5.26525936E-06 -2.37276250E-05 -9.28521707E-05
  2.80020708E-05  8.14199979E-05 -4.82252826E-05  1.54040925E-03  1.88942018E-03
  1.07409739E-03  1.06659628E-03  4.65356429E-03 -5.75101619E-04 -8.47525561E-04
 -7.17792723E-03  3.77424337E-04  1.62263429E-04  1.12871878E-03 -1.11830960E-04
  1.24245041E-03  8.38034963E-05  7.53175459E-04  1.96010043E-03 -7.71652293E-04
  2.84632749E-03  2.53456906E-04  2.10555010E-03  4.07001464E-03 -1.38918760E-03
 -1.30206343E-05  2.10630054E-05  8.54823885E-06 -1.51362319E-05 -5.32300346E-06
  2.46972707E-05  3.53124005E-05 -1.71825023E-04 -1.96359888E-04 -1.47722080E-05
  3.66029688E-05  9.20440316E-06 -7.18165927E-06  3.09762311E-05 -2.30592641E-05
 -1.72829858E-06  1.15689905E-05 -7.12362881E-05  7.57554871E-05 -1.33695874E-04
 -5.42833720E-05  4.26803816E-05 -1.75309361E-04  8.98855581E-05 -4.02028961E-04
  2.60954773E-05  3.06336694E-05  6.08587686E-05 -1.65172290E-03 -3.16783999E-04
 -1.55213414E-03  1.74319007E-04  7.61848291E-06  2.64364961E-04 -1.15658578E-04
 -1.72194922E-04 -1.87999891E-04 -1.37308043E-04 -1.42964020E-04 -4.50397456E-04
 -7.74979423E-04 -6.68104666E-04 -6.43679493E-04 -5.92920221E-04 -1.09703991E-04
 -3.39242411E-05 -6.78861372E-05  5.70960832E-06  4.09249653E-05 -1.20429052E-04
  6.25453241E-05 -2.58229136E-04 -1.73659983E-04 -7.67502499E-05  1.30590514E-04
  7.06563329E-05  1.31085713E-04 -1.20617423E-04 -5.50875247E-05  7.79982710E-05
 -3.78788779E-05  3.88832120E-04 -1.75576136E-04 -2.53658959E-04  2.47682198E-04
 -1.84268577E-04 -1.78270669E-04  9.17741615E-05 -3.04622946E-04  2.55304566E-05
  4.78369591E-05  5.57640290E-05 -1.68088425E-03 -1.26285817E-03 -9.16966161E-04
  1.85038784E-04  2.11405150E-04  1.16133049E-04  1.06791370E-05 -1.90128574E-04
 -2.54693106E-04 -7.12168216E-05 -1.03043445E-04  1.25854580E-04 -8.22179848E-04
 -9.89378317E-04 -3.21110858E-04 -4.91273201E-04 -9.94756994E-05 -2.55727484E-05
 -9.93769122E-05  1.24013567E-05 -1.24366752E-04 -1.03000196E-05  6.63552887E-05
  1.09798055E-05 -1.95121309E-04 -3.16046643E-05  6.54125985E-06  1.74461427E-05
 -1.17680519E-04 -9.39533456E-05  7.81312624E-05 -5.99358094E-05 -9.57669039E-05
 -4.30801233E-04 -2.70275967E-04  1.99572311E-04 -2.08970201E-04 -1.46466940E-04
  1.44730767E-03  1.89484164E-03  1.00385141E-03  1.26156189E-03 -2.42700989E-03
  3.93896502E-03 -1.28377916E-03  3.58734551E-03 -6.64233192E-03  3.40398546E-04
 -7.60165579E-04  1.32950618E-03 -1.17483972E-03 -8.24616111E-04  2.03177323E-03
  5.05889816E-04  5.06171612E-04 -2.20746574E-03 -1.58954827E-03  4.94999586E-03
  1.20945237E-03  1.05089136E-03 -9.65750903E-06  2.64605864E-05 -4.08423569E-05
 -1.23743747E-05  2.02800710E-05  1.06370275E-05  6.83377460E-05 -1.35683910E-04
 -1.71268564E-04 -7.49672475E-06  1.04367420E-05 -2.14309957E-05 -1.10862513E-05
  2.27884502E-05 -2.16008480E-05 -7.04818717E-06  2.23913106E-05 -3.89955018E-05
  1.05152734E-04 -9.26576387E-05 -2.94379020E-05  4.90957371E-05 -9.11037608E-07
 -6.34471219E-06  7.48880003E-05  4.52594329E-06 -1.14949429E-05  1.05714594E-05
 -3.64195332E-05  1.68503185E-05 -6.25359581E-06 -9.72643750E-07 -4.74813139E-06
  4.96262649E-05 -3.77520451E-07  2.51375022E-06 -3.08866050E-07 -1.66426356E-05
  2.75932549E-06 -7.40144970E-06 -8.77194399E-07 -6.66957519E-06  6.25982273E-05
  4.42307756E-06  1.08854017E-05  1.19095832E-06  1.94067887E-05  2.10879750E-05
  3.63420629E-05 -3.21370610E-06 -2.58438403E-05  9.24537150E-07 -1.85532557E-05
  6.24005552E-06  1.51893054E-05  9.93687628E-06  9.29092530E-06 -2.19916821E-04
 -8.81995520E-05 -6.79021505E-05  2.70199271E-05 -1.11588011E-04 -4.16368430E-05
  8.44518459E-05 -5.85275360E-06  1.68241527E-04  7.68552890E-06 -6.58281333E-05
 -4.63297274E-06 -1.63066253E-04 -2.16503857E-06  5.18601141E-06  1.37859620E-04
  2.05702265E-05  8.06055438E-06 -1.31912019E-05  9.28340410E-05  6.70144508E-05
 -3.05930140E-05 -6.37571457E-06 -1.05050110E-04 -1.72027532E-05 -8.79126884E-05
 -2.99119730E-06 -1.53215036E-06 -4.15288116E-07 -2.26058472E-06  4.50429186E-06
  1.14122585E-06 -5.04051399E-07  7.66978141E-07  1.63977178E-06  7.98646959E-06
 -2.18276332E-06 -5.68981435E-07  8.48119551E-06 -2.12565456E-07 -4.05535725E-07
  1.26088279E-07 -2.94062045E-06 -2.01703323E-06 -6.12901694E-06  7.76897236E-05
  9.59175940E-06 -4.31241800E-06 -1.80214720E-06  1.18610360E-05  8.89871274E-06
 -2.11311704E-05 -2.60153593E-06  3.79113972E-06  5.04917423E-06 -5.16917089E-05
  1.47990778E-06  6.95768062E-07  3.87629126E-08  1.30257931E-05 -7.94746683E-05
 -3.62518155E-06  6.14617608E-07 -7.54710331E-06  1.02904797E-05  1.88490010E-05
  6.00203107E-06  6.67477152E-06  8.67662805E-06 -2.31184109E-06  7.31501651E-05
  3.45202080E-06  2.46302364E-05 -5.11969945E-07 -4.05175353E-06  8.91634887E-06
  7.40800229E-07  4.72650895E-07  4.35432676E-08 -2.39176158E-06  1.22592851E-05
  1.70157880E-06 -3.24510744E-06 -1.28319984E-06 -1.42882090E-06  9.32913375E-06
 -9.92260587E-07  9.77986727E-06 -5.58099967E-07  4.45137563E-06 -5.05153468E-05
 -2.81619604E-06  3.68767171E-06 -2.44202048E-07 -4.40112194E-05  4.35193418E-05
 -3.47628739E-05  4.13588816E-06  6.85864168E-05  1.24985976E-05  8.03094738E-06
  6.79745957E-06  6.12034464E-06 -5.21704685E-08 -1.56442514E-07 -2.95775242E-05
 -6.45737215E-06 -1.68437928E-06 -6.46838723E-07 -1.49395014E-05  2.23970228E-05
  3.49974157E-06  2.24266122E-06  2.27640877E-05  7.71557165E-06  3.68512237E-05
  2.02679755E-06  2.06115531E-05 -3.92963798E-06 -7.61398232E-06  9.38036770E-08
 -1.33902733E-05  3.36846801E-06 -4.01104764E-06  8.78139687E-05 -2.72024968E-05
  8.82352718E-05  1.30098391E-05  1.01129588E-04 -9.90492755E-07  1.09308554E-04
  6.79764738E-06  1.74341513E-05 -1.74198814E-06  7.38426898E-06 -1.10864235E-04
  2.37245968E-06 -1.61314757E-06 -5.83826994E-06  2.70694129E-05 -3.89983750E-05
  2.49456577E-05  1.62116054E-06  7.22323273E-05 -1.53631655E-05  1.36548872E-04
  3.62914030E-06  6.84817003E-05 -1.64417443E-06 -1.70950100E-05  2.71885933E-05
  2.67416648E-06 -1.12242949E-06  2.79572156E-07  1.45040438E-05 -2.32581263E-05
  1.88527757E-05 -3.24322675E-06  2.41675753E-05 -2.49434744E-06  1.85412367E-05
 -2.41703266E-06  6.69871578E-06  2.16599566E-07  1.23593477E-06 -2.93995103E-05
 -7.56441022E-07  1.44776534E-06  2.19760713E-06  1.32556563E-06  1.03568463E-05
 -2.94202554E-06  2.91414010E-06  5.55469985E-06  8.33625509E-06  3.45662135E-05
  2.88132296E-06  1.57556747E-05 -4.48937139E-07  3.10491046E-06 -2.96364617E-05
  2.88986102E-06  1.24443125E-06  1.16240522E-06 -1.32187748E-05 -2.49310942E-05
  1.66921448E-05  3.12844370E-06 -1.05977712E-05  1.10157320E-06  2.87188545E-05
  2.75559302E-06 -6.90579653E-06 -2.44193984E-06  4.95069723E-05 -1.47940209E-04
 -1.26115664E-05  3.54471399E-06 -1.32680048E-05  2.69042045E-05 -3.32144024E-05
  1.90633415E-05  3.49890571E-06  8.38205082E-05 -5.88356155E-05  1.41571867E-04
  1.02592658E-05  6.28188938E-05 -4.84873421E-07 -7.08871356E-06  1.19193917E-05
 -5.40702413E-07  7.52501333E-07  1.18591571E-06 -8.63161881E-06  1.68892588E-05
 -5.97019181E-06 -1.70348517E-06  1.53461738E-05 -4.42747378E-07  2.52498941E-06
 -1.74411048E-06  8.67031913E-06 -1.48657271E-06 -1.73284458E-06  7.97534437E-06
 -1.03722234E-05  1.18964056E-05 -6.35677612E-06 -1.89647477E-05  1.16726582E-04
 -3.89283214E-05 -8.60993181E-07 -4.83084384E-07  2.96838218E-05 -2.57188438E-06
 -1.20809210E-07 -1.45687569E-06 -5.46571289E-06 -2.90917990E-05  1.48904353E-05
 -2.62207553E-05  1.14373008E-04  2.08783095E-04 -2.32938076E-05 -4.47185667E-05
 -7.00202760E-05 -6.98585987E-05 -9.53302700E-05 -1.33197988E-04  2.31323823E-06
 -7.48637044E-06 -4.56915183E-05  2.10330325E-06 -2.92417132E-06 -4.74226619E-06
 -1.16253937E-05 -1.93746041E-06 -3.36914604E-06 -2.18570617E-05  1.15427894E-04
  1.87777341E-04 -1.15806371E-04  3.25444005E-05 -6.21435738E-05 -1.68646577E-04
  7.58359163E-05 -1.51398670E-04  3.89595550E-06 -1.00360722E-05 -5.45427039E-05
 -4.74284965E-07 -4.45062096E-05  2.12749660E-05  4.41097474E-05 -3.27877060E-05
  2.45144274E-05  5.76410813E-05 -6.13445484E-04 -6.78823804E-04 -2.25254885E-05
  3.50298558E-04 -1.01744343E-03  5.72591672E-05  5.09944792E-04 -1.27956916E-03
 -4.62456495E-07  8.86131737E-07  2.11296254E-05 -2.76437686E-06  9.90081535E-07
 -9.60118752E-07  2.89369488E-05  1.37027645E-05 -7.97772175E-06  6.01663585E-05
 -6.17019661E-04 -7.18407094E-04  1.41674447E-05 -1.06500624E-03 -1.08898367E-04
  1.08632562E-04 -1.37767582E-03 -8.17113535E-05 -3.00887457E-07  8.55103895E-08
  2.02569260E-05 -2.41823049E-06 -2.01742813E-06  3.88364042E-07  3.17968446E-05
 -9.03067440E-06  6.80762734E-06 -2.16883474E-05  1.12528782E-04  1.94589782E-04
 -1.09792843E-04 -7.41641395E-05  5.87166292E-06 -1.43250225E-04 -1.79801303E-04
  1.25161754E-05  4.01393504E-06 -1.24058748E-05 -4.77276571E-05 -1.47493705E-06
  3.83979167E-05 -3.14158078E-05  3.55024732E-05  4.16252793E-05 -2.30890334E-05
  1.78333082E-05 -6.15905703E-05 -2.24498141E-04  3.34377824E-06  3.29593835E-05
  2.72994254E-06  7.13808961E-06  1.69397764E-04  5.32708201E-05 -1.87302068E-05
  8.49055000E-05  2.28407617E-04  7.74616921E-06  3.21700387E-06  2.70388698E-05
 -9.83181949E-06 -2.84723464E-05 -9.79969889E-06  9.47004978E-06 -3.54606694E-05
  7.18774012E-05  2.00981456E-05 -2.05933457E-04  2.17722474E-04 -1.20229069E-05
 -4.05547822E-04  2.97379014E-04 -3.19642258E-06  1.43851037E-05 -3.93697512E-05
 -5.32438459E-05 -5.24108712E-06  2.58169324E-05 -5.26165050E-05 -2.67172364E-05
  1.33355803E-04 -6.57213259E-06  3.33540421E-05  1.72639585E-04  1.26767444E-05
 -2.02959396E-05 -2.79130414E-05 -5.55677687E-05 -1.59318593E-04 -1.11835897E-04
  6.60847600E-05 -5.77727124E-04 -9.11648054E-04 -3.65386986E-04 -1.01041095E-03
  1.89994354E-04 -4.98583121E-04 -1.41879677E-03  2.76723635E-04  4.20879751E-05
 -1.24569070E-04 -7.64654714E-04  1.43299868E-05 -6.88612283E-06 -1.50816667E-05
  1.62980610E-04  1.22272503E-04  1.17379235E-04  4.69708595E-05 -1.56581974E-04
 -3.49950001E-04  9.97677660E-05 -4.71611771E-05 -7.87355084E-05  2.52332185E-06
 -1.53053048E-05 -3.52032088E-05  1.65883780E-04 -8.73838068E-04 -1.29340025E-03
 -8.21399441E-05  6.51848383E-05 -1.98149700E-04 -7.19718509E-08  1.56110641E-04
 -1.20877529E-04  2.41445575E-06 -1.01063714E-05 -3.41390033E-05  2.44661468E-06
  1.56877995E-07  3.22023927E-06  1.28914944E-05 -6.37161843E-06  3.53059062E-06
  1.02066636E+00 -5.18914375E-02 -6.53728628E-02  1.24577787E-04  1.12090140E-04
  1.67036083E-04  3.31449123E-04  4.27739731E-04  6.28480015E-04  3.58619643E-06
 -5.91116056E-06 -1.02726939E-04 -1.48587061E-05  4.78501023E-06  8.03225999E-06
 -1.62535847E-05  6.20476021E-06  1.62072725E-06  6.43818713E-05 -5.72856249E-04
 -8.98265545E-04 -4.23717674E-04  5.92376218E-04 -8.23735153E-04 -5.56537391E-04
  8.07212646E-04 -1.16685889E-03 -6.51775026E-06  3.29059017E-05  1.64431622E-04
  1.16802868E-05 -1.44498684E-05 -3.16611461E-05 -7.33372484E-05 -4.75920976E-05
 -1.60700890E-04 -5.01476604E-05 -1.59230611E-04  3.43313649E-04 -4.45286790E-04
 -5.65360972E-04 -8.67012965E-04 -8.01631354E-04 -8.34738462E-04 -1.33397536E-03
 -9.73185040E-06  1.10755215E-05  2.03369800E-04  7.05422345E-05 -4.83469655E-06
 -9.15466191E-06 -2.78802319E-05 -1.79211323E-05 -3.17973220E-05  1.66799774E-04
 -8.73065100E-04 -1.28752635E-03 -5.76383095E-05 -2.02760961E-04 -4.55081068E-06
  7.23661994E-05 -1.28774916E-04  8.12879474E-05  2.41064013E-06 -1.06376931E-05
 -3.47994347E-05  2.73599228E-06  3.52008509E-06  2.14364619E-06  6.18551387E-06
  1.38135406E-06 -4.84419421E-06  8.74350078E-06 -3.67579219E-05  8.63124086E-05
  5.17079470E-06  2.84558189E-04 -9.17754637E-05 -3.77675578E-05  4.23820546E-04
 -2.35483525E-04 -3.70226845E-06  1.44874647E-05 -2.91416203E-05 -5.50665517E-05
  2.33189599E-05  6.93345831E-06 -6.47224316E-05  1.36073923E-04  3.83036566E-05
  1.82886360E-05 -6.11716735E-05 -2.49799433E-04  3.61417659E-06 -1.33762783E-05
  3.20735389E-05  2.22876105E-05 -1.93704426E-05  1.77499642E-04 -1.91960015E-05
  8.63459821E-05  2.33514778E-04  8.59338257E-06  2.35881260E-05  1.49841963E-05
 -1.49972129E-05  7.52361320E-07 -2.27743619E-05 -3.06579392E-04 -3.61089842E-04
 -2.13944056E-04 -9.84610952E-05  2.56048703E-04  4.08680183E-04 -6.30616456E-04
 -1.34535477E-03 -2.17289074E-03  8.06567117E-05  2.09513067E-04  3.01949598E-04
  3.86047503E-04 -2.35131799E-04  5.03928536E-04 -1.86073862E-04 -1.47287316E-04
  1.06943448E-03 -6.11084414E-04  9.99026688E-04 -8.66919635E-04 -4.19588248E-04
 -9.56377358E-06  1.12883001E-06  3.65089448E-05 -2.78129235E-06  4.35371862E-06
  7.32026794E-06 -5.24576650E-06  2.75778613E-05  4.99264163E-05 -6.25970531E-06
 -8.11147159E-06 -1.40564125E-05 -4.96638822E-06 -7.18096148E-06  3.53189861E-06
  1.20299899E-05 -3.97142627E-06 -4.05008490E-05 -8.07323100E-05  3.03683038E-05
  9.64393576E-05 -4.22704197E-05 -1.76024443E-04  8.16791035E-05 -2.66076995E-04
 -4.25040811E-05 -3.60764871E-05 -4.82587543E-05  3.09157532E-04  1.72808144E-03
  1.50004872E-03 -8.84856965E-05 -2.96261453E-04 -1.81057120E-04 -1.07823919E-04
 -7.96441522E-05 -2.81686895E-04 -1.93147937E-05 -1.45559794E-04 -4.58675036E-04
 -2.56735744E-04 -1.17204345E-03  1.22019850E-05 -5.83925113E-04 -1.18515145E-04
 -3.34854926E-05 -4.57537154E-05  6.64591369E-05  1.03323504E-04 -2.65643361E-05
  1.99906432E-04 -9.08753176E-05  9.64277351E-05 -5.45142575E-05  4.88545874E-05
  4.83244341E-07 -1.12846483E-04 -1.20563449E-04 -2.17043363E-05  4.92192811E-05
  1.02711287E-04 -3.95484728E-04 -3.26222778E-04  1.81017582E-06 -2.15680391E-05
  2.68684738E-04  1.52134009E-03  1.88099129E-03  1.15053459E-03 -1.13670189E-03
  2.40233352E-03 -3.99749399E-03  2.65453656E-03 -3.76875419E-03  5.72443761E-03
 -5.34932696E-04  6.02226032E-04 -1.01647556E-03 -1.21854996E-03 -7.72172463E-04
  1.93411328E-03  6.20558584E-04  6.30723775E-04 -2.45757896E-03 -1.31733893E-03
  4.38726528E-03  1.60743153E-03  1.61709144E-03 -1.47671034E-05  2.39373564E-05
 -1.58038864E-05 -2.45437959E-05 -1.13580789E-05  8.56925599E-06  2.03481486E-04
  6.55380856E-05  7.77182563E-05 -2.14995654E-05  1.37003898E-05 -1.29477103E-05
  1.47411081E-05  4.97786431E-07  1.02354714E-06 -3.78362414E-05 -1.84242964E-06
  5.94054942E-05  7.41406158E-06 -4.56266510E-05 -1.37637756E-04 -2.40713172E-05
  1.48795982E-03  1.90983898E-03  1.05064200E-03 -9.40812973E-04 -4.69073576E-03
  5.08574110E-04  2.30480036E-03  7.07186916E-03 -1.14534988E-03 -3.67349709E-04
 -1.29803451E-03  1.99272518E-04  1.12376279E-03  2.09458568E-04  7.00617316E-04
  2.06771349E-03 -7.89337615E-04  2.29969681E-03  8.07343056E-04  1.99380167E-03
  4.62290554E-03 -1.47443040E-03 -1.33861052E-05  2.55579331E-05 -4.71421029E-05
 -2.23918190E-05  1.23451552E-05 -7.49011622E-06  2.47351588E-04  7.58933192E-05
  6.18453064E-05 -1.08449218E-05  1.49063664E-06  6.28550537E-06  2.52866275E-05
  5.10684274E-07 -5.20994091E-06 -3.42895455E-05  9.84861050E-07  6.08181211E-05
  3.86045905E-06 -4.01368114E-05 -1.60346071E-04 -9.32595397E-06 -1.81377372E-04
  1.00990536E-04 -4.37588175E-04 -4.49592387E-05 -2.34209398E-05 -5.77756979E-05
  3.42563010E-04  7.75161614E-04  2.12065651E-03 -1.04648278E-04 -6.52535712E-05
 -2.43201299E-04 -1.45453616E-04 -1.61982211E-04 -2.59761170E-04 -5.01922130E-05
 -1.61637347E-05 -6.80698825E-04 -6.53888563E-04 -1.04759795E-03 -1.45630427E-04
 -2.87710294E-05 -1.11881584E-04 -3.24377235E-05 -5.98684054E-05  7.54215309E-05
 -6.67658176E-05  7.90508083E-05  1.81496872E-04  1.41902302E-04 -6.21121275E-05
 -2.75254302E-05 -9.85443096E-06  5.01389293E-05 -2.64415279E-05  3.82799806E-05
 -6.75690996E-05  1.15759280E-04 -1.47700853E-04  1.01207463E-04  1.39806179E-04
 -2.42879249E-04  2.99584618E-04 -4.23468368E-04 -5.15572908E-07 -6.02581130E-06
  6.12253832E-05 -7.78025709E-06 -8.83990609E-06  2.28367976E-06  2.78692880E-05
  8.81285402E-06 -4.11594770E-06 -8.01870763E-07 -3.03428816E-06  3.80886579E-05
  2.05322838E-07  1.75746731E-07  2.25426445E-06 -3.85600257E-05  1.15392132E-05
 -3.37662363E-05 -7.85648454E-07 -7.05776552E-06  2.33935211E-05 -3.00657368E-06
  1.98367686E-07 -1.50021385E-06 -1.83882759E-05 -1.48668925E-05  6.66402298E-06
 -5.73604702E-07  1.65929813E-05 -2.69316397E-07  3.57842853E-06  2.31046124E-06
 -7.68919471E-06 -6.35418572E-07  8.25914754E-06 -6.97395690E-05 -3.60590141E-06
 -5.44837856E-06  4.86611044E-07 -7.68832491E-05 -1.47516095E-05  1.51232126E-05
  1.67622009E-06  4.81221011E-05  5.85444625E-06  4.80579282E-05  1.14908693E-05
 -6.17557194E-07 -4.68621328E-07 -2.24293973E-06  1.27035879E-05 -2.55080849E-06
 -3.22417155E-06  1.03485776E-06  3.65565746E-06 -3.65412083E-06 -3.32582457E-07
  2.04449369E-06  2.29256070E-06  6.93666990E-06  1.34829328E-05  3.03551450E-06
  6.83916043E-06  1.24771358E-06  1.34687786E-05 -3.37473978E-05 -2.73530647E-06
 -2.78553006E-06 -2.77200908E-07 -2.43554835E-05 -1.06714614E-05 -1.37993990E-05
  2.78270947E-06 -7.29347351E-06  4.75549173E-06 -4.02800785E-06  5.30094796E-06
 -2.33061437E-05 -2.96230943E-06  3.29254235E-05  2.61529761E-04  2.93714178E-05
 -3.20279448E-05 -1.52559202E-05  3.25449908E-06 -2.55943499E-04 -3.71503952E-05
 -8.19241427E-06 -2.08102658E-04 -9.08686408E-05 -3.52743121E-04 -5.96527660E-06
  4.21782363E-05  1.64161462E-05 -1.42472443E-05 -3.53048358E-04 -1.63930997E-05
  2.57759634E-05 -5.43127617E-07 -7.60687834E-05  1.37826807E-06  1.52048541E-04
  3.37864471E-06 -1.06346167E-04  3.42239551E-05  3.17332151E-04  5.74180340E-06
  8.95299504E-05 -6.95117771E-07 -7.71625180E-06  1.70511596E-05  2.09635082E-06
  6.85112122E-07  3.85214162E-07 -2.86828514E-05  1.74237354E-05 -9.42032362E-06
 -9.85450256E-07 -1.29242135E-05 -2.63674644E-06  2.60586982E-05 -2.46221698E-06
  3.89802253E-06 -2.17095995E-07  8.46864426E-06 -8.60462094E-05 -4.21169476E-06
  2.22401920E-06 -5.82469921E-06 -8.62233490E-05  6.91531840E-05  1.55197256E-05
  1.07570855E-05  9.04228559E-06  1.24013040E-05  2.40143719E-05  6.21893589E-06
  5.78075126E-05 -6.29760509E-07 -3.72102288E-06  3.49853143E-05 -1.12986820E-06
  6.86998788E-07 -9.63133409E-09 -2.72848297E-06 -9.66807544E-06 -8.64405436E-06
 -6.55112854E-07  1.25608408E-07 -6.82887537E-07 -8.46410830E-06  1.17000946E-06
  5.46652436E-08 -2.92097785E-06  6.90831175E-06 -6.14047355E-05  5.14963919E-06
  2.42555308E-05  9.33084940E-06 -6.06344641E-05 -1.64761217E-04  1.34194954E-07
  1.95977189E-05  5.66669400E-05  6.63161982E-06  4.44664346E-05  1.17765532E-06
  1.17015873E-04 -7.30236924E-07  1.54885818E-05 -7.42561261E-05  1.11008841E-05
  1.19730404E-05  1.04214807E-07 -1.07253374E-05 -6.85088272E-05 -2.15386436E-05
  9.59757606E-06  2.97702874E-05  1.56879761E-06  8.77491963E-05  6.15015052E-07
  6.91178462E-05 -1.47813018E-06 -1.58676407E-05  2.65637835E-05 -2.27460325E-06
 -3.07791500E-06 -5.88400299E-07 -2.48485695E-06 -6.05328673E-05 -1.43444953E-05
 -2.05504560E-06 -7.70737135E-06 -4.62823484E-06  4.72779842E-05 -3.81197340E-06
  2.35754969E-05 -1.34830420E-06 -6.34855722E-06  1.48038696E-04  8.47209095E-06
 -8.51070329E-06  1.83985440E-06 -2.69153489E-05 -1.02771205E-05 -2.59189853E-05
 -5.50857636E-06 -5.10011899E-05 -7.76061724E-06 -1.30957723E-04 -5.51000189E-06
 -5.02113490E-05 -3.98201719E-07 -3.63742739E-06  7.12322111E-06 -6.89430785E-07
  1.09062600E-06 -4.63314132E-07 -1.09974078E-05 -1.06944930E-05  4.76673618E-07
  8.14013260E-08  1.34320376E-06 -9.65208031E-07  1.35514172E-05 -5.78309832E-07
 -6.78802236E-07 -2.76116446E-06 -1.57730514E-05  5.12256832E-05 -2.88122426E-06
 -9.67405140E-06  8.07567578E-06 -8.77004087E-06 -4.79172380E-05 -1.00552822E-05
 -3.57308837E-06  3.57914891E-05  5.50162155E-07 -1.78553902E-05 -1.57631034E-06
  2.80133377E-05 -4.52687742E-07 -4.71906276E-06  2.41628446E-05  4.35938047E-07
  2.49830623E-06  3.21507760E-07 -4.62155660E-06  1.15321527E-05 -9.42144376E-06
 -1.35649910E-06  9.35414911E-06 -9.42995628E-07  1.31635245E-06 -6.38542829E-07
  1.27528216E-06 -5.82813379E-08  3.29480175E-06 -1.32530650E-05 -9.45460062E-07
  6.28537819E-07  1.49656292E-06  3.38175835E-06  5.41144999E-07 -1.26215915E-05
 -6.87835174E-08  1.78623363E-07 -2.94375107E-07  1.97071636E-06  3.12102873E-07
 -2.62402461E-06 -3.20636111E-05 -1.50228044E-05  2.27530786E-05 -6.22632706E-07
  1.70656168E-06  1.55506132E-05  8.58667688E-07  2.24655618E-06  6.80841400E-07
 -9.62833748E-06 -1.75538834E-05 -2.79663544E-06  1.66837770E-04 -8.88021255E-04
 -1.25682754E-03 -8.74266467E-05 -1.60300468E-04 -1.19914460E-05 -1.20444536E-04
  8.32537415E-05  7.31000958E-05 -4.81661956E-07  1.23451056E-05 -4.50941150E-06
  2.66814149E-06 -8.14042681E-07  4.91666932E-06 -3.64947462E-06  1.59750959E-05
  5.65664794E-06  4.36602714E-05 -5.90589265E-04 -6.59074116E-04 -3.74674449E-04
 -1.10370775E-03  2.50839210E-04 -5.17951758E-04 -1.50868037E-03  3.15819743E-04
  4.40512186E-07  5.68284752E-06 -4.88279557E-05  2.21987362E-06 -8.80604487E-06
 -2.38249286E-06  6.28071256E-06 -1.47752574E-05 -1.06102690E-05  1.57515364E-05
 -6.05425810E-05 -6.39331092E-05  2.41247851E-04  2.34434131E-04 -2.58366259E-05
  3.61132152E-04  4.31281929E-04 -1.99790916E-05 -5.41913484E-07  1.21071619E-05
 -3.81893654E-06 -1.84396767E-07  2.65428983E-06 -5.46799713E-06 -6.43317489E-06
  1.31666741E-05  5.77124527E-06  4.26119726E-05 -5.89823993E-04 -6.45629332E-04
 -6.36920936E-04 -9.11100684E-04 -4.33628302E-04 -8.62081892E-04 -1.25354284E-03
 -5.68207632E-04  3.98312345E-07 -1.04373531E-05  1.31772769E-05 -5.15291323E-06
 -4.76173700E-06  6.05541368E-07  2.87413571E-05  4.62685989E-05  1.39636652E-06
  1.02068647E+00 -5.21043649E-02 -6.52326316E-02 -5.07058797E-05  1.94121611E-04
  7.62064849E-05 -3.24020533E-04  7.43052033E-04  3.36803941E-04 -4.82095924E-07
  3.93918498E-06  1.09409214E-05 -1.70565206E-05  1.23724951E-05  2.84076199E-06
 -6.79515561E-06 -2.43592107E-07  1.79340930E-06 -3.12069889E-05  1.46389850E-04
  2.82101538E-04  2.44035215E-05 -2.91463459E-05  1.73917919E-05  6.07358711E-05
 -6.74334225E-05 -3.37686140E-05 -8.37626320E-07  9.33682903E-06 -3.96853242E-05
  1.77764427E-05 -2.73294528E-07 -1.73690438E-05 -2.86461081E-05 -2.15178002E-05
 -1.56296173E-05 -2.17164900E-05  1.13233210E-04  1.78693163E-04 -3.21290048E-05
 -7.30450008E-05 -7.84881639E-05  6.06543521E-05 -1.73046899E-04 -1.02235562E-04
 -2.46729443E-05  1.20097503E-04  2.02537425E-04  7.85623335E-05 -3.77171648E-05
 -7.20270362E-05  1.35711759E-04  4.98843696E-05 -1.78706541E-04 -2.48202876E-05
  1.18856967E-04  2.08568329E-04  9.91202529E-05 -5.18165224E-05 -2.66215201E-05
  2.23327233E-04 -4.82840291E-06  5.12505058E-05 -8.04982327E-07  6.85907629E-07
  1.43649801E-05 -4.28902475E-06 -5.98006384E-06  5.72086587E-06  4.68673259E-05
  6.53398906E-06 -5.76469026E-06  5.60482995E-05 -6.09279995E-04 -7.15694763E-04
  1.01665415E-03 -1.23453186E-04 -9.95781348E-05  1.26866580E-03 -7.99393165E-05
 -4.22657165E-05  2.61213528E-06 -2.10619683E-05 -4.06000352E-05  2.64083401E-05
 -2.11588864E-05 -1.50172565E-05  8.24672091E-06 -1.23679008E-05 -8.22665767E-06
  1.69056640E-05 -4.99135650E-05 -2.92455349E-04 -3.33581812E-06  2.27159201E-05
  4.87063602E-06 -1.31148982E-04  5.46307841E-05  8.33949437E-05 -7.23645273E-07
  5.29074612E-06 -2.79492568E-05  2.40167765E-05 -4.34877569E-06 -2.09072768E-06
 -1.47373045E-05 -2.83979905E-05  2.67304086E-05 -2.14042768E-05  1.09761736E-04
  1.87901313E-04  1.30396357E-05 -1.03634230E-04  3.37998049E-05  7.80944089E-05
 -1.84547260E-04 -5.64825112E-05 -2.05897115E-05  6.32061307E-05  3.72609374E-04
 -1.79347589E-04 -2.10631325E-04  4.75096467E-06  8.13099655E-05 -5.82110753E-04
 -2.07519087E-04  2.03210455E-05 -3.45009570E-05 -3.99540633E-04 -1.81682224E-05
  2.20102993E-05  1.24781408E-05 -2.90893979E-04  4.68409480E-04  2.51865272E-04
  3.13804896E-07  1.98917459E-05 -7.05209706E-05  3.07598546E-06 -1.18806249E-05
 -4.80029943E-06 -1.54165458E-06 -4.75867028E-05 -1.54217105E-05 -3.96754218E-05
 -2.43036073E-04  4.11652741E-04  4.50324211E-04 -9.27709548E-04 -4.41381852E-04
  6.77031597E-04 -1.49519707E-03 -6.90098061E-04 -4.61691050E-07  2.41316881E-06
  1.29037378E-05 -1.20504076E-05  8.81323553E-06  1.43540000E-05 -6.78120475E-06
  7.70042413E-07  5.12514643E-06 -3.15744064E-05  1.46440089E-04  2.98450787E-04
  4.54928598E-06 -9.40243213E-06 -3.67558809E-05  4.78725097E-05 -6.12153307E-05
 -5.04803716E-05 -1.11161850E-06 -5.67585290E-07  2.56303416E-05 -7.50933071E-06
 -1.82273113E-06 -4.00160140E-06  3.74887654E-05  6.86675812E-07 -2.33202610E-05
  5.65461771E-05 -6.16819368E-04 -7.09012472E-04  8.00373238E-04  1.34445623E-05
 -6.26964826E-04  9.75818624E-04  1.28266886E-04 -8.01167285E-04  2.74025031E-07
  3.47487424E-06 -4.70046314E-05  1.37503689E-05  2.19632780E-06 -3.14302482E-06
  2.45205830E-05 -1.37552227E-05 -1.59157941E-05  1.21340669E-04 -7.88652961E-04
 -1.12019989E-03  6.48444872E-04  8.09526220E-05 -2.31675498E-04  5.59617373E-04
  1.81026575E-04 -1.77867536E-04  1.47813175E-05  9.14314135E-07  1.25377564E-04
  2.90436040E-06  2.81519158E-06 -1.64046636E-07 -9.99874656E-06 -7.80985810E-05
 -1.74594557E-05 -2.04787590E-05 -8.09914636E-06  1.27942401E-05  3.75579935E-06
  1.24798283E-06 -6.46995159E-06  8.45546699E-06  4.28255035E-06  1.25211223E-05
  2.40826745E-05  2.74438885E-05 -7.46818116E-05 -4.13284834E-05  1.20878745E-03
  1.91231761E-03  5.55927195E-04 -2.56869936E-03 -3.98229449E-03 -1.35775371E-04
  4.61598665E-03  7.24974946E-03  2.47567130E-04 -7.00132074E-04 -1.02456546E-03
 -2.97208956E-05  1.21363277E-03 -4.97164265E-05  1.28970077E-04  5.50991563E-04
 -2.23506732E-03  2.50087111E-03 -1.70245223E-04  9.25483758E-04  3.78007632E-04
 -5.56382627E-03  1.00540613E-04  2.51017382E-05  1.21415531E-04  2.02917433E-05
 -7.87319250E-06 -1.36375379E-05  2.51913977E-04 -2.24672628E-04 -8.06118971E-05
 -7.36567849E-05  3.74700811E-05  4.21281974E-05 -3.09257175E-05 -4.56680074E-05
  5.30037937E-06  3.40947686E-05 -3.26438254E-05 -5.68009315E-05 -8.44458947E-05
  8.41797543E-05  3.36316203E-05 -3.57569127E-05 -2.85890655E-04 -3.30413193E-04
 -7.96555971E-05 -2.58911370E-04  3.98488041E-04 -9.95859885E-05  1.33883911E-03
 -1.84064093E-03 -3.46657378E-04 -2.31737257E-04  2.79007277E-04  4.86150772E-05
 -3.03014524E-04  1.81252892E-04 -2.37878314E-04 -2.16787551E-04 -4.95366419E-04
 -1.09795628E-03  3.30598776E-04 -5.43942778E-04 -3.10805079E-04 -9.28130692E-04
 -1.89965025E-05  5.52791484E-05  3.81722510E-04  1.10047972E-04 -9.57280492E-06
 -4.35668447E-05 -9.21056889E-05 -2.93272108E-05  4.73871481E-05  1.24282577E-04
 -2.04558784E-04 -1.55715841E-04  1.81598620E-05  6.86526799E-05 -1.63556739E-05
 -7.40231383E-05  4.80102310E-05 -2.42883941E-05  2.28028941E-05  1.67759940E-05
 -6.97809247E-05  5.28381186E-05 -8.33130101E-06  7.90994684E-05 -1.72388505E-04
 -3.44871211E-05 -3.03885121E-05  4.41384559E-06 -2.65761277E-03  1.49633161E-03
  1.47240546E-03  4.70832310E-04 -2.62471196E-04 -2.42181810E-04  1.39373462E-05
  4.80613385E-05 -1.88301117E-04  1.72847214E-04  2.79633102E-04 -3.28632054E-05
  2.67039881E-04 -9.41164750E-04  7.84211615E-04  1.57337920E-03  9.93938840E-05
  2.81736239E-05  6.38578767E-05  2.16983332E-05 -1.01818667E-05 -7.97631033E-06
  1.82157952E-04 -1.90695400E-04 -2.11736192E-04 -6.13612569E-05  2.52376578E-05
  3.91059261E-05 -1.28662901E-05 -4.68875133E-05  2.84295610E-05  4.10486891E-05
 -1.79210337E-05 -7.38286324E-05 -9.41019002E-05  3.30495046E-05  1.16868418E-05
 -6.48406551E-05 -2.53823686E-04 -3.36204611E-04 -9.19443321E-05 -6.20405646E-05
  2.56433250E-04  4.09033436E-04  8.58434028E-04 -1.56508523E-03 -1.54153711E-03
 -1.24976752E-04  2.04306255E-04  2.39166231E-04  4.31055840E-04 -1.18624110E-04
  4.99135240E-04 -1.60851887E-04 -2.66351804E-05  8.48412062E-04 -5.81589609E-04
  1.23767146E-03 -2.59239058E-04  2.66979738E-04 -1.12756723E-04 -4.66204394E-05
  4.59459549E-05 -4.98053891E-05  4.41992087E-06  2.04623177E-05 -6.12770476E-04
 -1.13074949E-04  2.11461302E-04  1.54039409E-04  8.91803375E-05 -6.54253195E-05
  2.08788606E-05  3.90266000E-05  3.48758644E-06 -5.10060774E-05 -5.18731432E-06
 -8.72077701E-06  1.90063770E-04 -3.37569684E-05 -2.71030877E-04  2.27244081E-04
  1.09159530E-03  1.71870240E-03  2.13100333E-04  4.38827889E-03  9.22434945E-05
 -1.67384739E-03 -5.25516400E-03 -1.02522639E-03  1.71211620E-03  1.20225726E-03
  1.15473145E-04 -3.84316358E-04  7.68245695E-04  1.27373287E-03  8.87475278E-05
 -1.72448379E-03 -2.95278354E-04  1.73356494E-03  2.87212758E-03  2.49642833E-04
 -4.02421929E-03 -7.88188694E-04  2.47658193E-07 -1.00536999E-06 -2.57804915E-06
  3.66965987E-07  2.37092097E-06  1.75066547E-06 -1.21379199E-05 -9.03140582E-06
 -1.60399464E-05  5.18296447E-07 -7.83734268E-06 -9.36941107E-06  9.80888356E-06
 -1.20741982E-06 -7.70189510E-06 -8.86318167E-06  1.07065976E-05 -6.40164592E-05
 -1.77193898E-06 -6.15201483E-06  9.60070273E-05 -3.41064684E-06 -6.55127927E-07
 -1.12445611E-05 -1.79763486E-05  2.63217977E-05 -5.59300476E-06 -2.75701833E-06
 -2.21913882E-05 -3.55230473E-06  9.07421097E-06  2.85965619E-06 -8.24647418E-05
  9.33941492E-07  1.60156038E-05 -9.51187693E-05 -2.70862048E-07  9.07658058E-06
  4.17273042E-06  5.59626804E-06 -2.15869918E-05  3.96375494E-06 -1.77146045E-05
  6.45595572E-05 -5.18159577E-07  1.52362090E-06  1.01553673E-06  2.01706838E-05
  1.49566182E-07 -3.92183454E-07 -1.76729554E-05 -1.36617304E-07  1.37428019E-06
  5.43669244E-07  1.03142186E-05 -4.50443893E-06  4.73245878E-06  2.01904732E-06
  2.29769934E-06  3.96395665E-06  3.06343374E-05  1.09692160E-06  6.83715673E-06
  4.03379520E-08  3.33024488E-06 -1.35265405E-06  1.78203549E-06  3.90438887E-07
  7.37179558E-07 -4.05709396E-06  1.47962227E-06 -7.18827554E-06  6.50876633E-07
  1.50841262E-06  8.26441748E-07  6.91111734E-07  1.18708554E-06 -7.07444791E-06
 -9.65160097E-07 -3.56484731E-06  4.12247964E-05  8.29864899E-06 -1.83918594E-06
  1.57905169E-06 -1.46863714E-05  7.49041911E-06 -8.95958535E-06 -5.69896182E-07
 -1.98849222E-06  7.26208220E-06 -2.74792893E-05  3.02233631E-06 -8.93633666E-06
 -2.42022671E-07  2.33823594E-06  1.94982036E-06  2.10387363E-06  6.24826066E-07
 -1.08877779E-06 -3.31767243E-06  4.89277049E-06  1.98050399E-06  3.46167238E-06
 -4.98506513E-06  3.67451355E-06 -6.47199341E-06  8.15717043E-07 -2.99553090E-06
 -1.34630670E-06 -1.26266303E-05  7.49053657E-05  2.14043133E-05  9.70417107E-07
 -4.23372684E-06 -3.78242964E-05 -2.05722760E-07  6.38180546E-05 -3.50846979E-05
 -7.48823482E-05 -1.17314808E-05 -6.55419356E-06 -5.27322986E-06 -4.44062331E-07
 -1.08129178E-06  4.10579432E-05  5.84163746E-05  1.15853942E-05  3.21975064E-05
  5.46054261E-05 -5.42209928E-05  9.68502753E-05  2.29892867E-04 -6.79752957E-06
 -1.61290193E-04 -8.45885691E-05 -1.68651829E-04  5.28149284E-06  1.18938077E-04
  1.36610870E-06  1.42672290E-05 -4.81816037E-05 -6.43057610E-06 -5.08069126E-06
  9.80456314E-06  7.50862599E-06 -1.74427617E-05  4.63333753E-05  5.66374603E-06
 -1.56001447E-05  1.13895891E-05  6.15762527E-05  1.20440322E-07 -3.09619840E-05
  9.57888797E-07  2.93386341E-06 -2.29578594E-05 -5.52766344E-06  9.72152312E-06
  2.58346651E-06  2.83663799E-05 -9.86176968E-06  1.55633023E-05 -1.26420017E-06
 -4.24187578E-06 -4.17539755E-06  1.31410852E-05 -9.75458551E-07 -9.91809336E-06
  5.57734971E-08 -9.66931947E-07 -5.93996394E-06 -3.88475544E-07  4.11802846E-07
  9.12569363E-07  6.13038572E-07 -5.65704433E-06 -2.06429595E-06 -6.51268971E-07
 -1.98932589E-06 -1.71876287E-06  1.36263004E-06 -4.83804227E-09  4.94140764E-06
 -4.00807063E-08 -1.52342560E-06  6.87853372E-07  8.08110671E-07  1.16881787E-06
  7.88652048E-07  3.63165319E-06 -7.14654988E-06 -3.58802845E-06 -1.15874738E-07
 -1.99800584E-06 -8.43372673E-07  7.49285392E-06 -8.47886387E-07 -6.70709931E-07
 -8.98548482E-08 -4.16582984E-06  8.32722633E-06  2.13524446E-06 -5.69469048E-07
  8.85868453E-07  2.35193496E-06 -2.33579235E-07 -5.03218919E-06  1.43517193E-06
 -6.72061154E-06  9.62707915E-06 -6.74511532E-06  9.00157324E-07 -2.60319041E-06
 -9.57420089E-08  4.68128875E-07  4.35342489E-06  9.21334352E-07  6.75629345E-07
 -2.15818529E-06 -1.10739902E-06 -3.36581530E-06  3.05923275E-06  4.49374360E-07
 -3.73067008E-06 -4.68851591E-07  3.72833744E-06  6.21450268E-07 -4.82102160E-06
 -4.81987447E-07 -5.23134407E-06  4.52522229E-05  1.54324999E-06 -3.44008449E-06
  2.93480770E-06 -4.72697774E-06 -5.77990794E-06 -3.66000377E-06 -5.07323155E-07
 -4.88662668E-06  7.86682022E-06 -3.66975199E-05  3.27948534E-07 -3.57350323E-06
  9.70868367E-07  1.37029612E-05 -3.46885077E-06  2.73229225E-06  5.47926102E-06
  2.49970133E-06  7.86367230E-06 -5.48376547E-07  3.27945454E-05  2.88497192E-06
 -1.85583940E-05  1.98846141E-06 -2.55503869E-05  6.15069779E-06  1.24005416E-05
 -5.29112821E-08  2.52464522E-07  7.21610417E-07  5.80033508E-09  3.28239263E-07
  1.21712360E-07 -1.96657903E-06 -1.72133558E-06 -2.90417426E-06 -2.59718921E-07
 -1.99431120E-06  1.42690851E-05  3.59883597E-06  3.17348081E-06 -8.79312078E-07
 -4.34231267E-06 -9.35841513E-06  6.82509497E-06 -6.44326203E-07  2.01421271E-06
  1.47016585E-05  7.92778204E-07 -6.35126733E-07  2.30409200E-06 -9.30757895E-06
  5.03420692E-06 -1.60788866E-05  1.67423504E-04 -8.91777501E-04 -1.25979171E-03
 -9.30556049E-05  5.39271329E-05 -1.45341477E-04 -1.19582082E-04  2.20234069E-05
  1.16710688E-04  5.56466765E-07 -1.02126537E-05  9.06481578E-06 -5.94706359E-06
  2.62253423E-06 -4.29447102E-06  2.83287626E-05 -1.55543303E-05  4.44488643E-05
  1.02068156E+00 -5.20854541E-02 -6.52167787E-02 -3.85052039E-05 -1.91110923E-05
  2.12070934E-04 -2.81661954E-04 -3.17195617E-05  8.34397556E-04 -5.40257677E-07
  1.25122060E-05 -3.89255461E-06 -2.30786946E-07 -6.19953867E-06  2.03778892E-07
 -5.66519792E-06 -1.30644876E-06  1.60710664E-05  4.35634757E-05 -5.91804187E-04
 -6.56210672E-04 -6.62233672E-04 -2.69749972E-05 -9.90077804E-04 -8.96052823E-04
 -6.19716207E-06 -1.35375172E-03  3.59225179E-07  7.17971188E-06 -5.15020419E-05
  2.90353792E-06  4.15908389E-07 -9.09854246E-06  3.87363793E-06  1.33546929E-07
 -2.32939478E-05  1.58133412E-05 -6.04430438E-05 -7.31851628E-05  2.52741737E-04
 -1.15090081E-04  1.93547432E-04  3.87030346E-04 -1.87008839E-04  3.72978242E-04
 -4.82973547E-07  1.21249394E-05 -3.85877249E-06  3.31224775E-06  4.59701212E-06
  1.78990003E-06 -4.28766538E-06 -1.39372335E-06  1.89461921E-05  4.39803014E-05
 -5.92328235E-04 -6.60946611E-04 -4.21450151E-04  6.79375237E-04 -8.79160680E-04
 -5.86457665E-04  8.99278888E-04 -1.21112921E-03  2.72687111E-07  4.17535706E-06
 -4.63911222E-05  1.36186284E-05 -4.51248430E-06  5.82019068E-08  2.13024263E-05
 -5.08219361E-06 -1.49143395E-05  1.20845908E-04 -7.85997268E-04 -1.11583194E-03
  6.53352469E-04 -2.17127408E-04 -4.13403933E-05  5.69319605E-04 -2.06219984E-04
  7.42427758E-05 -1.00905858E-06  1.25709430E-06  1.83653750E-05 -8.62573977E-06
 -2.22796290E-06 -4.33350035E-06  4.08862162E-05 -2.33474780E-05 -7.00349544E-06
  5.45717593E-05 -6.05269330E-04 -6.94745040E-04  8.18322046E-04 -5.59320956E-04
 -2.68489168E-04  9.82941951E-04 -7.65247857E-04 -2.57442616E-04  2.02056943E-05
 -3.19633771E-05 -4.00811541E-04 -1.50515511E-05  2.62925344E-06  2.85461243E-05
 -2.78426221E-04  4.19074664E-06  5.30728069E-04 -1.88179959E-05  5.46831098E-05
  3.57762940E-04 -1.90714970E-04  9.35095862E-05 -1.78497811E-04  4.10918269E-05
  8.42247622E-05 -6.06254955E-04 -9.92438078E-07  1.63475767E-06  1.59272101E-05
 -5.04164741E-06  7.95447251E-06 -2.75804658E-06  4.45108625E-05  1.82460527E-07
 -6.23967173E-06  5.29969670E-05 -6.02490446E-04 -6.81651537E-04  1.01728726E-03
  1.00390505E-05 -1.84246538E-04  1.27271242E-03  6.72084345E-05 -1.33154339E-04
 -6.38295745E-07  3.29939168E-06  1.59564072E-05 -1.30250175E-05  8.82329146E-06
  1.46398097E-05 -4.29821192E-06  5.68020446E-06  4.66591972E-06 -3.13653755E-05
  1.48813649E-04  2.78856607E-04  4.52734889E-06 -2.99098368E-05 -3.03893172E-05
  5.44205620E-05 -1.35424532E-05 -8.78749661E-05 -7.63384728E-07  7.35908030E-06
 -3.61456001E-05  2.32181196E-05  2.79509467E-06 -6.07082287E-06 -1.33109147E-05
  3.35363234E-05 -1.55489206E-05 -2.21108087E-05  1.15318577E-04  1.84296411E-04
  7.93128148E-06  7.75944368E-05 -8.01033795E-05  7.12906154E-05  3.63300092E-05
 -1.99334893E-04 -2.50340978E-05  1.18028944E-04  2.15875652E-04  9.84744283E-05
  4.00894568E-06 -6.14599787E-05  2.31349471E-04  5.47375658E-05  9.09761601E-06
 -2.48820671E-05  1.18212337E-04  2.14001492E-04  8.15890173E-05 -4.39231170E-05
 -6.82801840E-05  1.47126633E-04 -1.85317277E-04 -2.76074101E-05  3.05226665E-07
  2.02670992E-05 -7.12023958E-05  2.32471028E-06  1.19239506E-06 -1.27404624E-05
  2.54402341E-06  6.20985706E-06 -4.54719007E-05 -4.02304300E-05 -2.42214416E-04
  4.20289826E-04  4.16899959E-04  1.63500647E-05 -1.03870610E-03  6.26628132E-04
  4.12757950E-05 -1.66566501E-03  2.55699716E-06 -2.16960279E-05 -4.14009441E-05
  2.34052663E-05 -3.84380369E-06 -2.59899692E-05  1.76630015E-05 -2.15454855E-06
 -1.73347749E-05  1.70054515E-05 -4.86771225E-05 -2.98859400E-04 -4.33699794E-07
 -2.53647699E-07  2.49415143E-05 -1.35171593E-04  2.23433932E-05  7.63137227E-05
 -7.18037408E-07  7.98657838E-06 -3.84230241E-05  1.75550948E-05 -1.53903505E-05
 -7.76768366E-06 -2.59928101E-05 -1.19123925E-05 -2.54426261E-05 -2.22715275E-05
  1.11823892E-04  1.98369152E-04 -3.27433566E-05 -4.23995331E-05 -9.91010021E-05
  5.07284560E-05 -6.95430297E-06 -2.11834558E-04 -3.98811349E-07  2.97348369E-06
  1.11346500E-05 -1.68661852E-05 -3.09214596E-06  1.26971978E-05 -8.19854067E-06
 -6.91779476E-07  4.30185554E-06 -3.15451878E-05  1.48775388E-04  2.83183386E-04
  2.35664143E-05  2.68153899E-05 -2.07414787E-05  5.94571657E-05 -1.29910265E-07
 -8.01043655E-05  1.62620023E-05  1.94452389E-06  1.03486831E-04  2.64459796E-06
 -1.30894424E-06  1.76078710E-06 -1.76638055E-05  1.70530698E-05 -8.91687556E-05
 -2.40162035E-05  9.20873187E-06 -1.94761567E-06 -1.06711725E-05  3.98847824E-06
  1.62488516E-06 -3.39967217E-07 -4.73850490E-07  7.19951853E-05 -2.48443199E-05
 -2.60160222E-06 -4.36965495E-05  3.41087510E-05  1.17966859E-03  1.91754041E-03
  5.62941789E-04 -2.72103024E-03  1.47364207E-03 -3.59588385E-03  4.94512592E-03
 -2.69397597E-03  6.60625206E-03 -7.39575757E-04  3.95318508E-04 -9.48284384E-04
 -4.94455641E-04 -2.11102703E-03  1.01160374E-03 -6.14218079E-04  8.95838301E-04
  6.28376099E-06 -5.20937811E-03  2.16222638E-03 -1.51079925E-03  2.19126841E-03
 -1.09812310E-04 -4.67227481E-05  5.42856182E-05 -4.87880126E-05  1.52017832E-05
  1.45099248E-05 -6.16588890E-04  2.20179452E-04  1.42744969E-05  1.41745045E-04
 -4.96313322E-05  2.78986752E-05  3.39801787E-05  1.35314822E-05 -4.82403688E-06
 -4.67783511E-05  3.33493260E-05  1.41416810E-04  3.08746069E-04 -1.25132230E-04
 -1.56785258E-04  6.32311553E-05  1.10688132E-03  1.71454989E-03  2.06442981E-04
  4.41391304E-03 -1.39010296E-03 -7.29896477E-04 -5.28129216E-03  1.83574817E-03
 -9.87489433E-05  1.13265826E-03 -3.90002023E-04 -6.48278662E-05  1.09372391E-03
  3.54009361E-04 -1.10070076E-04 -1.58450736E-03  1.15502975E-03  2.59672409E-03
  6.74303712E-04 -2.41847243E-04 -3.56473780E-03  2.62024629E-03  1.00203369E-04
  2.70518919E-05  6.31395324E-05  2.26282490E-05 -2.23632968E-06 -1.24175299E-05
  1.95753755E-04 -1.03453926E-04 -2.70869952E-04 -7.48794906E-05  1.35412679E-05
  4.11138364E-05 -4.75226540E-06 -4.15274063E-05  2.46561011E-05  4.74462095E-05
 -3.07012742E-05  3.87233559E-05 -9.46065843E-05 -2.47206577E-05  8.22124766E-05
 -5.51655746E-05 -2.62949401E-04 -3.31287290E-04 -6.96173011E-05 -6.31719160E-05
  2.61304963E-04  4.03570157E-04  8.52623059E-04 -6.62212261E-04 -2.12398157E-03
 -1.18715342E-04  1.04277056E-04  3.28329178E-04  3.50142067E-04 -7.64150091E-05
  5.51580877E-04 -2.01587701E-04 -9.30159567E-05  8.14624401E-04 -9.60295635E-06
  1.26708219E-03 -2.39366802E-04 -6.30109980E-04 -3.23653448E-05  5.35485125E-05
  3.45937637E-04  1.05797329E-04 -3.12888663E-05 -2.84239527E-05 -1.45128163E-04
  5.25750884E-05  8.27114280E-06  1.53507770E-04 -2.22352932E-05 -2.01179644E-04
  3.41176919E-05  7.82868979E-05 -2.49867273E-05 -6.49856870E-05  3.48311267E-05
  7.04763027E-05  8.45714091E-05 -3.69180170E-05 -3.16124066E-05  6.14211278E-06
 -6.09158400E-06  7.84995414E-05 -1.72151843E-04 -3.49387937E-05  1.82032331E-05
 -2.57657737E-05 -2.62996711E-03  6.07378657E-04  2.03500839E-03  4.43885775E-04
 -1.24047915E-04 -3.21798128E-04 -2.61988478E-04  2.65603045E-04 -2.89778992E-05
  3.36720884E-05 -7.19127749E-05 -1.23889032E-03  1.50104251E-03 -2.44341867E-04
  1.78735393E-04 -4.30209395E-04  9.61558949E-05  2.65201744E-05  6.87831867E-05
  2.03705049E-05 -7.47888823E-06 -1.39557032E-05  2.41930574E-04  5.03456033E-05
 -2.55335256E-04 -6.56858808E-05  1.89841296E-05  4.57542086E-05 -1.35364228E-05
 -5.03102809E-05 -4.90316336E-06  4.59751614E-05 -2.36813404E-05  4.51396572E-05
 -7.56295056E-05  2.86965319E-05  1.00374519E-04 -4.72879406E-05 -2.59957749E-04
 -3.32066153E-04 -7.78204933E-05 -2.44767223E-04 -2.68078488E-04  3.21446693E-04
  1.28379293E-03  5.80438954E-04 -1.93895315E-03 -2.08090701E-04 -9.44025030E-05
  2.98999718E-04  7.83166626E-05 -3.51877075E-04 -4.69686800E-04 -4.66832680E-05
  3.66176199E-04  1.36415291E-04 -6.64006474E-04 -1.29047155E-03  2.91204576E-04
  7.05325285E-04  1.80426199E-07 -4.66346868E-06  1.68974899E-05 -7.57076207E-07
  3.45078475E-06  2.32090560E-06  1.68696038E-06 -1.90884037E-05 -9.03292707E-06
  5.45165560E-08 -6.56332538E-07 -1.64024763E-06  7.78486396E-07 -1.03560032E-06
  5.09670191E-06 -7.21491945E-06 -1.08372017E-05 -3.02579035E-05  1.33571762E-06
 -8.04954037E-06 -1.58230972E-05  5.44922643E-06 -8.55418688E-06  1.13103380E-06
  1.44952390E-05  2.08325437E-05 -6.73119900E-06  1.42289539E-06 -1.88136251E-05
 -4.85290664E-06  1.03700473E-05  9.62296146E-06  2.68330065E-05  8.43493444E-07
 -1.79054587E-06 -3.47783238E-06  2.41656508E-06  2.40607635E-06  2.10963079E-06
 -8.16133995E-06 -2.83967561E-05 -1.03155337E-05 -8.78143401E-06 -3.00704993E-05
 -4.13421783E-06 -5.77839095E-06 -1.53061515E-06  4.04437636E-06  4.30980485E-07
  5.20657568E-07  6.89791112E-08  1.70972383E-06  2.60279868E-06  1.27577371E-06
 -1.86022240E-06 -2.70720893E-06  5.31970717E-06 -1.97522047E-06  2.38640237E-06
 -9.71629039E-06 -5.17967235E-06 -1.55516594E-06 -3.09781693E-06  2.65499198E-08
  6.53226792E-09 -1.62548929E-06 -4.74122864E-07  7.23932234E-08  1.63008304E-07
 -1.38492031E-06  1.31078140E-07 -1.53062525E-06  1.74587613E-07 -1.35837419E-07
  7.71463943E-08 -4.64757613E-07  1.17780552E-07 -1.20892117E-06  2.39180047E-07
  1.02631657E-06 -5.67669955E-06 -1.71791757E-06  8.06546136E-07 -9.25859355E-08
 -7.14321216E-06  1.85402417E-06 -2.04363222E-06  3.40666555E-07  1.08487349E-06
 -1.82487571E-06  8.62371079E-06 -8.33489512E-09 -5.77099616E-06  1.85005646E-08
 -6.11049871E-07 -8.06211846E-07  3.40933375E-07  1.76760573E-06 -1.11660632E-06
  3.02672615E-08  4.04641861E-06  4.70013506E-06  6.93872820E-07 -4.00155543E-06
  3.15530048E-06  2.17120233E-06  3.99204723E-07  2.76551648E-06  4.80709472E-07
 -6.85449535E-06 -2.83474427E-05 -8.32307883E-08 -4.33363468E-07 -4.03587110E-06
  1.57254855E-06  6.25889712E-06 -1.11190084E-05  1.15491150E-05  2.68680719E-05
  3.82907986E-06  6.36014660E-06 -2.89273216E-06  6.36814336E-06  1.45566094E-06
  2.43911945E-06 -4.01182808E-05  7.77629990E-06 -1.15878241E-05 -7.55469668E-06
 -1.06424973E-05  1.76695194E-05  3.48111945E-05  5.12539737E-06 -1.76294657E-05
  1.83215849E-06  2.30327561E-05 -9.06704762E-06  1.56655444E-05 -1.60555763E-06
 -8.61118443E-06  1.09626595E-04  5.94289741E-06  8.55830840E-06 -6.30744944E-06
  9.31346102E-06  1.08787495E-05 -9.00787346E-06 -2.76027096E-06 -2.18421708E-05
  7.58884505E-06 -1.05276615E-04  9.64437685E-08 -7.46635799E-06 -2.53230470E-07
  2.10971154E-06 -1.54475816E-05 -7.12107062E-06  6.23873363E-06  4.82208272E-06
  2.59423708E-05 -4.37378192E-05 -1.24684489E-05  7.02348060E-06 -2.95600310E-06
  1.07113751E-05  1.02440949E-05  4.29476844E-06  6.71611932E-06 -2.62606783E-07
 -3.96104907E-06  6.19830961E-06 -1.31529386E-06 -1.13635324E-06 -6.99334519E-08
  6.37285637E-06 -2.75674351E-06 -2.55789819E-06  2.46756079E-06  1.81435567E-07
  4.27702784E-08  8.12974328E-06 -5.68875002E-07  5.42488312E-06 -1.49710258E-07
 -3.15427407E-06  1.00825676E-05  4.35674335E-07  4.11471525E-07  4.24064997E-07
  4.08943255E-06 -1.11734187E-05  7.89974971E-08 -6.88657794E-07  7.21743417E-07
 -1.02376211E-06  8.17573276E-06 -5.00010702E-07 -2.18799685E-07  1.99981473E-08
  1.92205483E-07 -2.47213855E-06  3.69234813E-08  2.80970412E-07 -4.85093800E-07
  9.10481221E-07  3.43726209E-06 -2.34986791E-06  2.37811242E-08 -1.04319212E-06
 -9.48231634E-07 -3.30915045E-07 -7.47438419E-08  3.27554728E-06  7.59654749E-08
 -2.81129195E-06  1.84015842E-06  2.07624955E-06  1.07208120E-06  5.37806285E-07
 -9.00765689E-06 -5.60001291E-06  3.56525142E-06 -1.05387993E-06 -1.56298984E-07
 -1.45184395E-06  7.76859527E-06 -5.10550627E-07 -2.99258089E-06  8.42998349E-08
 -2.32362579E-06  6.22191183E-06 -2.17482793E-06  6.33021915E-07 -1.97355428E-06
  4.69803249E-06 -7.57572412E-06 -1.19338519E-05 -7.71469125E-07  9.59521237E-06
 -1.90619831E-06  5.17018951E-06 -1.86601994E-06 -3.08606486E-07 -7.77838406E-08
 -7.87756830E-07  6.48994689E-06  7.57144144E-07  1.17708616E-06  8.80216532E-07
  4.57846356E-06  3.69316894E-06 -5.69626081E-07 -9.47934180E-07  1.05936312E-06
 -4.17648552E-07  1.79906161E-06 -6.28513389E-07  3.94979521E-07  4.45456670E-08
  7.92994899E-07 -5.17488742E-06 -8.08097678E-07  5.96914645E-07  1.00827911E-06
  3.25759013E-06 -3.56302358E-06 -6.83413369E-06  4.09501268E-07  3.68868898E-06
 -5.17039541E-05 -4.91953856E-06 -4.83688111E-06 -6.11083644E-06 -1.09076738E-04
 -6.84920823E-05  4.17784084E-05 -6.40405677E-07  2.14061992E-06  1.43891811E-05
 -7.70652098E-07 -2.39771086E-06 -5.06157687E-09  3.58579580E-06  2.00505284E-05
  3.15753260E-06  1.66783794E-04 -8.88728741E-04 -1.25198826E-03  2.55522356E-05
  1.75874372E-04  3.93588380E-05 -1.51515098E-04 -7.97817946E-06  5.85271500E-05
 -5.94886371E-07  1.27675963E-05 -3.13829278E-06  2.66618453E-06 -2.62601727E-06
  4.66274451E-06 -1.46130207E-05 -1.41942685E-05  2.32983318E-06  4.33465950E-05
 -5.90709136E-04 -6.55655716E-04  3.38554700E-04  9.91908145E-04  5.72372008E-04
  4.56503938E-04  1.35474818E-03  7.57414324E-04  4.62151234E-07 -1.05665405E-05
  1.23380580E-05 -1.32460037E-06  6.88903453E-06  2.40834849E-06 -7.87890489E-06
 -5.22288065E-05 -1.08642351E-05  1.02068930E+00 -5.21141785E-02 -6.52439953E-02
 -1.66351394E-04 -1.36420181E-04  2.55847086E-05 -7.43972744E-04 -4.42235171E-04
  1.64106321E-04 -5.45453244E-07  1.22722794E-05 -3.40263004E-06 -8.54995755E-07
 -2.34564590E-07 -5.78861806E-06 -1.56711558E-05 -1.03173853E-05  1.68753318E-06
  4.48623697E-05 -5.95744808E-04 -6.63434258E-04  7.40891375E-05  1.17777135E-03
 -1.06174200E-04  1.07423094E-04  1.59980461E-03 -1.17345843E-04  3.62490109E-07
  7.05445595E-06 -5.35812015E-05  7.87432304E-06  6.49224724E-06 -2.66143426E-07
  1.75378364E-05  9.31840103E-06 -7.91854215E-06  1.57548650E-05 -6.05758757E-05
 -6.39664724E-05  5.50365683E-05 -3.14444732E-04 -1.10686956E-04  4.46875485E-05
 -5.23795614E-04 -1.76379405E-04 -5.51516683E-07  3.48732016E-06  1.38636096E-05
 -2.09224702E-05  2.47599429E-07  1.08094549E-06 -7.35873393E-06  1.86819402E-06
  1.11127147E-06 -3.14773394E-05  1.47827171E-04  2.85454157E-04  3.44500223E-05
  2.21423051E-06  2.26200373E-05  8.92380946E-05  2.01994686E-05 -2.09976641E-05
 -9.13589425E-07  1.52185304E-06  1.53486940E-05 -2.75690330E-07  5.45544386E-06
  7.33450865E-06  3.76683755E-05 -2.53985754E-05 -6.51825992E-06  5.52144749E-05
 -6.06047600E-04 -7.12368381E-04  8.97517779E-04 -4.83647010E-04 -1.55128621E-04
  1.06702283E-03 -6.81020788E-04 -1.32242207E-04 -2.45596913E-05  1.19147838E-04
  2.01785954E-04  9.38299348E-05  3.40334517E-06 -6.45772410E-05  9.07020715E-05
 -8.65537149E-05 -1.99094987E-04 -2.48039045E-05  1.17741045E-04  2.11607645E-04
  1.12418581E-04 -1.28264710E-05 -1.94244716E-05  1.82601229E-04 -1.43180420E-04
  2.94896118E-05 -8.18024231E-07  9.93360980E-06 -4.42074928E-05  1.54448933E-05
 -5.25838252E-06 -1.78377584E-05 -1.00388088E-05  4.25434113E-05 -1.24925426E-05
 -2.18846684E-05  1.12000789E-04  1.87503168E-04  2.46951607E-05  9.55913351E-05
 -5.20911849E-05  1.59164451E-04  1.22493462E-04 -5.38321694E-05  2.44576110E-07
  4.37027982E-06 -4.63417775E-05  1.07344946E-05 -8.89480611E-06 -6.15875744E-06
  2.25699171E-05  4.39474710E-07 -9.97177197E-06  1.23006079E-04 -7.90940232E-04
 -1.17603315E-03  4.93227951E-04 -3.73971849E-04 -2.98728654E-04  3.79872075E-04
 -3.93199807E-04 -2.32661900E-04 -1.14394216E-06  6.92977643E-07  2.32463532E-05
 -4.18879931E-06  8.42216996E-06 -2.34761303E-06  3.04541141E-05 -1.80452702E-05
 -2.88792758E-05  5.43624646E-05 -6.08333651E-04 -6.87752988E-04  6.87241696E-04
 -3.29765029E-04 -7.01268701E-04  7.60037683E-04 -4.65084427E-04 -9.25259463E-04
  2.03769957E-05 -3.19606934E-05 -4.07012641E-04 -2.94673380E-05 -1.11745148E-05
  8.58826621E-06 -5.31171931E-04 -2.35048563E-04  1.37186767E-04 -2.04745845E-05
  5.69871192E-05  3.92396121E-04 -2.16242599E-05  2.63514158E-04  7.99839532E-05
  4.53556109E-04  4.43084406E-04 -3.65139866E-05  2.26982255E-07  1.99482726E-05
 -6.83466358E-05  1.06362355E-05  8.64285858E-06 -2.03201808E-06  2.84219889E-05
  4.48421427E-05  9.45000193E-07 -3.91541631E-05 -2.45067504E-04  4.07967190E-04
  9.53554133E-04  5.52051254E-04 -2.16552656E-04  1.48542597E-03  8.93229346E-04
 -3.28220128E-04 -4.90583372E-07  2.76150791E-06  1.26178886E-05 -1.60887724E-05
 -3.39017205E-06  1.26615183E-05 -6.98866791E-06  1.59513683E-06  5.84407252E-06
 -3.14342679E-05  1.47430345E-04  2.84959062E-04  1.50825895E-05  1.96450463E-05
 -3.52376823E-05  8.74271674E-05  3.32992582E-05 -3.51557881E-05 -7.78482180E-07
  7.93811178E-06 -3.65301393E-05  2.30519941E-05 -1.03065130E-05 -1.44048277E-06
 -1.26440950E-06  2.25660202E-05  3.39702853E-05 -2.16877659E-05  1.09777880E-04
  1.91561894E-04  7.02604078E-05  6.15217662E-05  5.94719436E-05  1.82515150E-04
  1.21493313E-04 -5.72870564E-06  2.26120974E-06 -2.09387796E-05 -3.46629625E-05
  3.29486852E-05  5.40059776E-06 -1.05731727E-05  2.22322943E-05  2.54719741E-06
 -9.64082433E-06  1.65115078E-05 -5.03598451E-05 -2.76079613E-04 -1.69348134E-05
 -1.74355264E-05  1.56797230E-06 -1.42402014E-04  2.64916358E-05  6.40951683E-05
  1.52923142E-05  6.58125036E-07  1.25578133E-04  6.85110850E-07 -3.48807884E-06
 -1.07425178E-06  4.73247780E-05  8.66387429E-05  6.41897474E-06 -1.03959519E-05
  2.53517923E-05  2.00248122E-05  6.11998494E-06  1.77516328E-06  1.56776005E-06
 -1.76267598E-06 -1.05057766E-05 -6.21320202E-06  2.39434531E-05 -3.83364748E-05
  1.47939852E-05  8.92304177E-05  1.20251044E-03  1.91705552E-03  5.53662967E-04
  3.43748694E-04  4.59180756E-03  1.17659408E-03 -6.29907208E-04 -8.24908999E-03
 -2.08079453E-03  4.51574861E-05  1.16977550E-03  3.07144786E-04  8.97077566E-04
 -6.49070621E-05 -1.19251750E-03  2.13835117E-03  1.30936131E-04  1.58052889E-03
 -2.17311795E-04 -2.93901127E-03  4.99115178E-03  1.34235758E-03  9.88620396E-05
  2.46428698E-05  1.09444281E-04  2.22262955E-05 -5.58496774E-07 -1.26485872E-05
  3.49071715E-04  7.62657673E-05 -3.98184716E-05 -8.20604262E-05  2.00646081E-05
  3.96349382E-05 -2.57038552E-05 -3.63094597E-05  2.29847608E-05  4.95338561E-05
 -1.74484086E-05 -8.14874226E-05 -1.06352023E-04 -7.63920746E-06  4.98395977E-05
  1.47527900E-05 -2.81872360E-04 -3.31188622E-04 -8.76085275E-05 -4.35280770E-04
 -1.20167887E-04 -1.79634920E-04  2.22426635E-03  6.98760648E-04  4.26610699E-05
 -3.64969438E-04 -9.89018765E-05 -6.80314866E-06 -1.98417138E-04  4.48164119E-04
  1.13022991E-04  4.16221422E-04  2.27579151E-04 -8.05552099E-04  9.44916785E-04
  4.93030885E-04  8.46274829E-04  2.92023510E-04 -1.09405455E-04 -4.68984293E-05
  4.44517857E-05 -4.44635554E-05  2.04266171E-05  2.38369362E-05 -4.45537464E-04
  4.03046467E-04  3.02006501E-04  7.39106795E-05 -1.33099802E-04 -7.87909527E-05
  1.36586615E-05  3.82811981E-05 -2.57081416E-05 -1.82230883E-05  4.50672305E-05
  1.63533648E-06  1.99353076E-04  1.65490518E-05 -3.21619441E-04  1.42434275E-04
  1.10229182E-03  1.71657619E-03  1.83900996E-04  3.59200542E-03 -2.21829434E-03
 -2.04318987E-03 -3.72318088E-03  3.54112808E-03  2.40343390E-03  1.00046952E-03
 -7.70931453E-04 -5.59087087E-04  5.05002245E-04  1.26375938E-03 -9.05977093E-04
 -5.10179613E-04  1.51640051E-03  1.11528959E-03  2.93157969E-03 -2.08433630E-03
 -1.10970090E-03  3.65005141E-03  9.82717830E-05  2.79555423E-05  6.34938996E-05
  2.41143565E-05 -3.90674695E-06 -7.27358780E-06  2.84860848E-04  9.62778550E-05
 -1.70648137E-04 -7.64907971E-05  3.10869567E-07  3.82975414E-05 -2.03731796E-05
 -5.69642958E-05  2.93223300E-06  3.59667847E-05 -1.96600010E-05 -6.85287715E-05
 -7.41484050E-05  4.48296019E-05  8.51500699E-05  2.25327977E-05 -2.74694372E-04
 -3.36929233E-04 -9.83955798E-05 -2.37973160E-04 -2.62577295E-04  3.33218523E-04
  1.76307377E-03  1.10505384E-03 -1.10017085E-03 -2.84679065E-04 -1.65964736E-04
  1.85401163E-04  1.85150073E-04 -3.88103526E-04 -4.37748413E-04 -7.78755254E-05
[truncated: 32,407,779 more chars]
