# Supplementary material for: Morphology Effects on Free Energies of Proton-Coupled Electron Transfer in Polyoxotungstates
Source: Inorg Chem. 2025 Oct 23;64(49):23834–45. doi: 10.1021/acs.inorgchem.5c02910 (PMC12709570; doi:10.1021/acs.inorgchem.5c02910)
Supplement: Supplementary file 2 [file ic5c02910_si_002.zip › W10O32_Me4N_0H_Sp1.fchk]

W10O32_Me4N_0H_Sp1                                                   
Freq      UB3LYP                                                      LANL2DZ             
Number of atoms                            I              110
Info1-9                                    I   N=           9
         230         230        1002           0           0         101
           6          18        -502
Charge                                     I                0
Multiplicity                               I                1
Number of electrons                        I              568
Number of alpha electrons                  I              284
Number of beta electrons                   I              284
Number of basis functions                  I              784
Number of independent functions            I              784
Number of point charges in /Mol/           I                0
Number of translation vectors              I                0
Atomic numbers                             I   N=         110
           7           7           8           8           8           8
           8           8           8           8           8           8
           8           8           8           8           8           8
           8           8           8           8           8           8
           8           8           8           8           8           8
           8           8           8           8          74          74
          74          74          74          74          74          74
          74          74           7           7           6           1
           1           1           6           1           1           1
           6           1           1           1           6           1
           1           1           6           1           1           1
           6           1           1           1           6           1
           1           1           6           1           1           1
           6           1           1           1           6           1
           1           1           6           1           1           1
           6           1           1           1           6           1
           1           1           6           1           1           1
           6           1           1           1           6           1
           1           1
Nuclear charges                            R   N=         110
  7.00000000E+00  7.00000000E+00  8.00000000E+00  8.00000000E+00  8.00000000E+00
  8.00000000E+00  8.00000000E+00  8.00000000E+00  8.00000000E+00  8.00000000E+00
  8.00000000E+00  8.00000000E+00  8.00000000E+00  8.00000000E+00  8.00000000E+00
  8.00000000E+00  8.00000000E+00  8.00000000E+00  8.00000000E+00  8.00000000E+00
  8.00000000E+00  8.00000000E+00  8.00000000E+00  8.00000000E+00  8.00000000E+00
  8.00000000E+00  8.00000000E+00  8.00000000E+00  8.00000000E+00  8.00000000E+00
  8.00000000E+00  8.00000000E+00  8.00000000E+00  8.00000000E+00  1.40000000E+01
  1.40000000E+01  1.40000000E+01  1.40000000E+01  1.40000000E+01  1.40000000E+01
  1.40000000E+01  1.40000000E+01  1.40000000E+01  1.40000000E+01  7.00000000E+00
  7.00000000E+00  6.00000000E+00  1.00000000E+00  1.00000000E+00  1.00000000E+00
  6.00000000E+00  1.00000000E+00  1.00000000E+00  1.00000000E+00  6.00000000E+00
  1.00000000E+00  1.00000000E+00  1.00000000E+00  6.00000000E+00  1.00000000E+00
  1.00000000E+00  1.00000000E+00  6.00000000E+00  1.00000000E+00  1.00000000E+00
  1.00000000E+00  6.00000000E+00  1.00000000E+00  1.00000000E+00  1.00000000E+00
  6.00000000E+00  1.00000000E+00  1.00000000E+00  1.00000000E+00  6.00000000E+00
  1.00000000E+00  1.00000000E+00  1.00000000E+00  6.00000000E+00  1.00000000E+00
  1.00000000E+00  1.00000000E+00  6.00000000E+00  1.00000000E+00  1.00000000E+00
  1.00000000E+00  6.00000000E+00  1.00000000E+00  1.00000000E+00  1.00000000E+00
  6.00000000E+00  1.00000000E+00  1.00000000E+00  1.00000000E+00  6.00000000E+00
  1.00000000E+00  1.00000000E+00  1.00000000E+00  6.00000000E+00  1.00000000E+00
  1.00000000E+00  1.00000000E+00  6.00000000E+00  1.00000000E+00  1.00000000E+00
  1.00000000E+00  6.00000000E+00  1.00000000E+00  1.00000000E+00  1.00000000E+00
Current cartesian coordinates              R   N=         330
 -1.33132468E+01 -7.99653244E+00 -2.66188800E+00  7.71112605E+00  9.44583258E+00
  6.73232702E+00 -9.87624855E+00  2.59873278E+00  4.45883878E+00  1.02468678E+01
 -2.80147548E+00 -4.91870281E+00 -4.90049177E+00  6.94404559E-01  5.89477266E+00
  5.27211504E+00 -8.91545481E-01 -6.34969251E+00 -7.25694159E+00 -1.70584433E+00
  2.21694138E+00  7.63326279E+00  1.50641914E+00 -2.67278635E+00 -7.37553160E+00
  2.50223883E+00 -4.54997385E-01  7.74674586E+00 -2.70658313E+00 -5.15914543E-03
 -5.01754774E+00  4.90176666E+00  3.22099588E+00  5.38733357E+00 -5.10223470E+00
 -3.68218880E+00 -6.92583246E-01 -1.11595388E+00  8.40971687E+00  1.06905623E+00
  9.29709361E-01 -8.86410706E+00 -2.82904577E+00 -3.46713947E+00  3.90694608E+00
  3.20466693E+00  3.27097520E+00 -4.35831510E+00  1.74114116E+00 -1.23225985E+00
  3.76238590E+00 -1.36921261E+00  1.03434880E+00 -4.21902191E+00 -5.90771358E-01
  3.14442148E+00  4.91591103E+00  9.60871370E-01 -3.33806458E+00 -5.37541416E+00
 -5.86685823E+00 -6.37552696E+00  3.45153441E-01  6.23595366E+00  6.17440129E+00
 -7.77861347E-01 -5.31111906E+00 -1.66169676E+00 -2.44364697E+00  5.68492965E+00
  1.45490636E+00  1.98985620E+00 -1.22359062E+00 -4.24771818E+00 -8.62911857E-01
  1.59547704E+00  4.04170917E+00  4.07167089E-01 -3.07331305E+00  7.78043522E-01
  1.28957747E+00  3.44827202E+00 -9.76246985E-01 -1.74323199E+00 -6.12021462E+00
  2.84412642E+00 -5.50984847E+00  6.48372991E+00 -3.07133944E+00  5.04314859E+00
 -3.05898630E+00  4.95030983E+00 -1.44577255E+00  3.42606415E+00 -5.15432227E+00
  9.82250077E-01 -9.53469056E-01  8.10480529E+00  2.52760655E+00  1.31409781E+00
 -8.30208898E+00 -3.01260721E+00 -6.96946502E+00  1.81975348E+00  3.10614188E+00
  7.34207520E+00 -2.02055973E+00 -3.56460216E+00 -1.41581392E+00 -3.94233880E-01
  5.28608975E+00  1.78865093E+00  2.01750253E-01 -5.74188782E+00 -4.40355328E+00
 -3.44180057E+00  6.13907507E-01  4.78290455E+00  3.23693105E+00 -1.06637982E+00
 -4.55682056E+00  1.89236872E+00 -2.77981255E+00  4.92246785E+00 -2.10136540E+00
  2.31555431E+00 -1.56370634E+00  4.93622750E+00  1.88781774E+00  1.93347091E+00
 -5.14147324E+00 -2.35815154E+00 -3.69796754E+00  1.24035988E+01 -4.43991920E+00
  4.99523100E+00 -1.15125057E+01  5.69210723E+00  9.46384933E+00  8.55067036E+00
  4.63874266E+00  1.06959435E+01  1.01163352E+01  4.09657109E+00  1.05883395E+01
  6.97304334E+00  5.35259329E+00  8.32502664E+00  7.94537718E+00  3.02625443E+00
  5.99054951E+00  7.28938695E+00  7.53108489E+00  4.87645452E+00  6.69139911E+00
  5.90136184E+00  7.15827025E+00  5.72792307E+00  8.20920615E+00  4.74925679E+00
  7.96067331E+00  9.03803872E+00  6.11703310E+00  1.16349714E+01  5.77454454E+00
  7.37438857E+00  1.31698950E+01  5.20538879E+00  5.00536312E+00  1.09857970E+01
  4.16118873E+00  4.86913570E+00  1.22604815E+01  7.29539966E+00 -1.61057607E+01
 -8.65648134E+00 -2.53036477E+00 -1.62914823E+01 -1.06446954E+01 -2.00735136E+00
 -1.70020702E+01 -7.45737048E+00 -1.10927939E+00 -1.69529499E+01 -8.32380515E+00
 -4.38315275E+00 -1.20952484E+01 -8.46107226E+00 -9.99828576E-02 -1.23057594E+01
 -1.04597116E+01  3.73983666E-01 -1.00966383E+01 -7.95275276E+00 -2.05073460E-01
 -1.30551891E+01 -7.29164244E+00  1.30537117E+00 -1.30161873E+01 -5.22986597E+00
 -3.37590507E+00 -1.39174243E+01 -4.07165119E+00 -1.92406743E+00 -1.10041067E+01
 -4.78807330E+00 -3.49412308E+00 -1.39240115E+01 -4.91854262E+00 -5.20353504E+00
  6.64942103E+00 -1.21307498E+01  3.42605493E+00  7.03469236E+00 -1.03875482E+01
  2.39077654E+00  8.41266497E+00 -1.29637974E+01  4.10294622E+00  5.64544869E+00
 -1.34701280E+01  2.21775070E+00  2.50315179E+00 -1.04029231E+01  4.78714374E+00
  1.35855432E+00 -9.92674614E+00  6.43877809E+00  2.89331890E+00 -8.71173713E+00
  3.66815558E+00  1.53547013E+00 -1.18164412E+01  3.63399371E+00  6.34064974E+00
 -9.60215155E+00  7.36513563E+00  8.15106416E+00 -1.04011091E+01  7.95392182E+00
  6.63748202E+00 -7.86478207E+00  6.29102991E+00  5.15822511E+00 -9.22201596E+00
  9.01444684E+00 -2.46554628E+00  1.00334422E+01 -5.50145006E+00 -2.61511557E+00
  8.52091942E+00 -4.10342472E+00 -3.45124508E+00  9.50390474E+00 -7.23709732E+00
 -4.83790770E-01  1.04480498E+01 -5.90727302E+00 -6.44318666E+00  1.18463257E+01
 -3.80075641E+00 -7.40815326E+00  1.12230823E+01 -5.51601168E+00 -6.50060568E+00
  1.03602071E+01 -2.37017579E+00 -7.31759477E+00  1.35697068E+01 -3.07509458E+00
 -3.57768707E+00  1.45067641E+01 -6.39283071E+00 -4.60388598E+00  1.39033426E+01
 -8.07917970E+00 -4.44539462E+00  1.62015849E+01 -5.59577258E+00 -1.59820914E+00
  1.48674151E+01 -6.85390693E+00 -1.20347302E+01 -9.63721063E+00 -4.64352668E+00
 -1.29210676E+01 -9.27687981E+00 -6.47269445E+00 -1.00302520E+01 -9.14992771E+00
 -4.71341204E+00 -1.22689425E+01 -1.16186933E+01 -4.11412674E+00  9.26882001E+00
  1.03111364E+01  8.98500552E+00  1.04051727E+01  8.72278821E+00  9.65311147E+00
  1.04917126E+01  1.18622616E+01  8.38504421E+00  7.98611104E+00  1.09463781E+01
  1.04723405E+01 -2.30881509E+00  1.32230292E+01 -2.06210187E+00 -3.24498927E+00
  1.48949774E+01 -1.29309569E+00 -2.35911953E+00  1.16782766E+01 -6.93597855E-01
 -3.54592196E-01  1.36654004E+01 -2.56141780E+00  4.49243173E+00 -1.39100121E+01
  7.19132262E+00  6.29505123E+00 -1.46681474E+01  7.85252540E+00  3.28254509E+00
 -1.34444309E+01  8.79761412E+00  3.55159071E+00 -1.52753918E+01  5.96184619E+00
Force Field                                I                0
Int Atom Types                             I   N=         110
           0           0           0           0           0           0
           0           0           0           0           0           0
           0           0           0           0           0           0
           0           0           0           0           0           0
           0           0           0           0           0           0
           0           0           0           0           0           0
           0           0           0           0           0           0
           0           0           0           0           0           0
           0           0           0           0           0           0
           0           0           0           0           0           0
           0           0           0           0           0           0
           0           0           0           0           0           0
           0           0           0           0           0           0
           0           0           0           0           0           0
           0           0           0           0           0           0
           0           0           0           0           0           0
           0           0           0           0           0           0
           0           0           0           0           0           0
           0           0
MM charges                                 R   N=         110
  0.00000000E+00  0.00000000E+00  0.00000000E+00  0.00000000E+00  0.00000000E+00
  0.00000000E+00  0.00000000E+00  0.00000000E+00  0.00000000E+00  0.00000000E+00
  0.00000000E+00  0.00000000E+00  0.00000000E+00  0.00000000E+00  0.00000000E+00
  0.00000000E+00  0.00000000E+00  0.00000000E+00  0.00000000E+00  0.00000000E+00
  0.00000000E+00  0.00000000E+00  0.00000000E+00  0.00000000E+00  0.00000000E+00
  0.00000000E+00  0.00000000E+00  0.00000000E+00  0.00000000E+00  0.00000000E+00
  0.00000000E+00  0.00000000E+00  0.00000000E+00  0.00000000E+00  0.00000000E+00
  0.00000000E+00  0.00000000E+00  0.00000000E+00  0.00000000E+00  0.00000000E+00
  0.00000000E+00  0.00000000E+00  0.00000000E+00  0.00000000E+00  0.00000000E+00
  0.00000000E+00  0.00000000E+00  0.00000000E+00  0.00000000E+00  0.00000000E+00
  0.00000000E+00  0.00000000E+00  0.00000000E+00  0.00000000E+00  0.00000000E+00
  0.00000000E+00  0.00000000E+00  0.00000000E+00  0.00000000E+00  0.00000000E+00
  0.00000000E+00  0.00000000E+00  0.00000000E+00  0.00000000E+00  0.00000000E+00
  0.00000000E+00  0.00000000E+00  0.00000000E+00  0.00000000E+00  0.00000000E+00
  0.00000000E+00  0.00000000E+00  0.00000000E+00  0.00000000E+00  0.00000000E+00
  0.00000000E+00  0.00000000E+00  0.00000000E+00  0.00000000E+00  0.00000000E+00
  0.00000000E+00  0.00000000E+00  0.00000000E+00  0.00000000E+00  0.00000000E+00
  0.00000000E+00  0.00000000E+00  0.00000000E+00  0.00000000E+00  0.00000000E+00
  0.00000000E+00  0.00000000E+00  0.00000000E+00  0.00000000E+00  0.00000000E+00
  0.00000000E+00  0.00000000E+00  0.00000000E+00  0.00000000E+00  0.00000000E+00
  0.00000000E+00  0.00000000E+00  0.00000000E+00  0.00000000E+00  0.00000000E+00
  0.00000000E+00  0.00000000E+00  0.00000000E+00  0.00000000E+00  0.00000000E+00
Integer atomic weights                     I   N=         110
           0           0           0           0           0           0
           0           0           0           0           0           0
           0           0           0           0           0           0
           0           0           0           0           0           0
           0           0           0           0           0           0
           0           0           0           0           0           0
           0           0           0           0           0           0
           0           0           0           0           0           0
           0           0           0           0           0           0
           0           0           0           0           0           0
           0           0           0           0           0           0
           0           0           0           0           0           0
           0           0           0           0           0           0
           0           0           0           0           0           0
           0           0           0           0           0           0
           0           0           0           0           0           0
           0           0           0           0           0           0
           0           0           0           0           0           0
           0           0
Real atomic weights                        R   N=         110
  0.00000000E+00  0.00000000E+00  0.00000000E+00  0.00000000E+00  0.00000000E+00
  0.00000000E+00  0.00000000E+00  0.00000000E+00  0.00000000E+00  0.00000000E+00
  0.00000000E+00  0.00000000E+00  0.00000000E+00  0.00000000E+00  0.00000000E+00
  0.00000000E+00  0.00000000E+00  0.00000000E+00  0.00000000E+00  0.00000000E+00
  0.00000000E+00  0.00000000E+00  0.00000000E+00  0.00000000E+00  0.00000000E+00
  0.00000000E+00  0.00000000E+00  0.00000000E+00  0.00000000E+00  0.00000000E+00
  0.00000000E+00  0.00000000E+00  0.00000000E+00  0.00000000E+00  0.00000000E+00
  0.00000000E+00  0.00000000E+00  0.00000000E+00  0.00000000E+00  0.00000000E+00
  0.00000000E+00  0.00000000E+00  0.00000000E+00  0.00000000E+00  0.00000000E+00
  0.00000000E+00  0.00000000E+00  0.00000000E+00  0.00000000E+00  0.00000000E+00
  0.00000000E+00  0.00000000E+00  0.00000000E+00  0.00000000E+00  0.00000000E+00
  0.00000000E+00  0.00000000E+00  0.00000000E+00  0.00000000E+00  0.00000000E+00
  0.00000000E+00  0.00000000E+00  0.00000000E+00  0.00000000E+00  0.00000000E+00
  0.00000000E+00  0.00000000E+00  0.00000000E+00  0.00000000E+00  0.00000000E+00
  0.00000000E+00  0.00000000E+00  0.00000000E+00  0.00000000E+00  0.00000000E+00
  0.00000000E+00  0.00000000E+00  0.00000000E+00  0.00000000E+00  0.00000000E+00
  0.00000000E+00  0.00000000E+00  0.00000000E+00  0.00000000E+00  0.00000000E+00
  0.00000000E+00  0.00000000E+00  0.00000000E+00  0.00000000E+00  0.00000000E+00
  0.00000000E+00  0.00000000E+00  0.00000000E+00  0.00000000E+00  0.00000000E+00
  0.00000000E+00  0.00000000E+00  0.00000000E+00  0.00000000E+00  0.00000000E+00
  0.00000000E+00  0.00000000E+00  0.00000000E+00  0.00000000E+00  0.00000000E+00
  0.00000000E+00  0.00000000E+00  0.00000000E+00  0.00000000E+00  0.00000000E+00
Atom fragment info                         I   N=         110
           0           0           0           0           0           0
           0           0           0           0           0           0
           0           0           0           0           0           0
           0           0           0           0           0           0
           0           0           0           0           0           0
           0           0           0           0           0           0
           0           0           0           0           0           0
           0           0           0           0           0           0
           0           0           0           0           0           0
           0           0           0           0           0           0
           0           0           0           0           0           0
           0           0           0           0           0           0
           0           0           0           0           0           0
           0           0           0           0           0           0
           0           0           0           0           0           0
           0           0           0           0           0           0
           0           0           0           0           0           0
           0           0           0           0           0           0
           0           0
Atom residue num                           I   N=         110
           0           0           0           0           0           0
           0           0           0           0           0           0
           0           0           0           0           0           0
           0           0           0           0           0           0
           0           0           0           0           0           0
           0           0           0           0           0           0
           0           0           0           0           0           0
           0           0           0           0           0           0
           0           0           0           0           0           0
           0           0           0           0           0           0
           0           0           0           0           0           0
           0           0           0           0           0           0
           0           0           0           0           0           0
           0           0           0           0           0           0
           0           0           0           0           0           0
           0           0           0           0           0           0
           0           0           0           0           0           0
           0           0           0           0           0           0
           0           0
Nuclear spins                              I   N=         110
           0           0           0           0           0           0
           0           0           0           0           0           0
           0           0           0           0           0           0
           0           0           0           0           0           0
           0           0           0           0           0           0
           0           0           0           0           0           0
           0           0           0           0           0           0
           0           0           0           0           0           0
           0           0           0           0           0           0
           0           0           0           0           0           0
           0           0           0           0           0           0
           0           0           0           0           0           0
           0           0           0           0           0           0
           0           0           0           0           0           0
           0           0           0           0           0           0
           0           0           0           0           0           0
           0           0           0           0           0           0
           0           0           0           0           0           0
           0           0
Nuclear ZEff                               R   N=         110
  0.00000000E+00  0.00000000E+00  0.00000000E+00  0.00000000E+00  0.00000000E+00
  0.00000000E+00  0.00000000E+00  0.00000000E+00  0.00000000E+00  0.00000000E+00
  0.00000000E+00  0.00000000E+00  0.00000000E+00  0.00000000E+00  0.00000000E+00
  0.00000000E+00  0.00000000E+00  0.00000000E+00  0.00000000E+00  0.00000000E+00
  0.00000000E+00  0.00000000E+00  0.00000000E+00  0.00000000E+00  0.00000000E+00
  0.00000000E+00  0.00000000E+00  0.00000000E+00  0.00000000E+00  0.00000000E+00
  0.00000000E+00  0.00000000E+00  0.00000000E+00  0.00000000E+00  0.00000000E+00
  0.00000000E+00  0.00000000E+00  0.00000000E+00  0.00000000E+00  0.00000000E+00
  0.00000000E+00  0.00000000E+00  0.00000000E+00  0.00000000E+00  0.00000000E+00
  0.00000000E+00  0.00000000E+00  0.00000000E+00  0.00000000E+00  0.00000000E+00
  0.00000000E+00  0.00000000E+00  0.00000000E+00  0.00000000E+00  0.00000000E+00
  0.00000000E+00  0.00000000E+00  0.00000000E+00  0.00000000E+00  0.00000000E+00
  0.00000000E+00  0.00000000E+00  0.00000000E+00  0.00000000E+00  0.00000000E+00
  0.00000000E+00  0.00000000E+00  0.00000000E+00  0.00000000E+00  0.00000000E+00
  0.00000000E+00  0.00000000E+00  0.00000000E+00  0.00000000E+00  0.00000000E+00
  0.00000000E+00  0.00000000E+00  0.00000000E+00  0.00000000E+00  0.00000000E+00
  0.00000000E+00  0.00000000E+00  0.00000000E+00  0.00000000E+00  0.00000000E+00
  0.00000000E+00  0.00000000E+00  0.00000000E+00  0.00000000E+00  0.00000000E+00
  0.00000000E+00  0.00000000E+00  0.00000000E+00  0.00000000E+00  0.00000000E+00
  0.00000000E+00  0.00000000E+00  0.00000000E+00  0.00000000E+00  0.00000000E+00
  0.00000000E+00  0.00000000E+00  0.00000000E+00  0.00000000E+00  0.00000000E+00
  0.00000000E+00  0.00000000E+00  0.00000000E+00  0.00000000E+00  0.00000000E+00
Nuclear ZNuc                               R   N=         110
  0.00000000E+00  0.00000000E+00  0.00000000E+00  0.00000000E+00  0.00000000E+00
  0.00000000E+00  0.00000000E+00  0.00000000E+00  0.00000000E+00  0.00000000E+00
  0.00000000E+00  0.00000000E+00  0.00000000E+00  0.00000000E+00  0.00000000E+00
  0.00000000E+00  0.00000000E+00  0.00000000E+00  0.00000000E+00  0.00000000E+00
  0.00000000E+00  0.00000000E+00  0.00000000E+00  0.00000000E+00  0.00000000E+00
  0.00000000E+00  0.00000000E+00  0.00000000E+00  0.00000000E+00  0.00000000E+00
  0.00000000E+00  0.00000000E+00  0.00000000E+00  0.00000000E+00  0.00000000E+00
  0.00000000E+00  0.00000000E+00  0.00000000E+00  0.00000000E+00  0.00000000E+00
  0.00000000E+00  0.00000000E+00  0.00000000E+00  0.00000000E+00  0.00000000E+00
  0.00000000E+00  0.00000000E+00  0.00000000E+00  0.00000000E+00  0.00000000E+00
  0.00000000E+00  0.00000000E+00  0.00000000E+00  0.00000000E+00  0.00000000E+00
  0.00000000E+00  0.00000000E+00  0.00000000E+00  0.00000000E+00  0.00000000E+00
  0.00000000E+00  0.00000000E+00  0.00000000E+00  0.00000000E+00  0.00000000E+00
  0.00000000E+00  0.00000000E+00  0.00000000E+00  0.00000000E+00  0.00000000E+00
  0.00000000E+00  0.00000000E+00  0.00000000E+00  0.00000000E+00  0.00000000E+00
  0.00000000E+00  0.00000000E+00  0.00000000E+00  0.00000000E+00  0.00000000E+00
  0.00000000E+00  0.00000000E+00  0.00000000E+00  0.00000000E+00  0.00000000E+00
  0.00000000E+00  0.00000000E+00  0.00000000E+00  0.00000000E+00  0.00000000E+00
  0.00000000E+00  0.00000000E+00  0.00000000E+00  0.00000000E+00  0.00000000E+00
  0.00000000E+00  0.00000000E+00  0.00000000E+00  0.00000000E+00  0.00000000E+00
  0.00000000E+00  0.00000000E+00  0.00000000E+00  0.00000000E+00  0.00000000E+00
  0.00000000E+00  0.00000000E+00  0.00000000E+00  0.00000000E+00  0.00000000E+00
Nuclear QMom                               R   N=         110
  0.00000000E+00  0.00000000E+00  0.00000000E+00  0.00000000E+00  0.00000000E+00
  0.00000000E+00  0.00000000E+00  0.00000000E+00  0.00000000E+00  0.00000000E+00
  0.00000000E+00  0.00000000E+00  0.00000000E+00  0.00000000E+00  0.00000000E+00
  0.00000000E+00  0.00000000E+00  0.00000000E+00  0.00000000E+00  0.00000000E+00
  0.00000000E+00  0.00000000E+00  0.00000000E+00  0.00000000E+00  0.00000000E+00
  0.00000000E+00  0.00000000E+00  0.00000000E+00  0.00000000E+00  0.00000000E+00
  0.00000000E+00  0.00000000E+00  0.00000000E+00  0.00000000E+00  0.00000000E+00
  0.00000000E+00  0.00000000E+00  0.00000000E+00  0.00000000E+00  0.00000000E+00
  0.00000000E+00  0.00000000E+00  0.00000000E+00  0.00000000E+00  0.00000000E+00
  0.00000000E+00  0.00000000E+00  0.00000000E+00  0.00000000E+00  0.00000000E+00
  0.00000000E+00  0.00000000E+00  0.00000000E+00  0.00000000E+00  0.00000000E+00
  0.00000000E+00  0.00000000E+00  0.00000000E+00  0.00000000E+00  0.00000000E+00
  0.00000000E+00  0.00000000E+00  0.00000000E+00  0.00000000E+00  0.00000000E+00
  0.00000000E+00  0.00000000E+00  0.00000000E+00  0.00000000E+00  0.00000000E+00
  0.00000000E+00  0.00000000E+00  0.00000000E+00  0.00000000E+00  0.00000000E+00
  0.00000000E+00  0.00000000E+00  0.00000000E+00  0.00000000E+00  0.00000000E+00
  0.00000000E+00  0.00000000E+00  0.00000000E+00  0.00000000E+00  0.00000000E+00
  0.00000000E+00  0.00000000E+00  0.00000000E+00  0.00000000E+00  0.00000000E+00
  0.00000000E+00  0.00000000E+00  0.00000000E+00  0.00000000E+00  0.00000000E+00
  0.00000000E+00  0.00000000E+00  0.00000000E+00  0.00000000E+00  0.00000000E+00
  0.00000000E+00  0.00000000E+00  0.00000000E+00  0.00000000E+00  0.00000000E+00
  0.00000000E+00  0.00000000E+00  0.00000000E+00  0.00000000E+00  0.00000000E+00
Nuclear GFac                               R   N=         110
  0.00000000E+00  0.00000000E+00  0.00000000E+00  0.00000000E+00  0.00000000E+00
  0.00000000E+00  0.00000000E+00  0.00000000E+00  0.00000000E+00  0.00000000E+00
  0.00000000E+00  0.00000000E+00  0.00000000E+00  0.00000000E+00  0.00000000E+00
  0.00000000E+00  0.00000000E+00  0.00000000E+00  0.00000000E+00  0.00000000E+00
  0.00000000E+00  0.00000000E+00  0.00000000E+00  0.00000000E+00  0.00000000E+00
  0.00000000E+00  0.00000000E+00  0.00000000E+00  0.00000000E+00  0.00000000E+00
  0.00000000E+00  0.00000000E+00  0.00000000E+00  0.00000000E+00  0.00000000E+00
  0.00000000E+00  0.00000000E+00  0.00000000E+00  0.00000000E+00  0.00000000E+00
  0.00000000E+00  0.00000000E+00  0.00000000E+00  0.00000000E+00  0.00000000E+00
  0.00000000E+00  0.00000000E+00  0.00000000E+00  0.00000000E+00  0.00000000E+00
  0.00000000E+00  0.00000000E+00  0.00000000E+00  0.00000000E+00  0.00000000E+00
  0.00000000E+00  0.00000000E+00  0.00000000E+00  0.00000000E+00  0.00000000E+00
  0.00000000E+00  0.00000000E+00  0.00000000E+00  0.00000000E+00  0.00000000E+00
  0.00000000E+00  0.00000000E+00  0.00000000E+00  0.00000000E+00  0.00000000E+00
  0.00000000E+00  0.00000000E+00  0.00000000E+00  0.00000000E+00  0.00000000E+00
  0.00000000E+00  0.00000000E+00  0.00000000E+00  0.00000000E+00  0.00000000E+00
  0.00000000E+00  0.00000000E+00  0.00000000E+00  0.00000000E+00  0.00000000E+00
  0.00000000E+00  0.00000000E+00  0.00000000E+00  0.00000000E+00  0.00000000E+00
  0.00000000E+00  0.00000000E+00  0.00000000E+00  0.00000000E+00  0.00000000E+00
  0.00000000E+00  0.00000000E+00  0.00000000E+00  0.00000000E+00  0.00000000E+00
  0.00000000E+00  0.00000000E+00  0.00000000E+00  0.00000000E+00  0.00000000E+00
  0.00000000E+00  0.00000000E+00  0.00000000E+00  0.00000000E+00  0.00000000E+00
MicOpt                                     I   N=         110
          -1          -1          -1          -1          -1          -1
          -1          -1          -1          -1          -1          -1
          -1          -1          -1          -1          -1          -1
          -1          -1          -1          -1          -1          -1
          -1          -1          -1          -1          -1          -1
          -1          -1          -1          -1          -1          -1
          -1          -1          -1          -1          -1          -1
          -1          -1          -1          -1          -1          -1
          -1          -1          -1          -1          -1          -1
          -1          -1          -1          -1          -1          -1
          -1          -1          -1          -1          -1          -1
          -1          -1          -1          -1          -1          -1
          -1          -1          -1          -1          -1          -1
          -1          -1          -1          -1          -1          -1
          -1          -1          -1          -1          -1          -1
          -1          -1          -1          -1          -1          -1
          -1          -1          -1          -1          -1          -1
          -1          -1          -1          -1          -1          -1
          -1          -1
Number of contracted shells                I              436
Number of primitive shells                 I             1132
Pure/Cartesian d shells                    I                0
Pure/Cartesian f shells                    I                0
Highest angular momentum                   I                2
Largest degree of contraction              I                7
Shell types                                I   N=         436
           0           0           0           1           1           0
           0           0           1           1           0           0
           0           1           1           0           0           0
           1           1           0           0           0           1
           1           0           0           0           1           1
           0           0           0           1           1           0
           0           0           1           1           0           0
           0           1           1           0           0           0
           1           1           0           0           0           1
           1           0           0           0           1           1
           0           0           0           1           1           0
           0           0           1           1           0           0
           0           1           1           0           0           0
           1           1           0           0           0           1
           1           0           0           0           1           1
           0           0           0           1           1           0
           0           0           1           1           0           0
           0           1           1           0           0           0
           1           1           0           0           0           1
           1           0           0           0           1           1
           0           0           0           1           1           0
           0           0           1           1           0           0
           0           1           1           0           0           0
           1           1           0           0           0           1
           1           0           0           0           1           1
           0           0           0           1           1           0
           0           0           1           1           0           0
           0           1           1           0           0           0
           1           1           0           0           0           1
           1           1          -2          -2           0           0
           0           1           1           1          -2          -2
           0           0           0           1           1           1
          -2          -2           0           0           0           1
           1           1          -2          -2           0           0
           0           1           1           1          -2          -2
           0           0           0           1           1           1
          -2          -2           0           0           0           1
           1           1          -2          -2           0           0
           0           1           1           1          -2          -2
           0           0           0           1           1           1
          -2          -2           0           0           0           1
           1           1          -2          -2           0           0
           0           1           1           0           0           0
           1           1           0           0           0           1
           1           0           0           0           0           0
           0           0           0           0           1           1
           0           0           0           0           0           0
           0           0           0           1           1           0
           0           0           0           0           0           0
           0           0           1           1           0           0
           0           0           0           0           0           0
           0           1           1           0           0           0
           0           0           0           0           0           0
           1           1           0           0           0           0
           0           0           0           0           0           1
           1           0           0           0           0           0
           0           0           0           0           1           1
           0           0           0           0           0           0
           0           0           0           1           1           0
           0           0           0           0           0           0
           0           0           1           1           0           0
           0           0           0           0           0           0
           0           1           1           0           0           0
           0           0           0           0           0           0
           1           1           0           0           0           0
           0           0           0           0           0           1
           1           0           0           0           0           0
           0           0           0           0           1           1
           0           0           0           0           0           0
           0           0           0           1           1           0
           0           0           0           0           0           0
           0           0           1           1           0           0
           0           0           0           0
Number of primitives per shell             I   N=         436
           7           2           1           4           1           7
           2           1           4           1           7           2
           1           4           1           7           2           1
           4           1           7           2           1           4
           1           7           2           1           4           1
           7           2           1           4           1           7
           2           1           4           1           7           2
           1           4           1           7           2           1
           4           1           7           2           1           4
           1           7           2           1           4           1
           7           2           1           4           1           7
           2           1           4           1           7           2
           1           4           1           7           2           1
           4           1           7           2           1           4
           1           7           2           1           4           1
           7           2           1           4           1           7
           2           1           4           1           7           2
           1           4           1           7           2           1
           4           1           7           2           1           4
           1           7           2           1           4           1
           7           2           1           4           1           7
           2           1           4           1           7           2
           1           4           1           7           2           1
           4           1           7           2           1           4
           1           7           2           1           4           1
           7           2           1           4           1           7
           2           1           4           1           7           2
           1           4           1           7           2           1
           4           1           3           3           1           3
           2           1           2           1           3           3
           1           3           2           1           2           1
           3           3           1           3           2           1
           2           1           3           3           1           3
           2           1           2           1           3           3
           1           3           2           1           2           1
           3           3           1           3           2           1
           2           1           3           3           1           3
           2           1           2           1           3           3
           1           3           2           1           2           1
           3           3           1           3           2           1
           2           1           3           3           1           3
           2           1           2           1           7           2
           1           4           1           7           2           1
           4           1           7           2           1           4
           1           3           1           3           1           3
           1           7           2           1           4           1
           3           1           3           1           3           1
           7           2           1           4           1           3
           1           3           1           3           1           7
           2           1           4           1           3           1
           3           1           3           1           7           2
           1           4           1           3           1           3
           1           3           1           7           2           1
           4           1           3           1           3           1
           3           1           7           2           1           4
           1           3           1           3           1           3
           1           7           2           1           4           1
           3           1           3           1           3           1
           7           2           1           4           1           3
           1           3           1           3           1           7
           2           1           4           1           3           1
           3           1           3           1           7           2
           1           4           1           3           1           3
           1           3           1           7           2           1
           4           1           3           1           3           1
           3           1           7           2           1           4
           1           3           1           3           1           3
           1           7           2           1           4           1
           3           1           3           1           3           1
           7           2           1           4           1           3
           1           3           1           3           1           7
           2           1           4           1           3           1
           3           1           3           1
Shell to atom map                          I   N=         436
           1           1           1           1           1           2
           2           2           2           2           3           3
           3           3           3           4           4           4
           4           4           5           5           5           5
           5           6           6           6           6           6
           7           7           7           7           7           8
           8           8           8           8           9           9
           9           9           9          10          10          10
          10          10          11          11          11          11
          11          12          12          12          12          12
          13          13          13          13          13          14
          14          14          14          14          15          15
          15          15          15          16          16          16
          16          16          17          17          17          17
          17          18          18          18          18          18
          19          19          19          19          19          20
          20          20          20          20          21          21
          21          21          21          22          22          22
          22          22          23          23          23          23
          23          24          24          24          24          24
          25          25          25          25          25          26
          26          26          26          26          27          27
          27          27          27          28          28          28
          28          28          29          29          29          29
          29          30          30          30          30          30
          31          31          31          31          31          32
          32          32          32          32          33          33
          33          33          33          34          34          34
          34          34          35          35          35          35
          35          35          35          35          36          36
          36          36          36          36          36          36
          37          37          37          37          37          37
          37          37          38          38          38          38
          38          38          38          38          39          39
          39          39          39          39          39          39
          40          40          40          40          40          40
          40          40          41          41          41          41
          41          41          41          41          42          42
          42          42          42          42          42          42
          43          43          43          43          43          43
          43          43          44          44          44          44
          44          44          44          44          45          45
          45          45          45          46          46          46
          46          46          47          47          47          47
          47          48          48          49          49          50
          50          51          51          51          51          51
          52          52          53          53          54          54
          55          55          55          55          55          56
          56          57          57          58          58          59
          59          59          59          59          60          60
          61          61          62          62          63          63
          63          63          63          64          64          65
          65          66          66          67          67          67
          67          67          68          68          69          69
          70          70          71          71          71          71
          71          72          72          73          73          74
          74          75          75          75          75          75
          76          76          77          77          78          78
          79          79          79          79          79          80
          80          81          81          82          82          83
          83          83          83          83          84          84
          85          85          86          86          87          87
          87          87          87          88          88          89
          89          90          90          91          91          91
          91          91          92          92          93          93
          94          94          95          95          95          95
          95          96          96          97          97          98
          98          99          99          99          99          99
         100         100         101         101         102         102
         103         103         103         103         103         104
         104         105         105         106         106         107
         107         107         107         107         108         108
         109         109         110         110
Primitive exponents                        R   N=        1132
  5.90900000E+03  8.87500000E+02  2.04700000E+02  5.98400000E+01  2.00000000E+01
  7.19300000E+00  2.68600000E+00  7.19300000E+00  7.00000000E-01  2.13300000E-01
  2.67900000E+01  5.95600000E+00  1.70700000E+00  5.31400000E-01  1.65400000E-01
  5.90900000E+03  8.87500000E+02  2.04700000E+02  5.98400000E+01  2.00000000E+01
  7.19300000E+00  2.68600000E+00  7.19300000E+00  7.00000000E-01  2.13300000E-01
  2.67900000E+01  5.95600000E+00  1.70700000E+00  5.31400000E-01  1.65400000E-01
  7.81700000E+03  1.17600000E+03  2.73200000E+02  8.11700000E+01  2.71800000E+01
  9.53200000E+00  3.41400000E+00  9.53200000E+00  9.39800000E-01  2.84600000E-01
  3.51800000E+01  7.90400000E+00  2.30500000E+00  7.17100000E-01  2.13700000E-01
  7.81700000E+03  1.17600000E+03  2.73200000E+02  8.11700000E+01  2.71800000E+01
  9.53200000E+00  3.41400000E+00  9.53200000E+00  9.39800000E-01  2.84600000E-01
  3.51800000E+01  7.90400000E+00  2.30500000E+00  7.17100000E-01  2.13700000E-01
  7.81700000E+03  1.17600000E+03  2.73200000E+02  8.11700000E+01  2.71800000E+01
  9.53200000E+00  3.41400000E+00  9.53200000E+00  9.39800000E-01  2.84600000E-01
  3.51800000E+01  7.90400000E+00  2.30500000E+00  7.17100000E-01  2.13700000E-01
  7.81700000E+03  1.17600000E+03  2.73200000E+02  8.11700000E+01  2.71800000E+01
  9.53200000E+00  3.41400000E+00  9.53200000E+00  9.39800000E-01  2.84600000E-01
  3.51800000E+01  7.90400000E+00  2.30500000E+00  7.17100000E-01  2.13700000E-01
  7.81700000E+03  1.17600000E+03  2.73200000E+02  8.11700000E+01  2.71800000E+01
  9.53200000E+00  3.41400000E+00  9.53200000E+00  9.39800000E-01  2.84600000E-01
  3.51800000E+01  7.90400000E+00  2.30500000E+00  7.17100000E-01  2.13700000E-01
  7.81700000E+03  1.17600000E+03  2.73200000E+02  8.11700000E+01  2.71800000E+01
  9.53200000E+00  3.41400000E+00  9.53200000E+00  9.39800000E-01  2.84600000E-01
  3.51800000E+01  7.90400000E+00  2.30500000E+00  7.17100000E-01  2.13700000E-01
  7.81700000E+03  1.17600000E+03  2.73200000E+02  8.11700000E+01  2.71800000E+01
  9.53200000E+00  3.41400000E+00  9.53200000E+00  9.39800000E-01  2.84600000E-01
  3.51800000E+01  7.90400000E+00  2.30500000E+00  7.17100000E-01  2.13700000E-01
  7.81700000E+03  1.17600000E+03  2.73200000E+02  8.11700000E+01  2.71800000E+01
  9.53200000E+00  3.41400000E+00  9.53200000E+00  9.39800000E-01  2.84600000E-01
  3.51800000E+01  7.90400000E+00  2.30500000E+00  7.17100000E-01  2.13700000E-01
  7.81700000E+03  1.17600000E+03  2.73200000E+02  8.11700000E+01  2.71800000E+01
  9.53200000E+00  3.41400000E+00  9.53200000E+00  9.39800000E-01  2.84600000E-01
  3.51800000E+01  7.90400000E+00  2.30500000E+00  7.17100000E-01  2.13700000E-01
  7.81700000E+03  1.17600000E+03  2.73200000E+02  8.11700000E+01  2.71800000E+01
  9.53200000E+00  3.41400000E+00  9.53200000E+00  9.39800000E-01  2.84600000E-01
  3.51800000E+01  7.90400000E+00  2.30500000E+00  7.17100000E-01  2.13700000E-01
  7.81700000E+03  1.17600000E+03  2.73200000E+02  8.11700000E+01  2.71800000E+01
  9.53200000E+00  3.41400000E+00  9.53200000E+00  9.39800000E-01  2.84600000E-01
  3.51800000E+01  7.90400000E+00  2.30500000E+00  7.17100000E-01  2.13700000E-01
  7.81700000E+03  1.17600000E+03  2.73200000E+02  8.11700000E+01  2.71800000E+01
  9.53200000E+00  3.41400000E+00  9.53200000E+00  9.39800000E-01  2.84600000E-01
  3.51800000E+01  7.90400000E+00  2.30500000E+00  7.17100000E-01  2.13700000E-01
  7.81700000E+03  1.17600000E+03  2.73200000E+02  8.11700000E+01  2.71800000E+01
  9.53200000E+00  3.41400000E+00  9.53200000E+00  9.39800000E-01  2.84600000E-01
  3.51800000E+01  7.90400000E+00  2.30500000E+00  7.17100000E-01  2.13700000E-01
  7.81700000E+03  1.17600000E+03  2.73200000E+02  8.11700000E+01  2.71800000E+01
  9.53200000E+00  3.41400000E+00  9.53200000E+00  9.39800000E-01  2.84600000E-01
  3.51800000E+01  7.90400000E+00  2.30500000E+00  7.17100000E-01  2.13700000E-01
  7.81700000E+03  1.17600000E+03  2.73200000E+02  8.11700000E+01  2.71800000E+01
  9.53200000E+00  3.41400000E+00  9.53200000E+00  9.39800000E-01  2.84600000E-01
  3.51800000E+01  7.90400000E+00  2.30500000E+00  7.17100000E-01  2.13700000E-01
  7.81700000E+03  1.17600000E+03  2.73200000E+02  8.11700000E+01  2.71800000E+01
  9.53200000E+00  3.41400000E+00  9.53200000E+00  9.39800000E-01  2.84600000E-01
  3.51800000E+01  7.90400000E+00  2.30500000E+00  7.17100000E-01  2.13700000E-01
  7.81700000E+03  1.17600000E+03  2.73200000E+02  8.11700000E+01  2.71800000E+01
  9.53200000E+00  3.41400000E+00  9.53200000E+00  9.39800000E-01  2.84600000E-01
  3.51800000E+01  7.90400000E+00  2.30500000E+00  7.17100000E-01  2.13700000E-01
  7.81700000E+03  1.17600000E+03  2.73200000E+02  8.11700000E+01  2.71800000E+01
  9.53200000E+00  3.41400000E+00  9.53200000E+00  9.39800000E-01  2.84600000E-01
  3.51800000E+01  7.90400000E+00  2.30500000E+00  7.17100000E-01  2.13700000E-01
  7.81700000E+03  1.17600000E+03  2.73200000E+02  8.11700000E+01  2.71800000E+01
  9.53200000E+00  3.41400000E+00  9.53200000E+00  9.39800000E-01  2.84600000E-01
  3.51800000E+01  7.90400000E+00  2.30500000E+00  7.17100000E-01  2.13700000E-01
  7.81700000E+03  1.17600000E+03  2.73200000E+02  8.11700000E+01  2.71800000E+01
  9.53200000E+00  3.41400000E+00  9.53200000E+00  9.39800000E-01  2.84600000E-01
  3.51800000E+01  7.90400000E+00  2.30500000E+00  7.17100000E-01  2.13700000E-01
  7.81700000E+03  1.17600000E+03  2.73200000E+02  8.11700000E+01  2.71800000E+01
  9.53200000E+00  3.41400000E+00  9.53200000E+00  9.39800000E-01  2.84600000E-01
  3.51800000E+01  7.90400000E+00  2.30500000E+00  7.17100000E-01  2.13700000E-01
  7.81700000E+03  1.17600000E+03  2.73200000E+02  8.11700000E+01  2.71800000E+01
  9.53200000E+00  3.41400000E+00  9.53200000E+00  9.39800000E-01  2.84600000E-01
  3.51800000E+01  7.90400000E+00  2.30500000E+00  7.17100000E-01  2.13700000E-01
  7.81700000E+03  1.17600000E+03  2.73200000E+02  8.11700000E+01  2.71800000E+01
  9.53200000E+00  3.41400000E+00  9.53200000E+00  9.39800000E-01  2.84600000E-01
  3.51800000E+01  7.90400000E+00  2.30500000E+00  7.17100000E-01  2.13700000E-01
  7.81700000E+03  1.17600000E+03  2.73200000E+02  8.11700000E+01  2.71800000E+01
  9.53200000E+00  3.41400000E+00  9.53200000E+00  9.39800000E-01  2.84600000E-01
  3.51800000E+01  7.90400000E+00  2.30500000E+00  7.17100000E-01  2.13700000E-01
  7.81700000E+03  1.17600000E+03  2.73200000E+02  8.11700000E+01  2.71800000E+01
  9.53200000E+00  3.41400000E+00  9.53200000E+00  9.39800000E-01  2.84600000E-01
  3.51800000E+01  7.90400000E+00  2.30500000E+00  7.17100000E-01  2.13700000E-01
  7.81700000E+03  1.17600000E+03  2.73200000E+02  8.11700000E+01  2.71800000E+01
  9.53200000E+00  3.41400000E+00  9.53200000E+00  9.39800000E-01  2.84600000E-01
  3.51800000E+01  7.90400000E+00  2.30500000E+00  7.17100000E-01  2.13700000E-01
  7.81700000E+03  1.17600000E+03  2.73200000E+02  8.11700000E+01  2.71800000E+01
  9.53200000E+00  3.41400000E+00  9.53200000E+00  9.39800000E-01  2.84600000E-01
  3.51800000E+01  7.90400000E+00  2.30500000E+00  7.17100000E-01  2.13700000E-01
  7.81700000E+03  1.17600000E+03  2.73200000E+02  8.11700000E+01  2.71800000E+01
  9.53200000E+00  3.41400000E+00  9.53200000E+00  9.39800000E-01  2.84600000E-01
  3.51800000E+01  7.90400000E+00  2.30500000E+00  7.17100000E-01  2.13700000E-01
  7.81700000E+03  1.17600000E+03  2.73200000E+02  8.11700000E+01  2.71800000E+01
  9.53200000E+00  3.41400000E+00  9.53200000E+00  9.39800000E-01  2.84600000E-01
  3.51800000E+01  7.90400000E+00  2.30500000E+00  7.17100000E-01  2.13700000E-01
  7.81700000E+03  1.17600000E+03  2.73200000E+02  8.11700000E+01  2.71800000E+01
  9.53200000E+00  3.41400000E+00  9.53200000E+00  9.39800000E-01  2.84600000E-01
  3.51800000E+01  7.90400000E+00  2.30500000E+00  7.17100000E-01  2.13700000E-01
  7.81700000E+03  1.17600000E+03  2.73200000E+02  8.11700000E+01  2.71800000E+01
  9.53200000E+00  3.41400000E+00  9.53200000E+00  9.39800000E-01  2.84600000E-01
  3.51800000E+01  7.90400000E+00  2.30500000E+00  7.17100000E-01  2.13700000E-01
  7.81700000E+03  1.17600000E+03  2.73200000E+02  8.11700000E+01  2.71800000E+01
  9.53200000E+00  3.41400000E+00  9.53200000E+00  9.39800000E-01  2.84600000E-01
  3.51800000E+01  7.90400000E+00  2.30500000E+00  7.17100000E-01  2.13700000E-01
  1.34700000E+00  4.36600000E-01  1.88300000E-01  2.13700000E+00  1.34700000E+00
  4.36600000E-01  5.18000000E-02  3.00500000E+00  1.22800000E+00  4.41500000E-01
  4.01000000E-01  9.00000000E-02  2.80000000E-02  9.51900000E-01  3.27000000E-01
  1.05400000E-01  1.34700000E+00  4.36600000E-01  1.88300000E-01  2.13700000E+00
  1.34700000E+00  4.36600000E-01  5.18000000E-02  3.00500000E+00  1.22800000E+00
  4.41500000E-01  4.01000000E-01  9.00000000E-02  2.80000000E-02  9.51900000E-01
  3.27000000E-01  1.05400000E-01  1.34700000E+00  4.36600000E-01  1.88300000E-01
  2.13700000E+00  1.34700000E+00  4.36600000E-01  5.18000000E-02  3.00500000E+00
  1.22800000E+00  4.41500000E-01  4.01000000E-01  9.00000000E-02  2.80000000E-02
  9.51900000E-01  3.27000000E-01  1.05400000E-01  1.34700000E+00  4.36600000E-01
  1.88300000E-01  2.13700000E+00  1.34700000E+00  4.36600000E-01  5.18000000E-02
  3.00500000E+00  1.22800000E+00  4.41500000E-01  4.01000000E-01  9.00000000E-02
  2.80000000E-02  9.51900000E-01  3.27000000E-01  1.05400000E-01  1.34700000E+00
  4.36600000E-01  1.88300000E-01  2.13700000E+00  1.34700000E+00  4.36600000E-01
  5.18000000E-02  3.00500000E+00  1.22800000E+00  4.41500000E-01  4.01000000E-01
  9.00000000E-02  2.80000000E-02  9.51900000E-01  3.27000000E-01  1.05400000E-01
  1.34700000E+00  4.36600000E-01  1.88300000E-01  2.13700000E+00  1.34700000E+00
  4.36600000E-01  5.18000000E-02  3.00500000E+00  1.22800000E+00  4.41500000E-01
  4.01000000E-01  9.00000000E-02  2.80000000E-02  9.51900000E-01  3.27000000E-01
  1.05400000E-01  1.34700000E+00  4.36600000E-01  1.88300000E-01  2.13700000E+00
  1.34700000E+00  4.36600000E-01  5.18000000E-02  3.00500000E+00  1.22800000E+00
  4.41500000E-01  4.01000000E-01  9.00000000E-02  2.80000000E-02  9.51900000E-01
  3.27000000E-01  1.05400000E-01  1.34700000E+00  4.36600000E-01  1.88300000E-01
  2.13700000E+00  1.34700000E+00  4.36600000E-01  5.18000000E-02  3.00500000E+00
  1.22800000E+00  4.41500000E-01  4.01000000E-01  9.00000000E-02  2.80000000E-02
  9.51900000E-01  3.27000000E-01  1.05400000E-01  1.34700000E+00  4.36600000E-01
  1.88300000E-01  2.13700000E+00  1.34700000E+00  4.36600000E-01  5.18000000E-02
  3.00500000E+00  1.22800000E+00  4.41500000E-01  4.01000000E-01  9.00000000E-02
  2.80000000E-02  9.51900000E-01  3.27000000E-01  1.05400000E-01  1.34700000E+00
  4.36600000E-01  1.88300000E-01  2.13700000E+00  1.34700000E+00  4.36600000E-01
  5.18000000E-02  3.00500000E+00  1.22800000E+00  4.41500000E-01  4.01000000E-01
  9.00000000E-02  2.80000000E-02  9.51900000E-01  3.27000000E-01  1.05400000E-01
  5.90900000E+03  8.87500000E+02  2.04700000E+02  5.98400000E+01  2.00000000E+01
  7.19300000E+00  2.68600000E+00  7.19300000E+00  7.00000000E-01  2.13300000E-01
  2.67900000E+01  5.95600000E+00  1.70700000E+00  5.31400000E-01  1.65400000E-01
  5.90900000E+03  8.87500000E+02  2.04700000E+02  5.98400000E+01  2.00000000E+01
  7.19300000E+00  2.68600000E+00  7.19300000E+00  7.00000000E-01  2.13300000E-01
  2.67900000E+01  5.95600000E+00  1.70700000E+00  5.31400000E-01  1.65400000E-01
  4.23300000E+03  6.34900000E+02  1.46100000E+02  4.25000000E+01  1.41900000E+01
  5.14800000E+00  1.96700000E+00  5.14800000E+00  4.96200000E-01  1.53300000E-01
  1.81600000E+01  3.98600000E+00  1.14300000E+00  3.59400000E-01  1.14600000E-01
  1.92406000E+01  2.89920000E+00  6.53400000E-01  1.77600000E-01  1.92406000E+01
  2.89920000E+00  6.53400000E-01  1.77600000E-01  1.92406000E+01  2.89920000E+00
  6.53400000E-01  1.77600000E-01  4.23300000E+03  6.34900000E+02  1.46100000E+02
  4.25000000E+01  1.41900000E+01  5.14800000E+00  1.96700000E+00  5.14800000E+00
  4.96200000E-01  1.53300000E-01  1.81600000E+01  3.98600000E+00  1.14300000E+00
  3.59400000E-01  1.14600000E-01  1.92406000E+01  2.89920000E+00  6.53400000E-01
  1.77600000E-01  1.92406000E+01  2.89920000E+00  6.53400000E-01  1.77600000E-01
  1.92406000E+01  2.89920000E+00  6.53400000E-01  1.77600000E-01  4.23300000E+03
  6.34900000E+02  1.46100000E+02  4.25000000E+01  1.41900000E+01  5.14800000E+00
  1.96700000E+00  5.14800000E+00  4.96200000E-01  1.53300000E-01  1.81600000E+01
  3.98600000E+00  1.14300000E+00  3.59400000E-01  1.14600000E-01  1.92406000E+01
  2.89920000E+00  6.53400000E-01  1.77600000E-01  1.92406000E+01  2.89920000E+00
  6.53400000E-01  1.77600000E-01  1.92406000E+01  2.89920000E+00  6.53400000E-01
  1.77600000E-01  4.23300000E+03  6.34900000E+02  1.46100000E+02  4.25000000E+01
  1.41900000E+01  5.14800000E+00  1.96700000E+00  5.14800000E+00  4.96200000E-01
  1.53300000E-01  1.81600000E+01  3.98600000E+00  1.14300000E+00  3.59400000E-01
  1.14600000E-01  1.92406000E+01  2.89920000E+00  6.53400000E-01  1.77600000E-01
  1.92406000E+01  2.89920000E+00  6.53400000E-01  1.77600000E-01  1.92406000E+01
  2.89920000E+00  6.53400000E-01  1.77600000E-01  4.23300000E+03  6.34900000E+02
  1.46100000E+02  4.25000000E+01  1.41900000E+01  5.14800000E+00  1.96700000E+00
  5.14800000E+00  4.96200000E-01  1.53300000E-01  1.81600000E+01  3.98600000E+00
  1.14300000E+00  3.59400000E-01  1.14600000E-01  1.92406000E+01  2.89920000E+00
  6.53400000E-01  1.77600000E-01  1.92406000E+01  2.89920000E+00  6.53400000E-01
  1.77600000E-01  1.92406000E+01  2.89920000E+00  6.53400000E-01  1.77600000E-01
  4.23300000E+03  6.34900000E+02  1.46100000E+02  4.25000000E+01  1.41900000E+01
  5.14800000E+00  1.96700000E+00  5.14800000E+00  4.96200000E-01  1.53300000E-01
  1.81600000E+01  3.98600000E+00  1.14300000E+00  3.59400000E-01  1.14600000E-01
  1.92406000E+01  2.89920000E+00  6.53400000E-01  1.77600000E-01  1.92406000E+01
  2.89920000E+00  6.53400000E-01  1.77600000E-01  1.92406000E+01  2.89920000E+00
  6.53400000E-01  1.77600000E-01  4.23300000E+03  6.34900000E+02  1.46100000E+02
  4.25000000E+01  1.41900000E+01  5.14800000E+00  1.96700000E+00  5.14800000E+00
  4.96200000E-01  1.53300000E-01  1.81600000E+01  3.98600000E+00  1.14300000E+00
  3.59400000E-01  1.14600000E-01  1.92406000E+01  2.89920000E+00  6.53400000E-01
  1.77600000E-01  1.92406000E+01  2.89920000E+00  6.53400000E-01  1.77600000E-01
  1.92406000E+01  2.89920000E+00  6.53400000E-01  1.77600000E-01  4.23300000E+03
  6.34900000E+02  1.46100000E+02  4.25000000E+01  1.41900000E+01  5.14800000E+00
  1.96700000E+00  5.14800000E+00  4.96200000E-01  1.53300000E-01  1.81600000E+01
  3.98600000E+00  1.14300000E+00  3.59400000E-01  1.14600000E-01  1.92406000E+01
  2.89920000E+00  6.53400000E-01  1.77600000E-01  1.92406000E+01  2.89920000E+00
  6.53400000E-01  1.77600000E-01  1.92406000E+01  2.89920000E+00  6.53400000E-01
  1.77600000E-01  4.23300000E+03  6.34900000E+02  1.46100000E+02  4.25000000E+01
  1.41900000E+01  5.14800000E+00  1.96700000E+00  5.14800000E+00  4.96200000E-01
  1.53300000E-01  1.81600000E+01  3.98600000E+00  1.14300000E+00  3.59400000E-01
  1.14600000E-01  1.92406000E+01  2.89920000E+00  6.53400000E-01  1.77600000E-01
  1.92406000E+01  2.89920000E+00  6.53400000E-01  1.77600000E-01  1.92406000E+01
  2.89920000E+00  6.53400000E-01  1.77600000E-01  4.23300000E+03  6.34900000E+02
  1.46100000E+02  4.25000000E+01  1.41900000E+01  5.14800000E+00  1.96700000E+00
  5.14800000E+00  4.96200000E-01  1.53300000E-01  1.81600000E+01  3.98600000E+00
  1.14300000E+00  3.59400000E-01  1.14600000E-01  1.92406000E+01  2.89920000E+00
  6.53400000E-01  1.77600000E-01  1.92406000E+01  2.89920000E+00  6.53400000E-01
  1.77600000E-01  1.92406000E+01  2.89920000E+00  6.53400000E-01  1.77600000E-01
  4.23300000E+03  6.34900000E+02  1.46100000E+02  4.25000000E+01  1.41900000E+01
  5.14800000E+00  1.96700000E+00  5.14800000E+00  4.96200000E-01  1.53300000E-01
  1.81600000E+01  3.98600000E+00  1.14300000E+00  3.59400000E-01  1.14600000E-01
  1.92406000E+01  2.89920000E+00  6.53400000E-01  1.77600000E-01  1.92406000E+01
  2.89920000E+00  6.53400000E-01  1.77600000E-01  1.92406000E+01  2.89920000E+00
  6.53400000E-01  1.77600000E-01  4.23300000E+03  6.34900000E+02  1.46100000E+02
  4.25000000E+01  1.41900000E+01  5.14800000E+00  1.96700000E+00  5.14800000E+00
  4.96200000E-01  1.53300000E-01  1.81600000E+01  3.98600000E+00  1.14300000E+00
  3.59400000E-01  1.14600000E-01  1.92406000E+01  2.89920000E+00  6.53400000E-01
  1.77600000E-01  1.92406000E+01  2.89920000E+00  6.53400000E-01  1.77600000E-01
  1.92406000E+01  2.89920000E+00  6.53400000E-01  1.77600000E-01  4.23300000E+03
  6.34900000E+02  1.46100000E+02  4.25000000E+01  1.41900000E+01  5.14800000E+00
  1.96700000E+00  5.14800000E+00  4.96200000E-01  1.53300000E-01  1.81600000E+01
  3.98600000E+00  1.14300000E+00  3.59400000E-01  1.14600000E-01  1.92406000E+01
  2.89920000E+00  6.53400000E-01  1.77600000E-01  1.92406000E+01  2.89920000E+00
  6.53400000E-01  1.77600000E-01  1.92406000E+01  2.89920000E+00  6.53400000E-01
  1.77600000E-01  4.23300000E+03  6.34900000E+02  1.46100000E+02  4.25000000E+01
  1.41900000E+01  5.14800000E+00  1.96700000E+00  5.14800000E+00  4.96200000E-01
  1.53300000E-01  1.81600000E+01  3.98600000E+00  1.14300000E+00  3.59400000E-01
  1.14600000E-01  1.92406000E+01  2.89920000E+00  6.53400000E-01  1.77600000E-01
  1.92406000E+01  2.89920000E+00  6.53400000E-01  1.77600000E-01  1.92406000E+01
  2.89920000E+00  6.53400000E-01  1.77600000E-01  4.23300000E+03  6.34900000E+02
  1.46100000E+02  4.25000000E+01  1.41900000E+01  5.14800000E+00  1.96700000E+00
  5.14800000E+00  4.96200000E-01  1.53300000E-01  1.81600000E+01  3.98600000E+00
  1.14300000E+00  3.59400000E-01  1.14600000E-01  1.92406000E+01  2.89920000E+00
  6.53400000E-01  1.77600000E-01  1.92406000E+01  2.89920000E+00  6.53400000E-01
  1.77600000E-01  1.92406000E+01  2.89920000E+00  6.53400000E-01  1.77600000E-01
  4.23300000E+03  6.34900000E+02  1.46100000E+02  4.25000000E+01  1.41900000E+01
  5.14800000E+00  1.96700000E+00  5.14800000E+00  4.96200000E-01  1.53300000E-01
  1.81600000E+01  3.98600000E+00  1.14300000E+00  3.59400000E-01  1.14600000E-01
  1.92406000E+01  2.89920000E+00  6.53400000E-01  1.77600000E-01  1.92406000E+01
  2.89920000E+00  6.53400000E-01  1.77600000E-01  1.92406000E+01  2.89920000E+00
  6.53400000E-01  1.77600000E-01
Contraction coefficients                   R   N=        1132
  1.18999955E-03  9.09899654E-03  4.41449832E-02  1.50463943E-01  3.56740864E-01
  4.46532830E-01  1.45602945E-01 -1.60405033E-01  1.05821522E+00  1.00000000E+00
  1.82539982E-02  1.16460989E-01  3.90177962E-01  6.37101939E-01  1.00000000E+00
  1.18999955E-03  9.09899654E-03  4.41449832E-02  1.50463943E-01  3.56740864E-01
  4.46532830E-01  1.45602945E-01 -1.60405033E-01  1.05821522E+00  1.00000000E+00
  1.82539982E-02  1.16460989E-01  3.90177962E-01  6.37101939E-01  1.00000000E+00
  1.17600033E-03  8.96800252E-03  4.28680121E-02  1.43930040E-01  3.55630100E-01
  4.61248130E-01  1.40206039E-01 -1.54153074E-01  1.05691451E+00  1.00000000E+00
  1.95800005E-02  1.24200003E-01  3.94714010E-01  6.27376016E-01  1.00000000E+00
  1.17600033E-03  8.96800252E-03  4.28680121E-02  1.43930040E-01  3.55630100E-01
  4.61248130E-01  1.40206039E-01 -1.54153074E-01  1.05691451E+00  1.00000000E+00
  1.95800005E-02  1.24200003E-01  3.94714010E-01  6.27376016E-01  1.00000000E+00
  1.17600033E-03  8.96800252E-03  4.28680121E-02  1.43930040E-01  3.55630100E-01
  4.61248130E-01  1.40206039E-01 -1.54153074E-01  1.05691451E+00  1.00000000E+00
  1.95800005E-02  1.24200003E-01  3.94714010E-01  6.27376016E-01  1.00000000E+00
  1.17600033E-03  8.96800252E-03  4.28680121E-02  1.43930040E-01  3.55630100E-01
  4.61248130E-01  1.40206039E-01 -1.54153074E-01  1.05691451E+00  1.00000000E+00
  1.95800005E-02  1.24200003E-01  3.94714010E-01  6.27376016E-01  1.00000000E+00
  1.17600033E-03  8.96800252E-03  4.28680121E-02  1.43930040E-01  3.55630100E-01
  4.61248130E-01  1.40206039E-01 -1.54153074E-01  1.05691451E+00  1.00000000E+00
  1.95800005E-02  1.24200003E-01  3.94714010E-01  6.27376016E-01  1.00000000E+00
  1.17600033E-03  8.96800252E-03  4.28680121E-02  1.43930040E-01  3.55630100E-01
  4.61248130E-01  1.40206039E-01 -1.54153074E-01  1.05691451E+00  1.00000000E+00
  1.95800005E-02  1.24200003E-01  3.94714010E-01  6.27376016E-01  1.00000000E+00
  1.17600033E-03  8.96800252E-03  4.28680121E-02  1.43930040E-01  3.55630100E-01
  4.61248130E-01  1.40206039E-01 -1.54153074E-01  1.05691451E+00  1.00000000E+00
  1.95800005E-02  1.24200003E-01  3.94714010E-01  6.27376016E-01  1.00000000E+00
  1.17600033E-03  8.96800252E-03  4.28680121E-02  1.43930040E-01  3.55630100E-01
  4.61248130E-01  1.40206039E-01 -1.54153074E-01  1.05691451E+00  1.00000000E+00
  1.95800005E-02  1.24200003E-01  3.94714010E-01  6.27376016E-01  1.00000000E+00
  1.17600033E-03  8.96800252E-03  4.28680121E-02  1.43930040E-01  3.55630100E-01
  4.61248130E-01  1.40206039E-01 -1.54153074E-01  1.05691451E+00  1.00000000E+00
  1.95800005E-02  1.24200003E-01  3.94714010E-01  6.27376016E-01  1.00000000E+00
  1.17600033E-03  8.96800252E-03  4.28680121E-02  1.43930040E-01  3.55630100E-01
  4.61248130E-01  1.40206039E-01 -1.54153074E-01  1.05691451E+00  1.00000000E+00
  1.95800005E-02  1.24200003E-01  3.94714010E-01  6.27376016E-01  1.00000000E+00
  1.17600033E-03  8.96800252E-03  4.28680121E-02  1.43930040E-01  3.55630100E-01
  4.61248130E-01  1.40206039E-01 -1.54153074E-01  1.05691451E+00  1.00000000E+00
  1.95800005E-02  1.24200003E-01  3.94714010E-01  6.27376016E-01  1.00000000E+00
  1.17600033E-03  8.96800252E-03  4.28680121E-02  1.43930040E-01  3.55630100E-01
  4.61248130E-01  1.40206039E-01 -1.54153074E-01  1.05691451E+00  1.00000000E+00
  1.95800005E-02  1.24200003E-01  3.94714010E-01  6.27376016E-01  1.00000000E+00
  1.17600033E-03  8.96800252E-03  4.28680121E-02  1.43930040E-01  3.55630100E-01
  4.61248130E-01  1.40206039E-01 -1.54153074E-01  1.05691451E+00  1.00000000E+00
  1.95800005E-02  1.24200003E-01  3.94714010E-01  6.27376016E-01  1.00000000E+00
  1.17600033E-03  8.96800252E-03  4.28680121E-02  1.43930040E-01  3.55630100E-01
  4.61248130E-01  1.40206039E-01 -1.54153074E-01  1.05691451E+00  1.00000000E+00
  1.95800005E-02  1.24200003E-01  3.94714010E-01  6.27376016E-01  1.00000000E+00
  1.17600033E-03  8.96800252E-03  4.28680121E-02  1.43930040E-01  3.55630100E-01
  4.61248130E-01  1.40206039E-01 -1.54153074E-01  1.05691451E+00  1.00000000E+00
  1.95800005E-02  1.24200003E-01  3.94714010E-01  6.27376016E-01  1.00000000E+00
  1.17600033E-03  8.96800252E-03  4.28680121E-02  1.43930040E-01  3.55630100E-01
  4.61248130E-01  1.40206039E-01 -1.54153074E-01  1.05691451E+00  1.00000000E+00
  1.95800005E-02  1.24200003E-01  3.94714010E-01  6.27376016E-01  1.00000000E+00
  1.17600033E-03  8.96800252E-03  4.28680121E-02  1.43930040E-01  3.55630100E-01
  4.61248130E-01  1.40206039E-01 -1.54153074E-01  1.05691451E+00  1.00000000E+00
  1.95800005E-02  1.24200003E-01  3.94714010E-01  6.27376016E-01  1.00000000E+00
  1.17600033E-03  8.96800252E-03  4.28680121E-02  1.43930040E-01  3.55630100E-01
  4.61248130E-01  1.40206039E-01 -1.54153074E-01  1.05691451E+00  1.00000000E+00
  1.95800005E-02  1.24200003E-01  3.94714010E-01  6.27376016E-01  1.00000000E+00
  1.17600033E-03  8.96800252E-03  4.28680121E-02  1.43930040E-01  3.55630100E-01
  4.61248130E-01  1.40206039E-01 -1.54153074E-01  1.05691451E+00  1.00000000E+00
  1.95800005E-02  1.24200003E-01  3.94714010E-01  6.27376016E-01  1.00000000E+00
  1.17600033E-03  8.96800252E-03  4.28680121E-02  1.43930040E-01  3.55630100E-01
  4.61248130E-01  1.40206039E-01 -1.54153074E-01  1.05691451E+00  1.00000000E+00
  1.95800005E-02  1.24200003E-01  3.94714010E-01  6.27376016E-01  1.00000000E+00
  1.17600033E-03  8.96800252E-03  4.28680121E-02  1.43930040E-01  3.55630100E-01
  4.61248130E-01  1.40206039E-01 -1.54153074E-01  1.05691451E+00  1.00000000E+00
  1.95800005E-02  1.24200003E-01  3.94714010E-01  6.27376016E-01  1.00000000E+00
  1.17600033E-03  8.96800252E-03  4.28680121E-02  1.43930040E-01  3.55630100E-01
  4.61248130E-01  1.40206039E-01 -1.54153074E-01  1.05691451E+00  1.00000000E+00
  1.95800005E-02  1.24200003E-01  3.94714010E-01  6.27376016E-01  1.00000000E+00
  1.17600033E-03  8.96800252E-03  4.28680121E-02  1.43930040E-01  3.55630100E-01
  4.61248130E-01  1.40206039E-01 -1.54153074E-01  1.05691451E+00  1.00000000E+00
  1.95800005E-02  1.24200003E-01  3.94714010E-01  6.27376016E-01  1.00000000E+00
  1.17600033E-03  8.96800252E-03  4.28680121E-02  1.43930040E-01  3.55630100E-01
  4.61248130E-01  1.40206039E-01 -1.54153074E-01  1.05691451E+00  1.00000000E+00
  1.95800005E-02  1.24200003E-01  3.94714010E-01  6.27376016E-01  1.00000000E+00
  1.17600033E-03  8.96800252E-03  4.28680121E-02  1.43930040E-01  3.55630100E-01
  4.61248130E-01  1.40206039E-01 -1.54153074E-01  1.05691451E+00  1.00000000E+00
  1.95800005E-02  1.24200003E-01  3.94714010E-01  6.27376016E-01  1.00000000E+00
  1.17600033E-03  8.96800252E-03  4.28680121E-02  1.43930040E-01  3.55630100E-01
  4.61248130E-01  1.40206039E-01 -1.54153074E-01  1.05691451E+00  1.00000000E+00
  1.95800005E-02  1.24200003E-01  3.94714010E-01  6.27376016E-01  1.00000000E+00
  1.17600033E-03  8.96800252E-03  4.28680121E-02  1.43930040E-01  3.55630100E-01
  4.61248130E-01  1.40206039E-01 -1.54153074E-01  1.05691451E+00  1.00000000E+00
  1.95800005E-02  1.24200003E-01  3.94714010E-01  6.27376016E-01  1.00000000E+00
  1.17600033E-03  8.96800252E-03  4.28680121E-02  1.43930040E-01  3.55630100E-01
  4.61248130E-01  1.40206039E-01 -1.54153074E-01  1.05691451E+00  1.00000000E+00
  1.95800005E-02  1.24200003E-01  3.94714010E-01  6.27376016E-01  1.00000000E+00
  1.17600033E-03  8.96800252E-03  4.28680121E-02  1.43930040E-01  3.55630100E-01
  4.61248130E-01  1.40206039E-01 -1.54153074E-01  1.05691451E+00  1.00000000E+00
  1.95800005E-02  1.24200003E-01  3.94714010E-01  6.27376016E-01  1.00000000E+00
  1.17600033E-03  8.96800252E-03  4.28680121E-02  1.43930040E-01  3.55630100E-01
  4.61248130E-01  1.40206039E-01 -1.54153074E-01  1.05691451E+00  1.00000000E+00
  1.95800005E-02  1.24200003E-01  3.94714010E-01  6.27376016E-01  1.00000000E+00
  1.17600033E-03  8.96800252E-03  4.28680121E-02  1.43930040E-01  3.55630100E-01
  4.61248130E-01  1.40206039E-01 -1.54153074E-01  1.05691451E+00  1.00000000E+00
  1.95800005E-02  1.24200003E-01  3.94714010E-01  6.27376016E-01  1.00000000E+00
  1.17600033E-03  8.96800252E-03  4.28680121E-02  1.43930040E-01  3.55630100E-01
  4.61248130E-01  1.40206039E-01 -1.54153074E-01  1.05691451E+00  1.00000000E+00
  1.95800005E-02  1.24200003E-01  3.94714010E-01  6.27376016E-01  1.00000000E+00
 -2.38270819E-01 -8.73267970E-01  1.69961158E+00 -1.39161500E+00  1.75102600E+00
  4.69464700E-01  1.00000000E+00 -2.40556312E-01  7.36409238E-01  4.88148725E-01
 -1.49749946E-01  1.07074633E+00  1.00000000E+00  4.98526499E-01  6.11110999E-01
  1.00000000E+00 -2.38270819E-01 -8.73267970E-01  1.69961158E+00 -1.39161500E+00
  1.75102600E+00  4.69464700E-01  1.00000000E+00 -2.40556312E-01  7.36409238E-01
  4.88148725E-01 -1.49749946E-01  1.07074633E+00  1.00000000E+00  4.98526499E-01
  6.11110999E-01  1.00000000E+00 -2.38270819E-01 -8.73267970E-01  1.69961158E+00
 -1.39161500E+00  1.75102600E+00  4.69464700E-01  1.00000000E+00 -2.40556312E-01
  7.36409238E-01  4.88148725E-01 -1.49749946E-01  1.07074633E+00  1.00000000E+00
  4.98526499E-01  6.11110999E-01  1.00000000E+00 -2.38270819E-01 -8.73267970E-01
  1.69961158E+00 -1.39161500E+00  1.75102600E+00  4.69464700E-01  1.00000000E+00
 -2.40556312E-01  7.36409238E-01  4.88148725E-01 -1.49749946E-01  1.07074633E+00
  1.00000000E+00  4.98526499E-01  6.11110999E-01  1.00000000E+00 -2.38270819E-01
 -8.73267970E-01  1.69961158E+00 -1.39161500E+00  1.75102600E+00  4.69464700E-01
  1.00000000E+00 -2.40556312E-01  7.36409238E-01  4.88148725E-01 -1.49749946E-01
  1.07074633E+00  1.00000000E+00  4.98526499E-01  6.11110999E-01  1.00000000E+00
 -2.38270819E-01 -8.73267970E-01  1.69961158E+00 -1.39161500E+00  1.75102600E+00
  4.69464700E-01  1.00000000E+00 -2.40556312E-01  7.36409238E-01  4.88148725E-01
 -1.49749946E-01  1.07074633E+00  1.00000000E+00  4.98526499E-01  6.11110999E-01
  1.00000000E+00 -2.38270819E-01 -8.73267970E-01  1.69961158E+00 -1.39161500E+00
  1.75102600E+00  4.69464700E-01  1.00000000E+00 -2.40556312E-01  7.36409238E-01
  4.88148725E-01 -1.49749946E-01  1.07074633E+00  1.00000000E+00  4.98526499E-01
  6.11110999E-01  1.00000000E+00 -2.38270819E-01 -8.73267970E-01  1.69961158E+00
 -1.39161500E+00  1.75102600E+00  4.69464700E-01  1.00000000E+00 -2.40556312E-01
  7.36409238E-01  4.88148725E-01 -1.49749946E-01  1.07074633E+00  1.00000000E+00
  4.98526499E-01  6.11110999E-01  1.00000000E+00 -2.38270819E-01 -8.73267970E-01
  1.69961158E+00 -1.39161500E+00  1.75102600E+00  4.69464700E-01  1.00000000E+00
 -2.40556312E-01  7.36409238E-01  4.88148725E-01 -1.49749946E-01  1.07074633E+00
  1.00000000E+00  4.98526499E-01  6.11110999E-01  1.00000000E+00 -2.38270819E-01
 -8.73267970E-01  1.69961158E+00 -1.39161500E+00  1.75102600E+00  4.69464700E-01
  1.00000000E+00 -2.40556312E-01  7.36409238E-01  4.88148725E-01 -1.49749946E-01
  1.07074633E+00  1.00000000E+00  4.98526499E-01  6.11110999E-01  1.00000000E+00
  1.18999955E-03  9.09899654E-03  4.41449832E-02  1.50463943E-01  3.56740864E-01
  4.46532830E-01  1.45602945E-01 -1.60405033E-01  1.05821522E+00  1.00000000E+00
  1.82539982E-02  1.16460989E-01  3.90177962E-01  6.37101939E-01  1.00000000E+00
  1.18999955E-03  9.09899654E-03  4.41449832E-02  1.50463943E-01  3.56740864E-01
  4.46532830E-01  1.45602945E-01 -1.60405033E-01  1.05821522E+00  1.00000000E+00
  1.82539982E-02  1.16460989E-01  3.90177962E-01  6.37101939E-01  1.00000000E+00
  1.21999969E-03  9.34199761E-03  4.54519884E-02  1.54656960E-01  3.58865908E-01
  4.38631888E-01  1.45917963E-01 -1.68366956E-01  1.06009072E+00  1.00000000E+00
  1.85389998E-02  1.15435999E-01  3.86187996E-01  6.40113993E-01  1.00000000E+00
  3.28280770E-02  2.31208542E-01  8.17239916E-01  1.00000000E+00  3.28280770E-02
  2.31208542E-01  8.17239916E-01  1.00000000E+00  3.28280770E-02  2.31208542E-01
  8.17239916E-01  1.00000000E+00  1.21999969E-03  9.34199761E-03  4.54519884E-02
  1.54656960E-01  3.58865908E-01  4.38631888E-01  1.45917963E-01 -1.68366956E-01
  1.06009072E+00  1.00000000E+00  1.85389998E-02  1.15435999E-01  3.86187996E-01
  6.40113993E-01  1.00000000E+00  3.28280770E-02  2.31208542E-01  8.17239916E-01
  1.00000000E+00  3.28280770E-02  2.31208542E-01  8.17239916E-01  1.00000000E+00
  3.28280770E-02  2.31208542E-01  8.17239916E-01  1.00000000E+00  1.21999969E-03
  9.34199761E-03  4.54519884E-02  1.54656960E-01  3.58865908E-01  4.38631888E-01
  1.45917963E-01 -1.68366956E-01  1.06009072E+00  1.00000000E+00  1.85389998E-02
  1.15435999E-01  3.86187996E-01  6.40113993E-01  1.00000000E+00  3.28280770E-02
  2.31208542E-01  8.17239916E-01  1.00000000E+00  3.28280770E-02  2.31208542E-01
  8.17239916E-01  1.00000000E+00  3.28280770E-02  2.31208542E-01  8.17239916E-01
  1.00000000E+00  1.21999969E-03  9.34199761E-03  4.54519884E-02  1.54656960E-01
  3.58865908E-01  4.38631888E-01  1.45917963E-01 -1.68366956E-01  1.06009072E+00
  1.00000000E+00  1.85389998E-02  1.15435999E-01  3.86187996E-01  6.40113993E-01
  1.00000000E+00  3.28280770E-02  2.31208542E-01  8.17239916E-01  1.00000000E+00
  3.28280770E-02  2.31208542E-01  8.17239916E-01  1.00000000E+00  3.28280770E-02
  2.31208542E-01  8.17239916E-01  1.00000000E+00  1.21999969E-03  9.34199761E-03
  4.54519884E-02  1.54656960E-01  3.58865908E-01  4.38631888E-01  1.45917963E-01
 -1.68366956E-01  1.06009072E+00  1.00000000E+00  1.85389998E-02  1.15435999E-01
  3.86187996E-01  6.40113993E-01  1.00000000E+00  3.28280770E-02  2.31208542E-01
  8.17239916E-01  1.00000000E+00  3.28280770E-02  2.31208542E-01  8.17239916E-01
  1.00000000E+00  3.28280770E-02  2.31208542E-01  8.17239916E-01  1.00000000E+00
  1.21999969E-03  9.34199761E-03  4.54519884E-02  1.54656960E-01  3.58865908E-01
  4.38631888E-01  1.45917963E-01 -1.68366956E-01  1.06009072E+00  1.00000000E+00
  1.85389998E-02  1.15435999E-01  3.86187996E-01  6.40113993E-01  1.00000000E+00
  3.28280770E-02  2.31208542E-01  8.17239916E-01  1.00000000E+00  3.28280770E-02
  2.31208542E-01  8.17239916E-01  1.00000000E+00  3.28280770E-02  2.31208542E-01
  8.17239916E-01  1.00000000E+00  1.21999969E-03  9.34199761E-03  4.54519884E-02
  1.54656960E-01  3.58865908E-01  4.38631888E-01  1.45917963E-01 -1.68366956E-01
  1.06009072E+00  1.00000000E+00  1.85389998E-02  1.15435999E-01  3.86187996E-01
  6.40113993E-01  1.00000000E+00  3.28280770E-02  2.31208542E-01  8.17239916E-01
  1.00000000E+00  3.28280770E-02  2.31208542E-01  8.17239916E-01  1.00000000E+00
  3.28280770E-02  2.31208542E-01  8.17239916E-01  1.00000000E+00  1.21999969E-03
  9.34199761E-03  4.54519884E-02  1.54656960E-01  3.58865908E-01  4.38631888E-01
  1.45917963E-01 -1.68366956E-01  1.06009072E+00  1.00000000E+00  1.85389998E-02
  1.15435999E-01  3.86187996E-01  6.40113993E-01  1.00000000E+00  3.28280770E-02
  2.31208542E-01  8.17239916E-01  1.00000000E+00  3.28280770E-02  2.31208542E-01
  8.17239916E-01  1.00000000E+00  3.28280770E-02  2.31208542E-01  8.17239916E-01
  1.00000000E+00  1.21999969E-03  9.34199761E-03  4.54519884E-02  1.54656960E-01
  3.58865908E-01  4.38631888E-01  1.45917963E-01 -1.68366956E-01  1.06009072E+00
  1.00000000E+00  1.85389998E-02  1.15435999E-01  3.86187996E-01  6.40113993E-01
  1.00000000E+00  3.28280770E-02  2.31208542E-01  8.17239916E-01  1.00000000E+00
  3.28280770E-02  2.31208542E-01  8.17239916E-01  1.00000000E+00  3.28280770E-02
  2.31208542E-01  8.17239916E-01  1.00000000E+00  1.21999969E-03  9.34199761E-03
  4.54519884E-02  1.54656960E-01  3.58865908E-01  4.38631888E-01  1.45917963E-01
 -1.68366956E-01  1.06009072E+00  1.00000000E+00  1.85389998E-02  1.15435999E-01
  3.86187996E-01  6.40113993E-01  1.00000000E+00  3.28280770E-02  2.31208542E-01
  8.17239916E-01  1.00000000E+00  3.28280770E-02  2.31208542E-01  8.17239916E-01
  1.00000000E+00  3.28280770E-02  2.31208542E-01  8.17239916E-01  1.00000000E+00
  1.21999969E-03  9.34199761E-03  4.54519884E-02  1.54656960E-01  3.58865908E-01
  4.38631888E-01  1.45917963E-01 -1.68366956E-01  1.06009072E+00  1.00000000E+00
  1.85389998E-02  1.15435999E-01  3.86187996E-01  6.40113993E-01  1.00000000E+00
  3.28280770E-02  2.31208542E-01  8.17239916E-01  1.00000000E+00  3.28280770E-02
  2.31208542E-01  8.17239916E-01  1.00000000E+00  3.28280770E-02  2.31208542E-01
  8.17239916E-01  1.00000000E+00  1.21999969E-03  9.34199761E-03  4.54519884E-02
  1.54656960E-01  3.58865908E-01  4.38631888E-01  1.45917963E-01 -1.68366956E-01
  1.06009072E+00  1.00000000E+00  1.85389998E-02  1.15435999E-01  3.86187996E-01
  6.40113993E-01  1.00000000E+00  3.28280770E-02  2.31208542E-01  8.17239916E-01
  1.00000000E+00  3.28280770E-02  2.31208542E-01  8.17239916E-01  1.00000000E+00
  3.28280770E-02  2.31208542E-01  8.17239916E-01  1.00000000E+00  1.21999969E-03
  9.34199761E-03  4.54519884E-02  1.54656960E-01  3.58865908E-01  4.38631888E-01
  1.45917963E-01 -1.68366956E-01  1.06009072E+00  1.00000000E+00  1.85389998E-02
  1.15435999E-01  3.86187996E-01  6.40113993E-01  1.00000000E+00  3.28280770E-02
  2.31208542E-01  8.17239916E-01  1.00000000E+00  3.28280770E-02  2.31208542E-01
  8.17239916E-01  1.00000000E+00  3.28280770E-02  2.31208542E-01  8.17239916E-01
  1.00000000E+00  1.21999969E-03  9.34199761E-03  4.54519884E-02  1.54656960E-01
  3.58865908E-01  4.38631888E-01  1.45917963E-01 -1.68366956E-01  1.06009072E+00
  1.00000000E+00  1.85389998E-02  1.15435999E-01  3.86187996E-01  6.40113993E-01
  1.00000000E+00  3.28280770E-02  2.31208542E-01  8.17239916E-01  1.00000000E+00
  3.28280770E-02  2.31208542E-01  8.17239916E-01  1.00000000E+00  3.28280770E-02
  2.31208542E-01  8.17239916E-01  1.00000000E+00  1.21999969E-03  9.34199761E-03
  4.54519884E-02  1.54656960E-01  3.58865908E-01  4.38631888E-01  1.45917963E-01
 -1.68366956E-01  1.06009072E+00  1.00000000E+00  1.85389998E-02  1.15435999E-01
  3.86187996E-01  6.40113993E-01  1.00000000E+00  3.28280770E-02  2.31208542E-01
  8.17239916E-01  1.00000000E+00  3.28280770E-02  2.31208542E-01  8.17239916E-01
  1.00000000E+00  3.28280770E-02  2.31208542E-01  8.17239916E-01  1.00000000E+00
  1.21999969E-03  9.34199761E-03  4.54519884E-02  1.54656960E-01  3.58865908E-01
  4.38631888E-01  1.45917963E-01 -1.68366956E-01  1.06009072E+00  1.00000000E+00
  1.85389998E-02  1.15435999E-01  3.86187996E-01  6.40113993E-01  1.00000000E+00
  3.28280770E-02  2.31208542E-01  8.17239916E-01  1.00000000E+00  3.28280770E-02
  2.31208542E-01  8.17239916E-01  1.00000000E+00  3.28280770E-02  2.31208542E-01
  8.17239916E-01  1.00000000E+00
Coordinates of each shell                  R   N=        1308
 -1.33132468E+01 -7.99653244E+00 -2.66188800E+00 -1.33132468E+01 -7.99653244E+00
 -2.66188800E+00 -1.33132468E+01 -7.99653244E+00 -2.66188800E+00 -1.33132468E+01
 -7.99653244E+00 -2.66188800E+00 -1.33132468E+01 -7.99653244E+00 -2.66188800E+00
  7.71112605E+00  9.44583258E+00  6.73232702E+00  7.71112605E+00  9.44583258E+00
  6.73232702E+00  7.71112605E+00  9.44583258E+00  6.73232702E+00  7.71112605E+00
  9.44583258E+00  6.73232702E+00  7.71112605E+00  9.44583258E+00  6.73232702E+00
 -9.87624855E+00  2.59873278E+00  4.45883878E+00 -9.87624855E+00  2.59873278E+00
  4.45883878E+00 -9.87624855E+00  2.59873278E+00  4.45883878E+00 -9.87624855E+00
  2.59873278E+00  4.45883878E+00 -9.87624855E+00  2.59873278E+00  4.45883878E+00
  1.02468678E+01 -2.80147548E+00 -4.91870281E+00  1.02468678E+01 -2.80147548E+00
 -4.91870281E+00  1.02468678E+01 -2.80147548E+00 -4.91870281E+00  1.02468678E+01
 -2.80147548E+00 -4.91870281E+00  1.02468678E+01 -2.80147548E+00 -4.91870281E+00
 -4.90049177E+00  6.94404559E-01  5.89477266E+00 -4.90049177E+00  6.94404559E-01
  5.89477266E+00 -4.90049177E+00  6.94404559E-01  5.89477266E+00 -4.90049177E+00
  6.94404559E-01  5.89477266E+00 -4.90049177E+00  6.94404559E-01  5.89477266E+00
  5.27211504E+00 -8.91545481E-01 -6.34969251E+00  5.27211504E+00 -8.91545481E-01
 -6.34969251E+00  5.27211504E+00 -8.91545481E-01 -6.34969251E+00  5.27211504E+00
 -8.91545481E-01 -6.34969251E+00  5.27211504E+00 -8.91545481E-01 -6.34969251E+00
 -7.25694159E+00 -1.70584433E+00  2.21694138E+00 -7.25694159E+00 -1.70584433E+00
  2.21694138E+00 -7.25694159E+00 -1.70584433E+00  2.21694138E+00 -7.25694159E+00
 -1.70584433E+00  2.21694138E+00 -7.25694159E+00 -1.70584433E+00  2.21694138E+00
  7.63326279E+00  1.50641914E+00 -2.67278635E+00  7.63326279E+00  1.50641914E+00
 -2.67278635E+00  7.63326279E+00  1.50641914E+00 -2.67278635E+00  7.63326279E+00
  1.50641914E+00 -2.67278635E+00  7.63326279E+00  1.50641914E+00 -2.67278635E+00
 -7.37553160E+00  2.50223883E+00 -4.54997385E-01 -7.37553160E+00  2.50223883E+00
 -4.54997385E-01 -7.37553160E+00  2.50223883E+00 -4.54997385E-01 -7.37553160E+00
  2.50223883E+00 -4.54997385E-01 -7.37553160E+00  2.50223883E+00 -4.54997385E-01
  7.74674586E+00 -2.70658313E+00 -5.15914543E-03  7.74674586E+00 -2.70658313E+00
 -5.15914543E-03  7.74674586E+00 -2.70658313E+00 -5.15914543E-03  7.74674586E+00
 -2.70658313E+00 -5.15914543E-03  7.74674586E+00 -2.70658313E+00 -5.15914543E-03
 -5.01754774E+00  4.90176666E+00  3.22099588E+00 -5.01754774E+00  4.90176666E+00
  3.22099588E+00 -5.01754774E+00  4.90176666E+00  3.22099588E+00 -5.01754774E+00
  4.90176666E+00  3.22099588E+00 -5.01754774E+00  4.90176666E+00  3.22099588E+00
  5.38733357E+00 -5.10223470E+00 -3.68218880E+00  5.38733357E+00 -5.10223470E+00
 -3.68218880E+00  5.38733357E+00 -5.10223470E+00 -3.68218880E+00  5.38733357E+00
 -5.10223470E+00 -3.68218880E+00  5.38733357E+00 -5.10223470E+00 -3.68218880E+00
 -6.92583246E-01 -1.11595388E+00  8.40971687E+00 -6.92583246E-01 -1.11595388E+00
  8.40971687E+00 -6.92583246E-01 -1.11595388E+00  8.40971687E+00 -6.92583246E-01
 -1.11595388E+00  8.40971687E+00 -6.92583246E-01 -1.11595388E+00  8.40971687E+00
  1.06905623E+00  9.29709361E-01 -8.86410706E+00  1.06905623E+00  9.29709361E-01
 -8.86410706E+00  1.06905623E+00  9.29709361E-01 -8.86410706E+00  1.06905623E+00
  9.29709361E-01 -8.86410706E+00  1.06905623E+00  9.29709361E-01 -8.86410706E+00
 -2.82904577E+00 -3.46713947E+00  3.90694608E+00 -2.82904577E+00 -3.46713947E+00
  3.90694608E+00 -2.82904577E+00 -3.46713947E+00  3.90694608E+00 -2.82904577E+00
 -3.46713947E+00  3.90694608E+00 -2.82904577E+00 -3.46713947E+00  3.90694608E+00
  3.20466693E+00  3.27097520E+00 -4.35831510E+00  3.20466693E+00  3.27097520E+00
 -4.35831510E+00  3.20466693E+00  3.27097520E+00 -4.35831510E+00  3.20466693E+00
  3.27097520E+00 -4.35831510E+00  3.20466693E+00  3.27097520E+00 -4.35831510E+00
  1.74114116E+00 -1.23225985E+00  3.76238590E+00  1.74114116E+00 -1.23225985E+00
  3.76238590E+00  1.74114116E+00 -1.23225985E+00  3.76238590E+00  1.74114116E+00
 -1.23225985E+00  3.76238590E+00  1.74114116E+00 -1.23225985E+00  3.76238590E+00
 -1.36921261E+00  1.03434880E+00 -4.21902191E+00 -1.36921261E+00  1.03434880E+00
 -4.21902191E+00 -1.36921261E+00  1.03434880E+00 -4.21902191E+00 -1.36921261E+00
  1.03434880E+00 -4.21902191E+00 -1.36921261E+00  1.03434880E+00 -4.21902191E+00
 -5.90771358E-01  3.14442148E+00  4.91591103E+00 -5.90771358E-01  3.14442148E+00
  4.91591103E+00 -5.90771358E-01  3.14442148E+00  4.91591103E+00 -5.90771358E-01
  3.14442148E+00  4.91591103E+00 -5.90771358E-01  3.14442148E+00  4.91591103E+00
  9.60871370E-01 -3.33806458E+00 -5.37541416E+00  9.60871370E-01 -3.33806458E+00
 -5.37541416E+00  9.60871370E-01 -3.33806458E+00 -5.37541416E+00  9.60871370E-01
 -3.33806458E+00 -5.37541416E+00  9.60871370E-01 -3.33806458E+00 -5.37541416E+00
 -5.86685823E+00 -6.37552696E+00  3.45153441E-01 -5.86685823E+00 -6.37552696E+00
  3.45153441E-01 -5.86685823E+00 -6.37552696E+00  3.45153441E-01 -5.86685823E+00
 -6.37552696E+00  3.45153441E-01 -5.86685823E+00 -6.37552696E+00  3.45153441E-01
  6.23595366E+00  6.17440129E+00 -7.77861347E-01  6.23595366E+00  6.17440129E+00
 -7.77861347E-01  6.23595366E+00  6.17440129E+00 -7.77861347E-01  6.23595366E+00
  6.17440129E+00 -7.77861347E-01  6.23595366E+00  6.17440129E+00 -7.77861347E-01
 -5.31111906E+00 -1.66169676E+00 -2.44364697E+00 -5.31111906E+00 -1.66169676E+00
 -2.44364697E+00 -5.31111906E+00 -1.66169676E+00 -2.44364697E+00 -5.31111906E+00
 -1.66169676E+00 -2.44364697E+00 -5.31111906E+00 -1.66169676E+00 -2.44364697E+00
  5.68492965E+00  1.45490636E+00  1.98985620E+00  5.68492965E+00  1.45490636E+00
  1.98985620E+00  5.68492965E+00  1.45490636E+00  1.98985620E+00  5.68492965E+00
  1.45490636E+00  1.98985620E+00  5.68492965E+00  1.45490636E+00  1.98985620E+00
 -1.22359062E+00 -4.24771818E+00 -8.62911857E-01 -1.22359062E+00 -4.24771818E+00
 -8.62911857E-01 -1.22359062E+00 -4.24771818E+00 -8.62911857E-01 -1.22359062E+00
 -4.24771818E+00 -8.62911857E-01 -1.22359062E+00 -4.24771818E+00 -8.62911857E-01
  1.59547704E+00  4.04170917E+00  4.07167089E-01  1.59547704E+00  4.04170917E+00
  4.07167089E-01  1.59547704E+00  4.04170917E+00  4.07167089E-01  1.59547704E+00
  4.04170917E+00  4.07167089E-01  1.59547704E+00  4.04170917E+00  4.07167089E-01
 -3.07331305E+00  7.78043522E-01  1.28957747E+00 -3.07331305E+00  7.78043522E-01
  1.28957747E+00 -3.07331305E+00  7.78043522E-01  1.28957747E+00 -3.07331305E+00
  7.78043522E-01  1.28957747E+00 -3.07331305E+00  7.78043522E-01  1.28957747E+00
  3.44827202E+00 -9.76246985E-01 -1.74323199E+00  3.44827202E+00 -9.76246985E-01
 -1.74323199E+00  3.44827202E+00 -9.76246985E-01 -1.74323199E+00  3.44827202E+00
 -9.76246985E-01 -1.74323199E+00  3.44827202E+00 -9.76246985E-01 -1.74323199E+00
 -6.12021462E+00  2.84412642E+00 -5.50984847E+00 -6.12021462E+00  2.84412642E+00
 -5.50984847E+00 -6.12021462E+00  2.84412642E+00 -5.50984847E+00 -6.12021462E+00
  2.84412642E+00 -5.50984847E+00 -6.12021462E+00  2.84412642E+00 -5.50984847E+00
  6.48372991E+00 -3.07133944E+00  5.04314859E+00  6.48372991E+00 -3.07133944E+00
  5.04314859E+00  6.48372991E+00 -3.07133944E+00  5.04314859E+00  6.48372991E+00
 -3.07133944E+00  5.04314859E+00  6.48372991E+00 -3.07133944E+00  5.04314859E+00
 -3.05898630E+00  4.95030983E+00 -1.44577255E+00 -3.05898630E+00  4.95030983E+00
 -1.44577255E+00 -3.05898630E+00  4.95030983E+00 -1.44577255E+00 -3.05898630E+00
  4.95030983E+00 -1.44577255E+00 -3.05898630E+00  4.95030983E+00 -1.44577255E+00
  3.42606415E+00 -5.15432227E+00  9.82250077E-01  3.42606415E+00 -5.15432227E+00
  9.82250077E-01  3.42606415E+00 -5.15432227E+00  9.82250077E-01  3.42606415E+00
 -5.15432227E+00  9.82250077E-01  3.42606415E+00 -5.15432227E+00  9.82250077E-01
 -9.53469056E-01  8.10480529E+00  2.52760655E+00 -9.53469056E-01  8.10480529E+00
  2.52760655E+00 -9.53469056E-01  8.10480529E+00  2.52760655E+00 -9.53469056E-01
  8.10480529E+00  2.52760655E+00 -9.53469056E-01  8.10480529E+00  2.52760655E+00
  1.31409781E+00 -8.30208898E+00 -3.01260721E+00  1.31409781E+00 -8.30208898E+00
 -3.01260721E+00  1.31409781E+00 -8.30208898E+00 -3.01260721E+00  1.31409781E+00
 -8.30208898E+00 -3.01260721E+00  1.31409781E+00 -8.30208898E+00 -3.01260721E+00
 -6.96946502E+00  1.81975348E+00  3.10614188E+00 -6.96946502E+00  1.81975348E+00
  3.10614188E+00 -6.96946502E+00  1.81975348E+00  3.10614188E+00 -6.96946502E+00
  1.81975348E+00  3.10614188E+00 -6.96946502E+00  1.81975348E+00  3.10614188E+00
 -6.96946502E+00  1.81975348E+00  3.10614188E+00 -6.96946502E+00  1.81975348E+00
  3.10614188E+00 -6.96946502E+00  1.81975348E+00  3.10614188E+00  7.34207520E+00
 -2.02055973E+00 -3.56460216E+00  7.34207520E+00 -2.02055973E+00 -3.56460216E+00
  7.34207520E+00 -2.02055973E+00 -3.56460216E+00  7.34207520E+00 -2.02055973E+00
 -3.56460216E+00  7.34207520E+00 -2.02055973E+00 -3.56460216E+00  7.34207520E+00
 -2.02055973E+00 -3.56460216E+00  7.34207520E+00 -2.02055973E+00 -3.56460216E+00
  7.34207520E+00 -2.02055973E+00 -3.56460216E+00 -1.41581392E+00 -3.94233880E-01
  5.28608975E+00 -1.41581392E+00 -3.94233880E-01  5.28608975E+00 -1.41581392E+00
 -3.94233880E-01  5.28608975E+00 -1.41581392E+00 -3.94233880E-01  5.28608975E+00
 -1.41581392E+00 -3.94233880E-01  5.28608975E+00 -1.41581392E+00 -3.94233880E-01
  5.28608975E+00 -1.41581392E+00 -3.94233880E-01  5.28608975E+00 -1.41581392E+00
 -3.94233880E-01  5.28608975E+00  1.78865093E+00  2.01750253E-01 -5.74188782E+00
  1.78865093E+00  2.01750253E-01 -5.74188782E+00  1.78865093E+00  2.01750253E-01
 -5.74188782E+00  1.78865093E+00  2.01750253E-01 -5.74188782E+00  1.78865093E+00
  2.01750253E-01 -5.74188782E+00  1.78865093E+00  2.01750253E-01 -5.74188782E+00
  1.78865093E+00  2.01750253E-01 -5.74188782E+00  1.78865093E+00  2.01750253E-01
 -5.74188782E+00 -4.40355328E+00 -3.44180057E+00  6.13907507E-01 -4.40355328E+00
 -3.44180057E+00  6.13907507E-01 -4.40355328E+00 -3.44180057E+00  6.13907507E-01
 -4.40355328E+00 -3.44180057E+00  6.13907507E-01 -4.40355328E+00 -3.44180057E+00
  6.13907507E-01 -4.40355328E+00 -3.44180057E+00  6.13907507E-01 -4.40355328E+00
 -3.44180057E+00  6.13907507E-01 -4.40355328E+00 -3.44180057E+00  6.13907507E-01
  4.78290455E+00  3.23693105E+00 -1.06637982E+00  4.78290455E+00  3.23693105E+00
 -1.06637982E+00  4.78290455E+00  3.23693105E+00 -1.06637982E+00  4.78290455E+00
  3.23693105E+00 -1.06637982E+00  4.78290455E+00  3.23693105E+00 -1.06637982E+00
  4.78290455E+00  3.23693105E+00 -1.06637982E+00  4.78290455E+00  3.23693105E+00
 -1.06637982E+00  4.78290455E+00  3.23693105E+00 -1.06637982E+00 -4.55682056E+00
  1.89236872E+00 -2.77981255E+00 -4.55682056E+00  1.89236872E+00 -2.77981255E+00
 -4.55682056E+00  1.89236872E+00 -2.77981255E+00 -4.55682056E+00  1.89236872E+00
 -2.77981255E+00 -4.55682056E+00  1.89236872E+00 -2.77981255E+00 -4.55682056E+00
  1.89236872E+00 -2.77981255E+00 -4.55682056E+00  1.89236872E+00 -2.77981255E+00
 -4.55682056E+00  1.89236872E+00 -2.77981255E+00  4.92246785E+00 -2.10136540E+00
  2.31555431E+00  4.92246785E+00 -2.10136540E+00  2.31555431E+00  4.92246785E+00
 -2.10136540E+00  2.31555431E+00  4.92246785E+00 -2.10136540E+00  2.31555431E+00
  4.92246785E+00 -2.10136540E+00  2.31555431E+00  4.92246785E+00 -2.10136540E+00
  2.31555431E+00  4.92246785E+00 -2.10136540E+00  2.31555431E+00  4.92246785E+00
 -2.10136540E+00  2.31555431E+00 -1.56370634E+00  4.93622750E+00  1.88781774E+00
 -1.56370634E+00  4.93622750E+00  1.88781774E+00 -1.56370634E+00  4.93622750E+00
  1.88781774E+00 -1.56370634E+00  4.93622750E+00  1.88781774E+00 -1.56370634E+00
  4.93622750E+00  1.88781774E+00 -1.56370634E+00  4.93622750E+00  1.88781774E+00
 -1.56370634E+00  4.93622750E+00  1.88781774E+00 -1.56370634E+00  4.93622750E+00
  1.88781774E+00  1.93347091E+00 -5.14147324E+00 -2.35815154E+00  1.93347091E+00
 -5.14147324E+00 -2.35815154E+00  1.93347091E+00 -5.14147324E+00 -2.35815154E+00
  1.93347091E+00 -5.14147324E+00 -2.35815154E+00  1.93347091E+00 -5.14147324E+00
 -2.35815154E+00  1.93347091E+00 -5.14147324E+00 -2.35815154E+00  1.93347091E+00
 -5.14147324E+00 -2.35815154E+00  1.93347091E+00 -5.14147324E+00 -2.35815154E+00
 -3.69796754E+00  1.24035988E+01 -4.43991920E+00 -3.69796754E+00  1.24035988E+01
 -4.43991920E+00 -3.69796754E+00  1.24035988E+01 -4.43991920E+00 -3.69796754E+00
  1.24035988E+01 -4.43991920E+00 -3.69796754E+00  1.24035988E+01 -4.43991920E+00
  4.99523100E+00 -1.15125057E+01  5.69210723E+00  4.99523100E+00 -1.15125057E+01
  5.69210723E+00  4.99523100E+00 -1.15125057E+01  5.69210723E+00  4.99523100E+00
 -1.15125057E+01  5.69210723E+00  4.99523100E+00 -1.15125057E+01  5.69210723E+00
  9.46384933E+00  8.55067036E+00  4.63874266E+00  9.46384933E+00  8.55067036E+00
  4.63874266E+00  9.46384933E+00  8.55067036E+00  4.63874266E+00  9.46384933E+00
  8.55067036E+00  4.63874266E+00  9.46384933E+00  8.55067036E+00  4.63874266E+00
  1.06959435E+01  1.01163352E+01  4.09657109E+00  1.06959435E+01  1.01163352E+01
  4.09657109E+00  1.05883395E+01  6.97304334E+00  5.35259329E+00  1.05883395E+01
  6.97304334E+00  5.35259329E+00  8.32502664E+00  7.94537718E+00  3.02625443E+00
  8.32502664E+00  7.94537718E+00  3.02625443E+00  5.99054951E+00  7.28938695E+00
  7.53108489E+00  5.99054951E+00  7.28938695E+00  7.53108489E+00  5.99054951E+00
  7.28938695E+00  7.53108489E+00  5.99054951E+00  7.28938695E+00  7.53108489E+00
  5.99054951E+00  7.28938695E+00  7.53108489E+00  4.87645452E+00  6.69139911E+00
  5.90136184E+00  4.87645452E+00  6.69139911E+00  5.90136184E+00  7.15827025E+00
  5.72792307E+00  8.20920615E+00  7.15827025E+00  5.72792307E+00  8.20920615E+00
  4.74925679E+00  7.96067331E+00  9.03803872E+00  4.74925679E+00  7.96067331E+00
  9.03803872E+00  6.11703310E+00  1.16349714E+01  5.77454454E+00  6.11703310E+00
  1.16349714E+01  5.77454454E+00  6.11703310E+00  1.16349714E+01  5.77454454E+00
  6.11703310E+00  1.16349714E+01  5.77454454E+00  6.11703310E+00  1.16349714E+01
  5.77454454E+00  7.37438857E+00  1.31698950E+01  5.20538879E+00  7.37438857E+00
  1.31698950E+01  5.20538879E+00  5.00536312E+00  1.09857970E+01  4.16118873E+00
  5.00536312E+00  1.09857970E+01  4.16118873E+00  4.86913570E+00  1.22604815E+01
  7.29539966E+00  4.86913570E+00  1.22604815E+01  7.29539966E+00 -1.61057607E+01
 -8.65648134E+00 -2.53036477E+00 -1.61057607E+01 -8.65648134E+00 -2.53036477E+00
 -1.61057607E+01 -8.65648134E+00 -2.53036477E+00 -1.61057607E+01 -8.65648134E+00
 -2.53036477E+00 -1.61057607E+01 -8.65648134E+00 -2.53036477E+00 -1.62914823E+01
 -1.06446954E+01 -2.00735136E+00 -1.62914823E+01 -1.06446954E+01 -2.00735136E+00
 -1.70020702E+01 -7.45737048E+00 -1.10927939E+00 -1.70020702E+01 -7.45737048E+00
 -1.10927939E+00 -1.69529499E+01 -8.32380515E+00 -4.38315275E+00 -1.69529499E+01
 -8.32380515E+00 -4.38315275E+00 -1.20952484E+01 -8.46107226E+00 -9.99828576E-02
 -1.20952484E+01 -8.46107226E+00 -9.99828576E-02 -1.20952484E+01 -8.46107226E+00
 -9.99828576E-02 -1.20952484E+01 -8.46107226E+00 -9.99828576E-02 -1.20952484E+01
 -8.46107226E+00 -9.99828576E-02 -1.23057594E+01 -1.04597116E+01  3.73983666E-01
 -1.23057594E+01 -1.04597116E+01  3.73983666E-01 -1.00966383E+01 -7.95275276E+00
 -2.05073460E-01 -1.00966383E+01 -7.95275276E+00 -2.05073460E-01 -1.30551891E+01
 -7.29164244E+00  1.30537117E+00 -1.30551891E+01 -7.29164244E+00  1.30537117E+00
 -1.30161873E+01 -5.22986597E+00 -3.37590507E+00 -1.30161873E+01 -5.22986597E+00
 -3.37590507E+00 -1.30161873E+01 -5.22986597E+00 -3.37590507E+00 -1.30161873E+01
 -5.22986597E+00 -3.37590507E+00 -1.30161873E+01 -5.22986597E+00 -3.37590507E+00
 -1.39174243E+01 -4.07165119E+00 -1.92406743E+00 -1.39174243E+01 -4.07165119E+00
 -1.92406743E+00 -1.10041067E+01 -4.78807330E+00 -3.49412308E+00 -1.10041067E+01
 -4.78807330E+00 -3.49412308E+00 -1.39240115E+01 -4.91854262E+00 -5.20353504E+00
 -1.39240115E+01 -4.91854262E+00 -5.20353504E+00  6.64942103E+00 -1.21307498E+01
  3.42605493E+00  6.64942103E+00 -1.21307498E+01  3.42605493E+00  6.64942103E+00
 -1.21307498E+01  3.42605493E+00  6.64942103E+00 -1.21307498E+01  3.42605493E+00
  6.64942103E+00 -1.21307498E+01  3.42605493E+00  7.03469236E+00 -1.03875482E+01
  2.39077654E+00  7.03469236E+00 -1.03875482E+01  2.39077654E+00  8.41266497E+00
 -1.29637974E+01  4.10294622E+00  8.41266497E+00 -1.29637974E+01  4.10294622E+00
  5.64544869E+00 -1.34701280E+01  2.21775070E+00  5.64544869E+00 -1.34701280E+01
  2.21775070E+00  2.50315179E+00 -1.04029231E+01  4.78714374E+00  2.50315179E+00
 -1.04029231E+01  4.78714374E+00  2.50315179E+00 -1.04029231E+01  4.78714374E+00
  2.50315179E+00 -1.04029231E+01  4.78714374E+00  2.50315179E+00 -1.04029231E+01
  4.78714374E+00  1.35855432E+00 -9.92674614E+00  6.43877809E+00  1.35855432E+00
 -9.92674614E+00  6.43877809E+00  2.89331890E+00 -8.71173713E+00  3.66815558E+00
  2.89331890E+00 -8.71173713E+00  3.66815558E+00  1.53547013E+00 -1.18164412E+01
  3.63399371E+00  1.53547013E+00 -1.18164412E+01  3.63399371E+00  6.34064974E+00
 -9.60215155E+00  7.36513563E+00  6.34064974E+00 -9.60215155E+00  7.36513563E+00
  6.34064974E+00 -9.60215155E+00  7.36513563E+00  6.34064974E+00 -9.60215155E+00
  7.36513563E+00  6.34064974E+00 -9.60215155E+00  7.36513563E+00  8.15106416E+00
 -1.04011091E+01  7.95392182E+00  8.15106416E+00 -1.04011091E+01  7.95392182E+00
  6.63748202E+00 -7.86478207E+00  6.29102991E+00  6.63748202E+00 -7.86478207E+00
  6.29102991E+00  5.15822511E+00 -9.22201596E+00  9.01444684E+00  5.15822511E+00
 -9.22201596E+00  9.01444684E+00 -2.46554628E+00  1.00334422E+01 -5.50145006E+00
 -2.46554628E+00  1.00334422E+01 -5.50145006E+00 -2.46554628E+00  1.00334422E+01
 -5.50145006E+00 -2.46554628E+00  1.00334422E+01 -5.50145006E+00 -2.46554628E+00
  1.00334422E+01 -5.50145006E+00 -2.61511557E+00  8.52091942E+00 -4.10342472E+00
 -2.61511557E+00  8.52091942E+00 -4.10342472E+00 -3.45124508E+00  9.50390474E+00
 -7.23709732E+00 -3.45124508E+00  9.50390474E+00 -7.23709732E+00 -4.83790770E-01
  1.04480498E+01 -5.90727302E+00 -4.83790770E-01  1.04480498E+01 -5.90727302E+00
 -6.44318666E+00  1.18463257E+01 -3.80075641E+00 -6.44318666E+00  1.18463257E+01
 -3.80075641E+00 -6.44318666E+00  1.18463257E+01 -3.80075641E+00 -6.44318666E+00
  1.18463257E+01 -3.80075641E+00 -6.44318666E+00  1.18463257E+01 -3.80075641E+00
 -7.40815326E+00  1.12230823E+01 -5.51601168E+00 -7.40815326E+00  1.12230823E+01
 -5.51601168E+00 -6.50060568E+00  1.03602071E+01 -2.37017579E+00 -6.50060568E+00
  1.03602071E+01 -2.37017579E+00 -7.31759477E+00  1.35697068E+01 -3.07509458E+00
 -7.31759477E+00  1.35697068E+01 -3.07509458E+00 -3.57768707E+00  1.45067641E+01
 -6.39283071E+00 -3.57768707E+00  1.45067641E+01 -6.39283071E+00 -3.57768707E+00
  1.45067641E+01 -6.39283071E+00 -3.57768707E+00  1.45067641E+01 -6.39283071E+00
 -3.57768707E+00  1.45067641E+01 -6.39283071E+00 -4.60388598E+00  1.39033426E+01
 -8.07917970E+00 -4.60388598E+00  1.39033426E+01 -8.07917970E+00 -4.44539462E+00
  1.62015849E+01 -5.59577258E+00 -4.44539462E+00  1.62015849E+01 -5.59577258E+00
 -1.59820914E+00  1.48674151E+01 -6.85390693E+00 -1.59820914E+00  1.48674151E+01
 -6.85390693E+00 -1.20347302E+01 -9.63721063E+00 -4.64352668E+00 -1.20347302E+01
 -9.63721063E+00 -4.64352668E+00 -1.20347302E+01 -9.63721063E+00 -4.64352668E+00
 -1.20347302E+01 -9.63721063E+00 -4.64352668E+00 -1.20347302E+01 -9.63721063E+00
 -4.64352668E+00 -1.29210676E+01 -9.27687981E+00 -6.47269445E+00 -1.29210676E+01
 -9.27687981E+00 -6.47269445E+00 -1.00302520E+01 -9.14992771E+00 -4.71341204E+00
 -1.00302520E+01 -9.14992771E+00 -4.71341204E+00 -1.22689425E+01 -1.16186933E+01
 -4.11412674E+00 -1.22689425E+01 -1.16186933E+01 -4.11412674E+00  9.26882001E+00
  1.03111364E+01  8.98500552E+00  9.26882001E+00  1.03111364E+01  8.98500552E+00
  9.26882001E+00  1.03111364E+01  8.98500552E+00  9.26882001E+00  1.03111364E+01
  8.98500552E+00  9.26882001E+00  1.03111364E+01  8.98500552E+00  1.04051727E+01
  8.72278821E+00  9.65311147E+00  1.04051727E+01  8.72278821E+00  9.65311147E+00
  1.04917126E+01  1.18622616E+01  8.38504421E+00  1.04917126E+01  1.18622616E+01
  8.38504421E+00  7.98611104E+00  1.09463781E+01  1.04723405E+01  7.98611104E+00
  1.09463781E+01  1.04723405E+01 -2.30881509E+00  1.32230292E+01 -2.06210187E+00
 -2.30881509E+00  1.32230292E+01 -2.06210187E+00 -2.30881509E+00  1.32230292E+01
 -2.06210187E+00 -2.30881509E+00  1.32230292E+01 -2.06210187E+00 -2.30881509E+00
  1.32230292E+01 -2.06210187E+00 -3.24498927E+00  1.48949774E+01 -1.29309569E+00
 -3.24498927E+00  1.48949774E+01 -1.29309569E+00 -2.35911953E+00  1.16782766E+01
 -6.93597855E-01 -2.35911953E+00  1.16782766E+01 -6.93597855E-01 -3.54592196E-01
  1.36654004E+01 -2.56141780E+00 -3.54592196E-01  1.36654004E+01 -2.56141780E+00
  4.49243173E+00 -1.39100121E+01  7.19132262E+00  4.49243173E+00 -1.39100121E+01
  7.19132262E+00  4.49243173E+00 -1.39100121E+01  7.19132262E+00  4.49243173E+00
 -1.39100121E+01  7.19132262E+00  4.49243173E+00 -1.39100121E+01  7.19132262E+00
  6.29505123E+00 -1.46681474E+01  7.85252540E+00  6.29505123E+00 -1.46681474E+01
  7.85252540E+00  3.28254509E+00 -1.34444309E+01  8.79761412E+00  3.28254509E+00
 -1.34444309E+01  8.79761412E+00  3.55159071E+00 -1.52753918E+01  5.96184619E+00
  3.55159071E+00 -1.52753918E+01  5.96184619E+00
Constraint Structure                       R   N=         330
 -1.33132468E+01 -7.99653244E+00 -2.66188800E+00  7.71112605E+00  9.44583258E+00
  6.73232702E+00 -9.87624855E+00  2.59873278E+00  4.45883878E+00  1.02468678E+01
 -2.80147548E+00 -4.91870281E+00 -4.90049177E+00  6.94404559E-01  5.89477266E+00
  5.27211504E+00 -8.91545481E-01 -6.34969251E+00 -7.25694159E+00 -1.70584433E+00
  2.21694138E+00  7.63326279E+00  1.50641914E+00 -2.67278635E+00 -7.37553160E+00
  2.50223883E+00 -4.54997385E-01  7.74674586E+00 -2.70658313E+00 -5.15914543E-03
 -5.01754774E+00  4.90176666E+00  3.22099588E+00  5.38733357E+00 -5.10223470E+00
 -3.68218880E+00 -6.92583246E-01 -1.11595388E+00  8.40971687E+00  1.06905623E+00
  9.29709361E-01 -8.86410706E+00 -2.82904577E+00 -3.46713947E+00  3.90694608E+00
  3.20466693E+00  3.27097520E+00 -4.35831510E+00  1.74114116E+00 -1.23225985E+00
  3.76238590E+00 -1.36921261E+00  1.03434880E+00 -4.21902191E+00 -5.90771358E-01
  3.14442148E+00  4.91591103E+00  9.60871370E-01 -3.33806458E+00 -5.37541416E+00
 -5.86685823E+00 -6.37552696E+00  3.45153441E-01  6.23595366E+00  6.17440129E+00
 -7.77861347E-01 -5.31111906E+00 -1.66169676E+00 -2.44364697E+00  5.68492965E+00
  1.45490636E+00  1.98985620E+00 -1.22359062E+00 -4.24771818E+00 -8.62911857E-01
  1.59547704E+00  4.04170917E+00  4.07167089E-01 -3.07331305E+00  7.78043522E-01
  1.28957747E+00  3.44827202E+00 -9.76246985E-01 -1.74323199E+00 -6.12021462E+00
  2.84412642E+00 -5.50984847E+00  6.48372991E+00 -3.07133944E+00  5.04314859E+00
 -3.05898630E+00  4.95030983E+00 -1.44577255E+00  3.42606415E+00 -5.15432227E+00
  9.82250077E-01 -9.53469056E-01  8.10480529E+00  2.52760655E+00  1.31409781E+00
 -8.30208898E+00 -3.01260721E+00 -6.96946502E+00  1.81975348E+00  3.10614188E+00
  7.34207520E+00 -2.02055973E+00 -3.56460216E+00 -1.41581392E+00 -3.94233880E-01
  5.28608975E+00  1.78865093E+00  2.01750253E-01 -5.74188782E+00 -4.40355328E+00
 -3.44180057E+00  6.13907507E-01  4.78290455E+00  3.23693105E+00 -1.06637982E+00
 -4.55682056E+00  1.89236872E+00 -2.77981255E+00  4.92246785E+00 -2.10136540E+00
  2.31555431E+00 -1.56370634E+00  4.93622750E+00  1.88781774E+00  1.93347091E+00
 -5.14147324E+00 -2.35815154E+00 -3.69796754E+00  1.24035988E+01 -4.43991920E+00
  4.99523100E+00 -1.15125057E+01  5.69210723E+00  9.46384933E+00  8.55067036E+00
  4.63874266E+00  1.06959435E+01  1.01163352E+01  4.09657109E+00  1.05883395E+01
  6.97304334E+00  5.35259329E+00  8.32502664E+00  7.94537718E+00  3.02625443E+00
  5.99054951E+00  7.28938695E+00  7.53108489E+00  4.87645452E+00  6.69139911E+00
  5.90136184E+00  7.15827025E+00  5.72792307E+00  8.20920615E+00  4.74925679E+00
  7.96067331E+00  9.03803872E+00  6.11703310E+00  1.16349714E+01  5.77454454E+00
  7.37438857E+00  1.31698950E+01  5.20538879E+00  5.00536312E+00  1.09857970E+01
  4.16118873E+00  4.86913570E+00  1.22604815E+01  7.29539966E+00 -1.61057607E+01
 -8.65648134E+00 -2.53036477E+00 -1.62914823E+01 -1.06446954E+01 -2.00735136E+00
 -1.70020702E+01 -7.45737048E+00 -1.10927939E+00 -1.69529499E+01 -8.32380515E+00
 -4.38315275E+00 -1.20952484E+01 -8.46107226E+00 -9.99828576E-02 -1.23057594E+01
 -1.04597116E+01  3.73983666E-01 -1.00966383E+01 -7.95275276E+00 -2.05073460E-01
 -1.30551891E+01 -7.29164244E+00  1.30537117E+00 -1.30161873E+01 -5.22986597E+00
 -3.37590507E+00 -1.39174243E+01 -4.07165119E+00 -1.92406743E+00 -1.10041067E+01
 -4.78807330E+00 -3.49412308E+00 -1.39240115E+01 -4.91854262E+00 -5.20353504E+00
  6.64942103E+00 -1.21307498E+01  3.42605493E+00  7.03469236E+00 -1.03875482E+01
  2.39077654E+00  8.41266497E+00 -1.29637974E+01  4.10294622E+00  5.64544869E+00
 -1.34701280E+01  2.21775070E+00  2.50315179E+00 -1.04029231E+01  4.78714374E+00
  1.35855432E+00 -9.92674614E+00  6.43877809E+00  2.89331890E+00 -8.71173713E+00
  3.66815558E+00  1.53547013E+00 -1.18164412E+01  3.63399371E+00  6.34064974E+00
 -9.60215155E+00  7.36513563E+00  8.15106416E+00 -1.04011091E+01  7.95392182E+00
  6.63748202E+00 -7.86478207E+00  6.29102991E+00  5.15822511E+00 -9.22201596E+00
  9.01444684E+00 -2.46554628E+00  1.00334422E+01 -5.50145006E+00 -2.61511557E+00
  8.52091942E+00 -4.10342472E+00 -3.45124508E+00  9.50390474E+00 -7.23709732E+00
 -4.83790770E-01  1.04480498E+01 -5.90727302E+00 -6.44318666E+00  1.18463257E+01
 -3.80075641E+00 -7.40815326E+00  1.12230823E+01 -5.51601168E+00 -6.50060568E+00
  1.03602071E+01 -2.37017579E+00 -7.31759477E+00  1.35697068E+01 -3.07509458E+00
 -3.57768707E+00  1.45067641E+01 -6.39283071E+00 -4.60388598E+00  1.39033426E+01
 -8.07917970E+00 -4.44539462E+00  1.62015849E+01 -5.59577258E+00 -1.59820914E+00
  1.48674151E+01 -6.85390693E+00 -1.20347302E+01 -9.63721063E+00 -4.64352668E+00
 -1.29210676E+01 -9.27687981E+00 -6.47269445E+00 -1.00302520E+01 -9.14992771E+00
 -4.71341204E+00 -1.22689425E+01 -1.16186933E+01 -4.11412674E+00  9.26882001E+00
  1.03111364E+01  8.98500552E+00  1.04051727E+01  8.72278821E+00  9.65311147E+00
  1.04917126E+01  1.18622616E+01  8.38504421E+00  7.98611104E+00  1.09463781E+01
  1.04723405E+01 -2.30881509E+00  1.32230292E+01 -2.06210187E+00 -3.24498927E+00
  1.48949774E+01 -1.29309569E+00 -2.35911953E+00  1.16782766E+01 -6.93597855E-01
 -3.54592196E-01  1.36654004E+01 -2.56141780E+00  4.49243173E+00 -1.39100121E+01
  7.19132262E+00  6.29505123E+00 -1.46681474E+01  7.85252540E+00  3.28254509E+00
 -1.34444309E+01  8.79761412E+00  3.55159071E+00 -1.52753918E+01  5.96184619E+00
Num ILSW                                   I              100
ILSW                                       I   N=         100
           1           0           0           0           2           0
           0           0           0           0         402          -1
           5           0           0           0           2           0
           0           0           1           0           1           0
           1           0           0           0           0           0
           0           0      100000        8193          -1           0
           0           0           0           0           0           0
           0           0           0           1           0           0
           0 -2000000000           1           0           0           0
           0           0           4          41           0           0
           0           0           5           0           0           0
           0           0           0           0           0           1
           0           0           0           0           0           0
           0           0           0           0           0           0
           0           0           0           0           0           0
           0           0           0           0           0           0
           0           0           0           0
Num RLSW                                   I               41
RLSW                                       R   N=          41
  8.00000000E-01  7.20000000E-01  1.00000000E+00  8.10000000E-01  2.00000000E-01
  0.00000000E+00  0.00000000E+00  1.00000000E+00  0.00000000E+00  0.00000000E+00
  0.00000000E+00  0.00000000E+00  1.00000000E+00  0.00000000E+00  0.00000000E+00
  0.00000000E+00  0.00000000E+00  1.00000000E+00  0.00000000E+00  0.00000000E+00
  0.00000000E+00  0.00000000E+00  1.00000000E+00  0.00000000E+00  0.00000000E+00
  0.00000000E+00  0.00000000E+00  1.00000000E+00  0.00000000E+00  0.00000000E+00
  0.00000000E+00  0.00000000E+00  1.00000000E+00  0.00000000E+00  0.00000000E+00
  0.00000000E+00  0.00000000E+00  0.00000000E+00  1.00000000E+00  1.00000000E+00
  0.00000000E+00
ECP-MxAtEC                                 I           250000
ECP-MaxLECP                                I               10
ECP-MaxAtL                                 I          2250000
ECP-MxTECP                                 I         11250000
ECP-LenNCZ                                 I               28
ECP-KFirst                                 I   N=        1100
           0           0           0           0           0           0
           0           0           0           0           0           0
           0           0           0           0           0           0
           0           0           0           0           0           0
           0           0           0           0           0           0
           0           0           0           0           1           1
           1           1           1           1           1           1
           1           1           0           0           0           0
           0           0           0           0           0           0
           0           0           0           0           0           0
           0           0           0           0           0           0
           0           0           0           0           0           0
           0           0           0           0           0           0
           0           0           0           0           0           0
           0           0           0           0           0           0
           0           0           0           0           0           0
           0           0           0           0           0           0
           0           0           0           0           0           0
           0           0           0           0           0           0
           0           0           0           0           0           0
           0           0           0           0           0           0
           0           0           0           0           0           0
           0           0           0           0           0           0
           0           0           0           0           0           0
           7           7           7           7           7           7
           7           7           7           7           0           0
           0           0           0           0           0           0
           0           0           0           0           0           0
           0           0           0           0           0           0
           0           0           0           0           0           0
           0           0           0           0           0           0
           0           0           0           0           0           0
           0           0           0           0           0           0
           0           0           0           0           0           0
           0           0           0           0           0           0
           0           0           0           0           0           0
           0           0           0           0           0           0
           0           0           0           0           0           0
           0           0           0           0           0           0
           0           0           0           0           0           0
           0           0           0           0           0           0
           0           0           0           0           0           0
           0           0          14          14          14          14
          14          14          14          14          14          14
           0           0           0           0           0           0
           0           0           0           0           0           0
           0           0           0           0           0           0
           0           0           0           0           0           0
           0           0           0           0           0           0
           0           0           0           0           0           0
           0           0           0           0           0           0
           0           0           0           0           0           0
           0           0           0           0           0           0
           0           0           0           0           0           0
           0           0           0           0           0           0
           0           0           0           0           0           0
           0           0           0           0           0           0
           0           0           0           0           0           0
           0           0           0           0           0           0
           0           0           0           0           0           0
           0           0           0           0          19          19
          19          19          19          19          19          19
          19          19           0           0           0           0
           0           0           0           0           0           0
           0           0           0           0           0           0
           0           0           0           0           0           0
           0           0           0           0           0           0
           0           0           0           0           0           0
           0           0           0           0           0           0
           0           0           0           0           0           0
           0           0           0           0           0           0
           0           0           0           0           0           0
           0           0           0           0           0           0
           0           0           0           0           0           0
           0           0           0           0           0           0
           0           0           0           0           0           0
           0           0           0           0           0           0
           0           0           0           0           0           0
           0           0           0           0           0           0
          24          24          24          24          24          24
          24          24          24          24           0           0
           0           0           0           0           0           0
           0           0           0           0           0           0
           0           0           0           0           0           0
           0           0           0           0           0           0
           0           0           0           0           0           0
           0           0           0           0           0           0
           0           0           0           0           0           0
           0           0           0           0           0           0
           0           0           0           0           0           0
           0           0           0           0           0           0
           0           0           0           0           0           0
           0           0           0           0           0           0
           0           0           0           0           0           0
           0           0           0           0           0           0
           0           0           0           0           0           0
           0           0           0           0           0           0
           0           0           0           0           0           0
           0           0           0           0           0           0
           0           0           0           0           0           0
           0           0           0           0           0           0
           0           0           0           0           0           0
           0           0           0           0           0           0
           0           0           0           0           0           0
           0           0           0           0           0           0
           0           0           0           0           0           0
           0           0           0           0           0           0
           0           0           0           0           0           0
           0           0           0           0           0           0
           0           0           0           0           0           0
           0           0           0           0           0           0
           0           0           0           0           0           0
           0           0           0           0           0           0
           0           0           0           0           0           0
           0           0           0           0           0           0
           0           0           0           0           0           0
           0           0           0           0           0           0
           0           0           0           0           0           0
           0           0           0           0           0           0
           0           0           0           0           0           0
           0           0           0           0           0           0
           0           0           0           0           0           0
           0           0           0           0           0           0
           0           0           0           0           0           0
           0           0           0           0           0           0
           0           0           0           0           0           0
           0           0           0           0           0           0
           0           0           0           0           0           0
           0           0           0           0           0           0
           0           0           0           0           0           0
           0           0           0           0           0           0
           0           0           0           0           0           0
           0           0           0           0           0           0
           0           0           0           0           0           0
           0           0           0           0           0           0
           0           0           0           0           0           0
           0           0           0           0           0           0
           0           0           0           0           0           0
           0           0           0           0           0           0
           0           0           0           0           0           0
           0           0           0           0           0           0
           0           0           0           0           0           0
           0           0           0           0           0           0
           0           0           0           0           0           0
           0           0           0           0           0           0
           0           0           0           0           0           0
           0           0           0           0           0           0
           0           0           0           0           0           0
           0           0           0           0           0           0
           0           0           0           0           0           0
           0           0           0           0           0           0
           0           0           0           0           0           0
           0           0           0           0           0           0
           0           0           0           0           0           0
           0           0           0           0           0           0
           0           0           0           0           0           0
           0           0           0           0           0           0
           0           0           0           0           0           0
           0           0           0           0           0           0
           0           0           0           0           0           0
           0           0           0           0           0           0
           0           0           0           0           0           0
           0           0           0           0           0           0
           0           0           0           0           0           0
           0           0           0           0           0           0
           0           0           0           0           0           0
           0           0           0           0           0           0
           0           0           0           0           0           0
           0           0           0           0           0           0
           0           0           0           0           0           0
           0           0           0           0           0           0
           0           0           0           0           0           0
           0           0           0           0           0           0
           0           0           0           0           0           0
           0           0           0           0           0           0
           0           0           0           0           0           0
           0           0           0           0           0           0
           0           0           0           0           0           0
           0           0           0           0           0           0
           0           0           0           0           0           0
           0           0           0           0           0           0
           0           0           0           0           0           0
           0           0           0           0           0           0
           0           0
ECP-KLast                                  I   N=        1100
           0           0           0           0           0           0
           0           0           0           0           0           0
           0           0           0           0           0           0
           0           0           0           0           0           0
           0           0           0           0           0           0
           0           0           0           0           6           6
           6           6           6           6           6           6
           6           6           0           0           0           0
           0           0           0           0           0           0
           0           0           0           0           0           0
           0           0           0           0           0           0
           0           0           0           0           0           0
           0           0           0           0           0           0
           0           0           0           0           0           0
           0           0           0           0           0           0
           0           0           0           0           0           0
           0           0           0           0           0           0
           0           0           0           0           0           0
           0           0           0           0           0           0
           0           0           0           0           0           0
           0           0           0           0           0           0
           0           0           0           0           0           0
           0           0           0           0           0           0
           0           0           0           0           0           0
          13          13          13          13          13          13
          13          13          13          13           0           0
           0           0           0           0           0           0
           0           0           0           0           0           0
           0           0           0           0           0           0
           0           0           0           0           0           0
           0           0           0           0           0           0
           0           0           0           0           0           0
           0           0           0           0           0           0
           0           0           0           0           0           0
           0           0           0           0           0           0
           0           0           0           0           0           0
           0           0           0           0           0           0
           0           0           0           0           0           0
           0           0           0           0           0           0
           0           0           0           0           0           0
           0           0           0           0           0           0
           0           0           0           0           0           0
           0           0          18          18          18          18
          18          18          18          18          18          18
           0           0           0           0           0           0
           0           0           0           0           0           0
           0           0           0           0           0           0
           0           0           0           0           0           0
           0           0           0           0           0           0
           0           0           0           0           0           0
           0           0           0           0           0           0
           0           0           0           0           0           0
           0           0           0           0           0           0
           0           0           0           0           0           0
           0           0           0           0           0           0
           0           0           0           0           0           0
           0           0           0           0           0           0
           0           0           0           0           0           0
           0           0           0           0           0           0
           0           0           0           0           0           0
           0           0           0           0          23          23
          23          23          23          23          23          23
          23          23           0           0           0           0
           0           0           0           0           0           0
           0           0           0           0           0           0
           0           0           0           0           0           0
           0           0           0           0           0           0
           0           0           0           0           0           0
           0           0           0           0           0           0
           0           0           0           0           0           0
           0           0           0           0           0           0
           0           0           0           0           0           0
           0           0           0           0           0           0
           0           0           0           0           0           0
           0           0           0           0           0           0
           0           0           0           0           0           0
           0           0           0           0           0           0
           0           0           0           0           0           0
           0           0           0           0           0           0
          28          28          28          28          28          28
          28          28          28          28           0           0
           0           0           0           0           0           0
           0           0           0           0           0           0
           0           0           0           0           0           0
           0           0           0           0           0           0
           0           0           0           0           0           0
           0           0           0           0           0           0
           0           0           0           0           0           0
           0           0           0           0           0           0
           0           0           0           0           0           0
           0           0           0           0           0           0
           0           0           0           0           0           0
           0           0           0           0           0           0
           0           0           0           0           0           0
           0           0           0           0           0           0
           0           0           0           0           0           0
           0           0           0           0           0           0
           0           0           0           0           0           0
           0           0           0           0           0           0
           0           0           0           0           0           0
           0           0           0           0           0           0
           0           0           0           0           0           0
           0           0           0           0           0           0
           0           0           0           0           0           0
           0           0           0           0           0           0
           0           0           0           0           0           0
           0           0           0           0           0           0
           0           0           0           0           0           0
           0           0           0           0           0           0
           0           0           0           0           0           0
           0           0           0           0           0           0
           0           0           0           0           0           0
           0           0           0           0           0           0
           0           0           0           0           0           0
           0           0           0           0           0           0
           0           0           0           0           0           0
           0           0           0           0           0           0
           0           0           0           0           0           0
           0           0           0           0           0           0
           0           0           0           0           0           0
           0           0           0           0           0           0
           0           0           0           0           0           0
           0           0           0           0           0           0
           0           0           0           0           0           0
           0           0           0           0           0           0
           0           0           0           0           0           0
           0           0           0           0           0           0
           0           0           0           0           0           0
           0           0           0           0           0           0
           0           0           0           0           0           0
           0           0           0           0           0           0
           0           0           0           0           0           0
           0           0           0           0           0           0
           0           0           0           0           0           0
           0           0           0           0           0           0
           0           0           0           0           0           0
           0           0           0           0           0           0
           0           0           0           0           0           0
           0           0           0           0           0           0
           0           0           0           0           0           0
           0           0           0           0           0           0
           0           0           0           0           0           0
           0           0           0           0           0           0
           0           0           0           0           0           0
           0           0           0           0           0           0
           0           0           0           0           0           0
           0           0           0           0           0           0
           0           0           0           0           0           0
           0           0           0           0           0           0
           0           0           0           0           0           0
           0           0           0           0           0           0
           0           0           0           0           0           0
           0           0           0           0           0           0
           0           0           0           0           0           0
           0           0           0           0           0           0
           0           0           0           0           0           0
           0           0           0           0           0           0
           0           0           0           0           0           0
           0           0           0           0           0           0
           0           0           0           0           0           0
           0           0           0           0           0           0
           0           0           0           0           0           0
           0           0           0           0           0           0
           0           0           0           0           0           0
           0           0           0           0           0           0
           0           0           0           0           0           0
           0           0           0           0           0           0
           0           0           0           0           0           0
           0           0           0           0           0           0
           0           0           0           0           0           0
           0           0           0           0           0           0
           0           0           0           0           0           0
           0           0           0           0           0           0
           0           0           0           0           0           0
           0           0           0           0           0           0
           0           0           0           0           0           0
           0           0           0           0           0           0
           0           0           0           0           0           0
           0           0           0           0           0           0
           0           0           0           0           0           0
           0           0           0           0           0           0
           0           0           0           0           0           0
           0           0           0           0           0           0
           0           0
ECP-LMax                                   I   N=         110
           0           0           0           0           0           0
           0           0           0           0           0           0
           0           0           0           0           0           0
           0           0           0           0           0           0
           0           0           0           0           0           0
           0           0           0           0           4           4
           4           4           4           4           4           4
           4           4           0           0           0           0
           0           0           0           0           0           0
           0           0           0           0           0           0
           0           0           0           0           0           0
           0           0           0           0           0           0
           0           0           0           0           0           0
           0           0           0           0           0           0
           0           0           0           0           0           0
           0           0           0           0           0           0
           0           0           0           0           0           0
           0           0           0           0           0           0
           0           0
ECP-LPSkip                                 I   N=         110
           1           1           1           1           1           1
           1           1           1           1           1           1
           1           1           1           1           1           1
           1           1           1           1           1           1
           1           1           1           1           1           1
           1           1           1           1           0           0
           0           0           0           0           0           0
           0           0           1           1           1           1
           1           1           1           1           1           1
           1           1           1           1           1           1
           1           1           1           1           1           1
           1           1           1           1           1           1
           1           1           1           1           1           1
           1           1           1           1           1           1
           1           1           1           1           1           1
           1           1           1           1           1           1
           1           1           1           1           1           1
           1           1           1           1           1           1
           1           1
ECP-RNFroz                                 R   N=         110
  0.00000000E+00  0.00000000E+00  0.00000000E+00  0.00000000E+00  0.00000000E+00
  0.00000000E+00  0.00000000E+00  0.00000000E+00  0.00000000E+00  0.00000000E+00
  0.00000000E+00  0.00000000E+00  0.00000000E+00  0.00000000E+00  0.00000000E+00
  0.00000000E+00  0.00000000E+00  0.00000000E+00  0.00000000E+00  0.00000000E+00
  0.00000000E+00  0.00000000E+00  0.00000000E+00  0.00000000E+00  0.00000000E+00
  0.00000000E+00  0.00000000E+00  0.00000000E+00  0.00000000E+00  0.00000000E+00
  0.00000000E+00  0.00000000E+00  0.00000000E+00  0.00000000E+00  6.00000000E+01
  6.00000000E+01  6.00000000E+01  6.00000000E+01  6.00000000E+01  6.00000000E+01
  6.00000000E+01  6.00000000E+01  6.00000000E+01  6.00000000E+01  0.00000000E+00
  0.00000000E+00  0.00000000E+00  0.00000000E+00  0.00000000E+00  0.00000000E+00
  0.00000000E+00  0.00000000E+00  0.00000000E+00  0.00000000E+00  0.00000000E+00
  0.00000000E+00  0.00000000E+00  0.00000000E+00  0.00000000E+00  0.00000000E+00
  0.00000000E+00  0.00000000E+00  0.00000000E+00  0.00000000E+00  0.00000000E+00
  0.00000000E+00  0.00000000E+00  0.00000000E+00  0.00000000E+00  0.00000000E+00
  0.00000000E+00  0.00000000E+00  0.00000000E+00  0.00000000E+00  0.00000000E+00
  0.00000000E+00  0.00000000E+00  0.00000000E+00  0.00000000E+00  0.00000000E+00
  0.00000000E+00  0.00000000E+00  0.00000000E+00  0.00000000E+00  0.00000000E+00
  0.00000000E+00  0.00000000E+00  0.00000000E+00  0.00000000E+00  0.00000000E+00
  0.00000000E+00  0.00000000E+00  0.00000000E+00  0.00000000E+00  0.00000000E+00
  0.00000000E+00  0.00000000E+00  0.00000000E+00  0.00000000E+00  0.00000000E+00
  0.00000000E+00  0.00000000E+00  0.00000000E+00  0.00000000E+00  0.00000000E+00
  0.00000000E+00  0.00000000E+00  0.00000000E+00  0.00000000E+00  0.00000000E+00
ECP-NLP                                    I   N=          28
           1           2           2           2           2           2
           0           1           2           2           2           2
           2           0           1           2           2           2
           0           1           2           2           2           0
           1           2           2           2
ECP-CLP1                                   R   N=          28
 -6.00000000E+01 -6.64198792E+02 -2.38614365E+02 -8.84192407E+01 -2.06062326E+01
 -9.28379200E-01  3.00000000E+00  3.91192967E+01  1.18096930E+03  7.28956421E+02
  2.93559114E+02  5.62673149E+02 -4.57380719E+02  2.00000000E+00  6.38948393E+01
  2.05890184E+02  3.12142715E+02 -2.31396128E+02  3.00000000E+00  5.53315256E+01
  2.67197665E+02  1.46848558E+02  4.41055243E+01  4.00000000E+00  5.03065523E+01
  1.90736310E+02  9.17605552E+01  8.42473120E+00
ECP-CLP2                                   R   N=          28
  0.00000000E+00  0.00000000E+00  0.00000000E+00  0.00000000E+00  0.00000000E+00
  0.00000000E+00  0.00000000E+00  0.00000000E+00  0.00000000E+00  0.00000000E+00
  0.00000000E+00  0.00000000E+00  0.00000000E+00  0.00000000E+00  0.00000000E+00
  0.00000000E+00  0.00000000E+00  0.00000000E+00  0.00000000E+00  0.00000000E+00
  0.00000000E+00  0.00000000E+00  0.00000000E+00  0.00000000E+00  0.00000000E+00
  0.00000000E+00  0.00000000E+00  0.00000000E+00
ECP-ZLP                                    R   N=          28
  8.39448912E+02  1.92853248E+02  4.86651974E+01  1.29221727E+01  4.57488900E+00
  1.26817960E+00  3.13426752E+02  6.99315546E+02  2.59892374E+02  8.54999980E+01
  2.27635925E+01  4.07643170E+00  3.88271620E+00  2.24392642E+02  6.16736931E+01
  1.91469043E+01  3.55657100E+00  3.32632100E+00  1.61527896E+02  7.55814607E+01
  3.89115852E+01  1.25426271E+01  3.46151870E+00  9.12102727E+01  4.54152756E+01
  2.20452967E+01  6.98104130E+00  1.83804800E+00
MxBond                                     I                6
NBond                                      I   N=         110
           4           4           1           1           2           2
           2           2           2           2           2           2
           1           1           2           2           2           2
           2           2           2           2           2           2
           2           2           5           5           1           2
           3           3           2           1           6           6
           6           6           6           6           6           6
           6           6           4           4           4           1
           1           2           4           1           1           1
           4           1           1           1           4           1
           1           1           4           1           2           1
           4           1           1           1           4           1
           1           1           4           1           2           1
           4           1           2           1           4           2
           1           1           4           1           1           1
           4           1           1           1           4           1
           1           1           4           1           1           1
           4           1           2           1           4           1
           1           1
IBond                                      I   N=         660
          59          63          67          95           0           0
          47          51          55          99           0           0
          35           0           0           0           0           0
          36           0           0           0           0           0
          35          37           0           0           0           0
          36          38           0           0           0           0
          35          39           0           0           0           0
          36          40           0           0           0           0
          35          41           0           0           0           0
          36          42           0           0           0           0
          35          43           0           0           0           0
          36          44           0           0           0           0
          37           0           0           0           0           0
          38           0           0           0           0           0
          37          39           0           0           0           0
          38          40           0           0           0           0
          37          42           0           0           0           0
          38          41           0           0           0           0
          37          43           0           0           0           0
          38          44           0           0           0           0
          39          65           0           0           0           0
          40          50           0           0           0           0
          39          41           0           0           0           0
          40          42           0           0           0           0
          39          44           0           0           0           0
          40          43           0           0           0           0
          35          37          39          41          43           0
          36          38          40          42          44           0
          41           0           0           0           0           0
          42          81           0           0           0           0
          41          43          84           0           0           0
          42          44          77           0           0           0
          43         105           0           0           0           0
          44           0           0           0           0           0
           3           5           7           9          11          27
           4           6           8          10          12          28
           5          13          15          17          19          27
           6          14          16          18          20          28
           7          15          21          23          25          27
           8          16          22          24          26          28
           9          18          23          27          29          31
          10          17          24          28          30          32
          11          19          26          27          31          33
          12          20          25          28          32          34
          83          87          91         103           0           0
          71          75          79         107           0           0
           2          48          49          50           0           0
          47           0           0           0           0           0
          47           0           0           0           0           0
          22          47           0           0           0           0
           2          52          53          54           0           0
          51           0           0           0           0           0
          51           0           0           0           0           0
          51           0           0           0           0           0
           2          56          57          58           0           0
          55           0           0           0           0           0
          55           0           0           0           0           0
          55           0           0           0           0           0
           1          60          61          62           0           0
          59           0           0           0           0           0
          59           0           0           0           0           0
          59           0           0           0           0           0
           1          64          65          66           0           0
          63           0           0           0           0           0
          21          63           0           0           0           0
          63           0           0           0           0           0
           1          68          69          70           0           0
          67           0           0           0           0           0
          67           0           0           0           0           0
          67           0           0           0           0           0
          46          72          73          74           0           0
          71           0           0           0           0           0
          71           0           0           0           0           0
          71           0           0           0           0           0
          46          76          77          78           0           0
          75           0           0           0           0           0
          32          75           0           0           0           0
          75           0           0           0           0           0
          46          80          81          82           0           0
          79           0           0           0           0           0
          30          79           0           0           0           0
          79           0           0           0           0           0
          45          84          85          86           0           0
          31          83           0           0           0           0
          83           0           0           0           0           0
          83           0           0           0           0           0
          45          88          89          90           0           0
          87           0           0           0           0           0
          87           0           0           0           0           0
          87           0           0           0           0           0
          45          92          93          94           0           0
          91           0           0           0           0           0
          91           0           0           0           0           0
          91           0           0           0           0           0
           1          96          97          98           0           0
          95           0           0           0           0           0
          95           0           0           0           0           0
          95           0           0           0           0           0
           2         100         101         102           0           0
          99           0           0           0           0           0
          99           0           0           0           0           0
          99           0           0           0           0           0
          45         104         105         106           0           0
         103           0           0           0           0           0
          33         103           0           0           0           0
         103           0           0           0           0           0
          46         108         109         110           0           0
         107           0           0           0           0           0
         107           0           0           0           0           0
         107           0           0           0           0           0
RBond                                      R   N=         660
  1.00000000E+00  1.00000000E+00  1.00000000E+00  1.00000000E+00  0.00000000E+00
  0.00000000E+00  1.00000000E+00  1.00000000E+00  1.00000000E+00  1.00000000E+00
  0.00000000E+00  0.00000000E+00  1.00000000E+00  0.00000000E+00  0.00000000E+00
  0.00000000E+00  0.00000000E+00  0.00000000E+00  1.00000000E+00  0.00000000E+00
  0.00000000E+00  0.00000000E+00  0.00000000E+00  0.00000000E+00  1.00000000E+00
  1.00000000E+00  0.00000000E+00  0.00000000E+00  0.00000000E+00  0.00000000E+00
  1.00000000E+00  1.00000000E+00  0.00000000E+00  0.00000000E+00  0.00000000E+00
  0.00000000E+00  1.00000000E+00  1.00000000E+00  0.00000000E+00  0.00000000E+00
  0.00000000E+00  0.00000000E+00  1.00000000E+00  1.00000000E+00  0.00000000E+00
  0.00000000E+00  0.00000000E+00  0.00000000E+00  1.00000000E+00  1.00000000E+00
  0.00000000E+00  0.00000000E+00  0.00000000E+00  0.00000000E+00  1.00000000E+00
  1.00000000E+00  0.00000000E+00  0.00000000E+00  0.00000000E+00  0.00000000E+00
  1.00000000E+00  1.00000000E+00  0.00000000E+00  0.00000000E+00  0.00000000E+00
  0.00000000E+00  1.00000000E+00  1.00000000E+00  0.00000000E+00  0.00000000E+00
  0.00000000E+00  0.00000000E+00  1.00000000E+00  0.00000000E+00  0.00000000E+00
  0.00000000E+00  0.00000000E+00  0.00000000E+00  1.00000000E+00  0.00000000E+00
  0.00000000E+00  0.00000000E+00  0.00000000E+00  0.00000000E+00  1.00000000E+00
  1.00000000E+00  0.00000000E+00  0.00000000E+00  0.00000000E+00  0.00000000E+00
  1.00000000E+00  1.00000000E+00  0.00000000E+00  0.00000000E+00  0.00000000E+00
  0.00000000E+00  1.00000000E+00  1.00000000E+00  0.00000000E+00  0.00000000E+00
  0.00000000E+00  0.00000000E+00  1.00000000E+00  1.00000000E+00  0.00000000E+00
  0.00000000E+00  0.00000000E+00  0.00000000E+00  1.00000000E+00  1.00000000E+00
  0.00000000E+00  0.00000000E+00  0.00000000E+00  0.00000000E+00  1.00000000E+00
  1.00000000E+00  0.00000000E+00  0.00000000E+00  0.00000000E+00  0.00000000E+00
  1.00000000E+00  1.00000000E-01  0.00000000E+00  0.00000000E+00  0.00000000E+00
  0.00000000E+00  1.00000000E+00  1.00000000E-01  0.00000000E+00  0.00000000E+00
  0.00000000E+00  0.00000000E+00  1.00000000E+00  1.00000000E+00  0.00000000E+00
  0.00000000E+00  0.00000000E+00  0.00000000E+00  1.00000000E+00  1.00000000E+00
  0.00000000E+00  0.00000000E+00  0.00000000E+00  0.00000000E+00  1.00000000E+00
  1.00000000E+00  0.00000000E+00  0.00000000E+00  0.00000000E+00  0.00000000E+00
  1.00000000E+00  1.00000000E+00  0.00000000E+00  0.00000000E+00  0.00000000E+00
  0.00000000E+00  1.00000000E-01  1.00000000E-01  1.00000000E-01  1.00000000E-01
  1.00000000E-01  0.00000000E+00  1.00000000E-01  1.00000000E-01  1.00000000E-01
  1.00000000E-01  1.00000000E-01  0.00000000E+00  1.00000000E+00  0.00000000E+00
  0.00000000E+00  0.00000000E+00  0.00000000E+00  0.00000000E+00  1.00000000E+00
  1.00000000E-01  0.00000000E+00  0.00000000E+00  0.00000000E+00  0.00000000E+00
  1.00000000E+00  1.00000000E+00  1.00000000E-01  0.00000000E+00  0.00000000E+00
  0.00000000E+00  1.00000000E+00  1.00000000E+00  1.00000000E-01  0.00000000E+00
  0.00000000E+00  0.00000000E+00  1.00000000E+00  1.00000000E-01  0.00000000E+00
  0.00000000E+00  0.00000000E+00  0.00000000E+00  1.00000000E+00  0.00000000E+00
  0.00000000E+00  0.00000000E+00  0.00000000E+00  0.00000000E+00  1.00000000E+00
  1.00000000E+00  1.00000000E+00  1.00000000E+00  1.00000000E+00  1.00000000E-01
  1.00000000E+00  1.00000000E+00  1.00000000E+00  1.00000000E+00  1.00000000E+00
  1.00000000E-01  1.00000000E+00  1.00000000E+00  1.00000000E+00  1.00000000E+00
  1.00000000E+00  1.00000000E-01  1.00000000E+00  1.00000000E+00  1.00000000E+00
  1.00000000E+00  1.00000000E+00  1.00000000E-01  1.00000000E+00  1.00000000E+00
  1.00000000E+00  1.00000000E+00  1.00000000E+00  1.00000000E-01  1.00000000E+00
  1.00000000E+00  1.00000000E+00  1.00000000E+00  1.00000000E+00  1.00000000E-01
  1.00000000E+00  1.00000000E+00  1.00000000E+00  1.00000000E-01  1.00000000E+00
  1.00000000E+00  1.00000000E+00  1.00000000E+00  1.00000000E+00  1.00000000E-01
  1.00000000E+00  1.00000000E+00  1.00000000E+00  1.00000000E+00  1.00000000E+00
  1.00000000E-01  1.00000000E+00  1.00000000E+00  1.00000000E+00  1.00000000E+00
  1.00000000E+00  1.00000000E-01  1.00000000E+00  1.00000000E+00  1.00000000E+00
  1.00000000E+00  1.00000000E+00  1.00000000E+00  0.00000000E+00  0.00000000E+00
  1.00000000E+00  1.00000000E+00  1.00000000E+00  1.00000000E+00  0.00000000E+00
  0.00000000E+00  1.00000000E+00  1.00000000E+00  1.00000000E+00  1.00000000E+00
  0.00000000E+00  0.00000000E+00  1.00000000E+00  0.00000000E+00  0.00000000E+00
  0.00000000E+00  0.00000000E+00  0.00000000E+00  1.00000000E+00  0.00000000E+00
  0.00000000E+00  0.00000000E+00  0.00000000E+00  0.00000000E+00  1.00000000E-01
  1.00000000E+00  0.00000000E+00  0.00000000E+00  0.00000000E+00  0.00000000E+00
  1.00000000E+00  1.00000000E+00  1.00000000E+00  1.00000000E+00  0.00000000E+00
  0.00000000E+00  1.00000000E+00  0.00000000E+00  0.00000000E+00  0.00000000E+00
  0.00000000E+00  0.00000000E+00  1.00000000E+00  0.00000000E+00  0.00000000E+00
  0.00000000E+00  0.00000000E+00  0.00000000E+00  1.00000000E+00  0.00000000E+00
  0.00000000E+00  0.00000000E+00  0.00000000E+00  0.00000000E+00  1.00000000E+00
  1.00000000E+00  1.00000000E+00  1.00000000E+00  0.00000000E+00  0.00000000E+00
  1.00000000E+00  0.00000000E+00  0.00000000E+00  0.00000000E+00  0.00000000E+00
  0.00000000E+00  1.00000000E+00  0.00000000E+00  0.00000000E+00  0.00000000E+00
  0.00000000E+00  0.00000000E+00  1.00000000E+00  0.00000000E+00  0.00000000E+00
  0.00000000E+00  0.00000000E+00  0.00000000E+00  1.00000000E+00  1.00000000E+00
  1.00000000E+00  1.00000000E+00  0.00000000E+00  0.00000000E+00  1.00000000E+00
  0.00000000E+00  0.00000000E+00  0.00000000E+00  0.00000000E+00  0.00000000E+00
  1.00000000E+00  0.00000000E+00  0.00000000E+00  0.00000000E+00  0.00000000E+00
  0.00000000E+00  1.00000000E+00  0.00000000E+00  0.00000000E+00  0.00000000E+00
  0.00000000E+00  0.00000000E+00  1.00000000E+00  1.00000000E+00  1.00000000E+00
  1.00000000E+00  0.00000000E+00  0.00000000E+00  1.00000000E+00  0.00000000E+00
  0.00000000E+00  0.00000000E+00  0.00000000E+00  0.00000000E+00  1.00000000E-01
  1.00000000E+00  0.00000000E+00  0.00000000E+00  0.00000000E+00  0.00000000E+00
  1.00000000E+00  0.00000000E+00  0.00000000E+00  0.00000000E+00  0.00000000E+00
  0.00000000E+00  1.00000000E+00  1.00000000E+00  1.00000000E+00  1.00000000E+00
  0.00000000E+00  0.00000000E+00  1.00000000E+00  0.00000000E+00  0.00000000E+00
  0.00000000E+00  0.00000000E+00  0.00000000E+00  1.00000000E+00  0.00000000E+00
  0.00000000E+00  0.00000000E+00  0.00000000E+00  0.00000000E+00  1.00000000E+00
  0.00000000E+00  0.00000000E+00  0.00000000E+00  0.00000000E+00  0.00000000E+00
  1.00000000E+00  1.00000000E+00  1.00000000E+00  1.00000000E+00  0.00000000E+00
  0.00000000E+00  1.00000000E+00  0.00000000E+00  0.00000000E+00  0.00000000E+00
  0.00000000E+00  0.00000000E+00  1.00000000E+00  0.00000000E+00  0.00000000E+00
  0.00000000E+00  0.00000000E+00  0.00000000E+00  1.00000000E+00  0.00000000E+00
  0.00000000E+00  0.00000000E+00  0.00000000E+00  0.00000000E+00  1.00000000E+00
  1.00000000E+00  1.00000000E+00  1.00000000E+00  0.00000000E+00  0.00000000E+00
  1.00000000E+00  0.00000000E+00  0.00000000E+00  0.00000000E+00  0.00000000E+00
  0.00000000E+00  1.00000000E-01  1.00000000E+00  0.00000000E+00  0.00000000E+00
  0.00000000E+00  0.00000000E+00  1.00000000E+00  0.00000000E+00  0.00000000E+00
  0.00000000E+00  0.00000000E+00  0.00000000E+00  1.00000000E+00  1.00000000E+00
  1.00000000E+00  1.00000000E+00  0.00000000E+00  0.00000000E+00  1.00000000E+00
  0.00000000E+00  0.00000000E+00  0.00000000E+00  0.00000000E+00  0.00000000E+00
  1.00000000E-01  1.00000000E+00  0.00000000E+00  0.00000000E+00  0.00000000E+00
  0.00000000E+00  1.00000000E+00  0.00000000E+00  0.00000000E+00  0.00000000E+00
  0.00000000E+00  0.00000000E+00  1.00000000E+00  1.00000000E+00  1.00000000E+00
  1.00000000E+00  0.00000000E+00  0.00000000E+00  1.00000000E-01  1.00000000E+00
  0.00000000E+00  0.00000000E+00  0.00000000E+00  0.00000000E+00  1.00000000E+00
  0.00000000E+00  0.00000000E+00  0.00000000E+00  0.00000000E+00  0.00000000E+00
  1.00000000E+00  0.00000000E+00  0.00000000E+00  0.00000000E+00  0.00000000E+00
  0.00000000E+00  1.00000000E+00  1.00000000E+00  1.00000000E+00  1.00000000E+00
  0.00000000E+00  0.00000000E+00  1.00000000E+00  0.00000000E+00  0.00000000E+00
  0.00000000E+00  0.00000000E+00  0.00000000E+00  1.00000000E+00  0.00000000E+00
  0.00000000E+00  0.00000000E+00  0.00000000E+00  0.00000000E+00  1.00000000E+00
  0.00000000E+00  0.00000000E+00  0.00000000E+00  0.00000000E+00  0.00000000E+00
  1.00000000E+00  1.00000000E+00  1.00000000E+00  1.00000000E+00  0.00000000E+00
  0.00000000E+00  1.00000000E+00  0.00000000E+00  0.00000000E+00  0.00000000E+00
  0.00000000E+00  0.00000000E+00  1.00000000E+00  0.00000000E+00  0.00000000E+00
  0.00000000E+00  0.00000000E+00  0.00000000E+00  1.00000000E+00  0.00000000E+00
  0.00000000E+00  0.00000000E+00  0.00000000E+00  0.00000000E+00  1.00000000E+00
  1.00000000E+00  1.00000000E+00  1.00000000E+00  0.00000000E+00  0.00000000E+00
  1.00000000E+00  0.00000000E+00  0.00000000E+00  0.00000000E+00  0.00000000E+00
  0.00000000E+00  1.00000000E+00  0.00000000E+00  0.00000000E+00  0.00000000E+00
  0.00000000E+00  0.00000000E+00  1.00000000E+00  0.00000000E+00  0.00000000E+00
  0.00000000E+00  0.00000000E+00  0.00000000E+00  1.00000000E+00  1.00000000E+00
  1.00000000E+00  1.00000000E+00  0.00000000E+00  0.00000000E+00  1.00000000E+00
  0.00000000E+00  0.00000000E+00  0.00000000E+00  0.00000000E+00  0.00000000E+00
  1.00000000E+00  0.00000000E+00  0.00000000E+00  0.00000000E+00  0.00000000E+00
  0.00000000E+00  1.00000000E+00  0.00000000E+00  0.00000000E+00  0.00000000E+00
  0.00000000E+00  0.00000000E+00  1.00000000E+00  1.00000000E+00  1.00000000E+00
  1.00000000E+00  0.00000000E+00  0.00000000E+00  1.00000000E+00  0.00000000E+00
  0.00000000E+00  0.00000000E+00  0.00000000E+00  0.00000000E+00  1.00000000E-01
  1.00000000E+00  0.00000000E+00  0.00000000E+00  0.00000000E+00  0.00000000E+00
  1.00000000E+00  0.00000000E+00  0.00000000E+00  0.00000000E+00  0.00000000E+00
  0.00000000E+00  1.00000000E+00  1.00000000E+00  1.00000000E+00  1.00000000E+00
  0.00000000E+00  0.00000000E+00  1.00000000E+00  0.00000000E+00  0.00000000E+00
  0.00000000E+00  0.00000000E+00  0.00000000E+00  1.00000000E+00  0.00000000E+00
  0.00000000E+00  0.00000000E+00  0.00000000E+00  0.00000000E+00  1.00000000E+00
  0.00000000E+00  0.00000000E+00  0.00000000E+00  0.00000000E+00  0.00000000E+00
Virial Ratio                               R      2.141925698447461E+00
SCF Energy                                 R     -3.945282965586990E+03
Total Energy                               R     -3.945282965586990E+03
S**2                                       R      2.415845301584341E-11
S**2 after annihilation                    R     -3.723243935405888E-11
RMS Force                                  R      2.024577223876199E-06
RMS Density                                R      5.690757577684172E-09
External E-field                           R   N=          35
  0.00000000E+00  0.00000000E+00  0.00000000E+00  0.00000000E+00  0.00000000E+00
  0.00000000E+00  0.00000000E+00  0.00000000E+00  0.00000000E+00  0.00000000E+00
  0.00000000E+00  0.00000000E+00  0.00000000E+00  0.00000000E+00  0.00000000E+00
  0.00000000E+00  0.00000000E+00  0.00000000E+00  0.00000000E+00  0.00000000E+00
  0.00000000E+00  0.00000000E+00  0.00000000E+00  0.00000000E+00  0.00000000E+00
  0.00000000E+00  0.00000000E+00  0.00000000E+00  0.00000000E+00  0.00000000E+00
  0.00000000E+00  0.00000000E+00  0.00000000E+00  0.00000000E+00  0.00000000E+00
IOpCl                                      I                1
IROHF                                      I                0
Alpha Orbital Energies                     R   N=         784
 -1.88936862E+01 -1.88935510E+01 -1.88901951E+01 -1.88901437E+01 -1.88901189E+01
 -1.88899742E+01 -1.88869635E+01 -1.88869457E+01 -1.88863253E+01 -1.88862439E+01
 -1.88859862E+01 -1.88858744E+01 -1.88858121E+01 -1.88856950E+01 -1.88797378E+01
 -1.88796745E+01 -1.88796236E+01 -1.88795623E+01 -1.88788782E+01 -1.88785783E+01
 -1.88784950E+01 -1.88784048E+01 -1.88634868E+01 -1.88631810E+01 -1.88631482E+01
 -1.88627684E+01 -1.88626710E+01 -1.88625516E+01 -1.88623394E+01 -1.88622487E+01
 -1.88553323E+01 -1.88552169E+01 -1.42991022E+01 -1.42989159E+01 -1.42983406E+01
 -1.42981458E+01 -1.01042044E+01 -1.01040526E+01 -1.01038673E+01 -1.01037707E+01
 -1.01036351E+01 -1.01035944E+01 -1.01030143E+01 -1.01027977E+01 -1.01027154E+01
 -1.01024372E+01 -1.01017030E+01 -1.01010389E+01 -1.01003742E+01 -1.00993901E+01
 -1.00979153E+01 -1.00978692E+01 -3.02494170E+00 -3.02480740E+00 -3.02454127E+00
 -3.02451546E+00 -3.02431697E+00 -3.02431670E+00 -3.02429222E+00 -3.02424490E+00
 -3.01322933E+00 -3.01322138E+00 -1.75231931E+00 -1.75228637E+00 -1.75221396E+00
 -1.75218470E+00 -1.75216600E+00 -1.75209575E+00 -1.75208480E+00 -1.75203358E+00
 -1.75030775E+00 -1.75026493E+00 -1.75024029E+00 -1.75019925E+00 -1.75013870E+00
 -1.75010207E+00 -1.74989099E+00 -1.74975391E+00 -1.74900536E+00 -1.74896913E+00
 -1.74892515E+00 -1.74890400E+00 -1.74889128E+00 -1.74875001E+00 -1.74853344E+00
 -1.74842873E+00 -1.74327100E+00 -1.74320306E+00 -1.74247720E+00 -1.74237577E+00
 -1.73880349E+00 -1.73877813E+00 -8.82419082E-01 -8.81531924E-01 -8.72393049E-01
 -8.67240159E-01 -8.65886523E-01 -8.65698253E-01 -8.31608572E-01 -8.31454999E-01
 -8.29868728E-01 -8.28693817E-01 -7.32271961E-01 -7.32175326E-01 -7.31415274E-01
 -7.30702865E-01 -7.30240332E-01 -7.29778569E-01 -7.29369574E-01 -7.28956557E-01
 -7.18736832E-01 -7.18695268E-01 -7.18690972E-01 -7.18468377E-01 -7.18300390E-01
 -7.18204421E-01 -7.17893895E-01 -7.17821491E-01 -7.17792277E-01 -7.17527266E-01
 -7.17486232E-01 -7.17475243E-01 -7.16965944E-01 -7.16842105E-01 -7.16269211E-01
 -7.16104255E-01 -7.12465484E-01 -7.12067435E-01 -6.97206433E-01 -6.97074512E-01
 -6.95146717E-01 -6.94478358E-01 -6.94447449E-01 -6.94330886E-01 -6.94238854E-01
 -6.93567560E-01 -6.92639116E-01 -6.91828302E-01 -6.91819714E-01 -6.91366537E-01
 -6.79301001E-01 -6.79104846E-01 -6.77746637E-01 -6.77521581E-01 -6.71205556E-01
 -6.70042011E-01 -6.69433691E-01 -6.68970708E-01 -6.68745581E-01 -6.68732626E-01
 -6.67869218E-01 -6.67671228E-01 -6.67362385E-01 -6.65039766E-01 -6.54723646E-01
 -6.54656440E-01 -6.47524869E-01 -6.47167247E-01 -6.47087352E-01 -6.46764883E-01
 -5.94539327E-01 -5.94331460E-01 -5.94156514E-01 -5.93850709E-01 -5.93799828E-01
 -5.93645859E-01 -5.87997347E-01 -5.87915368E-01 -5.80594598E-01 -5.80210613E-01
 -5.80193214E-01 -5.79700167E-01 -5.75404155E-01 -5.75274424E-01 -5.75138500E-01
 -5.75064777E-01 -5.56982654E-01 -5.56810066E-01 -5.56028848E-01 -5.55905331E-01
 -5.50729508E-01 -5.48339544E-01 -5.46887019E-01 -5.44598784E-01 -5.44424529E-01
 -5.42536707E-01 -5.24119881E-01 -5.24090099E-01 -5.24080143E-01 -5.23992261E-01
 -5.23932618E-01 -5.23920087E-01 -5.23911542E-01 -5.23890892E-01 -5.23834583E-01
 -5.23812443E-01 -5.23609534E-01 -5.23600866E-01 -5.23555296E-01 -5.23512557E-01
 -5.23509681E-01 -5.23502034E-01 -5.23499982E-01 -5.23278399E-01 -5.23262854E-01
 -5.23057803E-01 -5.23045129E-01 -5.23024902E-01 -5.22976200E-01 -5.22955147E-01
 -5.22928066E-01 -5.22873213E-01 -5.22809099E-01 -5.22789010E-01 -5.22783435E-01
 -5.22782407E-01 -5.22759606E-01 -5.22665075E-01 -5.22436265E-01 -5.22357124E-01
 -5.22285434E-01 -5.22099138E-01 -5.22064524E-01 -5.21865374E-01 -5.21691685E-01
 -5.21470097E-01 -5.21388639E-01 -5.21124201E-01 -5.20464362E-01 -5.20370725E-01
 -5.20333313E-01 -5.20180600E-01 -5.20062005E-01 -5.20060304E-01 -4.69995271E-01
 -4.69493592E-01 -4.67547924E-01 -4.67435833E-01 -3.80484283E-01 -3.77347616E-01
 -3.77169712E-01 -3.71194998E-01 -3.64845018E-01 -3.63640555E-01 -3.63371442E-01
 -3.63369675E-01 -3.63138063E-01 -3.62907987E-01 -3.58081815E-01 -3.58009467E-01
 -3.55744434E-01 -3.55308188E-01 -3.48610008E-01 -3.47858916E-01 -3.47465272E-01
 -3.47339768E-01 -3.47071145E-01 -3.46909602E-01 -3.42184448E-01 -3.42160154E-01
 -3.36870130E-01 -3.36857465E-01 -3.35728947E-01 -3.35408468E-01 -3.35387245E-01
 -3.35329614E-01 -3.35196498E-01 -3.35055169E-01 -3.09327542E-01 -3.08903747E-01
 -3.08008797E-01 -3.07852421E-01 -3.07794059E-01 -3.07685135E-01 -3.07527908E-01
 -3.07187282E-01 -2.98932888E-01 -2.98585680E-01 -2.98552110E-01 -2.98401721E-01
 -2.81401431E-01 -2.81326395E-01 -2.80500150E-01 -2.80282577E-01 -1.30880699E-01
 -1.30439702E-01 -1.25389698E-01 -1.25036550E-01 -1.25025439E-01 -1.24928285E-01
 -1.21494805E-01 -1.21293548E-01 -1.17399198E-01 -1.17350062E-01 -6.18676351E-02
 -6.17350577E-02 -6.11936034E-02 -6.10620537E-02 -4.50701779E-02 -4.29224712E-02
 -3.94780219E-02 -3.94731533E-02 -3.93408755E-02 -3.90920874E-02 -3.90833867E-02
 -3.71969776E-02 -3.58248305E-02 -3.57490425E-02 -3.56215651E-02 -3.11694019E-02
 -3.01847583E-02 -2.42446526E-02  2.88565084E-02  2.98835696E-02  1.49775146E-01
  1.53638163E-01  1.78893988E-01  1.79145444E-01  1.89280463E-01  1.89792781E-01
  1.90326137E-01  1.91936221E-01  1.92088154E-01  2.01360407E-01  2.02781666E-01
  2.04515074E-01  2.09994111E-01  2.11887178E-01  2.12389694E-01  2.13561857E-01
  2.13616780E-01  2.13702085E-01  2.13726537E-01  2.14102142E-01  2.14209088E-01
  2.14426520E-01  2.14532109E-01  2.15062066E-01  2.15183036E-01  2.15226559E-01
  2.15547351E-01  2.15710223E-01  2.16164530E-01  2.17591571E-01  2.17971867E-01
  2.18323837E-01  2.19116238E-01  2.20013139E-01  2.24703907E-01  2.25991330E-01
  2.58248312E-01  2.64178442E-01  2.75573660E-01  2.75781768E-01  2.78571661E-01
  2.79102578E-01  2.79867275E-01  2.80057897E-01  2.80107407E-01  2.81409884E-01
  2.82418990E-01  2.82656277E-01  2.84120465E-01  2.85061418E-01  2.85531600E-01
  2.89581816E-01  2.89652236E-01  2.90024627E-01  2.90158989E-01  2.90663353E-01
  2.90871878E-01  2.91927844E-01  2.91979208E-01  2.92343158E-01  2.95256506E-01
  2.97880226E-01  3.04305294E-01  3.05911538E-01  3.07181620E-01  3.08265964E-01
  3.20431875E-01  3.21035951E-01  3.21705341E-01  3.22911402E-01  3.96183683E-01
  3.98584789E-01  3.99731222E-01  4.08396588E-01  4.38999415E-01  4.39395943E-01
  4.74320782E-01  4.74795596E-01  4.74927823E-01  4.74970074E-01  4.75028273E-01
  4.75118130E-01  4.75235808E-01  4.75307825E-01  4.75311446E-01  4.75322840E-01
  4.75393577E-01  4.75405995E-01  4.75449946E-01  4.75477707E-01  4.75482467E-01
  4.75504807E-01  4.75515864E-01  4.75523356E-01  4.75542447E-01  4.75641218E-01
  4.75814675E-01  4.75841893E-01  4.75932234E-01  4.75949886E-01  4.75978547E-01
  4.76000410E-01  4.76039628E-01  4.76212494E-01  4.76327001E-01  4.76335350E-01
  4.76342839E-01  4.76380262E-01  4.76442756E-01  4.76448902E-01  4.76523512E-01
  4.76592560E-01  4.76598926E-01  4.76848601E-01  4.76873727E-01  4.76943043E-01
  4.77368564E-01  4.80306163E-01  4.81507541E-01  4.82581159E-01  4.83768727E-01
  4.85682684E-01  4.89049323E-01  4.89127447E-01  3.02610667E-01  3.04976963E-01
  3.11588621E-01  3.37267236E-01  3.37406097E-01  3.37641175E-01  3.37675948E-01
  3.37687323E-01  3.38222876E-01  3.38493433E-01  3.38888526E-01  3.38914858E-01
  3.40159122E-01  3.40399921E-01  3.41007934E-01  3.41030511E-01  3.41374858E-01
  3.45100429E-01  3.46458397E-01  3.46681086E-01  3.47418110E-01  3.49797722E-01
  3.52093971E-01  3.52941367E-01  3.54834423E-01  3.56253056E-01  3.58722724E-01
  3.61554897E-01  3.62544814E-01  3.65301746E-01  3.65856615E-01  3.66301604E-01
  3.72817146E-01  3.76893805E-01  3.78009399E-01  3.92163494E-01  4.01209473E-01
  4.03735184E-01  4.03892914E-01  4.06068958E-01  4.09871580E-01  4.19712098E-01
  4.30800263E-01  4.37123423E-01  4.39029427E-01  4.62286057E-01  4.67481335E-01
  4.93080473E-01  4.93151729E-01  4.94309749E-01  4.95997992E-01  4.96231238E-01
  4.96450130E-01  4.97331363E-01  5.01686707E-01  5.03373651E-01  5.03393614E-01
  5.03552230E-01  5.06295377E-01  5.07296746E-01  5.11889545E-01  5.24018878E-01
  1.00000000E+03  1.00000000E+03  1.00000000E+03  1.00000000E+03  1.00000000E+03
  1.00000000E+03  1.00000000E+03  1.00000000E+03  1.00000000E+03  1.00000000E+03
  1.00000000E+03  1.00000000E+03  1.00000000E+03  1.00000000E+03  1.00000000E+03
  1.00000000E+03  1.00000000E+03  1.00000000E+03  1.00000000E+03  1.00000000E+03
  1.00000000E+03  1.00000000E+03  1.00000000E+03  1.00000000E+03  1.00000000E+03
  1.00000000E+03  1.00000000E+03  1.00000000E+03  1.00000000E+03  1.00000000E+03
  1.00000000E+03  1.00000000E+03  1.00000000E+03  1.00000000E+03  1.00000000E+03
  1.00000000E+03  1.00000000E+03  1.00000000E+03  1.00000000E+03  1.00000000E+03
  1.00000000E+03  1.00000000E+03  1.00000000E+03  1.00000000E+03  1.00000000E+03
  1.00000000E+03  1.00000000E+03  1.00000000E+03  1.00000000E+03  1.00000000E+03
  1.00000000E+03  1.00000000E+03  1.00000000E+03  1.00000000E+03  1.00000000E+03
  1.00000000E+03  1.00000000E+03  1.00000000E+03  1.00000000E+03  1.00000000E+03
  1.00000000E+03  1.00000000E+03  1.00000000E+03  1.00000000E+03  1.00000000E+03
  1.00000000E+03  1.00000000E+03  1.00000000E+03  1.00000000E+03  1.00000000E+03
  1.00000000E+03  1.00000000E+03  1.00000000E+03  1.00000000E+03  1.00000000E+03
  1.00000000E+03  1.00000000E+03  1.00000000E+03  1.00000000E+03  1.00000000E+03
  1.00000000E+03  1.00000000E+03  1.00000000E+03  1.00000000E+03  1.00000000E+03
  1.00000000E+03  1.00000000E+03  1.00000000E+03  1.00000000E+03  1.00000000E+03
  1.00000000E+03  1.00000000E+03  1.00000000E+03  1.00000000E+03  1.00000000E+03
  1.00000000E+03  1.00000000E+03  1.00000000E+03  1.00000000E+03  1.00000000E+03
  1.00000000E+03  1.00000000E+03  1.00000000E+03  1.00000000E+03  1.00000000E+03
  1.00000000E+03  1.00000000E+03  1.00000000E+03  1.00000000E+03  1.00000000E+03
  1.00000000E+03  1.00000000E+03  1.00000000E+03  1.00000000E+03  1.00000000E+03
  1.00000000E+03  1.00000000E+03  1.00000000E+03  1.00000000E+03  1.00000000E+03
  1.00000000E+03  1.00000000E+03  1.00000000E+03  1.00000000E+03  1.00000000E+03
  1.00000000E+03  1.00000000E+03  1.00000000E+03  1.00000000E+03  1.00000000E+03
  1.00000000E+03  1.00000000E+03  1.00000000E+03  1.00000000E+03  1.00000000E+03
  1.00000000E+03  1.00000000E+03  1.00000000E+03  1.00000000E+03  1.00000000E+03
  1.00000000E+03  1.00000000E+03  1.00000000E+03  1.00000000E+03  1.00000000E+03
  1.00000000E+03  1.00000000E+03  1.00000000E+03  1.00000000E+03  1.00000000E+03
  1.00000000E+03  1.00000000E+03  1.00000000E+03  1.00000000E+03  1.00000000E+03
  1.00000000E+03  1.00000000E+03  1.00000000E+03  1.00000000E+03  1.00000000E+03
  1.00000000E+03  1.00000000E+03  1.00000000E+03  1.00000000E+03  1.00000000E+03
  1.00000000E+03  1.00000000E+03  1.00000000E+03  1.00000000E+03  1.00000000E+03
  1.00000000E+03  1.00000000E+03  1.00000000E+03  1.00000000E+03  1.00000000E+03
  1.00000000E+03  1.00000000E+03  1.00000000E+03  1.00000000E+03  1.00000000E+03
  1.00000000E+03  1.00000000E+03  1.00000000E+03  1.00000000E+03  1.00000000E+03
  1.00000000E+03  1.00000000E+03  1.00000000E+03  1.00000000E+03  1.00000000E+03
  1.00000000E+03  1.00000000E+03  1.00000000E+03  1.00000000E+03  1.00000000E+03
  1.00000000E+03  1.00000000E+03  1.00000000E+03  1.00000000E+03  1.00000000E+03
  1.00000000E+03  1.00000000E+03  1.00000000E+03  1.00000000E+03  1.00000000E+03
  1.00000000E+03  1.00000000E+03  1.00000000E+03  1.00000000E+03  1.00000000E+03
  1.00000000E+03  1.00000000E+03  1.00000000E+03  1.00000000E+03  1.00000000E+03
  1.00000000E+03  1.00000000E+03  1.00000000E+03  1.00000000E+03  1.00000000E+03
  1.00000000E+03  1.00000000E+03  1.00000000E+03  1.00000000E+03  1.00000000E+03
  1.00000000E+03  1.00000000E+03  1.00000000E+03  1.00000000E+03  1.00000000E+03
  1.00000000E+03  1.00000000E+03  1.00000000E+03  1.00000000E+03  1.00000000E+03
  1.00000000E+03  1.00000000E+03  1.00000000E+03  1.00000000E+03  1.00000000E+03
  1.00000000E+03  1.00000000E+03  1.00000000E+03  1.00000000E+03  1.00000000E+03
  1.00000000E+03  1.00000000E+03  1.00000000E+03  1.00000000E+03  1.00000000E+03
  1.00000000E+03  1.00000000E+03  1.00000000E+03  1.00000000E+03  1.00000000E+03
  1.00000000E+03  1.00000000E+03  1.00000000E+03  1.00000000E+03  1.00000000E+03
  1.00000000E+03  1.00000000E+03  1.00000000E+03  1.00000000E+03  1.00000000E+03
  1.00000000E+03  1.00000000E+03  1.00000000E+03  1.00000000E+03  1.00000000E+03
  1.00000000E+03  1.00000000E+03  1.00000000E+03  1.00000000E+03  1.00000000E+03
  1.00000000E+03  1.00000000E+03  1.00000000E+03  1.00000000E+03  1.00000000E+03
  1.00000000E+03  1.00000000E+03  1.00000000E+03  1.00000000E+03
Beta Orbital Energies                      R   N=         784
 -1.88947705E+01 -1.88937074E+01 -1.88932837E+01 -1.88928071E+01 -1.88909059E+01
 -1.88908448E+01 -1.88872004E+01 -1.88871240E+01 -1.88869626E+01 -1.88869457E+01
 -1.88868768E+01 -1.88867641E+01 -1.88867032E+01 -1.88865834E+01 -1.88809246E+01
 -1.88806066E+01 -1.88804992E+01 -1.88797377E+01 -1.88796745E+01 -1.88788782E+01
 -1.88786354E+01 -1.88784631E+01 -1.88639629E+01 -1.88639061E+01 -1.88634921E+01
 -1.88631180E+01 -1.88630332E+01 -1.88626616E+01 -1.88626003E+01 -1.88625517E+01
 -1.88561726E+01 -1.88552169E+01 -1.42991022E+01 -1.42989159E+01 -1.42983406E+01
 -1.42981458E+01 -1.01042044E+01 -1.01040526E+01 -1.01038673E+01 -1.01037707E+01
 -1.01036351E+01 -1.01035944E+01 -1.01030143E+01 -1.01027977E+01 -1.01027154E+01
 -1.01024372E+01 -1.01017030E+01 -1.01010389E+01 -1.01003742E+01 -1.00993901E+01
 -1.00979153E+01 -1.00978692E+01 -3.02459645E+00 -3.02451144E+00 -3.02428795E+00
 -3.02417340E+00 -3.02411605E+00 -3.02403663E+00 -3.02389126E+00 -3.02388340E+00
 -3.01335393E+00 -3.01323814E+00 -1.75225773E+00 -1.75225472E+00 -1.75222624E+00
 -1.75216616E+00 -1.75212696E+00 -1.75206298E+00 -1.75203235E+00 -1.75193786E+00
 -1.75044781E+00 -1.75033612E+00 -1.75033076E+00 -1.75022716E+00 -1.75018964E+00
 -1.75004237E+00 -1.75002352E+00 -1.74992563E+00 -1.74898778E+00 -1.74887753E+00
 -1.74885159E+00 -1.74880797E+00 -1.74879258E+00 -1.74844842E+00 -1.74842324E+00
 -1.74834370E+00 -1.74326142E+00 -1.74312217E+00 -1.74246724E+00 -1.74238240E+00
 -1.73870365E+00 -1.73867750E+00 -8.78425455E-01 -8.74355673E-01 -8.68156257E-01
 -8.60554095E-01 -8.58768785E-01 -8.46693069E-01 -8.45149814E-01 -8.38048536E-01
 -8.34129336E-01 -7.49263060E-01 -7.48337337E-01 -7.47586100E-01 -7.44858151E-01
 -7.32272376E-01 -7.29778634E-01 -7.29326972E-01 -7.28613826E-01 -7.28359033E-01
 -7.27552668E-01 -7.26352831E-01 -7.26062963E-01 -7.21987182E-01 -7.18736832E-01
 -7.18695268E-01 -7.18690972E-01 -7.18468377E-01 -7.18300390E-01 -7.18204421E-01
 -7.17893895E-01 -7.17821491E-01 -7.17792277E-01 -7.17527266E-01 -7.17486232E-01
 -7.17475244E-01 -7.16965944E-01 -7.16842105E-01 -7.16269211E-01 -7.16104255E-01
 -7.12465447E-01 -7.07036193E-01 -7.06884674E-01 -7.00715230E-01 -6.99714905E-01
 -6.98786507E-01 -6.97995518E-01 -6.97487238E-01 -6.97409474E-01 -6.96618765E-01
 -6.95682892E-01 -6.95592235E-01 -6.95272285E-01 -6.94191644E-01 -6.94006364E-01
 -6.93480904E-01 -6.93257756E-01 -6.92899934E-01 -6.91817185E-01 -6.89083289E-01
 -6.84063164E-01 -6.67869438E-01 -6.61012729E-01 -6.60672035E-01 -6.52099619E-01
 -6.18202289E-01 -5.88212041E-01 -5.88003338E-01 -5.87974405E-01 -5.87915616E-01
 -5.87848510E-01 -5.87627618E-01 -5.87506071E-01 -5.87483920E-01 -5.81521656E-01
 -5.80682619E-01 -5.80594379E-01 -5.76653842E-01 -5.75748141E-01 -5.75426174E-01
 -5.75404246E-01 -5.75274418E-01 -5.74968554E-01 -5.59654086E-01 -5.59300555E-01
 -5.55905482E-01 -5.41760851E-01 -5.32968025E-01 -5.31003388E-01 -5.29171382E-01
 -5.26204121E-01 -5.24119881E-01 -5.24090099E-01 -5.24080143E-01 -5.23992261E-01
 -5.23954600E-01 -5.23932618E-01 -5.23920087E-01 -5.23911542E-01 -5.23890892E-01
 -5.23834583E-01 -5.23812443E-01 -5.23609534E-01 -5.23600866E-01 -5.23555296E-01
 -5.23512557E-01 -5.23509681E-01 -5.23502034E-01 -5.23499982E-01 -5.23278399E-01
 -5.23262854E-01 -5.23057803E-01 -5.23045129E-01 -5.23024902E-01 -5.22976200E-01
 -5.22955147E-01 -5.22928066E-01 -5.22873213E-01 -5.22809099E-01 -5.22789010E-01
 -5.22783435E-01 -5.22782408E-01 -5.22759606E-01 -5.22665075E-01 -5.22436265E-01
 -5.22357124E-01 -5.22285434E-01 -5.22099138E-01 -5.22064524E-01 -5.21865374E-01
 -5.21691685E-01 -5.21470097E-01 -5.21388638E-01 -5.21124201E-01 -5.20464362E-01
 -5.20370725E-01 -5.20333313E-01 -5.20180600E-01 -5.20062005E-01 -5.20060304E-01
 -4.84682348E-01 -4.82832438E-01 -3.80557598E-01 -3.80110644E-01 -3.71629636E-01
 -3.68476000E-01 -3.55406085E-01 -3.52951421E-01 -3.52796716E-01 -3.49374803E-01
 -3.48997862E-01 -3.48876409E-01 -3.48089613E-01 -3.47755720E-01 -3.47643687E-01
 -3.47434903E-01 -3.46726606E-01 -3.46329583E-01 -3.46213040E-01 -3.41828591E-01
 -3.41263582E-01 -3.41234302E-01 -3.41215330E-01 -3.36859393E-01 -3.36382645E-01
 -3.35601875E-01 -3.35297411E-01 -3.35147868E-01 -3.34930680E-01 -2.98614168E-01
 -2.97606132E-01 -2.97552965E-01 -2.96553732E-01 -2.96545709E-01 -2.96532382E-01
 -2.96517098E-01 -2.96437926E-01 -2.94034368E-01 -2.89816213E-01 -2.89718979E-01
 -2.87701588E-01 -2.83202937E-01 -2.80907135E-01 -2.80500447E-01 -2.79844398E-01
 -1.50944569E-01 -1.49256784E-01  6.21544539E-02  1.70766018E-01  1.84113965E-01
  3.33619010E-01  4.36950501E-01  4.39224458E-01  4.40733649E-01 -6.15215305E-01
 -5.85602669E-01 -5.67331649E-01 -5.65947029E-01 -4.78407027E-01 -4.77796906E-01
 -4.76623345E-01 -4.54726656E-01 -2.81077930E-01 -1.31069540E-01 -1.31042417E-01
 -1.28779538E-01 -1.27184290E-01 -1.26952542E-01 -1.24608298E-01 -1.24602572E-01
 -1.24458630E-01 -1.23668542E-01 -1.16936636E-01 -1.15747039E-01 -1.12694643E-01
 -1.01858763E-01 -6.50951011E-02 -6.37251954E-02 -3.04839009E-02 -1.02988631E-02
 -9.59155284E-03  2.88062418E-02  2.92060152E-02  2.95113446E-02  3.04321034E-02
  3.06565738E-02  3.09655176E-02  3.13499529E-02  3.14493238E-02  3.15298173E-02
  9.98279887E-02  1.03698208E-01  1.45356378E-01  1.71703953E-01  1.87943411E-01
  1.88195525E-01  1.93622155E-01  1.96796917E-01  1.97752869E-01  2.00530496E-01
  2.10377602E-01  2.11768683E-01  2.13561857E-01  2.13616780E-01  2.13702085E-01
  2.13726537E-01  2.14102142E-01  2.14209088E-01  2.14426520E-01  2.14532109E-01
  2.15062066E-01  2.15183036E-01  2.15226559E-01  2.15547351E-01  2.15710223E-01
  2.15964954E-01  2.16019016E-01  2.16164530E-01  2.17187925E-01  2.17784669E-01
  2.17971867E-01  2.18323837E-01  2.23640865E-01  2.24178017E-01  2.26442752E-01
  2.26713229E-01  2.26872519E-01  2.27238099E-01  2.27306888E-01  2.27527285E-01
  2.30417400E-01  2.37709561E-01  2.38013508E-01  2.49790188E-01  2.50536743E-01
  2.54836526E-01  2.55184437E-01  2.56214698E-01  2.56814631E-01  2.58289621E-01
  2.60200365E-01  2.63495905E-01  2.63519048E-01  2.63938674E-01  2.75683032E-01
  2.91193678E-01  2.97872297E-01  3.01994989E-01  3.13685718E-01  3.19821178E-01
  3.29257116E-01  3.33661806E-01  3.40303825E-01  3.40481288E-01  3.56738593E-01
  3.59391639E-01  3.83944030E-01  4.12344627E-01  4.74320782E-01  4.74795596E-01
  4.74927822E-01  4.74970074E-01  4.75028273E-01  4.75118130E-01  4.75235808E-01
  4.75307825E-01  4.75311446E-01  4.75322840E-01  4.75393577E-01  4.75405995E-01
  4.75449946E-01  4.75477707E-01  4.75482467E-01  4.75504807E-01  4.75515864E-01
  4.75523356E-01  4.75542447E-01  4.75641218E-01  4.75814675E-01  4.75841893E-01
  4.75932234E-01  4.75949886E-01  4.75978547E-01  4.76000410E-01  4.76039628E-01
  4.76212493E-01  4.76327001E-01  4.76335350E-01  4.76342839E-01  4.76380262E-01
  4.76442756E-01  4.76448902E-01  4.76523512E-01  4.76592560E-01  4.76598926E-01
  4.76848601E-01  4.76873727E-01  4.76943043E-01  4.77368565E-01  4.80306163E-01
  4.81507541E-01  4.82581160E-01  4.83768727E-01  4.85682683E-01  4.89049322E-01
  4.89127446E-01  6.54980936E-01  6.71190475E-01  3.03117349E-01  3.04420121E-01
  3.11050377E-01  3.37267236E-01  3.37406097E-01  3.37641175E-01  3.37675948E-01
  3.37687323E-01  3.38222876E-01  3.38493433E-01  3.38888526E-01  3.38914858E-01
  3.40159122E-01  3.40399921E-01  3.41007933E-01  3.41030508E-01  3.41374858E-01
  3.45100425E-01  3.46458397E-01  3.46681088E-01  3.47418112E-01  3.49797724E-01
  3.52941364E-01  3.54834424E-01  3.56253059E-01  3.61280721E-01  3.61554899E-01
  3.62544815E-01  3.65301748E-01  3.65856626E-01  3.66301611E-01  3.67477168E-01
  3.72817151E-01  3.76893807E-01  3.78009398E-01  3.82302399E-01  3.84538823E-01
  3.86479302E-01  3.88523012E-01  3.99109239E-01  3.99243837E-01  3.99846639E-01
  4.01209468E-01  4.03735179E-01  4.10793671E-01  4.12867762E-01  4.29529536E-01
  4.75079681E-01  4.93052050E-01  4.93080472E-01  4.93151729E-01  4.94309748E-01
  4.95997991E-01  4.96231238E-01  4.97484591E-01  5.03373650E-01  5.03393627E-01
  5.03544345E-01  5.03552233E-01  5.05085728E-01  5.20570090E-01  5.22547308E-01
  1.00000000E+03  1.00000000E+03  1.00000000E+03  1.00000000E+03  1.00000000E+03
  1.00000000E+03  1.00000000E+03  1.00000000E+03  1.00000000E+03  1.00000000E+03
  1.00000000E+03  1.00000000E+03  1.00000000E+03  1.00000000E+03  1.00000000E+03
  1.00000000E+03  1.00000000E+03  1.00000000E+03  1.00000000E+03  1.00000000E+03
  1.00000000E+03  1.00000000E+03  1.00000000E+03  1.00000000E+03  1.00000000E+03
  1.00000000E+03  1.00000000E+03  1.00000000E+03  1.00000000E+03  1.00000000E+03
  1.00000000E+03  1.00000000E+03  1.00000000E+03  1.00000000E+03  1.00000000E+03
  1.00000000E+03  1.00000000E+03  1.00000000E+03  1.00000000E+03  1.00000000E+03
  1.00000000E+03  1.00000000E+03  1.00000000E+03  1.00000000E+03  1.00000000E+03
  1.00000000E+03  1.00000000E+03  1.00000000E+03  1.00000000E+03  1.00000000E+03
  1.00000000E+03  1.00000000E+03  1.00000000E+03  1.00000000E+03  1.00000000E+03
  1.00000000E+03  1.00000000E+03  1.00000000E+03  1.00000000E+03  1.00000000E+03
  1.00000000E+03  1.00000000E+03  1.00000000E+03  1.00000000E+03  1.00000000E+03
  1.00000000E+03  1.00000000E+03  1.00000000E+03  1.00000000E+03  1.00000000E+03
  1.00000000E+03  1.00000000E+03  1.00000000E+03  1.00000000E+03  1.00000000E+03
  1.00000000E+03  1.00000000E+03  1.00000000E+03  1.00000000E+03  1.00000000E+03
  1.00000000E+03  1.00000000E+03  1.00000000E+03  1.00000000E+03  1.00000000E+03
  1.00000000E+03  1.00000000E+03  1.00000000E+03  1.00000000E+03  1.00000000E+03
  1.00000000E+03  1.00000000E+03  1.00000000E+03  1.00000000E+03  1.00000000E+03
  1.00000000E+03  1.00000000E+03  1.00000000E+03  1.00000000E+03  1.00000000E+03
  1.00000000E+03  1.00000000E+03  1.00000000E+03  1.00000000E+03  1.00000000E+03
  1.00000000E+03  1.00000000E+03  1.00000000E+03  1.00000000E+03  1.00000000E+03
  1.00000000E+03  1.00000000E+03  1.00000000E+03  1.00000000E+03  1.00000000E+03
  1.00000000E+03  1.00000000E+03  1.00000000E+03  1.00000000E+03  1.00000000E+03
  1.00000000E+03  1.00000000E+03  1.00000000E+03  1.00000000E+03  1.00000000E+03
  1.00000000E+03  1.00000000E+03  1.00000000E+03  1.00000000E+03  1.00000000E+03
  1.00000000E+03  1.00000000E+03  1.00000000E+03  1.00000000E+03  1.00000000E+03
  1.00000000E+03  1.00000000E+03  1.00000000E+03  1.00000000E+03  1.00000000E+03
  1.00000000E+03  1.00000000E+03  1.00000000E+03  1.00000000E+03  1.00000000E+03
  1.00000000E+03  1.00000000E+03  1.00000000E+03  1.00000000E+03  1.00000000E+03
  1.00000000E+03  1.00000000E+03  1.00000000E+03  1.00000000E+03  1.00000000E+03
  1.00000000E+03  1.00000000E+03  1.00000000E+03  1.00000000E+03  1.00000000E+03
  1.00000000E+03  1.00000000E+03  1.00000000E+03  1.00000000E+03  1.00000000E+03
  1.00000000E+03  1.00000000E+03  1.00000000E+03  1.00000000E+03  1.00000000E+03
  1.00000000E+03  1.00000000E+03  1.00000000E+03  1.00000000E+03  1.00000000E+03
  1.00000000E+03  1.00000000E+03  1.00000000E+03  1.00000000E+03  1.00000000E+03
  1.00000000E+03  1.00000000E+03  1.00000000E+03  1.00000000E+03  1.00000000E+03
  1.00000000E+03  1.00000000E+03  1.00000000E+03  1.00000000E+03  1.00000000E+03
  1.00000000E+03  1.00000000E+03  1.00000000E+03  1.00000000E+03  1.00000000E+03
  1.00000000E+03  1.00000000E+03  1.00000000E+03  1.00000000E+03  1.00000000E+03
  1.00000000E+03  1.00000000E+03  1.00000000E+03  1.00000000E+03  1.00000000E+03
  1.00000000E+03  1.00000000E+03  1.00000000E+03  1.00000000E+03  1.00000000E+03
  1.00000000E+03  1.00000000E+03  1.00000000E+03  1.00000000E+03  1.00000000E+03
  1.00000000E+03  1.00000000E+03  1.00000000E+03  1.00000000E+03  1.00000000E+03
  1.00000000E+03  1.00000000E+03  1.00000000E+03  1.00000000E+03  1.00000000E+03
  1.00000000E+03  1.00000000E+03  1.00000000E+03  1.00000000E+03  1.00000000E+03
  1.00000000E+03  1.00000000E+03  1.00000000E+03  1.00000000E+03  1.00000000E+03
  1.00000000E+03  1.00000000E+03  1.00000000E+03  1.00000000E+03  1.00000000E+03
  1.00000000E+03  1.00000000E+03  1.00000000E+03  1.00000000E+03  1.00000000E+03
  1.00000000E+03  1.00000000E+03  1.00000000E+03  1.00000000E+03  1.00000000E+03
  1.00000000E+03  1.00000000E+03  1.00000000E+03  1.00000000E+03  1.00000000E+03
  1.00000000E+03  1.00000000E+03  1.00000000E+03  1.00000000E+03  1.00000000E+03
  1.00000000E+03  1.00000000E+03  1.00000000E+03  1.00000000E+03  1.00000000E+03
  1.00000000E+03  1.00000000E+03  1.00000000E+03  1.00000000E+03  1.00000000E+03
  1.00000000E+03  1.00000000E+03  1.00000000E+03  1.00000000E+03  1.00000000E+03
  1.00000000E+03  1.00000000E+03  1.00000000E+03  1.00000000E+03  1.00000000E+03
  1.00000000E+03  1.00000000E+03  1.00000000E+03  1.00000000E+03
Alpha MO coefficients                      R   N=      614656
  5.91111562E-07 -1.60741182E-06 -1.39518409E-05  4.08317363E-06  1.35645439E-06
  2.41154511E-06  1.25509228E-05 -1.09974957E-05  2.86548762E-05  3.45978421E-07
 -5.26963429E-06  1.29841740E-05 -4.38037970E-07  5.15162336E-06 -4.94096427E-06
 -1.25198775E-05 -8.07110961E-06  9.53554813E-06 -6.87718202E-07  4.12097403E-05
  3.24978424E-04  2.71076034E-05 -5.91550167E-06 -1.28365345E-05 -9.66814619E-05
  2.36119709E-05  4.67769803E-05 -5.70840891E-07  1.67161262E-06  2.03679585E-05
 -7.21370012E-06  1.81903588E-06  3.56349075E-06  2.08440487E-05 -4.09446778E-06
 -1.00810017E-05 -3.13189115E-05 -3.21481833E-04  3.28223850E-04  5.28871500E-04
  1.90067751E-05 -1.29777531E-03  8.01349445E-04  1.46028955E-05 -1.93159444E-03
 -3.87640592E-07  2.24936202E-05 -6.67737070E-05 -1.22872160E-05  1.34513327E-06
  1.73620127E-05 -3.65369235E-06  6.97891187E-06 -2.00636943E-05 -3.17466283E-05
 -3.22574396E-04  3.31182290E-04  1.19506351E-03  6.98207496E-04 -2.68445683E-04
  1.79689116E-03  1.03324839E-03 -4.01918671E-04 -5.02512317E-07  2.22575096E-05
 -6.47374617E-05 -1.98666088E-05 -5.50101412E-06  6.20608483E-06  3.30888581E-06
  2.54926043E-05 -1.61176051E-06 -3.21534129E-05 -3.20548915E-04  3.29332694E-04
  1.23129662E-03 -4.91417443E-04  4.84651552E-04  1.85970812E-03 -7.50761553E-04
  7.28700384E-04 -4.85203332E-07  2.26943609E-05 -6.65596857E-05 -2.04686200E-05
  7.53380445E-06 -7.41965517E-07  1.51356571E-06 -4.85782281E-06  2.34619686E-05
 -3.18664433E-05 -3.23055079E-04  3.21145750E-04  5.67108759E-04 -1.17709949E-03
 -5.55008643E-04  8.63810417E-04 -1.78235259E-03 -8.40908156E-04 -3.55581603E-07
  2.18720062E-05 -6.66806032E-05 -1.34272143E-05  1.42873632E-05  8.71791862E-06
 -1.02349616E-05 -1.68578985E-05 -4.62156948E-06  7.15316276E-06  3.33321818E-05
  1.39910363E-04  9.64732313E-05 -3.20482272E-05 -1.10132331E-06  1.92973744E-04
 -7.69958303E-05  1.04489690E-04  5.20509781E-06 -9.08883373E-06 -1.77678234E-04
 -3.78482637E-05  1.14917317E-05  1.02238111E-05 -1.84538084E-05 -2.95519153E-06
  4.58117545E-05 -2.19375921E-05 -2.84220282E-04  2.21934393E-04 -1.26098303E-04
  1.09879675E-03 -6.34420302E-04 -3.61326721E-04  1.56099704E-03 -7.81866755E-04
 -6.15855566E-06  2.40395093E-05  2.05652299E-04  4.05320226E-05  1.25969521E-06
 -2.58598874E-05  3.11656034E-05  1.07372067E-04 -8.39156308E-05  9.12143701E-05
 -4.35301710E-04 -8.21735125E-04  2.65041649E-05  4.50739131E-05 -3.47798339E-04
 -4.68820902E-05  1.19198973E-04 -7.58910570E-04  9.26239999E-05 -4.37550602E-04
 -8.68675017E-04  2.52389016E-04 -1.23363624E-04  2.19079062E-04  4.77097372E-04
 -2.37195964E-04  5.82768277E-04 -2.18658592E-05 -2.90533016E-04  2.31456770E-04
 -7.01812510E-04 -5.97179073E-04 -8.97638007E-04 -1.16831650E-03 -7.34368657E-04
 -1.15386965E-03 -6.37257350E-06  1.95600567E-05  2.20501862E-04  3.26551551E-05
 -1.92484440E-05 -2.91254280E-05 -3.42816667E-05 -7.65523610E-05 -1.04956372E-04
  5.78038212E-06  3.81708025E-05  1.57525615E-04  7.42543316E-05 -5.82826163E-05
 -4.47344475E-05  8.55801345E-05 -2.02798194E-04 -8.97937393E-05  5.41915761E-06
 -7.91921132E-06 -1.90269700E-04 -3.46266966E-05  1.58618717E-05  1.59088460E-05
 -3.67514553E-05 -2.16055915E-05  1.58874993E-05 -2.25471813E-05 -2.88602956E-04
  2.39097568E-04  5.11600623E-04  6.43552354E-04  9.90838757E-04  4.98927642E-04
  9.63068980E-04  1.44142302E-03 -6.41793422E-06  1.95546735E-05  2.18653197E-04
  4.81623660E-05 -4.72135676E-06 -7.22537431E-06  9.19347525E-05  4.97322383E-05
  8.70774369E-05  9.20425529E-05 -4.40512925E-04 -8.36771836E-04  2.39461471E-04
  2.61504934E-04 -2.09310383E-05  4.45933260E-04  6.31364666E-04  4.61416267E-06
  9.31950335E-05 -4.42160853E-04 -8.85052931E-04  3.82549634E-05 -3.43213646E-04
 -1.08938744E-04 -4.77542214E-05 -7.82127372E-04 -2.22065449E-04  1.01908148E+00
 -4.66643011E-02 -5.85722215E-02 -1.81011873E-04  7.79417648E-05  6.56372380E-05
 -8.98219827E-04  3.43138026E-04  3.64559287E-04  3.43298544E-05 -5.59085856E-05
 -4.61189191E-04  1.06207927E-04 -2.93852208E-05 -4.86724435E-05 -7.00671647E-05
  2.15810381E-05  3.37585337E-05  5.60643379E-06  3.85253906E-05  1.52193556E-04
  7.21544293E-05 -1.83512240E-05 -6.95897529E-05  8.54183812E-05  1.11683096E-05
 -2.37473510E-04  5.44042954E-06 -8.93647152E-06 -1.90640702E-04 -3.20133136E-05
  8.19554382E-06  2.13086605E-05 -4.86356052E-05  1.22569757E-05 -1.23928676E-05
 -2.34640879E-05 -3.04144270E-04  3.07999878E-04 -6.73684497E-05 -1.04337811E-03
  7.20388013E-04 -2.97664369E-04 -1.49053788E-03  1.17818998E-03 -6.39460082E-06
  1.98630370E-05  2.21602798E-04  4.17474692E-05 -2.37806248E-05 -1.00832999E-05
  4.18741986E-05 -1.15448832E-04  5.72400544E-05  3.73013424E-06  4.55385133E-05
  1.71652650E-04  9.64590536E-05  5.53164303E-07 -3.35895790E-05  2.13138854E-04
  1.25752071E-04 -3.92657174E-05  5.30147519E-06 -8.67447043E-06 -1.86855854E-04
 -3.74172582E-05  3.46152475E-06  1.50394384E-05 -2.43863913E-05  3.92199446E-05
  2.39341184E-05  5.71438201E-04  1.79921149E-04  1.40915023E-05  1.77650422E-03
 -4.75768813E-04 -8.26550243E-04 -2.79343460E-03  8.08580484E-04  1.28898591E-03
  2.97109648E-04 -7.19278264E-05 -1.42246177E-04  2.13124549E-04  5.33416163E-04
 -1.42860510E-04 -5.27116818E-04  3.08435379E-04  8.30803694E-04  2.10067338E-03
 -5.78944451E-04 -2.10389009E-03  1.23557781E-03 -4.30317395E-05  2.46569051E-05
 -1.97032307E-04  1.11896293E-05 -2.61315106E-06 -4.25236737E-06  3.81820844E-04
 -1.11066357E-04 -1.45262657E-04 -3.55753195E-05  5.52574009E-06  1.26858474E-05
  5.50082356E-06  1.17669889E-05 -2.78430896E-06 -1.14564512E-05  7.75668750E-06
  6.76977009E-05  1.41679177E-04 -3.99365608E-05 -1.55200341E-04  8.91355547E-05
  1.11983734E-03  1.28792704E-04  5.56165287E-04 -5.79866101E-04  4.56651197E-04
 -1.66104694E-03  2.23774535E-03 -9.34367922E-04  1.71515625E-03 -2.66193857E-04
  8.26449069E-05 -2.02565632E-04 -3.99655980E-04 -5.55999688E-04  2.90192332E-04
  7.34030450E-05  5.71018660E-05 -1.70091066E-03 -2.24595702E-03  1.18826268E-03
  1.59311228E-04  3.12576671E-04 -1.48657605E-04  1.65832710E-05 -1.96201352E-04
  8.92747168E-06  7.30668377E-06 -7.15419954E-05  6.50755872E-04 -1.80086727E-04
 -2.32985622E-04 -8.48793099E-05  2.20124747E-05  3.03718424E-05  5.51222316E-05
 -6.81941923E-06 -1.00669549E-05 -7.89864301E-06  1.22672861E-05  3.70016348E-04
  2.80252719E-04 -2.07847663E-04  3.89861282E-06 -8.27673843E-05  1.08148906E-03
  1.48126822E-04  4.42742979E-04  6.36587075E-04  1.71229183E-03  2.31680433E-04
  4.46729362E-04 -2.87240501E-03 -1.05358749E-03 -5.93662690E-05  2.92966402E-04
  1.03649267E-04  2.26981726E-04 -1.88903315E-04 -1.65254097E-04  6.32536979E-04
 -2.98130673E-04  1.02328260E-03 -6.76668154E-04 -7.66967433E-04  2.55978453E-03
 -1.23928012E-03 -1.44206638E-04  2.42191044E-05 -2.38114478E-04  5.16459337E-05
  5.36439838E-05 -3.47983695E-06  6.18196593E-04 -1.90345629E-04 -2.75694156E-04
 -6.40493153E-05  1.09218941E-05 -7.37906474E-06 -1.91688107E-05  1.40674585E-06
 -8.92706439E-06 -4.64994604E-06  5.65285239E-05 -2.49061119E-04  5.55986366E-05
  1.01863223E-04 -3.57145761E-04  2.72686871E-04  1.08762389E-03  1.72706321E-04
  3.28635859E-04  7.00762553E-04 -4.82153626E-04  1.63534816E-03  3.89012015E-04
  4.52418537E-04 -3.20406338E-03 -9.96457016E-05 -9.34913166E-05  3.54817206E-04
 -5.99759729E-04 -4.00195749E-04  2.66278966E-04  1.38365016E-04 -2.00207484E-05
 -2.53475391E-03 -1.59719657E-03  1.17935749E-03  5.20985479E-04 -6.53639055E-05
 -1.45134172E-04  2.39519490E-05 -2.75140196E-04  5.63840827E-05 -2.55386994E-05
  4.38132643E-05  5.93202032E-04 -1.60180632E-04 -2.88468579E-04 -4.11088356E-05
  4.95811676E-05  1.99982314E-05 -1.74284593E-06  4.99141392E-05 -1.88961747E-05
  1.44022344E-05 -1.98437233E-05  3.52250991E-04  3.12608084E-04 -2.14045968E-04
  3.92998264E-05 -1.02037021E-04  1.04087944E-03  2.03163895E-04  1.51708159E-04
 -5.41585047E-04 -1.76785688E-03 -2.90757482E-04  2.36801957E-03  2.53508966E-03
 -2.43940883E-04 -2.30403192E-04 -2.55749212E-04  1.05372126E-04  2.71272528E-04
 -1.93338419E-04 -6.97866897E-05  5.11465927E-04 -5.28065005E-04  1.16626493E-03
 -7.46361844E-04 -2.59051490E-04  2.13605409E-03 -2.24478937E-03 -1.44623672E-04
  2.41277871E-05 -2.61669776E-04  1.19847370E-05 -6.95228035E-05 -2.30318659E-05
  6.50839989E-04 -1.54618659E-04 -2.51737632E-04 -5.80474401E-05  3.53246059E-05
  8.80856155E-06 -1.23361649E-05  4.96925601E-06  2.69299538E-05 -4.80000615E-05
 -1.21582033E-05 -2.37340208E-04  4.44904239E-05  1.45251794E-04 -3.64697867E-04
  2.53289757E-04 -1.05410846E-06 -1.72182729E-05  1.15471786E-04  4.04631136E-07
 -1.38532455E-05  1.20681706E-05  4.63681952E-05 -5.19816129E-06 -5.55770174E-05
  3.53496212E-07 -4.26470494E-06  1.46533670E-05  3.58465492E-06  7.05710093E-07
  1.15843199E-06  6.12482564E-06 -3.90317357E-06 -4.63103265E-06 -1.08191990E-06
 -9.82322150E-06  4.52074512E-05 -5.34737690E-06 -7.60919376E-07 -1.59636193E-06
 -2.16176577E-05 -1.69125395E-05 -9.68773288E-06 -2.10741640E-06  1.58488579E-05
 -2.15070831E-06  5.69258728E-06  7.35342202E-06 -3.39057293E-05 -1.05459066E-06
  1.59722111E-05 -2.17198500E-06  1.40998630E-05  8.12446897E-06 -9.15957354E-06
 -5.57186827E-05 -3.05777181E-05 -2.30170957E-05 -2.27109434E-05 -6.52708475E-05
  4.70074154E-07  2.48815358E-05  6.91580821E-06 -5.14036770E-06 -1.11984938E-10
 -1.64649631E-06 -2.23246672E-05  1.53350010E-06  1.72874178E-06  2.01434581E-06
 -6.62619259E-06 -4.81113736E-06  2.65763632E-06  1.67889020E-06  1.36735875E-05
 -8.21244294E-07  4.33002425E-05  2.53605141E-06  6.01504208E-06  3.32333173E-07
  2.61416031E-06 -5.76741437E-07  9.01941918E-07 -1.15169300E-06 -2.41211644E-06
  6.39479879E-07 -1.94187467E-05  7.28603655E-06 -2.35380719E-08 -1.51686234E-05
  1.77267812E-06  3.35203643E-06 -2.51390716E-07  3.21170290E-06  4.89950206E-07
  2.10546078E-06 -2.12401828E-05 -6.44821647E-06 -2.16616860E-05 -2.80499457E-06
  8.54637342E-06  8.23994056E-06  5.22513443E-06 -5.44578935E-06  1.02152658E-05
 -7.11006156E-06 -2.51729689E-06  2.91782737E-06 -3.73249217E-06 -8.48603973E-07
  1.00830377E-05  5.38618283E-05 -5.06648678E-06 -1.44928634E-05 -1.88552311E-05
 -3.72879119E-05 -5.51728562E-05 -6.79265178E-05 -1.34431393E-06  2.36228263E-05
 -2.71728392E-05 -5.20786275E-05 -7.71645932E-06 -5.09903143E-05  4.94176441E-07
  3.71702285E-06 -5.38992436E-05  6.06379709E-07 -3.30718746E-06  1.45010216E-06
 -2.01579275E-05  6.77070306E-06 -1.30060735E-05 -4.82640041E-06  4.81966628E-05
  2.29026563E-07  2.96074234E-05  6.36549661E-07  1.03973458E-05  1.83499024E-07
 -1.04498781E-06 -2.59131843E-05  1.32400275E-05 -1.58282346E-05  1.95120244E-06
 -6.96796284E-06  1.37711934E-05  1.55501263E-05  2.22650629E-06  4.07539297E-06
  7.23980963E-06  4.59338139E-05  7.75420385E-07  3.08378302E-05 -6.30240234E-07
 -3.95081743E-06  1.69806385E-05 -2.26192522E-06  3.98221967E-06 -2.63093810E-06
  1.17075798E-05  1.43783230E-05 -1.10459898E-05  4.74611868E-07 -1.06884213E-06
  4.67516565E-06 -1.98219181E-05 -1.58582386E-06  2.03206192E-05  7.76642767E-06
  7.75589048E-05 -5.09933699E-04 -2.58716866E-07  5.22387468E-05 -2.83321075E-05
 -2.02488850E-05  5.13299738E-05 -1.25379696E-04 -8.34522668E-05  4.65118145E-04
  1.34528865E-05  5.04668546E-05  1.50670583E-05  1.03774564E-04 -2.28416291E-06
  3.54822103E-06  8.68760572E-05  3.12902491E-06  3.07379011E-06  9.56161042E-06
  1.31879895E-05  6.40782045E-06  2.60081869E-05 -5.62833634E-06  2.05236302E-05
 -2.88572598E-05 -7.78275669E-05 -7.07489427E-06 -8.01808075E-06  7.34478186E-07
 -2.16412791E-06 -4.05361958E-05 -4.34861744E-07  9.29603561E-06 -6.61258631E-06
 -6.31456709E-06  3.08761340E-05  7.59927297E-06  3.74635667E-06  3.40371873E-06
  1.08848216E-06 -6.23008993E-06  3.38751945E-06 -3.86174911E-06  3.29800348E-07
  3.58918427E-06 -1.43387638E-05 -3.10143343E-06 -1.00512001E-06 -1.46116637E-06
  3.31376793E-06 -1.89408618E-05  1.20761512E-05  8.22869279E-07  8.36512787E-06
  2.12011971E-06  1.78065001E-05  1.67677809E-06 -1.27918717E-05 -6.07114219E-07
 -7.80844096E-06  1.72522958E-05  4.28710102E-07  1.17559250E-06 -1.68189014E-06
 -1.80794226E-05 -2.39630949E-05 -2.64260141E-06 -1.67290418E-06 -4.19940594E-07
 -3.56903294E-06  2.43647643E-05 -2.47412263E-06  3.05605329E-06 -1.15411724E-06
 -1.69536320E-06  7.03175221E-06 -9.25831825E-07  5.94526255E-06  4.34963564E-06
  4.22735021E-05 -4.32545414E-05  5.26689190E-07 -3.42090070E-06  4.50307559E-05
 -2.38683494E-05  1.47521126E-05 -2.11525792E-06  1.52941192E-06 -1.74293862E-07
 -4.14333093E-06  7.45739433E-06 -3.21968313E-08 -2.55640192E-07  6.29864934E-07
  2.13989206E-06  5.68540308E-06 -3.50912388E-06 -1.48679953E-06  3.65109368E-06
 -6.56539903E-07  4.28251955E-06 -8.76222611E-07  2.03688713E-06 -3.40521407E-07
 -1.47252287E-06  1.53671095E-05  8.24467867E-07  3.59303678E-07  3.40793003E-07
 -3.70258383E-06  1.31534424E-05 -8.55655942E-06 -1.32269949E-07 -2.64045591E-06
  1.99963309E-05 -2.65333269E-07 -6.27398260E-06 -6.58016224E-06 -8.05142716E-06
  5.33876954E-06  1.79608088E-05 -6.13111710E-07  1.83441524E-06  2.11762856E-05
  7.06135590E-06 -1.72878111E-06 -3.43295514E-06 -2.02978504E-05  5.32221039E-06
  1.02877074E-05 -5.20608394E-07  4.11491061E-05  3.20142139E-04 -2.70245608E-05
  7.19096087E-06  1.38001475E-05  9.61874489E-05 -2.32879111E-05 -4.88970581E-05
 -4.37588943E-07  2.25698996E-05 -6.70166967E-05  1.23856668E-05 -1.26245414E-06
 -1.72775311E-05  4.71680861E-06 -9.85316806E-06  2.18988487E-05 -3.18896045E-05
 -3.18665259E-04  3.30219101E-04 -5.28519349E-04 -1.95364749E-05  1.29553243E-03
 -8.02343487E-04 -2.61855729E-05  1.92811141E-03 -5.15740790E-07  2.33418096E-05
 -6.78437223E-05  2.04142458E-05  5.31406693E-06 -5.82439900E-06 -7.28114045E-06
 -2.19599078E-05 -1.00579416E-06 -3.12730598E-05 -3.23096380E-04  3.22230494E-04
 -1.19616204E-03 -6.99305942E-04  2.68866452E-04 -1.79928953E-03 -1.03183626E-03
  3.98584745E-04 -3.30451369E-07  2.29978457E-05 -7.13519560E-05  2.05522856E-05
 -7.20147611E-06  1.07607823E-06 -6.94808424E-06  1.38355668E-06 -2.26186510E-05
 -3.28088212E-05 -3.20097441E-04  3.30308993E-04 -1.23972271E-03  4.98500371E-04
 -4.91345380E-04 -1.87486871E-03  7.53349103E-04 -7.39383815E-04 -6.37801480E-07
  2.23276958E-05 -6.24885357E-05  1.41043983E-05 -1.41321397E-05 -8.75098245E-06
  1.58307465E-05  1.87306482E-05  1.55204154E-06 -3.17171684E-05 -3.20414647E-04
  3.23477003E-04 -5.61050876E-04  1.16558404E-03  5.53890195E-04 -8.53176966E-04
  1.76484094E-03  8.30869533E-04  5.28496462E-06 -8.43553558E-06 -1.83325494E-04
  3.84411868E-05 -1.19607825E-05 -1.01585208E-05  1.85237662E-05  3.33542794E-06
 -4.51604061E-05  7.35122435E-06  3.27269013E-05  1.37762367E-04 -9.64127575E-05
  3.24618964E-05  5.42832479E-08 -1.90704288E-04  8.02395814E-05 -1.05916287E-04
 -6.19776990E-06  2.33996792E-05  2.08413924E-04 -4.12708869E-05 -1.19695144E-06
  2.59298401E-05 -2.57368887E-05 -1.08707043E-04  8.36430047E-05 -2.19909276E-05
 -2.85069653E-04  2.26970862E-04  1.24551350E-04 -1.10071731E-03  6.32326423E-04
  3.69436011E-04 -1.55719904E-03  7.93246492E-04  9.36753915E-05 -4.42394892E-04
 -8.86504717E-04 -2.55462390E-04  1.26168640E-04 -2.21368971E-04 -4.92665759E-04
  2.39308273E-04 -5.93398181E-04  9.11667209E-05 -4.34280211E-04 -8.17941276E-04
 -2.82623739E-05 -4.45346518E-05  3.45135325E-04  3.46403530E-05 -1.28280945E-04
  7.50709473E-04 -6.41747247E-06  1.92492792E-05  2.20380234E-04 -3.32689285E-05
  1.97563980E-05  2.91232504E-05  3.35014779E-05  7.60558586E-05  1.05809281E-04
 -2.13969237E-05 -2.87966664E-04  2.29853159E-04  6.93402466E-04  5.86736069E-04
  8.87400643E-04  1.15715115E-03  7.34439218E-04  1.14006478E-03  5.23829934E-06
 -8.45210568E-06 -1.83889424E-04  3.34817649E-05 -1.60514644E-05 -1.70753619E-05
  3.65991479E-05  2.48822542E-05 -1.35951248E-05  4.73859662E-06  4.19679785E-05
  1.68416425E-04 -7.40937604E-05  5.34397452E-05  4.42872775E-05 -8.08079956E-05
  1.97857191E-04  8.31147768E-05 -6.45980100E-06  1.93068423E-05  2.20423027E-04
 -4.81125955E-05  4.82209313E-06  7.53560619E-06 -9.00825384E-05 -5.39834834E-05
 -8.61077049E-05 -2.31925569E-05 -2.89505556E-04  2.38901394E-04 -5.18435276E-04
 -6.49889620E-04 -1.00572253E-03 -4.99186639E-04 -9.59057230E-04 -1.46220485E-03
  9.23041593E-05 -4.36791317E-04 -8.59619749E-04 -4.02076221E-05  3.36836950E-04
  1.07845560E-04  3.67047237E-05  7.59321114E-04  2.25536192E-04  9.21327569E-05
 -4.42339088E-04 -8.44421529E-04 -2.39854946E-04 -2.68323640E-04  1.74051578E-05
 -4.58941576E-04 -6.49496843E-04 -1.95281382E-05  3.43417312E-05 -5.62631593E-05
 -4.61028114E-04 -1.07116364E-04  2.91787205E-05  4.81775953E-05  7.45585519E-05
 -1.45806310E-05 -3.26071657E-05  1.01908053E+00 -4.66588532E-02 -5.85754701E-02
  1.94321780E-04 -6.07734040E-05 -4.46557799E-05  9.38607774E-04 -2.83459346E-04
 -3.08558197E-04  5.29691403E-06 -9.37714378E-06 -1.82912025E-04  3.17903393E-05
 -7.97613997E-06 -2.12428681E-05  4.84680438E-05 -1.44834487E-05  1.41055575E-05
  4.28584583E-06  4.36690208E-05  1.67144338E-04 -7.75638602E-05  1.98140588E-05
  6.67908402E-05 -9.08943612E-05 -9.36470173E-07  2.36488478E-04 -6.53095140E-06
  1.97288954E-05  2.23485870E-04 -4.13784775E-05  2.44638193E-05  1.12050476E-05
 -3.21628090E-05  1.20749074E-04 -4.67435655E-05 -2.35531480E-05 -3.02361914E-04
  3.04416179E-04  6.51076330E-05  1.04139389E-03 -7.24137993E-04  3.07224891E-04
  1.49718005E-03 -1.15870894E-03  5.54497681E-06 -7.89682700E-06 -1.98686084E-04
  3.71383007E-05 -3.76687297E-06 -1.52468779E-05  2.35309938E-05 -3.43225665E-05
 -2.70514411E-05  5.62784196E-06  3.97565267E-05  1.49876608E-04 -9.43590560E-05
 -6.72414141E-06  2.99468823E-05 -2.03027420E-04 -1.38246017E-04  4.18842883E-05
 -4.08876915E-05  2.53087431E-05 -1.91904299E-04 -1.03349673E-05  3.42490672E-06
  4.73225988E-06 -3.74198629E-04  1.25048703E-04  1.54231709E-04  2.76467913E-05
 -1.48831665E-05 -1.70075064E-05  5.82135641E-06  1.11271477E-05 -2.06254532E-06
 -1.24239285E-05  7.15714781E-06  6.19912435E-05  1.45257801E-04 -4.61083044E-05
 -1.51699992E-04  9.91734095E-05  5.67315661E-04  1.77947243E-04  1.32680152E-05
 -1.77277998E-03  4.77499832E-04  8.27988406E-04  2.81123304E-03 -7.62094276E-04
 -1.26072142E-03 -2.99872734E-04  7.67916392E-05  1.44477568E-04  2.13655665E-04
  5.31140277E-04 -1.40800570E-04 -5.30369266E-04  3.06656077E-04  8.34020054E-04
  2.09326987E-03 -5.70534355E-04 -2.10080248E-03  1.21214164E-03 -1.49350895E-04
  1.89288211E-05 -2.10887617E-04 -8.85670871E-06 -7.03224247E-06  7.27331349E-05
 -6.60374637E-04  1.94562644E-04  2.51887048E-04  7.30049491E-05 -3.33698609E-05
 -3.03985099E-05  5.68466496E-05 -5.63799905E-06 -1.04236367E-05 -9.10967888E-06
  1.32246215E-05  3.71822985E-04  2.93462813E-04 -2.14518918E-04 -5.89964957E-07
 -7.86797072E-05  1.12444064E-03  1.20150093E-04  5.51376679E-04  5.76614381E-04
 -4.50388176E-04  1.64899017E-03 -2.18871007E-03  1.01155319E-03 -1.65860354E-03
  2.62401637E-04 -1.13064950E-04  2.03300548E-04 -3.90141861E-04 -5.49817145E-04
  2.89047397E-04  7.46140710E-05  5.67547355E-05 -1.66924446E-03 -2.21180658E-03
  1.21944204E-03  1.75397429E-04  3.24672149E-04 -1.47874069E-04  1.86171686E-05
 -2.17616822E-04 -5.35681365E-05 -5.17605601E-05  5.12097047E-06 -6.11922251E-04
  2.18964517E-04  2.90980534E-04  8.47633715E-05 -3.06653392E-05 -2.17578985E-05
 -2.01831621E-05  1.58169861E-06 -9.24601754E-06 -2.88585722E-06  5.54143965E-05
 -2.51580346E-04  4.35503164E-05  1.02040202E-04 -3.55310318E-04  2.74463380E-04
  1.06939087E-03  1.66320832E-04  3.62148144E-04 -6.42282344E-04 -1.72568051E-03
 -2.32129878E-04 -4.14676861E-04  2.97122022E-03  1.14569382E-03  2.40078091E-05
 -2.92373714E-04 -1.51999129E-04  2.35974566E-04 -1.90129212E-04 -1.66245646E-04
  6.39601355E-04 -3.07884903E-04  1.02490859E-03 -7.19378393E-04 -8.00548967E-04
  2.58953280E-03 -1.28582396E-03 -1.44646770E-04  2.22959115E-05 -2.56923351E-04
 -5.57261789E-05  2.65709321E-05 -4.14852329E-05 -5.96295617E-04  1.91863487E-04
  3.20877885E-04  6.22869530E-05 -4.70108515E-05 -4.29027288E-05 -2.16546765E-06
  4.86532880E-05 -1.94308267E-05  1.22847169E-05 -1.85443956E-05  3.51568568E-04
  3.10255888E-04 -1.99076921E-04  3.67281450E-05 -8.38389557E-05  1.04814281E-03
  1.99681225E-04  2.20090253E-04 -7.09017418E-04  5.01877138E-04 -1.66294718E-03
 -3.33144104E-04 -4.23318970E-04  3.41116923E-03  9.63848336E-05  1.02040427E-04
 -3.58437088E-04 -6.27741663E-04 -4.19691641E-04  2.78136266E-04  1.35180291E-04
 -2.09145874E-05 -2.63153678E-03 -1.67905198E-03  1.21781309E-03  5.33922820E-04
 -7.44349657E-05 -1.40507369E-04  2.97963813E-05 -3.01259326E-04 -1.05519058E-05
  7.19445970E-05  2.49739831E-05 -6.07661134E-04  1.79510808E-04  2.83896094E-04
  2.07622128E-05 -4.31108098E-05  9.23430142E-06 -1.36669446E-05  3.99678108E-06
  2.94676319E-05 -4.88132028E-05 -1.35995705E-05 -2.51971909E-04  4.78495953E-05
  1.43515526E-04 -3.73642017E-04  2.50787998E-04  1.08701795E-03  1.65230578E-04
  3.30766214E-04  5.32652004E-04  1.73299001E-03  2.93864512E-04 -2.23484356E-03
 -2.32955542E-03  2.82319336E-04  2.51903814E-04  2.60534298E-04 -9.59488033E-05
  2.58436754E-04 -1.92927654E-04 -6.09787057E-05  4.87865286E-04 -5.05965038E-04
  1.12323085E-03 -7.03250764E-04 -2.44701756E-04  2.03593316E-03 -2.14349256E-03
  2.86210521E-07 -3.78603295E-06  1.49991079E-05 -6.13598400E-07  1.69578507E-06
  2.78346572E-06 -1.00184999E-05  2.96122185E-06  2.08168975E-06 -1.02837036E-06
 -1.65305222E-05  1.11750302E-04  1.82255158E-06  1.55918676E-05 -8.81155098E-06
 -6.00026013E-05 -1.27205253E-05  2.56938053E-05  3.85728318E-07  9.78014367E-06
 -3.27512424E-05  4.95021897E-06  2.33475189E-05  7.84192230E-06 -7.37756097E-07
 -8.88064451E-06  5.90793477E-06 -4.23273559E-06  2.41907571E-05  6.60030653E-06
 -4.30046471E-06 -1.42115336E-05  4.93412199E-05 -1.08499434E-06  1.43200349E-05
  8.92712991E-06 -1.14780151E-05  1.85526003E-05  5.52383606E-06 -1.34520655E-05
 -6.72392211E-05 -4.23541834E-05 -1.83320968E-05 -7.07033558E-05  5.88296899E-06
 -1.81932369E-05 -8.32138626E-06  4.29074630E-05 -4.48892819E-07 -6.57846017E-06
 -8.18450732E-06  2.08451302E-06 -5.41043162E-07 -3.97708420E-08 -7.86650419E-06
 -2.23658765E-05 -7.37334433E-06 -7.06437728E-07  2.25707884E-05  5.98781781E-07
  2.79811948E-05 -7.82817746E-07  1.60459303E-05 -1.56838389E-07 -2.22834534E-06
  3.19734718E-06 -8.07474161E-08 -5.60508569E-07  5.80996572E-07  3.27711927E-06
  6.04464750E-06 -1.61523508E-06 -8.08671728E-07  6.49842840E-06 -1.27473815E-07
  5.29952059E-07 -3.47508167E-07  5.59586099E-07 -4.00098523E-07 -6.82267843E-07
  2.04109739E-05  3.11746566E-06  2.18915613E-07 -2.19327381E-06  9.24553807E-06
 -1.54394317E-05 -1.83005125E-06  1.63042159E-08 -1.01147807E-05  9.96887897E-07
 -1.94348386E-05 -2.85492882E-07  1.59508656E-05  2.94803914E-07  3.29278910E-06
 -3.90699838E-05 -9.51147844E-07  5.91774861E-08 -1.24938973E-06  1.03504979E-05
  2.04693495E-05  1.36971592E-05  2.69367472E-06  5.92646421E-06 -1.24165082E-06
  2.48777797E-05  1.44484430E-06  1.61270482E-05 -2.16282678E-06  3.66366031E-06
  7.96842869E-05  6.15273547E-06  6.20773894E-06  4.17452547E-06  1.21892884E-05
  2.19022820E-05  1.08998193E-05 -2.68043477E-05 -7.44310620E-05 -6.63571337E-06
 -4.41032046E-06 -5.41681368E-06  1.96636885E-05  7.52945104E-06  7.70312190E-05
 -4.94811546E-04  3.52526436E-06 -4.65935231E-05  3.33699229E-05 -5.07044057E-05
 -1.27835142E-04  1.66140844E-05  1.48306330E-05  1.03821873E-04 -8.32372968E-05
  4.52034925E-04  1.29533669E-05  4.65845153E-05 -1.27213289E-06 -1.96275124E-06
  1.03037012E-05  6.51340454E-06 -1.44005688E-07  3.75932280E-06 -4.15805862E-05
  4.67359650E-05 -9.55453350E-07 -3.64790681E-06  4.50741877E-05 -2.44004407E-05
  8.13683330E-06 -2.32127230E-06  1.29360614E-06  9.44521785E-08 -1.77668613E-06
 -2.26991202E-05 -1.26517047E-05  1.46755749E-05 -1.49412955E-06  2.51852901E-05
  2.63404046E-06  5.33071031E-06  6.86430109E-06  4.82899736E-05  2.46012971E-07
  3.16582973E-05  2.67239392E-06 -9.65779853E-08  4.55245804E-07  3.47176529E-06
 -5.38987717E-05 -9.25764406E-07  2.98428509E-06 -1.69096328E-06  5.13515980E-06
 -2.31054953E-05 -1.09728506E-05  7.00048032E-07  1.01886068E-05 -5.04769590E-06
  4.89622475E-05  1.95159482E-07  3.05100879E-05 -1.86292609E-07 -4.17628430E-06
  7.39143157E-06  4.87383056E-07  4.56562928E-07 -2.74556239E-07 -4.43066896E-07
 -3.47168646E-06  6.56502120E-06 -9.09665774E-07  3.12765982E-06 -1.37685211E-06
  2.88917103E-06 -7.38848860E-07  4.05976745E-06  3.77472160E-08 -1.51710482E-06
 -3.43466734E-06 -3.66940268E-07 -8.42249940E-08  8.25093329E-07  1.01203473E-06
  5.55826560E-06 -1.09297977E-06  1.38124430E-07  2.04407810E-06  1.23732617E-06
  8.98445349E-06  1.32194790E-07  5.52817724E-06 -4.91589352E-07 -8.69807759E-06
  8.55664836E-06  1.46137811E-06  9.58990051E-07 -1.58475949E-07 -1.50976142E-05
 -2.36243010E-05  6.87490595E-07 -1.47368890E-06 -7.91383217E-07 -3.10400860E-06
  2.25086791E-05 -1.60857149E-06  4.04069052E-06 -6.32025167E-07 -4.12417107E-06
  1.74873291E-05  1.29014355E-06 -4.88696510E-06  6.10181223E-07 -3.56686320E-06
 -1.12724923E-05  1.96018519E-05  4.61113055E-07  4.13898328E-08  4.95683096E-06
 -1.95139750E-05 -1.22562897E-06  1.76747950E-05  7.13776141E-07 -1.95681184E-06
 -3.91585427E-05 -4.66881508E-07 -9.28319942E-06  5.71133587E-06  2.49140140E-05
 -1.43036026E-05  1.79777774E-05  1.16869269E-06 -7.62330750E-06  3.41745302E-06
 -2.89703963E-06  3.57392907E-06  3.53889636E-06  8.43107799E-08 -7.39166040E-06
  3.09437131E-05  9.74884459E-08 -4.28853859E-06 -1.91914927E-06 -2.08161071E-06
  2.59122790E-05 -4.33130094E-06  2.27090551E-07 -2.58977689E-06  1.05169900E-05
  2.29935317E-08  1.64648124E-06  3.11605331E-06  4.34097995E-06 -6.99681419E-07
  8.81919363E-06  6.23053948E-06 -1.85898987E-05 -3.22943359E-05  1.95860775E-05
 -1.29122708E-05  4.24304327E-05  2.98223122E-05 -3.08012047E-05  1.60312094E-04
  6.18022990E-06 -1.89701744E-05 -2.99260335E-05  1.38461800E-05 -1.15337717E-05
  4.43532072E-05  8.45523396E-05 -4.89345250E-05  1.34754296E-04  2.40411348E-05
 -7.68034613E-05 -4.15858424E-04  2.16812328E-05 -3.51479026E-06 -2.02578680E-05
  9.12322793E-05 -5.24541355E-05  1.18610124E-04 -6.21344046E-05  2.33273244E-04
  5.44905245E-04 -1.10461867E-04  6.81405405E-05 -1.74183232E-04 -3.33731525E-04
  2.01310499E-04 -5.75444916E-04 -2.38997083E-05  1.22023113E-04  1.97880521E-04
  7.18850933E-05 -3.98236666E-05 -7.26434241E-05  1.88331263E-04  1.99596692E-05
 -1.23763194E-04 -2.38651351E-05  1.18719184E-04  2.06019529E-04 -9.24227698E-05
  5.41201891E-05  1.72800661E-05 -2.27907429E-04  8.05939807E-06  3.27264631E-05
 -6.53030313E-05  2.47509231E-04  5.71003053E-04 -3.03258462E-05  4.02387178E-05
 -2.18977824E-04 -1.47465399E-04  1.53797724E-04 -6.92254416E-04  2.40243971E-05
 -7.59984290E-05 -4.19410705E-04 -2.68423040E-05  9.13412714E-06  2.18987277E-06
  1.76275666E-05 -3.08638147E-05  1.59345483E-04 -2.42050881E-05  1.23251260E-04
  2.00893366E-04  8.59698832E-05  5.64943384E-06 -6.50419023E-05  1.51912773E-04
 -8.25406321E-05 -1.36288944E-04 -2.42564750E-05  1.21132186E-04  2.04959763E-04
 -1.09089425E-04  8.80385486E-06  1.17243887E-05 -1.90892456E-04  1.17657602E-04
  5.14814410E-05  2.67990371E-06 -1.15628419E-05  1.86669828E-05 -1.05367838E-05
  3.86558330E-06 -6.35787576E-07 -9.42446143E-05  2.46625615E-05  4.08379947E-05
  1.41101176E-04 -9.01006931E-04 -1.32456287E-03 -5.32343184E-04  1.33711596E-04
  3.00166247E-04 -3.03267046E-04  4.64272288E-05  3.83532504E-04 -2.25975368E-05
  9.34153764E-05  2.43121064E-04 -3.82236335E-05 -5.38057548E-06 -7.45510122E-05
 -9.68869753E-05  3.01445222E-05 -1.26750312E-04  7.37677632E-05 -6.34308209E-04
 -9.15133584E-04 -9.45417897E-04  8.48412370E-05  2.96259578E-04 -1.21271653E-03
  1.00228544E-04  3.20332724E-04 -1.98742883E-05  4.16888212E-05  4.15399296E-04
 -4.88610675E-06  2.56689486E-06 -8.93163696E-06 -5.29008847E-05  4.21435752E-05
 -1.46588421E-04  1.02016094E+00 -4.96812520E-02 -6.30515173E-02 -1.48722558E-04
  4.13881538E-05  5.68265403E-05  1.24057543E-05 -5.35968367E-05  2.53003021E-04
 -2.19810695E-05  9.08986541E-05  2.43314109E-04 -1.97318769E-05  4.41463988E-05
 -6.38228136E-05 -7.68479634E-05  6.39028341E-05 -1.21970418E-04  7.28107971E-05
 -6.30069838E-04 -9.18576554E-04 -8.37909402E-04  4.27368998E-04  3.49037478E-04
 -1.06141608E-03  5.68596285E-04  3.84588632E-04 -1.91106316E-05  8.60352026E-05
  1.16853678E-04  4.40020709E-05 -3.69421714E-06 -8.16143751E-05  1.42672907E-04
 -3.01981101E-05 -1.44495807E-04 -1.92894286E-05  8.50542470E-05  1.21022587E-04
 -8.52152467E-05  3.47496335E-05 -1.97875217E-05 -1.96038246E-04  6.96279443E-05
  9.43306238E-06  7.72004280E-05 -6.39524142E-04 -9.69622192E-04  8.80885149E-04
 -5.17005554E-05 -4.47941043E-04  1.09312046E-03 -4.85330440E-05 -6.04946559E-04
 -2.21846089E-05  9.10203108E-05  2.44194845E-04 -1.70029571E-05  4.65324134E-05
 -6.68933786E-05 -1.17404089E-05  4.87921106E-05 -1.47159543E-04  9.27210717E-05
 -3.97343026E-04 -9.43505597E-04  5.95840056E-07 -1.59927337E-04  9.56461116E-05
 -2.90177972E-05 -1.70386046E-04  2.72327680E-05  9.23750903E-05 -3.96957504E-04
 -9.24719819E-04  9.02001218E-05  9.32594077E-05  1.36319112E-04  8.98468065E-05
  1.55271901E-04  8.60929779E-05  9.89551878E-05 -3.88325502E-04 -8.20648776E-04
  2.98171737E-04 -1.28073637E-04  1.88424884E-04  6.41459503E-04 -2.80671450E-04
  3.04661799E-04  9.71682996E-05 -3.87618096E-04 -7.78574824E-04 -8.07460272E-05
 -2.80419815E-05  3.57802034E-04 -2.62746116E-04 -2.37903206E-05  6.95402736E-04
  1.43302132E-04 -9.07222459E-04 -1.34694992E-03  5.66878434E-04 -1.62536478E-04
 -2.14894802E-04  4.51032943E-04 -1.69152886E-04  2.69991759E-05  2.63797151E-06
 -1.11026410E-05  1.53076889E-05  6.94048755E-06 -1.44636350E-06 -8.42102361E-06
  9.38473720E-05 -2.36413984E-05 -4.65857977E-05  7.49265962E-05 -6.33255266E-04
 -9.82778377E-04  7.80698188E-04 -3.76987630E-04 -5.19655215E-04  9.58768566E-04
 -4.21665544E-04 -7.24570702E-04 -2.27432420E-05  9.15682884E-05  2.54142750E-04
 -3.42519744E-05 -8.47655742E-06 -7.69015792E-05 -2.72143953E-05  1.44255371E-05
 -1.63998899E-04 -1.94250125E-05  8.64587993E-05  1.28547799E-04  4.75647966E-05
 -9.77336222E-07 -7.72049087E-05  1.35417577E-04 -2.43126414E-05 -1.44509853E-04
 -1.97287325E-05  8.65160658E-05  1.27694491E-04 -8.66417010E-05  2.88109559E-05
 -2.01745554E-05 -1.92766425E-04  6.04949158E-05  8.00667963E-06  1.19142149E-04
  1.23529884E-04  1.90383647E-04  4.45027565E-05  5.73803747E-06 -1.21214084E-04
 -3.08979075E-04 -7.63616625E-05  1.23127474E-03  1.28817591E-05  1.79842803E-05
 -2.06609921E-04 -1.36825893E-04  2.48392094E-04 -5.15961493E-05 -1.27709553E-05
 -3.65058207E-05 -6.31267418E-04  8.94374204E-04 -1.24797301E-04 -1.03712004E-04
 -6.57371359E-05  1.10503268E-04  1.19376155E-04  1.76990290E-04 -1.09040536E-04
  4.35716446E-05 -4.58888838E-05  1.01547946E-03 -4.49821368E-04  6.42249934E-04
 -1.51275797E-04  7.16431048E-05 -1.33342824E-04  1.94158178E-04 -9.29948123E-05
  7.64071387E-06 -1.40824165E-04  1.26282124E-04  6.35747735E-04 -4.12831696E-04
  9.28598911E-05 -6.03731927E-04  5.41170851E-04  6.51476014E-05  4.91965441E-05
  1.26699560E-05  4.03558162E-05 -5.33960370E-06 -5.64032800E-05 -2.67033659E-04
  3.97800122E-05  3.49458081E-04 -1.05877514E-05  1.20395718E-05 -1.59204253E-05
 -9.97954686E-05  5.17488066E-05  1.40128803E-05 -2.79594211E-05  1.32086468E-05
 -4.12326168E-04  3.69733017E-04  4.98700465E-06 -1.21362797E-04  2.45326233E-05
  9.80922040E-04  1.84338746E-03  8.15757068E-04 -4.28897524E-03  1.14818773E-03
  1.97662499E-03  6.59235189E-03 -1.78958556E-03 -2.72549633E-03 -1.01376044E-03
  2.65484167E-04  4.73966188E-04  6.51014986E-04  2.14490154E-03 -5.93744677E-04
 -1.75706597E-03  9.26999073E-04  1.22420118E-03  5.37864620E-03 -1.55618182E-03
 -3.42200279E-03  1.59926542E-03 -2.69372362E-04 -2.90818351E-04 -1.40165400E-04
 -2.08495500E-04 -2.56148229E-04  2.47941011E-04  1.06950349E-03  7.87967961E-05
 -1.47192261E-03 -8.97952818E-05 -3.06371084E-05  1.93248583E-04  7.73532624E-05
 -2.96433212E-04 -3.29614952E-04  1.19927982E-04  2.65023119E-04  2.65893384E-05
 -7.36426273E-04 -1.00924273E-03  5.21869890E-04  7.26315775E-04 -2.45793221E-04
 -2.85254749E-04 -1.52084281E-04  3.56642270E-04  1.43895517E-04  1.33830297E-04
 -1.77362212E-03  3.73625607E-04 -3.16527120E-04  2.09731960E-04 -4.70732692E-05
  3.80349902E-05 -1.43177790E-04  2.06384371E-04  1.05733976E-06  4.13792213E-04
  2.25005637E-04 -2.67134161E-04  3.82104690E-04  1.60946514E-05  1.24172374E-03
  8.07886394E-04  9.15971326E-04  1.82437579E-03  9.63806673E-04  4.26241027E-03
 -1.13930884E-03 -2.01230222E-03 -6.43829744E-03  1.61028401E-03  3.40878477E-03
  1.06515532E-03 -2.27626929E-04 -4.89885392E-04  1.05963633E-03  1.77109393E-03
 -5.36345706E-04 -1.94645185E-03  1.14445092E-03  3.18959887E-03  3.49638710E-03
 -1.31443306E-03 -4.33965579E-03  2.62160106E-03  6.46899131E-05  4.69084812E-05
  1.30254045E-05 -6.42654115E-05  2.19343507E-05 -6.57561795E-06  4.13207379E-04
 -1.57281496E-04  2.12244212E-05  3.62388202E-06  2.32162621E-05 -3.35974621E-05
  8.05569376E-06 -5.76407226E-05  3.30662756E-05 -6.99485870E-05  6.57339698E-05
  1.97054198E-04 -2.23321199E-04  9.73196720E-05 -3.55480481E-04  3.19355393E-04
 -2.40353598E-04 -2.98571431E-04 -9.41997124E-05 -3.99075742E-05  2.48551119E-04
  3.20876973E-04  8.90662552E-04 -3.80161555E-04 -1.62466786E-03 -7.80140501E-05
  5.39362651E-05  1.73955124E-04  2.73959601E-04 -1.22413944E-04  3.79789138E-04
 -1.02873375E-04 -2.05310062E-04  6.29236765E-04 -2.10334963E-04  1.17889359E-03
 -2.44350348E-04 -7.44703859E-04 -2.46085611E-04 -2.87902758E-04 -1.22834445E-04
  1.88115737E-04 -3.59088266E-04  5.58325581E-05 -1.64966005E-03  8.95036375E-04
 -2.88220555E-04  1.82928449E-04 -1.19279614E-04  3.97070886E-05 -1.71280628E-04
  4.47823908E-05 -6.28694490E-05 -1.51304051E-04 -4.84229547E-04 -3.41077826E-04
 -9.17414419E-05 -1.28004289E-04 -5.11429612E-04 -1.42863111E-03  3.24848023E-07
 -2.88648560E-06 -4.18566645E-05 -7.08928008E-06 -1.61138188E-06  3.74703969E-06
 -8.21272103E-05 -4.01270722E-05  2.44029610E-05 -8.04104535E-07 -6.35143802E-07
  2.27084415E-05 -4.06897946E-06  9.60114381E-07  1.00014248E-06 -1.05743127E-05
  6.84957457E-06  2.27153616E-06  1.60231294E-06 -4.69142599E-06 -1.92359315E-05
 -3.99209498E-06  1.44298515E-06  9.15409608E-06 -2.85279002E-06  1.34706308E-05
 -9.81410126E-06  3.62296284E-07 -5.22208727E-06 -4.31221898E-06  1.05555546E-05
  8.91862409E-06  1.39603185E-05  2.13678560E-06 -1.01196968E-05 -4.60297675E-05
  5.36254328E-06  3.46389961E-06  3.27993266E-06  5.50716312E-06 -5.66314734E-06
 -7.53614085E-06  2.09115076E-05  5.93390828E-05 -1.92432041E-06  3.94163296E-06
 -1.75265128E-06  1.39114098E-05  1.21411391E-06 -1.05492966E-06 -2.38098224E-05
  2.37854665E-06 -5.50573921E-07  2.49387255E-06 -5.69283784E-06 -4.56418320E-06
  2.54322823E-06  8.14969413E-07  9.10128520E-06  2.69182108E-06  2.23802715E-05
 -7.79635538E-07  1.93379853E-06 -2.20231401E-07 -4.29564360E-06  8.51073961E-06
 -9.47272859E-07 -1.47324316E-06  7.12340357E-07  5.39112734E-06  1.17296329E-05
 -7.23393757E-06 -1.69295555E-06  1.01948224E-05 -8.29843031E-07  6.12529394E-07
 -8.15620815E-07 -1.52849471E-06  1.17173764E-06 -2.72799972E-06 -3.24379965E-05
 -5.78024893E-06  7.88806372E-06 -5.91632381E-06 -3.82108697E-06 -2.63170992E-05
 -7.81657718E-06  3.13067865E-06 -1.05194156E-05  8.20616036E-06  4.59214351E-05
 -4.55306556E-06  2.57367502E-05 -6.16546934E-07  2.40766112E-06 -3.71888018E-05
  2.51628486E-06 -1.45415472E-06  9.29089248E-06  2.41355714E-05  4.97635815E-05
  1.06590282E-05  1.76813942E-06  1.50328888E-05  1.01432065E-06  1.41260297E-05
  6.81442891E-06  2.05768675E-05  5.61578978E-07  3.54534049E-06 -1.20935417E-05
  9.61933748E-07 -2.41563915E-06  4.59991927E-06  9.08150237E-06 -1.77194975E-06
  8.08678356E-06 -6.77239178E-06  6.12745476E-06 -2.20823828E-07 -5.16771265E-06
 -4.05619570E-06  5.92991161E-06  9.61602865E-07 -3.58691726E-06 -3.45539286E-05
 -1.14730475E-05 -3.01154082E-07 -6.47338150E-06 -2.02302695E-05 -1.61371404E-05
 -1.61674515E-05 -2.46692921E-06  9.49269332E-06  7.95764346E-06  4.10094729E-05
 -3.44533106E-06 -1.43708654E-05  1.80443550E-08  1.72509470E-06 -5.45552723E-06
  3.02961928E-06 -9.00987063E-07  1.05781044E-06  3.30668604E-06  6.39514095E-06
 -3.68989236E-06 -4.95682801E-07  1.14333308E-06 -5.30262347E-06 -5.73874420E-06
 -1.92594031E-06  1.13605746E-05 -1.18558789E-06  1.83308500E-05  3.19334279E-04
  2.47160255E-05  8.24548588E-06  4.24502563E-05  1.79578600E-04  7.26594311E-05
  9.74755480E-05 -1.00302858E-04 -4.32893581E-04 -1.65916611E-05 -6.49412891E-06
 -1.92873152E-05 -2.08183088E-04 -5.71519607E-07 -5.11028977E-06 -4.55773277E-05
 -1.40955606E-05  2.72403785E-05  1.42862930E-05 -1.04209094E-05 -2.34856646E-05
 -8.27591824E-07  3.18748380E-06  2.47382316E-05 -8.03747653E-06  1.58331389E-05
 -1.03355217E-05  1.51822923E-05 -3.52058776E-07  2.23166808E-06  3.12565035E-05
  4.56134716E-06 -3.58100965E-06  8.93030176E-06  3.80685779E-07 -6.85981031E-06
  1.79839158E-05  7.01572132E-07  1.18086096E-05 -1.36826586E-06 -5.04752360E-06
 -3.43541553E-06  1.69824244E-07  1.84798452E-07 -2.49591590E-06 -3.77630254E-06
 -1.18318096E-06 -2.62437366E-07  4.63855250E-07 -3.19174616E-06  1.55976619E-05
 -1.15966326E-06 -9.03848082E-08  2.37776008E-06 -7.04730992E-07  1.52105481E-05
 -7.38092257E-07  1.30355811E-05 -9.03319941E-08 -4.04624574E-06  1.97450894E-07
  8.04415021E-07  8.37967569E-07  2.26555186E-06 -7.04518012E-07 -1.26836969E-06
 -1.76505414E-06 -9.23026575E-07  3.10146856E-07 -9.04524347E-07  1.22101710E-06
 -1.12009151E-06  1.48578592E-06  1.38388728E-06  6.31739843E-06 -4.06878489E-05
  1.07607853E-06  6.95797295E-06 -1.23230646E-05 -2.10860861E-05  4.03282002E-05
  8.68068340E-06  2.65233173E-06 -2.50454886E-05  1.97495934E-05  6.01748233E-05
  3.35617791E-06  3.55704846E-06  2.95283339E-08 -1.15345433E-06  1.02899478E-06
 -2.82811372E-07 -1.02840320E-06  3.42962410E-07  6.66816600E-06  1.07055712E-06
  2.26825138E-06 -1.72376613E-07 -3.48908736E-06  1.57814512E-07  1.19653313E-06
 -4.89104840E-07  2.14070088E-06 -1.08692502E-06 -5.00841033E-06  4.74221198E-05
  1.16073718E-05  8.37974896E-06  2.04161149E-06  2.24675366E-05 -4.57089550E-05
  2.66034304E-05 -2.55043787E-07 -5.72191875E-07  4.44978513E-06 -3.02080696E-07
 -2.83013447E-07  1.02570821E-06 -4.69859175E-06  5.91589331E-07 -6.85814737E-06
  6.33136077E-06 -1.91185305E-05 -3.15977603E-05  1.76395223E-05  4.41495093E-05
  5.32867248E-06  2.47669115E-05  1.64497896E-04  3.82045918E-05  6.24371167E-06
 -1.82437553E-05 -3.39951318E-05  1.24251114E-05  4.55730676E-05  8.60097516E-06
  8.06008349E-05  1.43133702E-04  1.20991350E-05 -2.40185057E-05  1.18854315E-04
  2.10605909E-04  8.80878822E-05 -5.93237928E-05 -2.35471337E-05  1.54329571E-04
 -7.68360183E-05 -1.48521241E-04 -2.40882914E-05  1.19669357E-04  2.09324616E-04
 -1.08037257E-04  3.64401426E-06  1.45122177E-05 -1.85295776E-04 -1.17727116E-05
  1.33125280E-04 -6.37684812E-05  2.43261067E-04  5.45623365E-04 -2.24335876E-05
 -2.11629240E-04 -4.61253076E-05 -1.21540844E-04 -6.98083003E-04 -1.50356402E-04
  2.40036894E-05 -7.63545696E-05 -4.15552071E-04 -2.71510599E-05 -2.77772843E-06
  1.02278141E-05  1.00134000E-05  1.54295237E-04  3.58476772E-05 -2.41231530E-05
  1.23330578E-04  1.97602811E-04  7.26823263E-05 -4.71222482E-05 -6.91126737E-05
  1.94019225E-04 -1.08397219E-04 -4.25891486E-05 -2.41178693E-05  1.22912890E-04
  1.98525591E-04 -9.06615529E-05 -9.42569945E-06  5.96962648E-05 -2.14072110E-04
  1.94833536E-05  3.75920447E-05  2.41743741E-05 -7.63717662E-05 -4.21020579E-04
  2.09135239E-05 -1.57516764E-05 -1.21558416E-05  8.81917340E-05  1.35799642E-04
  6.55295368E-06 -6.42460337E-05  2.44915377E-04  5.59603390E-04 -1.14943756E-04
 -1.90287963E-04 -1.52451730E-05 -3.20374282E-04 -6.27869278E-04 -5.88232194E-05
 -1.93207174E-05  8.48199347E-05  1.19712643E-04  4.77547373E-05 -7.06024713E-05
 -3.65105765E-05  1.45600710E-04 -1.16346610E-04 -8.78545453E-05 -1.92784646E-05
  8.53336816E-05  1.19511579E-04 -8.28816177E-05 -3.49944803E-05  2.08163759E-05
 -1.86613742E-04 -2.23083120E-05  6.22274782E-05  7.48439008E-05 -6.39454807E-04
 -9.28576850E-04  7.72646734E-04 -2.64991699E-04 -5.71336739E-04  9.58052516E-04
 -3.70555808E-04 -7.45364865E-04 -2.22338985E-05  9.34471811E-05  2.32799391E-04
 -3.28120454E-05 -6.71778811E-05 -3.89902100E-05 -1.69091112E-05 -1.44478639E-04
 -5.63633284E-05  9.20440768E-05 -3.95408783E-04 -9.18388018E-04  8.75059020E-05
  8.83508582E-05  1.41931345E-04  8.02138439E-05  1.48991873E-05  1.79583070E-04
  9.26037672E-05 -3.96567370E-04 -9.41724422E-04 -4.85625651E-06  1.52389589E-04
 -1.04148004E-04 -4.13485075E-05  8.44648576E-05 -1.42882723E-04 -2.19864665E-05
  9.10946194E-05  2.37766496E-04 -1.69954956E-05 -7.97478018E-05  1.51200735E-05
 -7.79276196E-05 -1.38304773E-04  1.66730986E-05  7.64055256E-05 -6.38040026E-04
 -9.52809840E-04 -8.18988342E-04  1.10799793E-04  5.39702709E-04 -1.03788959E-03
  9.42241538E-05  6.77355419E-04  1.42882589E-04 -9.10530970E-04 -1.33927474E-03
  5.49692284E-04 -1.07106602E-04 -2.49712123E-04  4.74172589E-04  9.95177402E-05
 -1.47757349E-04  2.84569378E-06 -1.16706734E-05  1.51410560E-05  7.17401231E-06
 -6.45858011E-06 -4.10355703E-06  9.52210567E-05 -2.62868842E-05 -4.62036536E-05
  7.48853543E-05 -6.33387790E-04 -9.53962428E-04  9.03575996E-04 -3.57940900E-04
 -2.54714650E-04  1.11031228E-03 -4.98204150E-04 -3.16282952E-04 -2.20149940E-05
  9.18171423E-05  2.43096258E-04 -1.27024853E-05 -7.84870242E-05  1.28321975E-05
 -1.26911523E-05 -1.62926253E-04 -1.71449556E-05  1.02016922E+00 -4.97032296E-02
 -6.31002800E-02  1.22072926E-04 -4.58367123E-05 -6.36143074E-05  1.00399065E-04
  2.21244513E-04  2.71633277E-05 -1.98051397E-05  4.30646278E-05  4.13909449E-04
 -1.78075918E-06 -8.65612012E-06 -1.24512476E-06 -6.32097997E-05 -1.55988677E-04
 -2.65317293E-05  9.85774299E-05 -3.94181830E-04 -7.96897931E-04  2.87319401E-04
  2.36474221E-04 -4.45204487E-05  6.30956429E-04  3.94509510E-04 -1.39027664E-04
  9.81186753E-05 -3.85980063E-04 -8.09838505E-04 -9.43754355E-05  3.33696917E-04
  1.33698424E-04 -2.76096094E-04  6.46632329E-04  2.76568957E-04 -1.94927308E-05
  8.64351712E-05  1.22840857E-04  4.65038675E-05 -7.07347618E-05 -4.21991719E-05
  1.42314323E-04 -1.13221884E-04 -9.24461451E-05 -1.94315570E-05  8.69175433E-05
  1.27439713E-04 -8.04693203E-05 -3.32789345E-05  2.62649217E-05 -1.86549744E-04
 -2.95794542E-05  6.37093304E-05 -2.26410985E-05  9.19818515E-05  2.50981869E-04
 -3.86603581E-05 -6.59422565E-05 -3.63906671E-05 -9.06000621E-05 -1.36045425E-04
 -2.48498942E-05  7.32317850E-05 -6.27815306E-04 -9.63005092E-04 -9.70432805E-04
  1.88200783E-04  2.25122190E-04 -1.23371123E-03  1.44303414E-04  2.93197962E-04
  2.80220305E-06 -1.07717456E-05  1.13151689E-05 -9.95468252E-06 -2.32306626E-06
  3.26383691E-06 -9.88309845E-05  2.56988580E-05  4.59161770E-05  1.41742824E-04
 -9.00967505E-04 -1.32859901E-03 -5.37850139E-04  1.94124527E-04  2.63136803E-04
 -3.10557008E-04  3.20409400E-04  1.98943837E-04  1.11525152E-04  1.19595953E-04
  2.06597480E-04  4.71217337E-05 -1.09880848E-04 -5.02767317E-05 -3.60726280E-04
  1.12043830E-03  4.40298861E-04  1.65648632E-05 -2.18720576E-04 -7.15124125E-05
  6.21713628E-06  7.43776443E-05 -1.29803669E-04  5.24559958E-05  2.40848338E-04
  1.21991147E-04  3.29571186E-04 -5.51415458E-04  2.67374840E-04  8.58896861E-04
  1.16673897E-04  1.22730906E-04  1.65462587E-04 -1.05004543E-04 -6.70628209E-05
  2.38124721E-05  9.96117734E-04  7.80051750E-04 -1.51134283E-04 -1.41373154E-04
 -1.54579304E-04  1.47149677E-05  5.95063017E-05  7.71754932E-05  8.65579828E-05
 -2.08425269E-04 -1.50607947E-04  3.34582543E-04  3.28697589E-04  2.80469863E-04
 -7.13071304E-04 -6.35793996E-04 -2.63119927E-04 -2.84065086E-04 -2.14425461E-04
 -3.64707789E-05  1.81493427E-04  3.64925417E-04  9.37700322E-04 -1.19425133E-03
 -9.64719956E-04 -1.16437396E-04  1.66124733E-04  1.32009260E-04  2.76556203E-04
 -2.37770576E-04  3.69763689E-04 -1.06196313E-04 -2.96908115E-05  8.36535130E-04
 -7.91588243E-04  9.81721452E-04 -1.36938493E-04  1.43591703E-04 -2.70869796E-04
 -2.83467665E-04 -1.74054953E-04  1.71221280E-04  2.17197435E-04 -3.04118525E-04
 -1.55928968E-03 -5.60569087E-04  6.77479374E-04  2.01563736E-04  8.60166156E-05
 -9.97704111E-05  1.22001382E-04 -4.01869478E-04 -2.29024858E-04 -1.41907643E-05
  2.38261169E-04  4.13049427E-04 -1.25449573E-03 -5.04797384E-04 -1.52083934E-04
  4.82908139E-04  9.37093897E-04  1.85593327E-03  8.57218404E-04  4.29023872E-03
 -1.17512040E-03 -2.01514473E-03 -6.54318477E-03  2.10020032E-03  3.14596998E-03
  1.20774044E-03 -2.49770630E-04 -4.77260845E-04  6.73564023E-04  1.89979284E-03
 -3.32932436E-04 -2.12712100E-03  9.35320755E-04  1.28963903E-03  4.07494694E-03
 -1.99983800E-04 -5.32615532E-03  1.64107438E-03  6.48528235E-05  4.66784112E-05
  3.25866851E-05 -6.36083544E-05 -1.80098141E-05  2.13558171E-05  4.15242684E-04
  1.07387901E-04 -1.02557229E-04 -5.46415528E-06 -2.39487966E-05 -5.10187497E-06
  6.71754833E-05  3.82739303E-05  2.68118845E-06 -2.81221819E-05 -8.22597383E-05
  2.65583272E-04  1.97601104E-04  6.48629120E-05 -2.71565952E-04 -3.75851001E-04
 -2.57622022E-04 -2.95599477E-04 -1.05849501E-04 -2.27645949E-04  3.23958318E-04
 -1.21149151E-04  1.12898840E-03 -1.40341786E-03 -5.51159719E-04 -1.34168747E-04
  1.55706620E-04  3.22279054E-05 -3.31950178E-04  1.08254755E-04 -1.02409307E-04
 -8.05330677E-05 -3.94236671E-04 -1.08085968E-03  3.24105277E-04 -4.21608228E-04
 -3.41958639E-05 -9.95932445E-04 -2.35578728E-04 -2.99116878E-04 -7.87264121E-05
  3.59100843E-04  7.27065265E-05  1.75839602E-04 -1.82193633E-03 -5.85030916E-04
  1.77093272E-04  1.94035957E-04  7.90918958E-05  8.99288605E-06 -2.79931527E-04
  2.72523400E-04  8.01830343E-05  3.41879924E-04  1.24716059E-04 -8.24077352E-04
  8.46317934E-04  3.80216189E-04  9.48785256E-04  1.26259213E-04  6.34781953E-05
  4.63162105E-05  1.94201372E-05  4.10992823E-05 -4.47922687E-05 -2.94056725E-05
 -2.92316356E-04  3.05057688E-04  1.89295977E-04 -3.27814838E-05 -3.65710357E-05
  1.07534967E-05  5.10236253E-05  3.81128639E-05 -6.66032671E-05  5.66476380E-05
  4.22518744E-05  1.64385532E-04  2.08327293E-04 -3.26832058E-04  2.02329372E-04
  3.55281224E-04  9.53722763E-04  1.80503273E-03  9.59928060E-04 -4.26153261E-03
  1.12443582E-03  1.98692395E-03  6.48993296E-03 -1.33538200E-03 -3.01954989E-03
 -1.00631309E-03  2.46447359E-04  5.08186276E-04  6.09193957E-04  1.87339803E-03
 -5.94898278E-04 -1.79500803E-03  1.37882934E-03  9.35612546E-04  3.97422809E-03
 -1.54159586E-03 -3.76117109E-03  3.83539392E-03 -8.54258102E-07 -1.39942799E-06
  2.76622466E-05  3.46995727E-06 -1.75411673E-06 -1.95777988E-06  9.03663753E-06
 -8.99901953E-06 -5.65971913E-06  2.73425171E-07 -2.47840440E-06 -4.00557836E-05
  5.17782404E-06  3.48686821E-07 -5.33045588E-06  3.91134741E-05 -1.62429621E-06
 -7.85295697E-05  8.46475023E-08  2.34040538E-06  1.35473152E-06  1.72039805E-06
  4.56279596E-06 -4.21911769E-07  1.33736244E-06  1.02737860E-06 -8.08301458E-06
 -8.75125689E-07 -2.19468837E-06 -2.50559911E-06  1.14132600E-06 -3.17353042E-06
 -1.27547941E-05 -1.48986485E-07 -5.89054592E-06  4.46922360E-05 -1.19648066E-06
 -2.40944274E-06 -2.62431032E-06 -1.14005558E-05 -1.76310236E-05 -8.48986418E-06
  3.22739706E-06 -5.64343194E-05 -5.28072297E-06 -1.14900603E-05 -3.24316232E-06
 -6.82134706E-06  1.55342368E-08  1.51018598E-06 -1.48662256E-05  1.13886457E-06
  1.81676107E-06  9.35582408E-07 -3.15048903E-06 -1.83740234E-06  9.60958553E-08
 -3.44478063E-07  5.82887838E-06 -4.57391486E-06  1.19524798E-05 -1.38637774E-07
  4.26173463E-06 -8.27458262E-07 -9.61849310E-06  2.55307412E-05  2.74841447E-06
  5.00155312E-06  2.49303139E-07  2.95541472E-05  2.42284148E-05  3.41707288E-05
 -2.56417621E-06  2.29155372E-05 -1.96580913E-06 -6.42514021E-06 -4.41430035E-06
  4.02207944E-05 -3.41743446E-06  4.65269602E-05 -6.37920181E-05  2.38506401E-06
 -5.95130804E-06 -1.86736758E-06  6.33709536E-05  1.25247931E-04  1.13746053E-04
 -2.58842076E-07  9.63603846E-05 -7.78582026E-05 -5.67053164E-05  9.05663533E-06
 -5.03383719E-06 -5.90567421E-06  1.90561532E-05  1.41618434E-04  1.06372369E-05
  1.17312200E-06 -1.38319455E-05  4.71318249E-05  5.75453224E-05  1.33284938E-05
  3.41934725E-06  5.80642200E-06 -5.43781635E-05 -1.61420084E-04 -9.34650546E-06
  7.44959645E-06 -5.64470877E-07 -2.73027551E-06 -4.28981249E-05  2.91747963E-05
 -1.12532680E-05  1.13799504E-05  5.38823471E-06  2.08008812E-06 -1.51043247E-05
 -1.07125977E-05  1.74196128E-05 -9.88083197E-06  4.92456183E-06  2.70399626E-06
  2.57635108E-05 -1.32976228E-06  1.65551282E-05  3.10821900E-04  1.96665243E-05
  3.61072299E-05  2.10236231E-05  1.00258456E-05  1.08299629E-04  1.59361422E-04
 -1.82285891E-05 -1.94564429E-04 -9.96113553E-05 -4.18599237E-04 -1.66877631E-05
 -1.44043273E-05  1.33411449E-06  5.44571049E-06 -4.17222685E-05 -6.19042238E-06
 -1.15106194E-05  5.07374783E-06  2.85594758E-05 -2.01473817E-05  1.41578255E-05
  2.26545174E-06 -1.90528488E-05  1.97999499E-05  6.04190369E-05  3.20023482E-06
  2.79792790E-06  1.02781556E-06 -2.42054102E-06 -4.24839259E-05  1.09095543E-06
 -8.94257949E-06 -9.01226953E-06  4.96772970E-07 -1.96783672E-05 -2.36905311E-05
  7.55709844E-06  4.22192941E-05 -3.89202585E-06 -7.67316107E-06 -2.65364854E-06
  8.97312060E-06  5.48037267E-07  3.12252201E-06 -1.45569029E-05  1.40486263E-06
  5.58035556E-06 -4.81819325E-07  1.05133720E-06  6.96164230E-06  5.47081297E-06
 -4.56838787E-06  7.36632151E-06 -7.51846721E-06  8.07239432E-06 -5.69423770E-07
 -1.20062565E-06 -3.60809832E-08 -2.36835028E-06  2.91460517E-06  4.81172609E-08
  9.14103782E-07 -8.90603984E-07 -3.98673278E-07  1.03927098E-06  5.68260024E-06
 -7.87768352E-07  2.49565046E-06 -6.12387052E-07 -7.67889803E-07 -1.90554189E-07
  1.43322020E-06 -3.75291817E-06 -1.40785924E-05  7.92402199E-05  3.44444882E-06
  1.41749000E-06 -5.01920156E-06  1.60597912E-05  1.55516070E-05  3.53518115E-05
 -9.08299606E-06  2.52179488E-05 -1.82794084E-05 -5.19981068E-05 -7.86493557E-06
  1.13208965E-05 -1.77923601E-07 -2.27395305E-06  9.89404377E-06 -4.05009746E-07
 -3.10806429E-07 -6.46695615E-07 -4.61018104E-06 -4.66559797E-06 -4.72711806E-06
 -1.29288202E-06  1.75310139E-06 -1.12042642E-06  3.46312199E-06 -1.00111375E-06
  2.76679409E-06 -7.33121372E-09  1.29068920E-06 -2.51777223E-06 -1.71499790E-06
  2.70524192E-06  1.32044081E-06 -2.44495792E-07 -6.34631797E-06  6.56144428E-06
 -7.71970652E-07  2.78850442E-06 -5.10810418E-06 -6.74276578E-06 -2.06816237E-06
  1.10691336E-05 -3.45353014E-07  1.96139851E-06  2.96038668E-05  2.21313655E-06
  9.74133787E-06  9.35295241E-07  7.70188320E-06  1.72127059E-05 -2.16643262E-06
 -1.33355289E-06 -4.03723499E-06 -3.32286685E-06 -5.04242185E-07  5.05034634E-07
  1.18854607E-05 -1.98278275E-07 -4.50539280E-06  1.98986034E-05 -7.76776324E-07
 -2.02467337E-06 -3.03648618E-08  3.97979739E-06  7.69988717E-06  1.33771573E-05
  1.58768239E-06 -5.29952677E-06 -1.99154908E-05  4.99715361E-06  2.31847159E-06
 -6.91651525E-06  3.69761556E-05  1.76216905E-05 -2.47567390E-05  6.28905007E-06
 -1.98207286E-05 -2.96623927E-05 -1.43650591E-05  1.16230482E-05 -4.43585515E-05
 -8.32673033E-05  4.87797166E-05 -1.33953336E-04  6.13491414E-06 -1.80623689E-05
 -3.07868057E-05 -1.99145104E-05  1.33023482E-05 -4.21555183E-05 -2.74109410E-05
  3.01501874E-05 -1.57908801E-04 -6.15327789E-05  2.30410580E-04  5.42416841E-04
  1.07696649E-04 -6.44146585E-05  1.73541514E-04  3.30273178E-04 -1.93712347E-04
  5.69824821E-04  2.38693819E-05 -7.74515746E-05 -4.08187442E-04 -2.30315714E-05
  3.05517747E-06  2.03960868E-05 -9.19750515E-05  5.35373042E-05 -1.10713468E-04
 -2.39825254E-05  1.22205897E-04  1.98000666E-04  9.32919621E-05 -5.48547244E-05
 -1.71466695E-05  2.23447141E-04 -6.41980010E-06 -3.53568872E-05 -2.36100126E-05
  1.20065824E-04  1.96587537E-04 -7.11415747E-05  3.90873794E-05  7.33082842E-05
 -1.89479263E-04 -2.57186288E-05  1.19357814E-04  2.40784346E-05 -7.64355788E-05
 -4.18814810E-04  2.74382039E-05 -9.23612197E-06 -2.02179255E-06 -1.82371805E-05
  3.13743601E-05 -1.60433301E-04 -6.69072563E-05  2.52364793E-04  5.98390967E-04
  2.53681782E-05 -4.32262121E-05  2.21442537E-04  1.34894854E-04 -1.55272740E-04
  7.01503997E-04 -2.39614736E-05  1.21836311E-04  1.98051026E-04  1.09021031E-04
 -9.96646052E-06 -1.05177997E-05  1.88083585E-04 -1.18511651E-04 -4.60402675E-05
 -2.40529687E-05  1.22509112E-04  1.98895234E-04 -8.46377204E-05 -5.74739924E-06
  6.43447251E-05 -1.50617008E-04  7.96158720E-05  1.37080663E-04  1.40912084E-04
 -9.00371623E-04 -1.31858804E-03  5.33364842E-04 -1.35782163E-04 -3.00379862E-04
  3.05828815E-04 -5.11891013E-05 -3.83396213E-04  2.63550384E-06 -1.15856518E-05
  1.90075855E-05  1.07665744E-05 -4.12874309E-06  1.13248107E-06  9.32555507E-05
 -2.51273349E-05 -3.88509658E-05  7.29530052E-05 -6.32140667E-04 -9.13036376E-04
  9.53302546E-04 -8.42726372E-05 -2.96101053E-04  1.22547704E-03 -9.83437142E-05
 -3.10126810E-04 -2.20784103E-05  9.40316586E-05  2.29785593E-04  3.76526623E-05
  4.41705278E-06  7.42184223E-05  9.57396770E-05 -3.33787803E-05  1.17238221E-04
  1.02016607E+00 -4.96872774E-02 -6.30975532E-02  1.50556475E-04 -3.90919622E-05
 -5.86640062E-05  1.82344842E-07  3.29704493E-05 -2.46428996E-04 -1.98049545E-05
  4.16893004E-05  4.13475114E-04  4.11919266E-06 -2.99579887E-06  9.40188254E-06
  4.97977689E-05 -4.04587852E-05  1.44589231E-04  7.44672120E-05 -6.33482659E-04
 -9.29433947E-04  8.32905163E-04 -4.21374073E-04 -3.46048912E-04  1.04905673E-03
 -5.55751766E-04 -3.83142779E-04 -2.14094729E-05  8.86563357E-05  2.34440541E-04
  2.03002671E-05 -4.30259572E-05  6.15062205E-05  7.68659479E-05 -6.11292143E-05
  1.17335391E-04 -1.92986915E-05  8.58398652E-05  1.18771561E-04  8.25947120E-05
 -3.71099271E-05  2.01657253E-05  2.03349628E-04 -7.27479717E-05 -6.02396917E-06
 -1.96868536E-05  8.66747053E-05  1.35863625E-04 -4.48626093E-05  2.64441032E-06
  8.03863273E-05 -1.39961814E-04  2.46258488E-05  1.33383806E-04 -2.23732714E-05
  9.28522157E-05  2.44421088E-04  1.75321613E-05 -4.66611575E-05  6.75221392E-05
  1.33714985E-05 -4.69111186E-05  1.49154047E-04  7.64932031E-05 -6.35720540E-04
 -9.74812662E-04 -8.84560845E-04  4.99097783E-05  4.56956268E-04 -1.09772656E-03
  5.37485343E-05  6.07203682E-04  9.20248940E-05 -3.95676832E-04 -9.17344214E-04
 -8.83047939E-05 -9.32307218E-05 -1.33530101E-04 -8.15088793E-05 -1.49743661E-04
 -8.25115052E-05  9.34237036E-05 -3.99880330E-04 -9.50823290E-04 -4.68087553E-07
  1.57986039E-04 -9.58892797E-05  3.19035991E-05  1.60189873E-04 -2.15454695E-05
  9.73424789E-05 -3.88498153E-04 -7.80499641E-04  8.21308371E-05  2.62075819E-05
 -3.57934520E-04  2.59328129E-04  2.13191394E-05 -6.92408173E-04  1.00290304E-04
 -3.92662783E-04 -8.36306972E-04 -2.99579441E-04  1.29675699E-04 -1.91003437E-04
 -6.48171443E-04  2.92207513E-04 -3.26615918E-04  2.72170466E-06 -1.06181338E-05
  1.27132079E-05 -7.20591756E-06  7.44279270E-07  8.44642116E-06 -9.18097252E-05
  2.25978957E-05  4.59091531E-05  1.44979824E-04 -9.12858053E-04 -1.38728353E-03
 -5.60882980E-04  1.63477121E-04  2.23524282E-04 -4.55402914E-04  1.32205547E-04
 -7.91839778E-06 -2.26341012E-05  9.24959059E-05  2.52222774E-04  3.50121679E-05
  7.40169763E-06  7.50587601E-05  2.91425405E-05 -1.77574837E-05  1.60071364E-04
  7.77961898E-05 -6.41510084E-04 -9.95139304E-04 -7.79221769E-04  3.68352637E-04
  5.05514403E-04 -9.69568267E-04  4.20518567E-04  6.90909315E-04 -1.89858723E-05
  8.35944440E-05  1.21271705E-04  8.87680859E-05 -2.74529763E-05  2.15525297E-05
  1.92356409E-04 -5.82277981E-05 -7.34316821E-06 -1.89602340E-05  8.36558656E-05
  1.23504410E-04 -4.64028616E-05 -1.19642716E-07  7.78284323E-05 -1.29702343E-04
  2.45336258E-05  1.40103712E-04  1.06169227E-04  1.16451836E-04  1.96243624E-04
  1.08954504E-04 -4.34543401E-05  4.45596595E-05 -1.02119663E-03  4.51346784E-04
 -6.53440561E-04  1.49053877E-04 -7.06346909E-05  1.37109966E-04  1.95029892E-04
 -9.53092905E-05  8.81897213E-06 -1.41426128E-04  1.27023235E-04  6.34112109E-04
 -4.16753054E-04  9.14947588E-05 -6.06621960E-04  5.41639349E-04  1.21436820E-04
  1.25191200E-04  1.92190124E-04 -4.39083766E-05 -7.08163193E-06  1.22787320E-04
  3.23428916E-04  6.37521860E-05 -1.20335449E-03 -1.83336406E-05 -1.06721674E-05
  1.99549455E-04 -1.35367627E-04  2.48385739E-04 -5.07026431E-05 -1.38860755E-05
 -3.85659889E-05 -6.04205693E-04  8.89510231E-04 -1.27359739E-04 -1.08059586E-04
 -6.32160626E-05  9.95899545E-04  1.84004750E-03  8.11894164E-04  4.28941630E-03
 -1.15217404E-03 -1.97756904E-03 -6.56440870E-03  1.83972211E-03  2.72889726E-03
  1.02363166E-03 -2.70977555E-04 -4.87978816E-04  6.45876655E-04  2.13888683E-03
 -5.95586374E-04 -1.74544639E-03  9.28799841E-04  1.21498015E-03  5.34553307E-03
 -1.56909904E-03 -3.39260856E-03  1.61171125E-03  5.61197611E-05  4.90357970E-05
  1.22212053E-05 -4.05404053E-05  5.77724410E-06  5.54257057E-05  2.60219771E-04
 -2.19499561E-05 -3.56924942E-04  5.43961244E-06  2.72105076E-06  1.96228102E-05
 -1.00511341E-04  5.18317112E-05  1.69830333E-05 -2.63536146E-05  1.38597880E-05
 -4.08749626E-04  3.58139312E-04  1.21062217E-05 -1.11915158E-04  1.95666694E-05
 -2.39598866E-04 -2.88940931E-04 -1.13880021E-04 -3.56909543E-04 -1.44665252E-04
 -1.32097104E-04  1.79447114E-03 -3.70281139E-04  3.54849605E-04 -1.85789867E-04
  4.23338996E-05 -4.97945737E-05 -1.42392923E-04  2.09463644E-04  3.09176083E-06
  4.16529306E-04  2.27610318E-04 -2.59586507E-04  3.94731233E-04  3.96761279E-05
  1.26308667E-03  8.20278828E-04 -2.70070764E-04 -2.92018277E-04 -1.52320723E-04
  2.09016610E-04  2.56265926E-04 -2.50330618E-04 -1.07778625E-03 -7.44448729E-05
  1.43900457E-03  1.38788382E-04  2.94059240E-05 -1.60863243E-04  8.08844056E-05
 -2.95905384E-04 -3.29211142E-04  1.22432922E-04  2.65056990E-04  3.82326934E-05
 -7.26442832E-04 -1.00161305E-03  5.36071737E-04  6.95151490E-04  6.32013330E-05
  4.56077319E-05  2.89894821E-05  6.44794981E-05 -2.28548033E-05  7.77075396E-06
 -4.17604009E-04  1.44606003E-04 -1.22756986E-05 -2.82954686E-06 -1.73782510E-05
  2.66175266E-05  9.77141315E-06 -5.83290328E-05  3.35324026E-05 -7.00098295E-05
  6.59944644E-05  1.90375645E-04 -2.17154643E-04  8.60898983E-05 -3.64095050E-04
  3.15370907E-04  9.26402850E-04  1.81354193E-03  1.04413328E-03 -4.25222948E-03
  1.15510589E-03  2.02483007E-03  6.38045731E-03 -1.66233590E-03 -3.44891290E-03
 -1.05862087E-03  1.79665815E-04  5.16649906E-04  1.05309084E-03  1.78627601E-03
 -5.44859007E-04 -1.93339788E-03  1.15868686E-03  3.18850370E-03  3.61454983E-03
 -1.36971615E-03 -4.36528900E-03  2.65515254E-03 -2.39606052E-04 -2.93315142E-04
 -1.00909350E-04 -1.88832635E-04  3.60458746E-04 -5.95344683E-05  1.64449484E-03
 -8.81032958E-04  2.68407746E-04 -1.52728979E-04  1.03950374E-04 -2.40801632E-05
 -1.73553951E-04  4.64586331E-05 -6.20576719E-05 -1.48709677E-04 -4.81361063E-04
 -3.51716428E-04 -8.55563240E-05 -1.26589175E-04 -5.07580239E-04 -1.43644232E-03
 -2.63246200E-04 -2.95244152E-04 -1.48626461E-04  3.70135520E-05 -2.46667053E-04
 -3.23300548E-04 -9.03514652E-04  3.48017551E-04  1.51171992E-03  8.00607750E-05
 -5.33510596E-05 -1.87276995E-04  2.64636940E-04 -1.25651336E-04  3.71112007E-04
 -1.02435358E-04 -2.04981211E-04  6.01932714E-04 -2.18894593E-04  1.12164647E-03
 -2.40389578E-04 -7.32093949E-04 -2.34579557E-08 -2.85807515E-06  1.49457981E-05
 -1.33059035E-06  2.35399504E-07 -2.19888507E-06 -1.26506051E-05  5.92062770E-06
 -2.99023751E-06 -2.69807598E-07  4.49406850E-06 -6.02731445E-05  1.05036312E-06
 -1.43490262E-06 -3.29374883E-06 -3.80588647E-05  4.07736354E-05 -2.65121909E-05
  1.06334974E-06 -1.22387930E-06 -6.79698913E-05  6.06173599E-06  2.23681158E-06
  1.85178301E-06  6.90660212E-06 -1.12952881E-05 -1.34332504E-05 -1.03857569E-07
  6.40593481E-06 -4.68172526E-07  1.82449588E-05  1.41734826E-05  5.12272282E-05
 -5.35198024E-07  1.15554553E-05  6.85150169E-05  9.68318411E-06  3.67039997E-05
 -4.81717691E-06  2.11599207E-05  7.35399544E-05 -2.65145015E-06 -3.56661373E-05
 -5.49580487E-05 -8.83024227E-06 -1.69429751E-05 -5.78919836E-06 -1.94480750E-05
  9.81749184E-07  1.85219510E-06 -3.07431183E-05 -8.18639852E-07 -1.64504718E-06
  4.27010278E-06 -1.71512373E-06  2.83271481E-06 -2.80089106E-06  2.29374289E-06
  3.03680780E-06  5.97846792E-06  2.37564100E-05  8.44118072E-07  3.00943864E-06
  1.43184183E-07 -1.35189801E-06  1.29632488E-06 -1.31876511E-06 -1.19813691E-06
 -3.79529230E-07  1.07507821E-06  1.71611012E-06 -5.52902725E-06 -8.18615203E-07
  1.43867569E-06 -1.20942746E-07  1.59003894E-06 -6.82555574E-07 -1.87530316E-06
  1.48661306E-06  2.19892304E-06 -4.58157925E-05 -2.90063421E-06 -4.23848982E-07
  1.32098320E-06 -1.57779529E-06 -3.45848735E-05  7.42524774E-06  4.67045637E-07
 -1.81161492E-05 -2.86301959E-06  2.94705077E-05 -4.47959749E-06  2.27744782E-05
  6.58898521E-07 -4.40010587E-06  2.59337297E-06 -1.92132995E-06 -1.71877496E-06
 -1.93195904E-06  6.62220943E-06  2.36749415E-06 -7.48579620E-06 -5.35232706E-06
  1.34271990E-05 -3.83934770E-06 -2.00170688E-05 -1.46209135E-06 -5.00629856E-06
 -1.40898599E-06  1.91213777E-05 -8.51203143E-06  5.37388945E-06 -1.00650965E-05
 -5.67003306E-06 -4.17325467E-06 -3.59309840E-05 -2.69457668E-05 -1.39850123E-05
  1.48154882E-05  2.26831291E-06 -6.87073738E-06  3.29055039E-08 -2.62274512E-05
 -4.32500499E-06  1.06884188E-05  2.80147931E-04 -2.29238701E-06  2.27697747E-05
 -4.13637576E-05  1.63733209E-05  1.01873392E-04 -4.23429576E-05 -2.03065216E-05
 -7.86227707E-05 -1.07063812E-04 -4.82478968E-04 -1.44913213E-05 -1.00734552E-05
 -7.54152878E-06  2.85381372E-05  3.76100172E-04  4.24841548E-05  2.12548868E-05
 -2.06260909E-05  2.03137958E-04 -3.49584345E-05 -4.78660700E-05 -1.71759327E-05
 -1.80776192E-04 -1.08574841E-04 -5.13924897E-04 -1.59015125E-05  1.20071938E-05
  1.57406319E-06 -3.41316412E-06 -4.23746661E-05  8.27431499E-06  6.88826488E-06
  2.43467913E-06  3.03534463E-05  2.12967048E-05  1.09910368E-05  8.08246068E-06
  5.06992966E-05  1.13503438E-06  2.97795941E-05 -5.53405268E-06 -5.00582274E-06
  5.17207998E-07 -8.04841834E-07 -1.67317076E-05 -1.25451848E-06  2.40465027E-06
 -2.10934064E-06 -2.77885043E-06 -2.08557266E-05 -2.85781406E-06 -7.13960948E-07
 -4.72352613E-07 -8.63966493E-06 -9.79185471E-07 -2.33291837E-06  1.54475960E-05
 -4.98207162E-09 -3.08839203E-06 -2.72174904E-07  1.65584686E-06  9.85340843E-07
 -1.80931483E-06 -3.90194554E-06  4.51684966E-06  8.03861205E-06 -6.55367807E-07
  5.15937664E-06 -3.14067489E-07 -3.89109026E-06 -1.53166103E-06  3.47545636E-06
  5.40282450E-07  6.36656209E-07 -5.97484024E-06 -2.59494972E-06 -1.72006833E-06
 -5.44683779E-07 -3.06291247E-06  1.38316926E-06 -1.51682495E-06 -5.31557146E-07
 -8.60938470E-07 -4.15798221E-06  5.15370269E-06 -9.77770709E-07  1.35453075E-06
  1.44378496E-07  2.79850085E-07 -5.05677174E-06 -8.56101237E-07  9.01828985E-07
  1.12868463E-06  6.98188654E-06  8.64722709E-06 -3.81445724E-06  4.52359457E-07
  2.82589299E-06  1.89634612E-07 -8.81730240E-06 -5.50721410E-07  1.47363718E-06
  9.77085740E-07 -3.58758227E-06 -7.35423041E-07  5.69922438E-06 -3.34702971E-06
 -6.41302476E-06  2.77309748E-06 -2.44057845E-06  1.67869267E-05  7.10520637E-07
 -2.91298292E-06  2.84744979E-06 -1.05101489E-05 -4.12065270E-06  7.68061866E-07
 -1.04838347E-07  1.48429956E-06  3.15371124E-05  4.99898316E-06  5.48753577E-06
 -7.54524691E-06 -1.93577231E-05  2.02219273E-05 -2.33485914E-05 -3.79342470E-06
  2.09880623E-05 -1.50517648E-06  1.60069169E-05 -2.57984690E-06 -3.75922719E-06
 -9.21176827E-08 -1.66273497E-06  1.24708848E-05  2.11234100E-06  7.55141278E-07
  1.27828366E-06 -5.67330796E-06 -5.75441814E-06 -5.36328260E-06  5.94758754E-07
 -1.01015768E-05 -1.79509687E-05 -6.35362283E-06 -3.03717318E-06  6.08853541E-06
 -6.62972308E-05 -8.38887434E-05  7.65770126E-06  6.33755680E-06 -1.90089647E-05
 -3.24118503E-05 -1.24404393E-05 -4.63397050E-05 -8.48151054E-06 -8.05066878E-05
 -1.38215397E-04 -1.07680629E-05  6.18070525E-06 -1.95459176E-05 -2.75444775E-05
 -1.85478233E-05 -4.45466834E-05 -5.34277133E-06 -2.16091750E-05 -1.58188019E-04
 -3.32512516E-05 -2.38420141E-05  1.19826933E-04  2.02208385E-04  1.08778858E-04
 -1.73396749E-06 -1.47150941E-05  1.80877812E-04  1.07907173E-05 -1.38668366E-04
 -2.41013355E-05  1.19639358E-04  2.07474077E-04 -8.88489412E-05  5.95819285E-05
  2.33870743E-05 -1.50706465E-04  7.85262775E-05  1.52427699E-04  2.40101930E-05
 -8.00271043E-05 -4.03933661E-04  2.88201616E-05  3.21801757E-06 -1.11146062E-05
 -2.03984162E-06 -1.53458578E-04 -3.99441051E-05 -6.37389073E-05  2.37722562E-04
  5.74655010E-04  2.87753069E-05  2.12456644E-04  4.85911495E-05  1.14809147E-04
  6.72694032E-04  1.57197850E-04 -2.41088827E-05  1.23364937E-04  1.96919959E-04
  9.07673727E-05  9.98950926E-06 -5.84793314E-05  2.15256282E-04 -1.01020918E-05
 -3.36637346E-05 -2.37601801E-05  1.20422270E-04  1.92891650E-04 -7.10738066E-05
  4.79158174E-05  6.86480153E-05 -1.92618006E-04  1.14636210E-04  3.97188774E-05
 -6.61967249E-05  2.50466278E-04  5.88799808E-04  1.19017989E-04  1.93930563E-04
  1.11793083E-05  3.31583204E-04  6.30602216E-04  4.59488303E-05  2.39455325E-05
 -7.91451015E-05 -4.06597593E-04 -2.18763550E-05  1.52767256E-05  1.37579489E-05
 -9.07318592E-05 -1.25787699E-04 -9.14470132E-06 -1.95577052E-05  8.56722691E-05
  1.28503389E-04  8.37275773E-05  3.56960464E-05 -2.15160855E-05  1.86397804E-04
  2.05620846E-05 -6.27833589E-05 -1.96306607E-05  8.65032944E-05  1.24302647E-04
 -4.81123757E-05  7.12983292E-05  3.68327836E-05 -1.43966532E-04  1.10514091E-04
  8.36902749E-05 -2.19526036E-05  9.33638270E-05  2.26957804E-04  3.28656049E-05
  6.76501651E-05  3.74814933E-05  1.25469711E-05  1.42367842E-04  5.27665334E-05
  7.39665312E-05 -6.31266162E-04 -9.41772625E-04 -7.75517019E-04  2.68012134E-04
  5.76786996E-04 -9.54624735E-04  3.76543792E-04  7.33439266E-04  9.29120629E-05
 -3.99390839E-04 -9.43833288E-04  4.59598731E-06 -1.50066510E-04  1.05389869E-04
  3.97730141E-05 -8.05946984E-05  1.33845660E-04  9.19489975E-05 -3.95997641E-04
 -9.15345150E-04 -8.59462513E-05 -8.46190502E-05 -1.39469309E-04 -6.94222623E-05
 -6.02551343E-06 -1.59491901E-04  7.58204574E-05 -6.37373470E-04 -9.54256326E-04
  8.28770648E-04 -1.11563934E-04 -5.42044861E-04  1.05437656E-03 -8.50033226E-05
 -6.82963808E-04 -2.20342259E-05  9.15775375E-05  2.35483168E-04  1.72713616E-05
  8.01118057E-05 -1.52331211E-05  7.91585954E-05  1.25812764E-04 -1.17166193E-05
  2.83361088E-06 -1.37644251E-05  2.03557436E-05 -7.00837303E-06  7.67007341E-06
  4.62340985E-06 -8.72594481E-05  2.90790482E-05  4.35334760E-05  1.42010817E-04
 -9.07594199E-04 -1.36552260E-03 -5.68303365E-04  1.14422348E-04  2.54218717E-04
 -4.56557116E-04 -7.66989656E-05  2.01295565E-04 -2.14752068E-05  8.99297566E-05
  2.31577353E-04  1.27768780E-05  7.81491353E-05 -1.15456662E-05  9.10665371E-06
  1.45263260E-04  1.99715181E-05  7.48486205E-05 -6.40604515E-04 -9.11026186E-04
 -8.94427927E-04  3.53531450E-04  2.54003696E-04 -1.10676034E-03  4.85111908E-04
  3.01134068E-04 -1.98050464E-05  4.33857914E-05  4.07689414E-04  2.65562496E-06
  9.22254436E-06  1.65974193E-06  5.01298563E-05  1.52579866E-04  2.13867896E-05
  1.02017479E+00 -4.96884895E-02 -6.31917377E-02 -1.37662146E-04  4.52951901E-05
  6.42706101E-05 -1.12555996E-04 -1.72902687E-04  2.85129128E-05  9.96429159E-05
 -3.91819804E-04 -8.29481777E-04  9.76403253E-05 -3.39242577E-04 -1.35572208E-04
  2.64084810E-04 -6.77995611E-04 -2.75898356E-04  9.87685086E-05 -3.94866944E-04
 -7.98670271E-04 -2.89601749E-04 -2.30447179E-04  4.58794312E-05 -6.24810608E-04
 -4.14353957E-04  1.31402280E-04 -1.88504011E-05  8.34299176E-05  1.22557553E-04
  8.13485481E-05  3.53655154E-05 -2.68887724E-05  1.79636122E-04  2.79388964E-05
 -6.14401087E-05 -1.92354539E-05  8.40990187E-05  1.22725544E-04 -4.62833656E-05
  7.21042607E-05  4.42668494E-05 -1.36345050E-04  1.18927587E-04  9.42119159E-05
  7.74108630E-05 -6.39444844E-04 -9.95114114E-04  9.53632534E-04 -1.94398450E-04
 -2.36714470E-04  1.19814142E-03 -1.74177164E-04 -3.18251911E-04 -2.26464014E-05
  9.13312235E-05  2.57970041E-04  3.62239601E-05  6.47058741E-05  3.46234045E-05
  9.27629071E-05  1.38750481E-04  2.60037087E-05  1.43928786E-04 -9.12715423E-04
 -1.36054521E-03  5.40502614E-04 -1.86589950E-04 -2.57591434E-04  3.20406744E-04
 -2.99454577E-04 -2.19854040E-04  2.73736354E-06 -1.13205451E-05  1.34580416E-05
  1.04898286E-05  2.66092346E-06 -3.68184114E-06  9.30656781E-05 -2.08749089E-05
 -4.28000672E-05  1.14811544E-04  1.23748381E-04  1.93578900E-04  1.05811360E-04
  6.79843461E-05 -2.43781916E-05 -1.00950724E-03 -7.63650174E-04  1.69003280E-04
  1.48276580E-04  1.54649597E-04 -1.12735654E-05  5.73919921E-05  7.85334032E-05
  8.81322966E-05 -2.10854168E-04 -1.53629422E-04  3.25382704E-04  3.40873878E-04
  2.80179884E-04 -7.18217825E-04 -6.12653459E-04  1.05860792E-04  1.18047337E-04
  1.89515546E-04 -4.65798883E-05  1.07412484E-04  4.92636539E-05  3.52654563E-04
 -1.13075185E-03 -4.38171675E-04 -2.92975283E-05  1.92005148E-04  6.78402689E-05
  6.26050085E-06  7.56306544E-05 -1.30523940E-04  5.70143224E-05  2.41198061E-04
  1.32007903E-04  3.18130259E-04 -5.52222454E-04  2.56938126E-04  8.44519626E-04
 -2.71015286E-04 -2.85791774E-04 -1.47358763E-04 -1.71639963E-04 -2.17469955E-04
  3.06314077E-04  1.55588791E-03  5.56760510E-04 -6.77190740E-04 -1.96810272E-04
 -6.33714846E-05  1.12125890E-04  1.21553804E-04 -4.04846496E-04 -2.28550831E-04
 -1.46430660E-05  2.40425145E-04  3.94530741E-04 -1.26653760E-03 -4.95356515E-04
 -1.48943484E-04  4.83594456E-04 -2.58656758E-04 -2.83246569E-04 -1.57791384E-04
  3.62043751E-05 -1.83505425E-04 -3.66226625E-04 -9.47047947E-04  1.16313571E-03
  9.58733276E-04  1.23612501E-04 -1.47428172E-04 -1.33183296E-04  2.82225749E-04
 -2.37658497E-04  3.75907664E-04 -1.06936713E-04 -2.66139501E-05  8.07204253E-04
 -8.02365304E-04  9.62543007E-04 -1.42612404E-04  1.31824070E-04  5.40471858E-05
  4.97545022E-05 -5.98749483E-06  6.34438029E-05  1.76490211E-05 -1.96336964E-05
 -4.18164020E-04 -1.32590113E-04  1.29812789E-04  1.73377966E-05  2.70184036E-05
  1.38384705E-05  6.78680163E-05  3.95608115E-05  3.99404667E-06 -2.58482579E-05
 -8.40688124E-05  2.61957083E-04  1.97372258E-04  7.15803225E-05 -2.57100631E-04
 -3.62939125E-04  9.94158387E-04  1.83327099E-03  9.40061107E-04 -4.28334170E-03
  1.17480344E-03  1.99639499E-03  6.32629449E-03 -2.05422060E-03 -3.15142818E-03
 -9.98903930E-04  2.81273058E-04  5.54306606E-04  6.74391807E-04  1.86510533E-03
 -3.19330105E-04 -2.11446753E-03  9.15606903E-04  1.26238780E-03  4.05125447E-03
 -1.54630027E-04 -5.27162895E-03  1.69272634E-03 -2.58802182E-04 -2.98915847E-04
 -9.43108491E-05 -3.60310319E-04 -8.22548179E-05 -1.79316974E-04  1.73126662E-03
  4.65263632E-04 -2.34037353E-04 -1.83252427E-04 -5.51180244E-05 -1.09233231E-05
 -2.77572496E-04  2.65985381E-04  7.22900819E-05  3.40967916E-04  1.15397324E-04
 -8.21578416E-04  7.97008327E-04  3.29325534E-04  9.24055600E-04  1.10485409E-04
 -2.45832171E-04 -2.93334322E-04 -1.34142646E-04  2.27387646E-04 -3.24652508E-04
  1.21894688E-04 -1.12358298E-03  1.39925804E-03  5.53421080E-04  1.12613432E-04
 -1.66334189E-04 -4.18052653E-05 -3.28180859E-04  1.10243133E-04 -1.00337432E-04
 -7.90519593E-05 -3.93688880E-04 -1.07488426E-03  3.04989675E-04 -4.33729126E-04
 -4.49324078E-05 -1.01883101E-03  9.41402750E-04  1.80788972E-03  1.06559257E-03
  4.28483724E-03 -1.12921437E-03 -1.97945685E-03 -6.66007104E-03  1.30637639E-03
  2.91700379E-03  1.06222980E-03 -1.84716384E-04 -5.58356889E-04  6.30708732E-04
  1.88567025E-03 -5.91792568E-04 -1.81905718E-03  1.39954847E-03  1.01559798E-03
  4.03544934E-03 -1.52517837E-03 -3.92746571E-03  3.88132236E-03  5.93255073E-05
  4.70190902E-05  2.40650830E-05 -4.06992088E-05  4.53137541E-05  3.19560536E-05
  2.86418154E-04 -2.98377137E-04 -1.51572240E-04 -6.87734918E-06  3.20835092E-05
 -7.86920788E-06  5.08238811E-05  3.80470189E-05 -6.90844300E-05  5.90932015E-05
  4.39783970E-05  1.64275810E-04  1.99421424E-04 -3.02657729E-04  1.97900540E-04
  3.31687713E-04 -2.32125312E-07  4.19661829E-06 -5.93939191E-05 -3.56149382E-06
 -1.26317593E-07  6.09955421E-07  2.10893092E-05 -6.09249463E-05  1.59784246E-06
 -4.72160569E-08 -2.64790818E-06  1.44666363E-05 -9.49758739E-07 -2.57705392E-06
 -1.03576702E-06  8.01161161E-06 -1.04286306E-05 -4.03351056E-06 -5.11429648E-06
  2.98042196E-05  3.47342641E-04 -1.45302607E-05  2.91180601E-05 -4.42147130E-05
  3.77898591E-05  1.87428940E-04 -1.30151530E-04 -1.54814155E-05 -2.01776132E-04
 -1.01117265E-05  5.32583467E-05 -1.08851322E-04 -5.35249619E-04  1.29422544E-05
  9.52537828E-06 -3.18700494E-04  2.31589894E-05  1.15708286E-05  3.33312920E-05
  1.75823921E-04  8.90227420E-06  8.90469597E-05 -3.36313610E-05  2.76854310E-04
  5.73176397E-06 -4.35390125E-05 -1.23828928E-07  6.73999724E-05 -1.13856781E-06
  1.74858823E-06  1.24717038E-04  5.27046591E-06  1.05410435E-05 -9.62875017E-06
  1.21133897E-05  1.61256314E-05  2.16959857E-05 -9.51230398E-06 -5.45506808E-05
 -2.96953674E-05 -1.53440166E-04 -7.79300469E-06 -3.13434274E-05 -1.21961972E-07
 -3.67072125E-06  9.59401160E-07 -1.15599136E-06  2.64470732E-07  5.70017748E-07
  4.71929279E-06  2.18926819E-06  7.60860678E-06 -7.54281268E-07  3.63573241E-06
 -5.49357746E-07 -1.20344342E-06 -7.36826228E-07  7.07634165E-06  3.47376888E-08
 -7.15655328E-07 -7.17583485E-06 -1.91305570E-06 -3.35792946E-06 -7.70157779E-07
  1.14278270E-05  3.43419361E-05  8.71571332E-06 -5.89104248E-07  2.50550745E-05
 -2.07004877E-06  2.94121007E-06  2.45271373E-06 -4.30298791E-06  6.74836647E-07
  7.47528453E-06 -2.95265685E-05 -3.27603186E-06 -7.54635795E-06 -2.73234369E-07
 -9.01523880E-07  1.11752565E-05  3.20987253E-07  1.49390395E-06  6.78918083E-06
 -9.11574485E-06  1.37118738E-05 -5.01066578E-07  4.16082434E-06  4.71111869E-07
 -9.53854476E-07 -1.44895645E-05  3.50032931E-07 -3.03999976E-06  4.28608774E-07
 -9.27767678E-06  6.73284562E-06 -1.51655828E-05 -8.07527930E-06 -2.59798651E-06
 -2.14496160E-06  1.36431823E-05 -7.51757133E-07 -3.23955988E-07  1.49757471E-06
 -3.42538899E-06 -4.13851580E-05  9.21692589E-08  3.31860310E-06  1.08910219E-05
  1.08431896E-06  9.40146100E-06  3.58205428E-05 -5.07999953E-06 -5.33777451E-06
  8.64848239E-06  5.08668671E-05  1.51136992E-06  2.76227345E-05  9.48703734E-07
 -3.36453225E-06 -9.45843264E-07 -9.28136999E-06  6.07064409E-07  1.07753918E-06
  7.13343011E-06  1.61009999E-05  2.70744098E-06  9.60893159E-07 -2.11592840E-06
  3.29184203E-06 -1.23737563E-05 -3.87950652E-06 -1.44410959E-06 -4.60943943E-06
  1.18112692E-05  2.82776978E-04 -1.93873171E-05 -4.21826296E-05  1.15371604E-05
 -1.76748592E-06 -8.20616765E-05  6.52329855E-05 -1.06110349E-04 -4.86445060E-04
 -1.42824439E-05 -2.50339481E-05 -1.92073042E-05 -6.55008361E-05 -1.45529509E-06
  2.07417575E-05 -9.91900621E-06 -1.26634092E-05  3.27219481E-06 -3.07083336E-06
 -3.77898366E-05  9.79853070E-07 -2.67303223E-05  1.79869780E-07 -2.66373651E-05
 -1.56226464E-05  1.34405584E-05  2.66317046E-06 -9.87045194E-06 -4.83393872E-09
  2.84080532E-06  3.09667912E-05 -5.26618754E-06 -5.99597621E-06  7.35319959E-06
  6.24480168E-07 -3.52441399E-05 -3.46212688E-06 -2.19921092E-06 -6.96614107E-06
 -3.36027639E-06  1.91671608E-05 -1.02746579E-06  1.66604751E-05 -1.50568059E-07
 -1.55007692E-06 -2.47978105E-06  5.77813378E-07 -4.74936421E-07  2.20378479E-07
  5.97604947E-06  2.75353995E-06  7.47036714E-06 -9.16643313E-07  8.60486364E-06
 -2.33645921E-06  7.37465480E-07 -7.79381759E-07  5.20734166E-06  1.71306921E-06
  1.52343024E-05 -1.25114605E-06 -8.92026981E-07  2.76226127E-06 -2.45287270E-06
  3.81966466E-05  4.02204237E-05 -1.61062616E-05  4.25433386E-06 -2.52929486E-06
  1.63926734E-06 -4.08798069E-05  3.38237523E-06 -3.23916009E-06 -7.68915882E-06
  2.59248303E-05  3.67954705E-04 -2.35078910E-05 -5.97920293E-06  4.36522834E-05
 -1.51301375E-04  7.51157183E-05  1.01688070E-04 -1.69393553E-05 -1.72738226E-04
 -1.06243739E-04 -4.88460940E-04 -1.51681458E-05  8.84396511E-06  2.41369564E-09
 -2.73233161E-06 -4.02276523E-07 -1.77389259E-06 -9.06301506E-07  1.62085956E-06
  9.82660800E-06  1.34630786E-06  1.79082545E-06 -1.83095537E-07 -4.20068523E-06
 -1.41574658E-06  2.65657542E-06 -5.86606391E-07  5.30994407E-06 -2.51920664E-08
  5.50772629E-07 -2.32870437E-06 -2.65980851E-07 -3.89496164E-07  4.33310404E-07
  8.62237396E-07  5.25736454E-06 -4.32628106E-06 -1.01365915E-06 -6.26755603E-06
  7.59704047E-05 -8.87273196E-06 -1.02338701E-05 -7.76672074E-06  3.47040459E-05
  4.11428182E-05 -8.74722882E-06  2.47275945E-06 -6.73003736E-06 -5.02250419E-05
 -3.88516518E-06  4.49255586E-06 -2.62030419E-08  5.27399987E-06  7.52344465E-06
 -1.03466962E-05 -2.56844163E-05  1.10996528E-04  2.04876960E-04 -1.75529825E-05
  7.76963414E-05 -3.86744577E-05 -2.08959667E-05  1.58247974E-04 -9.84973667E-05
 -4.03707323E-07  2.44328647E-06  1.78188626E-05  2.87657270E-06  2.47050528E-06
 -1.50720563E-06 -1.88683278E-05 -3.84734382E-06  3.13993227E-05  6.07803873E-05
 -6.19574686E-04 -7.22561295E-04  1.10834557E-04  9.70261022E-04  4.33091385E-04
  1.02396921E-04  1.21240432E-03  6.39286158E-04 -3.79863165E-07  1.75137973E-06
  1.83431696E-05  7.65969827E-07  1.17929683E-06 -4.19855707E-06 -2.67957265E-05
 -1.80196978E-05  1.57465211E-05  6.15517228E-05 -6.21348588E-04 -7.39820133E-04
 -6.84221445E-04  1.65453241E-04 -8.08756753E-04 -9.55935021E-04  1.27362536E-04
 -1.02042649E-03  3.95354188E-06 -8.30717508E-06 -5.78897602E-05  2.17528377E-05
  2.90828454E-05  3.44237910E-05 -1.25990984E-05  1.93830236E-05  5.95206722E-05
 -2.19302924E-05  1.17131874E-04  1.88914641E-04  4.02540935E-05  2.40208948E-05
 -1.26538466E-04  1.43446851E-05  3.38589104E-05 -2.43147654E-04  3.97698688E-06
 -8.05354883E-06 -5.92811244E-05 -2.59074331E-05 -1.87214571E-05 -3.99415837E-05
 -5.97145628E-05 -2.49189219E-05 -1.33538005E-05 -2.16782830E-05  1.15676848E-04
  1.81543095E-04  9.99348339E-05  8.41622106E-05 -3.37261021E-05  1.60951492E-04
  1.81384082E-04 -1.13012929E-05  2.63482379E-06 -9.21076262E-06 -3.78490372E-05
 -8.19353423E-07 -3.71638379E-06  1.95202951E-06 -1.61457440E-05 -2.37500036E-06
  2.59400040E-06  1.66717457E-04 -8.69413804E-04 -1.28873996E-03  7.42056164E-05
  1.89443611E-04  5.14107781E-05  2.95653040E-05  7.57837587E-05  1.84393646E-04
  4.12573621E-06 -9.33144129E-07 -1.31710076E-04  1.60925528E-05 -4.52099491E-06
 -6.33945823E-06  4.59365280E-06 -3.91012268E-06 -8.46188655E-06  1.02063213E+00
 -5.17531800E-02 -6.51749975E-02  2.91597051E-05 -1.84804536E-04  1.12471317E-04
  1.22619638E-04 -7.18179900E-04  4.72631233E-04 -6.68029988E-06  3.62376481E-05
  1.66055522E-04 -2.23804167E-05  2.72930577E-05  6.83244886E-07  1.38688444E-05
  2.12990443E-04 -6.02216721E-05  6.54288781E-05 -5.84420725E-04 -8.79068091E-04
  5.82113280E-04  8.50207858E-04  3.56713447E-04  8.15885667E-04  1.21382868E-03
  4.81879284E-04 -2.59192407E-06  1.72088020E-05 -6.26794961E-05  4.28128328E-05
 -1.45565044E-05 -4.02322974E-05  5.76971330E-05 -1.42526862E-04 -6.42365392E-05
  8.25623128E-06 -3.34768365E-05  9.42903692E-05 -1.17132767E-04 -2.05847930E-04
 -1.90959626E-04 -1.99728759E-04 -2.82781278E-04 -3.64626353E-04  2.47258969E-06
 -9.41411700E-06 -3.66660909E-05  9.80559664E-07 -3.00395989E-06  3.51224905E-06
 -1.05663263E-05  6.45523094E-06  7.01915143E-06  1.68550994E-04 -8.75174069E-04
 -1.30385007E-03 -7.15171381E-05  3.08907415E-05 -1.71299985E-04 -1.47780029E-04
 -9.75097704E-05 -8.52211820E-05 -2.88056943E-06  1.35411560E-05 -4.30368742E-05
  5.79258524E-05  4.90496838E-07 -1.62721719E-05  1.39713467E-04 -4.68291270E-05
  6.75101241E-05  7.50881859E-06 -2.39050919E-05  6.38684159E-05  1.59508176E-04
  7.85144770E-05  2.40075827E-04  2.80565671E-04  2.28038163E-04  3.98296180E-04
 -6.63209884E-06  3.44357248E-05  1.67397037E-04 -2.56620925E-05  2.56587352E-05
 -3.86532393E-06 -5.80070459E-05  1.36673766E-04 -1.49126982E-04  6.56244012E-05
 -5.82331623E-04 -9.12856367E-04 -3.12035087E-04 -5.91239750E-05 -1.05142823E-03
 -4.64045151E-04 -6.67281797E-05 -1.52475123E-03 -9.91292766E-06  1.46670468E-05
  2.00805309E-04 -5.97394661E-05 -3.39722359E-06  4.12059201E-05  1.28690419E-08
  2.64592456E-05 -1.43067214E-05 -5.03308778E-05 -1.65584506E-04  3.50961482E-04
 -1.20858229E-04  9.77103466E-04 -5.71674749E-04 -9.03912636E-05  1.58340666E-03
 -9.66772895E-04 -1.93953563E-05  8.41282185E-05  2.50983507E-04  9.28378958E-06
 -1.64523347E-05  1.77794799E-05  1.21330576E-05  2.54139252E-05  6.75836651E-06
  1.78444879E-05 -5.80555209E-05 -2.36369377E-04 -8.46358012E-06 -3.37249878E-05
 -1.44656475E-05 -6.13269185E-06 -1.87244785E-04 -4.17391582E-05  4.85452550E-05
 -1.62582362E-04 -3.64920379E-04 -1.17043518E-04  6.28007938E-05  3.28266071E-05
 -2.00827404E-05  5.96392624E-05 -9.93288351E-06  4.31898475E-05 -1.19788677E-04
 -8.09561023E-04 -1.79306529E-05  9.56046651E-06  6.11083469E-06 -6.05070134E-05
 -1.88757626E-04  1.63096916E-04 -1.93626583E-05  8.67295604E-05  2.44086384E-04
 -1.52132286E-06 -2.69253533E-05  6.38414658E-06 -1.09617727E-05  7.80936613E-06
 -2.75918764E-05  1.79763582E-05 -5.80842323E-05 -2.44828909E-04  1.94237466E-05
 -3.20043364E-06  2.88603165E-05  1.05478587E-04 -7.17625231E-05  1.38702680E-04
 -6.16702637E-06  3.97957216E-06  6.57654363E-05  6.74526559E-06 -7.22543177E-06
  2.57935199E-07  1.74088150E-05 -5.48706946E-05  1.35852108E-05  1.22211451E-06
  2.68237225E-05  5.17490204E-06 -3.59408372E-06 -1.27777530E-05 -1.96241482E-06
  8.86626466E-06 -3.81699199E-06 -2.60332273E-05 -9.59648168E-05  2.28534249E-05
  8.71192496E-05 -4.07048596E-05 -3.20752114E-04 -3.67466243E-04 -2.43589971E-04
  2.86969397E-04 -3.97258605E-04  6.96738171E-05 -6.29750702E-04  2.32742952E-03
 -1.17589659E-03  1.01736712E-04 -3.29554483E-04  1.67275808E-04 -3.27446584E-04
  1.45527319E-04 -9.68052858E-05 -1.71814325E-04 -5.79403143E-04 -7.98932326E-04
  7.82247207E-04  1.18267318E-05 -5.39630185E-04 -1.45754486E-03 -1.91560675E-05
  2.01844622E-05  4.28072889E-05  1.15902111E-05 -6.99569926E-06 -2.60072172E-05
 -1.35872313E-04 -1.88010646E-04  1.58332797E-04  2.97865125E-05  1.76543923E-05
  1.71055117E-05  1.92119895E-06  3.49352293E-05  4.25560262E-06 -1.14941901E-05
 -9.28764709E-06 -1.56073192E-05  1.49097703E-04  9.22421963E-05 -6.49244109E-05
 -2.51436993E-05  1.51207041E-03  1.88609534E-03  1.06961588E-03  1.86718023E-03
  3.99427925E-03  1.90209941E-03 -3.59516461E-03 -5.93570810E-03 -2.37210225E-03
  5.18077617E-04  9.24991078E-04  4.18817791E-04  6.04504472E-04 -8.73535984E-04
 -1.56650478E-03  1.01431601E-03 -1.42479996E-03  1.25739485E-03 -2.17637321E-03
 -3.82107201E-03  1.79951735E-03 -2.91976126E-03 -1.55053353E-05  2.51882155E-05
 -3.32506968E-05  2.60152406E-05  9.83609268E-06 -2.91225484E-06 -1.14614730E-04
 -1.39190722E-04  2.02290715E-04 -2.54891288E-05 -2.34558278E-05 -2.19624609E-05
 -2.75102107E-06  2.85349732E-05  1.49340503E-05 -2.27437527E-05 -5.85226514E-06
 -1.02287260E-06  1.53693765E-04  5.70745568E-05 -5.56583941E-05 -3.51594584E-05
  1.45311891E-03  1.89075155E-03  1.05835109E-03 -2.10580569E-03 -3.56221142E-05
 -4.30283664E-03  2.58094591E-03  1.54092394E-04  7.35164332E-03 -5.28809436E-04
 -1.14637211E-04 -1.41810649E-03 -1.81797367E-03 -1.78197860E-03 -3.13414719E-04
 -3.93311097E-04 -4.77998311E-05 -3.95732263E-03 -4.11556143E-03 -1.43566379E-03
 -9.96896994E-04 -1.03320279E-04 -1.00130402E-04 -3.56826669E-05 -5.74273550E-05
 -8.61220380E-05 -9.22632797E-05 -1.80381196E-05 -4.58500636E-05 -2.07930074E-05
  2.84930788E-04  5.13365292E-05  1.09966871E-05 -6.94580260E-05 -1.27005305E-04
 -6.73033719E-05  4.39573782E-05  8.49391489E-05  1.09704307E-04 -4.31506158E-04
 -1.62313114E-04  2.10530504E-04  1.08974092E-04  3.36330674E-04 -1.71817885E-04
  9.96788525E-05 -3.88464909E-04  1.08943222E-05  6.14385994E-05 -4.14196480E-05
  4.58320817E-04 -2.37817997E-03  3.84177960E-04  6.77302942E-05  4.44006167E-04
 -4.72942059E-05  1.49817934E-04  2.75918794E-05  2.50947386E-04  1.60679515E-04
  6.64536680E-05  7.19752265E-04  2.25399643E-05  1.04779007E-03  7.59088009E-04
  3.30882257E-04 -1.05961506E-04 -3.95544990E-05 -1.91291534E-05  7.87539288E-06
  2.57595764E-06  1.33337878E-04 -1.79864259E-04 -1.98744750E-04  1.00431532E-04
  9.69901417E-05  7.32421400E-05 -9.00157150E-05  1.54574642E-04 -9.02620289E-05
  2.38180880E-05  8.61690267E-05 -5.48426082E-05  4.92990143E-04 -1.09296240E-04
  3.14513081E-06  2.82956991E-04 -1.92703221E-04 -1.69854759E-04  9.61869722E-05
 -4.09483694E-04  4.79206805E-06  5.42087097E-05 -4.66443045E-05  1.03976341E-03
 -1.72107648E-03  1.31974309E-03 -1.24153941E-04  2.17923907E-04 -2.68256446E-04
  1.31312225E-05  4.31277604E-05  2.56829748E-04  1.71134528E-04  1.47590903E-04
  1.60076695E-05  8.06783822E-05  1.05862615E-03  7.27548497E-04  6.90619210E-04
 -1.80653932E-06  5.52510277E-06 -9.87452108E-06 -2.91134378E-07 -5.19133381E-06
 -3.11880822E-06  3.15655383E-05 -3.67299483E-05 -4.06370801E-05 -8.41686352E-07
  1.37863617E-06  4.00026573E-05  2.04689171E-06  7.81700600E-06 -4.56376724E-06
 -3.74247373E-06 -2.00223334E-05  4.65272565E-06 -2.75794292E-06  5.46230867E-05
 -1.60169214E-04 -8.95169909E-06  8.10610012E-06  1.12589331E-05 -7.74853106E-07
 -1.48212868E-04 -5.23462329E-05  5.29627220E-06  1.28484461E-04  1.04282119E-05
  3.95942787E-05 -6.73936756E-05  7.96423424E-05 -3.79600526E-06  9.55944480E-06
  2.02336028E-05 -4.41931669E-06  3.05989384E-06 -4.10058772E-06  8.46168759E-06
 -9.32611151E-05 -7.53123432E-05 -1.24302292E-05  5.39086707E-06  7.25272215E-06
  1.75069883E-05 -4.11593674E-06  8.68461521E-05 -3.03163528E-06 -1.07135555E-05
  2.37175715E-05 -5.70290658E-06 -2.92407456E-06 -1.39519582E-06 -2.90270668E-06
 -5.35657203E-05 -2.78540261E-05 -4.51841421E-06  4.73787564E-05 -1.09595376E-05
  1.87429736E-06 -6.42360229E-06  4.44005388E-05 -2.32156102E-08  1.36107314E-07
  2.14962932E-06  5.75396151E-07 -7.40498771E-08  1.90424885E-07  5.52961232E-08
  3.05409261E-06 -1.80325571E-06 -1.69459543E-07  2.62797269E-06  1.12764867E-07
 -6.27268566E-07  4.30428325E-08 -1.88172629E-06 -3.96183701E-07 -3.36804083E-06
  2.35556288E-05  2.55386030E-06 -3.46374348E-07  8.59419109E-07 -2.34007029E-06
  5.46418647E-06 -4.62062565E-06 -3.85643966E-07 -3.13368857E-07  1.72095970E-06
 -1.73465546E-05  7.49309080E-07 -5.54209631E-06  1.02326269E-07  2.56143862E-06
 -8.79680481E-06  1.16547081E-07 -1.49624602E-06 -4.39380421E-07  2.08514123E-06
  1.09109029E-05 -6.54268105E-06  7.46006464E-07  3.62581341E-06  5.91336692E-07
 -4.47244053E-06  5.84329391E-07 -3.76594582E-06 -5.40032659E-07  1.06339121E-05
 -6.97863383E-05 -8.40321681E-07 -2.09538928E-07  5.86349807E-06 -2.79440591E-05
  2.79959218E-05 -2.79729329E-05 -4.84873863E-06  6.79360703E-05  1.36321079E-06
  5.81647605E-05  7.10517222E-06  3.03581878E-05 -2.72206598E-06  1.13612200E-05
 -1.55998692E-05  8.75827531E-06  2.11674347E-06  1.37424612E-06 -2.01894826E-05
  9.56875774E-05 -8.11666115E-05  2.34420811E-06  6.66042844E-05 -1.38821868E-05
 -1.95626295E-05  3.71940733E-06  5.71637688E-05 -1.66416567E-06  7.64241554E-07
 -3.46516705E-05  3.12498723E-06 -5.21108668E-07 -8.06379777E-07 -4.61590420E-05
  2.14796717E-05 -3.28248006E-05 -1.43239917E-06  6.91585620E-05 -8.38363164E-06
  6.87657553E-05  3.11218633E-06  3.30957273E-05  1.85391270E-06  1.42341087E-05
  6.27986447E-05  3.35019755E-05 -3.72757415E-05  8.39428717E-06  8.88799846E-05
 -5.36113838E-05  7.78904361E-05 -3.82914130E-05 -1.87748676E-04  5.93107601E-07
 -5.53485161E-06 -9.58452063E-06 -1.74685920E-04 -1.34135654E-06 -8.28729891E-06
  7.00965973E-05  4.82116561E-06 -1.44398190E-06  2.37821430E-06  7.42462920E-06
 -9.65765587E-06 -1.44850684E-05 -2.28513849E-07 -1.89034494E-05  7.92141341E-06
 -3.69122577E-05 -1.32101359E-06 -2.12475427E-06 -7.41159746E-07 -2.43568880E-06
  2.44542171E-06 -2.51303853E-06  1.35846879E-06  3.01367991E-06  8.58635041E-06
 -4.37880232E-05 -2.78718905E-05  4.03196499E-07 -1.72702139E-05 -2.40850313E-06
  3.50297230E-05 -1.91337226E-06 -3.23734279E-06 -4.21042106E-08 -1.54893099E-06
  5.23226718E-06  7.75732560E-07 -5.13992750E-07  2.17013089E-07 -1.42432555E-06
  4.01769921E-06 -2.81220163E-06  2.86222349E-07 -4.48893649E-06  2.10535734E-06
 -3.58845483E-06 -1.79907861E-07  2.37040413E-06 -1.46330049E-06 -1.83353926E-05
  2.18222434E-05 -1.89388196E-07 -4.56178260E-06  2.23983369E-06  2.20312019E-06
 -4.27546482E-05 -2.74400817E-05 -2.62328631E-06 -5.56839291E-06 -2.91230306E-06
  2.82692365E-05 -4.91809293E-06  4.07128350E-05  6.24230386E-07  2.96972577E-06
  1.59104392E-05 -8.41238710E-06  1.14974175E-05 -2.40126403E-07 -5.96465297E-05
  8.17989403E-05 -1.49766754E-06  1.28890335E-07 -6.91759185E-05  8.76490883E-06
  3.06536643E-05  1.19225339E-06 -8.56840668E-06 -1.41803897E-06 -1.63741542E-05
  2.58951710E-05 -2.51703587E-07  1.41158116E-06 -5.33253668E-07 -3.15947614E-05
  2.39621102E-05 -2.59459833E-05 -4.05845221E-06  3.77884209E-05 -3.23501647E-06
  9.52412482E-06 -2.59350107E-06  4.37266508E-07  2.47601059E-07 -8.01191649E-06
  2.27887212E-05  1.23531455E-05  1.12537548E-05 -2.82211192E-06 -1.73478689E-05
  7.00955764E-05 -5.53875056E-05 -1.16824683E-06 -2.87574159E-06  4.50167770E-05
  8.26655731E-07 -1.30605393E-06 -9.18503985E-07 -4.15000757E-05 -3.37508893E-05
  2.43872480E-05 -2.58051645E-05  1.11026225E-04  2.11319906E-04  1.77957845E-05
 -7.84272011E-05  3.89560245E-05  1.85543868E-05 -1.59645187E-04  9.50642125E-05
  2.46963302E-06 -7.19610487E-06 -4.88062978E-05  4.01346728E-06 -4.26380162E-06
  3.59238244E-07 -7.14653622E-06 -7.79096361E-06  8.36461409E-06  6.05726821E-05
 -6.20017104E-04 -7.18063207E-04 -1.09803987E-04 -9.73736672E-04 -4.31463051E-04
 -1.03691127E-04 -1.22271553E-03 -6.46167986E-04 -3.41510121E-07  1.93379220E-06
  1.78612306E-05 -2.93234129E-06 -2.93944215E-06  1.14505675E-06  2.12121880E-05
 -5.52103260E-08 -2.88322119E-05  6.15408879E-05 -6.17908342E-04 -7.46121791E-04
  6.86640672E-04 -1.60582315E-04  8.11541534E-04  9.39548951E-04 -1.31707330E-04
  9.97896643E-04 -3.84823541E-07  2.43427563E-06  1.54188235E-05 -1.51999885E-06
 -6.83773349E-07  3.66239945E-06  2.63590544E-05  1.78363438E-05 -1.52957657E-05
 -2.17038497E-05  1.18395400E-04  1.78358684E-04 -3.97520011E-05 -2.40117478E-05
  1.27195097E-04 -2.01307381E-05 -3.96526931E-05  2.41104052E-04  3.93620466E-06
 -7.90387997E-06 -5.91047959E-05 -2.16748073E-05 -2.99079457E-05 -3.42077760E-05
  7.44826386E-06 -2.36233974E-05 -6.09495509E-05 -2.18430857E-05  1.14820321E-04
  1.85093556E-04 -9.93822104E-05 -8.34866369E-05  3.33296994E-05 -1.51739096E-04
 -1.86554026E-04  1.14703272E-05  3.99139353E-06 -7.89639589E-06 -6.02978062E-05
  2.51065892E-05  1.93113432E-05  3.89473184E-05  6.05042107E-05  2.63957511E-05
  3.90108390E-06  1.67208053E-04 -8.69262932E-04 -1.29772961E-03 -7.40455648E-05
 -1.90059598E-04 -4.98234916E-05 -2.22898240E-05 -6.78875248E-05 -1.82029305E-04
  2.47228854E-06 -9.17881919E-06 -3.63026046E-05  7.31473678E-07  4.03682394E-06
 -1.86983469E-06  1.17928681E-05  4.55392462E-07 -2.20424932E-06  1.02063305E+00
 -5.17536012E-02 -6.51838269E-02 -3.18864863E-05  1.86383887E-04 -1.08745882E-04
 -8.64036553E-05  7.34332815E-04 -4.45415739E-04  4.10091536E-06 -6.45617597E-07
 -1.31328037E-04 -1.52595937E-05  5.25000035E-06  7.34495672E-06 -3.19450008E-06
  2.89390709E-06  7.40873292E-06  6.47902509E-05 -5.83973148E-04 -8.79550942E-04
 -5.90654418E-04 -8.52552788E-04 -3.54233615E-04 -8.41334498E-04 -1.24609900E-03
 -4.84779694E-04 -6.80621462E-06  3.35517381E-05  1.77460813E-04  2.34845138E-05
 -2.87180070E-05  1.40362979E-08 -2.12050290E-05 -2.07390093E-04  5.02319402E-05
  8.48437656E-06 -3.41540255E-05  8.47339139E-05  1.16990410E-04  2.07396901E-04
  1.87644035E-04  2.03156790E-04  3.15972769E-04  3.52416463E-04 -2.82322701E-06
  1.31786310E-05 -4.44755717E-05 -4.41409158E-05  1.40640101E-05  3.83134849E-05
 -5.05260925E-05  1.42683870E-04  7.09939643E-05  1.68527538E-04 -8.73503038E-04
 -1.33557941E-03  6.92866260E-05 -3.84070942E-05  1.88309998E-04  1.20148463E-04
  8.83878518E-05  7.79137943E-05  2.58936226E-06 -9.41304294E-06 -4.00639095E-05
 -1.30663866E-07  2.63605324E-06 -4.17633706E-06  9.07185306E-06 -4.60580746E-06
 -4.38574291E-06  7.28017592E-06 -2.69300079E-05  8.86490179E-05 -1.58187898E-04
 -8.20222572E-05 -2.42365828E-04 -2.80410296E-04 -2.13772245E-04 -3.85138553E-04
 -2.99120213E-06  1.44666790E-05 -4.59423772E-05 -5.82055795E-05 -1.17303980E-06
  1.61156965E-05 -1.39435472E-04  5.55549931E-05 -6.96387284E-05  6.64991421E-05
 -5.89116337E-04 -8.92763917E-04  3.16194889E-04  5.79954784E-05  1.03914431E-03
  4.69715901E-04  5.24899026E-05  1.50393317E-03 -6.67168883E-06  3.43423806E-05
  1.63097609E-04  2.54965112E-05 -2.40317815E-05  2.62157590E-06  5.26805991E-05
 -1.51187475E-04  1.65075662E-04 -5.05146257E-05 -1.63281606E-04  3.47175506E-04
  1.18946836E-04 -9.80427440E-04  5.70703626E-04  9.80113390E-05 -1.55358152E-03
  9.76880229E-04 -9.90854341E-06  1.38803331E-05  2.03664497E-04  6.05552572E-05
  5.09714830E-06 -3.98169968E-05  4.96894574E-06 -2.40037457E-05  1.83305050E-05
  1.81125919E-05 -5.88764772E-05 -2.44273146E-04  7.69799819E-06  3.11444118E-05
  1.34545626E-05  6.30598534E-06  1.90664022E-04  3.59550926E-05 -1.95943555E-05
  8.46282457E-05  2.55532412E-04 -7.10841151E-06  1.80439855E-05 -1.92920064E-05
 -1.43030459E-05 -2.68933070E-05 -6.12142566E-06  4.31398348E-05 -1.20919481E-04
 -8.06300094E-04  1.85213465E-05 -8.52469268E-06 -4.27017360E-06  6.75081045E-05
  1.96154803E-04 -1.52136253E-04  4.87213862E-05 -1.62055723E-04 -3.69710232E-04
  1.16131977E-04 -6.29459861E-05 -3.40082271E-05  2.69515229E-05 -4.96667846E-05
  2.78707320E-05  1.77038378E-05 -5.89091731E-05 -2.37611090E-04 -2.13643792E-05
  4.15789025E-06 -3.13713254E-05 -1.02246249E-04  6.34053659E-05 -1.33800235E-04
 -1.93854134E-05  8.28098088E-05  2.55865012E-04 -7.45636623E-07  2.55209391E-05
 -4.26102651E-06  1.11544881E-05 -1.71043121E-06  2.62871460E-05 -3.21038433E-04
 -3.71073501E-04 -1.68247745E-04 -2.86972831E-04  3.95050020E-04 -7.16511447E-05
  6.34536406E-04 -2.34449972E-03  1.14966133E-03 -1.17179863E-04  3.05423386E-04
 -1.61323718E-04 -3.28114513E-04  1.44328716E-04 -9.51950507E-05 -1.72080070E-04
 -5.80635228E-04 -7.91368258E-04  7.81491150E-04  1.10856080E-05 -5.63638749E-04
 -1.45935617E-03 -9.68972130E-06  2.12232211E-06  7.05271090E-05 -6.39889804E-06
  7.35689888E-06  4.89095387E-07 -1.60649082E-05  6.27663779E-05 -3.50385049E-06
  4.98744965E-06 -2.17160917E-05  5.01057888E-06 -3.04698171E-06 -1.32214023E-05
 -8.99547904E-07  8.26313360E-06 -3.89066376E-06 -2.62500756E-05 -9.64784781E-05
  2.06601550E-05  8.59178932E-05 -4.52798954E-05  1.50709252E-03  1.88560650E-03
  1.08035158E-03 -1.86123920E-03 -3.98947792E-03 -1.89273253E-03  3.65551238E-03
  6.14360633E-03  2.42371571E-03 -5.72890651E-04 -1.01336614E-03 -4.31160607E-04
  6.08995921E-04 -8.67755911E-04 -1.56660740E-03  1.01614949E-03 -1.42258158E-03
  1.25122673E-03 -2.19969456E-03 -3.90238999E-03  1.79082774E-03 -2.92868571E-03
 -1.13136674E-05  2.40806235E-05 -1.59517655E-05 -1.18542433E-05  7.06570357E-06
  2.52704822E-05  1.52232223E-04  2.00090458E-04 -1.55512248E-04 -2.32317735E-05
 -1.01717400E-05  8.15348722E-07  4.95908379E-07  3.74343704E-05  6.63691697E-06
 -1.07845448E-05 -8.23333926E-06 -3.79695871E-06  1.38221194E-04  8.91294615E-05
 -6.29712159E-05 -2.79177312E-05  1.46395037E-03  1.88504248E-03  1.15636977E-03
  2.10708386E-03  4.32126466E-05  4.31449740E-03 -2.52045472E-03 -1.63697666E-04
 -7.20446519E-03  5.81392284E-04  4.05497619E-05  1.26262009E-03 -1.82968194E-03
 -1.78027406E-03 -3.28656429E-04 -3.85939141E-04 -5.44648320E-05 -3.92388594E-03
 -4.06403996E-03 -1.39844137E-03 -9.91651334E-04 -3.75316847E-05 -1.62800284E-05
  2.64827825E-05 -1.38035812E-05 -2.74536915E-05 -8.94510774E-06  2.44538271E-06
  1.06462053E-04  1.65153884E-04 -1.99335570E-04  1.35562915E-05  2.61789362E-05
  1.80323175E-05 -3.81752830E-06  2.69821308E-05  1.32884388E-05 -2.26948130E-05
 -5.48372227E-06 -7.55876462E-06  1.54296437E-04  6.40248032E-05 -4.76467597E-05
 -4.16592206E-05 -1.67281977E-04  9.83513803E-05 -3.80089370E-04 -1.15737306E-05
 -5.93083514E-05  4.07629054E-05 -4.76903053E-04  2.38764814E-03 -3.63511306E-04
 -2.54915989E-05 -4.18423850E-04  2.11595235E-05  1.50758657E-04  2.58862903E-05
  2.55150099E-04  1.60490618E-04  7.03984198E-05  7.09999923E-04  3.56547816E-05
  1.03338148E-03  7.43959054E-04  3.24075079E-04 -1.01631065E-04 -3.81735471E-05
 -3.52762940E-05  8.96153149E-05  9.68822816E-05  1.82722312E-05  3.27713645E-05
  8.11840436E-05 -2.50415746E-04 -5.29488642E-05 -4.85532027E-05  8.15744320E-05
 -1.29364522E-04 -6.94600089E-05  4.43652690E-05  8.82349701E-05  1.10088870E-04
 -4.48929382E-04 -1.79998293E-04  2.05592843E-04  1.19259342E-04  3.27577797E-04
 -1.68612724E-04  1.08735530E-04 -5.07520956E-04 -6.23594043E-06 -5.36122950E-05
  4.32484359E-05 -1.03864877E-03  1.79311443E-03 -1.37586229E-03  8.92264786E-05
 -2.16338805E-04  3.22241188E-04  9.18147543E-06  4.28719561E-05  2.58021871E-04
  1.66648107E-04  1.46453658E-04  1.24830236E-05  5.67192533E-05  1.09431736E-03
  7.58912098E-04  7.02488493E-04 -1.04500655E-04 -3.56421001E-05 -7.45882693E-05
 -5.52718442E-06 -1.81501320E-06 -1.28398041E-04  2.67739626E-04  1.99796981E-04
 -5.75232673E-05 -1.13962416E-04 -2.96421302E-05  1.16640077E-05  1.52515615E-04
 -8.33833737E-05  2.40279349E-05  8.54806486E-05 -4.93179332E-05  4.95375447E-04
 -8.31361498E-05  2.17082166E-07  2.73393366E-04 -1.93064973E-04 -8.81029771E-07
  1.15932551E-06  4.19558479E-05 -5.26667247E-07 -6.93272394E-06  6.50964774E-06
 -5.44186273E-06  1.37971004E-05 -1.55528904E-05 -2.34003903E-06  6.28827812E-06
 -7.94107423E-07 -5.91405391E-06  1.48473416E-06 -5.11823555E-06 -7.33899244E-05
  2.00535808E-06 -1.18138668E-05 -7.08313447E-07 -4.69736420E-06  3.17591496E-05
 -1.78202128E-06  3.39856106E-06 -5.50151446E-07 -2.26234698E-05 -1.84686651E-05
  1.99334922E-05 -2.34285939E-06  2.31562659E-05 -1.45320716E-06 -1.56800842E-06
 -6.58071725E-08 -9.30755931E-06 -2.86232016E-07  9.49914065E-06 -9.35444847E-05
 -7.93821224E-06 -5.17809753E-06  2.94961759E-06 -5.77297254E-05 -9.52847712E-05
  3.35359952E-05  1.00645561E-05  5.47037328E-05  1.06609816E-05  2.28102312E-06
  1.01492453E-05  2.20003537E-05 -9.18461926E-07 -9.70168590E-06  3.05937972E-05
 -2.18239137E-06 -9.64706723E-07 -1.14113222E-06  5.42617503E-06 -1.36802795E-05
  1.48569842E-06 -2.36377391E-07  3.84092323E-06  3.89951346E-06  2.75449691E-06
 -1.61558900E-08  6.20562664E-06 -5.94522207E-08  3.38592161E-07 -1.17680526E-08
  1.72709644E-06 -3.48747537E-06  1.87248242E-07 -8.16109604E-06  1.03419403E-05
 -4.11722710E-05 -7.99188403E-07  1.21583485E-05  3.00539573E-06  1.52981829E-05
  1.11293069E-06 -2.99842455E-05 -4.12770395E-06  2.85589543E-05  1.44786543E-04
  6.17993520E-06 -2.86483000E-05 -3.68280088E-05 -2.46779313E-05 -1.45594885E-04
 -1.20480551E-04 -1.27285284E-05 -8.07817989E-05 -8.51243265E-05 -1.43034384E-04
 -7.73245859E-06  1.06643926E-04 -7.64286659E-08  1.78003833E-05 -1.65674642E-04
 -1.34173080E-05  3.83147546E-06 -2.59295411E-05  3.42942990E-05  2.90837358E-05
  1.92386274E-05  6.15055574E-06  6.36295277E-05 -1.87662455E-05  1.34768220E-04
 -2.22412791E-06  5.45465339E-05 -1.37915796E-06 -7.21811647E-06  6.27649364E-05
 -1.26957946E-06  4.85113006E-06  4.17091316E-06 -2.67620306E-05  3.97179525E-07
 -8.38039431E-06  6.25492225E-06 -2.98686703E-05 -1.73015008E-06  7.18422604E-06
 -2.19149739E-07 -1.90280187E-05  1.94261928E-06  1.44312458E-05  5.78626780E-05
 -3.69493943E-05  4.72980439E-05 -3.90106229E-06 -2.81018960E-05  1.48792095E-04
  2.94167360E-05 -1.15168384E-05 -1.85261362E-04 -4.09359116E-05 -1.88928359E-04
  7.65231365E-07 -7.82274994E-06  5.21826059E-07  2.68997198E-06  2.00621019E-05
  9.09272709E-06 -1.14091902E-05  2.44816424E-06  7.39999311E-05 -8.36879700E-05
  1.52189933E-05  9.98457247E-08 -7.40975602E-05  7.34131598E-06  4.29294347E-05
  1.37237912E-06 -5.47640514E-06 -2.71535711E-06  1.17067381E-05 -1.58922227E-05
 -1.64039014E-06  4.42829092E-06  8.32857333E-06  1.16260569E-06 -1.18699879E-04
  4.41679215E-05 -1.44513907E-05 -1.56664213E-05  4.39189911E-06  5.70090297E-05
  3.13766376E-06  6.37197726E-05 -5.45359352E-07  1.11775432E-05 -7.23612332E-05
  4.88788565E-06  4.45026978E-06 -2.27063756E-07  8.21510729E-06 -5.00540612E-05
 -2.40247921E-06  7.28638749E-06  3.15760360E-05 -5.80921280E-06  6.89717955E-05
  1.36744623E-06  5.97312538E-05 -1.41311683E-06 -1.64669557E-05  2.51152029E-05
  5.15413546E-07 -1.24546975E-06  4.76230516E-07  9.22331190E-06 -4.59062857E-05
 -7.65631311E-06 -2.43196762E-06 -1.25317636E-07 -3.94488270E-06  3.77668212E-05
 -3.30582921E-06  1.03274421E-05  7.54810183E-07  2.32273289E-05 -1.14973505E-04
 -6.49996366E-06 -2.28736819E-06  1.78413485E-06  1.41606012E-06  2.30346499E-05
 -3.49287341E-05  5.87276518E-06  2.75983862E-06  1.29217665E-06  1.03974331E-04
  5.11673105E-06  4.00749025E-05 -4.17820133E-07 -3.85882509E-06  1.50183905E-05
  7.20576931E-07  1.77261249E-07 -1.65890575E-06 -9.53867500E-06 -1.47697230E-05
 -3.96324852E-06 -6.13882696E-07 -1.90046669E-06 -1.30964569E-06  1.42484557E-05
 -3.58493550E-07  2.13079207E-06 -1.62298515E-06  2.43346426E-07 -3.50239661E-05
 -2.37824919E-06  1.15451980E-06  1.79236318E-06  1.58965281E-05 -5.68624243E-05
 -2.29077435E-05 -1.22024060E-06  7.05883256E-05 -8.01141310E-06  7.08733110E-05
  3.64823585E-06  2.79256566E-05 -9.02510769E-07 -3.68544285E-06  2.16862204E-06
  4.49227715E-06  9.05671291E-08 -2.05254679E-08 -4.94566862E-05  9.13599042E-06
 -3.17224768E-05 -2.76864547E-06  4.02363590E-05 -2.29146315E-06 -2.12556852E-06
  2.34835824E-07 -1.84152882E-05 -2.60731337E-07 -1.83056781E-06  1.61109213E-05
  5.75087667E-07  3.96352935E-07  5.36168881E-07  9.32489200E-07 -1.40630164E-05
  1.28397046E-05 -9.40557178E-07 -1.03260255E-06  3.53891541E-05  1.35699056E-06
 -3.71499664E-06 -1.92559944E-06 -3.88341447E-05  4.22827431E-07  2.35860923E-05
  2.02400295E-06 -5.87844124E-06 -4.33991134E-05 -4.12041527E-06 -2.18372892E-06
  3.73929279E-06  8.11559144E-06 -1.03388373E-05  2.33672765E-06 -2.60341138E-05
  1.11684497E-04  2.09068454E-04 -1.54179140E-05 -6.77068764E-05  5.42423927E-05
 -1.14911425E-05 -1.39118016E-04  9.57942975E-05  3.23248270E-06 -7.82716527E-06
 -5.01282237E-05 -1.95717895E-05 -2.60470092E-05 -3.12654589E-05 -4.72331675E-05
 -1.73243936E-06 -2.99257563E-05 -2.21121538E-05  1.14565315E-04  1.96684167E-04
  1.05115003E-04 -5.99352770E-05  5.91565747E-05  1.75503275E-04 -7.61920726E-05
  1.48012565E-04  3.33681562E-06 -5.55768367E-06 -5.87321458E-05  2.35930629E-05
  1.68655930E-05  3.53751647E-05 -9.63880585E-06  4.68544263E-05  3.61959379E-05
 -2.20252295E-05  1.13770450E-04  1.93532239E-04  4.37148575E-05 -1.22627597E-04
 -3.56519871E-05  2.39596864E-05 -2.22248151E-04 -7.69623918E-05 -3.56773598E-07
  2.33044357E-07  2.20865062E-05  2.58121027E-07 -1.52008512E-06 -7.95601513E-07
 -3.25144223E-05  1.73353035E-05 -4.82351989E-06  6.55885138E-05 -6.39926527E-04
 -7.48628892E-04 -6.48205877E-04 -8.18532554E-04 -1.82378917E-04 -9.26337617E-04
 -9.80639649E-04 -2.93622283E-04 -5.07008729E-07  6.53480318E-07  2.29510400E-05
  1.60451436E-06 -3.45950346E-07  8.14525297E-07 -1.89701604E-05  2.66174453E-05
  6.97870622E-06  6.46625249E-05 -6.36774463E-04 -7.44352915E-04  1.39094706E-04
 -2.00963392E-05  1.05188941E-03  1.33555706E-04  1.04331358E-04  1.35071350E-03
 -1.91061408E-05  8.38890321E-05  2.39976837E-04 -3.75339619E-06  1.70228799E-05
 -2.45451838E-05 -1.15209730E-05 -2.34256748E-05 -4.07608107E-07  1.73353380E-05
 -5.79747207E-05 -2.27790810E-04  1.87055222E-05  3.11427351E-05  7.86841476E-06
  1.00427062E-04  1.41439455E-04  2.06847403E-07  4.86105032E-05 -1.63195971E-04
 -3.60344097E-04 -1.19267974E-04  7.32001910E-06  7.26614325E-05 -2.57589568E-05
 -1.55940135E-05  4.19719501E-05  4.26311908E-05 -1.24213287E-04 -7.74534013E-04
 -1.71507735E-05 -1.09569996E-06  1.26952278E-05 -7.07705125E-05  2.10868643E-04
 -9.00455475E-05  6.77223805E-05 -5.88307096E-04 -9.47688627E-04 -2.90673325E-04
 -9.39505215E-04 -4.81117297E-04 -4.29612690E-04 -1.37000756E-03 -6.95274410E-04
 -6.98378344E-06  3.43753223E-05  1.83339593E-04 -2.33508814E-05 -1.51728299E-05
  2.30692859E-05 -5.75912438E-05 -1.63615832E-04  4.50751930E-05 -4.26502807E-06
  1.70878019E-05 -3.23621861E-05  4.03221449E-05 -3.27109845E-05 -2.91962872E-05
  4.25425014E-05 -1.83307456E-05 -1.43333733E-04  4.93546064E-06 -1.57350066E-05
  9.96761449E-05 -1.12531302E-04 -1.00115356E-04 -2.48203289E-04 -1.80089227E-04
 -2.62339430E-04 -3.80099439E-04 -1.94393916E-05  8.52848617E-05  2.47004263E-04
  4.57907007E-06  2.96463438E-05 -7.96541711E-06  1.65722803E-05 -5.76957918E-06
  2.68199853E-05  1.78465695E-05 -5.84506928E-05 -2.42490826E-04 -8.73201203E-06
  3.17490992E-06 -3.77455803E-05 -7.36095737E-06  3.52721867E-05 -1.70734957E-04
 -4.62030739E-06  1.77006454E-05 -2.21314469E-05  5.75495427E-05 -1.72866349E-05
 -2.02702432E-06  1.33442490E-04  7.00704387E-05  3.78642096E-06  4.42314848E-06
 -1.29062814E-05  9.42335264E-05  1.55859811E-04  1.73339983E-04  1.74182439E-04
  2.83787713E-04  2.23497026E-04  3.49074284E-04  6.42853609E-05 -5.78424546E-04
 -9.21670484E-04  6.26208333E-04 -3.71179181E-05  9.18881814E-04  8.89388079E-04
 -3.87637885E-05  1.30633902E-03 -7.28248169E-06  3.36424186E-05  1.91252202E-04
 -2.24422957E-05 -1.39019920E-05  2.43842797E-05  2.14482467E-05 -1.06750499E-04
  1.55528670E-04 -1.02873982E-05  1.37074368E-05  2.06802405E-04 -6.23737581E-05
  3.64059624E-05  1.49538312E-05 -5.29065191E-07 -5.23331290E-05  3.54820800E-05
 -4.77570690E-05 -1.89135660E-04  3.79778394E-04 -6.50852164E-05 -9.27516921E-04
  6.39440701E-04 -7.72912860E-06 -1.59277741E-03  1.02238153E-03  2.03415832E-06
 -8.32200321E-06 -3.19347296E-05  2.26767628E-08  4.61396236E-06 -1.02683016E-06
 -2.24281118E-06  7.82005381E-06  7.02401489E-06  1.63619404E-04 -8.64423642E-04
 -1.28991307E-03 -9.84592944E-05 -2.22374914E-04 -6.94187602E-05 -1.88950647E-04
 -1.01279451E-04 -1.27922312E-04  3.64220506E-06 -2.52667427E-06 -1.13808781E-04
  1.59943547E-05 -4.84541727E-06 -6.75907871E-06  1.21373447E-05  3.36050080E-06
 -5.12800655E-06  1.02066470E+00 -5.16705000E-02 -6.56915781E-02 -1.05804442E-04
  2.34816141E-05 -2.53994823E-04  3.53907753E-05  8.07434436E-04 -6.53869127E-04
  2.10096707E-06 -8.48959105E-06 -3.36356629E-05 -1.86539748E-06  2.61435336E-06
 -3.37547147E-06 -9.57470177E-06  9.35964943E-07 -4.23853100E-06  1.63234002E-04
 -8.56556829E-04 -1.26510058E-03  8.80555637E-05 -2.79105772E-05  2.20254002E-04
  1.80006806E-05  1.25391368E-04  1.80360407E-04 -4.39411033E-06 -6.75096566E-07
  5.45227641E-05  5.61590945E-06  3.48521385E-06 -5.13330533E-06  4.90793018E-05
  6.33083315E-06 -2.71118641E-05 -1.03051291E-05 -2.09061467E-05  5.03536489E-06
 -5.95807555E-06 -7.20266171E-06  3.03237957E-06  6.18656816E-06 -1.13477820E-05
 -4.98641764E-05 -7.87052765E-05  2.33716198E-05  8.13746896E-05 -6.88776810E-05
 -3.46781405E-04 -3.73269122E-04 -1.38471002E-04  2.72559364E-04  2.49688618E-04
 -3.36479030E-04 -4.90452741E-04 -2.04829751E-03  1.66778874E-03  6.88219564E-05
  2.65461606E-04 -2.21142304E-04  1.52092121E-04 -4.41751577E-04 -3.70427384E-04
  5.29805165E-05  3.70219752E-04  6.11757222E-04 -9.30243532E-04 -7.89212961E-04
  9.58582087E-05  1.28114300E-03 -1.30216987E-04 -3.01614111E-05 -6.62889040E-05
  5.65248798E-06  1.18973482E-04  5.96336294E-05 -1.49160583E-04  4.59843026E-05
 -1.05470233E-04  4.93416851E-05  1.27839149E-05  9.56680215E-06 -6.83426191E-05
 -9.13077846E-05  1.49694165E-04 -3.78303132E-05 -5.33988952E-05 -2.93891321E-04
 -2.65288657E-04  4.22564538E-04 -1.76821556E-04 -2.60440991E-05 -1.70561362E-04
  8.02411234E-05 -2.71259388E-04  7.25258992E-06 -7.51797584E-05  3.36377810E-05
  9.27605916E-04  1.75792540E-03 -9.12099646E-04 -1.11353160E-04 -2.60296227E-04
  9.79509099E-05  3.12273103E-05  1.36746743E-04  2.49067699E-04  1.93939677E-04
  1.33510647E-06  1.50852837E-04  6.06459155E-04  9.14002399E-04  7.88118863E-04
 -1.27588345E-04 -1.23876652E-04 -3.41516989E-05 -4.19101037E-05 -9.22058122E-05
  2.06358075E-05 -9.16946813E-05  2.35932281E-05  1.45904036E-04  1.47128144E-04
  6.80043547E-05 -2.40240381E-05 -6.22642292E-05 -8.34411881E-06  6.19029318E-05
 -1.19647201E-05  1.76834010E-04 -9.30956266E-05  1.34008052E-04  2.15666379E-04
 -8.49207185E-05  5.11308195E-04 -2.77178350E-04 -1.68241558E-04  8.99490020E-05
 -3.13062106E-04  1.34690519E-05 -6.80447925E-05  4.28825266E-05  3.61937647E-04
  1.23539417E-03 -1.86829426E-03  2.72785190E-05 -1.56793704E-04  2.61240878E-04
  2.26860094E-05  5.89220474E-05  3.25997816E-04  9.08558122E-05  5.61159709E-06
 -2.12463216E-05  2.48865184E-04  1.36443961E-03  2.90104893E-04 -3.21711137E-05
 -5.68883776E-06  2.40710168E-05 -4.51403986E-05  2.45089290E-05 -7.31703045E-06
  9.07264227E-06 -1.49657475E-04  1.97590906E-04  2.01563059E-05  7.81280022E-06
 -3.11889081E-05 -8.69700153E-06  2.55951694E-05  5.77526935E-06 -3.47248713E-06
 -1.34160602E-05  3.19941481E-05  8.14597150E-05  6.12404545E-05  1.41473646E-05
 -3.40892955E-05  1.44543048E-04  1.44319486E-03  1.91698450E-03  9.80150350E-04
 -2.01511998E-03 -3.99834453E-03 -1.80464290E-03  2.32905303E-03  6.49109653E-03
  3.18360971E-03 -3.60415412E-04 -1.05293936E-03 -4.29353901E-04  5.22913595E-04
 -7.49165034E-04 -1.52818270E-03  1.06358134E-03 -1.56744862E-03  7.23281498E-04
 -1.66416205E-03 -3.72740418E-03  2.00720323E-03 -3.67155908E-03 -7.94589584E-06
  2.80050909E-05 -4.67951174E-05  1.30646771E-05 -2.18008230E-05 -1.38323555E-05
 -1.45660779E-04  1.83939255E-04 -3.99837707E-05 -4.64307978E-06  6.62250284E-06
 -1.02641254E-05  1.47811347E-05  8.28039327E-06 -5.82236223E-06 -8.64011662E-06
  3.76349318E-05  9.45346128E-05  4.81506980E-05  2.31698159E-05 -2.73304759E-05
  1.31604063E-04  1.46772592E-03  1.88543773E-03  9.72798366E-04  1.94697086E-03
  4.85306004E-05  4.36936070E-03 -3.70763053E-03  1.51104308E-04 -6.26297937E-03
  5.46316500E-04 -2.86788523E-05  9.46312422E-04 -1.85728236E-03 -1.70493005E-03
 -2.00073495E-04 -4.34895208E-04 -1.99191611E-04 -4.03379928E-03 -3.70404264E-03
 -8.55420407E-04 -1.17335197E-03 -8.76457916E-04 -6.17330520E-07  3.06038121E-07
  1.67400204E-05  6.82439936E-07  1.73433096E-08  1.22076884E-07 -5.73385488E-06
 -1.97324594E-05 -7.19948227E-06  3.61925256E-06 -1.61109365E-06  1.39608112E-04
 -2.47051753E-05 -6.74633659E-05  4.53691236E-05 -1.72424541E-04 -2.10336868E-04
  1.16423953E-04 -1.86477283E-06  2.14722535E-06  4.07389006E-05 -8.73552682E-06
 -5.26084254E-06 -8.51856924E-06 -1.05111909E-05 -6.00295754E-06  6.07305757E-07
  2.61118096E-06  7.33491778E-06  4.39658305E-06  3.26636691E-05  3.00114997E-06
 -3.37682878E-05 -1.77106792E-07  1.16108920E-05 -1.02684799E-04  1.04043361E-06
 -2.48075080E-06 -1.93208196E-06 -7.06661308E-06 -9.20661988E-05 -2.50986182E-05
  9.94305334E-06  4.24382609E-05  6.60603069E-06  4.76701242E-05  6.56052284E-06
  5.17514564E-05 -8.51830453E-07 -9.99058287E-06  1.57115259E-05  1.77491063E-07
  2.54054547E-07 -4.85664052E-06 -1.13379202E-05 -1.84452218E-05  1.69568688E-06
 -1.04157629E-06  1.59192040E-05  4.61591048E-06 -6.77511164E-06  6.01739813E-08
  9.81698373E-07 -1.33616341E-07 -2.98083055E-06  1.90882405E-06 -1.21366998E-06
  2.81990301E-07 -5.31416182E-07  4.64923929E-06 -1.94206626E-06  3.95853759E-06
 -4.88039869E-07 -9.51699175E-07 -4.43732559E-07  1.29255955E-06 -1.03769839E-06
  6.12107747E-06  1.00079238E-06  3.06948929E-06 -5.91841852E-05 -4.29322141E-06
 -3.59178202E-06 -4.86442063E-08  6.38572574E-06  1.60691285E-05  1.74174886E-05
  6.93777882E-07  1.87119729E-05  2.24363169E-06  4.87276503E-05  1.51455810E-06
  5.23995468E-06 -2.03326841E-07 -3.14486757E-06  2.56112290E-05  1.41224997E-06
 -2.41431091E-06 -2.19982439E-06  3.34863964E-06 -6.70542134E-06 -1.41471822E-05
 -1.23424720E-06  1.13774781E-05  2.36616190E-06 -1.72935458E-05 -1.18361280E-06
 -9.39914422E-06  1.73778874E-05 -4.06084152E-07 -2.53508724E-04 -3.36143797E-05
  3.97384748E-05  7.50758172E-06 -1.41839699E-04 -5.31615987E-06  4.69609814E-05
 -1.14245603E-06  2.71158448E-04  1.76282685E-05  1.18210676E-04  3.43378938E-06
 -3.55581261E-05  6.07319947E-05 -3.68910486E-04 -1.57235513E-03 -7.38574092E-05
 -2.57857254E-04  1.23108216E-04 -1.15486051E-04 -1.57760077E-04  1.21511735E-04
  3.26829746E-05 -2.42852321E-05  1.16520490E-03  2.87867404E-03  7.44833766E-06
 -1.19789042E-05  8.17162050E-06  3.81855188E-06  1.05709015E-04  7.51889507E-06
  1.55863224E-05 -5.85690391E-05  8.91330882E-06 -5.10056758E-05 -6.74195371E-05
 -1.32565329E-06 -1.94175382E-05 -7.44729551E-05 -1.59757449E-04  2.08011245E-06
  8.03183192E-07 -4.24953600E-07 -1.15536373E-06 -8.50669276E-06  1.39681000E-06
 -6.33965157E-06  8.67588938E-07  3.97823723E-05 -4.36612773E-05  3.94870570E-06
  1.06897932E-05 -2.88444091E-05  4.14480978E-06  1.77743735E-05  6.02825089E-06
  1.77012939E-05 -2.08003755E-07 -2.05823278E-06 -8.51795163E-06 -1.30914184E-06
  1.19368331E-06  9.65064488E-07  8.10627376E-06 -1.75352847E-05 -7.98064318E-06
  5.12181491E-07  8.29697669E-07 -9.05795981E-07  6.91300235E-06 -8.02628954E-07
  1.91260592E-05 -3.09041190E-07 -3.21391576E-06  1.41467103E-05  1.02108543E-06
 -8.20984111E-07  1.57639206E-06  2.56019823E-06 -1.21613595E-05  7.51834324E-07
 -6.54831427E-07  9.79711485E-07 -8.89336679E-07  8.17808574E-06 -5.40105467E-07
  1.39334447E-06  3.95117655E-07  3.94353177E-09 -2.04367232E-05 -1.32075344E-06
  2.46844634E-07 -6.38699764E-07  5.81196292E-06 -2.18371846E-06  7.38553586E-06
  2.51783199E-07  1.12624348E-05  1.32547466E-06  2.01368532E-05  5.74144230E-07
  3.66214641E-06 -4.73981979E-07 -3.65027231E-06  1.01708090E-05  1.79995023E-06
 -3.19438491E-06 -2.35260741E-06 -1.35650977E-05 -1.74367615E-05  3.96356347E-06
  8.06789383E-07 -2.27504382E-06 -8.80455821E-07  1.94703605E-05  1.57566939E-07
  1.06017630E-07 -3.56404245E-07 -2.01645772E-06  1.29873047E-05  1.07057071E-06
 -2.12038342E-06 -2.07031600E-07 -7.63333903E-07 -5.72107067E-06 -5.92434191E-06
  7.39672863E-07  5.38692228E-06  1.60831218E-06 -2.42989571E-06  1.99568692E-06
  5.54762894E-06  5.15886346E-07 -2.96438663E-05 -1.59005310E-04 -1.06282106E-05
 -5.12667912E-05  2.72880641E-05 -6.56414624E-05 -5.17107139E-05  2.59157034E-05
  1.16345519E-06  2.72973446E-05  5.22102821E-07 -3.53517909E-05 -5.99124521E-07
 -4.36781465E-05 -6.42341479E-07  5.97523291E-07  1.48399425E-05  6.81577769E-07
 -3.88330556E-07  4.99941050E-07 -3.07926810E-06  4.01016969E-05 -7.47816646E-06
 -1.05764985E-06 -5.10853416E-06  5.56039415E-05 -8.36176280E-06  3.34191912E-07
 -4.02926207E-06  1.16396434E-05 -5.12598996E-05  1.32267044E-05 -2.60857628E-05
  1.11959682E-04  2.08533158E-04  1.57318581E-05  6.80265334E-05 -5.41900865E-05
  1.14437893E-05  1.39400859E-04 -9.75294918E-05  2.05433448E-06 -5.93314819E-06
 -4.53727968E-05  3.98318038E-06  1.93743760E-06 -3.84393291E-06 -8.71097817E-06
  1.10057918E-05 -2.96994175E-06 -2.21061579E-05  1.15493084E-04  1.93725409E-04
 -1.05572557E-04  6.08623612E-05 -5.95529535E-05 -1.75315192E-04  7.02323322E-05
 -1.47981904E-04  3.22618333E-06 -6.93419638E-06 -5.24334213E-05  1.91396156E-05
  2.61220354E-05  3.12759347E-05  4.96588214E-05 -5.07646097E-06  2.82574977E-05
 -2.22046029E-05  1.13140745E-04  2.00218685E-04 -4.40611790E-05  1.22050076E-04
  3.59375093E-05 -2.64099547E-05  2.26155227E-04  8.03891689E-05  3.36200629E-06
 -8.05914144E-06 -5.32478090E-05 -2.28365784E-05 -1.67701798E-05 -3.55007004E-05
  3.05201274E-06 -4.79892138E-05 -3.97843471E-05  6.43600642E-05 -6.34692021E-04
 -7.48379853E-04  6.52470114E-04  8.21493406E-04  1.74124174E-04  9.19865084E-04
  9.76046923E-04  2.86802069E-04 -4.68921427E-07  5.44764214E-07  2.38980822E-05
 -5.54191003E-07  1.39576003E-06  7.29393186E-07  3.19922519E-05 -1.81297219E-05
  5.72310722E-06  6.56150359E-05 -6.42475960E-04 -7.43982570E-04 -1.44278443E-04
  1.63069497E-05 -1.05138385E-03 -1.36976184E-04 -1.05146901E-04 -1.36462459E-03
 -3.90183103E-07  4.42059432E-08  2.25973967E-05 -1.32498880E-06  3.51799246E-07
 -1.10517439E-06  2.23361508E-05 -2.59167317E-05 -1.00264488E-05  1.75145084E-05
 -5.84618462E-05 -2.29428720E-04 -1.91926045E-05 -3.16290945E-05 -7.43296170E-06
 -1.03118788E-04 -1.47197245E-04  1.48344930E-06 -1.92747972E-05  8.43248443E-05
  2.44076384E-04  4.59196721E-06 -1.88203982E-05  2.37838091E-05  1.40219194E-05
  2.17687818E-05  4.61188811E-07  4.25998969E-05 -1.25518472E-04 -7.69783206E-04
  1.74581895E-05  6.56038232E-07 -1.38895284E-05  7.01050434E-05 -2.12417070E-04
  8.78833327E-05  4.86806911E-05 -1.64356683E-04 -3.56427024E-04  1.18702005E-04
 -7.16999741E-06 -7.16831969E-05  4.09181438E-05  2.65961581E-05 -2.37944900E-05
 -7.07603355E-06  3.61347312E-05  1.82664199E-04  2.42035183E-05  1.52593442E-05
 -2.29897910E-05  4.95416897E-05  1.61149271E-04 -5.17297753E-05  6.53202640E-05
 -5.81046723E-04 -9.34290720E-04  2.80255155E-04  9.51902463E-04  4.89978484E-04
  4.09297132E-04  1.35540450E-03  7.06520788E-04  3.41613434E-06 -7.38821266E-06
  9.47734900E-05  1.13240173E-04  1.08343462E-04  2.42711804E-04  1.91801687E-04
  2.76040806E-04  3.72177007E-04 -4.71356494E-06  1.68114477E-05 -1.82572052E-05
 -3.96881155E-05  3.33830858E-05  2.73307677E-05 -3.95155333E-05  3.21819026E-05
  1.39333155E-04  1.75803645E-05 -5.81619815E-05 -2.36246135E-04  1.12615432E-05
 -3.30690655E-06  3.49612371E-05 -2.82278611E-06 -3.08486330E-05  1.75182417E-04
 -1.91775587E-05  8.54470537E-05  2.40935125E-04 -7.00274716E-06 -3.03959758E-05
  8.01162005E-06 -6.57177123E-06  8.02980578E-06 -3.38652362E-05  5.78754521E-06
 -2.13646445E-05  1.01834106E-04 -1.54206179E-04 -1.80733724E-04 -1.67689913E-04
 -2.79429955E-04 -2.23102306E-04 -3.46593138E-04 -4.09680519E-06  1.87995323E-05
 -3.93940883E-05 -5.89322412E-05  1.53262966E-05  2.36474313E-06 -1.29181029E-04
 -6.42566931E-05  2.32074046E-06 -7.07149576E-06  3.48072689E-05  1.81388991E-04
  2.17143203E-05  1.46326402E-05 -2.48117348E-05 -1.75742550E-05  1.03800346E-04
 -1.48486711E-04  6.77547073E-05 -5.87728780E-04 -9.53956159E-04 -6.05433007E-04
  3.32296958E-05 -9.18007435E-04 -8.81726631E-04  3.70252059E-05 -1.30915328E-03
 -4.74452930E-05 -1.90723249E-04  3.79246110E-04  5.62836255E-05  9.19140234E-04
 -6.49168016E-04 -3.12137146E-07  1.58177124E-03 -1.04113028E-03 -1.02856132E-05
  1.34701136E-05  2.07879111E-04  6.22920437E-05 -3.65296687E-05 -1.53979143E-05
  1.24737611E-06  5.48835340E-05 -3.37102194E-05  1.62773659E-04 -8.55082400E-04
 -1.26560046E-03  9.31984393E-05  2.07685874E-04  6.38580747E-05  1.74550877E-04
  7.23410017E-05  1.22954065E-04  2.14139801E-06 -8.20386717E-06 -3.37316831E-05
 -3.09252629E-07 -4.53894111E-06  6.77970791E-07  4.68139161E-06 -1.12214873E-05
 -8.86001990E-06  1.02066808E+00 -5.16725081E-02 -6.57266201E-02  1.14921029E-04
 -1.75166171E-05  2.67810493E-04 -9.32227029E-06 -7.89669066E-04  6.93036421E-04
  3.67505308E-06 -2.58059577E-06 -1.13539453E-04 -1.56058143E-05  4.97596969E-06
  7.41210164E-06 -1.20147433E-05  1.36080187E-06  1.11899557E-05  1.63921953E-04
 -8.64507760E-04 -1.29343797E-03 -9.87590373E-05  2.67267350E-05 -2.37859058E-04
 -2.72132971E-05 -1.11937339E-04 -2.08147561E-04  2.01874114E-06 -8.37778616E-06
 -3.03246905E-05  1.35080300E-06 -3.05799397E-06  3.37810071E-06  9.48902783E-06
 -2.20627702E-06  3.67331545E-06 -3.46563554E-04 -3.73349019E-04 -1.53728871E-04
 -2.72695098E-04 -2.49175672E-04  3.37502415E-04  4.95816642E-04  2.06492603E-03
 -1.67286128E-03 -6.68674219E-05 -2.63851790E-04  2.29389165E-04  1.59222526E-04
 -4.43267641E-04 -3.71201125E-04  5.18278059E-05  3.67120279E-04  6.18203013E-04
 -9.33390557E-04 -7.92825939E-04  1.05791543E-04  1.28689591E-03 -4.75705418E-06
  5.14915739E-07  2.82613216E-05 -4.84961216E-06 -3.85643316E-06  5.43057061E-06
 -4.21645672E-05 -7.65136268E-06  2.72210421E-05  5.01995360E-06  6.25875825E-06
 -4.65064794E-06 -5.99819010E-06 -5.84861638E-06  1.43026475E-06  7.97895559E-06
 -1.04053929E-05 -5.05327482E-05 -8.11837930E-05  2.37390244E-05  8.55608842E-05
 -7.25165358E-05 -1.72231024E-04  7.99980254E-05 -2.27451426E-04 -7.41187215E-06
  7.60364316E-05 -3.48142886E-05 -9.20681866E-04 -1.75440685E-03  9.40576764E-04
  1.00110610E-04  2.80345202E-04 -9.39001979E-05  2.98398548E-05  1.38293431E-04
  2.51608372E-04  1.93277618E-04  2.22017814E-06  1.34245401E-04  6.20092296E-04
  9.37845016E-04  7.82780258E-04 -1.16527713E-04 -1.23095506E-04 -3.09542242E-05
 -6.73128229E-05 -3.66702296E-06 -1.15850109E-04 -5.85770558E-05  1.64458180E-04
  4.52345710E-05  1.39802363E-04 -6.61195349E-05 -2.68537844E-05 -8.42578955E-06
 -7.07303417E-05 -9.60541899E-05  1.52635415E-04 -3.48190315E-05 -5.62534783E-05
 -2.91016886E-04 -2.60330139E-04  4.55308528E-04 -1.63688043E-04 -3.68694024E-05
 -1.66024787E-04  8.71899162E-05 -3.14526360E-04 -1.47418644E-05  6.83151231E-05
 -4.42151933E-05 -3.52352848E-04 -1.19102080E-03  1.85167019E-03 -3.25604637E-05
  1.44946456E-04 -2.63473356E-04  2.17698331E-05  5.77657564E-05  3.25090618E-04
  8.96805114E-05  6.02253090E-06 -3.39417699E-05  2.26865241E-04  1.35126585E-03
  2.72264033E-04 -3.49034318E-05 -1.31160585E-04 -3.01848523E-05 -5.55598919E-05
  9.10091284E-05 -1.83744636E-05  9.48231197E-05  1.81099887E-05 -1.37675276E-04
 -7.20820840E-05 -2.93636648E-05  4.88683631E-06  1.33013642E-05 -6.60626422E-06
  6.51974758E-05 -1.35348176E-05  1.69269839E-04 -8.86745915E-05  1.28090920E-04
  1.94088489E-04 -9.92212358E-05  4.94252235E-04 -2.84047698E-04  1.49167717E-03
  1.90197738E-03  9.80862397E-04  2.00769032E-03  3.99143935E-03  1.79996141E-03
 -2.26067493E-03 -6.29190124E-03 -3.07471465E-03  3.74343129E-04  9.65969295E-04
  4.44009452E-04  5.14268031E-04 -7.35340547E-04 -1.50213782E-03  1.04668876E-03
 -1.53960371E-03  7.19329532E-04 -1.63556296E-03 -3.63051625E-03  1.98572061E-03
 -3.58514632E-03 -1.08489689E-05  2.36316495E-05 -2.12790123E-05 -2.53831214E-05
  8.89649504E-06 -8.87292532E-06  1.49037531E-04 -1.77000247E-04  2.64706467E-06
 -1.02471531E-05  9.31266080E-06  1.13130793E-05  2.48753561E-05  5.65505280E-06
 -4.51287448E-06 -1.20750318E-05  3.15969720E-05  8.47848989E-05  5.34066193E-05
  2.31914909E-05 -3.80581437E-05  1.43352754E-04  1.41096480E-03  1.90388524E-03
  9.40747033E-04 -1.95775813E-03 -4.38992628E-05 -4.38222450E-03  3.86655618E-03
 -1.20329461E-04  6.45943394E-03 -6.20098134E-04  7.24614306E-05 -1.06084931E-03
 -1.88407104E-03 -1.73552047E-03 -2.00351818E-04 -4.41468540E-04 -2.01168650E-04
 -4.10672251E-03 -3.80616883E-03 -8.73169911E-04 -1.22247244E-03 -8.91971809E-04
 -2.55597061E-06  2.48434995E-05 -2.91112212E-05 -1.22148494E-05  2.16269013E-05
  1.23185567E-05  1.60678900E-04 -1.61036052E-04  3.40351525E-05 -1.82145534E-05
  1.51742608E-05 -2.27601378E-06  1.55478185E-05  9.32371175E-06 -6.32631543E-06
 -8.09873954E-06  3.87356311E-05  9.37780530E-05  5.43410375E-05  1.33085461E-05
 -3.13634388E-05  1.26243485E-04  3.67789574E-06 -1.31929758E-06  1.40727323E-04
  1.17778261E-05  5.77006608E-05 -6.25853203E-05  7.56965111E-05  1.26861400E-04
 -2.57122213E-04 -6.41593067E-07  1.73391540E-07  1.81719854E-05 -2.48917133E-07
  5.61151184E-07  5.23371422E-07 -1.24695983E-05  3.02371433E-06 -1.88227030E-05
 -3.86773596E-07 -9.95902831E-06 -3.30051401E-05 -1.83085781E-06  9.32879909E-08
  5.20825716E-06 -2.20005742E-05 -5.63662469E-06  4.53255672E-06  6.04332723E-07
  2.70046131E-05 -2.07124576E-06  3.02008345E-05  9.68629682E-06  6.35985548E-05
 -3.30006162E-06  1.75820996E-05 -4.23716174E-05  1.18709816E-06 -1.36199334E-05
 -5.55992444E-06 -1.54222585E-04 -2.65199935E-05 -1.81495112E-05 -1.30019651E-05
 -1.61429067E-05 -1.10642221E-06  8.07281152E-05  1.26604364E-05  4.54670077E-06
 -2.09652929E-06  1.09431262E-05  2.91721384E-05  6.07617656E-06 -2.83974740E-06
 -2.26075184E-06 -1.36408398E-05 -8.33996419E-06 -1.55386720E-06 -2.46163823E-06
  1.42708851E-05 -9.79667961E-06 -8.58351658E-06  5.09861613E-06  1.24804718E-05
 -3.66244819E-07 -1.73751951E-06  9.48897509E-06  1.88230283E-06 -1.40876722E-06
  2.29708575E-08  4.74891146E-06  1.64336992E-05 -9.66373350E-06 -1.08236756E-06
  1.52950761E-05 -1.62733078E-07  1.59907958E-06 -3.45009369E-07 -5.99034515E-06
 -2.11572041E-06 -8.37412301E-06  7.97065685E-05  1.23740020E-05 -1.51368350E-06
  5.40467153E-07  4.22784814E-06 -2.55842947E-06 -1.79010216E-05 -1.41745969E-06
 -6.05204706E-06  3.58253663E-06 -5.33155993E-05  4.46750579E-07  3.74619196E-06
 -2.08124588E-07  5.41174801E-06 -5.83302826E-05  3.70572324E-07  2.15158368E-06
 -4.22160477E-07  2.03609024E-05  5.34506095E-05 -4.25475881E-05  6.96072225E-06
  2.67939610E-05  1.31317209E-05  3.89535732E-05  8.63153875E-06 -1.16323318E-05
 -1.98345692E-07 -1.92127390E-06 -8.67109832E-06  1.75234695E-06 -6.48414350E-07
  4.18699159E-09 -1.65854551E-05  7.63614113E-06 -6.73037920E-06 -8.41717360E-07
  7.15513052E-06 -7.24519603E-07  1.82730186E-05  4.53360160E-07  1.66795488E-06
 -4.55165559E-07 -1.24733097E-06 -1.12475287E-05 -3.50219932E-06  4.41777862E-06
 -3.98003614E-06 -3.80020537E-05  4.63895435E-05 -5.69531516E-06  6.16413525E-06
  2.22066289E-05  1.08928048E-05 -2.84047942E-05  4.38710199E-06  1.93854980E-05
 -3.58757826E-07 -1.96261762E-06  1.27339245E-05 -1.86692808E-06  1.41680066E-06
 -8.46797719E-07 -4.70291818E-06 -1.52490668E-06 -6.06686411E-06  7.29051052E-07
  4.98673640E-06  1.64631856E-06 -2.79145123E-06  1.84260450E-06  8.04224162E-06
  6.02429882E-05 -3.74281963E-04 -1.56305337E-03 -9.91227016E-06  1.88287822E-04
 -2.32505990E-04  4.52105633E-05  1.06133723E-04 -1.99132591E-04  1.18129987E-03
  2.89811866E-03  3.43419748E-06 -3.64002428E-05  3.34193745E-05 -1.41100640E-05
  1.77357292E-05 -2.15017337E-06 -2.53378308E-04  4.42449486E-05 -3.15768255E-05
  1.26414413E-06  1.06128536E-04 -3.00345626E-05 -1.11485475E-04  2.99494380E-06
 -4.63252905E-05  2.12172712E-06  2.82290594E-04  1.81384269E-05  1.22642431E-04
  4.87019805E-07 -3.07596802E-05 -1.60155922E-04 -1.46184117E-06  4.14019663E-05
 -4.30518102E-05  3.06110683E-05  1.50218167E-05 -7.91001788E-05 -1.47068329E-06
 -4.06011721E-05  8.36988792E-07  2.93803451E-05  3.52221857E-07 -3.54683856E-05
 -2.67881239E-07 -2.24949421E-06  1.55117839E-05  3.31208030E-07  2.08324977E-06
  2.62133401E-06 -5.69528363E-06  6.12550351E-06 -2.76550250E-06  1.69023767E-06
 -6.32770017E-06  8.33776346E-06  6.11107629E-06  1.41375605E-06  2.91256695E-06
 -1.03725610E-06 -1.14404144E-05  2.15391514E-05 -1.90770375E-06  1.93312442E-06
 -5.17736982E-07 -3.72377780E-05 -2.69578492E-05  2.54281205E-06 -2.18604353E-06
  8.43400632E-06 -3.78236402E-06  3.57588413E-05 -2.30852189E-06 -2.67190913E-06
  7.70787383E-06  2.80342335E-06  1.11593046E-04 -3.54604896E-05 -4.67165911E-05
  1.50218758E-05 -6.58422463E-05 -2.62210726E-05 -1.94461544E-05 -2.27345000E-06
 -1.51346930E-05 -7.31400520E-05 -1.77644724E-04  5.91058699E-07  1.70096469E-06
 -3.23902822E-07 -3.45897714E-06  1.47422146E-05  2.62310655E-07  2.06879347E-06
  1.51468711E-07 -6.65626114E-06  8.80381412E-06 -7.05271928E-06 -9.76999608E-07
  8.65976403E-06 -5.20616549E-07  1.63558693E-06 -7.17771858E-07  1.31651618E-06
  5.40595318E-08 -1.86063710E-07  2.75313540E-06 -7.55441894E-07  6.17401779E-07
  5.35913021E-08  4.18909635E-06 -9.26020113E-06  1.19206119E-05 -7.95559180E-07
  1.45343872E-06  3.00103061E-05 -1.79027072E-06 -6.63580176E-06 -3.05673648E-06
 -3.22546118E-06  2.58846079E-05  8.89489876E-06  2.34526943E-06 -7.26982123E-06
 -4.64308516E-05 -5.97703697E-06 -8.77597812E-07 -1.12790265E-06  3.88079499E-06
 -6.03856836E-06 -1.05160194E-05 -2.59634078E-05  1.11812983E-04  2.10629425E-04
 -5.71218130E-05 -3.80297970E-05 -5.65630933E-05 -9.88871470E-05 -7.92830739E-05
 -1.31994662E-04 -5.10424353E-07  1.67183667E-06  2.17740982E-05  9.27116635E-07
 -2.45320526E-06 -1.65311852E-06 -1.81765968E-05  2.14035771E-06  3.16665580E-05
  5.86958798E-05 -6.15470267E-04 -7.04867531E-04 -5.40775067E-04 -9.13113356E-04
  1.41183401E-04 -7.17618756E-04 -1.16240397E-03  2.76168962E-04  4.06455084E-06
 -8.51714061E-06 -6.27345257E-05 -5.24539754E-06  4.00556206E-05 -3.07692980E-05
 -2.59653448E-05  5.53339293E-05  8.79781281E-06 -2.20694362E-05  1.14112070E-04
  1.91277343E-04  3.31649304E-05 -1.13577717E-04 -6.31942482E-05  1.60343119E-05
 -2.35461919E-04 -8.31530892E-05  4.14729647E-06 -1.01542472E-05 -5.69526675E-05
 -3.57255540E-06 -4.38520579E-05  2.30566080E-05 -2.07707686E-05 -2.51384188E-05
  5.75407448E-05 -2.19991338E-05  1.15729432E-04  1.95048869E-04  2.98492059E-05
 -6.26063253E-06 -1.30732311E-04  1.07325885E-05  3.47746793E-05 -2.32816284E-04
 -4.48088957E-07  5.85576434E-07  2.15993470E-05  7.59606139E-07 -4.93447650E-08
 -3.29490738E-06 -1.27962605E-05  2.48024067E-05  1.71262037E-05  6.25271662E-05
 -6.25587501E-04 -7.42185907E-04 -5.61803901E-04  4.98276723E-04 -7.54325596E-04
 -7.44773659E-04  7.38771108E-04 -9.07494314E-04  2.42185902E-06 -9.82078021E-06
 -3.28172260E-05  1.80326667E-06  3.47997768E-06  2.98247162E-06 -1.16327763E-05
  8.74545625E-06  4.09406643E-06  1.66141562E-04 -8.60734110E-04 -1.29509875E-03
 -5.72711842E-05 -1.96534663E-04 -9.81188020E-06 -3.02170338E-05 -1.07463238E-04
  1.52053779E-04 -2.86227842E-06  1.30672586E-05 -4.33010354E-05  4.69070673E-05
 -3.94079398E-06 -3.82633792E-05  1.19677372E-04  9.11483854E-05 -4.51389544E-05
  8.85819908E-06 -3.59938062E-05  8.95799999E-05  5.03404068E-05  2.75911331E-04
 -1.10140838E-04  4.85995235E-05  4.39697296E-04 -2.46491977E-04 -6.75133853E-06
  3.28288114E-05  1.75186536E-04 -3.39716322E-05 -7.76339204E-06 -5.52139579E-06
 -1.03401098E-04 -1.44400495E-04 -1.09772075E-04  6.33894547E-05 -5.76107836E-04
 -8.77583301E-04 -6.36243146E-05 -1.09177595E-03  5.09340964E-05 -1.08408180E-04
 -1.55992116E-03  6.56242502E-05  3.63024793E-06 -4.29885331E-06 -1.11186921E-04
  1.55831986E-05 -3.25992031E-06 -6.00380898E-06  1.04014704E-05 -7.89255393E-07
 -1.22268621E-05  1.02067271E+00 -5.19264015E-02 -6.53456167E-02  2.14381854E-05
 -1.90082288E-04  1.66933121E-04  4.29117008E-04  2.23864376E-04  6.14025172E-04
 -1.91235256E-05  8.48919429E-05  2.41707151E-04  1.63675570E-05  2.17780075E-05
  1.03465435E-05 -4.59634394E-06  4.35789942E-06 -2.99484503E-05  1.76020862E-05
 -5.69046302E-05 -2.36732183E-04  1.56503905E-05 -1.70549279E-05  2.77286137E-05
  1.13953653E-04 -5.06652400E-05  1.43159511E-04  4.73623373E-05 -1.55673236E-04
 -3.57398515E-04 -1.34259207E-04  1.59583003E-05  3.01564413E-05 -4.07508381E-05
 -1.05613398E-05 -1.24676126E-05  4.27433558E-05 -1.19322351E-04 -8.05849424E-04
 -2.12922010E-05 -5.01751449E-07  3.42911639E-06  5.47891524E-05  1.36211643E-04
  2.13840689E-04  6.72350620E-05 -5.84765309E-04 -9.18270630E-04 -1.26893829E-04
  5.08134075E-04 -9.50071288E-04 -1.87416621E-04  7.34219509E-04 -1.34985503E-03
 -6.73199428E-06  3.16562221E-05  1.73959958E-04 -3.49686381E-05 -3.70347191E-06
 -8.05995993E-06 -1.23264037E-04 -2.60429012E-05 -1.73724913E-04 -1.02290054E-05
  1.05246508E-05  2.15578153E-04 -4.85750296E-05  2.82903000E-05  4.43422096E-05
 -1.81081379E-05 -2.44386755E-05 -3.34877390E-05 -4.92750958E-05 -1.73121597E-04
  3.56962867E-04 -6.21992261E-04 -5.07350628E-04 -7.96284897E-04 -9.22662246E-04
 -8.76414737E-04 -1.34963929E-03 -1.93469448E-05  8.59069967E-05  2.40044606E-04
  1.60187971E-05  1.02949017E-06  2.32700137E-05 -8.00400920E-06 -2.49240901E-05
 -1.07469064E-05  1.83872014E-05 -5.70795224E-05 -2.58263441E-04  1.46930123E-05
  3.36416421E-05 -3.13188734E-06  1.10395233E-04  1.43774613E-04  1.23678449E-05
 -3.63565235E-06  1.31355858E-05 -2.60913545E-05  4.59737553E-05 -3.28161403E-05
 -2.06886388E-05  1.25080922E-04 -7.48848611E-05  6.41802561E-05  6.12788824E-06
 -2.37082262E-05  9.84296068E-05  5.86403417E-05 -2.23269998E-04  1.89582329E-04
  4.52688930E-05 -4.30743943E-04  2.52044955E-04  2.50534369E-06 -8.92226923E-06
 -4.42783910E-05  6.73441993E-07  1.60725197E-07  4.40967822E-06 -3.74571275E-06
  1.57454107E-06  5.62612914E-06  1.68016393E-04 -8.70453214E-04 -1.31842124E-03
 -6.34671491E-05  8.12331904E-05 -1.82926298E-04 -4.32932974E-05  1.64690469E-04
 -1.58666078E-05 -1.11609351E-05 -7.13417610E-07  5.49677287E-05  9.54025425E-06
  1.41991622E-06  2.19056790E-06  5.75927086E-05  2.05426436E-05  1.13910848E-05
 -1.90522976E-05 -2.45427572E-05 -1.22444126E-05 -8.36203652E-07 -1.06103789E-05
  6.24042063E-06  8.14663419E-06 -5.97925437E-06 -2.68014420E-05 -9.56690176E-05
  3.81181055E-05  8.74987028E-05 -4.74479034E-05 -3.14523504E-04 -3.67455968E-04
 -1.93024284E-04  4.58777674E-04  1.09369234E-04  1.47709149E-04 -1.80596417E-03
 -1.11226386E-03 -1.68460497E-03  2.52676342E-04  1.27059260E-04  2.30122582E-04
 -2.79766770E-04  3.51106004E-04  2.25471054E-05  4.95490986E-04  2.40468219E-04
 -8.42850701E-04  1.07870928E-03 -3.47556721E-04  1.07434905E-03  7.17108165E-04
 -1.18182767E-05  2.24508516E-05 -1.31483121E-05  1.47409820E-05  3.70972945E-06
 -2.38366813E-05 -2.34912039E-05  1.47955277E-04  1.95612047E-04  1.35157548E-05
 -1.22077996E-05 -4.93766649E-06 -6.60190177E-06  2.93583377E-05 -2.33807413E-05
 -2.28093959E-06  1.07038487E-05 -6.21873120E-05  8.60559818E-05 -1.13508691E-04
 -4.86743083E-05  5.46816292E-05  1.53891429E-03  1.88168082E-03  1.14539112E-03
 -1.06833601E-03 -4.65345251E-03  5.73025548E-04  8.87970135E-04  7.26873989E-03
 -3.31547220E-04 -1.76700669E-04 -1.15225415E-03  8.73708367E-05  1.22881393E-03
  7.65759732E-05  7.29116537E-04  1.93728638E-03 -7.69832540E-04  2.91079231E-03
  3.03537144E-04  2.21737484E-03  4.14238431E-03 -1.38231604E-03 -1.17149257E-04
 -3.53214859E-05 -5.31790218E-05 -8.77631814E-06 -4.21166933E-05  1.19152593E-04
 -1.05146157E-04  2.24262652E-04  9.06733264E-05  1.13458019E-04 -5.95498226E-05
 -1.20539583E-06  1.28736140E-04 -1.17563892E-04 -5.81453143E-05  7.50336053E-05
 -3.79241851E-05  4.14233525E-04 -1.92567039E-04 -2.58948924E-04  2.45815977E-04
 -1.83281168E-04 -1.58426428E-04  1.01143146E-04 -4.57438482E-04 -2.44167434E-05
 -3.39327672E-05 -5.78072618E-05  1.74150316E-03  3.08738627E-04  1.68098327E-03
 -2.01377806E-04 -2.80525090E-05 -3.56904950E-04 -1.12514087E-04 -1.68335600E-04
 -1.82566308E-04 -1.38291948E-04 -1.38397694E-04 -5.05052624E-04 -8.33437953E-04
 -7.22086411E-04 -6.54603191E-04 -6.40978725E-04 -1.03610131E-04 -3.26958272E-05
 -5.72695835E-05 -1.25248986E-05  1.27874728E-04  1.17121273E-05 -4.03854695E-05
 -2.89236908E-05  2.09446809E-04  3.61035071E-05 -3.39118307E-07 -3.06696960E-05
 -1.19395491E-04 -9.68074400E-05  7.48506138E-05 -5.71624290E-05 -9.50758993E-05
 -4.43040194E-04 -2.63072291E-04  2.20952992E-04 -2.23648316E-04 -1.40229858E-04
 -1.67669310E-04  1.00583200E-04 -3.88321736E-04 -2.58876265E-05 -4.52247905E-05
 -5.73570435E-05  1.70342482E-03  1.31978734E-03  9.45374442E-04 -1.43879512E-04
 -1.71372790E-04 -1.12380675E-04  8.21101728E-06 -1.89027563E-04 -2.55848258E-04
 -7.32459212E-05 -1.03215380E-04  1.44024218E-04 -8.44712820E-04 -1.02473674E-03
 -3.15154571E-04 -4.98156609E-04 -1.24730140E-05  2.93211476E-05 -7.08430309E-05
  1.41580676E-05 -2.07511841E-05 -7.62427635E-06 -3.53105959E-05  1.40621404E-04
  2.37127006E-04 -1.80911590E-05  9.89369214E-06 -9.30357664E-06 -1.27066489E-05
  2.26302085E-05 -2.05252188E-05 -7.99180529E-06  2.11806813E-05 -4.86933919E-05
  1.01854137E-04 -1.17763596E-04 -4.60914762E-05  5.28937620E-05  1.43752943E-03
  1.90104657E-03  1.08324676E-03 -1.26641987E-03  2.44719498E-03 -3.93365104E-03
  1.18645536E-03 -3.57766837E-03  6.58610991E-03 -2.44085967E-04  6.54099538E-04
 -1.14262469E-03 -1.18228840E-03 -8.44042610E-04  2.04516292E-03  5.10962544E-04
  5.12756588E-04 -2.17986777E-03 -1.54444394E-03  5.02291891E-03  1.21776503E-03
  1.06668256E-03 -6.73279830E-07 -2.12071122E-06  3.09160621E-05  2.02375824E-06
  1.22428596E-06 -1.57427141E-07 -3.55779740E-06 -3.91624012E-05 -1.49695035E-05
 -4.60305367E-07 -5.04329149E-06  5.53834036E-05  1.39434317E-06  2.31239352E-06
 -1.12969601E-05 -9.00105782E-06  3.60079738E-06  2.61186302E-05 -1.16262335E-06
  4.14761225E-06 -2.25644299E-05 -2.48591221E-06  5.52875231E-06 -1.54072533E-06
 -2.25646791E-05 -9.46649391E-05 -8.81352319E-06  3.10873805E-07  7.36769455E-05
  1.00395953E-05 -1.63967755E-06 -2.87128278E-06  2.52149886E-05 -4.45085173E-07
  1.06819477E-05 -6.04330642E-05  2.65393801E-07  2.26003177E-06 -2.61628853E-07
  1.55776902E-06 -4.38441570E-05 -1.45174131E-05 -4.18137671E-08  6.12159058E-05
  1.02863158E-05  2.90413782E-05  3.36118355E-06  4.01935314E-05 -8.12527530E-07
 -8.12797834E-06 -6.27430496E-06 -6.24440590E-07 -2.01699394E-06 -2.29131535E-06
  5.47209869E-06 -2.47110946E-05 -1.82395746E-05 -8.87260601E-07  2.05840289E-05
  2.18795724E-06  1.49126454E-05 -8.12876230E-07  2.74049351E-05 -1.49206502E-07
 -1.89510386E-06  5.75133652E-06  1.63699242E-07  8.85571465E-07 -3.91334634E-07
  4.87013077E-06 -3.11950111E-07  1.36681866E-05 -4.70968257E-07 -1.75265002E-06
 -4.81787118E-07 -4.95105352E-06 -9.41214795E-07  1.15630229E-05  1.09313960E-06
  2.97534187E-06 -5.84085829E-05 -6.74878363E-06 -1.44418522E-06 -1.08424342E-06
  1.31675399E-05  2.19534513E-05  2.16384005E-05  1.60705513E-06  2.14164624E-05
  7.28279776E-06  4.33724147E-05  1.82008763E-06  3.46746334E-07 -6.03389657E-07
 -3.66014549E-06  2.46444673E-05  2.80044096E-06  4.49904102E-07  1.33526304E-06
  3.02637097E-06 -1.04832934E-06  7.13847329E-06 -1.10242346E-06  3.70319709E-07
  3.11477249E-06 -1.39484486E-05 -8.96271692E-07  5.48145650E-06 -4.44171029E-07
  1.88723768E-05 -8.94629306E-05 -7.49774060E-07 -1.46691323E-06  1.62415932E-05
 -4.20230881E-05  1.40523912E-05 -6.42972784E-05  3.14312379E-07  9.34998729E-05
  1.18814305E-06  7.24197094E-05  9.99633889E-06  2.57547540E-05 -2.79926358E-06
  4.75492823E-06 -5.32111398E-05  1.38073541E-05 -3.45731897E-06  2.02294177E-05
 -3.16837552E-05  4.86255628E-05 -1.60009627E-04  4.46208828E-08  1.19213175E-04
  2.06966112E-05  5.29359352E-05  5.83784274E-06  3.75359019E-05 -2.81637286E-06
 -1.66555259E-05  5.81918056E-05  3.03383430E-06  1.04007246E-05 -8.46841067E-06
 -1.74281904E-05  7.41472073E-06 -4.41112063E-05 -3.73167687E-06  2.89018462E-05
  1.51731277E-07 -2.41126953E-05 -1.86320351E-06  3.12752229E-05 -1.13050786E-07
  8.34907057E-06 -7.59058656E-05 -1.25530590E-06 -6.55322648E-06 -1.53080294E-06
  8.23626824E-05 -4.50459032E-05 -8.07161707E-06  1.10812082E-05  2.25560137E-05
  4.50498669E-06  5.73386563E-05  9.21166047E-06  4.33383087E-06 -6.08312154E-07
 -6.79488207E-06  1.10604737E-05 -8.16956761E-07  1.11157130E-06  2.06216104E-06
  1.46887313E-05 -2.92262834E-05 -7.29431556E-06 -2.49857255E-06  4.81140843E-06
 -1.38937897E-06 -1.29952744E-05 -2.54919502E-06  2.53872156E-05 -4.05413341E-07
 -4.12481017E-06  2.26114203E-05  1.54724351E-06 -1.19973194E-06  1.72138857E-06
  4.29839043E-07 -1.01760530E-05  6.10847983E-06 -5.99547115E-07  2.13290291E-06
 -1.02378093E-06  5.43166078E-06 -9.10970238E-07  1.03842412E-06 -4.83000938E-07
 -5.05779408E-06  2.32272075E-05  1.50728520E-06  9.81976326E-07 -4.10158761E-07
  7.07554442E-07 -1.69758081E-06  1.63806870E-05 -2.10113258E-06  9.97232446E-06
 -7.53562000E-07 -1.52621540E-05 -1.43736464E-06 -5.49756100E-06 -6.99185025E-07
 -7.93166886E-06  9.76647748E-06  6.57150627E-07 -3.02649677E-06  6.73140943E-08
  5.79611716E-06 -1.77672731E-05 -1.33458073E-05 -7.27577612E-07 -4.30368800E-06
 -9.68852110E-07  1.08980232E-05 -1.32107666E-06  1.75300306E-05 -5.22363249E-07
 -2.65815525E-06  3.02450327E-05  5.10450479E-07 -4.67800727E-07 -2.19414412E-07
 -3.22874391E-06 -4.86221545E-06 -5.83240601E-06 -7.01214965E-07  2.15884167E-06
  1.12582653E-07 -1.26604447E-05  1.09663353E-06 -2.76287963E-06 -1.41945760E-06
 -1.52349057E-05  2.48107873E-05 -6.77790656E-07 -6.06209163E-08 -3.70960524E-06
 -3.44714833E-05  1.62984860E-05 -4.75628833E-05 -4.38918098E-06  4.44949211E-05
 -3.74115097E-06  2.55532882E-05 -2.06056645E-06 -1.07087899E-05 -4.60625687E-07
  3.60433287E-06  3.37423049E-06  3.12378020E-06  3.07618555E-06  1.77338172E-06
 -1.18008527E-05  1.44808166E-05 -2.41040965E-05 -6.49967423E-06  7.90496930E-06
  8.99552283E-05 -8.47952895E-06 -2.24832238E-05  1.25654398E-05 -6.21623303E-05
 -1.01959305E-04  8.48684614E-05 -2.58654484E-05  1.10636807E-04  2.13696547E-04
  5.78226889E-05  3.88598142E-05  5.65663468E-05  1.00053710E-04  7.58097121E-05
  1.31948624E-04  2.42806285E-06 -7.71168954E-06 -4.68569869E-05  5.69650937E-06
  8.79591736E-07  1.15797296E-06 -4.20772594E-06  6.88193624E-06  1.01497230E-05
  5.94084836E-05 -6.16226702E-04 -7.11486643E-04  5.36834138E-04  9.13310180E-04
 -1.42698745E-04  7.13274947E-04  1.16003415E-03 -2.79702039E-04 -3.12228214E-07
  2.22612974E-06  1.51323225E-05 -9.62485268E-07  2.09573657E-06  1.87621014E-06
  2.26741446E-05 -1.32953506E-06 -3.07383026E-05 -2.19819846E-05  1.14333023E-04
  1.90969223E-04 -3.23956961E-05  1.14641640E-04  6.42052315E-05 -2.86284441E-05
  2.23191710E-04  6.11403215E-05  4.32616775E-06 -8.43251277E-06 -6.69524045E-05
  5.75976202E-06 -4.11117405E-05  3.07504526E-05  3.13140954E-05 -5.72743464E-05
 -1.12211262E-05 -2.17122232E-05  1.17481808E-04  1.85344464E-04 -2.89129935E-05
  6.73551502E-06  1.31695940E-04 -1.80409116E-05 -4.30636824E-05  2.32868980E-04
  4.35239530E-06 -9.91474032E-06 -6.42091805E-05  3.78800890E-06  4.37375434E-05
 -2.33480821E-05  2.05970874E-05  2.69217512E-05 -5.93576668E-05  6.24869988E-05
 -6.20941139E-04 -7.64794034E-04  5.68199375E-04 -4.98709118E-04  7.57559816E-04
  7.39061778E-04 -7.46013752E-04  9.16726940E-04 -2.72917654E-07  2.12187409E-06
  1.47027089E-05 -7.74429633E-07  2.49495856E-07  3.63067779E-06  1.43707038E-05
 -2.23047293E-05 -2.65008950E-05  1.66081152E-04 -8.60802831E-04 -1.29701478E-03
  5.70001394E-05  1.99319967E-04  8.73617578E-06  3.81014105E-05  1.22078541E-04
 -1.49741455E-04  2.41922972E-06 -9.96766446E-06 -3.07303438E-05 -1.99704081E-06
 -2.91201802E-06 -2.91093331E-06  1.03189363E-05 -1.55841400E-05 -4.58493604E-06
  9.40097074E-06 -3.61792014E-05  7.96779089E-05 -5.07298752E-05 -2.77109104E-04
  1.09712876E-04 -3.08991942E-05 -4.31859449E-04  2.56990094E-04 -2.54318582E-06
  1.71888007E-05 -6.09317574E-05 -4.65903016E-05  4.21598194E-06  3.87556640E-05
 -1.23813901E-04 -9.36892662E-05  3.25840295E-05  6.45189673E-05 -5.78696814E-04
 -8.88018012E-04  6.88684495E-05  1.08630119E-03 -5.44079941E-05  1.10387162E-04
  1.54963934E-03 -7.31704837E-05 -6.96234024E-06  3.40264494E-05  1.81848855E-04
  3.45087505E-05  6.48144126E-06  5.31188041E-06  9.56030243E-05  1.50435745E-04
  1.05396558E-04  1.02068005E+00 -5.19511917E-02 -6.53772590E-02 -2.13476908E-05
  1.87839464E-04 -1.68299406E-04 -4.28636308E-04 -1.92140944E-04 -6.38797824E-04
  3.62954327E-06 -4.08162815E-06 -1.10192422E-04 -1.67405257E-05  2.67167800E-06
  5.76346529E-06 -6.59267827E-06 -1.91914478E-06  1.53143571E-05  1.78542321E-05
 -5.83926432E-05 -2.41091295E-04 -1.20194783E-05  1.50236972E-05 -2.68392797E-05
 -1.31369326E-04  5.55393419E-05 -1.42572524E-04 -1.92234498E-05  8.22558191E-05
  2.53323776E-04 -1.54953834E-05 -1.87513160E-05 -1.25946394E-05  1.17602058E-05
 -1.81034712E-05  3.47353943E-05  4.28146627E-05 -1.21921958E-04 -7.96722234E-04
  2.19031462E-05 -9.10055815E-07 -4.09219983E-06 -5.87839796E-05 -1.28859483E-04
 -2.03673725E-04  4.67284165E-05 -1.61807599E-04 -3.21554958E-04  1.33379349E-04
 -1.60897175E-05 -2.87132876E-05  3.42703777E-05  1.32723152E-05  8.52206364E-06
 -6.72523665E-06  3.26619667E-05  1.75428611E-04  3.44728015E-05  4.65487821E-06
  8.29895680E-06  1.17638953E-04  2.50594708E-05  1.75208218E-04  6.61122467E-05
 -5.83135607E-04 -9.20380207E-04  1.21346619E-04 -5.04995016E-04  9.57462706E-04
  1.94516227E-04 -7.35947871E-04  1.40020111E-03 -4.92791372E-05 -1.74715768E-04
  3.54978208E-04  6.22011054E-04  5.07344168E-04  8.02424555E-04  9.31221958E-04
  8.98471393E-04  1.36296704E-03 -1.00092392E-05  1.04467170E-05  2.14968569E-04
  4.85154037E-05 -2.81241850E-05 -4.54474758E-05  2.05697079E-05  1.66233710E-05
  3.77413832E-05  1.83154177E-05 -5.64949063E-05 -2.56277697E-04 -1.45066967E-05
 -3.36519374E-05  3.18356612E-06 -1.09845874E-04 -1.50999905E-04 -1.51201046E-05
 -1.92303783E-05  8.48592373E-05  2.38562520E-04 -1.71951216E-05 -9.75174846E-07
 -2.25975049E-05  8.56525685E-06  3.79833740E-05  1.32338584E-05  5.74787663E-06
 -1.82822056E-05  8.81484639E-05 -5.45393109E-05  2.20458143E-04 -1.86939248E-04
 -3.52054543E-05  4.47304107E-04 -2.53892509E-04 -3.09341742E-06  1.44701160E-05
 -3.97219029E-05 -4.67764425E-05  3.28308091E-05  2.00448036E-05 -1.20737138E-04
  7.21714029E-05 -5.20019532E-05  1.68021048E-04 -8.73961194E-04 -1.29203407E-03
  5.85926471E-05 -7.06013246E-05  1.68797310E-04  5.82988845E-05 -1.82552885E-04
  3.49540871E-05  2.31783686E-06 -9.49550328E-06 -3.54852512E-05 -1.83177607E-06
 -7.24310209E-07 -4.32340436E-06  6.13630268E-06  4.36883993E-09 -3.73182819E-06
 -3.25251437E-04 -3.71306787E-04 -1.61550977E-04 -4.59630674E-04 -1.12963162E-04
 -1.48547362E-04  1.79797356E-03  1.08443053E-03  1.67910339E-03 -2.62772166E-04
 -9.98157807E-05 -2.37994185E-04 -2.79722659E-04  3.51404924E-04  2.65437191E-05
  4.95421942E-04  2.42889133E-04 -8.46498813E-04  1.07850315E-03 -3.58174168E-04
  1.05536772E-03  7.05807912E-04 -1.65464508E-05 -1.06360067E-06  7.01139359E-05
 -9.51813545E-06 -1.47587031E-06 -1.98973951E-06 -5.05203557E-05 -2.86899560E-05
 -1.18326835E-05  1.88235106E-05  2.19812792E-05  5.46959197E-06 -1.42181729E-06
 -9.89159753E-06  7.60883197E-06  9.36807013E-06 -5.13427061E-06 -2.51684860E-05
 -9.60802499E-05  2.78543381E-05  8.61230338E-05 -4.93997403E-05  1.54384477E-03
  1.89295369E-03  1.10163847E-03  1.07071351E-03  4.67062819E-03 -5.77594279E-04
 -8.43758317E-04 -7.23329087E-03  3.71579610E-04  1.59736386E-04  1.10659804E-03
 -1.08618641E-04  1.22470948E-03  7.75584836E-05  7.40743280E-04  1.94011801E-03
 -7.64442912E-04  2.89308127E-03  2.64795582E-04  2.18033428E-03  4.13040722E-03
 -1.39130250E-03 -1.32428235E-05  2.14884861E-05  1.10252247E-05 -1.57337318E-05
 -5.48181445E-06  2.50625458E-05  3.12155221E-05 -1.73083362E-04 -1.96303594E-04
 -1.44714567E-05  3.71037508E-05  8.14643285E-06 -6.63991825E-06  3.07683722E-05
 -2.27386352E-05 -1.00355586E-06  1.13061421E-05 -7.37316827E-05  7.54659566E-05
 -1.35032940E-04 -5.40657868E-05  4.44805869E-05 -1.62485291E-04  9.49730543E-05
 -4.19031010E-04  2.65462972E-05  3.34908712E-05  6.17335397E-05 -1.69707806E-03
 -2.92428885E-04 -1.59841109E-03  1.70320627E-04  1.75165224E-07  2.66698808E-04
 -1.14030528E-04 -1.68287454E-04 -1.85901906E-04 -1.37894374E-04 -1.40961886E-04
 -4.68747264E-04 -8.04633575E-04 -6.98517206E-04 -6.79553743E-04 -6.15352661E-04
 -1.10554707E-04 -3.35870373E-05 -6.97238247E-05  5.32952911E-06  4.04976589E-05
 -1.21462545E-04  7.20663290E-05 -2.64192590E-04 -1.81031874E-04 -8.14409088E-05
  1.33806863E-04  7.49453009E-05  1.30998745E-04 -1.17393568E-04 -5.41644282E-05
  7.66097360E-05 -3.85291258E-05  3.92612773E-04 -1.77401967E-04 -2.61338067E-04
  2.49958825E-04 -1.91339959E-04 -1.69362031E-04  9.52982177E-05 -3.16254183E-04
  2.67436468E-05  4.91769105E-05  5.89946722E-05 -1.70615943E-03 -1.27418978E-03
 -9.06043560E-04  1.78496526E-04  2.07692554E-04  1.10496148E-04  1.03452444E-05
 -1.89393924E-04 -2.53902837E-04 -7.40546855E-05 -1.00770713E-04  1.43221216E-04
 -8.36205840E-04 -1.01690551E-03 -3.29431645E-04 -5.03959386E-04 -9.82928477E-05
 -2.45595675E-05 -9.99503544E-05  1.16512803E-05 -1.25339655E-04 -1.06674670E-05
  6.69491481E-05  1.05006798E-06 -1.97978565E-04 -3.35957187E-05  1.03837257E-05
  1.72265197E-05 -1.16422878E-04 -9.40241769E-05  7.62533772E-05 -5.82105570E-05
 -9.16262355E-05 -4.43573890E-04 -2.77180665E-04  2.05696205E-04 -2.12548795E-04
 -1.44179587E-04  1.42142423E-03  1.88951615E-03  1.02895758E-03  1.26064111E-03
 -2.42277438E-03  3.93271605E-03 -1.26575425E-03  3.59878207E-03 -6.67724575E-03
  3.40355073E-04 -7.57211625E-04  1.32167814E-03 -1.18859307E-03 -8.35517557E-04
  2.02028706E-03  4.98163688E-04  5.06281850E-04 -2.23120727E-03 -1.61611380E-03
  5.02065628E-03  1.23003050E-03  1.04631868E-03 -9.83603780E-06  2.73298080E-05
 -4.43318683E-05 -1.30261495E-05  2.04219624E-05  1.01309554E-05  6.31705182E-05
 -1.36655401E-04 -1.78402869E-04 -7.06489106E-06  9.45407527E-06 -2.30185090E-05
 -1.18333213E-05  2.25577541E-05 -2.07875076E-05 -6.68833427E-06  2.21046372E-05
 -4.15759374E-05  1.07297011E-04 -9.65666076E-05 -2.90436487E-05  4.73657264E-05
 -8.66432362E-07 -6.97518011E-06  7.70606815E-05  4.46639924E-06 -1.14783751E-05
  1.05927331E-05 -3.73098223E-05  1.80637179E-05 -6.86248671E-06 -9.64458281E-07
 -5.36559280E-06  5.18378128E-05 -2.18146340E-07  2.62807711E-06 -1.50985134E-07
 -1.76652308E-05  2.64377510E-06 -7.84823295E-06 -9.12513229E-07 -7.13293061E-06
  6.48788393E-05  4.28106431E-06  1.09038557E-05  1.28565557E-06  1.97427327E-05
  2.12206184E-05  3.80745678E-05 -3.16207552E-06 -2.60556319E-05  1.01891234E-06
 -1.94343755E-05  6.32546428E-06  1.64562233E-05  9.90958387E-06  1.05295938E-05
 -2.22661759E-04 -8.82333725E-05 -6.79701021E-05  2.70535062E-05 -1.14629816E-04
 -4.52202596E-05  8.63385399E-05 -6.10073778E-06  1.68310586E-04  9.40233515E-06
 -6.88358678E-05 -2.67800173E-06 -1.65901129E-04 -2.23023939E-06  4.48349799E-06
  1.42153090E-04  2.04088941E-05  7.52854473E-06 -1.32569006E-05  9.52041649E-05
  6.82652605E-05 -3.11540435E-05 -6.17826532E-06 -1.07642699E-04 -1.69981569E-05
 -8.92842622E-05 -3.11286970E-06 -9.30668591E-07 -4.15157449E-07 -2.44561988E-06
  4.51529040E-06  1.05908123E-06 -5.49697725E-07  8.28058113E-07  1.59778444E-06
  8.27665945E-06 -2.23675239E-06 -6.33241186E-07  8.77690062E-06 -2.65308486E-07
 -4.91696483E-07  1.08289652E-07 -3.13834932E-06 -2.02369471E-06 -6.75265837E-06
  8.13501023E-05  9.48960964E-06 -4.27434808E-06 -1.94527217E-06  1.20732408E-05
  9.45680108E-06 -2.24054868E-05 -2.87253903E-06  3.73484270E-06  5.20941952E-06
 -5.46909529E-05  1.23377441E-06  1.68288249E-07  1.17127167E-07  1.37405862E-05
 -8.37957260E-05 -4.10829237E-06  4.16767702E-07 -7.48265971E-06  1.03775308E-05
  1.92704064E-05  6.94666629E-06  6.78242312E-06  8.56023889E-06 -3.33930762E-06
  7.57905331E-05  3.44990987E-06  2.57596438E-05 -5.18434784E-07 -4.30981135E-06
  9.04653407E-06  8.58376801E-07  4.47489543E-07  5.03149392E-08 -2.58862861E-06
  1.30133643E-05  1.71285209E-06 -3.43861254E-06 -1.17611673E-06 -1.54967138E-06
  9.98770260E-06 -1.11829773E-06  1.02892546E-05 -4.28250857E-07  5.08844024E-06
 -5.35333018E-05 -1.70302830E-06  2.69327918E-06 -9.47387348E-08 -4.58735171E-05
  4.57090140E-05 -3.65261284E-05  2.59228438E-06  6.96185417E-05  1.18810975E-05
  6.71544886E-06  6.73260509E-06  5.88311394E-06 -2.27586001E-08  3.49498378E-08
 -3.04759652E-05 -6.13880463E-06 -2.22139663E-06 -6.77501335E-07 -1.53708712E-05
  2.32751431E-05  3.48341381E-06  2.08153363E-06  2.37052579E-05  7.31060921E-06
  3.74962862E-05  1.49992382E-06  2.08715998E-05 -3.75366992E-06 -8.68872703E-06
 -1.87129240E-06 -1.35397325E-05  4.67261625E-06 -4.42748238E-06  9.01987467E-05
 -2.80455849E-05  9.04035835E-05  1.35489514E-05  1.04186269E-04 -1.49268260E-06
  1.11696034E-04  6.11971425E-06  1.66310737E-05 -1.63649004E-06  7.60368730E-06
 -1.15433043E-04  2.33378155E-06 -1.19450578E-06 -6.23206734E-06  2.78976578E-05
 -3.98567487E-05  2.55585152E-05  1.29238342E-06  7.40549057E-05 -1.67891126E-05
  1.39622794E-04  3.37480513E-06  7.03013461E-05 -1.66316683E-06 -1.80143487E-05
  2.77367386E-05  2.74311934E-06 -8.30805201E-07  5.80191129E-10  1.51076730E-05
 -2.39763509E-05  1.94953216E-05 -3.50775772E-06  2.49289363E-05 -2.74223364E-06
  1.91203949E-05 -2.71969834E-06  6.74604147E-06  2.40442320E-07  1.56023095E-06
 -3.09695656E-05 -8.49718641E-07  1.29826175E-06  2.17831457E-06  1.37960963E-06
  1.07012283E-05 -3.18665394E-06  2.88503824E-06  5.64300708E-06  7.74228229E-06
  3.50845324E-05  2.83198259E-06  1.62938523E-05 -4.49131747E-07  3.01310398E-06
 -2.96531273E-05  3.14724991E-06  1.51346279E-06  1.01335824E-06 -1.44451522E-05
 -2.67001707E-05  1.70885783E-05  3.11887229E-06 -1.10375789E-05  9.44427251E-07
  3.05784848E-05  2.75897834E-06 -7.06568949E-06 -2.24255029E-06  5.00824897E-05
 -1.54711548E-04 -1.29365357E-05  4.17728094E-06 -1.43498601E-05  2.78687905E-05
 -3.44996111E-05  1.97076509E-05  3.26355108E-06  8.63052814E-05 -6.01578073E-05
  1.46036326E-04  9.75387556E-06  6.39193324E-05 -5.04619394E-07 -7.58413549E-06
  1.26133209E-05 -5.18945708E-07  6.57924137E-07  1.32227013E-06 -9.19633579E-06
  1.78405026E-05 -6.34589260E-06 -1.87861996E-06  1.62483382E-05 -6.05721164E-07
  2.46965953E-06 -1.91994200E-06  9.05599118E-06 -1.53579273E-06 -1.90893456E-06
  9.02211652E-06 -1.00962179E-05  1.20476155E-05 -6.33682399E-06 -1.99757849E-05
  1.21929325E-04 -4.07179848E-05 -8.50975964E-07 -7.91408710E-07  3.06393484E-05
 -2.55850482E-06 -1.42764284E-09 -1.52529135E-06 -5.78548290E-06 -3.03379937E-05
  1.56661468E-05 -2.61977298E-05  1.12348525E-04  2.12908995E-04 -2.54058637E-05
 -4.63780457E-05 -7.22485712E-05 -7.43864588E-05 -9.82371490E-05 -1.39983679E-04
  2.37615376E-06 -7.43514469E-06 -4.77829418E-05  2.11582528E-06 -2.94781245E-06
 -4.78701096E-06 -1.21301081E-05 -1.92781892E-06 -3.20046272E-06 -2.20373422E-05
  1.15202077E-04  1.92026979E-04 -1.15306511E-04  3.15147854E-05 -6.37767293E-05
 -1.74050549E-04  7.45600348E-05 -1.57519253E-04  3.95154859E-06 -9.70413699E-06
 -5.67542919E-05 -4.67572700E-07 -4.49608516E-05  2.15091985E-05  4.70117456E-05
 -3.31570895E-05  2.54706263E-05  5.85728057E-05 -6.20450166E-04 -6.87074427E-04
 -2.00907173E-05  3.45770080E-04 -1.01546434E-03  6.06340990E-05  5.18655015E-04
 -1.30184920E-03 -5.06261464E-07  1.08123177E-06  2.18343371E-05 -2.78992861E-06
  9.75164382E-07 -9.97487516E-07  2.97677359E-05  1.39491603E-05 -8.35663400E-06
  6.16081691E-05 -6.25266896E-04 -7.30364658E-04  1.25701681E-05 -1.06151366E-03
 -1.09324400E-04  1.15767393E-04 -1.39311224E-03 -8.32252518E-05 -3.43304046E-07
  2.78784599E-07  2.08955822E-05 -2.56553191E-06 -2.04702123E-06  3.76272921E-07
  3.29799459E-05 -9.52115146E-06  6.99963032E-06 -2.18949508E-05  1.12611000E-04
  1.98839818E-04 -1.09201018E-04 -7.48520209E-05  3.84473455E-06 -1.44677098E-04
 -1.83692854E-04  1.40062608E-05  4.08112534E-06 -1.23032064E-05 -4.91176605E-05
 -1.24073934E-06  3.89235472E-05 -3.15963950E-05  3.67153356E-05  4.28009912E-05
 -2.38263296E-05  1.79778753E-05 -5.91364762E-05 -2.33024033E-04  3.61334406E-06
  3.46384803E-05  3.36497746E-06  7.70890560E-06  1.78771305E-04  5.62424697E-05
 -1.88553272E-05  8.42559399E-05  2.33448048E-04  7.51787870E-06  3.39280802E-06
  2.69970887E-05 -1.08325704E-05 -3.07487934E-05 -1.03542426E-05  8.38197023E-06
 -2.97968005E-05  8.16922572E-05  2.02421849E-05 -2.06557065E-04  2.17005530E-04
 -1.18414629E-05 -4.16703762E-04  3.04849269E-04 -3.15661973E-06  1.41429049E-05
 -4.01333872E-05 -5.40304105E-05 -5.10271018E-06  2.66259780E-05 -5.24936240E-05
 -2.79654405E-05  1.36910748E-04 -6.84601294E-06  3.31231175E-05  1.80175151E-04
  1.23249906E-05 -1.95840728E-05 -2.81352376E-05 -6.15332369E-05 -1.68764127E-04
 -1.16583109E-04  6.73651065E-05 -5.83159266E-04 -9.30152510E-04 -3.62292440E-04
 -1.00544829E-03  1.85830983E-04 -5.02462079E-04 -1.43636517E-03  2.82412216E-04
  4.27875001E-05 -1.22753841E-04 -7.92065337E-04  1.48256658E-05 -6.92097222E-06
 -1.44572852E-05  1.72591386E-04  1.34072688E-04  1.22413807E-04  4.74726092E-05
 -1.56817188E-04 -3.56771160E-04  1.01409810E-04 -4.77272021E-05 -7.88031720E-05
  3.52432625E-07 -1.40510158E-05 -3.70583265E-05  1.66236722E-04 -8.67590961E-04
 -1.31760448E-03 -7.78826373E-05  6.73524442E-05 -1.93275742E-04  6.42868413E-06
  1.62039438E-04 -1.14602479E-04  2.38822088E-06 -9.68341791E-06 -3.45137296E-05
  2.36565928E-06 -9.13110004E-08  3.22289417E-06  1.35023344E-05 -6.41946040E-06
  3.27966087E-06  1.02068063E+00 -5.19358785E-02 -6.54156199E-02  1.74530641E-05
  2.26077625E-04 -1.00805475E-04  2.87342974E-04  4.84990208E-04  5.23995436E-04
  3.65147108E-06 -5.59943102E-06 -1.06753822E-04 -1.48631200E-05  4.80967737E-06
  7.98607373E-06 -1.60910140E-05  6.30557362E-06  6.88567238E-07  6.50788278E-05
 -5.77301466E-04 -9.11804157E-04 -4.23824023E-04  5.88606375E-04 -8.17062938E-04
 -5.69086993E-04  8.23413726E-04 -1.19072041E-03 -6.84370081E-06  3.33220255E-05
  1.71037829E-04  1.13096603E-05 -1.47852825E-05 -3.15557201E-05 -7.81295251E-05
 -4.80554870E-05 -1.64165582E-04 -4.98537109E-05 -1.72464450E-04  3.58377788E-04
 -4.51793259E-04 -5.74551970E-04 -8.75196128E-04 -8.43869463E-04 -8.76795368E-04
 -1.40668688E-03 -1.00607071E-05  9.96754075E-06  2.12643401E-04  7.18180863E-05
 -4.86197490E-06 -9.51464656E-06 -2.89569938E-05 -1.92056912E-05 -3.17923479E-05
  1.67561809E-04 -8.69073007E-04 -1.30714702E-03 -5.60318237E-05 -2.02634337E-04
 -2.56252043E-06  7.96580981E-05 -1.22002339E-04  8.28276294E-05  2.40055407E-06
 -1.02170536E-05 -3.56986345E-05  2.61686643E-06  3.57907054E-06  1.87577587E-06
  6.64657629E-06  1.46069422E-06 -5.09762318E-06  6.57711949E-06 -2.67815142E-05
  1.02268527E-04  1.78563260E-06  2.81018949E-04 -9.79081331E-05 -4.07763100E-05
  4.30358744E-04 -2.40259686E-04 -3.58581709E-06  1.38745831E-05 -3.16129067E-05
 -5.50193907E-05  2.38509926E-05  7.23888939E-06 -6.53380719E-05  1.42336805E-04
  4.04760126E-05  1.84076086E-05 -5.90330201E-05 -2.59648347E-04  3.90075401E-06
 -1.37994167E-05  3.40734815E-05  2.22157317E-05 -2.07837095E-05  1.83677183E-04
 -1.93995893E-05  8.55973893E-05  2.41431796E-04  8.19369537E-06  2.38885403E-05
  1.47623182E-05 -1.59080407E-05  2.90587441E-07 -2.38436417E-05 -3.10733156E-04
 -3.66864407E-04 -2.18682882E-04 -1.00536315E-04  2.59171685E-04  4.12880076E-04
 -6.61636593E-04 -1.36081634E-03 -2.21113798E-03  8.37676706E-05  2.06858973E-04
  2.98471968E-04  3.81077998E-04 -2.33683551E-04  5.02373115E-04 -1.83949090E-04
 -1.47996569E-04  1.10319911E-03 -6.33698999E-04  1.02226523E-03 -8.95626013E-04
 -4.28218756E-04 -1.05305555E-05  8.84386946E-07  3.88020668E-05 -2.76290245E-06
  4.38562494E-06  7.74185658E-06 -5.92340469E-06  2.80394590E-05  5.45230342E-05
 -6.27272562E-06 -8.25936733E-06 -1.47212582E-05 -4.84857753E-06 -7.21227770E-06
  3.53499805E-06  1.18861533E-05 -3.91723610E-06 -4.14094103E-05 -8.56486639E-05
  3.21397554E-05  9.95122690E-05 -4.36724430E-05 -1.63977303E-04  8.59345613E-05
 -2.73143186E-04 -4.42968493E-05 -3.52887464E-05 -5.09633511E-05  3.02583299E-04
  1.79555277E-03  1.51543327E-03 -8.84639311E-05 -3.01586543E-04 -1.75178290E-04
 -1.06250289E-04 -7.62684677E-05 -2.78849767E-04 -2.06445896E-05 -1.43383247E-04
 -4.75711821E-04 -2.60872698E-04 -1.22629417E-03  8.48395394E-06 -6.06650213E-04
 -1.18986127E-04 -3.31294129E-05 -4.64313611E-05  6.70278828E-05  1.04051551E-04
 -2.60651735E-05  2.11433844E-04 -9.28526820E-05  9.32373537E-05 -5.70700487E-05
  4.90210475E-05  2.25291912E-06 -1.12854696E-04 -1.17671011E-04 -2.05791758E-05
  4.73731317E-05  1.01959081E-04 -4.04225298E-04 -3.31229534E-04 -1.45329976E-08
 -2.43869226E-05  2.69180878E-04  1.52426561E-03  1.88418478E-03  1.18210414E-03
 -1.14025569E-03  2.41114768E-03 -4.01216814E-03  2.68698145E-03 -3.79366263E-03
  5.75807877E-03 -5.35692011E-04  5.86845800E-04 -1.00236606E-03 -1.20553581E-03
 -7.69527011E-04  1.90869555E-03  6.14738400E-04  6.20268904E-04 -2.47597592E-03
 -1.31394692E-03  4.47479867E-03  1.65399099E-03  1.65078419E-03 -1.47255295E-05
  2.45322209E-05 -1.45142217E-05 -2.50771005E-05 -1.13260608E-05  8.99778993E-06
  2.01206583E-04  6.79698477E-05  8.04521601E-05 -2.09256648E-05  1.49142037E-05
 -1.31560797E-05  1.42860128E-05  1.29034649E-07  1.56517751E-06 -3.74515687E-05
 -1.58109205E-06  6.13218226E-05  6.19545051E-06 -4.57621956E-05 -1.37643338E-04
 -2.52651458E-05  1.46236412E-03  1.90486985E-03  1.07673742E-03 -9.38897439E-04
 -4.68381151E-03  5.06678441E-04  2.33556611E-03  7.09646725E-03 -1.16578985E-03
 -3.62078008E-04 -1.28254915E-03  1.98581387E-04  1.12853904E-03  2.02611007E-04
  6.82751021E-04  2.06743256E-03 -7.99792809E-04  2.31237749E-03  8.18215588E-04
  2.02675872E-03  4.69359132E-03 -1.49821798E-03 -1.38861023E-05  2.62908570E-05
 -5.12251574E-05 -2.23143252E-05  1.32573259E-05 -7.11400467E-06  2.51119660E-04
  8.49892816E-05  6.60813831E-05 -9.55628597E-06  1.13110328E-06  7.05012826E-06
  2.54483520E-05  5.51668986E-07 -4.72752187E-06 -3.35033348E-05  9.36137293E-08
  6.04203940E-05  2.27557413E-06 -4.20106995E-05 -1.65009795E-04 -1.23609222E-05
 -1.71874357E-04  1.05146692E-04 -4.56428433E-04 -4.71285587E-05 -2.53183257E-05
 -5.99080087E-05  3.27354761E-04  7.75478424E-04  2.14513755E-03 -1.03852571E-04
 -6.15042644E-05 -2.32785819E-04 -1.43310015E-04 -1.59464535E-04 -2.61361857E-04
 -5.04023993E-05 -1.54940970E-05 -7.05293748E-04 -6.68253432E-04 -1.07026556E-03
 -1.56342729E-04 -1.77234745E-05 -1.11078712E-04 -3.17797020E-05 -5.74589387E-05
  7.57532840E-05 -6.66303676E-05  8.00912483E-05  1.88607525E-04  1.40319400E-04
 -5.65660506E-05 -2.92117825E-05 -7.54158995E-06  5.03152325E-05 -2.37101215E-05
  3.57991143E-05 -6.73410842E-05  1.14606446E-04 -1.44459592E-04  1.10506004E-04
  1.43025906E-04 -2.48759402E-04  3.07909679E-04 -4.33091464E-04 -5.07755890E-07
 -6.36488090E-06  6.28690201E-05 -7.76093545E-06 -8.82210167E-06  2.13766042E-06
  2.86079746E-05  9.26181282E-06 -4.59238557E-06 -7.78727026E-07 -3.61207951E-06
  3.96247133E-05  4.50620728E-07  1.19127771E-07  2.51438482E-06 -4.06172188E-05
  1.19825224E-05 -3.54566864E-05 -7.95256906E-07 -7.37664377E-06  2.44665412E-05
 -2.98988477E-06  2.90188185E-07 -1.55076242E-06 -1.90474176E-05 -1.55020749E-05
  7.02532517E-06 -7.09048621E-07  1.71462233E-05 -4.20482462E-07  3.44099372E-06
  2.22289132E-06 -8.30677355E-06 -5.50175901E-07  8.77913751E-06 -7.34229179E-05
 -2.95883599E-06 -5.05780985E-06  5.66892599E-07 -7.95085457E-05 -1.49015302E-05
  1.62981129E-05  1.04863442E-06  4.99422273E-05  5.64903477E-06  4.93227148E-05
  1.13883784E-05 -1.98226954E-06 -4.65664735E-07 -2.27146180E-06  1.37080516E-05
 -2.38921929E-06 -3.20463967E-06  1.03129605E-06  4.35209728E-06 -3.51076942E-06
 -4.74559151E-07  1.95824697E-06  1.81845475E-06  6.72631994E-06  1.30488790E-05
  2.91473199E-06  6.71839719E-06  1.28551839E-06  1.40992116E-05 -3.52160869E-05
 -2.70280127E-06 -3.02675833E-06 -2.07365448E-07 -2.53223030E-05 -1.11079066E-05
 -1.43761496E-05  2.91715434E-06 -7.36110511E-06  5.02497044E-06 -4.17978863E-06
  5.62411491E-06 -2.42630589E-05 -3.03666442E-06  3.26213022E-05  2.71449319E-04
  2.98931450E-05 -3.13737917E-05 -1.58926232E-05  3.50368022E-06 -2.66573611E-04
 -3.87799416E-05 -8.03355795E-06 -2.17285727E-04 -8.97721361E-05 -3.61820307E-04
 -6.29705413E-06  4.44449841E-05  1.64502719E-05 -1.14801889E-05 -3.67920615E-04
 -1.66737461E-05  2.66146586E-05 -2.04635889E-06 -7.87621289E-05  2.31028072E-06
  1.59373961E-04  5.06708868E-06 -1.08733162E-04  3.08588820E-05  3.29444717E-04
  6.14094492E-06  9.58951777E-05 -7.12743739E-07 -8.15456430E-06  1.77320043E-05
  2.33733655E-06  6.22508552E-07  4.48139842E-07 -3.02647218E-05  1.84011188E-05
 -1.00147740E-05 -1.07642512E-06 -1.35116227E-05 -2.86121800E-06  2.75604470E-05
 -2.66650872E-06  4.05297594E-06 -5.14721454E-08  9.33056905E-06 -9.06815670E-05
 -2.68458740E-06  1.23823481E-06 -5.58879671E-06 -8.99947661E-05  7.25449477E-05
  1.66360936E-05  9.79923887E-06  7.16753373E-06  1.16884185E-05  2.34120554E-05
  5.51174506E-06  5.94786321E-05 -6.33585217E-07 -3.98377159E-06  3.68242012E-05
 -9.67442843E-07  4.49606335E-07  5.74201267E-08 -2.61667327E-06 -1.04492889E-05
 -9.12279261E-06 -8.26565528E-07 -1.10164451E-07 -7.78501081E-07 -8.84700077E-06
  1.02632937E-06 -1.95125935E-07 -2.75059207E-06  6.50988896E-06 -6.56917170E-05
  4.87031546E-06  2.51818664E-05  8.71908830E-06 -6.22266701E-05 -1.69236438E-04
  5.97872308E-07  2.03767137E-05  5.83634598E-05  5.45371092E-06  4.45459084E-05
  7.36499078E-07  1.19602890E-04 -6.27623317E-07  1.60644095E-05 -7.72983945E-05
  1.13031278E-05  1.27007350E-05  4.24520581E-08 -1.09852291E-05 -7.00333611E-05
 -2.21478272E-05  9.11487665E-06  2.95777699E-05  7.43274527E-07  8.88468972E-05
  4.22411363E-07  7.09386789E-05 -1.49809120E-06 -1.65894629E-05  2.73108321E-05
 -2.32523978E-06 -2.92545639E-06 -7.63339619E-07 -2.34148903E-06 -6.23895269E-05
 -1.49201247E-05 -2.29230922E-06 -8.21978301E-06 -4.88095204E-06  4.87596598E-05
 -4.04529670E-06  2.40392941E-05 -1.43235715E-06 -7.18197964E-06  1.54294908E-04
  8.85050685E-06 -8.07770881E-06  1.78098790E-06 -2.80310472E-05 -9.32527433E-06
 -2.75109524E-05 -5.57481113E-06 -5.32168038E-05 -6.48847960E-06 -1.34329318E-04
 -5.37280657E-06 -5.13227306E-05 -3.99144917E-07 -3.80646188E-06  7.23019368E-06
 -6.19278557E-07  1.18320183E-06 -4.19095631E-07 -1.13089809E-05 -1.10526163E-05
  5.13406536E-07  4.77167575E-08  1.30243771E-06 -1.03752932E-06  1.39942446E-05
 -6.25701282E-07 -7.65551226E-07 -2.76122853E-06 -1.62315390E-05  5.25003786E-05
 -3.00450889E-06 -9.50690987E-06  8.27192050E-06 -8.98754933E-06 -4.92137667E-05
 -1.03440830E-05 -3.92371070E-06  3.66851065E-05 -7.43174360E-08 -1.95721066E-05
 -1.88133493E-06  2.85393791E-05 -4.68939424E-07 -5.08353520E-06  2.54451869E-05
  5.42722226E-07  2.52583793E-06  4.02177915E-07 -4.89711932E-06  1.21601313E-05
 -1.00031449E-05 -1.50232493E-06  9.88706523E-06 -1.07718003E-06  1.31128891E-06
 -7.48250136E-07  1.24111711E-06 -1.09565424E-07  1.14898008E-06 -7.78561405E-07
  1.67510768E-07  6.06877088E-07  5.10424507E-07 -1.80452500E-06 -2.67134949E-06
 -5.21779727E-06 -1.03815173E-06  1.42661434E-05 -2.72226763E-05 -7.76667615E-06
  1.64988201E-05  1.98479860E-05 -4.85236184E-05  8.82193503E-05  1.31126609E-04
  2.43186873E-06 -8.21775739E-06 -4.52347796E-05 -1.94433967E-06  3.02198953E-06
  4.59481448E-06  1.29177733E-05  1.41723599E-06  4.08312822E-06 -2.58950879E-05
  1.11351545E-04  2.12488648E-04  2.50114901E-05  4.57686287E-05  7.26356510E-05
  7.22413297E-05  9.55818046E-05  1.36149325E-04  4.21270963E-06 -8.48087407E-06
 -6.67215837E-05  9.84934833E-08  4.62154931E-05 -2.24687401E-05 -4.82453454E-05
  3.19356768E-05 -2.11143678E-05 -2.18670727E-05  1.16644546E-04  1.86201257E-04
  1.14564000E-04 -3.17226245E-05  6.39846980E-05  1.74616536E-04 -8.66073325E-05
  1.54033406E-04 -3.72385114E-07  7.42803553E-07  2.05949210E-05  2.96349706E-06
 -2.78045034E-07  1.19725828E-06 -3.39283969E-05 -1.41333022E-05  4.52982891E-06
  6.01139358E-05 -6.20115112E-04 -7.10044913E-04  2.06332797E-05 -3.50773666E-04
  1.00895806E-03 -5.76809670E-05 -4.94557243E-04  1.29436325E-03 -2.26045034E-07
  2.47427241E-06  1.19373802E-05  2.96380814E-06  1.97271338E-06  5.95979383E-09
 -3.59770190E-05  6.48201691E-06 -5.68315689E-06  6.17693577E-05 -6.19894694E-04
 -7.54942041E-04 -1.38572307E-05  1.06402394E-03  1.12736380E-04 -1.19713489E-04
  1.38872862E-03  7.50063746E-05  4.53409000E-06 -1.07204734E-05 -6.37753480E-05
  5.48346156E-07 -3.90228321E-05  3.24353990E-05 -4.13239970E-05 -4.70552477E-05
  2.88618312E-05 -2.17937350E-05  1.14971404E-04  1.93754403E-04  1.10628727E-04
  7.63786312E-05 -3.25771215E-06  1.47944414E-04  1.84693910E-04 -3.03963880E-05
 -1.87837451E-05  8.52452251E-05  2.28338746E-04 -8.25407877E-06 -3.90807136E-06
 -2.66830339E-05  1.19069827E-05  3.78726313E-05  1.06470623E-05  1.79117367E-05
 -5.80500417E-05 -2.35312911E-04 -3.72269720E-06 -3.44766690E-05 -2.96706970E-06
 -1.03037155E-05 -1.84239756E-04 -5.54607737E-05 -2.95817046E-06  1.45009816E-05
 -4.37548787E-05  5.43055054E-05  5.01229879E-06 -2.64376362E-05  5.60414878E-05
  2.93035560E-05 -1.38175795E-04  8.74371241E-06 -2.65534255E-05  5.82434616E-05
 -1.66798016E-05  2.10495241E-04 -2.16316155E-04  2.74934874E-06  4.07820443E-04
 -3.06414322E-04  6.60880672E-05 -5.77824009E-04 -9.35548701E-04  3.72874144E-04
  1.00563053E-03 -1.86979014E-04  5.10681834E-04  1.46512865E-03 -2.85714302E-04
 -6.72738342E-06  3.26790847E-05  1.81721821E-04 -1.16053640E-05  1.78929802E-05
  2.78794657E-05  5.67273020E-05  1.76292532E-04  1.14596086E-04  4.65923880E-05
 -1.61465201E-04 -3.20425268E-04 -9.95261115E-05  4.72137336E-05  7.94587759E-05
 -5.70610237E-06  2.08856870E-05  2.92339323E-05  4.29668428E-05 -1.20618974E-04
 -7.99637401E-04 -1.57272724E-05  7.06958427E-06  1.48378232E-05 -1.67553119E-04
 -1.26270093E-04 -1.28101291E-04  2.35173460E-06 -1.06469677E-05 -2.86818969E-05
 -2.35932094E-06 -7.69494662E-07 -3.94009724E-06 -1.39360355E-05  1.09459746E-05
 -2.08643544E-06  1.65772136E-04 -8.70450381E-04 -1.29370917E-03  7.31098359E-05
 -7.71542790E-05  1.97180961E-04 -5.94294446E-05 -1.74953375E-04  1.51544221E-04
  3.65877206E-06 -5.63787457E-06 -1.07009065E-04  1.48687287E-05 -5.15793780E-06
 -8.95385421E-06  1.50829217E-05 -1.76668321E-06 -2.14217712E-07  1.02068667E+00
 -5.19619624E-02 -6.54383054E-02 -1.97339856E-05 -2.23139354E-04  1.01390007E-04
 -2.96140769E-04 -5.15367586E-04 -5.19772288E-04 -7.04701569E-06  3.46767840E-05
  1.80546688E-04 -1.16105560E-05  1.52871483E-05  3.03370576E-05  7.44548801E-05
  4.19924502E-05  1.66924691E-04  6.46020517E-05 -5.85839464E-04 -8.67927228E-04
  4.15071745E-04 -5.91916846E-04  8.13860989E-04  6.17943839E-04 -8.10917136E-04
  1.19428830E-03 -9.90603216E-06  1.04326433E-05  2.11359477E-04 -7.16465505E-05
  4.20337340E-06  9.45370429E-06  2.52628604E-05  1.74089659E-05  3.69719934E-05
 -5.00539455E-05 -1.74335395E-04  3.59727862E-04  4.54400669E-04  5.78742726E-04
  8.78598311E-04  8.60397781E-04  8.80913501E-04  1.43079655E-03  2.35160542E-06
 -9.70652885E-06 -3.61664546E-05 -2.20039481E-06 -3.11353041E-06 -2.10384124E-06
 -7.00534552E-06 -5.11700805E-06  4.47895927E-06  1.67908427E-04 -8.68361886E-04
 -1.30304588E-03  5.36114245E-05  1.82742182E-04  5.02476520E-06 -8.30855428E-05
  1.43657923E-04 -7.69047266E-05 -2.80998453E-06  1.52049841E-05 -5.02041498E-05
  5.52469717E-05 -2.50175947E-05 -8.97348424E-06  5.78896150E-05 -1.35924516E-04
 -5.20724682E-05  6.29488956E-06 -2.13807236E-05  8.89114822E-05 -2.12792818E-06
 -2.77139441E-04  9.94299608E-05  5.67435287E-05 -4.28668794E-04  2.70018865E-04
 -1.96994932E-05  8.31280067E-05  2.57845047E-04 -4.89657761E-06 -2.19347715E-05
 -1.41967110E-05  2.14757966E-05 -1.67965315E-05  2.87525684E-05  1.83284569E-05
 -5.64570945E-05 -2.58691443E-04 -4.97385830E-06  1.40171962E-05 -3.44083766E-05
 -1.73114306E-05  2.06854003E-05 -1.82396810E-04 -1.64477269E-05 -7.48954635E-07
  7.15628402E-05  3.24908435E-06 -5.41186933E-06 -7.65464828E-06  6.06967863E-06
 -2.53271217E-05 -4.84139117E-05  2.47600354E-06  1.65662902E-05  1.66128016E-05
 -3.71564338E-06 -6.65591984E-06  5.04012973E-06  1.28791586E-05 -4.43274706E-06
 -4.32925908E-05 -8.03318215E-05  2.18400605E-05  9.43337375E-05 -4.26711563E-05
 -3.26328499E-04 -3.72095549E-04 -1.51179513E-04  9.99670050E-05 -2.55555115E-04
 -4.12298463E-04  6.89357262E-04  1.41395876E-03  2.22159321E-03 -8.02747930E-05
 -2.04257711E-04 -3.04800195E-04  3.82693718E-04 -2.33112237E-04  5.04759381E-04
 -1.82991528E-04 -1.47484640E-04  1.09664741E-03 -6.25862114E-04  1.01949314E-03
 -9.12397086E-04 -4.31449800E-04 -1.13066906E-04 -2.91782363E-05 -7.19266735E-05
 -6.68927669E-05 -1.02569093E-04  2.58945023E-05 -2.30342353E-04  8.56712991E-05
 -8.20058788E-05  8.15820921E-05 -9.74326138E-05  2.17149417E-06 -1.13114273E-04
 -1.19065245E-04 -1.77302395E-05  5.02550739E-05  1.03911321E-04 -4.08129146E-04
 -3.28183015E-04 -1.29872072E-05 -2.85829310E-05  2.48084401E-04 -1.70672040E-04
  8.16839959E-05 -2.82135092E-04  4.32422354E-05  3.40233219E-05  4.93887892E-05
 -2.93315996E-04 -1.79299408E-03 -1.51224946E-03  8.77878255E-05  2.89529711E-04
  1.65711675E-04 -1.06656900E-04 -7.74815329E-05 -2.77611453E-04 -1.98760795E-05
 -1.45035465E-04 -4.75695918E-04 -2.67057329E-04 -1.24606632E-03  8.51899823E-06
 -6.03725069E-04 -1.51592312E-05  2.40632430E-05 -2.25419431E-05  2.52770645E-05
  1.28233127E-05 -8.75076066E-06 -2.09043338E-04 -5.01644631E-05 -6.16523881E-05
  2.40989256E-05 -2.69600543E-05 -1.08374386E-05  1.47617132E-05  6.88144729E-07
  2.75474988E-06 -3.84235885E-05 -1.96268769E-06  7.30626401E-05  7.54757972E-06
 -4.81248541E-05 -1.41926476E-04 -2.68958880E-05  1.50428681E-03  1.88921750E-03
  1.09381609E-03  1.13917404E-03 -2.42702986E-03  4.01528850E-03 -2.61353125E-03
  3.73203924E-03 -5.81002470E-03  3.92729408E-04 -5.06922441E-04  1.04694581E-03
 -1.19862325E-03 -7.64585435E-04  1.92014932E-03  6.19329051E-04  6.10919731E-04
 -2.44416482E-03 -1.24557637E-03  4.43379945E-03  1.66146392E-03  1.66472336E-03
 -1.41577912E-05  2.64974191E-05 -4.65311302E-05  2.11980658E-05 -1.27195771E-05
  7.52800293E-06 -2.68623302E-04 -7.41999451E-05 -5.76314285E-05  5.35001858E-06
 -3.89958077E-06 -6.17603873E-06  2.51756920E-05  1.78789456E-06 -4.08694722E-06
 -3.21297409E-05  6.30340636E-07  6.50389866E-05 -4.85102877E-06 -4.58242531E-05
 -1.64611982E-04 -2.24450240E-05  1.44883478E-03  1.89529387E-03  1.01938788E-03
  9.47047444E-04  4.66922086E-03 -4.88560173E-04 -2.30237058E-03 -7.12083078E-03
  1.20360015E-03  3.92887872E-04  1.37975155E-03 -2.61682325E-04  1.12658164E-03
  2.01041647E-04  6.62497123E-04  2.04813272E-03 -8.08306339E-04  2.30756815E-03
  7.72819135E-04  1.98929759E-03  4.74716532E-03 -1.53474082E-03 -9.85103983E-05
 -2.78502772E-05 -8.74346928E-05 -7.12369713E-05  6.27177901E-05 -8.56396148E-05
 -2.34827850E-04 -1.55597183E-04 -2.85171198E-05  8.92577631E-05 -7.09374703E-06
  2.96843719E-05 -2.14343953E-05  3.69985185E-05 -6.62958789E-05  1.17331351E-04
 -1.40463081E-04  1.15661351E-04  1.16231976E-04 -2.25607230E-04  3.20624764E-04
 -4.55891021E-04 -1.71667045E-04  9.47525897E-05 -3.47704147E-04  4.93719684E-05
  2.52963682E-05  6.42325216E-05 -2.56743140E-04 -7.45541768E-04 -2.07823312E-03
  7.34572798E-05  6.68019043E-05  2.29155305E-04 -1.40219302E-04 -1.59292280E-04
 -2.61860204E-04 -4.86351411E-05 -1.42455495E-05 -6.96350809E-04 -6.25083539E-04
 -1.05583567E-03 -1.44603525E-04  2.39251810E-07 -9.48446971E-07 -4.99120867E-06
  4.97363616E-05  7.90107853E-07 -1.00330950E-06  2.26473900E-06  4.92009947E-06
 -1.90488087E-05 -1.75893634E-05 -7.96498920E-07 -7.43305785E-06  7.68928069E-05
 -1.17810341E-06  1.54106896E-05 -5.00246705E-06  2.52536059E-05 -2.85377745E-05
 -9.01859492E-06  3.17478459E-07  3.37269947E-05  1.99643524E-04 -5.08340325E-05
 -8.11237715E-05 -1.62763073E-05 -3.42155002E-05 -5.27378929E-05  1.88043920E-05
  1.86106959E-05  2.16013425E-05 -1.89750735E-05 -1.89824787E-04 -8.71096052E-05
 -2.77020837E-04  7.69155073E-06  1.37719679E-05 -1.87949167E-04  4.21138375E-05
 -1.24059116E-04 -7.04946765E-05  2.12495829E-04 -2.58465695E-04 -1.43995492E-04
 -1.17626952E-05  9.81664195E-05 -1.53175808E-05 -2.86050110E-04  3.67291187E-05
  2.25558445E-04 -3.94604732E-06 -2.02240807E-05  1.20121529E-04 -8.76685395E-06
 -1.15426923E-06 -1.52893574E-05 -4.63321236E-05 -2.71032476E-05  2.78669530E-06
 -5.72920808E-06  1.26232299E-05 -1.44839541E-05 -1.15462202E-04 -4.19795361E-06
 -2.70554412E-05 -5.05113648E-08 -2.42207514E-07 -4.07263341E-07  8.31117832E-08
  2.22622065E-07  3.56596276E-07 -3.64377716E-07  3.06175287E-06 -3.95550565E-07
 -1.74017095E-08  2.61190068E-06 -9.38228789E-09 -8.72206127E-07  6.78133535E-08
 -2.47187107E-07 -1.71554601E-07  1.53089225E-07  5.11699902E-06  1.21132439E-06
 -5.38089451E-07 -2.92865482E-07 -2.35514295E-06  8.93557487E-06 -1.52860810E-07
 -2.87071186E-08  5.70830652E-06  4.62663245E-07 -2.79394201E-06  1.32803603E-06
 -4.07002904E-06 -1.40766844E-08  1.21797372E-06 -3.89213671E-06  9.59711961E-08
  2.15434555E-07 -8.59188603E-07  3.45295383E-06  5.94666568E-06  7.22557018E-06
  2.02326169E-06 -3.28792192E-06  1.78842470E-06  1.29078602E-06  4.70728812E-07
  5.50823302E-06 -1.61904081E-06  4.84741773E-06 -1.03799588E-04 -5.84961712E-06
 -1.93712950E-06  2.33093183E-07 -1.37833043E-05  5.30215232E-05 -2.89197712E-06
 -1.33299845E-05  1.29305889E-04  2.98370457E-06  6.63523337E-05  4.80188676E-07
  7.44511228E-05 -3.59782716E-06 -6.95461931E-06 -7.54167001E-06  6.42820348E-06
 -1.36151421E-05 -6.41430379E-06  1.69038737E-06  1.16558607E-04  3.84835259E-05
  6.64864984E-06  2.11898489E-05  1.29954976E-05  1.03115478E-04 -2.67853266E-06
  1.09263554E-04 -2.19970190E-06  5.01451781E-05 -1.54674420E-04  6.25701145E-07
 -2.08295771E-05 -8.46738387E-06 -2.55217245E-05  5.85724198E-05 -1.20484091E-06
  2.38576712E-06  9.38059053E-05 -6.00390774E-05  1.32222102E-04  9.38075723E-06
  6.00427678E-05 -4.47502420E-07  3.41714447E-06 -5.06638087E-05  2.76691390E-06
 -2.41672739E-06  1.47521384E-06  2.77945040E-05 -7.18954816E-05  4.12453536E-07
  1.12988156E-05  6.32148880E-06  6.94134140E-06  6.68665228E-06  2.40914316E-06
  6.33553368E-05 -4.55250616E-07 -2.66882187E-06  3.70271881E-06  1.20631859E-07
  7.62137418E-07  8.77957510E-07  6.45485330E-06 -9.61817935E-06  4.39373658E-06
 -5.96362579E-07  7.92985001E-06 -4.52096828E-06  3.89209472E-06 -1.43554238E-06
  1.21316336E-05 -4.44473429E-07 -6.75093505E-06  1.00028144E-05  1.40088151E-06
  9.42284827E-07  4.05923277E-07  5.92612873E-06 -1.89877269E-05  1.46894754E-06
 -1.48918576E-06  5.36104825E-06 -1.65924995E-06  1.60623165E-05 -6.04898252E-07
  3.84634063E-06 -2.42537092E-08 -2.27184642E-06  9.01649195E-07  8.73234717E-07
 -1.34430802E-08  9.43451195E-08  1.44224482E-06  3.48673964E-06 -9.68391739E-07
  2.82981705E-07 -3.97778740E-07  2.81367406E-06  4.25971065E-07  6.18002330E-08
  3.15039177E-06 -1.03361106E-06 -4.64482574E-06 -5.06126272E-05  1.00894808E-05
 -8.34436989E-06  6.97270128E-06  1.85125023E-06 -3.38974634E-05  2.62878260E-05
 -4.72155353E-06 -2.03091443E-05  2.83780302E-06  3.06903444E-05  5.11630193E-06
  2.07931069E-06 -5.83635438E-08 -1.00592746E-06 -2.45405244E-05  3.11929449E-06
 -2.50627451E-06 -5.85518459E-06  6.96361671E-06 -6.59302588E-06 -1.51412643E-06
  2.34192737E-06  1.50336382E-05  5.63948726E-06  4.78575478E-05  2.07575087E-06
  2.27522179E-05 -1.68425284E-06 -1.83191629E-05  2.95673900E-05 -2.04340125E-06
  1.80842616E-06  8.08545770E-07 -5.64798780E-06  3.67220634E-05 -3.53219970E-06
 -3.04314409E-06  2.05783464E-05 -2.64562166E-06  4.75146404E-06 -3.90784527E-06
  2.71103945E-05 -5.09152379E-08  2.28657832E-07  7.87830881E-07  3.55103208E-08
  3.27309658E-07  1.76808812E-07 -2.05640216E-06 -1.80691127E-06 -3.20137067E-06
 -2.81608867E-07 -2.14657291E-06  1.53763366E-05  3.65995657E-06  3.20892506E-06
 -1.01905936E-06 -4.81876360E-06 -1.02453878E-05  7.20252319E-06 -6.44860654E-07
  1.96405901E-06  1.53761102E-05  7.72017465E-07 -6.25399829E-07  2.29704036E-06
 -9.65398993E-06  5.30798130E-06 -1.71552768E-05  1.68913035E-04 -8.90012972E-04
 -1.29544010E-03 -9.57376244E-05  5.32818543E-05 -1.35116023E-04 -1.23003868E-04
  2.00386378E-05  1.37121568E-04  5.04274235E-07 -1.01091518E-05  1.01150870E-05
 -6.15617956E-06  2.71822452E-06 -4.50418229E-06  3.02400748E-05 -1.65875961E-05
  4.73293187E-05  1.02066641E+00 -5.20013593E-02 -6.51231789E-02 -3.47755988E-05
 -2.03412356E-05  2.11847953E-04 -3.00686007E-04 -3.35365319E-05  8.88834680E-04
 -4.79284893E-07  1.26608154E-05 -5.31970781E-06 -9.88414019E-08 -5.95142603E-06
  1.67078804E-07 -6.11590006E-06 -6.31384254E-07  1.67862926E-05  4.46137489E-05
 -6.01061876E-04 -6.67498487E-04 -6.63718282E-04 -2.87631167E-05 -9.90492100E-04
 -9.20687992E-04 -7.25753140E-06 -1.39015195E-03  3.96216896E-07  8.31469792E-06
 -5.50855187E-05  2.76713964E-06  5.70589211E-07 -9.67577167E-06  3.34375918E-06
  2.21772454E-07 -2.29173728E-05  1.41611630E-05 -5.25230656E-05 -6.30276357E-05
  2.60262880E-04 -1.16917899E-04  1.88678862E-04  4.03174096E-04 -1.94141517E-04
  3.84427949E-04 -4.27266500E-07  1.22902554E-05 -5.22396754E-06  3.27075086E-06
  4.34679633E-06  1.64555057E-06 -5.09433939E-06 -1.87189399E-06  1.96364719E-05
  4.50338404E-05 -6.01546154E-04 -6.72531823E-04 -4.21518593E-04  6.81692904E-04
 -8.78943408E-04 -6.02148068E-04  9.24299552E-04 -1.24331232E-03  4.10998741E-07
  4.10014492E-06 -4.96749328E-05  1.34484652E-05 -4.42076700E-06 -1.19472619E-07
  2.20012456E-05 -5.20016350E-06 -1.58788657E-05  1.21774953E-04 -7.86099904E-04
 -1.14575732E-03  6.52266704E-04 -2.17839781E-04 -3.44871838E-05  5.74891596E-04
 -2.09612293E-04  8.42064761E-05 -1.05989477E-06  1.37327536E-06  1.92040600E-05
 -8.54841932E-06 -2.17903792E-06 -4.36455330E-06  4.34187016E-05 -2.48005329E-05
 -7.77262524E-06  5.55300763E-05 -6.14926223E-04 -7.04333118E-04  8.15149796E-04
 -5.59148109E-04 -2.68000910E-04  9.99699946E-04 -7.85613637E-04 -2.61127262E-04
  2.07422225E-05 -2.85997694E-05 -4.20400814E-04 -1.43257930E-05  2.59328872E-06
  2.76616522E-05 -2.93755574E-04  3.41875062E-06  5.65881752E-04 -2.08747758E-05
  6.11717534E-05  3.83409437E-04 -1.86225521E-04  9.26146504E-05 -1.82588558E-04
  6.25549587E-05  8.27476425E-05 -6.42418444E-04 -1.03287845E-06  1.75263092E-06
  1.65089641E-05 -4.99503349E-06  7.86217278E-06 -2.78350719E-06  4.73402555E-05
  1.97696386E-07 -6.87493910E-06  5.39544804E-05 -6.12225846E-04 -6.90996904E-04
  1.01460778E-03  1.16672240E-05 -1.83566913E-04  1.29872696E-03  7.37916733E-05
 -1.32797509E-04 -6.59363688E-07  3.34449391E-06  1.63521710E-05 -1.29027763E-05
  8.42981837E-06  1.45933101E-05 -4.20281019E-06  5.43619956E-06  4.32192104E-06
 -3.15482285E-05  1.47459148E-04  2.88294053E-04  5.39337325E-06 -2.99203289E-05
 -3.21580373E-05  5.79188945E-05 -1.31213662E-05 -9.34645215E-05 -7.27128928E-07
  7.96049284E-06 -3.85379359E-05  2.26489477E-05  3.37600300E-06 -5.77862757E-06
 -1.61853601E-05  3.52644581E-05 -1.51628096E-05 -2.22317509E-05  1.15198206E-04
  1.87432840E-04  8.73116622E-06  7.66672061E-05 -8.10099267E-05  7.67413329E-05
  3.35395660E-05 -2.06907611E-04 -2.50602403E-05  1.17288409E-04  2.19437558E-04
  9.76476122E-05  5.68885842E-06 -6.26396407E-05  2.40878482E-04  5.91249613E-05
  1.15994166E-05 -2.49070985E-05  1.17505194E-04  2.17475239E-04  8.00646715E-05
 -4.43577286E-05 -6.97922229E-05  1.51607130E-04 -1.95293368E-04 -2.73806888E-05
  4.00967740E-07  2.16062049E-05 -7.64820552E-05  1.97741080E-06  1.32462534E-06
 -1.28013897E-05  1.63731208E-06  7.01622484E-06 -4.82064557E-05 -4.08422225E-05
 -2.55960213E-04  4.52195399E-04  4.21242119E-04  1.70901984E-05 -1.05310659E-03
  6.59963802E-04  4.53366026E-05 -1.76666742E-03  2.63779010E-06 -2.12949057E-05
 -4.22380848E-05  2.24755199E-05 -3.70404554E-06 -2.48348987E-05  1.71024244E-05
 -2.12490728E-06 -1.60339690E-05  1.75048375E-05 -4.71959957E-05 -3.17140716E-04
 -1.76869281E-06  9.30329057E-08  2.70388347E-05 -1.44477022E-04  2.39297796E-05
  8.12445223E-05 -6.91234178E-07  8.60698655E-06 -4.08723931E-05  1.67460342E-05
 -1.55522957E-05 -7.57268190E-06 -2.92767140E-05 -1.14452429E-05 -2.55961441E-05
 -2.24135350E-05  1.11553788E-04  2.02531010E-04 -3.14465978E-05 -4.19808873E-05
 -9.96790909E-05  5.72380866E-05 -5.52983417E-06 -2.19273685E-04 -4.16720076E-07
  3.05836201E-06  1.13260044E-05 -1.65444575E-05 -2.84476307E-06  1.27449911E-05
 -8.00409917E-06 -3.51195478E-07  4.05531286E-06 -3.17446770E-05  1.47398017E-04
  2.93054103E-04  2.44250243E-05  2.67661184E-05 -2.25676063E-05  6.25512716E-05
 -9.69288760E-07 -8.54923854E-05  1.58759291E-05  1.40144457E-06  1.11324612E-04
  2.90102487E-06 -1.43586428E-06  2.02872939E-06 -1.75639070E-05  1.76189022E-05
 -9.40417838E-05 -2.62326143E-05  1.01800216E-05 -2.67822339E-06 -1.00223961E-05
  3.67893982E-06  1.51042599E-06 -1.70600324E-07 -5.52357983E-07  7.67993340E-05
 -2.71209346E-05 -2.73628692E-06 -4.55055529E-05  3.57769993E-05  1.13885257E-03
  1.91940394E-03  5.57580812E-04 -2.71965333E-03  1.47278065E-03 -3.59357461E-03
  5.05080149E-03 -2.75285772E-03  6.75246322E-03 -7.39464695E-04  3.95302392E-04
 -9.49404147E-04 -4.99965038E-04 -2.11086255E-03  1.01315353E-03 -6.14849826E-04
  8.96364202E-04  5.04067543E-05 -5.38091831E-03  2.22329152E-03 -1.56942581E-03
  2.26984003E-03 -1.16519924E-04 -5.04257068E-05  6.14566692E-05 -5.22001660E-05
  1.63345564E-05  1.49274975E-05 -6.43497928E-04  2.30501353E-04  1.18551964E-05
  1.46625284E-04 -5.12241811E-05  2.97900317E-05  3.53002975E-05  1.24697784E-05
 -4.51629885E-06 -4.81568271E-05  3.46024962E-05  1.49259514E-04  3.25106003E-04
 -1.31821517E-04 -1.65347227E-04  6.68430640E-05  1.07392802E-03  1.71947830E-03
  1.48004457E-04  4.41795731E-03 -1.39113950E-03 -7.31805218E-04 -5.30151880E-03
  1.84844776E-03 -1.31824528E-04  1.13331064E-03 -3.90578715E-04 -6.80748288E-05
  1.09253893E-03  3.59598603E-04 -1.11294979E-04 -1.58664147E-03  1.15558577E-03
  2.67257705E-03  6.84115485E-04 -2.46068992E-04 -3.66407839E-03  2.69497168E-03
  1.03170821E-04  2.86363142E-05  6.33410703E-05  2.33360903E-05 -2.76681021E-06
 -1.31004351E-05  1.93349005E-04 -1.06259132E-04 -2.77219602E-04 -7.55458045E-05
  1.19069117E-05  4.08611953E-05 -4.80227712E-06 -4.20120642E-05  2.48806111E-05
  4.71859898E-05 -3.09193722E-05  4.07751718E-05 -9.90280646E-05 -2.74750295E-05
  8.36858573E-05 -5.70086635E-05 -2.73630465E-04 -3.38910362E-04 -6.20130149E-05
 -6.36282468E-05  2.65087788E-04  4.08744599E-04  8.67911121E-04 -6.53357595E-04
 -2.15294274E-03 -1.15776275E-04  9.53063685E-05  3.17717033E-04  3.47046457E-04
 -7.68749936E-05  5.47704092E-04 -2.01373548E-04 -8.87017121E-05  8.36045756E-04
 -3.64179093E-06  1.30165646E-03 -2.39001901E-04 -6.56450586E-04 -2.97761873E-05
  5.20447657E-05  3.82750748E-04  1.09889997E-04 -3.25526127E-05 -2.92269490E-05
 -1.03945576E-04  4.10233040E-05 -7.76907498E-06  1.56211924E-04 -2.11681771E-05
 -2.11484244E-04  3.11371104E-05  7.45815441E-05 -2.38142746E-05 -6.04321169E-05
  3.20719452E-05  6.68740463E-05  7.46791762E-05 -3.47506044E-05 -1.89170367E-05
 -1.74654935E-06  6.86129842E-06  8.17578903E-05 -1.73644885E-04 -3.81322003E-05
  1.95332660E-05 -2.66671610E-05 -2.73781229E-03  6.37966318E-04  2.08548440E-03
  4.52595085E-04 -1.28041645E-04 -3.22574397E-04 -2.59205262E-04  2.61910880E-04
 -2.90372050E-05  3.73847596E-05 -7.40078908E-05 -1.28988639E-03  1.57847564E-03
 -2.61680557E-04  1.93550888E-04 -4.57295092E-04  9.92393721E-05  2.81376950E-05
  6.91048147E-05  2.12835471E-05 -7.27078967E-06 -1.45813310E-05  2.42539683E-04
  5.63387383E-05 -2.60720337E-04 -6.45793635E-05  2.09859477E-05  4.57512243E-05
 -1.35560131E-05 -5.06983784E-05 -4.79675482E-06  4.61539097E-05 -2.32786368E-05
  4.85045637E-05 -7.77422945E-05  3.15241668E-05  1.04152275E-04 -4.77663233E-05
 -2.70590466E-04 -3.39714582E-04 -7.13126487E-05 -2.47878649E-04 -2.72022980E-04
  3.25355988E-04  1.29389922E-03  5.73956110E-04 -1.97118133E-03 -2.02016167E-04
 -8.79825650E-05  2.92833462E-04  7.75423541E-05 -3.50426467E-04 -4.64668033E-04
 -4.97533460E-05  3.64026199E-04  1.38010738E-04 -6.77338708E-04 -1.33167740E-03
  3.07810059E-04  7.19160373E-04  1.97531256E-07 -5.02329223E-06  1.76362699E-05
 -7.98641279E-07  3.71250208E-06  2.43705044E-06  1.55772348E-06 -2.03977164E-05
 -9.57842876E-06  6.88163530E-08 -7.36718106E-07 -1.95780478E-06  7.72505538E-07
 -1.06022576E-06  5.23607657E-06 -8.04300730E-06 -1.13657544E-05 -3.26134390E-05
  1.31172160E-06 -7.92698875E-06 -1.60196586E-05  5.36909204E-06 -8.63887537E-06
  1.09709088E-06  1.51122306E-05  2.26423242E-05 -7.40056954E-06  1.58561061E-06
 -1.99135789E-05 -4.88266348E-06  1.18851375E-05  9.71221231E-06  2.79708444E-05
  8.01380647E-07 -1.75279865E-06 -3.51762174E-06  2.29693470E-06  2.56297722E-06
  2.01330998E-06 -8.88878698E-06 -3.02189249E-05 -1.14121158E-05 -8.69431684E-06
 -3.08830495E-05 -4.13597010E-06 -5.51274529E-06 -1.51275033E-06  4.72827661E-06
  4.20979489E-07  5.18548127E-07 -2.20616641E-07  1.76175662E-06  2.57120853E-06
  1.29511479E-06 -1.88584880E-06 -3.02039019E-06  5.55858181E-06 -1.93888223E-06
  2.78917457E-06 -9.57970533E-06 -4.05546194E-06 -1.50752045E-06 -2.93138529E-06
  2.66018239E-08 -1.45276348E-08 -1.63999682E-06 -4.90530652E-07  7.29125875E-08
  1.89157067E-07 -1.43446738E-06  2.14325455E-07 -1.61433225E-06  1.73221097E-07
 -7.89202047E-08  8.28351477E-08 -5.17339475E-07  1.21923480E-07 -1.27270655E-06
  2.41895716E-07  1.08988522E-06 -5.89123556E-06 -1.71810436E-06  7.23584704E-07
 -6.70978285E-08 -7.49849387E-06  2.05275637E-06 -2.14566107E-06  3.38026909E-07
  1.24671408E-06 -1.90014861E-06  9.14103325E-06  7.10817212E-08 -5.99287103E-06
  2.72722648E-08 -4.97805135E-07 -1.02416762E-06  2.94378468E-07  1.60533206E-06
 -1.13513696E-06  1.00873701E-07  4.44989842E-06  5.23603862E-06  6.71621196E-07
 -4.33699242E-06  3.05525353E-06  2.00699260E-06  3.63174993E-07  3.07108590E-06
  4.90984058E-07 -6.90166926E-06 -2.96764905E-05 -2.81232794E-07 -5.15799339E-07
 -4.10071209E-06  1.43571135E-06  6.61524619E-06 -1.14856726E-05  1.12529390E-05
  2.71212777E-05  3.95632418E-06  6.64415720E-06 -2.97753745E-06  7.13287892E-06
  1.46939216E-06  2.85877714E-06 -4.24513742E-05  7.77491690E-06 -1.17460293E-05
 -7.70322605E-06 -1.17080945E-05  1.96213467E-05  3.74543926E-05  5.33934431E-06
 -1.91792836E-05  1.79416596E-06  2.40554099E-05 -8.95749546E-06  1.82814173E-05
 -1.67503340E-06 -9.35744892E-06  1.17064390E-04  5.86067734E-06  8.80252817E-06
 -6.59599613E-06  9.87607144E-06  1.12826504E-05 -9.74430014E-06 -2.93384776E-06
 -2.34221006E-05  8.41790670E-06 -1.12368217E-04 -2.32065862E-07 -8.38747474E-06
 -1.77847740E-07  2.23754334E-06 -1.57977391E-05 -7.50093008E-06  7.03506680E-06
  5.22304313E-06  2.76581808E-05 -4.56042439E-05 -1.32701459E-05  6.81941443E-06
 -4.74643282E-06  1.05781785E-05  9.05060797E-06  4.11417253E-06  5.83934437E-06
 -2.60366239E-07 -4.13184699E-06  6.32303679E-06 -1.37250990E-06 -1.00852758E-06
 -5.02216644E-08  6.65164821E-06 -2.75670039E-06 -2.58745784E-06  2.42263782E-06
 -3.04788655E-08 -2.02240743E-07  8.31571939E-06 -6.40554928E-07  5.60929798E-06
 -1.54039322E-07 -3.33255991E-06  1.06958975E-05  4.62184934E-07  4.97013670E-07
  4.82443385E-07  4.22346748E-06 -1.17356530E-05  1.36189916E-07 -7.49852314E-07
  7.00629317E-07 -1.10127754E-06  8.53218528E-06 -5.59421845E-07 -2.79583170E-07
  1.91242781E-08  1.57015870E-07 -2.63033026E-06  5.96041803E-08  2.30566091E-07
 -4.62944645E-07  9.91607652E-07  3.73376617E-06 -2.43007795E-06  2.69535035E-08
 -1.04838623E-06 -9.66535587E-07 -3.09609517E-07 -1.06518477E-07  3.56013310E-06
  6.19315520E-08 -2.94050462E-06  2.17182614E-06  2.11586127E-06  1.11138066E-06
  4.68196027E-07 -9.67182083E-06 -6.06743390E-06  3.69791446E-06 -1.06107872E-06
 -5.37288755E-08 -1.52402049E-06  8.37695303E-06 -5.24330551E-07 -3.09480065E-06
  8.32591715E-08 -2.45379290E-06  6.55991008E-06 -2.18124560E-06  7.18534341E-07
 -1.94345458E-06  4.92030305E-06 -7.88850172E-06 -1.26942159E-05 -8.17717013E-07
  1.00752827E-05 -1.99742478E-06  5.65308376E-06 -1.93689923E-06 -2.73577128E-07
 -8.41045602E-08 -8.26298889E-07  7.08813226E-06  7.86527660E-07  1.31523429E-06
  9.10879109E-07  4.78497644E-06  4.06837774E-06 -6.02661558E-07 -1.01312267E-06
  1.19541613E-06 -4.72281045E-07  1.88812992E-06 -6.27177467E-07  5.33460868E-07
 -1.37095761E-07  2.77354407E-07  9.93288916E-06 -1.95460081E-06  6.52684138E-07
  6.37726423E-07 -5.48452813E-06  2.65100613E-06 -1.04400204E-05  3.70561197E-07
 -5.34059235E-06  1.73626302E-05  3.65370604E-06  3.54373046E-06 -1.51005941E-06
 -8.88476522E-06 -5.26883211E-06  1.05741815E-05  1.68861140E-04 -8.88667485E-04
 -1.29738943E-03  9.57269659E-05 -5.32923154E-05  1.37147994E-04  1.23878828E-04
 -2.09709027E-05 -1.32903832E-04 -6.77399366E-07  2.20357208E-06  1.56919663E-05
 -7.10623511E-07  8.00929934E-07 -2.26073819E-06  9.48963886E-06 -6.25952434E-06
  1.67007049E-05  1.02066854E+00 -5.20144274E-02 -6.51213208E-02  3.61837291E-05
  2.00457391E-05 -2.11944946E-04  3.10662984E-04  3.16350900E-05 -8.87761706E-04
  4.74499010E-07 -9.89338252E-06  1.03816539E-05  6.00823576E-06 -2.66489407E-06
  4.66328961E-06 -2.87444207E-05  1.69982310E-05 -4.90136118E-05  4.45503613E-05
 -6.00898501E-04 -6.69097519E-04  6.64960730E-04  2.94313464E-05  9.92461863E-04
  9.20326170E-04  7.78836011E-06  1.39124344E-03 -5.56867178E-07  1.29566106E-05
 -4.72853182E-06  9.00239288E-08  6.11663350E-06 -6.97198717E-08  2.58993093E-06
  4.27031392E-07 -1.92333884E-05  1.44880533E-05 -5.23106516E-05 -6.97472487E-05
 -2.59212680E-04  1.16626665E-04 -1.90149662E-04 -4.09507468E-04  1.92013273E-04
 -3.76759803E-04  2.97302901E-07  8.90152414E-06 -5.55435574E-05 -2.76455486E-06
 -7.39276536E-07  1.00143014E-05 -4.72457991E-06 -1.69262341E-06  2.56179467E-05
  4.52173483E-05 -6.03295373E-04 -6.67862890E-04  4.20220930E-04 -6.78897089E-04
  8.80070597E-04  6.01754231E-04 -9.23839039E-04  1.24226752E-03 -4.92594615E-07
  1.27847216E-05 -5.80098133E-06 -3.50563608E-06 -4.43803274E-06 -1.41066093E-06
  5.06726283E-06  2.30045539E-06 -1.88159346E-05  1.21914719E-04 -7.85936171E-04
 -1.15009358E-03 -6.54028857E-04  2.16586972E-04  3.50384130E-05 -5.77125834E-04
  2.06431151E-04 -8.23579388E-05  4.11030184E-07  4.63579284E-06 -5.20590410E-05
 -1.35234121E-05  4.50258663E-06  4.10592030E-08 -2.11829669E-05  5.36917726E-06
  1.54743543E-05  5.51854250E-05 -6.15289055E-04 -6.99013381E-04 -8.19134067E-04
  5.60075427E-04  2.68174990E-04 -9.99790070E-04  7.90324353E-04  2.62701124E-04
 -1.11922415E-06  1.81042819E-06  1.90259822E-05  8.70905428E-06  1.95657552E-06
  4.33260337E-06 -3.94131234E-05  2.74907408E-05  1.05360338E-05 -2.06459020E-05
  5.94363312E-05  3.84378429E-04  1.89429293E-04 -9.13413994E-05  1.81100041E-04
 -6.87452702E-05 -8.13792713E-05  6.42956908E-04  2.09542665E-05 -2.81631112E-05
 -4.28594803E-04  1.50246418E-05 -1.11715436E-06 -2.71800754E-05  3.00259182E-04
 -1.56711070E-05 -5.65375067E-04  5.45790854E-05 -6.13348567E-04 -6.98053395E-04
 -1.01367311E-03 -1.11443316E-05  1.83821227E-04 -1.29806955E-03 -7.13782042E-05
  1.34151239E-04 -1.18391392E-06  1.13060444E-06  2.37795434E-05  4.97488949E-06
 -7.64939042E-06  2.68849125E-06 -4.73507632E-05  3.13879149E-07  7.09218845E-06
 -3.18058475E-05  1.48462020E-04  2.95995334E-04 -2.17359296E-06  3.28088962E-05
  2.88677796E-05 -5.05351216E-05  1.56209129E-05  8.59202340E-05 -5.55695629E-07
  3.70997538E-06  1.24919914E-05  1.27155754E-05 -8.71097904E-06 -1.40376911E-05
  5.47479496E-06 -2.90688998E-06 -4.75281756E-06 -2.21960804E-05  1.13384893E-04
  1.93859229E-04 -8.42622767E-06 -7.68522944E-05  8.11889029E-05 -7.57034892E-05
 -2.80405996E-05  2.02596334E-04 -7.45047527E-07  1.06203270E-05 -4.79070500E-05
 -2.26259401E-05 -3.68228637E-06  5.72376720E-06  1.68866229E-05 -3.21140895E-05
  1.45450807E-05 -2.49010029E-05  1.16169095E-04  2.19751570E-04 -7.83400646E-05
  4.56689852E-05  7.04577039E-05 -1.56765041E-04  1.92297405E-04  3.12582370E-05
 -2.48295039E-05  1.17956982E-04  2.12226588E-04 -9.55403340E-05 -5.78747792E-06
  6.27771391E-05 -2.44362136E-04 -6.11527445E-05 -1.25572779E-05 -4.04679517E-05
 -2.58020491E-04  4.50736124E-04 -4.22984979E-04 -1.78803655E-05  1.05243036E-03
 -6.58996228E-04 -4.55690326E-05  1.75842282E-03  3.82720953E-07  2.17860488E-05
 -7.69005814E-05 -2.31485025E-06 -1.49906781E-06  1.30306621E-05  9.21839227E-07
 -6.04568501E-06  5.14238520E-05  1.71196284E-05 -4.88787804E-05 -2.99010128E-04
  2.65986054E-06  3.21330751E-06 -2.71818277E-05  1.45052142E-04 -3.61067311E-05
 -7.81904229E-05  2.55206155E-06 -2.07738475E-05 -4.06540249E-05 -2.24203413E-05
  5.16668810E-06  2.51982261E-05 -1.79027478E-05 -2.51409551E-06  1.22111738E-05
 -2.23473428E-05  1.12313410E-04  1.98707364E-04  3.01832522E-05  4.13791605E-05
  9.96357429E-05 -5.85599657E-05  1.28025806E-05  2.19203956E-04 -8.23472795E-07
  8.17961770E-06 -3.72162241E-05 -1.66729410E-05  1.53566425E-05  8.07060356E-06
  3.18845472E-05  1.29411057E-05  2.53448132E-05 -3.16038727E-05  1.47780706E-04
  2.87676682E-04 -2.53223049E-05 -2.83479628E-05  2.38193131E-05 -6.17924670E-05
  2.86878082E-06  8.61200968E-05 -4.51482637E-07  3.30376818E-06  1.08944253E-05
  1.62767319E-05  3.32422858E-06 -1.30029717E-05  7.18573493E-06 -1.38934848E-07
 -2.90886635E-06  1.14316312E-03  1.91450441E-03  5.41223992E-04  2.71643711E-03
 -1.46788940E-03  3.59793209E-03 -5.04321076E-03  2.72548177E-03 -6.73686577E-03
  7.44821147E-04 -3.98187992E-04  9.45285443E-04 -5.03007425E-04 -2.10516834E-03
  1.00948110E-03 -6.15221040E-04  8.89492807E-04  2.45530806E-05 -5.37038350E-03
  2.21932225E-03 -1.56575047E-03  2.25213307E-03  1.68928652E-05  1.02428080E-06
  1.23814944E-04 -2.79151783E-06  1.31166963E-06 -1.58993304E-06  1.70969061E-05
 -2.18673559E-05  1.03155176E-04  2.89101954E-05 -8.47156199E-06  7.69236310E-06
 -9.64436362E-06  3.87413496E-06  9.93280128E-07 -1.68994886E-08 -7.11139041E-07
  7.78687659E-05 -2.77986518E-05 -9.68603395E-07 -4.54562903E-05  4.04306163E-05
  1.07395194E-03  1.72022303E-03  1.31999073E-04 -4.42131687E-03  1.38678016E-03
  7.34731287E-04  5.35589499E-03 -1.83817337E-03  1.28000846E-04 -1.21356529E-03
  4.10274652E-04  7.22960218E-05  1.09332117E-03  3.59629575E-04 -1.10644605E-04
 -1.59041332E-03  1.15088713E-03  2.68204525E-03  6.99255140E-04 -2.46342303E-04
 -3.68548846E-03  2.70195284E-03 -1.15317983E-04 -5.04289061E-05  5.28975684E-05
  5.38921339E-05 -1.56871769E-05 -1.56288731E-05  6.66168820E-04 -2.17633264E-04
 -9.09941239E-06 -1.36864248E-04  5.40146183E-05 -2.62437796E-05  3.53362820E-05
  1.20377540E-05 -4.05133009E-06 -4.88217480E-05  3.46584557E-05  1.54497920E-04
  3.38540239E-04 -1.27067887E-04 -1.68055172E-04  6.32780969E-05 -2.81867704E-04
 -3.38311782E-04 -8.01746801E-05  6.31354545E-05 -2.63536765E-04 -4.07670051E-04
 -8.74290237E-04  6.72410975E-04  2.13882826E-03  1.43982512E-04 -1.04792956E-04
 -3.31761118E-04  3.46616164E-04 -7.67318257E-05  5.45125708E-04 -2.01448717E-04
 -9.18299521E-05  8.32199530E-04 -4.91500878E-06  1.27902450E-03 -2.43889118E-04
 -6.58899600E-04  9.95293063E-05  2.73820467E-05  9.12171000E-05 -2.32286945E-05
  3.55143590E-06  1.39353287E-05 -1.94032127E-04  1.15584913E-04  3.00979684E-04
  8.17073086E-05 -1.46883739E-05 -3.86364337E-05 -5.75975316E-06 -4.19767444E-05
  2.42378238E-05  4.69834528E-05 -2.95061678E-05  3.56292196E-05 -1.04085250E-04
 -3.03934679E-05  8.66630762E-05 -5.92727086E-05  6.48980901E-06  8.02325165E-05
 -1.74292989E-04  3.90182338E-05 -1.61974255E-05  2.79428173E-05  2.73852150E-03
 -5.93579779E-04 -2.06462829E-03 -4.35698157E-04  8.90633170E-05  3.21626280E-04
 -2.61449576E-04  2.60564133E-04 -2.95521550E-05  3.78909815E-05 -7.44090035E-05
 -1.28854144E-03  1.54964723E-03 -2.41700511E-04  2.25894347E-04 -4.47230107E-04
 -3.17767557E-05  5.20189532E-05  4.03469522E-04 -1.11210400E-04  3.41548342E-05
  2.94157863E-05  9.61946749E-05 -1.58768691E-05  1.61337313E-05 -1.68488752E-04
 -2.03620122E-05  2.52975167E-04  3.09343583E-05  7.48684677E-05 -2.42347731E-05
 -6.06110517E-05  3.20723001E-05  6.51886632E-05  6.95463132E-05 -2.67756714E-05
 -2.14221361E-05  1.15870478E-06 -2.70207077E-04 -3.39340291E-04 -8.20922746E-05
  2.47568163E-04  2.72593227E-04 -3.25894428E-04 -1.26991823E-03 -5.58199562E-04
  1.98270551E-03  1.66585466E-04  8.90515616E-05 -3.11804510E-04  8.15258228E-05
 -3.51829873E-04 -4.59722748E-04 -4.94214901E-05  3.61994427E-04  1.44082423E-04
 -6.85984579E-04 -1.32973152E-03  3.07086240E-04  7.22040910E-04  1.02122763E-04
  2.95542681E-05  5.83829074E-05 -2.14124725E-05  7.31884688E-06  1.45583583E-05
 -2.42902870E-04 -5.22050283E-05  2.66445122E-04  5.94562753E-05 -9.37727197E-06
 -6.02901204E-05 -1.24024496E-05 -5.11570571E-05 -4.37868919E-06  4.61129041E-05
 -2.35990090E-05  4.78614348E-05 -8.30070073E-05  3.54993598E-05  9.74205392E-05
 -5.40991951E-05  1.53200547E-07 -7.18961703E-06  2.18828798E-05 -1.56279766E-06
  3.82388819E-06  3.60902084E-07 -2.40042937E-06 -1.76524501E-05 -1.07591572E-05
 -1.03036298E-07  4.12897234E-07  4.97376426E-06  1.58394771E-06  3.54865803E-06
  3.84141509E-06 -6.12037106E-06 -1.20609998E-05 -2.05237114E-05 -7.86329520E-08
 -4.76435628E-06  1.53567372E-05 -1.71885195E-07 -1.38713739E-06  2.03118221E-09
 -7.88133997E-06 -7.21855878E-07  9.09177433E-06 -9.77538443E-07  4.80047252E-06
 -4.34798353E-07  2.68995341E-06 -3.79852705E-06  1.49379684E-06  1.14892410E-06
 -3.38725474E-06 -3.26981055E-05  1.02214421E-05  1.34844710E-05 -4.73319950E-07
 -3.15173980E-05 -3.40181569E-05  2.74392058E-06  1.50838217E-05  2.70318326E-05
  8.19912246E-06  1.80641076E-05  5.57832293E-06 -1.07883694E-06  4.62325920E-07
 -1.47926613E-06 -1.07498341E-05  1.01282112E-07 -1.53401165E-06  1.83733368E-06
 -1.50737586E-05 -1.15688286E-05  6.41623455E-06 -2.73854518E-08  1.81181634E-05
 -4.56301859E-06  7.89985825E-06 -1.40189208E-06 -1.31278888E-06 -1.96834776E-07
 -4.33267848E-06  3.38505241E-06 -5.72553200E-07  4.89703010E-07  8.96131961E-07
  5.54166597E-06  8.00512196E-06  4.51299447E-06 -7.62466146E-07  6.38436077E-06
 -7.46606559E-07  1.12150400E-06 -1.08806137E-06  6.61344798E-06  8.32640707E-07
 -6.34636421E-06 -2.44180915E-05 -9.53640842E-06  3.25427793E-06 -1.12849354E-06
  1.89153949E-06  1.34581240E-05 -2.18604126E-06  5.23098269E-07  1.58368670E-05
  1.86919864E-05  4.78404862E-05  2.22853284E-06  4.54283121E-06  5.55603930E-07
 -6.28903140E-06 -1.59317789E-05 -2.72514501E-07  2.76931849E-06  3.67335613E-06
  1.94202543E-05  2.57680524E-05  8.97676321E-06  1.80405156E-06  2.33055139E-05
  2.34506880E-05 -1.89830956E-06  3.08501896E-06  8.76703302E-06 -2.64553414E-07
 -1.32177134E-06 -8.32347916E-06  2.51980158E-06  7.96849071E-07  2.10289045E-07
 -9.59792798E-06  8.47595106E-06 -8.00623917E-06  1.10600233E-06 -5.64732591E-08
 -2.66624213E-07  1.35362054E-05  4.35262310E-07 -1.13494858E-07 -5.37830446E-07
  9.92499713E-06 -2.37400112E-05  4.73450247E-06 -7.12724152E-06 -1.85387641E-06
 -1.97788797E-05  4.09487502E-05  1.93125547E-06  1.47184816E-06  1.17853041E-05
  8.02155599E-06 -1.02008549E-05 -1.63372482E-06  2.21834283E-05 -1.24650331E-06
  5.45619043E-07  2.11493862E-05  5.40311951E-07  8.90681132E-06 -1.18991604E-06
 -2.50749652E-05 -3.36638970E-06 -9.42726824E-06  6.70348834E-07  1.52030967E-05
  5.37234568E-06 -1.40353141E-05  3.74760926E-06  8.55767492E-06  1.73800206E-06
 -1.27397301E-06 -3.16794574E-05 -5.89920664E-06  1.06431659E-05  1.62874011E-06
  3.62325407E-05 -2.51674413E-06 -1.90490863E-05  4.79053881E-06  2.45910410E-05
  4.12735266E-06  6.83656830E-06 -1.21295752E-06 -2.71690693E-05  3.62226163E-07
 -1.34135035E-05  1.87300085E-06 -2.03798861E-06 -2.84725425E-06 -1.08674109E-06
 -2.29108964E-06 -3.05037241E-06  7.48068876E-06  1.44995592E-06  3.35750976E-06
  1.35199640E-05  2.43077363E-05  1.60873065E-06 -1.27470704E-06  4.75073735E-08
 -1.35073401E-06  1.14390726E-07 -1.48833967E-07  2.38778001E-06 -2.11144641E-07
 -2.14404732E-06  5.74340809E-07  8.54530890E-06 -7.57190700E-07  5.59911963E-06
 -1.27516379E-06 -5.13896655E-07 -9.07531041E-07  2.01878937E-06  2.50661041E-07
 -3.30745983E-07 -4.13771386E-06 -1.14435046E-06 -6.47850794E-07  1.63249654E-07
  1.10833676E-06  6.64553884E-06  1.03659959E-06 -7.62667085E-07  2.29540168E-06
 -7.32634652E-06 -3.89087929E-06 -1.08782096E-06  6.84691101E-06 -1.06011463E-07
 -5.20350395E-06  5.85765137E-06  1.67259546E-06  7.85626633E-07  1.03773811E-06
 -1.39953918E-05 -9.19166713E-06  2.10739779E-06 -1.02493744E-06  1.80227755E-06
 -1.85103982E-06  1.33177591E-05 -1.28707539E-06 -2.31794116E-06  1.86749985E-06
 -1.19955108E-05  7.70924628E-07 -7.52279707E-06  3.78014094E-06 -7.70725544E-06
  2.87804342E-07  7.67027733E-06  5.26185357E-06 -8.04523862E-07 -8.17768555E-06
  2.00094760E-05  1.70585107E-05 -3.53016055E-06 -7.92767039E-06 -2.68624959E-07
 -2.29580687E-06  6.79191750E-06  1.94055876E-07  2.43461310E-06  1.28380066E-06
 -1.30537080E-05  2.92809667E-06 -8.08664812E-06 -5.02779628E-07  1.13632998E-05
  2.14941131E-08  4.63704389E-07  3.08066801E-07 -5.16209355E-06  4.94545330E-08
  8.27843398E-07 -5.49906122E-06 -8.71321799E-07  6.37005032E-07  1.06327318E-06
  3.50837981E-06 -3.68164797E-06 -7.31537300E-06  4.64214233E-07  4.07983397E-06
 -5.51899531E-05 -4.54972142E-06 -4.37529650E-06 -6.12734462E-06 -1.15354070E-04
 -7.14322579E-05  4.50463563E-05 -6.39177381E-07  2.09152749E-06  1.50612370E-05
 -7.57389318E-07 -2.38806089E-06  9.75719820E-09  4.03289783E-06  2.12144622E-05
  3.21267741E-06  1.68285078E-04 -8.87136208E-04 -1.28768098E-03  1.72186777E-05
  1.69549974E-04  4.07848661E-05 -1.66493869E-04 -2.15103564E-05  6.06408055E-05
 -5.33700380E-07  1.29559231E-05 -4.58798974E-06  2.67599743E-06 -2.50149795E-06
  4.40955765E-06 -1.58834107E-05 -1.43478988E-05  1.96718087E-06  4.43962778E-05
 -6.00064045E-04 -6.67027711E-04  3.38877981E-04  9.92078953E-04  5.74697842E-04
  4.69008413E-04  1.39091641E-03  7.79073713E-04  4.08497639E-07 -1.04981720E-05
  1.35579323E-05 -1.34885511E-06  7.21260230E-06  2.47078813E-06 -8.22283357E-06
 -5.58076140E-05 -1.15626632E-05  1.02067290E+00 -5.20255001E-02 -6.51425686E-02
 -1.63489736E-04 -1.38967576E-04  2.39085313E-05 -7.92774452E-04 -4.72091933E-04
  1.74607404E-04 -4.86156214E-07  1.24256964E-05 -4.77943894E-06 -6.45972963E-07
 -2.68636001E-07 -5.55233013E-06 -1.63728444E-05 -1.05149023E-05  2.47924105E-06
  4.59063494E-05 -6.05034540E-04 -6.74891653E-04  7.28707181E-05  1.17907407E-03
 -1.07707886E-04  1.09458325E-04  1.64350031E-03 -1.21222197E-04  4.14252215E-07
  8.13611654E-06 -5.74132706E-05  8.06219449E-06  7.04950387E-06 -1.74975196E-07
  1.70269255E-05  8.99185127E-06 -7.99777823E-06  1.40904436E-05 -5.27326906E-05
 -5.33164837E-05  6.33936330E-05 -3.15375915E-04 -1.14183097E-04  4.96672590E-05
 -5.42077122E-04 -1.84074607E-04 -5.73756700E-07  3.55507246E-06  1.43210935E-05
 -2.06478985E-05  2.24512145E-08  1.26994100E-06 -6.96407405E-06  1.92437467E-06
  1.36788998E-06 -3.16896712E-05  1.46457359E-04  2.95616851E-04  3.61618506E-05
  3.09342091E-06  2.21654029E-05  9.44142404E-05  2.21526345E-05 -2.31135691E-05
 -9.62272548E-07  1.68840937E-06  1.60074583E-05 -1.65251952E-07  5.47605374E-06
  7.27119872E-06  4.00346214E-05 -2.69243458E-05 -7.09601151E-06  5.61941680E-05
 -6.15683072E-04 -7.23024121E-04  8.95358601E-04 -4.82330404E-04 -1.53132865E-04
  1.08771331E-03 -6.97149260E-04 -1.29693105E-04 -2.45687227E-05  1.18542285E-04
  2.04431576E-04  9.34441428E-05  5.54201632E-06 -6.50310344E-05  9.22541374E-05
 -9.07748073E-05 -2.09142686E-04 -2.48248905E-05  1.17028806E-04  2.14891219E-04
  1.12806328E-04 -1.13035762E-05 -1.79195443E-05  1.89477708E-04 -1.50692152E-04
  3.31159790E-05 -7.60228682E-07  1.06308201E-05 -4.72767417E-05  1.45870181E-05
 -4.99480481E-06 -1.78287213E-05 -1.26244603E-05  4.51573967E-05 -1.18685356E-05
 -2.20198532E-05  1.11792783E-04  1.91347392E-04  2.61738889E-05  9.53271978E-05
 -5.18819609E-05  1.68652008E-04  1.23817118E-04 -5.49086729E-05  3.85862525E-07
  4.31046946E-06 -4.98935109E-05  1.07687112E-05 -8.69696804E-06 -6.09274763E-06
  2.35258607E-05  8.46069995E-07 -1.03212635E-05  1.24035910E-04 -7.91129503E-04
 -1.20917597E-03  4.88127603E-04 -3.78405801E-04 -2.98411852E-04  3.78395964E-04
 -4.03454001E-04 -2.33712958E-04 -1.19278504E-06  7.56567258E-07  2.42798541E-05
 -4.07166163E-06  8.36764676E-06 -2.35167949E-06  3.24915758E-05 -1.91135558E-05
 -3.06430056E-05  5.53366630E-05 -6.18192151E-04 -6.97183008E-04  6.84586175E-04
 -3.28170900E-04 -7.00634507E-04  7.70790174E-04 -4.74673933E-04 -9.48055226E-04
  2.09267296E-05 -2.86130296E-05 -4.27146182E-04 -2.84288942E-05 -1.09334434E-05
  8.24429046E-06 -5.64376101E-04 -2.52692640E-04  1.44924861E-04 -2.25956740E-05
  6.33840733E-05  4.20248270E-04 -1.58790127E-05  2.63875723E-04  7.76340207E-05
  4.94470419E-04  4.57273729E-04 -4.74388942E-05  3.34215204E-07  2.12565828E-05
 -7.36337162E-05  1.04381783E-05  8.80723133E-06 -1.88789576E-06  2.92568234E-05
  4.83871496E-05  1.43661804E-06 -3.97724652E-05 -2.58693773E-04  4.39526180E-04
  9.65913452E-04  5.60851664E-04 -2.18793784E-04  1.57192101E-03  9.49908413E-04
 -3.46226164E-04 -5.15322079E-07  2.85797781E-06  1.29337166E-05 -1.60127551E-05
 -3.47421521E-06  1.22747012E-05 -6.90601667E-06  1.90172333E-06  5.50152772E-06
 -3.16368046E-05  1.46000734E-04  2.94845772E-04  1.67963981E-05  2.05100080E-05
 -3.56583990E-05  9.31709165E-05  3.53633512E-05 -3.62112455E-05 -7.36240472E-07
  8.55050928E-06 -3.91093784E-05  2.25688322E-05 -1.01282835E-05 -8.12079963E-07
 -3.93756232E-06  2.43855253E-05  3.63051934E-05 -2.18313359E-05  1.09523732E-04
[truncated: 32,422,172 more chars]
