# Supplementary material for: Morphology Effects on Free Energies of Proton-Coupled Electron Transfer in Polyoxotungstates
Source: Inorg Chem. 2025 Oct 23;64(49):23834–45. doi: 10.1021/acs.inorgchem.5c02910 (PMC12709570; doi:10.1021/acs.inorgchem.5c02910)
Supplement: Supplementary file 2 [file ic5c02910_si_002.zip › W10O32_Me4N_1H_Ob3_Sp2.xyz]

111
W10O32_Me4N_1H_Ob3_Sp2.xyz
 N  -1.925844  -6.317481  -2.663347
 N   1.171594   6.765365   2.469513
 O  -5.197321  -1.160603   2.959226
 O   5.122355   0.971805  -3.057827
 O  -2.422323  -0.511440   3.600208
 O   2.328015   0.321700  -3.552380
 O  -2.875792  -2.561664   1.954494
 O   2.808143   2.387759  -1.978892
 O  -4.192922  -1.023750   0.220743
 O   4.152253   0.842461  -0.312593
 O  -3.689201   1.036454   1.834455
 O   3.628333  -1.231637  -1.857772
 O   0.016703   0.071826   4.607422
 O  -0.148067  -0.276896  -4.659625
 O  -0.314463  -1.990728   2.623476
 O   0.283903   1.791177  -2.635565
 O   1.171561   0.248397   2.061048
 O  -1.149072  -0.414756  -2.074651
 O  -1.139843   1.663111   2.503414
 O   1.101901  -1.822969  -2.514965
 O  -0.974175  -4.453005   1.194099
 O   0.895115   4.250359  -1.197863
 O  -2.119334  -2.453462  -0.610397
 O   2.095053   2.309631   0.599477
 O   0.481062  -2.343582   0.077733
 O  -0.537044   2.157213  -0.072172
 O  -1.689299  -0.428521   1.123878
 O   1.652962   0.254367  -0.982640
 O  -3.809639  -1.028789  -2.555876
 O   3.850621   0.860818   2.447179
 O  -2.920166   1.101540  -0.729749
 O   2.913890  -1.305885   0.724484
 O  -2.766743   3.509878   0.929834
 O   2.693540  -3.679969  -0.935615
 W  -3.743249  -0.862930   2.039304
 W   3.643001   0.665745  -2.177831
 W  -0.436866  -0.086295   2.930081
 W   0.479482  -0.080598  -3.048844
 W  -1.118178  -2.726277   1.034478
 W   1.074068   2.525077  -1.029537
 W  -2.772783  -0.750271  -1.191867
 W   2.809630   0.586455   1.078388
 W  -2.159227   1.879180   0.882843
 W   2.108761  -2.041378  -0.876368
 N  -4.399017   4.525106  -3.058756
 N   5.552744  -2.885200   3.815418
 C   2.067620   6.534103   1.262543
 H   2.300681   7.501749   0.811792
 H   2.984748   6.044536   1.598680
 H   1.541832   5.898006   0.546286
 C   0.828690   5.429987   3.110287
 H   0.300336   4.816703   2.378148
 H   1.756033   4.939242   3.414473
 H   0.193805   5.612459   3.980503
 C  -0.108116   7.456216   2.026722
 H   0.150461   8.413694   1.568784
 H  -0.616918   6.816455   1.302192
 H  -0.742128   7.614406   2.902106
 C  -2.328990  -7.406968  -3.643566
 H  -1.676518  -8.270610  -3.495845
 H  -3.368693  -7.682457  -3.452783
 H  -2.220832  -7.021831  -4.659988
 C  -2.073280  -6.836142  -1.241296
 H  -1.438829  -7.717781  -1.123727
 H  -1.764376  -6.053100  -0.544981
 H  -3.120412  -7.100048  -1.075030
 C  -2.821461  -5.103461  -2.855811
 H  -3.857488  -5.404543  -2.682662
 H  -2.527269  -4.330226  -2.141880
 H  -2.699950  -4.740798  -3.879343
 C   6.667174  -2.483406   2.863202
 H   6.280828  -1.734347   2.168841
 H   7.492801  -2.068564   3.446027
 H   6.997539  -3.369499   2.316346
 C   4.392042  -3.463572   3.020054
 H   3.600636  -3.748514   3.717542
 H   4.027136  -2.706266   2.321823
 H   4.748493  -4.341415   2.475490
 C   5.082296  -1.661588   4.586412
 H   5.925089  -1.266835   5.159010
 H   4.722331  -0.912589   3.877100
 H   4.276780  -1.963165   5.260477
 C  -3.660081   3.254594  -3.449450
 H  -3.495410   2.651385  -2.553570
 H  -4.271456   2.706108  -4.170201
 H  -2.704041   3.531445  -3.900271
 C  -5.732172   4.159622  -2.425848
 H  -6.321997   3.596411  -3.152564
 H  -5.543776   3.550416  -1.539122
 H  -6.252097   5.079545  -2.148811
 C  -4.641072   5.372713  -4.296803
 H  -5.238978   4.795632  -5.005877
 H  -5.175359   6.278977  -4.002832
 H  -3.675988   5.629967  -4.739082
 C  -0.479039  -5.923212  -2.913037
 H  -0.387751  -5.560761  -3.939519
 H  -0.204751  -5.135298  -2.209238
 H   0.154080  -6.800901  -2.763674
 C   1.897577   7.638911   3.480025
 H   2.808784   7.124656   3.794045
 H   2.145581   8.591155   3.005787
 H   1.241355   7.802415   4.337711
 C  -3.564977   5.313573  -2.061667
 H  -4.107911   6.224640  -1.798604
 H  -3.401278   4.700474  -1.172518
 H  -2.609768   5.565076  -2.528911
 C   6.072526  -3.930649   4.788505
 H   6.907894  -3.503981   5.348228
 H   5.265099  -4.209004   5.469354
 H   6.404585  -4.802911   4.220818
 H  -2.654953  -0.530104   4.549362
