# Supplementary material for: Morphology Effects on Free Energies of Proton-Coupled Electron Transfer in Polyoxotungstates
Source: Inorg Chem. 2025 Oct 23;64(49):23834–45. doi: 10.1021/acs.inorgchem.5c02910 (PMC12709570; doi:10.1021/acs.inorgchem.5c02910)
Supplement: Supplementary file 2 [file ic5c02910_si_002.zip › W10O32_Me4N_2H_Ob1_Sp3.xyz]

112
W10O32_Me4N_2H_Ob1_Sp3.xyz
 N  -7.574769  -3.476951  -1.186681
 N   5.841128   4.594102   2.986295
 O  -5.172868   1.627029   2.465016
 O   5.223713  -1.762402  -2.677064
 O  -2.591192   0.444110   3.203112
 O   2.644829  -0.576114  -3.414913
 O  -3.905166  -0.673256   1.205356
 O   3.956748   0.539525  -1.416635
 O  -3.861483   1.560322  -0.150661
 O   3.910856  -1.694462  -0.062440
 O  -2.565697   2.725650   1.848352
 O   2.616283  -2.860155  -2.059973
 O  -0.478881  -0.810262   4.423804
 O   0.529195   0.671051  -4.635675
 O  -1.699586  -1.864065   2.037371
 O   1.751211   1.729804  -2.250727
 O   0.819349  -0.770397   1.997793
 O  -0.767310   0.636195  -2.209569
 O  -0.152084   1.627814   2.783402
 O   0.211620  -1.762686  -2.995929
 O  -3.452591  -3.210039   0.059782
 O   3.501071   3.076257  -0.268761
 O  -2.937471  -0.645313  -1.272927
 O   2.988862   0.511033   1.061793
 O   0.951192   2.095942   0.284727
 O  -1.554574   0.559088   0.838405
 O   1.605440  -0.692309  -1.051066
 O  -3.236789   1.777648  -2.882592
 O   3.286752  -1.920782   2.666222
 O  -1.544319   2.735656  -0.722462
 O   1.593869  -2.870646   0.508120
 O  -0.315554   4.273295   1.442554
 O   0.361891  -4.405151  -1.665563
 W  -3.649266   1.172543   1.733584
 W   3.699976  -1.306693  -1.947261
 W  -0.861922  -0.351205   2.786112
 W   0.912132   0.216188  -2.996956
 W  -2.547617  -1.740100   0.268583
 W   2.599464   1.604434  -0.481220
 W  -2.433596   1.205413  -1.450901
 W   2.483089  -1.340349   1.236778
 W  -0.727890   2.629788   1.033415
 W   0.777597  -2.766900  -1.247010
 N  -1.637991   6.869181  -1.856118
 N   2.784369  -6.415745   2.530166
 C   6.185229   4.277710   1.538320
 H   6.585744   5.180870   1.071566
 H   6.935349   3.483259   1.525171
 H   5.279347   3.951788   1.021238
 C   5.284137   3.349137   3.657964
 H   4.383626   3.037630   3.124348
 H   6.039445   2.560949   3.616041
 H   5.044547   3.588962   4.696451
 C   4.799402   5.700674   3.029693
 H   5.211819   6.588806   2.545818
 H   3.906499   5.361667   2.499718
 H   4.560476   5.915660   4.073706
 C  -9.063507  -3.736059  -1.020609
 H  -9.219453  -4.809553  -0.891320
 H  -9.415935  -3.194277  -0.139903
 H  -9.582744  -3.383160  -1.914519
 C  -6.831831  -3.965931   0.047365
 H  -7.012938  -5.037693   0.159274
 H  -5.764401  -3.770409  -0.080966
 H  -7.212415  -3.426758   0.918274
 C  -7.337940  -1.985483  -1.363448
 H  -7.702081  -1.465565  -0.474477
 H  -6.266953  -1.813514  -1.488828
 H  -7.881592  -1.648123  -2.248954
 C   3.641220  -6.524532   1.279038
 H   3.747747  -5.530384   0.840225
 H   4.620110  -6.921035   1.558302
 H   3.147737  -7.197378   0.573950
 C   1.406782  -5.892582   2.154207
 H   0.810631  -5.796197   3.064919
 H   1.519141  -4.920285   1.667638
 H   0.938665  -6.606122   1.471828
 C   3.440242  -5.456943   3.511361
 H   4.439018  -5.830784   3.748878
 H   3.503248  -4.468304   3.051484
 H   2.829485  -5.411281   4.416185
 C  -1.425675   5.585410  -2.643722
 H  -1.465554   4.736553  -1.956403
 H  -2.217117   5.504379  -3.393109
 H  -0.449045   5.634188  -3.131349
 C  -2.989955   6.816833  -1.163760
 H  -3.767445   6.704762  -1.923001
 H  -3.002068   5.963397  -0.482507
 H  -3.136081   7.745776  -0.607810
 C  -1.599032   8.058140  -2.801803
 H  -2.394199   7.943752  -3.541931
 H  -1.750955   8.971867  -2.222705
 H  -0.624520   8.080463  -3.294773
 C  -7.064282  -4.220281  -2.410638
 H  -7.601920  -3.858033  -3.289898
 H  -5.994376  -4.027142  -2.515938
 H  -7.244000  -5.288613  -2.270747
 C   7.093555   5.048092   3.718479
 H   7.829950   4.241945   3.683997
 H   7.485421   5.939082   3.222581
 H   6.831249   5.276035   4.754207
 C  -0.539568   7.013822  -0.815075
 H  -0.706603   7.939374  -0.258675
 H  -0.573640   6.154975  -0.140694
 H   0.423630   7.052330  -1.329521
 C   2.650079  -7.786323   3.172650
 H   3.644704  -8.143045   3.449828
 H   2.019833  -7.696045   4.060245
 H   2.191775  -8.467323   2.451905
 O  -0.899213  -2.232698  -0.498190
 H   0.720967   1.818946   3.186466
 H  -0.636875  -1.978760  -3.436595
