# Supplementary material for: Morphology Effects on Free Energies of Proton-Coupled Electron Transfer in Polyoxotungstates
Source: Inorg Chem. 2025 Oct 23;64(49):23834–45. doi: 10.1021/acs.inorgchem.5c02910 (PMC12709570; doi:10.1021/acs.inorgchem.5c02910)
Supplement: Supplementary file 2 [file ic5c02910_si_002.zip › W10O32_Me4N_2H_Ob3_Sp1.xyz]

112
W10O32_Me4N_2H_Ob3_Sp1.xyz
 N  -1.734507  -6.429561  -2.478020
 N   1.143852   6.776353   2.374241
 O  -5.138609  -1.250122   3.004202
 O   5.142963   1.108258  -3.068655
 O  -2.391079  -0.504448   3.627990
 O   2.395513   0.363261  -3.692465
 O  -2.779990  -2.585739   2.000706
 O   2.784462   2.444723  -2.065070
 O  -4.180954  -1.140704   0.248496
 O   4.185907   0.997693  -0.312981
 O  -3.701725   0.961205   1.819480
 O   3.706727  -1.102973  -1.884921
 O   0.031868   0.171782   4.622204
 O  -0.026704  -0.312743  -4.685733
 O  -0.226658  -1.923292   2.642302
 O   0.231354   1.782660  -2.705423
 O   1.198166   0.347928   2.082783
 O  -1.193999  -0.489769  -2.146862
 O  -1.164171   1.683142   2.462375
 O   1.167308  -1.824819  -2.526718
 O  -0.803223  -4.416167   1.244568
 O   0.804473   4.275712  -1.305330
 O  -2.046033  -2.496486  -0.578877
 O   2.051855   2.350545   0.512474
 O   0.574843  -2.280667   0.078804
 O  -0.569060   2.136290  -0.142176
 O  -1.652116  -0.439546   1.132138
 O   1.657032   0.297826  -1.197680
 O  -3.849883  -1.196218  -2.542737
 O   3.856295   1.045034   2.480360
 O  -2.947346   0.993166  -0.757624
 O   2.952343  -1.135141   0.692590
 O  -2.837227   3.438080   0.843161
 O   2.842023  -3.580383  -0.917283
 W  -3.701140  -0.924590   2.061854
 W   3.705345   0.783053  -2.126339
 W  -0.424310  -0.029724   2.948952
 W   0.428763  -0.110906  -3.012241
 W  -1.006454  -2.696105   1.056157
 W   1.012343   2.555684  -1.119424
 W  -2.805780  -0.858531  -1.196883
 W   2.810263   0.715418   1.132212
 W  -2.179045   1.824696   0.827396
 W   2.184782  -1.968483  -0.893320
 N  -5.049204   4.162143  -2.870715
 N   5.582679  -2.857978   3.722245
 C   2.037943   6.530632   1.168599
 H   2.286301   7.494187   0.717272
 H   2.946861   6.027498   1.507074
 H   1.503302   5.901861   0.452428
 C   0.783073   5.446524   3.016848
 H   0.248246   4.838514   2.284956
 H   1.703897   4.945011   3.323368
 H   0.149212   5.638626   3.885725
 C  -0.126270   7.483076   1.928931
 H   0.145522   8.436129   1.469417
 H  -0.642812   6.848730   1.205077
 H  -0.758779   7.651264   2.803496
 C  -2.149578  -7.532459  -3.437274
 H  -1.510844  -8.402627  -3.269359
 H  -3.194087  -7.788667  -3.245966
 H  -2.031432  -7.169242  -4.460673
 C  -1.895477  -6.915112  -1.045755
 H  -1.272418  -7.801776  -0.906267
 H  -1.580102  -6.120127  -0.365561
 H  -2.946478  -7.162911  -0.878880
 C  -2.611395  -5.206988  -2.700311
 H  -3.652837  -5.490977  -2.530089
 H  -2.313092  -4.424056  -1.998816
 H  -2.477230  -4.865910  -3.729783
 C   6.652750  -2.542384   2.689813
 H   6.283612  -1.751168   2.033835
 H   7.554678  -2.212050   3.210311
 H   6.859412  -3.446158   2.111958
 C   4.322566  -3.333199   3.015857
 H   3.558988  -3.542501   3.768905
 H   3.980070  -2.550400   2.334905
 H   4.559960  -4.242552   2.458296
 C   5.272314  -1.605800   4.527719
 H   6.185141  -1.280541   5.032599
 H   4.917134  -0.827531   3.848239
 H   4.500385  -1.846475   5.262600
 C  -4.151539   3.028888  -3.342737
 H  -3.791950   2.475994  -2.471557
 H  -4.733987   2.372276  -3.993650
 H  -3.311680   3.457383  -3.894868
 C  -6.220199   3.587102  -2.090127
 H  -6.779276   2.914046  -2.744316
 H  -5.831746   3.039711  -1.228799
 H  -6.858437   4.409578  -1.759191
 C  -5.571712   4.930592  -4.073309
 H  -6.140351   4.246007  -4.706701
 H  -6.214012   5.740294  -3.719405
 H  -4.721011   5.336892  -4.625081
 C  -0.280582  -6.063717  -2.728798
 H  -0.178354  -5.724462  -3.762179
 H   0.003335  -5.265672  -2.040369
 H   0.337652  -6.948099  -2.557760
 C   1.880110   7.642729   3.383419
 H   2.784084   7.117498   3.699943
 H   2.141203   8.590356   2.906914
 H   1.225314   7.817535   4.239985
 C  -4.253488   5.098828  -1.975059
 H  -4.909228   5.909998  -1.649518
 H  -3.887508   4.537355  -1.112134
 H  -3.414825   5.499691  -2.549566
 C   6.084467  -3.949133   4.654267
 H   6.983108  -3.590993   5.161690
 H   5.303037  -4.173808   5.383615
 H   6.313862  -4.837616   4.061592
 H  -2.624250  -0.517460   4.575717
 H   2.637149   0.340529  -4.637899
