# Supplementary material for: Morphology Effects on Free Energies of Proton-Coupled Electron Transfer in Polyoxotungstates
Source: Inorg Chem. 2025 Oct 23;64(49):23834–45. doi: 10.1021/acs.inorgchem.5c02910 (PMC12709570; doi:10.1021/acs.inorgchem.5c02910)
Supplement: Supplementary file 2 [file ic5c02910_si_002.zip › W10O32_Me4N_2H_Ob4_Sp3.xyz]

112
W10O32_Me4N_2H_Ob4_Sp3.xyz
 N  -7.304368  -3.602158  -1.905283
 N   6.029738   2.816631   3.370401
 O  -5.224431   1.629077   2.573538
 O   5.262125  -1.614179  -2.804110
 O  -2.717873   0.287625   3.247726
 O   2.754314  -0.272359  -3.473790
 O  -3.980518  -0.629199   1.174843
 O   4.017996   0.645745  -1.404779
 O  -3.988222   1.810585  -0.010908
 O   4.030156  -1.794119  -0.218205
 O  -2.535897   2.656452   2.073885
 O   2.573945  -2.640502  -2.301625
 O  -0.575677  -1.056617   4.417491
 O   0.616097   1.068284  -4.652504
 O  -1.639820  -1.818215   1.845109
 O   1.674019   1.831777  -2.074980
 O   0.925274  -0.599126   2.019874
 O  -0.890737   0.617112  -2.257065
 O  -0.318453   1.422993   2.825571
 O   0.357120  -1.406835  -3.051875
 O  -3.428009  -2.989482  -0.154429
 O   3.462586   3.005186  -0.074656
 O  -3.064675  -0.392254  -1.340303
 O   3.107871   0.413190   1.114136
 O   0.955317   1.960848   0.522656
 O  -1.738669   0.569219   0.755219
 O   1.781110  -0.555578  -0.973352
 O  -3.219441   2.314630  -2.718177
 O   3.249616  -2.296708   2.484600
 O  -1.451517   2.888246  -0.430411
 O   1.490306  -2.876824   0.200985
 O  -0.201418   4.161964   1.795114
 O   0.237596  -4.146567  -2.031367
 W  -3.742367   1.203193   1.753402
 W   3.780896  -1.188585  -1.982736
 W  -1.015158  -0.374521   2.879732
 W   1.050403   0.389502  -3.112623
 W  -2.562227  -1.501516   0.113456
 W   2.598979   1.516404  -0.345681
 W  -2.516195   1.521878  -1.348946
 W   2.550975  -1.501748   1.112135
 W  -0.701903   2.575133   1.279667
 W   0.738336  -2.564156  -1.508683
 N  -0.802846   7.024233  -1.497048
 N   1.652365  -6.413731   2.718072
 C   6.275146   3.436504   2.003449
 H   6.500057   4.497351   2.138216
 H   7.122337   2.927915   1.537149
 H   5.377192   3.313654   1.393175
 C   5.732030   1.333420   3.210519
 H   4.846747   1.212601   2.581618
 H   6.595108   0.853926   2.742425
 H   5.555897   0.906285   4.200907
 C   4.844503   3.502752   4.030058
 H   5.071020   4.565983   4.137698
 H   3.964604   3.366238   3.397753
 H   4.678617   3.050109   5.010336
 C  -8.757202  -4.043229  -1.971564
 H  -8.795890  -5.132082  -1.893489
 H  -9.300031  -3.586473  -1.141061
 H  -9.180270  -3.717234  -2.924367
 C  -6.695754  -4.052765  -0.585844
 H  -6.761790  -5.141974  -0.527882
 H  -5.651792  -3.732023  -0.548434
 H  -7.261185  -3.597190   0.230707
 C  -7.230516  -2.086845  -2.008321
 H  -7.777954  -1.652372  -1.168736
 H  -6.182420  -1.783285  -1.973195
 H  -7.682242  -1.779389  -2.954375
 C   2.801900  -6.747084   1.780968
 H   3.153450  -5.823922   1.315166
 H   3.604885  -7.206898   2.361598
 H   2.441435  -7.440796   1.017973
 C   0.521105  -5.779764   1.923000
 H  -0.291508  -5.532726   2.610381
 H   0.894169  -4.876487   1.434270
 H   0.177011  -6.499476   1.176282
 C   2.133136  -5.441472   3.783590
 H   2.939995  -5.914489   4.348388
 H   2.493853  -4.532582   3.296800
 H   1.295693  -5.208172   4.445630
 C  -0.638623   5.734980  -2.286798
 H  -0.885319   4.889798  -1.639716
 H  -1.314894   5.765439  -3.144656
 H   0.397450   5.664420  -2.626553
 C  -2.235885   7.131084  -1.001103
 H  -2.905978   7.132314  -1.863839
 H  -2.448892   6.273073  -0.359990
 H  -2.343945   8.060426  -0.437307
 C  -0.484957   8.211353  -2.391297
 H  -1.173148   8.204551  -3.239760
 H  -0.607788   9.129341  -1.811984
 H   0.545969   8.119643  -2.740541
 C  -6.533530  -4.226369  -3.057113
 H  -6.978773  -3.894155  -3.997618
 H  -5.491879  -3.903495  -2.997157
 H  -6.597402  -5.313502  -2.971955
 C   7.265455   2.995108   4.237510
 H   8.108473   2.499116   3.751178
 H   7.466807   4.063381   4.345608
 H   7.075644   2.545563   5.214920
 C   0.145625   7.015755  -0.308014
 H   0.015057   7.946855   0.248793
 H  -0.088850   6.157566   0.326245
 H   1.169918   6.940096  -0.680860
 C   1.155194  -7.687217   3.382593
 H   1.976957  -8.129947   3.949894
 H   0.328427  -7.434202   4.050209
 H   0.816147  -8.377978   2.607389
 O  -0.917585  -1.949393  -0.750302
 H   1.245350   0.330032   2.122677
 H  -1.215008  -0.310071  -2.365593
