# Supplementary material for: Morphology Effects on Free Energies of Proton-Coupled Electron Transfer in Polyoxotungstates
Source: Inorg Chem. 2025 Oct 23;64(49):23834–45. doi: 10.1021/acs.inorgchem.5c02910 (PMC12709570; doi:10.1021/acs.inorgchem.5c02910)
Supplement: Supplementary file 2 [file ic5c02910_si_002.zip › W10O32_Me4N_2H_OT1_Sp1.xyz]

112
W10O32_Me4N_2H_OT1_Sp1.xyz
 N   3.800797   6.858985  -1.659464
 N  -3.138639  -5.680005   2.735698
 O   5.333968   0.106399   2.857341
 O  -5.323891  -0.105510  -3.004239
 O   2.489585   0.031900   3.449781
 O  -2.479725  -0.033686  -3.596351
 O   3.305442   1.916206   1.768827
 O  -3.295716  -1.916798  -1.914597
 O   4.206202   0.098637   0.141459
 O  -4.196070  -0.099633  -0.287678
 O   3.393643  -1.783337   1.739909
 O  -3.384316   1.782755  -1.886507
 O   0.058024  -0.034940   4.565848
 O  -0.047806   0.035035  -4.711387
 O   0.726914   1.879851   2.458421
 O  -0.716663  -1.881709  -2.605404
 O  -1.189412  -0.045760   2.080469
 O   1.199866   0.044533  -2.228073
 O   0.817480  -1.882777   2.429775
 O  -0.807625   1.880697  -2.575206
 O   1.851922   4.172992   0.955914
 O  -1.841632  -4.170632  -1.092064
 O   2.506334   1.887892  -0.785719
 O  -2.499456  -1.890558   0.642727
 O  -0.053513   2.408211  -0.053722
 O   0.062426  -2.402215  -0.091283
 O   1.567864   0.028435   1.002424
 O  -1.558819  -0.032247  -1.147254
 O   3.969379   0.116992  -2.668298
 O  -3.958005  -0.105520   2.519951
 O   2.595923  -1.755071  -0.817422
 O  -2.586621   1.756344   0.670100
 O   2.052260  -4.091162   0.881864
 O  -2.038812   4.094297  -1.040055
 W   3.776847   0.075466   2.061253
 W  -3.766458  -0.074198  -2.208866
 W   0.544225  -0.009045   2.759395
 W  -0.533431   0.008247  -2.905723
 W   1.629201   2.450142   0.836848
 W  -1.620184  -2.446771  -0.983395
 W   2.910395   0.081292  -1.292925
 W  -2.898564  -0.078188   1.143158
 W   1.746612  -2.378689   0.798751
 W  -1.736025   2.383742  -0.946814
 N   4.492312  -5.303975  -2.493454
 N  -5.275004   4.102507   3.127056
 C  -3.244492  -6.287494   1.345360
 H  -2.743514  -7.258515   1.350761
 H  -4.302231  -6.410495   1.100075
 H  -2.765217  -5.617083   0.627733
 C  -3.832351  -4.326581   2.752379
 H  -3.340129  -3.665221   2.035221
 H  -4.880760  -4.470107   2.479550
 H  -3.758918  -3.912117   3.760909
 C  -1.673783  -5.503339   3.101440
 H  -1.190447  -6.483005   3.090033
 H  -1.206532  -4.842870   2.368378
 H  -1.613004  -5.062787   4.099236
 C   4.456731   8.140721  -2.146435
 H   3.742534   8.960713  -2.041704
 H   5.343864   8.332870  -1.538839
 H   4.736822   8.015506  -3.194870
 C   3.409707   7.011322  -0.196916
 H   2.720171   7.854732  -0.109285
 H   2.927608   6.089717   0.139286
 H   4.314136   7.203088   0.385708
 C   4.776937   5.702424  -1.805712
 H   5.668479   5.919692  -1.212970
 H   4.296660   4.791043  -1.443943
 H   5.040528   5.597352  -2.860631
 C  -6.144267   3.932847   1.891659
 H  -5.806237   3.050400   1.344458
 H  -7.182122   3.806858   2.208406
 H  -6.044615   4.824293   1.268200
 C  -3.826987   4.297685   2.704829
 H  -3.213858   4.402813   3.603212
 H  -3.505737   3.429367   2.124378
 H  -3.761827   5.203289   2.096880
 C  -5.386260   2.861816   3.998826
 H  -6.432762   2.728625   4.283109
 H  -5.034115   1.997033   3.431646
 H  -4.769121   3.005430   4.888980
 C   3.712467  -4.144710  -3.094582
 H   3.374721  -3.487454  -2.289821
 H   4.371986  -3.600590  -3.775272
 H   2.856599  -4.547743  -3.641369
 C   5.675031  -4.762681  -1.706777
 H   6.311147  -4.186687  -2.382746
 H   5.298779  -4.122940  -0.905663
 H   6.231985  -5.604045  -1.288198
 C   4.994789  -6.207472  -3.607036
 H   5.647076  -5.627008  -4.263364
 H   5.548641  -7.037471  -3.162652
 H   4.135033  -6.583360  -4.166377
 C   2.558101   6.580097  -2.489274
 H   2.851225   6.480541  -3.536824
 H   2.100623   5.653763  -2.135971
 H   1.862502   7.413719  -2.369272
 C  -3.802830  -6.602478   3.744069
 H  -4.854166  -6.720017   3.471883
 H  -3.296552  -7.570095   3.721040
 H  -3.717924  -6.155488   4.737220
 C   3.588126  -6.100508  -1.565689
 H   4.167399  -6.922487  -1.138036
 H   3.220998  -5.442112  -0.774808
 H   2.751053  -6.492341  -2.148585
 C  -5.742249   5.317635   3.911409
 H  -6.780168   5.162340   4.214630
 H  -5.105316   5.432905   4.791223
 H  -5.663634   6.198911   3.270797
 H   0.452904  -0.031196   5.459507
 H  -0.439851   0.035080  -5.606278
