# Supplementary material for: Morphology Effects on Free Energies of Proton-Coupled Electron Transfer in Polyoxotungstates
Source: Inorg Chem. 2025 Oct 23;64(49):23834–45. doi: 10.1021/acs.inorgchem.5c02910 (PMC12709570; doi:10.1021/acs.inorgchem.5c02910)
Supplement: Supplementary file 2 [file ic5c02910_si_002.zip › W10O32_Me4N_2H_OT2_Sp1.xyz]

112
W10O32_Me4N_2H_OT2_Sp1.xyz
 N  -2.989132  -5.833048  -2.762895
 N   2.940475   5.730485   2.681605
 O  -5.303101  -0.426945   3.049625
 O   5.251756   0.325439  -3.128692
 O  -2.410260  -0.220217   3.497298
 O   2.358846   0.119980  -3.575269
 O  -3.210687  -2.132871   1.900690
 O   3.159990   2.032220  -1.978899
 O  -4.273031  -0.353279   0.303553
 O   4.222333   0.251623  -0.382028
 O  -3.472619   1.558701   1.900553
 O   3.421162  -1.659613  -1.980148
 O   0.162982  -0.036205   4.607870
 O  -0.212402  -0.064183  -4.689126
 O  -0.601507  -1.950708   2.524923
 O   0.549876   1.849066  -2.603311
 O   1.158762   0.032905   1.995078
 O  -1.212850  -0.135462  -2.078468
 O  -0.864912   1.748305   2.522874
 O   0.812971  -1.848409  -2.602493
 O  -1.611178  -4.276936   1.050370
 O   1.558158   4.174427  -1.127581
 O  -2.467209  -2.087773  -0.682828
 O   2.416745   1.985316   0.605095
 O   0.142268  -2.395398  -0.038916
 O  -0.192889   2.289792  -0.040004
 O  -1.801865  -0.178152   0.995302
 O   1.751526   0.078255  -1.072462
 O  -3.970450  -0.333367  -2.481932
 O   3.914777   0.219257   2.404286
 O  -2.731288   1.617353  -0.684004
 O   2.680721  -1.721039   0.603012
 O  -2.193909   3.907972   1.047135
 O   2.139401  -4.011385  -1.139455
 W  -3.712393  -0.314333   2.117343
 W   3.661084   0.212597  -2.196354
 W  -0.462798  -0.081663   2.983727
 W   0.410112  -0.019551  -3.063954
 W  -1.491243  -2.543088   0.920345
 W   1.440943   2.439991  -0.998973
 W  -2.862033  -0.254239  -1.141173
 W   2.808276   0.149660   1.059239
 W  -1.832111   2.207656   0.919549
 W   1.780414  -2.313033  -1.001012
 N  -4.124956   5.166632  -2.702829
 N   4.775713  -3.868501   3.714176
 C   2.972681   6.319892   1.280218
 H   2.428979   7.267690   1.287931
 H   4.014906   6.486431   0.997095
 H   2.500650   5.617923   0.588593
 C   3.698291   4.411716   2.693438
 H   3.217819   3.718368   1.998456
 H   4.730102   4.602592   2.388122
 H   3.674847   4.007749   3.708579
 C   1.497704   5.490638   3.097123
 H   0.967607   6.445950   3.085968
 H   1.039827   4.796197   2.390149
 H   1.489504   5.064811   4.103102
 C  -3.640490  -6.801749  -3.735972
 H  -3.085571  -7.742531  -3.718889
 H  -4.674636  -6.967329  -3.425468
 H  -3.612769  -6.365038  -4.736881
 C  -3.018720  -6.423205  -1.361771
 H  -2.473938  -7.370365  -1.370647
 H  -2.546430  -5.721116  -0.670448
 H  -4.060352  -6.590994  -1.077208
 C  -3.748478  -4.515150  -2.773068
 H  -4.779790  -4.707342  -2.466905
 H  -3.268110  -3.821798  -2.078033
 H  -3.726454  -4.110360  -3.787901
 C   6.027295  -3.639152   2.882464
 H   5.843451  -2.812296   2.193307
 H   6.853921  -3.394815   3.553488
 H   6.250119  -4.551940   2.325225
 C   3.610330  -4.198067   2.793945
 H   2.721900  -4.369506   3.406675
 H   3.444730  -3.357707   2.115019
 H   3.858524  -5.100630   2.230003
 C   4.456744  -2.609834   4.505846
 H   5.295142  -2.396779   5.173496
 H   4.307376  -1.781518   3.809184
 H   3.547573  -2.784768   5.086252
 C  -3.521882   3.847627  -3.161157
 H  -3.318900   3.225749  -2.285670
 H  -4.236787   3.351031  -3.821899
 H  -2.595144   4.058789  -3.700474
 C  -5.412556   4.895979  -1.941996
 H  -6.110194   4.380322  -2.605928
 H  -5.183573   4.270591  -1.076492
 H  -5.834871   5.849715  -1.617255
 C  -4.425358   6.037305  -3.911643
 H  -5.129712   5.508950  -4.558220
 H  -4.861903   6.977365  -3.566516
 H  -3.492251   6.227847  -4.446785
 C  -1.547188  -5.591254  -3.180188
 H  -1.540783  -5.165097  -4.186036
 H  -1.089294  -4.896473  -2.473579
 H  -1.015822  -6.545856  -3.169881
 C   3.591666   6.698951   3.655057
 H   4.626470   6.863011   3.345956
 H   3.038002   7.640444   3.636559
 H   3.561902   6.262922   4.656204
 C  -3.140628   5.885203  -1.793121
 H  -3.585407   6.832291  -1.478149
 H  -2.935210   5.254856  -0.924658
 H  -2.220408   6.069015  -2.352944
 C   5.010080  -5.025050   4.672190
 H   5.853699  -4.778465   5.321030
 H   4.106554  -5.174084   5.267754
 H   5.230789  -5.922860   4.090328
 H  -6.140160  -0.492751   3.535636
 H   6.086981   0.384661  -3.618668
