# Supplementary material for: Morphology Effects on Free Energies of Proton-Coupled Electron Transfer in Polyoxotungstates
Source: Inorg Chem. 2025 Oct 23;64(49):23834–45. doi: 10.1021/acs.inorgchem.5c02910 (PMC12709570; doi:10.1021/acs.inorgchem.5c02910)
Supplement: Supplementary file 2 [file ic5c02910_si_002.zip › W10O32_Me4N_3H_Ob3_Sp2.xyz]

113
W10O32_Me4N_3H_Ob3_Sp2.xyz
 N  -1.533660  -6.473157  -2.618845
 N   0.578514   6.868557   2.379680
 O  -5.110079  -1.613076   2.840812
 O   5.153917   1.443036  -2.973410
 O  -2.400535  -0.739271   3.553669
 O   2.494948   0.663084  -3.650645
 O  -2.659161  -2.795147   1.875899
 O   2.775778   2.768900  -2.001401
 O  -4.095196  -1.340918   0.133165
 O   4.181788   1.234852  -0.258750
 O  -3.768315   0.720605   1.807352
 O   3.858532  -0.903638  -1.899695
 O  -0.003693   0.031324   4.583744
 O   0.113067  -0.132667  -4.706705
 O  -0.159745  -2.041943   2.548059
 O   0.202167   1.942273  -2.629155
 O   1.178831   0.328615   2.086122
 O  -1.071931  -0.434358  -2.164699
 O  -1.279041   1.543413   2.474998
 O   1.357999  -1.640401  -2.518315
 O  -0.620294  -4.530840   1.083772
 O   0.713183   4.372507  -1.174591
 O  -1.871000  -2.589786  -0.695316
 O   1.932301   2.457245   0.603206
 O   0.731424  -2.336166   0.013567
 O  -0.708215   2.209567  -0.070062
 O  -1.624435  -0.562727   1.044745
 O   1.758875   0.570524  -1.218541
 O  -3.665256  -1.271509  -2.660701
 O   3.816703   1.165535   2.584426
 O  -2.970970   0.914560  -0.756348
 O   3.023310  -1.033056   0.648281
 O  -3.072153   3.281940   0.954678
 O   3.069495  -3.467920  -0.996395
 W  -3.664593  -1.190978   1.946403
 W   3.763642   0.943409  -2.036373
 W  -0.425896  -0.153716   2.898320
 W   0.529970   0.056703  -3.022913
 W  -0.877625  -2.811419   0.940533
 W   0.873876   2.642452  -0.974319
 W  -2.670500  -0.927653  -1.278283
 W   2.808853   0.830187   1.210491
 W  -2.320588   1.709355   0.872197
 W   2.326051  -1.897905  -0.902157
 N  -5.354124   3.972392  -2.701561
 N   5.411780  -2.750803   3.889564
 C   1.640689   6.694805   1.304862
 H   1.841782   7.670608   0.856087
 H   2.546131   6.300057   1.772040
 H   1.269487   5.998225   0.549165
 C   0.287106   5.524672   3.027407
 H  -0.074468   4.837277   2.260536
 H   1.208866   5.142463   3.472123
 H  -0.474373   5.665533   3.797934
 C  -0.693783   7.412055   1.749788
 H  -0.471242   8.375297   1.285241
 H  -1.042466   6.701203   0.997464
 H  -1.446785   7.533707   2.531939
 C  -1.934247  -7.574149  -3.586455
 H  -1.274062  -8.431351  -3.435483
 H  -2.970460  -7.856183  -3.386439
 H  -1.836021  -7.197171  -4.606971
 C  -1.673562  -6.977855  -1.190961
 H  -1.037283  -7.857628  -1.068298
 H  -1.362279  -6.187222  -0.503908
 H  -2.719521  -7.242381  -1.017695
 C  -2.435948  -5.265405  -2.820708
 H  -3.470033  -5.572282  -2.645068
 H  -2.147144  -4.483297  -2.113904
 H  -2.317740  -4.911493  -3.847830
 C   6.557330  -2.373245   2.964903
 H   6.211134  -1.597397   2.278656
 H   7.387102  -1.999961   3.569410
 H   6.864826  -3.260566   2.406768
 C   4.246094  -3.271077   3.062601
 H   3.428557  -3.530776   3.739329
 H   3.929129  -2.491399   2.365833
 H   4.577832  -4.156505   2.514711
 C   4.971331  -1.525254   4.675078
 H   5.817213  -1.169925   5.268475
 H   4.649062  -0.751835   3.973961
 H   4.144145  -1.809736   5.329967
 C  -4.454758   2.848563  -3.192771
 H  -4.064975   2.301620  -2.330614
 H  -5.044915   2.184126  -3.828676
 H  -3.634032   3.286454  -3.766199
 C  -6.506769   3.384265  -1.903960
 H  -7.074226   2.713033  -2.552804
 H  -6.099232   2.832447  -1.054346
 H  -7.143590   4.200253  -1.554583
 C  -5.902969   4.740917  -3.892169
 H  -6.474291   4.053371  -4.519914
 H  -6.547863   5.542490  -3.524778
 H  -5.065273   5.158358  -4.455441
 C  -0.089365  -6.074464  -2.876570
 H  -0.001509  -5.726033  -3.908204
 H   0.182459  -5.275135  -2.184604
 H   0.548654  -6.946684  -2.715965
 C   1.076784   7.842342   3.434659
 H   1.988101   7.439344   3.881835
 H   1.283858   8.801684   2.954976
 H   0.302569   7.959831   4.196334
 C  -4.553145   4.913250  -1.815314
 H  -5.210696   5.718641  -1.479095
 H  -4.170145   4.353538  -0.958544
 H  -3.726152   5.322013  -2.401221
 C   5.872787  -3.832651   4.852099
 H   6.709996  -3.447459   5.438560
 H   5.040156  -4.094653   5.508878
 H   6.186060  -4.705162   4.274247
 H  -2.753037  -0.305559   4.356562
 H   2.745225   0.739803  -4.591047
 H   2.974067   3.508222  -2.608849
