# Supplementary material for: Morphology Effects on Free Energies of Proton-Coupled Electron Transfer in Polyoxotungstates
Source: Inorg Chem. 2025 Oct 23;64(49):23834–45. doi: 10.1021/acs.inorgchem.5c02910 (PMC12709570; doi:10.1021/acs.inorgchem.5c02910)
Supplement: Supplementary file 2 [file ic5c02910_si_002.zip › SiW12_Me3HN_0H_EA_Sp2_SP.fchk]

SiW12_Me3HN_0H_EA_Sp2_SP                                                
Freq      UB3LYP                                                      LANL2DZ             
Number of atoms                            I              109
Info1-9                                    I   N=           9
         228         228           0           0           0         100
           6          18        -502
Charge                                     I               -1
Multiplicity                               I                2
Number of electrons                        I              633
Number of alpha electrons                  I              317
Number of beta electrons                   I              316
Number of basis functions                  I              856
Number of independent functions            I              856
Number of point charges in /Mol/           I                0
Number of translation vectors              I                0
Atomic numbers                             I   N=         109
          14          74          74          74          74          74
          74          74          74          74          74          74
          74           8           8           8           8           8
           8           8           8           8           8           8
           8           8           8           8           8           8
           8           8           8           8           8           8
           8           8           8           8           8           8
           8           8           8           8           8           8
           8           8           8           8           8           7
           7           1           1           1           1           6
           6           1           1           1           1           1
           1           6           6           1           1           1
           1           1           1           1           1           6
           6           6           6           1           1           1
           1           1           1           1           1           1
           1           7           7           1           1           6
           6           6           6           1           1           1
           1           1           1           1           1           1
           1
Nuclear charges                            R   N=         109
  4.00000000E+00  1.40000000E+01  1.40000000E+01  1.40000000E+01  1.40000000E+01
  1.40000000E+01  1.40000000E+01  1.40000000E+01  1.40000000E+01  1.40000000E+01
  1.40000000E+01  1.40000000E+01  1.40000000E+01  8.00000000E+00  8.00000000E+00
  8.00000000E+00  8.00000000E+00  8.00000000E+00  8.00000000E+00  8.00000000E+00
  8.00000000E+00  8.00000000E+00  8.00000000E+00  8.00000000E+00  8.00000000E+00
  8.00000000E+00  8.00000000E+00  8.00000000E+00  8.00000000E+00  8.00000000E+00
  8.00000000E+00  8.00000000E+00  8.00000000E+00  8.00000000E+00  8.00000000E+00
  8.00000000E+00  8.00000000E+00  8.00000000E+00  8.00000000E+00  8.00000000E+00
  8.00000000E+00  8.00000000E+00  8.00000000E+00  8.00000000E+00  8.00000000E+00
  8.00000000E+00  8.00000000E+00  8.00000000E+00  8.00000000E+00  8.00000000E+00
  8.00000000E+00  8.00000000E+00  8.00000000E+00  7.00000000E+00  7.00000000E+00
  1.00000000E+00  1.00000000E+00  1.00000000E+00  1.00000000E+00  6.00000000E+00
  6.00000000E+00  1.00000000E+00  1.00000000E+00  1.00000000E+00  1.00000000E+00
  1.00000000E+00  1.00000000E+00  6.00000000E+00  6.00000000E+00  1.00000000E+00
  1.00000000E+00  1.00000000E+00  1.00000000E+00  1.00000000E+00  1.00000000E+00
  1.00000000E+00  1.00000000E+00  6.00000000E+00  6.00000000E+00  6.00000000E+00
  6.00000000E+00  1.00000000E+00  1.00000000E+00  1.00000000E+00  1.00000000E+00
  1.00000000E+00  1.00000000E+00  1.00000000E+00  1.00000000E+00  1.00000000E+00
  1.00000000E+00  7.00000000E+00  7.00000000E+00  1.00000000E+00  1.00000000E+00
  6.00000000E+00  6.00000000E+00  6.00000000E+00  6.00000000E+00  1.00000000E+00
  1.00000000E+00  1.00000000E+00  1.00000000E+00  1.00000000E+00  1.00000000E+00
  1.00000000E+00  1.00000000E+00  1.00000000E+00  1.00000000E+00
Current cartesian coordinates              R   N=         327
 -1.28539082E-02 -2.40260865E-02  2.82495769E-02 -2.45579394E+00  3.41337766E+00
 -5.26093889E+00  3.89840559E-01  6.71839649E+00  2.96547223E-01  4.48774851E+00
  2.95293163E+00 -4.05279918E+00 -6.62090569E+00  4.18394439E-01 -1.33800540E+00
  2.57282416E+00  3.30016544E+00  5.32183921E+00  4.06841258E+00 -3.48761290E+00
 -4.10906200E+00 -2.87927404E+00 -3.02725758E+00 -5.31389468E+00 -3.77279376E+00
  3.72628187E+00  4.21875127E+00  6.66915231E+00 -4.66680808E-01  9.71255038E-01
 -4.23159177E+00 -3.32450064E+00  4.16365820E+00  2.11600470E+00 -3.74812641E+00
  5.26206151E+00 -4.90704665E-01 -6.77090477E+00  1.83946002E-01 -2.23585052E+00
  1.36587282E-01 -2.20417460E+00 -1.58046090E-01  2.55209744E+00  1.84387009E+00
  2.83193822E+00 -1.99302638E-01 -1.32492661E+00 -4.92552599E-01 -2.59052445E+00
  1.79842029E+00 -1.68358956E+00  5.60718287E+00 -2.47307507E+00  3.11104679E+00
  5.29273141E+00 -1.63656701E+00  1.14741938E+00  3.00731208E+00 -5.47342347E+00
 -5.62459517E+00  2.76120305E+00  1.23796153E+00  5.17651746E+00  2.05825901E+00
  3.11854705E+00  7.52173086E-01 -3.09248644E+00 -5.51208916E+00 -5.97458466E+00
 -2.12180074E+00  1.19535388E+00  2.02994225E+00 -2.08913303E-01  6.07701157E+00
  2.42847625E+00 -5.70815925E+00 -1.72620995E+00 -2.38520294E+00 -5.35512717E+00
 -2.56205849E+00 -3.98260951E+00  1.86784789E-01  5.02508229E+00  4.86150677E+00
 -2.80964013E+00  3.07598853E+00 -5.80495466E+00  2.90640551E+00 -3.88556031E+00
  2.39410739E+00  6.36215829E+00  3.32903609E+00  5.05620274E+00 -3.04254121E-01
 -5.60539628E+00 -2.87624861E+00  2.16086935E-01 -6.98724717E+00 -2.57015458E+00
  6.69025705E+00  2.45286835E+00  7.08764283E+00  2.06319078E+00 -1.63742306E+00
 -6.13010722E+00 -2.12815049E+00 -3.92108905E+00 -8.55678857E-01  4.01790575E+00
  6.38671311E+00  6.75704598E+00 -2.97444738E+00 -1.68256484E+00 -3.40398838E+00
 -6.39205192E+00  2.35229146E+00 -1.37152972E+00 -4.03381566E+00  6.31959571E+00
  1.55655461E+00 -6.72128831E+00  3.21288029E+00 -3.07422000E+00  5.53770275E+00
 -7.67983557E+00  7.02983330E-01  9.92708208E+00 -3.02091557E-01  6.15105552E+00
  4.92766434E+00 -6.07322255E+00 -9.89164783E+00  6.37028118E-01 -1.26960488E+00
  4.28093068E+00  4.33084019E+00  7.92293573E+00  5.46632611E+00 -5.61783823E+00
 -6.17194184E+00 -3.75945206E+00 -5.01813662E+00 -7.76515482E+00 -6.11754932E+00
  5.02233697E+00  6.10839047E+00  9.72350944E+00 -6.72778425E-01  2.14612234E+00
 -6.71736028E+00 -4.34885751E+00  6.04065324E+00  3.67828890E+00 -5.03429205E+00
  7.84112571E+00 -5.98231998E-01 -9.98416880E+00 -4.62878905E-01  1.26190309E+01
  7.98483116E+00 -1.12754228E-01 -8.39207777E+00  1.21527213E+01 -2.74231325E-01
  1.43746568E+01  8.82413153E+00 -1.22514663E-01 -9.53633236E+00  1.37139940E+01
 -7.21666899E-02 -9.31052331E+00 -5.65919060E+00  3.71769661E-01  5.73769128E+00
 -9.13330093E+00 -7.53789013E-01  1.07891813E+01  9.79957351E+00 -1.35813477E+00
 -6.70665452E+00  1.26093161E+01 -2.54281919E+00  1.14197521E+01  1.01547316E+01
 -3.29145687E+00 -5.58080214E+00  1.43057573E+01 -2.20208834E+00  8.91485042E+00
  8.93593515E+00 -1.36373025E+00 -5.47747362E+00  1.09693478E+01 -2.78287866E+00
  1.07633816E+01  1.15599252E+01 -2.80361597E-01 -7.89504137E+00  1.28643439E+01
 -4.21134531E+00  1.19100462E+01  7.50283070E+00  2.61882599E+00 -1.00934226E+01
  9.88622236E+00 -6.79976311E-01  1.33171498E+01  6.24712527E+00  3.45822344E+00
 -1.13223659E+01  9.67860166E+00  9.65786171E-01 -9.73039161E+00 -9.17543308E+00
  3.22955146E+00  4.62302921E+00 -1.26121999E+01  1.94389330E+00  1.18743498E+01
  9.30658745E+00  3.62231024E+00 -1.12223379E+01  1.02002910E+01 -2.37971693E+00
  1.00448049E+01  6.62105664E+00  2.66355770E+00 -8.90893363E+00  8.21161718E+00
 -9.06089601E-01  1.28247111E+01  5.53719777E+00 -1.58506820E+00 -6.85843228E+00
  1.18919966E+01  2.13049241E+00 -9.50762745E+00 -8.86920446E+00 -1.86972709E+00
  8.77889267E+00 -9.63894473E+00  1.66949750E+00  1.42375348E+01  4.33732998E+00
 -6.75331364E-01 -8.15812693E+00  1.16636946E+01  3.71856344E+00 -7.86178029E+00
 -9.74115144E+00 -9.81138184E-01  7.63039604E+00 -9.37701748E+00  3.36410374E+00
  1.09812225E+01  4.60744361E+00 -1.57990924E+00 -5.63372056E+00  1.02382937E+01
  1.96102744E+00  1.34036033E+01  5.97783945E+00 -3.51757583E+00 -5.72667453E+00
  1.36015582E+01  2.37740403E+00 -8.94438501E+00 -7.85945666E+00 -3.57902217E+00
  9.66638241E+00 -7.85671601E+00  1.12711587E+00 -1.06653979E+01 -7.00043176E+00
 -3.60218983E-02  7.08413302E+00 -1.05131766E+01 -4.65250511E-01 -1.09229221E+01
 -1.03028949E+01 -2.31846902E+00  1.02158089E+01 -1.10850135E+01  1.99408631E+00
 -1.29006760E+01 -5.64728218E+00 -1.20736864E+00 -1.14016065E+01 -8.27593394E+00
  2.41967342E+00  5.71791252E+00 -1.29329733E+01  2.24408818E-01  8.55510203E+00
 -1.08131170E+01 -2.90291028E+00 -1.43482945E+01 -7.05019661E+00 -1.65201363E+00
 -1.36280548E+01 -4.27119623E+00  1.47200278E-01 -1.22741957E+01 -4.69552052E+00
 -2.92707610E+00 -1.21429864E+01 -6.84936587E+00  3.71352543E+00 -1.28470461E+01
 -9.69069884E+00  2.00646402E+00  4.46859849E+00 -1.34583269E+01 -1.33140459E+00
  7.12868259E+00 -1.44071556E+01  5.38556889E-01  7.24766761E+00 -1.13533731E+01
 -4.40509138E+00  9.46071232E+00 -9.01600098E+00 -3.35770311E+00  9.97758461E+00
 -1.22833611E+01 -2.62633186E+00
Force Field                                I                0
Int Atom Types                             I   N=         109
           0           0           0           0           0           0
           0           0           0           0           0           0
           0           0           0           0           0           0
           0           0           0           0           0           0
           0           0           0           0           0           0
           0           0           0           0           0           0
           0           0           0           0           0           0
           0           0           0           0           0           0
           0           0           0           0           0           0
           0           0           0           0           0           0
           0           0           0           0           0           0
           0           0           0           0           0           0
           0           0           0           0           0           0
           0           0           0           0           0           0
           0           0           0           0           0           0
           0           0           0           0           0           0
           0           0           0           0           0           0
           0           0           0           0           0           0
           0
MM charges                                 R   N=         109
  0.00000000E+00  0.00000000E+00  0.00000000E+00  0.00000000E+00  0.00000000E+00
  0.00000000E+00  0.00000000E+00  0.00000000E+00  0.00000000E+00  0.00000000E+00
  0.00000000E+00  0.00000000E+00  0.00000000E+00  0.00000000E+00  0.00000000E+00
  0.00000000E+00  0.00000000E+00  0.00000000E+00  0.00000000E+00  0.00000000E+00
  0.00000000E+00  0.00000000E+00  0.00000000E+00  0.00000000E+00  0.00000000E+00
  0.00000000E+00  0.00000000E+00  0.00000000E+00  0.00000000E+00  0.00000000E+00
  0.00000000E+00  0.00000000E+00  0.00000000E+00  0.00000000E+00  0.00000000E+00
  0.00000000E+00  0.00000000E+00  0.00000000E+00  0.00000000E+00  0.00000000E+00
  0.00000000E+00  0.00000000E+00  0.00000000E+00  0.00000000E+00  0.00000000E+00
  0.00000000E+00  0.00000000E+00  0.00000000E+00  0.00000000E+00  0.00000000E+00
  0.00000000E+00  0.00000000E+00  0.00000000E+00  0.00000000E+00  0.00000000E+00
  0.00000000E+00  0.00000000E+00  0.00000000E+00  0.00000000E+00  0.00000000E+00
  0.00000000E+00  0.00000000E+00  0.00000000E+00  0.00000000E+00  0.00000000E+00
  0.00000000E+00  0.00000000E+00  0.00000000E+00  0.00000000E+00  0.00000000E+00
  0.00000000E+00  0.00000000E+00  0.00000000E+00  0.00000000E+00  0.00000000E+00
  0.00000000E+00  0.00000000E+00  0.00000000E+00  0.00000000E+00  0.00000000E+00
  0.00000000E+00  0.00000000E+00  0.00000000E+00  0.00000000E+00  0.00000000E+00
  0.00000000E+00  0.00000000E+00  0.00000000E+00  0.00000000E+00  0.00000000E+00
  0.00000000E+00  0.00000000E+00  0.00000000E+00  0.00000000E+00  0.00000000E+00
  0.00000000E+00  0.00000000E+00  0.00000000E+00  0.00000000E+00  0.00000000E+00
  0.00000000E+00  0.00000000E+00  0.00000000E+00  0.00000000E+00  0.00000000E+00
  0.00000000E+00  0.00000000E+00  0.00000000E+00  0.00000000E+00
Integer atomic weights                     I   N=         109
           0           0           0           0           0           0
           0           0           0           0           0           0
           0           0           0           0           0           0
           0           0           0           0           0           0
           0           0           0           0           0           0
           0           0           0           0           0           0
           0           0           0           0           0           0
           0           0           0           0           0           0
           0           0           0           0           0           0
           0           0           0           0           0           0
           0           0           0           0           0           0
           0           0           0           0           0           0
           0           0           0           0           0           0
           0           0           0           0           0           0
           0           0           0           0           0           0
           0           0           0           0           0           0
           0           0           0           0           0           0
           0           0           0           0           0           0
           0
Real atomic weights                        R   N=         109
  0.00000000E+00  0.00000000E+00  0.00000000E+00  0.00000000E+00  0.00000000E+00
  0.00000000E+00  0.00000000E+00  0.00000000E+00  0.00000000E+00  0.00000000E+00
  0.00000000E+00  0.00000000E+00  0.00000000E+00  0.00000000E+00  0.00000000E+00
  0.00000000E+00  0.00000000E+00  0.00000000E+00  0.00000000E+00  0.00000000E+00
  0.00000000E+00  0.00000000E+00  0.00000000E+00  0.00000000E+00  0.00000000E+00
  0.00000000E+00  0.00000000E+00  0.00000000E+00  0.00000000E+00  0.00000000E+00
  0.00000000E+00  0.00000000E+00  0.00000000E+00  0.00000000E+00  0.00000000E+00
  0.00000000E+00  0.00000000E+00  0.00000000E+00  0.00000000E+00  0.00000000E+00
  0.00000000E+00  0.00000000E+00  0.00000000E+00  0.00000000E+00  0.00000000E+00
  0.00000000E+00  0.00000000E+00  0.00000000E+00  0.00000000E+00  0.00000000E+00
  0.00000000E+00  0.00000000E+00  0.00000000E+00  0.00000000E+00  0.00000000E+00
  0.00000000E+00  0.00000000E+00  0.00000000E+00  0.00000000E+00  0.00000000E+00
  0.00000000E+00  0.00000000E+00  0.00000000E+00  0.00000000E+00  0.00000000E+00
  0.00000000E+00  0.00000000E+00  0.00000000E+00  0.00000000E+00  0.00000000E+00
  0.00000000E+00  0.00000000E+00  0.00000000E+00  0.00000000E+00  0.00000000E+00
  0.00000000E+00  0.00000000E+00  0.00000000E+00  0.00000000E+00  0.00000000E+00
  0.00000000E+00  0.00000000E+00  0.00000000E+00  0.00000000E+00  0.00000000E+00
  0.00000000E+00  0.00000000E+00  0.00000000E+00  0.00000000E+00  0.00000000E+00
  0.00000000E+00  0.00000000E+00  0.00000000E+00  0.00000000E+00  0.00000000E+00
  0.00000000E+00  0.00000000E+00  0.00000000E+00  0.00000000E+00  0.00000000E+00
  0.00000000E+00  0.00000000E+00  0.00000000E+00  0.00000000E+00  0.00000000E+00
  0.00000000E+00  0.00000000E+00  0.00000000E+00  0.00000000E+00
Atom fragment info                         I   N=         109
           0           0           0           0           0           0
           0           0           0           0           0           0
           0           0           0           0           0           0
           0           0           0           0           0           0
           0           0           0           0           0           0
           0           0           0           0           0           0
           0           0           0           0           0           0
           0           0           0           0           0           0
           0           0           0           0           0           0
           0           0           0           0           0           0
           0           0           0           0           0           0
           0           0           0           0           0           0
           0           0           0           0           0           0
           0           0           0           0           0           0
           0           0           0           0           0           0
           0           0           0           0           0           0
           0           0           0           0           0           0
           0           0           0           0           0           0
           0
Atom residue num                           I   N=         109
           0           0           0           0           0           0
           0           0           0           0           0           0
           0           0           0           0           0           0
           0           0           0           0           0           0
           0           0           0           0           0           0
           0           0           0           0           0           0
           0           0           0           0           0           0
           0           0           0           0           0           0
           0           0           0           0           0           0
           0           0           0           0           0           0
           0           0           0           0           0           0
           0           0           0           0           0           0
           0           0           0           0           0           0
           0           0           0           0           0           0
           0           0           0           0           0           0
           0           0           0           0           0           0
           0           0           0           0           0           0
           0           0           0           0           0           0
           0
Nuclear spins                              I   N=         109
           0           0           0           0           0           0
           0           0           0           0           0           0
           0           0           0           0           0           0
           0           0           0           0           0           0
           0           0           0           0           0           0
           0           0           0           0           0           0
           0           0           0           0           0           0
           0           0           0           0           0           0
           0           0           0           0           0           0
           0           0           0           0           0           0
           0           0           0           0           0           0
           0           0           0           0           0           0
           0           0           0           0           0           0
           0           0           0           0           0           0
           0           0           0           0           0           0
           0           0           0           0           0           0
           0           0           0           0           0           0
           0           0           0           0           0           0
           0
Nuclear ZEff                               R   N=         109
  0.00000000E+00  0.00000000E+00  0.00000000E+00  0.00000000E+00  0.00000000E+00
  0.00000000E+00  0.00000000E+00  0.00000000E+00  0.00000000E+00  0.00000000E+00
  0.00000000E+00  0.00000000E+00  0.00000000E+00  0.00000000E+00  0.00000000E+00
  0.00000000E+00  0.00000000E+00  0.00000000E+00  0.00000000E+00  0.00000000E+00
  0.00000000E+00  0.00000000E+00  0.00000000E+00  0.00000000E+00  0.00000000E+00
  0.00000000E+00  0.00000000E+00  0.00000000E+00  0.00000000E+00  0.00000000E+00
  0.00000000E+00  0.00000000E+00  0.00000000E+00  0.00000000E+00  0.00000000E+00
  0.00000000E+00  0.00000000E+00  0.00000000E+00  0.00000000E+00  0.00000000E+00
  0.00000000E+00  0.00000000E+00  0.00000000E+00  0.00000000E+00  0.00000000E+00
  0.00000000E+00  0.00000000E+00  0.00000000E+00  0.00000000E+00  0.00000000E+00
  0.00000000E+00  0.00000000E+00  0.00000000E+00  0.00000000E+00  0.00000000E+00
  0.00000000E+00  0.00000000E+00  0.00000000E+00  0.00000000E+00  0.00000000E+00
  0.00000000E+00  0.00000000E+00  0.00000000E+00  0.00000000E+00  0.00000000E+00
  0.00000000E+00  0.00000000E+00  0.00000000E+00  0.00000000E+00  0.00000000E+00
  0.00000000E+00  0.00000000E+00  0.00000000E+00  0.00000000E+00  0.00000000E+00
  0.00000000E+00  0.00000000E+00  0.00000000E+00  0.00000000E+00  0.00000000E+00
  0.00000000E+00  0.00000000E+00  0.00000000E+00  0.00000000E+00  0.00000000E+00
  0.00000000E+00  0.00000000E+00  0.00000000E+00  0.00000000E+00  0.00000000E+00
  0.00000000E+00  0.00000000E+00  0.00000000E+00  0.00000000E+00  0.00000000E+00
  0.00000000E+00  0.00000000E+00  0.00000000E+00  0.00000000E+00  0.00000000E+00
  0.00000000E+00  0.00000000E+00  0.00000000E+00  0.00000000E+00  0.00000000E+00
  0.00000000E+00  0.00000000E+00  0.00000000E+00  0.00000000E+00
Nuclear ZNuc                               R   N=         109
  0.00000000E+00  0.00000000E+00  0.00000000E+00  0.00000000E+00  0.00000000E+00
  0.00000000E+00  0.00000000E+00  0.00000000E+00  0.00000000E+00  0.00000000E+00
  0.00000000E+00  0.00000000E+00  0.00000000E+00  0.00000000E+00  0.00000000E+00
  0.00000000E+00  0.00000000E+00  0.00000000E+00  0.00000000E+00  0.00000000E+00
  0.00000000E+00  0.00000000E+00  0.00000000E+00  0.00000000E+00  0.00000000E+00
  0.00000000E+00  0.00000000E+00  0.00000000E+00  0.00000000E+00  0.00000000E+00
  0.00000000E+00  0.00000000E+00  0.00000000E+00  0.00000000E+00  0.00000000E+00
  0.00000000E+00  0.00000000E+00  0.00000000E+00  0.00000000E+00  0.00000000E+00
  0.00000000E+00  0.00000000E+00  0.00000000E+00  0.00000000E+00  0.00000000E+00
  0.00000000E+00  0.00000000E+00  0.00000000E+00  0.00000000E+00  0.00000000E+00
  0.00000000E+00  0.00000000E+00  0.00000000E+00  0.00000000E+00  0.00000000E+00
  0.00000000E+00  0.00000000E+00  0.00000000E+00  0.00000000E+00  0.00000000E+00
  0.00000000E+00  0.00000000E+00  0.00000000E+00  0.00000000E+00  0.00000000E+00
  0.00000000E+00  0.00000000E+00  0.00000000E+00  0.00000000E+00  0.00000000E+00
  0.00000000E+00  0.00000000E+00  0.00000000E+00  0.00000000E+00  0.00000000E+00
  0.00000000E+00  0.00000000E+00  0.00000000E+00  0.00000000E+00  0.00000000E+00
  0.00000000E+00  0.00000000E+00  0.00000000E+00  0.00000000E+00  0.00000000E+00
  0.00000000E+00  0.00000000E+00  0.00000000E+00  0.00000000E+00  0.00000000E+00
  0.00000000E+00  0.00000000E+00  0.00000000E+00  0.00000000E+00  0.00000000E+00
  0.00000000E+00  0.00000000E+00  0.00000000E+00  0.00000000E+00  0.00000000E+00
  0.00000000E+00  0.00000000E+00  0.00000000E+00  0.00000000E+00  0.00000000E+00
  0.00000000E+00  0.00000000E+00  0.00000000E+00  0.00000000E+00
Nuclear QMom                               R   N=         109
  0.00000000E+00  0.00000000E+00  0.00000000E+00  0.00000000E+00  0.00000000E+00
  0.00000000E+00  0.00000000E+00  0.00000000E+00  0.00000000E+00  0.00000000E+00
  0.00000000E+00  0.00000000E+00  0.00000000E+00  0.00000000E+00  0.00000000E+00
  0.00000000E+00  0.00000000E+00  0.00000000E+00  0.00000000E+00  0.00000000E+00
  0.00000000E+00  0.00000000E+00  0.00000000E+00  0.00000000E+00  0.00000000E+00
  0.00000000E+00  0.00000000E+00  0.00000000E+00  0.00000000E+00  0.00000000E+00
  0.00000000E+00  0.00000000E+00  0.00000000E+00  0.00000000E+00  0.00000000E+00
  0.00000000E+00  0.00000000E+00  0.00000000E+00  0.00000000E+00  0.00000000E+00
  0.00000000E+00  0.00000000E+00  0.00000000E+00  0.00000000E+00  0.00000000E+00
  0.00000000E+00  0.00000000E+00  0.00000000E+00  0.00000000E+00  0.00000000E+00
  0.00000000E+00  0.00000000E+00  0.00000000E+00  0.00000000E+00  0.00000000E+00
  0.00000000E+00  0.00000000E+00  0.00000000E+00  0.00000000E+00  0.00000000E+00
  0.00000000E+00  0.00000000E+00  0.00000000E+00  0.00000000E+00  0.00000000E+00
  0.00000000E+00  0.00000000E+00  0.00000000E+00  0.00000000E+00  0.00000000E+00
  0.00000000E+00  0.00000000E+00  0.00000000E+00  0.00000000E+00  0.00000000E+00
  0.00000000E+00  0.00000000E+00  0.00000000E+00  0.00000000E+00  0.00000000E+00
  0.00000000E+00  0.00000000E+00  0.00000000E+00  0.00000000E+00  0.00000000E+00
  0.00000000E+00  0.00000000E+00  0.00000000E+00  0.00000000E+00  0.00000000E+00
  0.00000000E+00  0.00000000E+00  0.00000000E+00  0.00000000E+00  0.00000000E+00
  0.00000000E+00  0.00000000E+00  0.00000000E+00  0.00000000E+00  0.00000000E+00
  0.00000000E+00  0.00000000E+00  0.00000000E+00  0.00000000E+00  0.00000000E+00
  0.00000000E+00  0.00000000E+00  0.00000000E+00  0.00000000E+00
Nuclear GFac                               R   N=         109
  0.00000000E+00  0.00000000E+00  0.00000000E+00  0.00000000E+00  0.00000000E+00
  0.00000000E+00  0.00000000E+00  0.00000000E+00  0.00000000E+00  0.00000000E+00
  0.00000000E+00  0.00000000E+00  0.00000000E+00  0.00000000E+00  0.00000000E+00
  0.00000000E+00  0.00000000E+00  0.00000000E+00  0.00000000E+00  0.00000000E+00
  0.00000000E+00  0.00000000E+00  0.00000000E+00  0.00000000E+00  0.00000000E+00
  0.00000000E+00  0.00000000E+00  0.00000000E+00  0.00000000E+00  0.00000000E+00
  0.00000000E+00  0.00000000E+00  0.00000000E+00  0.00000000E+00  0.00000000E+00
  0.00000000E+00  0.00000000E+00  0.00000000E+00  0.00000000E+00  0.00000000E+00
  0.00000000E+00  0.00000000E+00  0.00000000E+00  0.00000000E+00  0.00000000E+00
  0.00000000E+00  0.00000000E+00  0.00000000E+00  0.00000000E+00  0.00000000E+00
  0.00000000E+00  0.00000000E+00  0.00000000E+00  0.00000000E+00  0.00000000E+00
  0.00000000E+00  0.00000000E+00  0.00000000E+00  0.00000000E+00  0.00000000E+00
  0.00000000E+00  0.00000000E+00  0.00000000E+00  0.00000000E+00  0.00000000E+00
  0.00000000E+00  0.00000000E+00  0.00000000E+00  0.00000000E+00  0.00000000E+00
  0.00000000E+00  0.00000000E+00  0.00000000E+00  0.00000000E+00  0.00000000E+00
  0.00000000E+00  0.00000000E+00  0.00000000E+00  0.00000000E+00  0.00000000E+00
  0.00000000E+00  0.00000000E+00  0.00000000E+00  0.00000000E+00  0.00000000E+00
  0.00000000E+00  0.00000000E+00  0.00000000E+00  0.00000000E+00  0.00000000E+00
  0.00000000E+00  0.00000000E+00  0.00000000E+00  0.00000000E+00  0.00000000E+00
  0.00000000E+00  0.00000000E+00  0.00000000E+00  0.00000000E+00  0.00000000E+00
  0.00000000E+00  0.00000000E+00  0.00000000E+00  0.00000000E+00  0.00000000E+00
  0.00000000E+00  0.00000000E+00  0.00000000E+00  0.00000000E+00
MicOpt                                     I   N=         109
          -1          -1          -1          -1          -1          -1
          -1          -1          -1          -1          -1          -1
          -1          -1          -1          -1          -1          -1
          -1          -1          -1          -1          -1          -1
          -1          -1          -1          -1          -1          -1
          -1          -1          -1          -1          -1          -1
          -1          -1          -1          -1          -1          -1
          -1          -1          -1          -1          -1          -1
          -1          -1          -1          -1          -1          -1
          -1          -1          -1          -1          -1          -1
          -1          -1          -1          -1          -1          -1
          -1          -1          -1          -1          -1          -1
          -1          -1          -1          -1          -1          -1
          -1          -1          -1          -1          -1          -1
          -1          -1          -1          -1          -1          -1
          -1          -1          -1          -1          -1          -1
          -1          -1          -1          -1          -1          -1
          -1          -1          -1          -1          -1          -1
          -1
Number of contracted shells                I              460
Number of primitive shells                 I             1198
Pure/Cartesian d shells                    I                0
Pure/Cartesian f shells                    I                0
Highest angular momentum                   I                2
Largest degree of contraction              I                7
Shell types                                I   N=         460
           0           0           1           1           0           0
           0           1           1           1          -2          -2
           0           0           0           1           1           1
          -2          -2           0           0           0           1
           1           1          -2          -2           0           0
           0           1           1           1          -2          -2
           0           0           0           1           1           1
          -2          -2           0           0           0           1
           1           1          -2          -2           0           0
           0           1           1           1          -2          -2
           0           0           0           1           1           1
          -2          -2           0           0           0           1
           1           1          -2          -2           0           0
           0           1           1           1          -2          -2
           0           0           0           1           1           1
          -2          -2           0           0           0           1
           1           1          -2          -2           0           0
           0           1           1           0           0           0
           1           1           0           0           0           1
           1           0           0           0           1           1
           0           0           0           1           1           0
           0           0           1           1           0           0
           0           1           1           0           0           0
           1           1           0           0           0           1
           1           0           0           0           1           1
           0           0           0           1           1           0
           0           0           1           1           0           0
           0           1           1           0           0           0
           1           1           0           0           0           1
           1           0           0           0           1           1
           0           0           0           1           1           0
           0           0           1           1           0           0
           0           1           1           0           0           0
           1           1           0           0           0           1
           1           0           0           0           1           1
           0           0           0           1           1           0
           0           0           1           1           0           0
           0           1           1           0           0           0
           1           1           0           0           0           1
           1           0           0           0           1           1
           0           0           0           1           1           0
           0           0           1           1           0           0
           0           1           1           0           0           0
           1           1           0           0           0           1
           1           0           0           0           1           1
           0           0           0           1           1           0
           0           0           1           1           0           0
           0           1           1           0           0           0
           1           1           0           0           0           1
           1           0           0           0           1           1
           0           0           0           1           1           0
           0           0           1           1           0           0
           0           0           0           0           0           0
           0           0           0           1           1           0
           0           0           1           1           0           0
           0           0           0           0           0           0
           0           0           0           0           0           0
           0           1           1           0           0           0
           1           1           0           0           0           0
           0           0           0           0           0           0
           0           0           0           0           0           0
           0           0           0           1           1           0
           0           0           1           1           0           0
           0           1           1           0           0           0
           1           1           0           0           0           0
           0           0           0           0           0           0
           0           0           0           0           0           0
           0           0           0           0           0           0
           0           1           1           0           0           0
           1           1           0           0           0           0
           0           0           0           1           1           0
           0           0           1           1           0           0
           0           1           1           0           0           0
           1           1           0           0           0           0
           0           0           0           0           0           0
           0           0           0           0           0           0
           0           0           0           0
Number of primitives per shell             I   N=         460
           2           1           2           1           3           3
           1           3           2           1           2           1
           3           3           1           3           2           1
           2           1           3           3           1           3
           2           1           2           1           3           3
           1           3           2           1           2           1
           3           3           1           3           2           1
           2           1           3           3           1           3
           2           1           2           1           3           3
           1           3           2           1           2           1
           3           3           1           3           2           1
           2           1           3           3           1           3
           2           1           2           1           3           3
           1           3           2           1           2           1
           3           3           1           3           2           1
           2           1           3           3           1           3
           2           1           2           1           7           2
           1           4           1           7           2           1
           4           1           7           2           1           4
           1           7           2           1           4           1
           7           2           1           4           1           7
           2           1           4           1           7           2
           1           4           1           7           2           1
           4           1           7           2           1           4
           1           7           2           1           4           1
           7           2           1           4           1           7
           2           1           4           1           7           2
           1           4           1           7           2           1
           4           1           7           2           1           4
           1           7           2           1           4           1
           7           2           1           4           1           7
           2           1           4           1           7           2
           1           4           1           7           2           1
           4           1           7           2           1           4
           1           7           2           1           4           1
           7           2           1           4           1           7
           2           1           4           1           7           2
           1           4           1           7           2           1
           4           1           7           2           1           4
           1           7           2           1           4           1
           7           2           1           4           1           7
           2           1           4           1           7           2
           1           4           1           7           2           1
           4           1           7           2           1           4
           1           7           2           1           4           1
           7           2           1           4           1           7
           2           1           4           1           7           2
           1           4           1           7           2           1
           4           1           7           2           1           4
           1           7           2           1           4           1
           7           2           1           4           1           7
           2           1           4           1           3           1
           3           1           3           1           3           1
           7           2           1           4           1           7
           2           1           4           1           3           1
           3           1           3           1           3           1
           3           1           3           1           7           2
           1           4           1           7           2           1
           4           1           3           1           3           1
           3           1           3           1           3           1
           3           1           3           1           3           1
           7           2           1           4           1           7
           2           1           4           1           7           2
           1           4           1           7           2           1
           4           1           3           1           3           1
           3           1           3           1           3           1
           3           1           3           1           3           1
           3           1           3           1           7           2
           1           4           1           7           2           1
           4           1           3           1           3           1
           7           2           1           4           1           7
           2           1           4           1           7           2
           1           4           1           7           2           1
           4           1           3           1           3           1
           3           1           3           1           3           1
           3           1           3           1           3           1
           3           1           3           1
Shell to atom map                          I   N=         460
           1           1           1           1           2           2
           2           2           2           2           2           2
           3           3           3           3           3           3
           3           3           4           4           4           4
           4           4           4           4           5           5
           5           5           5           5           5           5
           6           6           6           6           6           6
           6           6           7           7           7           7
           7           7           7           7           8           8
           8           8           8           8           8           8
           9           9           9           9           9           9
           9           9          10          10          10          10
          10          10          10          10          11          11
          11          11          11          11          11          11
          12          12          12          12          12          12
          12          12          13          13          13          13
          13          13          13          13          14          14
          14          14          14          15          15          15
          15          15          16          16          16          16
          16          17          17          17          17          17
          18          18          18          18          18          19
          19          19          19          19          20          20
          20          20          20          21          21          21
          21          21          22          22          22          22
          22          23          23          23          23          23
          24          24          24          24          24          25
          25          25          25          25          26          26
          26          26          26          27          27          27
          27          27          28          28          28          28
          28          29          29          29          29          29
          30          30          30          30          30          31
          31          31          31          31          32          32
          32          32          32          33          33          33
          33          33          34          34          34          34
          34          35          35          35          35          35
          36          36          36          36          36          37
          37          37          37          37          38          38
          38          38          38          39          39          39
          39          39          40          40          40          40
          40          41          41          41          41          41
          42          42          42          42          42          43
          43          43          43          43          44          44
          44          44          44          45          45          45
          45          45          46          46          46          46
          46          47          47          47          47          47
          48          48          48          48          48          49
          49          49          49          49          50          50
          50          50          50          51          51          51
          51          51          52          52          52          52
          52          53          53          53          53          53
          54          54          54          54          54          55
          55          55          55          55          56          56
          57          57          58          58          59          59
          60          60          60          60          60          61
          61          61          61          61          62          62
          63          63          64          64          65          65
          66          66          67          67          68          68
          68          68          68          69          69          69
          69          69          70          70          71          71
          72          72          73          73          74          74
          75          75          76          76          77          77
          78          78          78          78          78          79
          79          79          79          79          80          80
          80          80          80          81          81          81
          81          81          82          82          83          83
          84          84          85          85          86          86
          87          87          88          88          89          89
          90          90          91          91          92          92
          92          92          92          93          93          93
          93          93          94          94          95          95
          96          96          96          96          96          97
          97          97          97          97          98          98
          98          98          98          99          99          99
          99          99         100         100         101         101
         102         102         103         103         104         104
         105         105         106         106         107         107
         108         108         109         109
Primitive exponents                        R   N=        1198
  1.22200000E+00  2.59500000E-01  9.31000000E-02  2.58000000E+00  2.98400000E-01
  8.85000000E-02  1.34700000E+00  4.36600000E-01  1.88300000E-01  2.13700000E+00
  1.34700000E+00  4.36600000E-01  5.18000000E-02  3.00500000E+00  1.22800000E+00
  4.41500000E-01  4.01000000E-01  9.00000000E-02  2.80000000E-02  9.51900000E-01
  3.27000000E-01  1.05400000E-01  1.34700000E+00  4.36600000E-01  1.88300000E-01
  2.13700000E+00  1.34700000E+00  4.36600000E-01  5.18000000E-02  3.00500000E+00
  1.22800000E+00  4.41500000E-01  4.01000000E-01  9.00000000E-02  2.80000000E-02
  9.51900000E-01  3.27000000E-01  1.05400000E-01  1.34700000E+00  4.36600000E-01
  1.88300000E-01  2.13700000E+00  1.34700000E+00  4.36600000E-01  5.18000000E-02
  3.00500000E+00  1.22800000E+00  4.41500000E-01  4.01000000E-01  9.00000000E-02
  2.80000000E-02  9.51900000E-01  3.27000000E-01  1.05400000E-01  1.34700000E+00
  4.36600000E-01  1.88300000E-01  2.13700000E+00  1.34700000E+00  4.36600000E-01
  5.18000000E-02  3.00500000E+00  1.22800000E+00  4.41500000E-01  4.01000000E-01
  9.00000000E-02  2.80000000E-02  9.51900000E-01  3.27000000E-01  1.05400000E-01
  1.34700000E+00  4.36600000E-01  1.88300000E-01  2.13700000E+00  1.34700000E+00
  4.36600000E-01  5.18000000E-02  3.00500000E+00  1.22800000E+00  4.41500000E-01
  4.01000000E-01  9.00000000E-02  2.80000000E-02  9.51900000E-01  3.27000000E-01
  1.05400000E-01  1.34700000E+00  4.36600000E-01  1.88300000E-01  2.13700000E+00
  1.34700000E+00  4.36600000E-01  5.18000000E-02  3.00500000E+00  1.22800000E+00
  4.41500000E-01  4.01000000E-01  9.00000000E-02  2.80000000E-02  9.51900000E-01
  3.27000000E-01  1.05400000E-01  1.34700000E+00  4.36600000E-01  1.88300000E-01
  2.13700000E+00  1.34700000E+00  4.36600000E-01  5.18000000E-02  3.00500000E+00
  1.22800000E+00  4.41500000E-01  4.01000000E-01  9.00000000E-02  2.80000000E-02
  9.51900000E-01  3.27000000E-01  1.05400000E-01  1.34700000E+00  4.36600000E-01
  1.88300000E-01  2.13700000E+00  1.34700000E+00  4.36600000E-01  5.18000000E-02
  3.00500000E+00  1.22800000E+00  4.41500000E-01  4.01000000E-01  9.00000000E-02
  2.80000000E-02  9.51900000E-01  3.27000000E-01  1.05400000E-01  1.34700000E+00
  4.36600000E-01  1.88300000E-01  2.13700000E+00  1.34700000E+00  4.36600000E-01
  5.18000000E-02  3.00500000E+00  1.22800000E+00  4.41500000E-01  4.01000000E-01
  9.00000000E-02  2.80000000E-02  9.51900000E-01  3.27000000E-01  1.05400000E-01
  1.34700000E+00  4.36600000E-01  1.88300000E-01  2.13700000E+00  1.34700000E+00
  4.36600000E-01  5.18000000E-02  3.00500000E+00  1.22800000E+00  4.41500000E-01
  4.01000000E-01  9.00000000E-02  2.80000000E-02  9.51900000E-01  3.27000000E-01
  1.05400000E-01  1.34700000E+00  4.36600000E-01  1.88300000E-01  2.13700000E+00
  1.34700000E+00  4.36600000E-01  5.18000000E-02  3.00500000E+00  1.22800000E+00
  4.41500000E-01  4.01000000E-01  9.00000000E-02  2.80000000E-02  9.51900000E-01
  3.27000000E-01  1.05400000E-01  1.34700000E+00  4.36600000E-01  1.88300000E-01
  2.13700000E+00  1.34700000E+00  4.36600000E-01  5.18000000E-02  3.00500000E+00
  1.22800000E+00  4.41500000E-01  4.01000000E-01  9.00000000E-02  2.80000000E-02
  9.51900000E-01  3.27000000E-01  1.05400000E-01  7.81700000E+03  1.17600000E+03
  2.73200000E+02  8.11700000E+01  2.71800000E+01  9.53200000E+00  3.41400000E+00
  9.53200000E+00  9.39800000E-01  2.84600000E-01  3.51800000E+01  7.90400000E+00
  2.30500000E+00  7.17100000E-01  2.13700000E-01  7.81700000E+03  1.17600000E+03
  2.73200000E+02  8.11700000E+01  2.71800000E+01  9.53200000E+00  3.41400000E+00
  9.53200000E+00  9.39800000E-01  2.84600000E-01  3.51800000E+01  7.90400000E+00
  2.30500000E+00  7.17100000E-01  2.13700000E-01  7.81700000E+03  1.17600000E+03
  2.73200000E+02  8.11700000E+01  2.71800000E+01  9.53200000E+00  3.41400000E+00
  9.53200000E+00  9.39800000E-01  2.84600000E-01  3.51800000E+01  7.90400000E+00
  2.30500000E+00  7.17100000E-01  2.13700000E-01  7.81700000E+03  1.17600000E+03
  2.73200000E+02  8.11700000E+01  2.71800000E+01  9.53200000E+00  3.41400000E+00
  9.53200000E+00  9.39800000E-01  2.84600000E-01  3.51800000E+01  7.90400000E+00
  2.30500000E+00  7.17100000E-01  2.13700000E-01  7.81700000E+03  1.17600000E+03
  2.73200000E+02  8.11700000E+01  2.71800000E+01  9.53200000E+00  3.41400000E+00
  9.53200000E+00  9.39800000E-01  2.84600000E-01  3.51800000E+01  7.90400000E+00
  2.30500000E+00  7.17100000E-01  2.13700000E-01  7.81700000E+03  1.17600000E+03
  2.73200000E+02  8.11700000E+01  2.71800000E+01  9.53200000E+00  3.41400000E+00
  9.53200000E+00  9.39800000E-01  2.84600000E-01  3.51800000E+01  7.90400000E+00
  2.30500000E+00  7.17100000E-01  2.13700000E-01  7.81700000E+03  1.17600000E+03
  2.73200000E+02  8.11700000E+01  2.71800000E+01  9.53200000E+00  3.41400000E+00
  9.53200000E+00  9.39800000E-01  2.84600000E-01  3.51800000E+01  7.90400000E+00
  2.30500000E+00  7.17100000E-01  2.13700000E-01  7.81700000E+03  1.17600000E+03
  2.73200000E+02  8.11700000E+01  2.71800000E+01  9.53200000E+00  3.41400000E+00
  9.53200000E+00  9.39800000E-01  2.84600000E-01  3.51800000E+01  7.90400000E+00
  2.30500000E+00  7.17100000E-01  2.13700000E-01  7.81700000E+03  1.17600000E+03
  2.73200000E+02  8.11700000E+01  2.71800000E+01  9.53200000E+00  3.41400000E+00
  9.53200000E+00  9.39800000E-01  2.84600000E-01  3.51800000E+01  7.90400000E+00
  2.30500000E+00  7.17100000E-01  2.13700000E-01  7.81700000E+03  1.17600000E+03
  2.73200000E+02  8.11700000E+01  2.71800000E+01  9.53200000E+00  3.41400000E+00
  9.53200000E+00  9.39800000E-01  2.84600000E-01  3.51800000E+01  7.90400000E+00
  2.30500000E+00  7.17100000E-01  2.13700000E-01  7.81700000E+03  1.17600000E+03
  2.73200000E+02  8.11700000E+01  2.71800000E+01  9.53200000E+00  3.41400000E+00
  9.53200000E+00  9.39800000E-01  2.84600000E-01  3.51800000E+01  7.90400000E+00
  2.30500000E+00  7.17100000E-01  2.13700000E-01  7.81700000E+03  1.17600000E+03
  2.73200000E+02  8.11700000E+01  2.71800000E+01  9.53200000E+00  3.41400000E+00
  9.53200000E+00  9.39800000E-01  2.84600000E-01  3.51800000E+01  7.90400000E+00
  2.30500000E+00  7.17100000E-01  2.13700000E-01  7.81700000E+03  1.17600000E+03
  2.73200000E+02  8.11700000E+01  2.71800000E+01  9.53200000E+00  3.41400000E+00
  9.53200000E+00  9.39800000E-01  2.84600000E-01  3.51800000E+01  7.90400000E+00
  2.30500000E+00  7.17100000E-01  2.13700000E-01  7.81700000E+03  1.17600000E+03
  2.73200000E+02  8.11700000E+01  2.71800000E+01  9.53200000E+00  3.41400000E+00
  9.53200000E+00  9.39800000E-01  2.84600000E-01  3.51800000E+01  7.90400000E+00
  2.30500000E+00  7.17100000E-01  2.13700000E-01  7.81700000E+03  1.17600000E+03
  2.73200000E+02  8.11700000E+01  2.71800000E+01  9.53200000E+00  3.41400000E+00
  9.53200000E+00  9.39800000E-01  2.84600000E-01  3.51800000E+01  7.90400000E+00
  2.30500000E+00  7.17100000E-01  2.13700000E-01  7.81700000E+03  1.17600000E+03
  2.73200000E+02  8.11700000E+01  2.71800000E+01  9.53200000E+00  3.41400000E+00
  9.53200000E+00  9.39800000E-01  2.84600000E-01  3.51800000E+01  7.90400000E+00
  2.30500000E+00  7.17100000E-01  2.13700000E-01  7.81700000E+03  1.17600000E+03
  2.73200000E+02  8.11700000E+01  2.71800000E+01  9.53200000E+00  3.41400000E+00
  9.53200000E+00  9.39800000E-01  2.84600000E-01  3.51800000E+01  7.90400000E+00
  2.30500000E+00  7.17100000E-01  2.13700000E-01  7.81700000E+03  1.17600000E+03
  2.73200000E+02  8.11700000E+01  2.71800000E+01  9.53200000E+00  3.41400000E+00
  9.53200000E+00  9.39800000E-01  2.84600000E-01  3.51800000E+01  7.90400000E+00
  2.30500000E+00  7.17100000E-01  2.13700000E-01  7.81700000E+03  1.17600000E+03
  2.73200000E+02  8.11700000E+01  2.71800000E+01  9.53200000E+00  3.41400000E+00
  9.53200000E+00  9.39800000E-01  2.84600000E-01  3.51800000E+01  7.90400000E+00
  2.30500000E+00  7.17100000E-01  2.13700000E-01  7.81700000E+03  1.17600000E+03
  2.73200000E+02  8.11700000E+01  2.71800000E+01  9.53200000E+00  3.41400000E+00
  9.53200000E+00  9.39800000E-01  2.84600000E-01  3.51800000E+01  7.90400000E+00
  2.30500000E+00  7.17100000E-01  2.13700000E-01  7.81700000E+03  1.17600000E+03
  2.73200000E+02  8.11700000E+01  2.71800000E+01  9.53200000E+00  3.41400000E+00
  9.53200000E+00  9.39800000E-01  2.84600000E-01  3.51800000E+01  7.90400000E+00
  2.30500000E+00  7.17100000E-01  2.13700000E-01  7.81700000E+03  1.17600000E+03
  2.73200000E+02  8.11700000E+01  2.71800000E+01  9.53200000E+00  3.41400000E+00
  9.53200000E+00  9.39800000E-01  2.84600000E-01  3.51800000E+01  7.90400000E+00
  2.30500000E+00  7.17100000E-01  2.13700000E-01  7.81700000E+03  1.17600000E+03
  2.73200000E+02  8.11700000E+01  2.71800000E+01  9.53200000E+00  3.41400000E+00
  9.53200000E+00  9.39800000E-01  2.84600000E-01  3.51800000E+01  7.90400000E+00
  2.30500000E+00  7.17100000E-01  2.13700000E-01  7.81700000E+03  1.17600000E+03
  2.73200000E+02  8.11700000E+01  2.71800000E+01  9.53200000E+00  3.41400000E+00
  9.53200000E+00  9.39800000E-01  2.84600000E-01  3.51800000E+01  7.90400000E+00
  2.30500000E+00  7.17100000E-01  2.13700000E-01  7.81700000E+03  1.17600000E+03
  2.73200000E+02  8.11700000E+01  2.71800000E+01  9.53200000E+00  3.41400000E+00
  9.53200000E+00  9.39800000E-01  2.84600000E-01  3.51800000E+01  7.90400000E+00
  2.30500000E+00  7.17100000E-01  2.13700000E-01  7.81700000E+03  1.17600000E+03
  2.73200000E+02  8.11700000E+01  2.71800000E+01  9.53200000E+00  3.41400000E+00
  9.53200000E+00  9.39800000E-01  2.84600000E-01  3.51800000E+01  7.90400000E+00
  2.30500000E+00  7.17100000E-01  2.13700000E-01  7.81700000E+03  1.17600000E+03
  2.73200000E+02  8.11700000E+01  2.71800000E+01  9.53200000E+00  3.41400000E+00
  9.53200000E+00  9.39800000E-01  2.84600000E-01  3.51800000E+01  7.90400000E+00
  2.30500000E+00  7.17100000E-01  2.13700000E-01  7.81700000E+03  1.17600000E+03
  2.73200000E+02  8.11700000E+01  2.71800000E+01  9.53200000E+00  3.41400000E+00
  9.53200000E+00  9.39800000E-01  2.84600000E-01  3.51800000E+01  7.90400000E+00
  2.30500000E+00  7.17100000E-01  2.13700000E-01  7.81700000E+03  1.17600000E+03
  2.73200000E+02  8.11700000E+01  2.71800000E+01  9.53200000E+00  3.41400000E+00
  9.53200000E+00  9.39800000E-01  2.84600000E-01  3.51800000E+01  7.90400000E+00
  2.30500000E+00  7.17100000E-01  2.13700000E-01  7.81700000E+03  1.17600000E+03
  2.73200000E+02  8.11700000E+01  2.71800000E+01  9.53200000E+00  3.41400000E+00
  9.53200000E+00  9.39800000E-01  2.84600000E-01  3.51800000E+01  7.90400000E+00
  2.30500000E+00  7.17100000E-01  2.13700000E-01  7.81700000E+03  1.17600000E+03
  2.73200000E+02  8.11700000E+01  2.71800000E+01  9.53200000E+00  3.41400000E+00
  9.53200000E+00  9.39800000E-01  2.84600000E-01  3.51800000E+01  7.90400000E+00
  2.30500000E+00  7.17100000E-01  2.13700000E-01  7.81700000E+03  1.17600000E+03
  2.73200000E+02  8.11700000E+01  2.71800000E+01  9.53200000E+00  3.41400000E+00
  9.53200000E+00  9.39800000E-01  2.84600000E-01  3.51800000E+01  7.90400000E+00
  2.30500000E+00  7.17100000E-01  2.13700000E-01  7.81700000E+03  1.17600000E+03
  2.73200000E+02  8.11700000E+01  2.71800000E+01  9.53200000E+00  3.41400000E+00
  9.53200000E+00  9.39800000E-01  2.84600000E-01  3.51800000E+01  7.90400000E+00
  2.30500000E+00  7.17100000E-01  2.13700000E-01  7.81700000E+03  1.17600000E+03
  2.73200000E+02  8.11700000E+01  2.71800000E+01  9.53200000E+00  3.41400000E+00
  9.53200000E+00  9.39800000E-01  2.84600000E-01  3.51800000E+01  7.90400000E+00
  2.30500000E+00  7.17100000E-01  2.13700000E-01  7.81700000E+03  1.17600000E+03
  2.73200000E+02  8.11700000E+01  2.71800000E+01  9.53200000E+00  3.41400000E+00
  9.53200000E+00  9.39800000E-01  2.84600000E-01  3.51800000E+01  7.90400000E+00
  2.30500000E+00  7.17100000E-01  2.13700000E-01  7.81700000E+03  1.17600000E+03
  2.73200000E+02  8.11700000E+01  2.71800000E+01  9.53200000E+00  3.41400000E+00
  9.53200000E+00  9.39800000E-01  2.84600000E-01  3.51800000E+01  7.90400000E+00
  2.30500000E+00  7.17100000E-01  2.13700000E-01  7.81700000E+03  1.17600000E+03
  2.73200000E+02  8.11700000E+01  2.71800000E+01  9.53200000E+00  3.41400000E+00
  9.53200000E+00  9.39800000E-01  2.84600000E-01  3.51800000E+01  7.90400000E+00
  2.30500000E+00  7.17100000E-01  2.13700000E-01  7.81700000E+03  1.17600000E+03
  2.73200000E+02  8.11700000E+01  2.71800000E+01  9.53200000E+00  3.41400000E+00
  9.53200000E+00  9.39800000E-01  2.84600000E-01  3.51800000E+01  7.90400000E+00
  2.30500000E+00  7.17100000E-01  2.13700000E-01  7.81700000E+03  1.17600000E+03
  2.73200000E+02  8.11700000E+01  2.71800000E+01  9.53200000E+00  3.41400000E+00
  9.53200000E+00  9.39800000E-01  2.84600000E-01  3.51800000E+01  7.90400000E+00
  2.30500000E+00  7.17100000E-01  2.13700000E-01  7.81700000E+03  1.17600000E+03
  2.73200000E+02  8.11700000E+01  2.71800000E+01  9.53200000E+00  3.41400000E+00
  9.53200000E+00  9.39800000E-01  2.84600000E-01  3.51800000E+01  7.90400000E+00
  2.30500000E+00  7.17100000E-01  2.13700000E-01  5.90900000E+03  8.87500000E+02
  2.04700000E+02  5.98400000E+01  2.00000000E+01  7.19300000E+00  2.68600000E+00
  7.19300000E+00  7.00000000E-01  2.13300000E-01  2.67900000E+01  5.95600000E+00
  1.70700000E+00  5.31400000E-01  1.65400000E-01  5.90900000E+03  8.87500000E+02
  2.04700000E+02  5.98400000E+01  2.00000000E+01  7.19300000E+00  2.68600000E+00
  7.19300000E+00  7.00000000E-01  2.13300000E-01  2.67900000E+01  5.95600000E+00
  1.70700000E+00  5.31400000E-01  1.65400000E-01  1.92406000E+01  2.89920000E+00
  6.53400000E-01  1.77600000E-01  1.92406000E+01  2.89920000E+00  6.53400000E-01
  1.77600000E-01  1.92406000E+01  2.89920000E+00  6.53400000E-01  1.77600000E-01
  1.92406000E+01  2.89920000E+00  6.53400000E-01  1.77600000E-01  4.23300000E+03
  6.34900000E+02  1.46100000E+02  4.25000000E+01  1.41900000E+01  5.14800000E+00
  1.96700000E+00  5.14800000E+00  4.96200000E-01  1.53300000E-01  1.81600000E+01
  3.98600000E+00  1.14300000E+00  3.59400000E-01  1.14600000E-01  4.23300000E+03
  6.34900000E+02  1.46100000E+02  4.25000000E+01  1.41900000E+01  5.14800000E+00
  1.96700000E+00  5.14800000E+00  4.96200000E-01  1.53300000E-01  1.81600000E+01
  3.98600000E+00  1.14300000E+00  3.59400000E-01  1.14600000E-01  1.92406000E+01
  2.89920000E+00  6.53400000E-01  1.77600000E-01  1.92406000E+01  2.89920000E+00
  6.53400000E-01  1.77600000E-01  1.92406000E+01  2.89920000E+00  6.53400000E-01
  1.77600000E-01  1.92406000E+01  2.89920000E+00  6.53400000E-01  1.77600000E-01
  1.92406000E+01  2.89920000E+00  6.53400000E-01  1.77600000E-01  1.92406000E+01
  2.89920000E+00  6.53400000E-01  1.77600000E-01  4.23300000E+03  6.34900000E+02
  1.46100000E+02  4.25000000E+01  1.41900000E+01  5.14800000E+00  1.96700000E+00
  5.14800000E+00  4.96200000E-01  1.53300000E-01  1.81600000E+01  3.98600000E+00
  1.14300000E+00  3.59400000E-01  1.14600000E-01  4.23300000E+03  6.34900000E+02
  1.46100000E+02  4.25000000E+01  1.41900000E+01  5.14800000E+00  1.96700000E+00
  5.14800000E+00  4.96200000E-01  1.53300000E-01  1.81600000E+01  3.98600000E+00
  1.14300000E+00  3.59400000E-01  1.14600000E-01  1.92406000E+01  2.89920000E+00
  6.53400000E-01  1.77600000E-01  1.92406000E+01  2.89920000E+00  6.53400000E-01
  1.77600000E-01  1.92406000E+01  2.89920000E+00  6.53400000E-01  1.77600000E-01
  1.92406000E+01  2.89920000E+00  6.53400000E-01  1.77600000E-01  1.92406000E+01
  2.89920000E+00  6.53400000E-01  1.77600000E-01  1.92406000E+01  2.89920000E+00
  6.53400000E-01  1.77600000E-01  1.92406000E+01  2.89920000E+00  6.53400000E-01
  1.77600000E-01  1.92406000E+01  2.89920000E+00  6.53400000E-01  1.77600000E-01
  4.23300000E+03  6.34900000E+02  1.46100000E+02  4.25000000E+01  1.41900000E+01
  5.14800000E+00  1.96700000E+00  5.14800000E+00  4.96200000E-01  1.53300000E-01
  1.81600000E+01  3.98600000E+00  1.14300000E+00  3.59400000E-01  1.14600000E-01
  4.23300000E+03  6.34900000E+02  1.46100000E+02  4.25000000E+01  1.41900000E+01
  5.14800000E+00  1.96700000E+00  5.14800000E+00  4.96200000E-01  1.53300000E-01
  1.81600000E+01  3.98600000E+00  1.14300000E+00  3.59400000E-01  1.14600000E-01
  4.23300000E+03  6.34900000E+02  1.46100000E+02  4.25000000E+01  1.41900000E+01
  5.14800000E+00  1.96700000E+00  5.14800000E+00  4.96200000E-01  1.53300000E-01
  1.81600000E+01  3.98600000E+00  1.14300000E+00  3.59400000E-01  1.14600000E-01
  4.23300000E+03  6.34900000E+02  1.46100000E+02  4.25000000E+01  1.41900000E+01
  5.14800000E+00  1.96700000E+00  5.14800000E+00  4.96200000E-01  1.53300000E-01
  1.81600000E+01  3.98600000E+00  1.14300000E+00  3.59400000E-01  1.14600000E-01
  1.92406000E+01  2.89920000E+00  6.53400000E-01  1.77600000E-01  1.92406000E+01
  2.89920000E+00  6.53400000E-01  1.77600000E-01  1.92406000E+01  2.89920000E+00
  6.53400000E-01  1.77600000E-01  1.92406000E+01  2.89920000E+00  6.53400000E-01
  1.77600000E-01  1.92406000E+01  2.89920000E+00  6.53400000E-01  1.77600000E-01
  1.92406000E+01  2.89920000E+00  6.53400000E-01  1.77600000E-01  1.92406000E+01
  2.89920000E+00  6.53400000E-01  1.77600000E-01  1.92406000E+01  2.89920000E+00
  6.53400000E-01  1.77600000E-01  1.92406000E+01  2.89920000E+00  6.53400000E-01
  1.77600000E-01  1.92406000E+01  2.89920000E+00  6.53400000E-01  1.77600000E-01
  5.90900000E+03  8.87500000E+02  2.04700000E+02  5.98400000E+01  2.00000000E+01
  7.19300000E+00  2.68600000E+00  7.19300000E+00  7.00000000E-01  2.13300000E-01
  2.67900000E+01  5.95600000E+00  1.70700000E+00  5.31400000E-01  1.65400000E-01
  5.90900000E+03  8.87500000E+02  2.04700000E+02  5.98400000E+01  2.00000000E+01
  7.19300000E+00  2.68600000E+00  7.19300000E+00  7.00000000E-01  2.13300000E-01
  2.67900000E+01  5.95600000E+00  1.70700000E+00  5.31400000E-01  1.65400000E-01
  1.92406000E+01  2.89920000E+00  6.53400000E-01  1.77600000E-01  1.92406000E+01
  2.89920000E+00  6.53400000E-01  1.77600000E-01  4.23300000E+03  6.34900000E+02
  1.46100000E+02  4.25000000E+01  1.41900000E+01  5.14800000E+00  1.96700000E+00
  5.14800000E+00  4.96200000E-01  1.53300000E-01  1.81600000E+01  3.98600000E+00
  1.14300000E+00  3.59400000E-01  1.14600000E-01  4.23300000E+03  6.34900000E+02
  1.46100000E+02  4.25000000E+01  1.41900000E+01  5.14800000E+00  1.96700000E+00
  5.14800000E+00  4.96200000E-01  1.53300000E-01  1.81600000E+01  3.98600000E+00
  1.14300000E+00  3.59400000E-01  1.14600000E-01  4.23300000E+03  6.34900000E+02
  1.46100000E+02  4.25000000E+01  1.41900000E+01  5.14800000E+00  1.96700000E+00
  5.14800000E+00  4.96200000E-01  1.53300000E-01  1.81600000E+01  3.98600000E+00
  1.14300000E+00  3.59400000E-01  1.14600000E-01  4.23300000E+03  6.34900000E+02
  1.46100000E+02  4.25000000E+01  1.41900000E+01  5.14800000E+00  1.96700000E+00
  5.14800000E+00  4.96200000E-01  1.53300000E-01  1.81600000E+01  3.98600000E+00
  1.14300000E+00  3.59400000E-01  1.14600000E-01  1.92406000E+01  2.89920000E+00
  6.53400000E-01  1.77600000E-01  1.92406000E+01  2.89920000E+00  6.53400000E-01
  1.77600000E-01  1.92406000E+01  2.89920000E+00  6.53400000E-01  1.77600000E-01
  1.92406000E+01  2.89920000E+00  6.53400000E-01  1.77600000E-01  1.92406000E+01
  2.89920000E+00  6.53400000E-01  1.77600000E-01  1.92406000E+01  2.89920000E+00
  6.53400000E-01  1.77600000E-01  1.92406000E+01  2.89920000E+00  6.53400000E-01
  1.77600000E-01  1.92406000E+01  2.89920000E+00  6.53400000E-01  1.77600000E-01
  1.92406000E+01  2.89920000E+00  6.53400000E-01  1.77600000E-01  1.92406000E+01
  2.89920000E+00  6.53400000E-01  1.77600000E-01
Contraction coefficients                   R   N=        1198
 -5.70733903E-01  1.28238261E+00  1.00000000E+00 -7.77249975E-02  1.01978697E+00
  1.00000000E+00 -2.38270819E-01 -8.73267970E-01  1.69961158E+00 -1.39161500E+00
  1.75102600E+00  4.69464700E-01  1.00000000E+00 -2.40556312E-01  7.36409238E-01
  4.88148725E-01 -1.49749946E-01  1.07074633E+00  1.00000000E+00  4.98526499E-01
  6.11110999E-01  1.00000000E+00 -2.38270819E-01 -8.73267970E-01  1.69961158E+00
 -1.39161500E+00  1.75102600E+00  4.69464700E-01  1.00000000E+00 -2.40556312E-01
  7.36409238E-01  4.88148725E-01 -1.49749946E-01  1.07074633E+00  1.00000000E+00
  4.98526499E-01  6.11110999E-01  1.00000000E+00 -2.38270819E-01 -8.73267970E-01
  1.69961158E+00 -1.39161500E+00  1.75102600E+00  4.69464700E-01  1.00000000E+00
 -2.40556312E-01  7.36409238E-01  4.88148725E-01 -1.49749946E-01  1.07074633E+00
  1.00000000E+00  4.98526499E-01  6.11110999E-01  1.00000000E+00 -2.38270819E-01
 -8.73267970E-01  1.69961158E+00 -1.39161500E+00  1.75102600E+00  4.69464700E-01
  1.00000000E+00 -2.40556312E-01  7.36409238E-01  4.88148725E-01 -1.49749946E-01
  1.07074633E+00  1.00000000E+00  4.98526499E-01  6.11110999E-01  1.00000000E+00
 -2.38270819E-01 -8.73267970E-01  1.69961158E+00 -1.39161500E+00  1.75102600E+00
  4.69464700E-01  1.00000000E+00 -2.40556312E-01  7.36409238E-01  4.88148725E-01
 -1.49749946E-01  1.07074633E+00  1.00000000E+00  4.98526499E-01  6.11110999E-01
  1.00000000E+00 -2.38270819E-01 -8.73267970E-01  1.69961158E+00 -1.39161500E+00
  1.75102600E+00  4.69464700E-01  1.00000000E+00 -2.40556312E-01  7.36409238E-01
  4.88148725E-01 -1.49749946E-01  1.07074633E+00  1.00000000E+00  4.98526499E-01
  6.11110999E-01  1.00000000E+00 -2.38270819E-01 -8.73267970E-01  1.69961158E+00
 -1.39161500E+00  1.75102600E+00  4.69464700E-01  1.00000000E+00 -2.40556312E-01
  7.36409238E-01  4.88148725E-01 -1.49749946E-01  1.07074633E+00  1.00000000E+00
  4.98526499E-01  6.11110999E-01  1.00000000E+00 -2.38270819E-01 -8.73267970E-01
  1.69961158E+00 -1.39161500E+00  1.75102600E+00  4.69464700E-01  1.00000000E+00
 -2.40556312E-01  7.36409238E-01  4.88148725E-01 -1.49749946E-01  1.07074633E+00
  1.00000000E+00  4.98526499E-01  6.11110999E-01  1.00000000E+00 -2.38270819E-01
 -8.73267970E-01  1.69961158E+00 -1.39161500E+00  1.75102600E+00  4.69464700E-01
  1.00000000E+00 -2.40556312E-01  7.36409238E-01  4.88148725E-01 -1.49749946E-01
  1.07074633E+00  1.00000000E+00  4.98526499E-01  6.11110999E-01  1.00000000E+00
 -2.38270819E-01 -8.73267970E-01  1.69961158E+00 -1.39161500E+00  1.75102600E+00
  4.69464700E-01  1.00000000E+00 -2.40556312E-01  7.36409238E-01  4.88148725E-01
 -1.49749946E-01  1.07074633E+00  1.00000000E+00  4.98526499E-01  6.11110999E-01
  1.00000000E+00 -2.38270819E-01 -8.73267970E-01  1.69961158E+00 -1.39161500E+00
  1.75102600E+00  4.69464700E-01  1.00000000E+00 -2.40556312E-01  7.36409238E-01
  4.88148725E-01 -1.49749946E-01  1.07074633E+00  1.00000000E+00  4.98526499E-01
  6.11110999E-01  1.00000000E+00 -2.38270819E-01 -8.73267970E-01  1.69961158E+00
 -1.39161500E+00  1.75102600E+00  4.69464700E-01  1.00000000E+00 -2.40556312E-01
  7.36409238E-01  4.88148725E-01 -1.49749946E-01  1.07074633E+00  1.00000000E+00
  4.98526499E-01  6.11110999E-01  1.00000000E+00  1.17600033E-03  8.96800252E-03
  4.28680121E-02  1.43930040E-01  3.55630100E-01  4.61248130E-01  1.40206039E-01
 -1.54153074E-01  1.05691451E+00  1.00000000E+00  1.95800005E-02  1.24200003E-01
  3.94714010E-01  6.27376016E-01  1.00000000E+00  1.17600033E-03  8.96800252E-03
  4.28680121E-02  1.43930040E-01  3.55630100E-01  4.61248130E-01  1.40206039E-01
 -1.54153074E-01  1.05691451E+00  1.00000000E+00  1.95800005E-02  1.24200003E-01
  3.94714010E-01  6.27376016E-01  1.00000000E+00  1.17600033E-03  8.96800252E-03
  4.28680121E-02  1.43930040E-01  3.55630100E-01  4.61248130E-01  1.40206039E-01
 -1.54153074E-01  1.05691451E+00  1.00000000E+00  1.95800005E-02  1.24200003E-01
  3.94714010E-01  6.27376016E-01  1.00000000E+00  1.17600033E-03  8.96800252E-03
  4.28680121E-02  1.43930040E-01  3.55630100E-01  4.61248130E-01  1.40206039E-01
 -1.54153074E-01  1.05691451E+00  1.00000000E+00  1.95800005E-02  1.24200003E-01
  3.94714010E-01  6.27376016E-01  1.00000000E+00  1.17600033E-03  8.96800252E-03
  4.28680121E-02  1.43930040E-01  3.55630100E-01  4.61248130E-01  1.40206039E-01
 -1.54153074E-01  1.05691451E+00  1.00000000E+00  1.95800005E-02  1.24200003E-01
  3.94714010E-01  6.27376016E-01  1.00000000E+00  1.17600033E-03  8.96800252E-03
  4.28680121E-02  1.43930040E-01  3.55630100E-01  4.61248130E-01  1.40206039E-01
 -1.54153074E-01  1.05691451E+00  1.00000000E+00  1.95800005E-02  1.24200003E-01
  3.94714010E-01  6.27376016E-01  1.00000000E+00  1.17600033E-03  8.96800252E-03
  4.28680121E-02  1.43930040E-01  3.55630100E-01  4.61248130E-01  1.40206039E-01
 -1.54153074E-01  1.05691451E+00  1.00000000E+00  1.95800005E-02  1.24200003E-01
  3.94714010E-01  6.27376016E-01  1.00000000E+00  1.17600033E-03  8.96800252E-03
  4.28680121E-02  1.43930040E-01  3.55630100E-01  4.61248130E-01  1.40206039E-01
 -1.54153074E-01  1.05691451E+00  1.00000000E+00  1.95800005E-02  1.24200003E-01
  3.94714010E-01  6.27376016E-01  1.00000000E+00  1.17600033E-03  8.96800252E-03
  4.28680121E-02  1.43930040E-01  3.55630100E-01  4.61248130E-01  1.40206039E-01
 -1.54153074E-01  1.05691451E+00  1.00000000E+00  1.95800005E-02  1.24200003E-01
  3.94714010E-01  6.27376016E-01  1.00000000E+00  1.17600033E-03  8.96800252E-03
  4.28680121E-02  1.43930040E-01  3.55630100E-01  4.61248130E-01  1.40206039E-01
 -1.54153074E-01  1.05691451E+00  1.00000000E+00  1.95800005E-02  1.24200003E-01
  3.94714010E-01  6.27376016E-01  1.00000000E+00  1.17600033E-03  8.96800252E-03
  4.28680121E-02  1.43930040E-01  3.55630100E-01  4.61248130E-01  1.40206039E-01
 -1.54153074E-01  1.05691451E+00  1.00000000E+00  1.95800005E-02  1.24200003E-01
  3.94714010E-01  6.27376016E-01  1.00000000E+00  1.17600033E-03  8.96800252E-03
  4.28680121E-02  1.43930040E-01  3.55630100E-01  4.61248130E-01  1.40206039E-01
 -1.54153074E-01  1.05691451E+00  1.00000000E+00  1.95800005E-02  1.24200003E-01
  3.94714010E-01  6.27376016E-01  1.00000000E+00  1.17600033E-03  8.96800252E-03
  4.28680121E-02  1.43930040E-01  3.55630100E-01  4.61248130E-01  1.40206039E-01
 -1.54153074E-01  1.05691451E+00  1.00000000E+00  1.95800005E-02  1.24200003E-01
  3.94714010E-01  6.27376016E-01  1.00000000E+00  1.17600033E-03  8.96800252E-03
  4.28680121E-02  1.43930040E-01  3.55630100E-01  4.61248130E-01  1.40206039E-01
 -1.54153074E-01  1.05691451E+00  1.00000000E+00  1.95800005E-02  1.24200003E-01
  3.94714010E-01  6.27376016E-01  1.00000000E+00  1.17600033E-03  8.96800252E-03
  4.28680121E-02  1.43930040E-01  3.55630100E-01  4.61248130E-01  1.40206039E-01
 -1.54153074E-01  1.05691451E+00  1.00000000E+00  1.95800005E-02  1.24200003E-01
  3.94714010E-01  6.27376016E-01  1.00000000E+00  1.17600033E-03  8.96800252E-03
  4.28680121E-02  1.43930040E-01  3.55630100E-01  4.61248130E-01  1.40206039E-01
 -1.54153074E-01  1.05691451E+00  1.00000000E+00  1.95800005E-02  1.24200003E-01
  3.94714010E-01  6.27376016E-01  1.00000000E+00  1.17600033E-03  8.96800252E-03
  4.28680121E-02  1.43930040E-01  3.55630100E-01  4.61248130E-01  1.40206039E-01
 -1.54153074E-01  1.05691451E+00  1.00000000E+00  1.95800005E-02  1.24200003E-01
  3.94714010E-01  6.27376016E-01  1.00000000E+00  1.17600033E-03  8.96800252E-03
  4.28680121E-02  1.43930040E-01  3.55630100E-01  4.61248130E-01  1.40206039E-01
 -1.54153074E-01  1.05691451E+00  1.00000000E+00  1.95800005E-02  1.24200003E-01
  3.94714010E-01  6.27376016E-01  1.00000000E+00  1.17600033E-03  8.96800252E-03
  4.28680121E-02  1.43930040E-01  3.55630100E-01  4.61248130E-01  1.40206039E-01
 -1.54153074E-01  1.05691451E+00  1.00000000E+00  1.95800005E-02  1.24200003E-01
  3.94714010E-01  6.27376016E-01  1.00000000E+00  1.17600033E-03  8.96800252E-03
  4.28680121E-02  1.43930040E-01  3.55630100E-01  4.61248130E-01  1.40206039E-01
 -1.54153074E-01  1.05691451E+00  1.00000000E+00  1.95800005E-02  1.24200003E-01
  3.94714010E-01  6.27376016E-01  1.00000000E+00  1.17600033E-03  8.96800252E-03
  4.28680121E-02  1.43930040E-01  3.55630100E-01  4.61248130E-01  1.40206039E-01
 -1.54153074E-01  1.05691451E+00  1.00000000E+00  1.95800005E-02  1.24200003E-01
  3.94714010E-01  6.27376016E-01  1.00000000E+00  1.17600033E-03  8.96800252E-03
  4.28680121E-02  1.43930040E-01  3.55630100E-01  4.61248130E-01  1.40206039E-01
 -1.54153074E-01  1.05691451E+00  1.00000000E+00  1.95800005E-02  1.24200003E-01
  3.94714010E-01  6.27376016E-01  1.00000000E+00  1.17600033E-03  8.96800252E-03
  4.28680121E-02  1.43930040E-01  3.55630100E-01  4.61248130E-01  1.40206039E-01
 -1.54153074E-01  1.05691451E+00  1.00000000E+00  1.95800005E-02  1.24200003E-01
  3.94714010E-01  6.27376016E-01  1.00000000E+00  1.17600033E-03  8.96800252E-03
  4.28680121E-02  1.43930040E-01  3.55630100E-01  4.61248130E-01  1.40206039E-01
 -1.54153074E-01  1.05691451E+00  1.00000000E+00  1.95800005E-02  1.24200003E-01
  3.94714010E-01  6.27376016E-01  1.00000000E+00  1.17600033E-03  8.96800252E-03
  4.28680121E-02  1.43930040E-01  3.55630100E-01  4.61248130E-01  1.40206039E-01
 -1.54153074E-01  1.05691451E+00  1.00000000E+00  1.95800005E-02  1.24200003E-01
  3.94714010E-01  6.27376016E-01  1.00000000E+00  1.17600033E-03  8.96800252E-03
  4.28680121E-02  1.43930040E-01  3.55630100E-01  4.61248130E-01  1.40206039E-01
 -1.54153074E-01  1.05691451E+00  1.00000000E+00  1.95800005E-02  1.24200003E-01
  3.94714010E-01  6.27376016E-01  1.00000000E+00  1.17600033E-03  8.96800252E-03
  4.28680121E-02  1.43930040E-01  3.55630100E-01  4.61248130E-01  1.40206039E-01
 -1.54153074E-01  1.05691451E+00  1.00000000E+00  1.95800005E-02  1.24200003E-01
  3.94714010E-01  6.27376016E-01  1.00000000E+00  1.17600033E-03  8.96800252E-03
  4.28680121E-02  1.43930040E-01  3.55630100E-01  4.61248130E-01  1.40206039E-01
 -1.54153074E-01  1.05691451E+00  1.00000000E+00  1.95800005E-02  1.24200003E-01
  3.94714010E-01  6.27376016E-01  1.00000000E+00  1.17600033E-03  8.96800252E-03
  4.28680121E-02  1.43930040E-01  3.55630100E-01  4.61248130E-01  1.40206039E-01
 -1.54153074E-01  1.05691451E+00  1.00000000E+00  1.95800005E-02  1.24200003E-01
  3.94714010E-01  6.27376016E-01  1.00000000E+00  1.17600033E-03  8.96800252E-03
  4.28680121E-02  1.43930040E-01  3.55630100E-01  4.61248130E-01  1.40206039E-01
 -1.54153074E-01  1.05691451E+00  1.00000000E+00  1.95800005E-02  1.24200003E-01
  3.94714010E-01  6.27376016E-01  1.00000000E+00  1.17600033E-03  8.96800252E-03
  4.28680121E-02  1.43930040E-01  3.55630100E-01  4.61248130E-01  1.40206039E-01
 -1.54153074E-01  1.05691451E+00  1.00000000E+00  1.95800005E-02  1.24200003E-01
  3.94714010E-01  6.27376016E-01  1.00000000E+00  1.17600033E-03  8.96800252E-03
  4.28680121E-02  1.43930040E-01  3.55630100E-01  4.61248130E-01  1.40206039E-01
 -1.54153074E-01  1.05691451E+00  1.00000000E+00  1.95800005E-02  1.24200003E-01
  3.94714010E-01  6.27376016E-01  1.00000000E+00  1.17600033E-03  8.96800252E-03
  4.28680121E-02  1.43930040E-01  3.55630100E-01  4.61248130E-01  1.40206039E-01
 -1.54153074E-01  1.05691451E+00  1.00000000E+00  1.95800005E-02  1.24200003E-01
  3.94714010E-01  6.27376016E-01  1.00000000E+00  1.17600033E-03  8.96800252E-03
  4.28680121E-02  1.43930040E-01  3.55630100E-01  4.61248130E-01  1.40206039E-01
 -1.54153074E-01  1.05691451E+00  1.00000000E+00  1.95800005E-02  1.24200003E-01
  3.94714010E-01  6.27376016E-01  1.00000000E+00  1.17600033E-03  8.96800252E-03
  4.28680121E-02  1.43930040E-01  3.55630100E-01  4.61248130E-01  1.40206039E-01
 -1.54153074E-01  1.05691451E+00  1.00000000E+00  1.95800005E-02  1.24200003E-01
  3.94714010E-01  6.27376016E-01  1.00000000E+00  1.17600033E-03  8.96800252E-03
  4.28680121E-02  1.43930040E-01  3.55630100E-01  4.61248130E-01  1.40206039E-01
 -1.54153074E-01  1.05691451E+00  1.00000000E+00  1.95800005E-02  1.24200003E-01
  3.94714010E-01  6.27376016E-01  1.00000000E+00  1.17600033E-03  8.96800252E-03
  4.28680121E-02  1.43930040E-01  3.55630100E-01  4.61248130E-01  1.40206039E-01
 -1.54153074E-01  1.05691451E+00  1.00000000E+00  1.95800005E-02  1.24200003E-01
  3.94714010E-01  6.27376016E-01  1.00000000E+00  1.17600033E-03  8.96800252E-03
  4.28680121E-02  1.43930040E-01  3.55630100E-01  4.61248130E-01  1.40206039E-01
 -1.54153074E-01  1.05691451E+00  1.00000000E+00  1.95800005E-02  1.24200003E-01
  3.94714010E-01  6.27376016E-01  1.00000000E+00  1.17600033E-03  8.96800252E-03
  4.28680121E-02  1.43930040E-01  3.55630100E-01  4.61248130E-01  1.40206039E-01
 -1.54153074E-01  1.05691451E+00  1.00000000E+00  1.95800005E-02  1.24200003E-01
  3.94714010E-01  6.27376016E-01  1.00000000E+00  1.17600033E-03  8.96800252E-03
  4.28680121E-02  1.43930040E-01  3.55630100E-01  4.61248130E-01  1.40206039E-01
 -1.54153074E-01  1.05691451E+00  1.00000000E+00  1.95800005E-02  1.24200003E-01
  3.94714010E-01  6.27376016E-01  1.00000000E+00  1.18999955E-03  9.09899654E-03
  4.41449832E-02  1.50463943E-01  3.56740864E-01  4.46532830E-01  1.45602945E-01
 -1.60405033E-01  1.05821522E+00  1.00000000E+00  1.82539982E-02  1.16460989E-01
  3.90177962E-01  6.37101939E-01  1.00000000E+00  1.18999955E-03  9.09899654E-03
  4.41449832E-02  1.50463943E-01  3.56740864E-01  4.46532830E-01  1.45602945E-01
 -1.60405033E-01  1.05821522E+00  1.00000000E+00  1.82539982E-02  1.16460989E-01
  3.90177962E-01  6.37101939E-01  1.00000000E+00  3.28280770E-02  2.31208542E-01
  8.17239916E-01  1.00000000E+00  3.28280770E-02  2.31208542E-01  8.17239916E-01
  1.00000000E+00  3.28280770E-02  2.31208542E-01  8.17239916E-01  1.00000000E+00
  3.28280770E-02  2.31208542E-01  8.17239916E-01  1.00000000E+00  1.21999969E-03
  9.34199761E-03  4.54519884E-02  1.54656960E-01  3.58865908E-01  4.38631888E-01
  1.45917963E-01 -1.68366956E-01  1.06009072E+00  1.00000000E+00  1.85389998E-02
  1.15435999E-01  3.86187996E-01  6.40113993E-01  1.00000000E+00  1.21999969E-03
  9.34199761E-03  4.54519884E-02  1.54656960E-01  3.58865908E-01  4.38631888E-01
  1.45917963E-01 -1.68366956E-01  1.06009072E+00  1.00000000E+00  1.85389998E-02
  1.15435999E-01  3.86187996E-01  6.40113993E-01  1.00000000E+00  3.28280770E-02
  2.31208542E-01  8.17239916E-01  1.00000000E+00  3.28280770E-02  2.31208542E-01
  8.17239916E-01  1.00000000E+00  3.28280770E-02  2.31208542E-01  8.17239916E-01
  1.00000000E+00  3.28280770E-02  2.31208542E-01  8.17239916E-01  1.00000000E+00
  3.28280770E-02  2.31208542E-01  8.17239916E-01  1.00000000E+00  3.28280770E-02
  2.31208542E-01  8.17239916E-01  1.00000000E+00  1.21999969E-03  9.34199761E-03
  4.54519884E-02  1.54656960E-01  3.58865908E-01  4.38631888E-01  1.45917963E-01
 -1.68366956E-01  1.06009072E+00  1.00000000E+00  1.85389998E-02  1.15435999E-01
  3.86187996E-01  6.40113993E-01  1.00000000E+00  1.21999969E-03  9.34199761E-03
  4.54519884E-02  1.54656960E-01  3.58865908E-01  4.38631888E-01  1.45917963E-01
 -1.68366956E-01  1.06009072E+00  1.00000000E+00  1.85389998E-02  1.15435999E-01
  3.86187996E-01  6.40113993E-01  1.00000000E+00  3.28280770E-02  2.31208542E-01
  8.17239916E-01  1.00000000E+00  3.28280770E-02  2.31208542E-01  8.17239916E-01
  1.00000000E+00  3.28280770E-02  2.31208542E-01  8.17239916E-01  1.00000000E+00
  3.28280770E-02  2.31208542E-01  8.17239916E-01  1.00000000E+00  3.28280770E-02
  2.31208542E-01  8.17239916E-01  1.00000000E+00  3.28280770E-02  2.31208542E-01
  8.17239916E-01  1.00000000E+00  3.28280770E-02  2.31208542E-01  8.17239916E-01
  1.00000000E+00  3.28280770E-02  2.31208542E-01  8.17239916E-01  1.00000000E+00
  1.21999969E-03  9.34199761E-03  4.54519884E-02  1.54656960E-01  3.58865908E-01
  4.38631888E-01  1.45917963E-01 -1.68366956E-01  1.06009072E+00  1.00000000E+00
  1.85389998E-02  1.15435999E-01  3.86187996E-01  6.40113993E-01  1.00000000E+00
  1.21999969E-03  9.34199761E-03  4.54519884E-02  1.54656960E-01  3.58865908E-01
  4.38631888E-01  1.45917963E-01 -1.68366956E-01  1.06009072E+00  1.00000000E+00
  1.85389998E-02  1.15435999E-01  3.86187996E-01  6.40113993E-01  1.00000000E+00
  1.21999969E-03  9.34199761E-03  4.54519884E-02  1.54656960E-01  3.58865908E-01
  4.38631888E-01  1.45917963E-01 -1.68366956E-01  1.06009072E+00  1.00000000E+00
  1.85389998E-02  1.15435999E-01  3.86187996E-01  6.40113993E-01  1.00000000E+00
  1.21999969E-03  9.34199761E-03  4.54519884E-02  1.54656960E-01  3.58865908E-01
  4.38631888E-01  1.45917963E-01 -1.68366956E-01  1.06009072E+00  1.00000000E+00
  1.85389998E-02  1.15435999E-01  3.86187996E-01  6.40113993E-01  1.00000000E+00
  3.28280770E-02  2.31208542E-01  8.17239916E-01  1.00000000E+00  3.28280770E-02
  2.31208542E-01  8.17239916E-01  1.00000000E+00  3.28280770E-02  2.31208542E-01
  8.17239916E-01  1.00000000E+00  3.28280770E-02  2.31208542E-01  8.17239916E-01
  1.00000000E+00  3.28280770E-02  2.31208542E-01  8.17239916E-01  1.00000000E+00
  3.28280770E-02  2.31208542E-01  8.17239916E-01  1.00000000E+00  3.28280770E-02
  2.31208542E-01  8.17239916E-01  1.00000000E+00  3.28280770E-02  2.31208542E-01
  8.17239916E-01  1.00000000E+00  3.28280770E-02  2.31208542E-01  8.17239916E-01
  1.00000000E+00  3.28280770E-02  2.31208542E-01  8.17239916E-01  1.00000000E+00
  1.18999955E-03  9.09899654E-03  4.41449832E-02  1.50463943E-01  3.56740864E-01
  4.46532830E-01  1.45602945E-01 -1.60405033E-01  1.05821522E+00  1.00000000E+00
  1.82539982E-02  1.16460989E-01  3.90177962E-01  6.37101939E-01  1.00000000E+00
  1.18999955E-03  9.09899654E-03  4.41449832E-02  1.50463943E-01  3.56740864E-01
  4.46532830E-01  1.45602945E-01 -1.60405033E-01  1.05821522E+00  1.00000000E+00
  1.82539982E-02  1.16460989E-01  3.90177962E-01  6.37101939E-01  1.00000000E+00
  3.28280770E-02  2.31208542E-01  8.17239916E-01  1.00000000E+00  3.28280770E-02
  2.31208542E-01  8.17239916E-01  1.00000000E+00  1.21999969E-03  9.34199761E-03
  4.54519884E-02  1.54656960E-01  3.58865908E-01  4.38631888E-01  1.45917963E-01
 -1.68366956E-01  1.06009072E+00  1.00000000E+00  1.85389998E-02  1.15435999E-01
  3.86187996E-01  6.40113993E-01  1.00000000E+00  1.21999969E-03  9.34199761E-03
  4.54519884E-02  1.54656960E-01  3.58865908E-01  4.38631888E-01  1.45917963E-01
 -1.68366956E-01  1.06009072E+00  1.00000000E+00  1.85389998E-02  1.15435999E-01
  3.86187996E-01  6.40113993E-01  1.00000000E+00  1.21999969E-03  9.34199761E-03
  4.54519884E-02  1.54656960E-01  3.58865908E-01  4.38631888E-01  1.45917963E-01
 -1.68366956E-01  1.06009072E+00  1.00000000E+00  1.85389998E-02  1.15435999E-01
  3.86187996E-01  6.40113993E-01  1.00000000E+00  1.21999969E-03  9.34199761E-03
  4.54519884E-02  1.54656960E-01  3.58865908E-01  4.38631888E-01  1.45917963E-01
 -1.68366956E-01  1.06009072E+00  1.00000000E+00  1.85389998E-02  1.15435999E-01
  3.86187996E-01  6.40113993E-01  1.00000000E+00  3.28280770E-02  2.31208542E-01
  8.17239916E-01  1.00000000E+00  3.28280770E-02  2.31208542E-01  8.17239916E-01
  1.00000000E+00  3.28280770E-02  2.31208542E-01  8.17239916E-01  1.00000000E+00
  3.28280770E-02  2.31208542E-01  8.17239916E-01  1.00000000E+00  3.28280770E-02
  2.31208542E-01  8.17239916E-01  1.00000000E+00  3.28280770E-02  2.31208542E-01
  8.17239916E-01  1.00000000E+00  3.28280770E-02  2.31208542E-01  8.17239916E-01
  1.00000000E+00  3.28280770E-02  2.31208542E-01  8.17239916E-01  1.00000000E+00
  3.28280770E-02  2.31208542E-01  8.17239916E-01  1.00000000E+00  3.28280770E-02
  2.31208542E-01  8.17239916E-01  1.00000000E+00
Coordinates of each shell                  R   N=        1380
 -1.28539082E-02 -2.40260865E-02  2.82495769E-02 -1.28539082E-02 -2.40260865E-02
  2.82495769E-02 -1.28539082E-02 -2.40260865E-02  2.82495769E-02 -1.28539082E-02
 -2.40260865E-02  2.82495769E-02 -2.45579394E+00  3.41337766E+00 -5.26093889E+00
 -2.45579394E+00  3.41337766E+00 -5.26093889E+00 -2.45579394E+00  3.41337766E+00
 -5.26093889E+00 -2.45579394E+00  3.41337766E+00 -5.26093889E+00 -2.45579394E+00
  3.41337766E+00 -5.26093889E+00 -2.45579394E+00  3.41337766E+00 -5.26093889E+00
 -2.45579394E+00  3.41337766E+00 -5.26093889E+00 -2.45579394E+00  3.41337766E+00
 -5.26093889E+00  3.89840559E-01  6.71839649E+00  2.96547223E-01  3.89840559E-01
  6.71839649E+00  2.96547223E-01  3.89840559E-01  6.71839649E+00  2.96547223E-01
  3.89840559E-01  6.71839649E+00  2.96547223E-01  3.89840559E-01  6.71839649E+00
  2.96547223E-01  3.89840559E-01  6.71839649E+00  2.96547223E-01  3.89840559E-01
  6.71839649E+00  2.96547223E-01  3.89840559E-01  6.71839649E+00  2.96547223E-01
  4.48774851E+00  2.95293163E+00 -4.05279918E+00  4.48774851E+00  2.95293163E+00
 -4.05279918E+00  4.48774851E+00  2.95293163E+00 -4.05279918E+00  4.48774851E+00
  2.95293163E+00 -4.05279918E+00  4.48774851E+00  2.95293163E+00 -4.05279918E+00
  4.48774851E+00  2.95293163E+00 -4.05279918E+00  4.48774851E+00  2.95293163E+00
 -4.05279918E+00  4.48774851E+00  2.95293163E+00 -4.05279918E+00 -6.62090569E+00
  4.18394439E-01 -1.33800540E+00 -6.62090569E+00  4.18394439E-01 -1.33800540E+00
 -6.62090569E+00  4.18394439E-01 -1.33800540E+00 -6.62090569E+00  4.18394439E-01
 -1.33800540E+00 -6.62090569E+00  4.18394439E-01 -1.33800540E+00 -6.62090569E+00
  4.18394439E-01 -1.33800540E+00 -6.62090569E+00  4.18394439E-01 -1.33800540E+00
 -6.62090569E+00  4.18394439E-01 -1.33800540E+00  2.57282416E+00  3.30016544E+00
  5.32183921E+00  2.57282416E+00  3.30016544E+00  5.32183921E+00  2.57282416E+00
  3.30016544E+00  5.32183921E+00  2.57282416E+00  3.30016544E+00  5.32183921E+00
  2.57282416E+00  3.30016544E+00  5.32183921E+00  2.57282416E+00  3.30016544E+00
  5.32183921E+00  2.57282416E+00  3.30016544E+00  5.32183921E+00  2.57282416E+00
  3.30016544E+00  5.32183921E+00  4.06841258E+00 -3.48761290E+00 -4.10906200E+00
  4.06841258E+00 -3.48761290E+00 -4.10906200E+00  4.06841258E+00 -3.48761290E+00
 -4.10906200E+00  4.06841258E+00 -3.48761290E+00 -4.10906200E+00  4.06841258E+00
 -3.48761290E+00 -4.10906200E+00  4.06841258E+00 -3.48761290E+00 -4.10906200E+00
  4.06841258E+00 -3.48761290E+00 -4.10906200E+00  4.06841258E+00 -3.48761290E+00
 -4.10906200E+00 -2.87927404E+00 -3.02725758E+00 -5.31389468E+00 -2.87927404E+00
 -3.02725758E+00 -5.31389468E+00 -2.87927404E+00 -3.02725758E+00 -5.31389468E+00
 -2.87927404E+00 -3.02725758E+00 -5.31389468E+00 -2.87927404E+00 -3.02725758E+00
 -5.31389468E+00 -2.87927404E+00 -3.02725758E+00 -5.31389468E+00 -2.87927404E+00
 -3.02725758E+00 -5.31389468E+00 -2.87927404E+00 -3.02725758E+00 -5.31389468E+00
 -3.77279376E+00  3.72628187E+00  4.21875127E+00 -3.77279376E+00  3.72628187E+00
  4.21875127E+00 -3.77279376E+00  3.72628187E+00  4.21875127E+00 -3.77279376E+00
  3.72628187E+00  4.21875127E+00 -3.77279376E+00  3.72628187E+00  4.21875127E+00
 -3.77279376E+00  3.72628187E+00  4.21875127E+00 -3.77279376E+00  3.72628187E+00
  4.21875127E+00 -3.77279376E+00  3.72628187E+00  4.21875127E+00  6.66915231E+00
 -4.66680808E-01  9.71255038E-01  6.66915231E+00 -4.66680808E-01  9.71255038E-01
  6.66915231E+00 -4.66680808E-01  9.71255038E-01  6.66915231E+00 -4.66680808E-01
  9.71255038E-01  6.66915231E+00 -4.66680808E-01  9.71255038E-01  6.66915231E+00
 -4.66680808E-01  9.71255038E-01  6.66915231E+00 -4.66680808E-01  9.71255038E-01
  6.66915231E+00 -4.66680808E-01  9.71255038E-01 -4.23159177E+00 -3.32450064E+00
  4.16365820E+00 -4.23159177E+00 -3.32450064E+00  4.16365820E+00 -4.23159177E+00
 -3.32450064E+00  4.16365820E+00 -4.23159177E+00 -3.32450064E+00  4.16365820E+00
 -4.23159177E+00 -3.32450064E+00  4.16365820E+00 -4.23159177E+00 -3.32450064E+00
  4.16365820E+00 -4.23159177E+00 -3.32450064E+00  4.16365820E+00 -4.23159177E+00
 -3.32450064E+00  4.16365820E+00  2.11600470E+00 -3.74812641E+00  5.26206151E+00
  2.11600470E+00 -3.74812641E+00  5.26206151E+00  2.11600470E+00 -3.74812641E+00
  5.26206151E+00  2.11600470E+00 -3.74812641E+00  5.26206151E+00  2.11600470E+00
 -3.74812641E+00  5.26206151E+00  2.11600470E+00 -3.74812641E+00  5.26206151E+00
  2.11600470E+00 -3.74812641E+00  5.26206151E+00  2.11600470E+00 -3.74812641E+00
  5.26206151E+00 -4.90704665E-01 -6.77090477E+00  1.83946002E-01 -4.90704665E-01
 -6.77090477E+00  1.83946002E-01 -4.90704665E-01 -6.77090477E+00  1.83946002E-01
 -4.90704665E-01 -6.77090477E+00  1.83946002E-01 -4.90704665E-01 -6.77090477E+00
  1.83946002E-01 -4.90704665E-01 -6.77090477E+00  1.83946002E-01 -4.90704665E-01
 -6.77090477E+00  1.83946002E-01 -4.90704665E-01 -6.77090477E+00  1.83946002E-01
 -2.23585052E+00  1.36587282E-01 -2.20417460E+00 -2.23585052E+00  1.36587282E-01
 -2.20417460E+00 -2.23585052E+00  1.36587282E-01 -2.20417460E+00 -2.23585052E+00
  1.36587282E-01 -2.20417460E+00 -2.23585052E+00  1.36587282E-01 -2.20417460E+00
 -1.58046090E-01  2.55209744E+00  1.84387009E+00 -1.58046090E-01  2.55209744E+00
  1.84387009E+00 -1.58046090E-01  2.55209744E+00  1.84387009E+00 -1.58046090E-01
  2.55209744E+00  1.84387009E+00 -1.58046090E-01  2.55209744E+00  1.84387009E+00
  2.83193822E+00 -1.99302638E-01 -1.32492661E+00  2.83193822E+00 -1.99302638E-01
 -1.32492661E+00  2.83193822E+00 -1.99302638E-01 -1.32492661E+00  2.83193822E+00
 -1.99302638E-01 -1.32492661E+00  2.83193822E+00 -1.99302638E-01 -1.32492661E+00
 -4.92552599E-01 -2.59052445E+00  1.79842029E+00 -4.92552599E-01 -2.59052445E+00
  1.79842029E+00 -4.92552599E-01 -2.59052445E+00  1.79842029E+00 -4.92552599E-01
 -2.59052445E+00  1.79842029E+00 -4.92552599E-01 -2.59052445E+00  1.79842029E+00
 -1.68358956E+00  5.60718287E+00 -2.47307507E+00 -1.68358956E+00  5.60718287E+00
 -2.47307507E+00 -1.68358956E+00  5.60718287E+00 -2.47307507E+00 -1.68358956E+00
  5.60718287E+00 -2.47307507E+00 -1.68358956E+00  5.60718287E+00 -2.47307507E+00
  3.11104679E+00  5.29273141E+00 -1.63656701E+00  3.11104679E+00  5.29273141E+00
 -1.63656701E+00  3.11104679E+00  5.29273141E+00 -1.63656701E+00  3.11104679E+00
  5.29273141E+00 -1.63656701E+00  3.11104679E+00  5.29273141E+00 -1.63656701E+00
  1.14741938E+00  3.00731208E+00 -5.47342347E+00  1.14741938E+00  3.00731208E+00
 -5.47342347E+00  1.14741938E+00  3.00731208E+00 -5.47342347E+00  1.14741938E+00
  3.00731208E+00 -5.47342347E+00  1.14741938E+00  3.00731208E+00 -5.47342347E+00
 -5.62459517E+00  2.76120305E+00  1.23796153E+00 -5.62459517E+00  2.76120305E+00
  1.23796153E+00 -5.62459517E+00  2.76120305E+00  1.23796153E+00 -5.62459517E+00
  2.76120305E+00  1.23796153E+00 -5.62459517E+00  2.76120305E+00  1.23796153E+00
  5.17651746E+00  2.05825901E+00  3.11854705E+00  5.17651746E+00  2.05825901E+00
  3.11854705E+00  5.17651746E+00  2.05825901E+00  3.11854705E+00  5.17651746E+00
  2.05825901E+00  3.11854705E+00  5.17651746E+00  2.05825901E+00  3.11854705E+00
  7.52173086E-01 -3.09248644E+00 -5.51208916E+00  7.52173086E-01 -3.09248644E+00
 -5.51208916E+00  7.52173086E-01 -3.09248644E+00 -5.51208916E+00  7.52173086E-01
 -3.09248644E+00 -5.51208916E+00  7.52173086E-01 -3.09248644E+00 -5.51208916E+00
 -5.97458466E+00 -2.12180074E+00  1.19535388E+00 -5.97458466E+00 -2.12180074E+00
  1.19535388E+00 -5.97458466E+00 -2.12180074E+00  1.19535388E+00 -5.97458466E+00
 -2.12180074E+00  1.19535388E+00 -5.97458466E+00 -2.12180074E+00  1.19535388E+00
  2.02994225E+00 -2.08913303E-01  6.07701157E+00  2.02994225E+00 -2.08913303E-01
  6.07701157E+00  2.02994225E+00 -2.08913303E-01  6.07701157E+00  2.02994225E+00
 -2.08913303E-01  6.07701157E+00  2.02994225E+00 -2.08913303E-01  6.07701157E+00
  2.42847625E+00 -5.70815925E+00 -1.72620995E+00  2.42847625E+00 -5.70815925E+00
 -1.72620995E+00  2.42847625E+00 -5.70815925E+00 -1.72620995E+00  2.42847625E+00
 -5.70815925E+00 -1.72620995E+00  2.42847625E+00 -5.70815925E+00 -1.72620995E+00
 -2.38520294E+00 -5.35512717E+00 -2.56205849E+00 -2.38520294E+00 -5.35512717E+00
 -2.56205849E+00 -2.38520294E+00 -5.35512717E+00 -2.56205849E+00 -2.38520294E+00
 -5.35512717E+00 -2.56205849E+00 -2.38520294E+00 -5.35512717E+00 -2.56205849E+00
 -3.98260951E+00  1.86784789E-01  5.02508229E+00 -3.98260951E+00  1.86784789E-01
  5.02508229E+00 -3.98260951E+00  1.86784789E-01  5.02508229E+00 -3.98260951E+00
  1.86784789E-01  5.02508229E+00 -3.98260951E+00  1.86784789E-01  5.02508229E+00
  4.86150677E+00 -2.80964013E+00  3.07598853E+00  4.86150677E+00 -2.80964013E+00
  3.07598853E+00  4.86150677E+00 -2.80964013E+00  3.07598853E+00  4.86150677E+00
 -2.80964013E+00  3.07598853E+00  4.86150677E+00 -2.80964013E+00  3.07598853E+00
 -5.80495466E+00  2.90640551E+00 -3.88556031E+00 -5.80495466E+00  2.90640551E+00
 -3.88556031E+00 -5.80495466E+00  2.90640551E+00 -3.88556031E+00 -5.80495466E+00
  2.90640551E+00 -3.88556031E+00 -5.80495466E+00  2.90640551E+00 -3.88556031E+00
  2.39410739E+00  6.36215829E+00  3.32903609E+00  2.39410739E+00  6.36215829E+00
  3.32903609E+00  2.39410739E+00  6.36215829E+00  3.32903609E+00  2.39410739E+00
  6.36215829E+00  3.32903609E+00  2.39410739E+00  6.36215829E+00  3.32903609E+00
  5.05620274E+00 -3.04254121E-01 -5.60539628E+00  5.05620274E+00 -3.04254121E-01
 -5.60539628E+00  5.05620274E+00 -3.04254121E-01 -5.60539628E+00  5.05620274E+00
 -3.04254121E-01 -5.60539628E+00  5.05620274E+00 -3.04254121E-01 -5.60539628E+00
 -2.87624861E+00  2.16086935E-01 -6.98724717E+00 -2.87624861E+00  2.16086935E-01
 -6.98724717E+00 -2.87624861E+00  2.16086935E-01 -6.98724717E+00 -2.87624861E+00
  2.16086935E-01 -6.98724717E+00 -2.87624861E+00  2.16086935E-01 -6.98724717E+00
 -2.57015458E+00  6.69025705E+00  2.45286835E+00 -2.57015458E+00  6.69025705E+00
  2.45286835E+00 -2.57015458E+00  6.69025705E+00  2.45286835E+00 -2.57015458E+00
  6.69025705E+00  2.45286835E+00 -2.57015458E+00  6.69025705E+00  2.45286835E+00
  7.08764283E+00  2.06319078E+00 -1.63742306E+00  7.08764283E+00  2.06319078E+00
 -1.63742306E+00  7.08764283E+00  2.06319078E+00 -1.63742306E+00  7.08764283E+00
  2.06319078E+00 -1.63742306E+00  7.08764283E+00  2.06319078E+00 -1.63742306E+00
 -6.13010722E+00 -2.12815049E+00 -3.92108905E+00 -6.13010722E+00 -2.12815049E+00
 -3.92108905E+00 -6.13010722E+00 -2.12815049E+00 -3.92108905E+00 -6.13010722E+00
 -2.12815049E+00 -3.92108905E+00 -6.13010722E+00 -2.12815049E+00 -3.92108905E+00
 -8.55678857E-01  4.01790575E+00  6.38671311E+00 -8.55678857E-01  4.01790575E+00
  6.38671311E+00 -8.55678857E-01  4.01790575E+00  6.38671311E+00 -8.55678857E-01
  4.01790575E+00  6.38671311E+00 -8.55678857E-01  4.01790575E+00  6.38671311E+00
  6.75704598E+00 -2.97444738E+00 -1.68256484E+00  6.75704598E+00 -2.97444738E+00
 -1.68256484E+00  6.75704598E+00 -2.97444738E+00 -1.68256484E+00  6.75704598E+00
 -2.97444738E+00 -1.68256484E+00  6.75704598E+00 -2.97444738E+00 -1.68256484E+00
 -3.40398838E+00 -6.39205192E+00  2.35229146E+00 -3.40398838E+00 -6.39205192E+00
  2.35229146E+00 -3.40398838E+00 -6.39205192E+00  2.35229146E+00 -3.40398838E+00
 -6.39205192E+00  2.35229146E+00 -3.40398838E+00 -6.39205192E+00  2.35229146E+00
 -1.37152972E+00 -4.03381566E+00  6.31959571E+00 -1.37152972E+00 -4.03381566E+00
  6.31959571E+00 -1.37152972E+00 -4.03381566E+00  6.31959571E+00 -1.37152972E+00
 -4.03381566E+00  6.31959571E+00 -1.37152972E+00 -4.03381566E+00  6.31959571E+00
  1.55655461E+00 -6.72128831E+00  3.21288029E+00  1.55655461E+00 -6.72128831E+00
  3.21288029E+00  1.55655461E+00 -6.72128831E+00  3.21288029E+00  1.55655461E+00
 -6.72128831E+00  3.21288029E+00  1.55655461E+00 -6.72128831E+00  3.21288029E+00
 -3.07422000E+00  5.53770275E+00 -7.67983557E+00 -3.07422000E+00  5.53770275E+00
 -7.67983557E+00 -3.07422000E+00  5.53770275E+00 -7.67983557E+00 -3.07422000E+00
  5.53770275E+00 -7.67983557E+00 -3.07422000E+00  5.53770275E+00 -7.67983557E+00
  7.02983330E-01  9.92708208E+00 -3.02091557E-01  7.02983330E-01  9.92708208E+00
 -3.02091557E-01  7.02983330E-01  9.92708208E+00 -3.02091557E-01  7.02983330E-01
  9.92708208E+00 -3.02091557E-01  7.02983330E-01  9.92708208E+00 -3.02091557E-01
  6.15105552E+00  4.92766434E+00 -6.07322255E+00  6.15105552E+00  4.92766434E+00
 -6.07322255E+00  6.15105552E+00  4.92766434E+00 -6.07322255E+00  6.15105552E+00
  4.92766434E+00 -6.07322255E+00  6.15105552E+00  4.92766434E+00 -6.07322255E+00
 -9.89164783E+00  6.37028118E-01 -1.26960488E+00 -9.89164783E+00  6.37028118E-01
 -1.26960488E+00 -9.89164783E+00  6.37028118E-01 -1.26960488E+00 -9.89164783E+00
  6.37028118E-01 -1.26960488E+00 -9.89164783E+00  6.37028118E-01 -1.26960488E+00
  4.28093068E+00  4.33084019E+00  7.92293573E+00  4.28093068E+00  4.33084019E+00
  7.92293573E+00  4.28093068E+00  4.33084019E+00  7.92293573E+00  4.28093068E+00
  4.33084019E+00  7.92293573E+00  4.28093068E+00  4.33084019E+00  7.92293573E+00
  5.46632611E+00 -5.61783823E+00 -6.17194184E+00  5.46632611E+00 -5.61783823E+00
 -6.17194184E+00  5.46632611E+00 -5.61783823E+00 -6.17194184E+00  5.46632611E+00
 -5.61783823E+00 -6.17194184E+00  5.46632611E+00 -5.61783823E+00 -6.17194184E+00
 -3.75945206E+00 -5.01813662E+00 -7.76515482E+00 -3.75945206E+00 -5.01813662E+00
 -7.76515482E+00 -3.75945206E+00 -5.01813662E+00 -7.76515482E+00 -3.75945206E+00
 -5.01813662E+00 -7.76515482E+00 -3.75945206E+00 -5.01813662E+00 -7.76515482E+00
 -6.11754932E+00  5.02233697E+00  6.10839047E+00 -6.11754932E+00  5.02233697E+00
  6.10839047E+00 -6.11754932E+00  5.02233697E+00  6.10839047E+00 -6.11754932E+00
  5.02233697E+00  6.10839047E+00 -6.11754932E+00  5.02233697E+00  6.10839047E+00
  9.72350944E+00 -6.72778425E-01  2.14612234E+00  9.72350944E+00 -6.72778425E-01
  2.14612234E+00  9.72350944E+00 -6.72778425E-01  2.14612234E+00  9.72350944E+00
 -6.72778425E-01  2.14612234E+00  9.72350944E+00 -6.72778425E-01  2.14612234E+00
 -6.71736028E+00 -4.34885751E+00  6.04065324E+00 -6.71736028E+00 -4.34885751E+00
  6.04065324E+00 -6.71736028E+00 -4.34885751E+00  6.04065324E+00 -6.71736028E+00
 -4.34885751E+00  6.04065324E+00 -6.71736028E+00 -4.34885751E+00  6.04065324E+00
  3.67828890E+00 -5.03429205E+00  7.84112571E+00  3.67828890E+00 -5.03429205E+00
  7.84112571E+00  3.67828890E+00 -5.03429205E+00  7.84112571E+00  3.67828890E+00
 -5.03429205E+00  7.84112571E+00  3.67828890E+00 -5.03429205E+00  7.84112571E+00
 -5.98231998E-01 -9.98416880E+00 -4.62878905E-01 -5.98231998E-01 -9.98416880E+00
 -4.62878905E-01 -5.98231998E-01 -9.98416880E+00 -4.62878905E-01 -5.98231998E-01
 -9.98416880E+00 -4.62878905E-01 -5.98231998E-01 -9.98416880E+00 -4.62878905E-01
  1.26190309E+01  7.98483116E+00 -1.12754228E-01  1.26190309E+01  7.98483116E+00
 -1.12754228E-01  1.26190309E+01  7.98483116E+00 -1.12754228E-01  1.26190309E+01
  7.98483116E+00 -1.12754228E-01  1.26190309E+01  7.98483116E+00 -1.12754228E-01
 -8.39207777E+00  1.21527213E+01 -2.74231325E-01 -8.39207777E+00  1.21527213E+01
 -2.74231325E-01 -8.39207777E+00  1.21527213E+01 -2.74231325E-01 -8.39207777E+00
  1.21527213E+01 -2.74231325E-01 -8.39207777E+00  1.21527213E+01 -2.74231325E-01
  1.43746568E+01  8.82413153E+00 -1.22514663E-01  1.43746568E+01  8.82413153E+00
 -1.22514663E-01 -9.53633236E+00  1.37139940E+01 -7.21666899E-02 -9.53633236E+00
  1.37139940E+01 -7.21666899E-02 -9.31052331E+00 -5.65919060E+00  3.71769661E-01
 -9.31052331E+00 -5.65919060E+00  3.71769661E-01  5.73769128E+00 -9.13330093E+00
 -7.53789013E-01  5.73769128E+00 -9.13330093E+00 -7.53789013E-01  1.07891813E+01
  9.79957351E+00 -1.35813477E+00  1.07891813E+01  9.79957351E+00 -1.35813477E+00
  1.07891813E+01  9.79957351E+00 -1.35813477E+00  1.07891813E+01  9.79957351E+00
 -1.35813477E+00  1.07891813E+01  9.79957351E+00 -1.35813477E+00 -6.70665452E+00
  1.26093161E+01 -2.54281919E+00 -6.70665452E+00  1.26093161E+01 -2.54281919E+00
 -6.70665452E+00  1.26093161E+01 -2.54281919E+00 -6.70665452E+00  1.26093161E+01
 -2.54281919E+00 -6.70665452E+00  1.26093161E+01 -2.54281919E+00  1.14197521E+01
  1.01547316E+01 -3.29145687E+00  1.14197521E+01  1.01547316E+01 -3.29145687E+00
 -5.58080214E+00  1.43057573E+01 -2.20208834E+00 -5.58080214E+00  1.43057573E+01
 -2.20208834E+00  8.91485042E+00  8.93593515E+00 -1.36373025E+00  8.91485042E+00
  8.93593515E+00 -1.36373025E+00 -5.47747362E+00  1.09693478E+01 -2.78287866E+00
 -5.47747362E+00  1.09693478E+01 -2.78287866E+00  1.07633816E+01  1.15599252E+01
 -2.80361597E-01  1.07633816E+01  1.15599252E+01 -2.80361597E-01 -7.89504137E+00
  1.28643439E+01 -4.21134531E+00 -7.89504137E+00  1.28643439E+01 -4.21134531E+00
  1.19100462E+01  7.50283070E+00  2.61882599E+00  1.19100462E+01  7.50283070E+00
  2.61882599E+00  1.19100462E+01  7.50283070E+00  2.61882599E+00  1.19100462E+01
  7.50283070E+00  2.61882599E+00  1.19100462E+01  7.50283070E+00  2.61882599E+00
 -1.00934226E+01  9.88622236E+00 -6.79976311E-01 -1.00934226E+01  9.88622236E+00
 -6.79976311E-01 -1.00934226E+01  9.88622236E+00 -6.79976311E-01 -1.00934226E+01
  9.88622236E+00 -6.79976311E-01 -1.00934226E+01  9.88622236E+00 -6.79976311E-01
  1.33171498E+01  6.24712527E+00  3.45822344E+00  1.33171498E+01  6.24712527E+00
  3.45822344E+00 -1.13223659E+01  9.67860166E+00  9.65786171E-01 -1.13223659E+01
  9.67860166E+00  9.65786171E-01 -9.73039161E+00 -9.17543308E+00  3.22955146E+00
 -9.73039161E+00 -9.17543308E+00  3.22955146E+00  4.62302921E+00 -1.26121999E+01
  1.94389330E+00  4.62302921E+00 -1.26121999E+01  1.94389330E+00  1.18743498E+01
  9.30658745E+00  3.62231024E+00  1.18743498E+01  9.30658745E+00  3.62231024E+00
 -1.12223379E+01  1.02002910E+01 -2.37971693E+00 -1.12223379E+01  1.02002910E+01
 -2.37971693E+00  1.00448049E+01  6.62105664E+00  2.66355770E+00  1.00448049E+01
  6.62105664E+00  2.66355770E+00 -8.90893363E+00  8.21161718E+00 -9.06089601E-01
 -8.90893363E+00  8.21161718E+00 -9.06089601E-01  1.28247111E+01  5.53719777E+00
 -1.58506820E+00  1.28247111E+01  5.53719777E+00 -1.58506820E+00  1.28247111E+01
  5.53719777E+00 -1.58506820E+00  1.28247111E+01  5.53719777E+00 -1.58506820E+00
  1.28247111E+01  5.53719777E+00 -1.58506820E+00 -6.85843228E+00  1.18919966E+01
  2.13049241E+00 -6.85843228E+00  1.18919966E+01  2.13049241E+00 -6.85843228E+00
  1.18919966E+01  2.13049241E+00 -6.85843228E+00  1.18919966E+01  2.13049241E+00
 -6.85843228E+00  1.18919966E+01  2.13049241E+00 -9.50762745E+00 -8.86920446E+00
 -1.86972709E+00 -9.50762745E+00 -8.86920446E+00 -1.86972709E+00 -9.50762745E+00
 -8.86920446E+00 -1.86972709E+00 -9.50762745E+00 -8.86920446E+00 -1.86972709E+00
 -9.50762745E+00 -8.86920446E+00 -1.86972709E+00  8.77889267E+00 -9.63894473E+00
  1.66949750E+00  8.77889267E+00 -9.63894473E+00  1.66949750E+00  8.77889267E+00
 -9.63894473E+00  1.66949750E+00  8.77889267E+00 -9.63894473E+00  1.66949750E+00
  8.77889267E+00 -9.63894473E+00  1.66949750E+00  1.42375348E+01  4.33732998E+00
 -6.75331364E-01  1.42375348E+01  4.33732998E+00 -6.75331364E-01 -8.15812693E+00
  1.16636946E+01  3.71856344E+00 -8.15812693E+00  1.16636946E+01  3.71856344E+00
 -7.86178029E+00 -9.74115144E+00 -9.81138184E-01 -7.86178029E+00 -9.74115144E+00
 -9.81138184E-01  7.63039604E+00 -9.37701748E+00  3.36410374E+00  7.63039604E+00
 -9.37701748E+00  3.36410374E+00  1.09812225E+01  4.60744361E+00 -1.57990924E+00
  1.09812225E+01  4.60744361E+00 -1.57990924E+00 -5.63372056E+00  1.02382937E+01
  1.96102744E+00 -5.63372056E+00  1.02382937E+01  1.96102744E+00  1.34036033E+01
  5.97783945E+00 -3.51757583E+00  1.34036033E+01  5.97783945E+00 -3.51757583E+00
 -5.72667453E+00  1.36015582E+01  2.37740403E+00 -5.72667453E+00  1.36015582E+01
  2.37740403E+00 -8.94438501E+00 -7.85945666E+00 -3.57902217E+00 -8.94438501E+00
 -7.85945666E+00 -3.57902217E+00  9.66638241E+00 -7.85671601E+00  1.12711587E+00
  9.66638241E+00 -7.85671601E+00  1.12711587E+00 -1.06653979E+01 -7.00043176E+00
 -3.60218983E-02 -1.06653979E+01 -7.00043176E+00 -3.60218983E-02 -1.06653979E+01
 -7.00043176E+00 -3.60218983E-02 -1.06653979E+01 -7.00043176E+00 -3.60218983E-02
 -1.06653979E+01 -7.00043176E+00 -3.60218983E-02  7.08413302E+00 -1.05131766E+01
 -4.65250511E-01  7.08413302E+00 -1.05131766E+01 -4.65250511E-01  7.08413302E+00
 -1.05131766E+01 -4.65250511E-01  7.08413302E+00 -1.05131766E+01 -4.65250511E-01
  7.08413302E+00 -1.05131766E+01 -4.65250511E-01 -1.09229221E+01 -1.03028949E+01
 -2.31846902E+00 -1.09229221E+01 -1.03028949E+01 -2.31846902E+00  1.02158089E+01
 -1.10850135E+01  1.99408631E+00  1.02158089E+01 -1.10850135E+01  1.99408631E+00
 -1.29006760E+01 -5.64728218E+00 -1.20736864E+00 -1.29006760E+01 -5.64728218E+00
 -1.20736864E+00 -1.29006760E+01 -5.64728218E+00 -1.20736864E+00 -1.29006760E+01
 -5.64728218E+00 -1.20736864E+00 -1.29006760E+01 -5.64728218E+00 -1.20736864E+00
 -1.14016065E+01 -8.27593394E+00  2.41967342E+00 -1.14016065E+01 -8.27593394E+00
  2.41967342E+00 -1.14016065E+01 -8.27593394E+00  2.41967342E+00 -1.14016065E+01
 -8.27593394E+00  2.41967342E+00 -1.14016065E+01 -8.27593394E+00  2.41967342E+00
  5.71791252E+00 -1.29329733E+01  2.24408818E-01  5.71791252E+00 -1.29329733E+01
  2.24408818E-01  5.71791252E+00 -1.29329733E+01  2.24408818E-01  5.71791252E+00
 -1.29329733E+01  2.24408818E-01  5.71791252E+00 -1.29329733E+01  2.24408818E-01
  8.55510203E+00 -1.08131170E+01 -2.90291028E+00  8.55510203E+00 -1.08131170E+01
 -2.90291028E+00  8.55510203E+00 -1.08131170E+01 -2.90291028E+00  8.55510203E+00
 -1.08131170E+01 -2.90291028E+00  8.55510203E+00 -1.08131170E+01 -2.90291028E+00
 -1.43482945E+01 -7.05019661E+00 -1.65201363E+00 -1.43482945E+01 -7.05019661E+00
 -1.65201363E+00 -1.36280548E+01 -4.27119623E+00  1.47200278E-01 -1.36280548E+01
 -4.27119623E+00  1.47200278E-01 -1.22741957E+01 -4.69552052E+00 -2.92707610E+00
 -1.22741957E+01 -4.69552052E+00 -2.92707610E+00 -1.21429864E+01 -6.84936587E+00
  3.71352543E+00 -1.21429864E+01 -6.84936587E+00  3.71352543E+00 -1.28470461E+01
 -9.69069884E+00  2.00646402E+00 -1.28470461E+01 -9.69069884E+00  2.00646402E+00
  4.46859849E+00 -1.34583269E+01 -1.33140459E+00  4.46859849E+00 -1.34583269E+01
 -1.33140459E+00  7.12868259E+00 -1.44071556E+01  5.38556889E-01  7.12868259E+00
 -1.44071556E+01  5.38556889E-01  7.24766761E+00 -1.13533731E+01 -4.40509138E+00
  7.24766761E+00 -1.13533731E+01 -4.40509138E+00  9.46071232E+00 -9.01600098E+00
 -3.35770311E+00  9.46071232E+00 -9.01600098E+00 -3.35770311E+00  9.97758461E+00
 -1.22833611E+01 -2.62633186E+00  9.97758461E+00 -1.22833611E+01 -2.62633186E+00
Constraint Structure                       R   N=         327
 -1.28539082E-02 -2.40260865E-02  2.82495769E-02 -2.45579394E+00  3.41337766E+00
 -5.26093889E+00  3.89840559E-01  6.71839649E+00  2.96547223E-01  4.48774851E+00
  2.95293163E+00 -4.05279918E+00 -6.62090569E+00  4.18394439E-01 -1.33800540E+00
  2.57282416E+00  3.30016544E+00  5.32183921E+00  4.06841258E+00 -3.48761290E+00
 -4.10906200E+00 -2.87927404E+00 -3.02725758E+00 -5.31389468E+00 -3.77279376E+00
  3.72628187E+00  4.21875127E+00  6.66915231E+00 -4.66680808E-01  9.71255038E-01
 -4.23159177E+00 -3.32450064E+00  4.16365820E+00  2.11600470E+00 -3.74812641E+00
  5.26206151E+00 -4.90704665E-01 -6.77090477E+00  1.83946002E-01 -2.23585052E+00
  1.36587282E-01 -2.20417460E+00 -1.58046090E-01  2.55209744E+00  1.84387009E+00
  2.83193822E+00 -1.99302638E-01 -1.32492661E+00 -4.92552599E-01 -2.59052445E+00
  1.79842029E+00 -1.68358956E+00  5.60718287E+00 -2.47307507E+00  3.11104679E+00
  5.29273141E+00 -1.63656701E+00  1.14741938E+00  3.00731208E+00 -5.47342347E+00
 -5.62459517E+00  2.76120305E+00  1.23796153E+00  5.17651746E+00  2.05825901E+00
  3.11854705E+00  7.52173086E-01 -3.09248644E+00 -5.51208916E+00 -5.97458466E+00
 -2.12180074E+00  1.19535388E+00  2.02994225E+00 -2.08913303E-01  6.07701157E+00
  2.42847625E+00 -5.70815925E+00 -1.72620995E+00 -2.38520294E+00 -5.35512717E+00
 -2.56205849E+00 -3.98260951E+00  1.86784789E-01  5.02508229E+00  4.86150677E+00
 -2.80964013E+00  3.07598853E+00 -5.80495466E+00  2.90640551E+00 -3.88556031E+00
  2.39410739E+00  6.36215829E+00  3.32903609E+00  5.05620274E+00 -3.04254121E-01
 -5.60539628E+00 -2.87624861E+00  2.16086935E-01 -6.98724717E+00 -2.57015458E+00
  6.69025705E+00  2.45286835E+00  7.08764283E+00  2.06319078E+00 -1.63742306E+00
 -6.13010722E+00 -2.12815049E+00 -3.92108905E+00 -8.55678857E-01  4.01790575E+00
  6.38671311E+00  6.75704598E+00 -2.97444738E+00 -1.68256484E+00 -3.40398838E+00
 -6.39205192E+00  2.35229146E+00 -1.37152972E+00 -4.03381566E+00  6.31959571E+00
  1.55655461E+00 -6.72128831E+00  3.21288029E+00 -3.07422000E+00  5.53770275E+00
 -7.67983557E+00  7.02983330E-01  9.92708208E+00 -3.02091557E-01  6.15105552E+00
  4.92766434E+00 -6.07322255E+00 -9.89164783E+00  6.37028118E-01 -1.26960488E+00
  4.28093068E+00  4.33084019E+00  7.92293573E+00  5.46632611E+00 -5.61783823E+00
 -6.17194184E+00 -3.75945206E+00 -5.01813662E+00 -7.76515482E+00 -6.11754932E+00
  5.02233697E+00  6.10839047E+00  9.72350944E+00 -6.72778425E-01  2.14612234E+00
 -6.71736028E+00 -4.34885751E+00  6.04065324E+00  3.67828890E+00 -5.03429205E+00
  7.84112571E+00 -5.98231998E-01 -9.98416880E+00 -4.62878905E-01  1.26190309E+01
  7.98483116E+00 -1.12754228E-01 -8.39207777E+00  1.21527213E+01 -2.74231325E-01
  1.43746568E+01  8.82413153E+00 -1.22514663E-01 -9.53633236E+00  1.37139940E+01
 -7.21666899E-02 -9.31052331E+00 -5.65919060E+00  3.71769661E-01  5.73769128E+00
 -9.13330093E+00 -7.53789013E-01  1.07891813E+01  9.79957351E+00 -1.35813477E+00
 -6.70665452E+00  1.26093161E+01 -2.54281919E+00  1.14197521E+01  1.01547316E+01
 -3.29145687E+00 -5.58080214E+00  1.43057573E+01 -2.20208834E+00  8.91485042E+00
  8.93593515E+00 -1.36373025E+00 -5.47747362E+00  1.09693478E+01 -2.78287866E+00
  1.07633816E+01  1.15599252E+01 -2.80361597E-01 -7.89504137E+00  1.28643439E+01
 -4.21134531E+00  1.19100462E+01  7.50283070E+00  2.61882599E+00 -1.00934226E+01
  9.88622236E+00 -6.79976311E-01  1.33171498E+01  6.24712527E+00  3.45822344E+00
 -1.13223659E+01  9.67860166E+00  9.65786171E-01 -9.73039161E+00 -9.17543308E+00
  3.22955146E+00  4.62302921E+00 -1.26121999E+01  1.94389330E+00  1.18743498E+01
  9.30658745E+00  3.62231024E+00 -1.12223379E+01  1.02002910E+01 -2.37971693E+00
  1.00448049E+01  6.62105664E+00  2.66355770E+00 -8.90893363E+00  8.21161718E+00
 -9.06089601E-01  1.28247111E+01  5.53719777E+00 -1.58506820E+00 -6.85843228E+00
  1.18919966E+01  2.13049241E+00 -9.50762745E+00 -8.86920446E+00 -1.86972709E+00
  8.77889267E+00 -9.63894473E+00  1.66949750E+00  1.42375348E+01  4.33732998E+00
 -6.75331364E-01 -8.15812693E+00  1.16636946E+01  3.71856344E+00 -7.86178029E+00
 -9.74115144E+00 -9.81138184E-01  7.63039604E+00 -9.37701748E+00  3.36410374E+00
  1.09812225E+01  4.60744361E+00 -1.57990924E+00 -5.63372056E+00  1.02382937E+01
  1.96102744E+00  1.34036033E+01  5.97783945E+00 -3.51757583E+00 -5.72667453E+00
  1.36015582E+01  2.37740403E+00 -8.94438501E+00 -7.85945666E+00 -3.57902217E+00
  9.66638241E+00 -7.85671601E+00  1.12711587E+00 -1.06653979E+01 -7.00043176E+00
 -3.60218983E-02  7.08413302E+00 -1.05131766E+01 -4.65250511E-01 -1.09229221E+01
 -1.03028949E+01 -2.31846902E+00  1.02158089E+01 -1.10850135E+01  1.99408631E+00
 -1.29006760E+01 -5.64728218E+00 -1.20736864E+00 -1.14016065E+01 -8.27593394E+00
  2.41967342E+00  5.71791252E+00 -1.29329733E+01  2.24408818E-01  8.55510203E+00
 -1.08131170E+01 -2.90291028E+00 -1.43482945E+01 -7.05019661E+00 -1.65201363E+00
 -1.36280548E+01 -4.27119623E+00  1.47200278E-01 -1.22741957E+01 -4.69552052E+00
 -2.92707610E+00 -1.21429864E+01 -6.84936587E+00  3.71352543E+00 -1.28470461E+01
 -9.69069884E+00  2.00646402E+00  4.46859849E+00 -1.34583269E+01 -1.33140459E+00
  7.12868259E+00 -1.44071556E+01  5.38556889E-01  7.24766761E+00 -1.13533731E+01
 -4.40509138E+00  9.46071232E+00 -9.01600098E+00 -3.35770311E+00  9.97758461E+00
 -1.22833611E+01 -2.62633186E+00
Num ILSW                                   I              100
ILSW                                       I   N=         100
           1           0           0           0           2           0
           0           0           0           0         402          -1
           5           0           0           0           2           0
           0           0           1           0           1           0
           1           0           0           0           0           0
           0           0      100000        8193          -1           0
           0           0           0           0           0           0
           0           0           0           1           0           0
           0 -2000000000           1           0           0           0
           0           0           4          41           0           0
           0           0           5           0           0           0
           0           0           0           0           0           1
           0           0           0           0           0           0
           0           0           0           0           0           0
           0           0           0           0           0           0
           0           0           0           0           0           0
           0           0           0           0
Num RLSW                                   I               41
RLSW                                       R   N=          41
  8.00000000E-01  7.20000000E-01  1.00000000E+00  8.10000000E-01  2.00000000E-01
  0.00000000E+00  0.00000000E+00  1.00000000E+00  0.00000000E+00  0.00000000E+00
  0.00000000E+00  0.00000000E+00  1.00000000E+00  0.00000000E+00  0.00000000E+00
  0.00000000E+00  0.00000000E+00  1.00000000E+00  0.00000000E+00  0.00000000E+00
  0.00000000E+00  0.00000000E+00  1.00000000E+00  0.00000000E+00  0.00000000E+00
  0.00000000E+00  0.00000000E+00  1.00000000E+00  0.00000000E+00  0.00000000E+00
  0.00000000E+00  0.00000000E+00  1.00000000E+00  0.00000000E+00  0.00000000E+00
  0.00000000E+00  0.00000000E+00  0.00000000E+00  1.00000000E+00  1.00000000E+00
  0.00000000E+00
ECP-MxAtEC                                 I           250000
ECP-MaxLECP                                I               10
ECP-MaxAtL                                 I          2250000
ECP-MxTECP                                 I         11250000
ECP-LenNCZ                                 I               44
ECP-KFirst                                 I   N=        1090
           1          17          17          17          17          17
          17          17          17          17          17          17
          17           0           0           0           0           0
           0           0           0           0           0           0
           0           0           0           0           0           0
           0           0           0           0           0           0
           0           0           0           0           0           0
           0           0           0           0           0           0
           0           0           0           0           0           0
           0           0           0           0           0           0
           0           0           0           0           0           0
           0           0           0           0           0           0
           0           0           0           0           0           0
           0           0           0           0           0           0
           0           0           0           0           0           0
           0           0           0           0           0           0
           0           0           0           0           0           0
           0           0           0           0           0           0
           0           6          23          23          23          23
          23          23          23          23          23          23
          23          23           0           0           0           0
           0           0           0           0           0           0
           0           0           0           0           0           0
           0           0           0           0           0           0
           0           0           0           0           0           0
           0           0           0           0           0           0
           0           0           0           0           0           0
           0           0           0           0           0           0
           0           0           0           0           0           0
           0           0           0           0           0           0
           0           0           0           0           0           0
           0           0           0           0           0           0
           0           0           0           0           0           0
           0           0           0           0           0           0
           0           0           0           0           0           0
           0           0           0           0           0           0
           0           0          11          30          30          30
          30          30          30          30          30          30
          30          30          30           0           0           0
           0           0           0           0           0           0
           0           0           0           0           0           0
           0           0           0           0           0           0
           0           0           0           0           0           0
           0           0           0           0           0           0
           0           0           0           0           0           0
           0           0           0           0           0           0
           0           0           0           0           0           0
           0           0           0           0           0           0
           0           0           0           0           0           0
           0           0           0           0           0           0
           0           0           0           0           0           0
           0           0           0           0           0           0
           0           0           0           0           0           0
           0           0           0           0           0           0
           0           0           0           0          35          35
          35          35          35          35          35          35
          35          35          35          35           0           0
           0           0           0           0           0           0
           0           0           0           0           0           0
           0           0           0           0           0           0
           0           0           0           0           0           0
           0           0           0           0           0           0
           0           0           0           0           0           0
           0           0           0           0           0           0
           0           0           0           0           0           0
           0           0           0           0           0           0
           0           0           0           0           0           0
           0           0           0           0           0           0
           0           0           0           0           0           0
           0           0           0           0           0           0
           0           0           0           0           0           0
           0           0           0           0           0           0
           0           0           0           0           0          40
          40          40          40          40          40          40
          40          40          40          40          40           0
           0           0           0           0           0           0
           0           0           0           0           0           0
           0           0           0           0           0           0
           0           0           0           0           0           0
           0           0           0           0           0           0
           0           0           0           0           0           0
           0           0           0           0           0           0
           0           0           0           0           0           0
           0           0           0           0           0           0
           0           0           0           0           0           0
           0           0           0           0           0           0
           0           0           0           0           0           0
           0           0           0           0           0           0
           0           0           0           0           0           0
           0           0           0           0           0           0
           0           0           0           0           0           0
           0           0           0           0           0           0
           0           0           0           0           0           0
           0           0           0           0           0           0
           0           0           0           0           0           0
           0           0           0           0           0           0
           0           0           0           0           0           0
           0           0           0           0           0           0
           0           0           0           0           0           0
           0           0           0           0           0           0
           0           0           0           0           0           0
           0           0           0           0           0           0
           0           0           0           0           0           0
           0           0           0           0           0           0
           0           0           0           0           0           0
           0           0           0           0           0           0
           0           0           0           0           0           0
           0           0           0           0           0           0
           0           0           0           0           0           0
           0           0           0           0           0           0
           0           0           0           0           0           0
           0           0           0           0           0           0
           0           0           0           0           0           0
           0           0           0           0           0           0
           0           0           0           0           0           0
           0           0           0           0           0           0
           0           0           0           0           0           0
           0           0           0           0           0           0
           0           0           0           0           0           0
           0           0           0           0           0           0
           0           0           0           0           0           0
           0           0           0           0           0           0
           0           0           0           0           0           0
           0           0           0           0           0           0
           0           0           0           0           0           0
           0           0           0           0           0           0
           0           0           0           0           0           0
           0           0           0           0           0           0
           0           0           0           0           0           0
           0           0           0           0           0           0
           0           0           0           0           0           0
           0           0           0           0           0           0
           0           0           0           0           0           0
           0           0           0           0           0           0
           0           0           0           0           0           0
           0           0           0           0           0           0
           0           0           0           0           0           0
           0           0           0           0           0           0
           0           0           0           0           0           0
           0           0           0           0           0           0
           0           0           0           0           0           0
           0           0           0           0           0           0
           0           0           0           0           0           0
           0           0           0           0           0           0
           0           0           0           0           0           0
           0           0           0           0           0           0
           0           0           0           0           0           0
           0           0           0           0           0           0
           0           0           0           0           0           0
           0           0           0           0           0           0
           0           0           0           0           0           0
           0           0           0           0           0           0
           0           0           0           0           0           0
           0           0           0           0           0           0
           0           0           0           0           0           0
           0           0           0           0           0           0
           0           0           0           0           0           0
           0           0           0           0           0           0
           0           0           0           0           0           0
           0           0           0           0           0           0
           0           0           0           0           0           0
           0           0           0           0           0           0
           0           0           0           0           0           0
           0           0           0           0           0           0
           0           0           0           0           0           0
           0           0           0           0           0           0
           0           0           0           0           0           0
           0           0           0           0           0           0
           0           0           0           0           0           0
           0           0           0           0           0           0
           0           0           0           0           0           0
           0           0           0           0           0           0
           0           0           0           0           0           0
           0           0           0           0           0           0
           0           0           0           0           0           0
           0           0           0           0           0           0
           0           0           0           0           0           0
           0           0           0           0           0           0
           0           0           0           0           0           0
           0           0           0           0           0           0
           0           0           0           0           0           0
           0           0           0           0
ECP-KLast                                  I   N=        1090
           5          22          22          22          22          22
          22          22          22          22          22          22
          22           0           0           0           0           0
           0           0           0           0           0           0
           0           0           0           0           0           0
           0           0           0           0           0           0
           0           0           0           0           0           0
           0           0           0           0           0           0
           0           0           0           0           0           0
           0           0           0           0           0           0
           0           0           0           0           0           0
           0           0           0           0           0           0
           0           0           0           0           0           0
           0           0           0           0           0           0
           0           0           0           0           0           0
           0           0           0           0           0           0
           0           0           0           0           0           0
           0           0           0           0           0           0
           0          10          29          29          29          29
          29          29          29          29          29          29
          29          29           0           0           0           0
           0           0           0           0           0           0
           0           0           0           0           0           0
           0           0           0           0           0           0
           0           0           0           0           0           0
           0           0           0           0           0           0
           0           0           0           0           0           0
           0           0           0           0           0           0
           0           0           0           0           0           0
           0           0           0           0           0           0
           0           0           0           0           0           0
           0           0           0           0           0           0
           0           0           0           0           0           0
           0           0           0           0           0           0
           0           0           0           0           0           0
           0           0           0           0           0           0
           0           0          16          34          34          34
          34          34          34          34          34          34
          34          34          34           0           0           0
           0           0           0           0           0           0
           0           0           0           0           0           0
           0           0           0           0           0           0
           0           0           0           0           0           0
           0           0           0           0           0           0
           0           0           0           0           0           0
           0           0           0           0           0           0
           0           0           0           0           0           0
           0           0           0           0           0           0
           0           0           0           0           0           0
           0           0           0           0           0           0
           0           0           0           0           0           0
           0           0           0           0           0           0
           0           0           0           0           0           0
           0           0           0           0           0           0
           0           0           0           0          39          39
          39          39          39          39          39          39
          39          39          39          39           0           0
           0           0           0           0           0           0
           0           0           0           0           0           0
           0           0           0           0           0           0
           0           0           0           0           0           0
           0           0           0           0           0           0
           0           0           0           0           0           0
           0           0           0           0           0           0
           0           0           0           0           0           0
           0           0           0           0           0           0
           0           0           0           0           0           0
           0           0           0           0           0           0
           0           0           0           0           0           0
           0           0           0           0           0           0
           0           0           0           0           0           0
           0           0           0           0           0           0
           0           0           0           0           0          44
          44          44          44          44          44          44
          44          44          44          44          44           0
           0           0           0           0           0           0
           0           0           0           0           0           0
           0           0           0           0           0           0
           0           0           0           0           0           0
           0           0           0           0           0           0
           0           0           0           0           0           0
           0           0           0           0           0           0
           0           0           0           0           0           0
           0           0           0           0           0           0
           0           0           0           0           0           0
           0           0           0           0           0           0
           0           0           0           0           0           0
           0           0           0           0           0           0
           0           0           0           0           0           0
           0           0           0           0           0           0
           0           0           0           0           0           0
           0           0           0           0           0           0
           0           0           0           0           0           0
           0           0           0           0           0           0
           0           0           0           0           0           0
           0           0           0           0           0           0
           0           0           0           0           0           0
           0           0           0           0           0           0
           0           0           0           0           0           0
           0           0           0           0           0           0
           0           0           0           0           0           0
           0           0           0           0           0           0
           0           0           0           0           0           0
           0           0           0           0           0           0
           0           0           0           0           0           0
           0           0           0           0           0           0
           0           0           0           0           0           0
           0           0           0           0           0           0
           0           0           0           0           0           0
           0           0           0           0           0           0
           0           0           0           0           0           0
           0           0           0           0           0           0
           0           0           0           0           0           0
           0           0           0           0           0           0
           0           0           0           0           0           0
           0           0           0           0           0           0
           0           0           0           0           0           0
           0           0           0           0           0           0
           0           0           0           0           0           0
           0           0           0           0           0           0
           0           0           0           0           0           0
           0           0           0           0           0           0
           0           0           0           0           0           0
           0           0           0           0           0           0
           0           0           0           0           0           0
           0           0           0           0           0           0
           0           0           0           0           0           0
           0           0           0           0           0           0
           0           0           0           0           0           0
           0           0           0           0           0           0
           0           0           0           0           0           0
           0           0           0           0           0           0
           0           0           0           0           0           0
           0           0           0           0           0           0
           0           0           0           0           0           0
           0           0           0           0           0           0
           0           0           0           0           0           0
           0           0           0           0           0           0
           0           0           0           0           0           0
           0           0           0           0           0           0
           0           0           0           0           0           0
           0           0           0           0           0           0
           0           0           0           0           0           0
           0           0           0           0           0           0
           0           0           0           0           0           0
           0           0           0           0           0           0
           0           0           0           0           0           0
           0           0           0           0           0           0
           0           0           0           0           0           0
           0           0           0           0           0           0
           0           0           0           0           0           0
           0           0           0           0           0           0
           0           0           0           0           0           0
           0           0           0           0           0           0
           0           0           0           0           0           0
           0           0           0           0           0           0
           0           0           0           0           0           0
           0           0           0           0           0           0
           0           0           0           0           0           0
           0           0           0           0           0           0
           0           0           0           0           0           0
           0           0           0           0           0           0
           0           0           0           0           0           0
           0           0           0           0           0           0
           0           0           0           0           0           0
           0           0           0           0           0           0
           0           0           0           0           0           0
           0           0           0           0           0           0
           0           0           0           0           0           0
           0           0           0           0           0           0
           0           0           0           0           0           0
           0           0           0           0           0           0
           0           0           0           0           0           0
           0           0           0           0           0           0
           0           0           0           0           0           0
           0           0           0           0           0           0
           0           0           0           0           0           0
           0           0           0           0           0           0
           0           0           0           0           0           0
           0           0           0           0           0           0
           0           0           0           0           0           0
           0           0           0           0
ECP-LMax                                   I   N=         109
           2           4           4           4           4           4
           4           4           4           4           4           4
           4           0           0           0           0           0
           0           0           0           0           0           0
           0           0           0           0           0           0
           0           0           0           0           0           0
           0           0           0           0           0           0
           0           0           0           0           0           0
           0           0           0           0           0           0
           0           0           0           0           0           0
           0           0           0           0           0           0
           0           0           0           0           0           0
           0           0           0           0           0           0
           0           0           0           0           0           0
           0           0           0           0           0           0
           0           0           0           0           0           0
           0           0           0           0           0           0
           0           0           0           0           0           0
           0
ECP-LPSkip                                 I   N=         109
           0           0           0           0           0           0
           0           0           0           0           0           0
           0           1           1           1           1           1
           1           1           1           1           1           1
           1           1           1           1           1           1
           1           1           1           1           1           1
           1           1           1           1           1           1
           1           1           1           1           1           1
           1           1           1           1           1           1
           1           1           1           1           1           1
           1           1           1           1           1           1
           1           1           1           1           1           1
           1           1           1           1           1           1
           1           1           1           1           1           1
           1           1           1           1           1           1
           1           1           1           1           1           1
           1           1           1           1           1           1
           1           1           1           1           1           1
           1
ECP-RNFroz                                 R   N=         109
  1.00000000E+01  6.00000000E+01  6.00000000E+01  6.00000000E+01  6.00000000E+01
  6.00000000E+01  6.00000000E+01  6.00000000E+01  6.00000000E+01  6.00000000E+01
  6.00000000E+01  6.00000000E+01  6.00000000E+01  0.00000000E+00  0.00000000E+00
  0.00000000E+00  0.00000000E+00  0.00000000E+00  0.00000000E+00  0.00000000E+00
  0.00000000E+00  0.00000000E+00  0.00000000E+00  0.00000000E+00  0.00000000E+00
  0.00000000E+00  0.00000000E+00  0.00000000E+00  0.00000000E+00  0.00000000E+00
  0.00000000E+00  0.00000000E+00  0.00000000E+00  0.00000000E+00  0.00000000E+00
  0.00000000E+00  0.00000000E+00  0.00000000E+00  0.00000000E+00  0.00000000E+00
  0.00000000E+00  0.00000000E+00  0.00000000E+00  0.00000000E+00  0.00000000E+00
  0.00000000E+00  0.00000000E+00  0.00000000E+00  0.00000000E+00  0.00000000E+00
  0.00000000E+00  0.00000000E+00  0.00000000E+00  0.00000000E+00  0.00000000E+00
  0.00000000E+00  0.00000000E+00  0.00000000E+00  0.00000000E+00  0.00000000E+00
  0.00000000E+00  0.00000000E+00  0.00000000E+00  0.00000000E+00  0.00000000E+00
  0.00000000E+00  0.00000000E+00  0.00000000E+00  0.00000000E+00  0.00000000E+00
  0.00000000E+00  0.00000000E+00  0.00000000E+00  0.00000000E+00  0.00000000E+00
  0.00000000E+00  0.00000000E+00  0.00000000E+00  0.00000000E+00  0.00000000E+00
  0.00000000E+00  0.00000000E+00  0.00000000E+00  0.00000000E+00  0.00000000E+00
  0.00000000E+00  0.00000000E+00  0.00000000E+00  0.00000000E+00  0.00000000E+00
  0.00000000E+00  0.00000000E+00  0.00000000E+00  0.00000000E+00  0.00000000E+00
  0.00000000E+00  0.00000000E+00  0.00000000E+00  0.00000000E+00  0.00000000E+00
  0.00000000E+00  0.00000000E+00  0.00000000E+00  0.00000000E+00  0.00000000E+00
  0.00000000E+00  0.00000000E+00  0.00000000E+00  0.00000000E+00
ECP-NLP                                    I   N=          44
           1           2           2           2           2           0
           1           2           2           2           0           1
           2           2           2           2           1           2
           2           2           2           2           0           1
           2           2           2           2           2           0
           1           2           2           2           0           1
           2           2           2           0           1           2
           2           2
ECP-CLP1                                   R   N=          44
 -1.00000000E+01 -8.49236087E+01 -3.03299410E+01 -1.21049046E+01 -1.89454080E+00
  3.00000000E+00  6.05206833E+01  2.01308614E+02  6.59399745E+01  1.90300789E+01
  5.00000000E+00  6.64138170E+00  2.47597242E+02  1.29371538E+02  4.74617107E+01
  1.17376574E+01 -6.00000000E+01 -6.64198792E+02 -2.38614365E+02 -8.84192407E+01
 -2.06062326E+01 -9.28379200E-01  3.00000000E+00  3.91192967E+01  1.18096930E+03
  7.28956421E+02  2.93559114E+02  5.62673149E+02 -4.57380719E+02  2.00000000E+00
  6.38948393E+01  2.05890184E+02  3.12142715E+02 -2.31396128E+02  3.00000000E+00
  5.53315256E+01  2.67197665E+02  1.46848558E+02  4.41055243E+01  4.00000000E+00
  5.03065523E+01  1.90736310E+02  9.17605552E+01  8.42473120E+00
ECP-CLP2                                   R   N=          44
  0.00000000E+00  0.00000000E+00  0.00000000E+00  0.00000000E+00  0.00000000E+00
  0.00000000E+00  0.00000000E+00  0.00000000E+00  0.00000000E+00  0.00000000E+00
  0.00000000E+00  0.00000000E+00  0.00000000E+00  0.00000000E+00  0.00000000E+00
  0.00000000E+00  0.00000000E+00  0.00000000E+00  0.00000000E+00  0.00000000E+00
  0.00000000E+00  0.00000000E+00  0.00000000E+00  0.00000000E+00  0.00000000E+00
  0.00000000E+00  0.00000000E+00  0.00000000E+00  0.00000000E+00  0.00000000E+00
  0.00000000E+00  0.00000000E+00  0.00000000E+00  0.00000000E+00  0.00000000E+00
  0.00000000E+00  0.00000000E+00  0.00000000E+00  0.00000000E+00  0.00000000E+00
  0.00000000E+00  0.00000000E+00  0.00000000E+00  0.00000000E+00
ECP-ZLP                                    R   N=          44
  5.05313769E+02  1.03222103E+02  2.34569248E+01  6.75056930E+00  2.16031400E+00
  6.89491072E+02  1.14172851E+02  3.57424336E+01  9.45295860E+00  2.25435900E+00
  8.89379355E+01  7.67773538E+01  5.61480987E+01  2.11874014E+01  6.82772760E+00
  2.10011920E+00  8.39448912E+02  1.92853248E+02  4.86651974E+01  1.29221727E+01
  4.57488900E+00  1.26817960E+00  3.13426752E+02  6.99315546E+02  2.59892374E+02
  8.54999980E+01  2.27635925E+01  4.07643170E+00  3.88271620E+00  2.24392642E+02
  6.16736931E+01  1.91469043E+01  3.55657100E+00  3.32632100E+00  1.61527896E+02
  7.55814607E+01  3.89115852E+01  1.25426271E+01  3.46151870E+00  9.12102727E+01
  4.54152756E+01  2.20452967E+01  6.98104130E+00  1.83804800E+00
MxBond                                     I                5
NBond                                      I   N=         109
           4           5           5           5           5           5
           5           5           5           5           5           5
           5           1           1           1           1           2
           2           2           2           2           2           2
           2           2           2           2           2           2
           2           2           2           2           2           2
           2           2           2           2           2           1
           1           1           1           1           1           1
           1           1           1           1           1           4
           4           1           1           1           1           4
           4           1           1           1           1           1
           1           4           4           1           1           1
           1           1           1           1           1           4
           4           4           4           1           1           1
           1           1           1           1           1           1
           1           4           4           1           1           4
           4           4           4           1           1           1
           1           1           1           1           1           1
           1
IBond                                      I   N=         545
          14          15          16          17           0          18
          20          30          33          42          18          19
          31          34          43          19          20          32
          35          44          21          24          30          36
          45          22          25          31          37          46
          23          26          32          38          47          23
          27          33          36          48          21          28
          34          37          49          22          29          35
          38          50          24          28          39          40
          51          25          29          40          41          52
          26          27          39          41          53           1
           0           0           0           0           1           0
           0           0           0           1           0           0
           0           0           1           0           0           0
           0           2           3           0           0           0
           3           4           0           0           0           2
           4           0           0           0           5           9
           0           0           0           6          10           0
           0           0           7           8           0           0
           0           5          11           0           0           0
           6          12           0           0           0           7
          13           0           0           0           8          13
           0           0           0           9          11           0
           0           0          10          12           0           0
           0           2           5           0           0           0
           3           6           0           0           0           4
           7           0           0           0           2           8
           0           0           0           3           9           0
           0           0           4          10           0           0
           0           5           8           0           0           0
           6           9           0           0           0           7
          10           0           0           0          11          13
           0           0           0          11          12           0
           0           0          12          13           0           0
           0           2           0           0           0           0
           3           0           0           0           0           4
           0           0           0           0           5           0
           0           0           0           6           0           0
           0           0           7           0           0           0
           0           8           0           0           0           0
           9           0           0           0           0          10
           0           0           0           0          11           0
           0           0           0          12           0           0
           0           0          13           0           0           0
           0          56          60          68          78           0
          57          61          69          79           0          54
           0           0           0           0          55           0
           0           0           0          92           0           0
           0           0          93           0           0           0
           0          54          62          64          66           0
          55          63          65          67           0          60
           0           0           0           0          61           0
           0           0           0          60           0           0
           0           0          61           0           0           0
           0          60           0           0           0           0
          61           0           0           0           0          54
          70          74          76           0          55          71
          75          77           0          68           0           0
           0           0          69           0           0           0
           0          97           0           0           0           0
          98           0           0           0           0          68
           0           0           0           0          69           0
           0           0           0          68           0           0
           0           0          69           0           0           0
           0          54          82          86          88           0
          55          83          87          89           0          84
          90          92          94           0          85          91
          93          95           0          78           0           0
           0           0          79           0           0           0
           0          80           0           0           0           0
          81           0           0           0           0          78
           0           0           0           0          79           0
           0           0           0          78           0           0
           0           0          79           0           0           0
           0          80           0           0           0           0
          81           0           0           0           0          58
          80          96          97           0          59          81
          98          99           0          80           0           0
           0           0          81           0           0           0
           0          92         100         101         102           0
          72          92         103         104           0          73
          93         105         106           0          93         107
         108         109           0          96           0           0
           0           0          96           0           0           0
           0          96           0           0           0           0
          97           0           0           0           0          97
           0           0           0           0          98           0
           0           0           0          98           0           0
           0           0          99           0           0           0
           0          99           0           0           0           0
          99           0           0           0           0
RBond                                      R   N=         545
  1.50000000E+00  1.50000000E+00  1.50000000E+00  1.50000000E+00  0.00000000E+00
  1.00000000E+00  1.00000000E+00  1.00000000E+00  1.00000000E+00  2.00000000E+00
  1.00000000E+00  1.00000000E+00  1.00000000E+00  1.00000000E+00  2.00000000E+00
  1.00000000E+00  1.00000000E+00  1.00000000E+00  1.00000000E+00  2.00000000E+00
  1.00000000E+00  1.00000000E+00  1.00000000E+00  1.00000000E+00  2.00000000E+00
  1.00000000E+00  1.00000000E+00  1.00000000E+00  1.00000000E+00  2.00000000E+00
  1.00000000E+00  1.00000000E+00  1.00000000E+00  1.00000000E+00  2.00000000E+00
  1.00000000E+00  1.00000000E+00  1.00000000E+00  1.00000000E+00  2.00000000E+00
  1.00000000E+00  1.00000000E+00  1.00000000E+00  1.00000000E+00  2.00000000E+00
  1.00000000E+00  1.00000000E+00  1.00000000E+00  1.00000000E+00  2.00000000E+00
  1.00000000E+00  1.00000000E+00  1.00000000E+00  1.00000000E+00  2.00000000E+00
  1.00000000E+00  1.00000000E+00  1.00000000E+00  1.00000000E+00  2.00000000E+00
  1.00000000E+00  1.00000000E+00  1.00000000E+00  1.00000000E+00  2.00000000E+00
  1.50000000E+00  0.00000000E+00  0.00000000E+00  0.00000000E+00  0.00000000E+00
  1.50000000E+00  0.00000000E+00  0.00000000E+00  0.00000000E+00  0.00000000E+00
  1.50000000E+00  0.00000000E+00  0.00000000E+00  0.00000000E+00  0.00000000E+00
  1.50000000E+00  0.00000000E+00  0.00000000E+00  0.00000000E+00  0.00000000E+00
  1.00000000E+00  1.00000000E+00  0.00000000E+00  0.00000000E+00  0.00000000E+00
  1.00000000E+00  1.00000000E+00  0.00000000E+00  0.00000000E+00  0.00000000E+00
  1.00000000E+00  1.00000000E+00  0.00000000E+00  0.00000000E+00  0.00000000E+00
  1.00000000E+00  1.00000000E+00  0.00000000E+00  0.00000000E+00  0.00000000E+00
  1.00000000E+00  1.00000000E+00  0.00000000E+00  0.00000000E+00  0.00000000E+00
  1.00000000E+00  1.00000000E+00  0.00000000E+00  0.00000000E+00  0.00000000E+00
  1.00000000E+00  1.00000000E+00  0.00000000E+00  0.00000000E+00  0.00000000E+00
  1.00000000E+00  1.00000000E+00  0.00000000E+00  0.00000000E+00  0.00000000E+00
  1.00000000E+00  1.00000000E+00  0.00000000E+00  0.00000000E+00  0.00000000E+00
  1.00000000E+00  1.00000000E+00  0.00000000E+00  0.00000000E+00  0.00000000E+00
  1.00000000E+00  1.00000000E+00  0.00000000E+00  0.00000000E+00  0.00000000E+00
  1.00000000E+00  1.00000000E+00  0.00000000E+00  0.00000000E+00  0.00000000E+00
  1.00000000E+00  1.00000000E+00  0.00000000E+00  0.00000000E+00  0.00000000E+00
  1.00000000E+00  1.00000000E+00  0.00000000E+00  0.00000000E+00  0.00000000E+00
  1.00000000E+00  1.00000000E+00  0.00000000E+00  0.00000000E+00  0.00000000E+00
  1.00000000E+00  1.00000000E+00  0.00000000E+00  0.00000000E+00  0.00000000E+00
  1.00000000E+00  1.00000000E+00  0.00000000E+00  0.00000000E+00  0.00000000E+00
  1.00000000E+00  1.00000000E+00  0.00000000E+00  0.00000000E+00  0.00000000E+00
  1.00000000E+00  1.00000000E+00  0.00000000E+00  0.00000000E+00  0.00000000E+00
  1.00000000E+00  1.00000000E+00  0.00000000E+00  0.00000000E+00  0.00000000E+00
  1.00000000E+00  1.00000000E+00  0.00000000E+00  0.00000000E+00  0.00000000E+00
  1.00000000E+00  1.00000000E+00  0.00000000E+00  0.00000000E+00  0.00000000E+00
  1.00000000E+00  1.00000000E+00  0.00000000E+00  0.00000000E+00  0.00000000E+00
  1.00000000E+00  1.00000000E+00  0.00000000E+00  0.00000000E+00  0.00000000E+00
  2.00000000E+00  0.00000000E+00  0.00000000E+00  0.00000000E+00  0.00000000E+00
  2.00000000E+00  0.00000000E+00  0.00000000E+00  0.00000000E+00  0.00000000E+00
  2.00000000E+00  0.00000000E+00  0.00000000E+00  0.00000000E+00  0.00000000E+00
  2.00000000E+00  0.00000000E+00  0.00000000E+00  0.00000000E+00  0.00000000E+00
  2.00000000E+00  0.00000000E+00  0.00000000E+00  0.00000000E+00  0.00000000E+00
  2.00000000E+00  0.00000000E+00  0.00000000E+00  0.00000000E+00  0.00000000E+00
  2.00000000E+00  0.00000000E+00  0.00000000E+00  0.00000000E+00  0.00000000E+00
  2.00000000E+00  0.00000000E+00  0.00000000E+00  0.00000000E+00  0.00000000E+00
  2.00000000E+00  0.00000000E+00  0.00000000E+00  0.00000000E+00  0.00000000E+00
  2.00000000E+00  0.00000000E+00  0.00000000E+00  0.00000000E+00  0.00000000E+00
  2.00000000E+00  0.00000000E+00  0.00000000E+00  0.00000000E+00  0.00000000E+00
  2.00000000E+00  0.00000000E+00  0.00000000E+00  0.00000000E+00  0.00000000E+00
  1.00000000E+00  1.00000000E+00  1.00000000E+00  1.00000000E+00  0.00000000E+00
  1.00000000E+00  1.00000000E+00  1.00000000E+00  1.00000000E+00  0.00000000E+00
  1.00000000E+00  0.00000000E+00  0.00000000E+00  0.00000000E+00  0.00000000E+00
  1.00000000E+00  0.00000000E+00  0.00000000E+00  0.00000000E+00  0.00000000E+00
  1.00000000E+00  0.00000000E+00  0.00000000E+00  0.00000000E+00  0.00000000E+00
  1.00000000E+00  0.00000000E+00  0.00000000E+00  0.00000000E+00  0.00000000E+00
  1.00000000E+00  1.00000000E+00  1.00000000E+00  1.00000000E+00  0.00000000E+00
  1.00000000E+00  1.00000000E+00  1.00000000E+00  1.00000000E+00  0.00000000E+00
  1.00000000E+00  0.00000000E+00  0.00000000E+00  0.00000000E+00  0.00000000E+00
  1.00000000E+00  0.00000000E+00  0.00000000E+00  0.00000000E+00  0.00000000E+00
  1.00000000E+00  0.00000000E+00  0.00000000E+00  0.00000000E+00  0.00000000E+00
  1.00000000E+00  0.00000000E+00  0.00000000E+00  0.00000000E+00  0.00000000E+00
  1.00000000E+00  0.00000000E+00  0.00000000E+00  0.00000000E+00  0.00000000E+00
  1.00000000E+00  0.00000000E+00  0.00000000E+00  0.00000000E+00  0.00000000E+00
  1.00000000E+00  1.00000000E+00  1.00000000E+00  1.00000000E+00  0.00000000E+00
  1.00000000E+00  1.00000000E+00  1.00000000E+00  1.00000000E+00  0.00000000E+00
  1.00000000E+00  0.00000000E+00  0.00000000E+00  0.00000000E+00  0.00000000E+00
  1.00000000E+00  0.00000000E+00  0.00000000E+00  0.00000000E+00  0.00000000E+00
  1.00000000E+00  0.00000000E+00  0.00000000E+00  0.00000000E+00  0.00000000E+00
  1.00000000E+00  0.00000000E+00  0.00000000E+00  0.00000000E+00  0.00000000E+00
  1.00000000E+00  0.00000000E+00  0.00000000E+00  0.00000000E+00  0.00000000E+00
  1.00000000E+00  0.00000000E+00  0.00000000E+00  0.00000000E+00  0.00000000E+00
  1.00000000E+00  0.00000000E+00  0.00000000E+00  0.00000000E+00  0.00000000E+00
  1.00000000E+00  0.00000000E+00  0.00000000E+00  0.00000000E+00  0.00000000E+00
  1.00000000E+00  1.00000000E+00  1.00000000E+00  1.00000000E+00  0.00000000E+00
  1.00000000E+00  1.00000000E+00  1.00000000E+00  1.00000000E+00  0.00000000E+00
  1.00000000E+00  1.00000000E+00  1.00000000E+00  1.00000000E+00  0.00000000E+00
  1.00000000E+00  1.00000000E+00  1.00000000E+00  1.00000000E+00  0.00000000E+00
  1.00000000E+00  0.00000000E+00  0.00000000E+00  0.00000000E+00  0.00000000E+00
  1.00000000E+00  0.00000000E+00  0.00000000E+00  0.00000000E+00  0.00000000E+00
  1.00000000E+00  0.00000000E+00  0.00000000E+00  0.00000000E+00  0.00000000E+00
  1.00000000E+00  0.00000000E+00  0.00000000E+00  0.00000000E+00  0.00000000E+00
  1.00000000E+00  0.00000000E+00  0.00000000E+00  0.00000000E+00  0.00000000E+00
  1.00000000E+00  0.00000000E+00  0.00000000E+00  0.00000000E+00  0.00000000E+00
  1.00000000E+00  0.00000000E+00  0.00000000E+00  0.00000000E+00  0.00000000E+00
  1.00000000E+00  0.00000000E+00  0.00000000E+00  0.00000000E+00  0.00000000E+00
  1.00000000E+00  0.00000000E+00  0.00000000E+00  0.00000000E+00  0.00000000E+00
  1.00000000E+00  0.00000000E+00  0.00000000E+00  0.00000000E+00  0.00000000E+00
  1.00000000E+00  1.00000000E+00  1.00000000E+00  1.00000000E+00  0.00000000E+00
  1.00000000E+00  1.00000000E+00  1.00000000E+00  1.00000000E+00  0.00000000E+00
  1.00000000E+00  0.00000000E+00  0.00000000E+00  0.00000000E+00  0.00000000E+00
  1.00000000E+00  0.00000000E+00  0.00000000E+00  0.00000000E+00  0.00000000E+00
  1.00000000E+00  1.00000000E+00  1.00000000E+00  1.00000000E+00  0.00000000E+00
  1.00000000E+00  1.00000000E+00  1.00000000E+00  1.00000000E+00  0.00000000E+00
  1.00000000E+00  1.00000000E+00  1.00000000E+00  1.00000000E+00  0.00000000E+00
  1.00000000E+00  1.00000000E+00  1.00000000E+00  1.00000000E+00  0.00000000E+00
  1.00000000E+00  0.00000000E+00  0.00000000E+00  0.00000000E+00  0.00000000E+00
  1.00000000E+00  0.00000000E+00  0.00000000E+00  0.00000000E+00  0.00000000E+00
  1.00000000E+00  0.00000000E+00  0.00000000E+00  0.00000000E+00  0.00000000E+00
  1.00000000E+00  0.00000000E+00  0.00000000E+00  0.00000000E+00  0.00000000E+00
  1.00000000E+00  0.00000000E+00  0.00000000E+00  0.00000000E+00  0.00000000E+00
  1.00000000E+00  0.00000000E+00  0.00000000E+00  0.00000000E+00  0.00000000E+00
  1.00000000E+00  0.00000000E+00  0.00000000E+00  0.00000000E+00  0.00000000E+00
  1.00000000E+00  0.00000000E+00  0.00000000E+00  0.00000000E+00  0.00000000E+00
  1.00000000E+00  0.00000000E+00  0.00000000E+00  0.00000000E+00  0.00000000E+00
  1.00000000E+00  0.00000000E+00  0.00000000E+00  0.00000000E+00  0.00000000E+00
Virial Ratio                               R      2.149295308823619E+00
SCF Energy                                 R     -4.530296017840959E+03
Total Energy                               R     -4.530296017840959E+03
S**2                                       R      7.570513306430371E-01
S**2 after annihilation                    R      7.500488142750372E-01
RMS Force                                  R      3.149901739316981E-03
RMS Density                                R      4.877539229458048E-09
External E-field                           R   N=          35
  0.00000000E+00  0.00000000E+00  0.00000000E+00  0.00000000E+00  0.00000000E+00
  0.00000000E+00  0.00000000E+00  0.00000000E+00  0.00000000E+00  0.00000000E+00
  0.00000000E+00  0.00000000E+00  0.00000000E+00  0.00000000E+00  0.00000000E+00
  0.00000000E+00  0.00000000E+00  0.00000000E+00  0.00000000E+00  0.00000000E+00
  0.00000000E+00  0.00000000E+00  0.00000000E+00  0.00000000E+00  0.00000000E+00
  0.00000000E+00  0.00000000E+00  0.00000000E+00  0.00000000E+00  0.00000000E+00
  0.00000000E+00  0.00000000E+00  0.00000000E+00  0.00000000E+00  0.00000000E+00
IOpCl                                      I                1
IROHF                                      I                0
Alpha Orbital Energies                     R   N=         856
 -1.89076725E+01 -1.89074816E+01 -1.89074453E+01 -1.89072942E+01 -1.88825064E+01
 -1.88821439E+01 -1.88814891E+01 -1.88813954E+01 -1.88813808E+01 -1.88813543E+01
 -1.88813174E+01 -1.88812973E+01 -1.88812579E+01 -1.88812259E+01 -1.88810579E+01
 -1.88809935E+01 -1.88718565E+01 -1.88718036E+01 -1.88717072E+01 -1.88716600E+01
 -1.88716544E+01 -1.88715482E+01 -1.88712766E+01 -1.88712543E+01 -1.88712234E+01
 -1.88711523E+01 -1.88706606E+01 -1.88702679E+01 -1.88550796E+01 -1.88549514E+01
 -1.88549094E+01 -1.88548412E+01 -1.88518138E+01 -1.88518028E+01 -1.88517490E+01
 -1.88516224E+01 -1.88515821E+01 -1.88514040E+01 -1.88513375E+01 -1.88513192E+01
 -1.42930281E+01 -1.42929390E+01 -1.42919030E+01 -1.42915702E+01 -1.01069693E+01
 -1.01069145E+01 -1.01068511E+01 -1.01068474E+01 -1.01068460E+01 -1.01066465E+01
 -1.01065270E+01 -1.01063572E+01 -1.01063282E+01 -1.01062933E+01 -1.01033562E+01
 -1.01030551E+01 -3.01641891E+00 -3.01624888E+00 -3.01620127E+00 -3.01618053E+00
 -3.00865879E+00 -3.00854958E+00 -3.00816084E+00 -3.00815949E+00 -3.00801928E+00
 -3.00799601E+00 -3.00787473E+00 -3.00778662E+00 -1.74222717E+00 -1.74220742E+00
 -1.74217398E+00 -1.74204598E+00 -1.74024618E+00 -1.74014103E+00 -1.74007889E+00
 -1.73995158E+00 -1.73955805E+00 -1.73944959E+00 -1.73944283E+00 -1.73943635E+00
 -1.73511289E+00 -1.73476920E+00 -1.73472712E+00 -1.73464165E+00 -1.73444722E+00
 -1.73419137E+00 -1.73416446E+00 -1.73411910E+00 -1.73409300E+00 -1.73390318E+00
 -1.73390087E+00 -1.73386238E+00 -1.73384433E+00 -1.73377917E+00 -1.73375945E+00
 -1.73363169E+00 -1.73361129E+00 -1.73346218E+00 -1.73333180E+00 -1.73329693E+00
 -1.73323701E+00 -1.73309723E+00 -1.73304236E+00 -1.73295072E+00 -8.64177002E-01
 -8.63096359E-01 -8.61820972E-01 -8.61323220E-01 -8.60738113E-01 -8.60691227E-01
 -8.60262868E-01 -8.60165512E-01 -8.39878249E-01 -8.39225398E-01 -8.39055936E-01
 -8.38648047E-01 -8.31119460E-01 -8.28148942E-01 -8.24773158E-01 -8.23173117E-01
 -8.22973797E-01 -8.22090551E-01 -8.20944674E-01 -8.19929297E-01 -8.19830044E-01
 -8.18872106E-01 -8.18755320E-01 -8.18713135E-01 -8.17346627E-01 -8.17053725E-01
 -8.16882805E-01 -8.16569496E-01 -8.16062783E-01 -8.15672592E-01 -8.15292429E-01
 -8.14935514E-01 -8.14835962E-01 -8.14469261E-01 -8.14305330E-01 -8.13358485E-01
 -8.13288615E-01 -8.12426177E-01 -8.12392976E-01 -8.09665019E-01 -8.09014237E-01
 -8.08606629E-01 -8.07465060E-01 -8.06685999E-01 -8.06152953E-01 -8.06067356E-01
 -8.02903762E-01 -8.02670244E-01 -8.02654705E-01 -8.02245216E-01 -8.01726230E-01
 -8.01433656E-01 -8.00813068E-01 -8.00157617E-01 -7.99906363E-01 -7.99492791E-01
 -7.98575903E-01 -7.97410175E-01 -7.23297830E-01 -7.23078220E-01 -7.23045583E-01
 -7.22992990E-01 -7.22208938E-01 -7.22193336E-01 -7.22085419E-01 -7.22044986E-01
 -7.21995266E-01 -7.21966977E-01 -7.21925209E-01 -7.21816286E-01 -7.19510220E-01
 -7.19402005E-01 -7.19242127E-01 -7.19173734E-01 -7.16924387E-01 -7.16668465E-01
 -7.16638998E-01 -7.15936369E-01 -7.15419278E-01 -7.15294361E-01 -7.15218656E-01
 -7.14869707E-01 -6.66437096E-01 -6.66224220E-01 -6.65723563E-01 -6.65676236E-01
 -6.65417718E-01 -6.65060671E-01 -6.64796431E-01 -6.64267127E-01 -6.64230957E-01
 -6.64138577E-01 -6.64084676E-01 -6.63387924E-01 -6.16487908E-01 -5.34858715E-01
 -5.23010080E-01 -5.22973389E-01 -5.22892390E-01 -5.22879345E-01 -5.22866489E-01
 -5.22862643E-01 -5.22854246E-01 -5.22817466E-01 -5.22811312E-01 -5.22808325E-01
 -5.22794390E-01 -5.22785943E-01 -5.22768134E-01 -5.22763650E-01 -5.22763017E-01
 -5.22759792E-01 -5.22731319E-01 -5.22708978E-01 -5.22702084E-01 -5.22676173E-01
 -5.22611430E-01 -5.22579247E-01 -5.22569224E-01 -5.22556489E-01 -5.22525201E-01
 -5.22473213E-01 -5.22432675E-01 -5.22406918E-01 -5.22401895E-01 -5.22389229E-01
 -5.20951880E-01 -5.20908837E-01 -5.20905339E-01 -5.20898101E-01 -5.20476239E-01
 -5.20404431E-01 -4.15549713E-01 -3.61312775E-01 -3.49489597E-01 -3.49260996E-01
 -3.47501556E-01 -3.46642609E-01 -3.46570556E-01 -3.46277000E-01 -3.46200657E-01
 -3.45901759E-01 -3.45667630E-01 -3.45449413E-01 -3.44915598E-01 -3.43636457E-01
 -3.42417805E-01 -3.41639843E-01 -3.40989365E-01 -3.40517081E-01 -3.40516358E-01
 -3.40383005E-01 -3.38506862E-01 -3.38352840E-01 -3.38168370E-01 -3.37178751E-01
 -3.37103107E-01 -3.36610956E-01 -3.36034442E-01 -3.35853811E-01 -3.35812775E-01
 -3.35619539E-01 -3.35175891E-01 -3.35120725E-01 -3.35048542E-01 -3.34793686E-01
 -3.34638490E-01 -3.33764187E-01 -3.20128198E-01 -3.20106104E-01 -3.19963682E-01
 -3.19932152E-01 -3.19898494E-01 -3.19745740E-01 -3.19605312E-01 -3.19571029E-01
 -3.10858805E-01 -3.10708817E-01 -3.10596001E-01 -2.85501822E-01 -2.85157649E-01
 -2.85154451E-01 -2.84408343E-01 -2.84301768E-01 -2.84258419E-01 -2.83966273E-01
 -2.83745493E-01 -2.79464151E-01 -2.79462350E-01 -2.79391620E-01 -2.79318241E-01
 -2.73276864E-01 -2.73175150E-01 -2.73149493E-01 -2.73123910E-01 -2.73062663E-01
 -2.73040539E-01 -2.72925164E-01 -2.72841034E-01 -2.70106432E-01 -2.69969072E-01
 -2.69909718E-01 -2.69695831E-01 -2.69666025E-01 -2.69636643E-01 -2.69509564E-01
 -2.69363638E-01 -2.69350283E-01 -2.69328747E-01 -2.69136889E-01 -2.69107921E-01
 -2.68991125E-01  9.59620381E-03 -1.22002849E-01 -1.21643211E-01 -1.20969467E-01
 -1.20374552E-01 -1.18886058E-01 -1.17166445E-01 -1.17164548E-01 -1.15887456E-01
 -1.11392474E-01 -1.09982608E-01 -1.09798715E-01 -1.07540904E-01 -9.89810661E-02
 -9.70768313E-02 -6.09162784E-02 -5.99392483E-02 -5.71047298E-02 -5.65845378E-02
 -5.33639048E-02 -5.32288917E-02 -5.30266599E-02 -5.26259137E-02 -5.16571563E-02
 -4.01672844E-02 -3.72713887E-02 -3.56476266E-02 -3.52177220E-02 -3.49532769E-02
 -3.43886013E-02 -3.36521600E-02 -3.34474632E-02 -3.15396370E-02 -1.42930566E-02
 -1.30206762E-02 -1.27674873E-02  1.53895141E-01  1.54071672E-01  1.54636368E-01
  1.55933098E-01  2.07999198E-01  2.08661154E-01  2.08822438E-01  2.14647560E-01
  2.23750552E-01  2.23911547E-01  2.24027321E-01  2.24304753E-01  2.24421171E-01
  2.24566441E-01  2.24579229E-01  2.24719042E-01  2.24783140E-01  2.24987268E-01
  2.26238892E-01  2.26270940E-01  2.34771442E-01  2.35479923E-01  2.64045625E-01
  2.75347507E-01  2.81349831E-01  2.86052604E-01  2.92393898E-01  2.92598240E-01
  2.95394378E-01  2.95729878E-01  2.97029068E-01  3.01153326E-01  3.01754717E-01
  3.02498278E-01  3.03524225E-01  3.07180344E-01  3.07180418E-01  3.10975903E-01
  3.11351117E-01  3.11708057E-01  3.12447996E-01  3.12938606E-01  3.13898769E-01
  3.14185968E-01  3.14385205E-01  3.15865359E-01  3.17580134E-01  3.18541983E-01
  3.20159120E-01  3.21035595E-01  3.21912107E-01  3.22452562E-01  3.22595669E-01
  3.22748572E-01  3.23408617E-01  3.23937023E-01  3.25286513E-01  3.28955636E-01
  3.29404139E-01  3.29595452E-01  3.32631856E-01  3.33155398E-01  3.34065197E-01
  3.35235091E-01  3.37849673E-01  3.38303595E-01  3.39365887E-01  3.39391265E-01
  3.42694267E-01  3.44664688E-01  3.44755438E-01  3.44783726E-01  3.44897522E-01
  3.45950739E-01  3.47766446E-01  3.48022789E-01  3.62163635E-01  3.65992725E-01
  3.67003037E-01  3.68112505E-01  3.71519897E-01  3.72374327E-01  3.73156626E-01
  3.73339999E-01  4.21294097E-01  4.21795261E-01  4.37681583E-01  4.39107332E-01
  4.39274076E-01  4.39871769E-01  4.41568304E-01  4.42415460E-01  4.69189038E-01
  4.69240791E-01  4.69520665E-01  4.69765994E-01  4.71101740E-01  4.71228775E-01
  4.71484887E-01  4.71882768E-01  4.72138493E-01  4.72370406E-01  4.75850928E-01
  4.76082731E-01  4.76084814E-01  4.76158666E-01  4.76285149E-01  4.76355289E-01
  4.76461183E-01  4.76490281E-01  4.76499163E-01  4.76510024E-01  4.76558438E-01
  4.76637984E-01  4.76735433E-01  4.76744843E-01  4.76837940E-01  4.76937380E-01
  4.76947538E-01  4.77118311E-01  4.77119947E-01  4.77162132E-01  4.77216671E-01
  4.77326562E-01  4.77346451E-01  4.77596923E-01  4.78013663E-01  4.78644642E-01
  2.89885199E-01  3.01160764E-01  3.22817138E-01  3.38624276E-01  3.39880839E-01
  3.40030811E-01  3.40159564E-01  3.40645383E-01  3.42196079E-01  3.47753810E-01
  3.57730886E-01  3.57988626E-01  3.60865862E-01  3.63666478E-01  3.72609494E-01
  3.75191408E-01  3.85231055E-01  4.00761314E-01  4.00868384E-01  4.18104940E-01
  4.18219512E-01  4.22380329E-01  4.22385631E-01  4.22800863E-01  4.23166382E-01
  4.24524281E-01  4.25425602E-01  4.25894848E-01  4.27247878E-01  4.29029112E-01
  4.38978193E-01  4.42647694E-01  4.60236538E-01  4.64890599E-01  4.68825248E-01
  4.71187462E-01  4.86693814E-01  4.88028172E-01  4.88102781E-01  4.88559750E-01
  4.88609334E-01  4.90370103E-01  4.92798309E-01  4.96784079E-01  4.98903722E-01
  4.99639855E-01  5.00788531E-01  5.01605761E-01  5.02515606E-01  5.03323345E-01
  5.03352433E-01  5.05673802E-01  5.07600976E-01  5.12881209E-01  5.14342271E-01
  5.20121211E-01  5.23793179E-01  5.24562547E-01  5.24621713E-01  1.00000000E+03
  1.00000000E+03  1.00000000E+03  1.00000000E+03  1.00000000E+03  1.00000000E+03
  1.00000000E+03  1.00000000E+03  1.00000000E+03  1.00000000E+03  1.00000000E+03
  1.00000000E+03  1.00000000E+03  1.00000000E+03  1.00000000E+03  1.00000000E+03
  1.00000000E+03  1.00000000E+03  1.00000000E+03  1.00000000E+03  1.00000000E+03
  1.00000000E+03  1.00000000E+03  1.00000000E+03  1.00000000E+03  1.00000000E+03
  1.00000000E+03  1.00000000E+03  1.00000000E+03  1.00000000E+03  1.00000000E+03
  1.00000000E+03  1.00000000E+03  1.00000000E+03  1.00000000E+03  1.00000000E+03
  1.00000000E+03  1.00000000E+03  1.00000000E+03  1.00000000E+03  1.00000000E+03
  1.00000000E+03  1.00000000E+03  1.00000000E+03  1.00000000E+03  1.00000000E+03
  1.00000000E+03  1.00000000E+03  1.00000000E+03  1.00000000E+03  1.00000000E+03
  1.00000000E+03  1.00000000E+03  1.00000000E+03  1.00000000E+03  1.00000000E+03
  1.00000000E+03  1.00000000E+03  1.00000000E+03  1.00000000E+03  1.00000000E+03
  1.00000000E+03  1.00000000E+03  1.00000000E+03  1.00000000E+03  1.00000000E+03
  1.00000000E+03  1.00000000E+03  1.00000000E+03  1.00000000E+03  1.00000000E+03
  1.00000000E+03  1.00000000E+03  1.00000000E+03  1.00000000E+03  1.00000000E+03
  1.00000000E+03  1.00000000E+03  1.00000000E+03  1.00000000E+03  1.00000000E+03
  1.00000000E+03  1.00000000E+03  1.00000000E+03  1.00000000E+03  1.00000000E+03
  1.00000000E+03  1.00000000E+03  1.00000000E+03  1.00000000E+03  1.00000000E+03
  1.00000000E+03  1.00000000E+03  1.00000000E+03  1.00000000E+03  1.00000000E+03
  1.00000000E+03  1.00000000E+03  1.00000000E+03  1.00000000E+03  1.00000000E+03
  1.00000000E+03  1.00000000E+03  1.00000000E+03  1.00000000E+03  1.00000000E+03
  1.00000000E+03  1.00000000E+03  1.00000000E+03  1.00000000E+03  1.00000000E+03
  1.00000000E+03  1.00000000E+03  1.00000000E+03  1.00000000E+03  1.00000000E+03
  1.00000000E+03  1.00000000E+03  1.00000000E+03  1.00000000E+03  1.00000000E+03
  1.00000000E+03  1.00000000E+03  1.00000000E+03  1.00000000E+03  1.00000000E+03
  1.00000000E+03  1.00000000E+03  1.00000000E+03  1.00000000E+03  1.00000000E+03
  1.00000000E+03  1.00000000E+03  1.00000000E+03  1.00000000E+03  1.00000000E+03
  1.00000000E+03  1.00000000E+03  1.00000000E+03  1.00000000E+03  1.00000000E+03
  1.00000000E+03  1.00000000E+03  1.00000000E+03  1.00000000E+03  1.00000000E+03
  1.00000000E+03  1.00000000E+03  1.00000000E+03  1.00000000E+03  1.00000000E+03
  1.00000000E+03  1.00000000E+03  1.00000000E+03  1.00000000E+03  1.00000000E+03
  1.00000000E+03  1.00000000E+03  1.00000000E+03  1.00000000E+03  1.00000000E+03
  1.00000000E+03  1.00000000E+03  1.00000000E+03  1.00000000E+03  1.00000000E+03
  1.00000000E+03  1.00000000E+03  1.00000000E+03  1.00000000E+03  1.00000000E+03
  1.00000000E+03  1.00000000E+03  1.00000000E+03  1.00000000E+03  1.00000000E+03
  1.00000000E+03  1.00000000E+03  1.00000000E+03  1.00000000E+03  1.00000000E+03
  1.00000000E+03  1.00000000E+03  1.00000000E+03  1.00000000E+03  1.00000000E+03
  1.00000000E+03  1.00000000E+03  1.00000000E+03  1.00000000E+03  1.00000000E+03
  1.00000000E+03  1.00000000E+03  1.00000000E+03  1.00000000E+03  1.00000000E+03
  1.00000000E+03  1.00000000E+03  1.00000000E+03  1.00000000E+03  1.00000000E+03
  1.00000000E+03  1.00000000E+03  1.00000000E+03  1.00000000E+03  1.00000000E+03
  1.00000000E+03  1.00000000E+03  1.00000000E+03  1.00000000E+03  1.00000000E+03
  1.00000000E+03  1.00000000E+03  1.00000000E+03  1.00000000E+03  1.00000000E+03
  1.00000000E+03  1.00000000E+03  1.00000000E+03  1.00000000E+03  1.00000000E+03
  1.00000000E+03  1.00000000E+03  1.00000000E+03  1.00000000E+03  1.00000000E+03
  1.00000000E+03  1.00000000E+03  1.00000000E+03  1.00000000E+03  1.00000000E+03
  1.00000000E+03  1.00000000E+03  1.00000000E+03  1.00000000E+03  1.00000000E+03
  1.00000000E+03  1.00000000E+03  1.00000000E+03  1.00000000E+03  1.00000000E+03
  1.00000000E+03  1.00000000E+03  1.00000000E+03  1.00000000E+03  1.00000000E+03
  1.00000000E+03  1.00000000E+03  1.00000000E+03  1.00000000E+03  1.00000000E+03
  1.00000000E+03  1.00000000E+03  1.00000000E+03  1.00000000E+03  1.00000000E+03
  1.00000000E+03  1.00000000E+03  1.00000000E+03  1.00000000E+03  1.00000000E+03
  1.00000000E+03  1.00000000E+03  1.00000000E+03  1.00000000E+03  1.00000000E+03
  1.00000000E+03  1.00000000E+03  1.00000000E+03  1.00000000E+03  1.00000000E+03
  1.00000000E+03  1.00000000E+03  1.00000000E+03  1.00000000E+03  1.00000000E+03
  1.00000000E+03  1.00000000E+03  1.00000000E+03  1.00000000E+03  1.00000000E+03
  1.00000000E+03  1.00000000E+03  1.00000000E+03  1.00000000E+03  1.00000000E+03
  1.00000000E+03  1.00000000E+03  1.00000000E+03  1.00000000E+03  1.00000000E+03
  1.00000000E+03  1.00000000E+03  1.00000000E+03  1.00000000E+03  1.00000000E+03
  1.00000000E+03  1.00000000E+03  1.00000000E+03  1.00000000E+03  1.00000000E+03
  1.00000000E+03  1.00000000E+03  1.00000000E+03  1.00000000E+03  1.00000000E+03
  1.00000000E+03  1.00000000E+03  1.00000000E+03  1.00000000E+03  1.00000000E+03
  1.00000000E+03  1.00000000E+03  1.00000000E+03  1.00000000E+03  1.00000000E+03
  1.00000000E+03
Beta Orbital Energies                      R   N=         856
 -1.89076763E+01 -1.89074854E+01 -1.89074494E+01 -1.89072984E+01 -1.88822257E+01
 -1.88820081E+01 -1.88819122E+01 -1.88818972E+01 -1.88818517E+01 -1.88818080E+01
 -1.88811358E+01 -1.88811353E+01 -1.88811312E+01 -1.88809973E+01 -1.88808205E+01
 -1.88807081E+01 -1.88720156E+01 -1.88717958E+01 -1.88717934E+01 -1.88711179E+01
 -1.88710364E+01 -1.88709537E+01 -1.88708654E+01 -1.88708384E+01 -1.88707198E+01
 -1.88705656E+01 -1.88698902E+01 -1.88692263E+01 -1.88550865E+01 -1.88549586E+01
 -1.88549075E+01 -1.88548483E+01 -1.88520317E+01 -1.88520298E+01 -1.88519758E+01
 -1.88518317E+01 -1.88518172E+01 -1.88516235E+01 -1.88515666E+01 -1.88515523E+01
 -1.42930282E+01 -1.42929391E+01 -1.42918972E+01 -1.42915629E+01 -1.01069687E+01
 -1.01069135E+01 -1.01068511E+01 -1.01068455E+01 -1.01068435E+01 -1.01066464E+01
 -1.01065268E+01 -1.01063550E+01 -1.01063282E+01 -1.01062912E+01 -1.01033543E+01
 -1.01030544E+01 -3.01635295E+00 -3.01630420E+00 -3.01629339E+00 -3.01623053E+00
 -3.00558752E+00 -3.00556451E+00 -3.00491213E+00 -3.00476354E+00 -3.00473521E+00
 -3.00472871E+00 -3.00448546E+00 -3.00447961E+00 -1.74225314E+00 -1.74224731E+00
 -1.74223077E+00 -1.74211278E+00 -1.74031990E+00 -1.74020768E+00 -1.74011748E+00
 -1.74005298E+00 -1.73966876E+00 -1.73958396E+00 -1.73956192E+00 -1.73954406E+00
 -1.73177468E+00 -1.73153691E+00 -1.73087851E+00 -1.73083504E+00 -1.73073216E+00
 -1.73058723E+00 -1.73053586E+00 -1.73033777E+00 -1.73032981E+00 -1.72977589E+00
 -1.72975482E+00 -1.72960223E+00 -1.72958594E+00 -1.72943112E+00 -1.72928047E+00
 -1.72913603E+00 -1.72886321E+00 -1.72877706E+00 -1.72875976E+00 -1.72874522E+00
 -1.72847179E+00 -1.72845718E+00 -1.72795408E+00 -1.72771751E+00 -8.71460842E-01
 -8.66851681E-01 -8.66171708E-01 -8.65313807E-01 -8.64502123E-01 -8.63724465E-01
 -8.63643350E-01 -8.62910902E-01 -8.39992377E-01 -8.39340544E-01 -8.39173599E-01
 -8.38762821E-01 -8.31276784E-01 -8.30105700E-01 -8.29517016E-01 -8.29231351E-01
 -8.25843821E-01 -8.23410492E-01 -8.22951363E-01 -8.22496753E-01 -8.21926979E-01
 -8.20784682E-01 -8.20614874E-01 -8.20252826E-01 -8.20121491E-01 -8.19730652E-01
 -8.19497370E-01 -8.19418240E-01 -8.18660294E-01 -8.18361525E-01 -8.18075797E-01
 -8.17354439E-01 -8.15667569E-01 -8.15402011E-01 -8.14144500E-01 -8.13741811E-01
 -8.11107472E-01 -8.10574091E-01 -8.05315493E-01 -8.03997807E-01 -8.03543338E-01
 -8.02173911E-01 -8.02107362E-01 -8.01889331E-01 -7.98120138E-01 -7.95041502E-01
 -7.94494126E-01 -7.94364445E-01 -7.83390772E-01 -7.23298666E-01 -7.23079534E-01
 -7.23047024E-01 -7.22994528E-01 -7.22212500E-01 -7.22195934E-01 -7.22086805E-01
 -7.22045956E-01 -7.21989410E-01 -7.21961691E-01 -7.21914966E-01 -7.21807288E-01
 -7.19864419E-01 -7.19375189E-01 -7.19201505E-01 -7.19150618E-01 -7.15133485E-01
 -7.14765325E-01 -7.14670070E-01 -7.13933390E-01 -7.13459095E-01 -7.13338431E-01
 -7.13276851E-01 -7.12819279E-01 -6.92172709E-01 -6.90335031E-01 -6.88855995E-01
 -6.87715691E-01 -6.86266161E-01 -6.83889413E-01 -6.66400594E-01 -6.66197814E-01
 -6.65798574E-01 -6.65733359E-01 -6.65472526E-01 -6.65057669E-01 -6.64265150E-01
 -6.64209961E-01 -6.64135559E-01 -6.63538070E-01 -6.63380600E-01 -6.63084944E-01
 -6.62520416E-01 -5.57856782E-01 -5.51573079E-01 -5.51332652E-01 -5.51175221E-01
 -5.23072102E-01 -5.23007083E-01 -5.22972005E-01 -5.22890811E-01 -5.22878551E-01
 -5.22865919E-01 -5.22861376E-01 -5.22853732E-01 -5.22808773E-01 -5.22808395E-01
 -5.22807510E-01 -5.22792959E-01 -5.22786061E-01 -5.22768231E-01 -5.22762882E-01
 -5.22762105E-01 -5.22751711E-01 -5.22731451E-01 -5.22708702E-01 -5.22701551E-01
 -5.22675755E-01 -5.22605799E-01 -5.22576422E-01 -5.22562500E-01 -5.22550577E-01
 -5.22512369E-01 -5.22463345E-01 -5.22432925E-01 -5.22405281E-01 -5.22402034E-01
 -5.22387310E-01 -5.20951106E-01 -5.20908734E-01 -5.20904945E-01 -5.20896229E-01
 -5.20463685E-01 -5.20398955E-01 -5.07719726E-01 -4.71266999E-01 -4.24368829E-01
 -3.88628269E-01 -3.66270562E-01 -3.64243732E-01 -3.63686444E-01 -3.46093605E-01
 -3.46030744E-01 -3.45712707E-01 -3.45329919E-01 -3.44684487E-01 -3.44290910E-01
 -3.42629042E-01 -3.42064151E-01 -3.41412586E-01 -3.41142027E-01 -3.40382949E-01
 -3.40015039E-01 -3.39902544E-01 -3.39053833E-01 -3.38749292E-01 -3.36595777E-01
 -3.35776500E-01 -3.35637615E-01 -3.35331794E-01 -3.35099308E-01 -3.34724251E-01
 -3.34616697E-01 -3.33966105E-01 -3.33365343E-01 -3.32648324E-01 -3.32543205E-01
 -3.31984239E-01 -3.21531952E-01 -3.20138659E-01 -3.20114488E-01 -3.19973174E-01
 -3.19942547E-01 -3.19916909E-01 -3.19769010E-01 -3.19623946E-01 -3.19593286E-01
 -3.11881864E-01 -2.97130938E-01 -2.84452437E-01 -2.84248616E-01 -2.84163886E-01
 -2.81836627E-01 -2.81643792E-01 -2.81424852E-01 -2.81197695E-01 -2.80903227E-01
 -2.79230772E-01 -2.76428326E-01 -2.73319517E-01 -2.73208933E-01 -2.73192018E-01
 -2.73166705E-01 -2.73093575E-01 -2.73072894E-01 -2.72992008E-01 -2.71201227E-01
 -2.71064839E-01 -2.71005161E-01 -2.70994394E-01 -2.70756257E-01 -2.70747655E-01
 -2.70572227E-01 -2.70537693E-01 -2.70512773E-01 -2.70473514E-01 -2.70464904E-01
 -2.70443969E-01 -2.70242978E-01 -2.70143106E-01  1.11972162E-01  1.12258346E-01
  1.16479936E-01 -4.02205701E-01 -3.25894878E-01 -3.23801974E-01 -1.13762676E-01
 -1.09126829E-01 -1.08942785E-01 -1.06936295E-01 -1.03815989E-01 -1.03551852E-01
 -1.03508858E-01 -1.03383895E-01 -1.02875410E-01 -1.02596836E-01 -1.01985634E-01
 -1.00280259E-01 -9.91974894E-02 -9.87279799E-02 -9.67667486E-02 -8.78985633E-02
 -8.60916951E-02 -6.32558969E-02 -6.15257659E-02 -6.10781318E-02 -6.02871219E-02
 -5.82214529E-02 -5.11386405E-02 -5.02964178E-02 -4.96006030E-02 -4.03693724E-02
 -4.01960576E-02 -3.19732674E-02 -3.00783574E-02  1.15403940E-01  1.16415414E-01
  1.16627215E-01  1.17828643E-01  1.51954002E-01  1.52314665E-01  1.54696836E-01
  1.59925622E-01  1.98206531E-01  2.03871046E-01  2.05905660E-01  2.06397956E-01
  2.09696290E-01  2.12173644E-01  2.13200403E-01  2.15262670E-01  2.15534067E-01
  2.15876949E-01  2.16507388E-01  2.18347790E-01  2.23755335E-01  2.23916477E-01
  2.24033348E-01  2.24310790E-01  2.24422209E-01  2.24567429E-01  2.24579405E-01
  2.24725434E-01  2.24790960E-01  2.24988540E-01  2.26242654E-01  2.26273545E-01
  2.28137958E-01  2.29968342E-01  2.32235847E-01  2.52670124E-01  2.54578820E-01
  2.54750793E-01  2.58219643E-01  2.61684848E-01  2.67094505E-01  2.67332914E-01
  2.67643820E-01  2.85181361E-01  2.88065249E-01  2.88388298E-01  2.88679863E-01
  2.89623934E-01  2.89696441E-01  2.90855331E-01  2.93831131E-01  2.93857126E-01
  2.93988276E-01  2.94732271E-01  2.99389796E-01  2.99576187E-01  3.03783189E-01
  3.17542064E-01  3.18193038E-01  3.18243788E-01  3.18932059E-01  3.19290179E-01
  3.20175076E-01  3.20309065E-01  3.21280510E-01  3.21373574E-01  3.21809143E-01
  3.22345623E-01  3.27567895E-01  3.28585380E-01  3.32592179E-01  3.36344146E-01
  3.36880784E-01  3.41714531E-01  3.42301606E-01  3.44413218E-01  3.47276326E-01
  3.51958876E-01  3.52434065E-01  3.55893335E-01  3.63624795E-01  3.65905008E-01
  3.66736179E-01  3.69855140E-01  3.71566860E-01  3.73166886E-01  3.73236570E-01
  4.21130631E-01  4.21298108E-01  4.21796790E-01  4.37793015E-01  4.39211750E-01
  4.39387210E-01  4.39978761E-01  4.41662745E-01  4.42505062E-01  4.69201490E-01
  4.69230768E-01  4.69508141E-01  4.69758786E-01  4.71104207E-01  4.71229805E-01
  4.71488505E-01  4.71881893E-01  4.72137756E-01  4.72371654E-01  4.75849497E-01
  4.76079256E-01  4.76089573E-01  4.76169200E-01  4.76280697E-01  4.76352922E-01
  4.76465514E-01  4.76492018E-01  4.76500762E-01  4.76512830E-01  4.76561805E-01
  4.76640328E-01  4.76746992E-01  4.76753626E-01  4.76841408E-01  4.76941314E-01
  4.76949108E-01  4.77123477E-01  4.77139746E-01  4.77164155E-01  4.77220531E-01
  4.77326941E-01  4.77348163E-01  4.77600034E-01  4.78012189E-01  4.78645094E-01
  2.98538787E-01  3.19223792E-01  3.39756312E-01  3.39776385E-01  3.39977950E-01
  3.40272972E-01  3.42515650E-01  3.43094423E-01  3.56837416E-01  3.57597293E-01
  3.57978065E-01  3.60910414E-01  3.63715485E-01  4.00305915E-01  4.00860389E-01
  4.00877130E-01  4.01618442E-01  4.13528396E-01  4.19939953E-01  4.20951576E-01
  4.23129943E-01  4.25342366E-01  4.27050214E-01  4.28473873E-01  4.29205761E-01
  4.30891742E-01  4.30929672E-01  4.31030423E-01  4.37980278E-01  4.41424916E-01
  4.62336970E-01  4.63959009E-01  4.67466553E-01  4.68800532E-01  4.70557112E-01
  4.71436111E-01  4.72349936E-01  4.72634427E-01  4.78049752E-01  4.78339126E-01
  4.79317169E-01  4.80457847E-01  4.81151434E-01  4.82684810E-01  4.86221839E-01
  4.86512120E-01  4.87894119E-01  4.92401920E-01  4.95814623E-01  4.96010962E-01
  4.98232200E-01  4.99117992E-01  5.00605305E-01  5.00670182E-01  5.02333506E-01
  5.02443594E-01  5.02845463E-01  5.03114534E-01  5.04319213E-01  5.09559901E-01
  1.00000000E+03  1.00000000E+03  1.00000000E+03  1.00000000E+03  1.00000000E+03
  1.00000000E+03  1.00000000E+03  1.00000000E+03  1.00000000E+03  1.00000000E+03
  1.00000000E+03  1.00000000E+03  1.00000000E+03  1.00000000E+03  1.00000000E+03
  1.00000000E+03  1.00000000E+03  1.00000000E+03  1.00000000E+03  1.00000000E+03
  1.00000000E+03  1.00000000E+03  1.00000000E+03  1.00000000E+03  1.00000000E+03
  1.00000000E+03  1.00000000E+03  1.00000000E+03  1.00000000E+03  1.00000000E+03
  1.00000000E+03  1.00000000E+03  1.00000000E+03  1.00000000E+03  1.00000000E+03
  1.00000000E+03  1.00000000E+03  1.00000000E+03  1.00000000E+03  1.00000000E+03
  1.00000000E+03  1.00000000E+03  1.00000000E+03  1.00000000E+03  1.00000000E+03
  1.00000000E+03  1.00000000E+03  1.00000000E+03  1.00000000E+03  1.00000000E+03
  1.00000000E+03  1.00000000E+03  1.00000000E+03  1.00000000E+03  1.00000000E+03
  1.00000000E+03  1.00000000E+03  1.00000000E+03  1.00000000E+03  1.00000000E+03
  1.00000000E+03  1.00000000E+03  1.00000000E+03  1.00000000E+03  1.00000000E+03
  1.00000000E+03  1.00000000E+03  1.00000000E+03  1.00000000E+03  1.00000000E+03
  1.00000000E+03  1.00000000E+03  1.00000000E+03  1.00000000E+03  1.00000000E+03
  1.00000000E+03  1.00000000E+03  1.00000000E+03  1.00000000E+03  1.00000000E+03
  1.00000000E+03  1.00000000E+03  1.00000000E+03  1.00000000E+03  1.00000000E+03
  1.00000000E+03  1.00000000E+03  1.00000000E+03  1.00000000E+03  1.00000000E+03
  1.00000000E+03  1.00000000E+03  1.00000000E+03  1.00000000E+03  1.00000000E+03
  1.00000000E+03  1.00000000E+03  1.00000000E+03  1.00000000E+03  1.00000000E+03
  1.00000000E+03  1.00000000E+03  1.00000000E+03  1.00000000E+03  1.00000000E+03
  1.00000000E+03  1.00000000E+03  1.00000000E+03  1.00000000E+03  1.00000000E+03
  1.00000000E+03  1.00000000E+03  1.00000000E+03  1.00000000E+03  1.00000000E+03
  1.00000000E+03  1.00000000E+03  1.00000000E+03  1.00000000E+03  1.00000000E+03
  1.00000000E+03  1.00000000E+03  1.00000000E+03  1.00000000E+03  1.00000000E+03
  1.00000000E+03  1.00000000E+03  1.00000000E+03  1.00000000E+03  1.00000000E+03
  1.00000000E+03  1.00000000E+03  1.00000000E+03  1.00000000E+03  1.00000000E+03
  1.00000000E+03  1.00000000E+03  1.00000000E+03  1.00000000E+03  1.00000000E+03
  1.00000000E+03  1.00000000E+03  1.00000000E+03  1.00000000E+03  1.00000000E+03
  1.00000000E+03  1.00000000E+03  1.00000000E+03  1.00000000E+03  1.00000000E+03
  1.00000000E+03  1.00000000E+03  1.00000000E+03  1.00000000E+03  1.00000000E+03
  1.00000000E+03  1.00000000E+03  1.00000000E+03  1.00000000E+03  1.00000000E+03
  1.00000000E+03  1.00000000E+03  1.00000000E+03  1.00000000E+03  1.00000000E+03
  1.00000000E+03  1.00000000E+03  1.00000000E+03  1.00000000E+03  1.00000000E+03
  1.00000000E+03  1.00000000E+03  1.00000000E+03  1.00000000E+03  1.00000000E+03
  1.00000000E+03  1.00000000E+03  1.00000000E+03  1.00000000E+03  1.00000000E+03
  1.00000000E+03  1.00000000E+03  1.00000000E+03  1.00000000E+03  1.00000000E+03
  1.00000000E+03  1.00000000E+03  1.00000000E+03  1.00000000E+03  1.00000000E+03
  1.00000000E+03  1.00000000E+03  1.00000000E+03  1.00000000E+03  1.00000000E+03
  1.00000000E+03  1.00000000E+03  1.00000000E+03  1.00000000E+03  1.00000000E+03
  1.00000000E+03  1.00000000E+03  1.00000000E+03  1.00000000E+03  1.00000000E+03
  1.00000000E+03  1.00000000E+03  1.00000000E+03  1.00000000E+03  1.00000000E+03
  1.00000000E+03  1.00000000E+03  1.00000000E+03  1.00000000E+03  1.00000000E+03
  1.00000000E+03  1.00000000E+03  1.00000000E+03  1.00000000E+03  1.00000000E+03
  1.00000000E+03  1.00000000E+03  1.00000000E+03  1.00000000E+03  1.00000000E+03
  1.00000000E+03  1.00000000E+03  1.00000000E+03  1.00000000E+03  1.00000000E+03
  1.00000000E+03  1.00000000E+03  1.00000000E+03  1.00000000E+03  1.00000000E+03
  1.00000000E+03  1.00000000E+03  1.00000000E+03  1.00000000E+03  1.00000000E+03
  1.00000000E+03  1.00000000E+03  1.00000000E+03  1.00000000E+03  1.00000000E+03
  1.00000000E+03  1.00000000E+03  1.00000000E+03  1.00000000E+03  1.00000000E+03
  1.00000000E+03  1.00000000E+03  1.00000000E+03  1.00000000E+03  1.00000000E+03
  1.00000000E+03  1.00000000E+03  1.00000000E+03  1.00000000E+03  1.00000000E+03
  1.00000000E+03  1.00000000E+03  1.00000000E+03  1.00000000E+03  1.00000000E+03
  1.00000000E+03  1.00000000E+03  1.00000000E+03  1.00000000E+03  1.00000000E+03
  1.00000000E+03  1.00000000E+03  1.00000000E+03  1.00000000E+03  1.00000000E+03
  1.00000000E+03  1.00000000E+03  1.00000000E+03  1.00000000E+03  1.00000000E+03
  1.00000000E+03  1.00000000E+03  1.00000000E+03  1.00000000E+03  1.00000000E+03
  1.00000000E+03  1.00000000E+03  1.00000000E+03  1.00000000E+03  1.00000000E+03
  1.00000000E+03  1.00000000E+03  1.00000000E+03  1.00000000E+03  1.00000000E+03
  1.00000000E+03  1.00000000E+03  1.00000000E+03  1.00000000E+03  1.00000000E+03
  1.00000000E+03  1.00000000E+03  1.00000000E+03  1.00000000E+03  1.00000000E+03
  1.00000000E+03  1.00000000E+03  1.00000000E+03  1.00000000E+03  1.00000000E+03
  1.00000000E+03  1.00000000E+03  1.00000000E+03  1.00000000E+03  1.00000000E+03
  1.00000000E+03
Alpha MO coefficients                      R   N=      732736
  6.77912583E-04 -2.63316388E-04 -1.51343567E-03  9.81309557E-05  7.21660128E-04
 -9.64520566E-03  5.68434738E-04  4.57178229E-03 -1.88273686E-04 -8.29516148E-05
 -1.64572349E-04 -1.14853116E-04  1.38888168E-04 -1.46635712E-04  1.01134432E-03
 -2.73856160E-04  9.14798055E-05 -1.68304015E-04  5.33383432E-05 -6.71426628E-06
 -5.77675438E-05  1.81093422E-04 -8.23376995E-05  7.45827455E-05 -1.64573439E-04
  2.60998639E-05  4.45349379E-04 -5.34062911E-04  2.23820054E-04 -4.59672121E-04
 -1.83700334E-04 -8.50456084E-05 -1.38055318E-04 -4.00953200E-05  2.30303311E-04
  6.07412937E-06  7.11389793E-04 -6.14194326E-04 -4.64794458E-04 -1.17138127E-04
  1.13367967E-04  6.62942915E-05 -9.49846292E-05 -2.96387946E-05  1.10716903E-04
 -1.51445779E-04 -1.78215732E-04 -4.62313170E-04 -2.37707675E-04  2.25071773E-04
 -5.76985341E-04 -2.89320255E-04  1.51367602E-03  4.10620760E-05  9.03024802E-04
 -7.05702857E-04 -1.17519843E-03  1.05991535E-03 -5.88292481E-04  1.82146244E-03
 -7.85053719E-04  8.28022721E-05 -1.63318656E-04  9.51770698E-06 -2.23118637E-05
  5.76991485E-05  4.74890453E-04  3.70679516E-04 -1.65811357E-04 -1.79747104E-04
  5.57416013E-04  2.03883985E-03  1.24516080E-03 -1.04107853E-03 -1.81397072E-04
  4.93678919E-05 -1.26836753E-04  1.30587955E-04 -6.59963467E-06 -7.34103868E-06
 -1.11299800E-03  8.35209336E-05 -1.52333737E-03  2.14567602E-04 -1.22731308E-05
  1.79288792E-04  1.07560952E-04 -2.90723242E-04  1.70513783E-05 -2.10123269E-04
  3.03632595E-05  3.79609188E-04 -9.33394747E-04  5.29474406E-05 -7.00589758E-04
  1.11753444E-04 -1.88411308E-04 -8.40720707E-05 -1.37832111E-04  4.68393616E-05
  9.30363893E-05  2.09291661E-04  5.47066281E-04 -3.66583962E-04 -7.57813587E-04
 -8.56295548E-05  5.35544988E-05  1.28069585E-04  1.87191359E-04 -4.91173515E-05
  1.79379037E-04 -6.95990465E-05 -3.43193012E-05  5.10183437E-04  5.64685335E-05
  6.61958755E-04  5.61313384E-06  6.36996755E-05  1.48350446E-03  3.24888357E-05
  9.65802488E-04 -5.54873180E-04  1.24396838E-03  1.09455556E-03 -8.26715785E-04
 -1.77753678E-03 -7.31780331E-04  1.44583263E-04  1.56390974E-04  4.16062376E-05
 -3.32642032E-05 -1.97680891E-06 -5.00100651E-04  3.98025584E-04  7.49193997E-05
 -2.07631853E-04  3.38892018E-04 -2.14369454E-03  1.47154399E-03  6.91405548E-04
 -1.84631026E-04 -8.23368129E-05 -1.53761181E-04 -1.32254659E-04 -1.20277888E-04
 -1.47798359E-04  1.01907859E-03  1.24302623E-04  1.03402341E-04 -1.64016258E-04
 -3.36613526E-05 -1.84076042E-05 -5.55933241E-05  1.93229938E-04  5.71961489E-05
  1.14843684E-04  1.37248634E-04  4.28551345E-05  5.06771112E-04  4.53761908E-04
  3.31606451E-04  3.58291044E-04 -1.80631927E-04  5.04329017E-05 -1.31340263E-04
  9.47397026E-05 -4.97750422E-05 -7.47978446E-05  1.88747066E-04  1.57403543E-03
  9.85898866E-04  1.72393031E-05 -2.11857966E-04 -1.69672692E-04 -6.51031458E-05
  1.07175726E-04 -2.61715670E-04  1.52473280E-04  1.84941437E-04 -2.15096411E-04
  3.60851265E-04 -8.30739085E-04  4.73150545E-04  6.15076164E-04  1.51823906E-03
  5.38398647E-05  8.32690710E-04 -1.54124747E-03  1.07944185E-04 -8.26409122E-04
  6.58936097E-04 -1.70333184E-05  2.08092902E-03  1.32707502E-07 -6.03105023E-05
 -1.37719325E-04 -1.24361946E-04 -5.92870816E-04  4.04387051E-05 -2.31501412E-04
  4.11861271E-05 -9.87828400E-05 -2.43544589E-03  2.02495700E-04 -1.29248792E-03
  1.54398128E-04 -1.79899686E-04  4.97441219E-05 -1.32125714E-04  1.01434204E-04
  3.78005038E-05 -7.27161251E-05 -3.27628593E-05 -1.60858982E-03  9.63882298E-04
  4.33886345E-05  2.23981532E-04 -1.66474332E-04 -5.73007644E-05  1.37751576E-04
  2.44509574E-04  1.04818614E-04 -2.19156267E-04 -2.01802085E-04  4.71202761E-04
  7.76893882E-04  3.11343800E-04 -7.23568342E-04 -1.87086349E-04 -8.24362083E-05
 -1.70953691E-04  3.76633233E-05 -1.00102850E-04  2.07406839E-04  6.16589971E-04
  3.27037299E-04 -7.47153050E-04 -1.25532404E-04 -4.35260412E-05  1.36492434E-04
  1.82308170E-04 -7.22888076E-05 -1.75405694E-04 -5.87108972E-05  5.01365286E-05
  4.95984176E-04 -4.09989319E-05 -6.96785172E-04 -2.13711451E-05 -5.29580273E-05
 -1.96584287E-04 -9.16985315E-05 -1.52388260E-04 -7.45520476E-05 -2.24079339E-04
  8.90539798E-06  8.01400264E-04  5.00314996E-04 -3.87446319E-04 -1.34738605E-04
 -9.02061980E-05  4.76304112E-05 -1.01782975E-04 -3.16196331E-05 -1.00868713E-04
 -1.06315877E-04  2.13438805E-04 -4.90387881E-04 -2.24931245E-04 -1.49525509E-04
 -4.96605806E-04  4.30338564E-04  6.86007870E-05 -5.29081146E-04 -6.91217516E-04
  8.27752783E-04 -4.94519231E-05 -5.97319712E-04  1.42659136E-03 -8.79541708E-05
 -6.59921865E-04  6.83025194E-05 -5.31734666E-04 -6.78445384E-04  9.59683465E-04
  9.55639606E-05 -3.50220271E-04  1.42669990E-03 -1.03924561E-04 -6.85338110E-04
  1.01919095E+00 -4.57828610E-02 -6.17188181E-02 -3.39054310E-04  1.62568130E-05
  1.67587193E-04 -1.38522232E-04  1.27543756E-05  8.12301338E-05  6.78164020E-05
 -5.29605460E-04 -6.85764598E-04  9.41274366E-04 -2.11988348E-04 -3.55168082E-04
  1.42542863E-03 -6.48636804E-05 -6.84339456E-04  5.49344316E-06  2.71681622E-05
  1.49670063E-04 -1.74866353E-04  2.07204649E-04 -3.34552533E-05 -3.26552766E-04
  4.14027428E-04 -8.38366668E-05  7.22852833E-05 -4.76124762E-04 -7.46026220E-04
 -1.07615441E-04 -3.90692385E-04  2.44490775E-04 -1.64730011E-04 -8.25941683E-04
  4.85728982E-04  7.19356156E-05 -4.82883066E-04 -7.12832964E-04 -8.24269899E-05
 -3.63324474E-04  2.99292384E-04 -9.70379090E-05 -7.36085548E-04  5.94074635E-04
 -1.82629771E-05  1.01718661E-04  3.54588690E-04  5.35091167E-05 -7.89003503E-05
  1.93430592E-05  1.10800468E-04 -2.44871298E-04  9.11474286E-05  7.33156540E-05
 -4.79182208E-04 -7.59563184E-04 -3.58221431E-04 -5.75575558E-06 -3.15325205E-04
 -6.87590468E-04 -1.44546195E-05 -6.78017238E-04  7.12006106E-05 -4.84219020E-04
 -7.12206475E-04 -2.97535734E-05  3.72755827E-04  3.14465119E-04 -5.25111377E-06
  7.47705468E-04  6.18792702E-04 -1.69252797E-05  8.92855974E-05  3.43333749E-04
  7.06445915E-05  7.28650529E-05  1.89307459E-05  1.57553158E-04  2.24509299E-04
  8.70064514E-05  5.71718008E-06  2.84837739E-05  1.40485594E-04 -4.18541888E-05
  1.01590092E-06  2.69247549E-04 -5.79003522E-05 -3.48209663E-06  5.20663422E-04
  7.70690201E-05 -4.81016370E-04 -7.79014180E-04 -5.96694393E-05  3.66712790E-04
  2.51981208E-04 -9.06200019E-05  7.61613568E-04  4.85399389E-04  5.53657961E-06
  2.58475441E-05  1.55936580E-04 -2.00471025E-04 -1.83288158E-04 -3.64098872E-05
 -3.69643043E-04 -3.71891025E-04 -7.99755533E-05 -1.84888124E-05  1.03307712E-04
  3.52954872E-04  2.78856361E-06  2.43358259E-07 -9.74675811E-05 -4.68927990E-05
  4.98631175E-06 -2.74886175E-04  7.27609095E-05 -4.85781609E-04 -7.22755509E-04
 -3.57297898E-04  5.60497235E-05 -3.19862794E-04 -6.61625819E-04  1.27202253E-04
 -6.85691474E-04 -2.59397492E-07  5.72897038E-06 -1.42855060E-04  1.24000701E-04
  4.47204814E-05 -1.53086623E-05  1.98612517E-04  1.18136847E-04 -6.12990156E-05
 -1.60564173E-05  7.25341713E-05  3.78246046E-04 -6.10561172E-05  1.31901086E-04
  1.15354995E-04 -6.00152284E-05  2.38112480E-04  1.82699654E-04 -9.20608736E-05
 -1.12842767E-04  6.44256393E-04 -6.20524808E-04  2.97609599E-05  1.32621751E-03
 -7.97260986E-04  2.50830839E-05  1.86079724E-03 -1.56533911E-05  7.08729213E-05
  3.72881574E-04 -1.65824245E-04  1.14150346E-05 -8.61113983E-05 -2.45584951E-04
  2.03524307E-05 -1.82760651E-04 -2.84809713E-07  9.16298335E-06 -1.52747241E-04
  7.66694525E-05 -1.27839753E-05 -1.08205838E-04  1.18330619E-04  4.01173038E-05
 -1.91307526E-04 -9.08367929E-05 -1.38120579E-04  7.23363864E-04 -1.25197796E-03
 -7.10966864E-04  5.46144799E-05 -1.77981627E-03 -1.08365102E-03  2.77596361E-05
 -4.11996939E-07  7.11842859E-06 -1.40216101E-04  1.17519680E-04 -5.97069685E-05
 -1.60503937E-05  1.80479313E-04 -1.41271574E-04 -6.15453767E-05 -3.11363181E-07
  6.52671433E-06 -1.44435035E-04  1.11623059E-04 -6.75982615E-05 -2.68267030E-05
  2.04459009E-04 -9.37452395E-05  4.83150209E-06 -9.25368249E-05 -1.15415428E-04
  6.52595080E-04 -1.17644200E-03  8.87728545E-04  7.13638766E-05 -1.58761884E-03
  1.28456510E-03  5.00841478E-05 -8.00744953E-07  7.23608708E-06 -1.34580652E-04
  7.81529624E-05  3.49455382E-06 -1.07542268E-04  1.28089639E-04 -5.02476683E-05
 -1.96058646E-04 -3.28540803E-07  4.93564036E-06 -1.38529227E-04  1.19004251E-04
  5.16990757E-05 -2.56737860E-05  2.17828551E-04  6.86437888E-05  1.77321341E-06
 -1.50980303E-05  6.95184273E-05  3.68346278E-04 -7.85311108E-05 -1.26767034E-04
  1.15112058E-04 -9.19825206E-05 -2.27162052E-04  2.00905301E-04 -6.38160302E-06
  2.66514826E-05 -7.25129658E-05  6.33141085E-05 -7.85614851E-07 -8.80089894E-06
  3.96744694E-05 -5.50681868E-06  7.01874026E-05 -6.31242606E-06  2.61385930E-05
 -6.93503905E-05  5.03489433E-05 -1.73261106E-05 -3.81160309E-05 -2.06053544E-05
 -7.02187703E-05 -3.77290557E-05  6.05458804E-06  1.10846705E-05  1.99913268E-04
 -5.76662027E-05  1.14340843E-04 -4.14245441E-05 -6.46845855E-05  2.35401543E-04
 -1.05007717E-04  1.11098840E-06  1.38297198E-05  3.01406915E-05  3.58013143E-05
 -2.64144481E-07 -5.49488089E-05 -2.16292049E-05  3.48823935E-06 -1.04166161E-04
 -6.26954340E-06  2.66331937E-05 -7.29419523E-05  5.20405433E-05 -2.15792240E-05
 -3.26647070E-05 -1.78774598E-05 -6.60962240E-05 -3.99989157E-05  5.28999479E-06
  1.53177115E-05  2.14222479E-04 -7.27453306E-05 -1.06897296E-04 -4.02967633E-05
 -1.07442388E-04 -2.13336857E-04 -1.15265663E-04 -6.37807717E-06  2.66335667E-05
 -7.00011021E-05  6.30053755E-05 -7.37969151E-06 -8.86731093E-06  3.57758181E-05
  4.90528339E-07  6.97963679E-05  1.31790781E-06  1.25042507E-05  2.73362043E-05
  5.91161259E-05  2.55990594E-05 -7.81288940E-06  5.35336892E-05  8.39533872E-05
  3.71097713E-05  4.94992432E-06  1.66461424E-05  2.12968830E-04  1.53836978E-05
 -3.93611304E-06  1.35639665E-04  8.54986573E-05  1.50656623E-06  2.54161330E-04
  1.23706780E-06  1.31429702E-05  2.84070881E-05  5.62828380E-05 -3.18131593E-05
 -6.86669460E-06  4.11216864E-05 -8.94306417E-05  3.76274239E-05 -6.36229633E-06
  2.75633152E-05 -7.46301881E-05  5.39368328E-05  1.52916468E-05 -3.22791942E-05
 -6.63442481E-06  6.68441984E-05 -4.03996356E-05 -5.76842856E-06  2.64951881E-05
 -8.33283736E-05  5.11562137E-05  1.10051792E-05 -3.92574967E-05 -1.36404073E-05
  7.21823163E-05 -4.12373931E-05 -7.26268014E-07 -1.21487778E-05  8.20439011E-05
 -7.95166748E-06 -6.39913519E-06 -2.95339504E-07  3.90287630E-05 -1.51653164E-05
 -2.36710544E-05  1.04373199E-07 -1.24808231E-06  1.28662443E-06 -5.29243166E-07
 -9.04802836E-07  1.44894845E-07  1.06669752E-05  3.15231339E-06 -8.91807151E-06
 -8.67816109E-06 -2.88198015E-05  1.31766219E-06 -3.79845432E-06 -3.31560342E-05
 -2.90552921E-05 -4.29745738E-05 -1.76920295E-04 -1.26296004E-06 -5.89320724E-06
  6.62066302E-05 -7.14854623E-06  4.97125226E-06  5.27202040E-06 -2.62928173E-05
 -6.04169396E-06 -9.53465015E-06  1.89516965E-06  6.51985936E-06 -8.70238969E-05
 -3.59836672E-06  7.11201842E-06  4.05843440E-08 -6.77489780E-06  1.48212467E-05
  9.87643153E-06 -6.90374843E-06 -6.67118403E-07  1.88033133E-06  1.98591093E-06
 -1.63908274E-05 -6.30497471E-05 -3.24364872E-06  7.83071771E-05 -5.65377282E-06
  2.71238654E-07  2.37102007E-06  1.06254659E-05 -1.40909875E-06 -3.00584466E-06
  6.94916657E-05 -8.82145884E-06  5.58532892E-06  5.90324250E-06 -3.44176704E-05
  2.15270160E-05  9.00727223E-06 -6.22661918E-07  2.89607113E-06  3.04966910E-05
  2.46890041E-06 -3.69416244E-06 -3.30549305E-06 -4.47782842E-06  4.89514270E-06
 -1.45993177E-05 -7.91042393E-06  2.39352006E-05  2.42961988E-06  3.85400854E-06
  1.17376157E-06 -1.02877805E-06  6.97292933E-06  3.29385715E-05 -5.84737538E-06
 -2.06590649E-05 -8.31972604E-07 -1.65745076E-05 -1.81119902E-05 -6.88709147E-05
 -2.88570083E-06 -4.19545744E-05  8.82165694E-06  5.95843518E-05 -4.12357617E-04
  4.76385828E-05  3.87790432E-05  5.94334320E-06  9.67374735E-05  2.81715551E-05
  1.33833261E-05 -3.82544408E-07 -1.04649400E-06  2.93981510E-05  8.79589004E-06
  9.29112552E-07 -2.53499617E-06 -1.20307917E-05 -8.49395256E-06  4.82189833E-06
  1.21808497E-07 -8.00681139E-07 -9.14690621E-06  4.77183462E-06  6.22963290E-06
  2.95819756E-06  5.08740681E-05  2.58051400E-05 -1.18755207E-06  1.43749520E-06
  4.83805020E-06 -5.64537518E-06  2.89293482E-05 -1.97856323E-05  6.29595315E-08
  3.96180258E-05 -5.96269347E-05 -2.72445408E-05  4.45444345E-06  3.15412684E-05
  4.75432822E-06 -4.21219050E-06  9.29071889E-07 -1.28993162E-05  4.72491929E-06
  5.85966375E-05 -6.10058380E-05  3.66712462E-04 -3.86439723E-06 -3.98184928E-05
  3.97029274E-06  5.31711284E-05 -2.69116741E-06 -2.44191800E-06  8.58277766E-07
 -8.27496856E-06 -2.50688359E-05 -1.57773813E-05 -2.77524149E-06  1.94271529E-05
  2.74956362E-05  7.98675993E-06  6.92820307E-06  1.66153331E-06 -4.48169100E-05
 -1.65760336E-05  6.04588324E-06 -4.10538156E-06  1.00670939E-05  9.30417126E-05
 -1.35583130E-05  3.52140078E-06 -2.85945535E-06 -7.78151026E-05  2.41520430E-06
  4.10078819E-05  1.00586729E-06  3.51957534E-05 -1.03349063E-05 -3.68445158E-05
  4.61128183E-07  9.89346292E-07 -1.21314627E-05 -1.05272847E-05 -3.31170221E-06
 -6.77035191E-06 -1.66354275E-05 -2.93885662E-06 -1.74393401E-05  3.90434252E-07
 -6.14932721E-07 -1.07549566E-05 -4.82395517E-06 -8.49158447E-06  3.90519294E-06
 -4.72771472E-06 -1.91180042E-05  6.57562534E-06  1.47411421E-07 -1.66473550E-06
 -5.73665279E-05 -1.60550276E-05  3.66371722E-07 -4.08167506E-06 -3.43502547E-06
 -1.07544045E-05 -1.81003565E-05  5.84357097E-07  6.28172137E-06  1.75052458E-05
  1.57638215E-05 -1.66558772E-05  9.22395605E-06 -3.04406039E-05  2.78359558E-05
 -9.32842472E-06 -2.61212133E-06 -9.78938311E-06  3.66303076E-06  1.39858385E-05
 -9.93791026E-08 -3.36845466E-06  3.70621875E-06  1.34669688E-05 -1.79629828E-06
 -9.17455153E-06  5.03763407E-06  2.21340958E-07  6.77184919E-06  8.79399199E-06
 -4.00206719E-06  7.54489316E-06 -2.22614994E-05 -2.57292737E-05 -9.02068224E-06
  3.13618762E-05  6.67955640E-04 -2.96023678E-04  2.58283980E-04  1.36552693E-03
 -9.37577979E-04  1.62912641E-03  8.75321440E-03 -6.04222210E-03 -1.79624584E-04
  4.95127455E-05 -1.26436113E-04  2.11759878E-05 -8.58651913E-05  9.45660381E-05
 -1.43201180E-03 -1.49750441E-04 -1.21974554E-03  1.97353200E-04 -1.36675050E-05
  2.05524504E-04 -1.73318353E-04 -2.58994377E-04  1.20079176E-04 -7.88077253E-05
  1.56843832E-04 -5.72924479E-04 -8.14491973E-04  4.19099980E-04 -2.27063184E-04
  5.24667223E-04 -1.83021837E-04  5.01405717E-05 -1.28479555E-04 -1.34306172E-05
 -1.27357186E-04  2.79246887E-05 -1.40936391E-04  1.36093200E-03  1.32206477E-03
 -7.31764313E-06 -2.35445771E-04 -1.40224608E-04  1.79125622E-04 -2.37054415E-05
 -2.09110109E-04  2.56582613E-04  2.49512699E-06  6.07496308E-04 -7.84880954E-05
 -6.63829698E-04  8.50558900E-04  1.54256652E-06 -1.81576657E-04  5.07043327E-05
 -1.27914610E-04 -6.38560799E-05 -8.08150205E-05  8.01943768E-05  1.72687110E-03
 -3.61948680E-04 -6.65125271E-04 -2.39956239E-04  1.57641503E-05  1.34448190E-04
 -6.95109130E-06  2.70529802E-04  3.09953372E-05 -2.15541263E-04 -1.44625180E-04
 -3.71115692E-05  8.78096430E-04  1.25574849E-04 -6.87938673E-04 -4.97769414E-04
 -1.99671263E-04 -9.37876490E-05 -1.48524980E-04 -2.18012964E-04  7.18477214E-05
 -5.98431465E-05  4.13509316E-04 -7.26314345E-04  6.02955201E-04 -7.88395665E-05
  1.15658117E-04 -8.66527414E-05 -4.38197636E-05  1.74081091E-04 -7.39563007E-05
  8.69727907E-05 -1.83148607E-04 -3.20806027E-04  4.23977993E-04 -3.37413071E-04
  4.91703038E-04 -3.52364042E-04 -1.88818076E-04 -8.36881227E-05 -1.58344528E-04
  1.16100034E-04  1.41872325E-04  1.44412341E-04 -2.78936082E-04 -9.85996338E-04
  3.05032898E-05  5.30584561E-05  1.52069958E-04  1.19388661E-06 -9.02180791E-05
  6.25607677E-05  1.68835500E-04 -1.11778669E-04  1.50289066E-04  3.21476940E-05
  3.95664032E-04  4.73638339E-04 -3.55010436E-04  4.64083043E-04 -1.97584885E-04
 -9.22752111E-05 -1.37318118E-04  1.29678832E-04 -7.67320495E-05 -1.81794834E-04
 -4.60126798E-04 -4.03970023E-04  7.98136254E-04  6.58501929E-05  6.46348345E-05
 -1.36646395E-04  1.36670278E-04 -2.14767561E-04  2.61467302E-05  1.09757047E-04
 -5.25690854E-06  2.87555647E-04 -7.51839656E-04  1.79788081E-04  9.00281661E-05
 -2.41648206E-04 -1.86173862E-04 -8.44032729E-05 -1.52700914E-04 -6.50503753E-05
 -7.20596184E-05 -2.12565033E-04  2.01433848E-04 -4.78952314E-04  8.81052218E-04
 -2.09836717E-05  8.39062810E-05 -1.55307449E-04  2.40233280E-04  1.27269875E-04
 -6.22959411E-06  4.14521072E-05 -1.86166543E-05  6.46824437E-04  5.04841446E-04
  1.36353980E-04 -8.00420505E-05  1.47896617E-04 -1.84636358E-04 -8.46603499E-05
 -1.47737903E-04 -1.39244960E-04  1.56518947E-04  9.98260618E-05  1.02393765E-04
 -1.03600614E-03  8.24261152E-05 -3.31194394E-05  1.72585416E-04 -2.12480357E-05
 -1.15799930E-04 -2.44129607E-05  1.19869940E-04 -1.39489288E-04 -1.66060067E-04
 -2.19037096E-04 -4.06385216E-04  3.58074448E-04 -3.62365235E-04 -5.10298254E-04
 -1.85478710E-04 -8.51672446E-05 -1.68731589E-04  2.29294973E-04  3.94139931E-05
  2.61199203E-05 -6.89645971E-04 -6.08484202E-04  4.78427242E-04  1.37105847E-04
  1.32223598E-04 -6.61177915E-05 -1.19869016E-04 -7.95037596E-05 -3.27733369E-06
  1.73518858E-04  1.58679515E-04 -4.33182036E-04 -3.94251314E-05 -2.22026108E-04
  6.58221270E-04  2.86126542E-04  1.49876369E-03  3.37844801E-05  9.59366738E-04
  1.41741676E-03  3.53327135E-04 -9.46098893E-04 -1.85732719E-03  9.30816449E-04
  2.47681229E-04  1.54172344E-04 -1.35432186E-04  1.71092113E-05  1.13486564E-04
  4.14790531E-04 -7.74829410E-05 -4.66961054E-04  2.66159777E-05  3.58902975E-04
  1.91775832E-03 -3.76698074E-05 -1.85145219E-03 -2.98449330E-04  1.53896982E-03
  3.09907417E-05  9.54163072E-04 -9.57566574E-04  5.10220574E-04 -1.34198736E-03
  1.62772398E-03  7.49450062E-04  9.34358471E-04 -1.58903623E-04 -1.23150307E-04
 -5.09588537E-05 -1.73493248E-04 -5.19330839E-04 -2.65320034E-06 -2.82480064E-04
  8.71989407E-05 -9.48998619E-04 -2.13806385E-03  3.85099548E-04 -9.48062240E-04
  5.82677899E-04  1.50217151E-03  4.25789550E-05  8.95523115E-04  1.83988954E-05
  1.66281202E-03  5.54134989E-04  3.72607931E-04 -9.69006187E-04 -1.91747101E-03
 -3.00373223E-05  8.05354206E-06  1.65553467E-04  4.93882099E-05  6.03314583E-06
 -5.56404193E-04  3.41195660E-04  5.15274593E-05  5.49463603E-04 -1.91740787E-05
 -2.09902924E-03  1.74467037E-03  1.72294708E-04  6.70955631E-05 -5.29270362E-04
 -6.78805002E-04 -2.91855311E-04 -8.69636228E-04  4.76807765E-04 -2.18696430E-04
 -1.29238934E-03  9.04853458E-04  6.82676849E-05 -5.28318396E-04 -6.89732988E-04
 -1.71676801E-04 -7.14906900E-04  7.12278374E-04 -2.37807271E-04 -1.30054096E-03
  8.74642485E-04  6.76641003E-05 -5.29164807E-04 -6.84931404E-04  3.93339676E-06
 -8.85489168E-04  5.23180196E-04 -2.62783663E-04 -1.28678700E-03  9.00289427E-04
  1.01919089E+00 -4.57845052E-02 -6.17224367E-02  5.19288585E-05  3.07097130E-04
 -2.26073852E-04  1.67620673E-05  1.40229720E-04 -1.19055558E-04 -1.79503703E-05
  9.85571865E-05  3.57936739E-04  7.20212237E-05 -6.54636403E-05  3.43640705E-06
  2.34825883E-04 -1.62069531E-04 -2.90763343E-05 -1.81240739E-05  9.93055154E-05
  3.57077432E-04 -7.64224914E-05 -5.75461701E-05 -2.34121438E-05 -2.35543857E-04
 -1.28335144E-04 -1.06320121E-04 -1.82066812E-05  1.00857625E-04  3.55162939E-04
 -1.43184619E-05  1.40864656E-05  9.54586950E-05 -3.74027472E-05  9.38343646E-05
  2.63118555E-04  5.71301438E-06  2.61199869E-05  1.52436687E-04 -1.80836335E-04
  2.04202359E-04 -3.01665718E-05 -3.75266965E-04  3.77056812E-04 -5.04152452E-05
  5.21656103E-06  2.71544531E-05  1.53329642E-04  2.02313758E-04  1.77934928E-04
  3.77332117E-05  4.05187131E-04  3.28133265E-04  9.23122531E-05  6.10541256E-06
  2.72502561E-05  1.40731024E-04  4.78636480E-05 -5.18756416E-06 -2.70031844E-04
  9.64854202E-05 -3.90858597E-05 -5.18824936E-04  7.65207379E-05 -4.78648609E-04
 -7.80337656E-04  4.08070133E-04  1.36889770E-05 -1.91827823E-04  8.35023758E-04
  9.40563421E-06 -3.62448530E-04  7.18416954E-05 -4.79040744E-04 -7.18247118E-04
 -3.06250875E-04  2.72297746E-05 -3.63653334E-04 -6.11961729E-04  1.85058744E-05
 -7.21061148E-04  7.78703390E-05 -4.81806885E-04 -7.95951825E-04 -2.95823897E-05
  3.89621136E-04  2.23568664E-04 -8.52112079E-05  7.64212703E-04  4.76135239E-04
  7.21453441E-05 -4.84777629E-04 -7.28514698E-04  1.56937095E-05  4.08663783E-04
  2.66156663E-04  3.02878347E-05  7.84339525E-04  5.73201037E-04  7.19577794E-05
 -4.83018650E-04 -7.21531744E-04  4.13845616E-04 -2.10048281E-05 -2.41606274E-04
  8.32751938E-04 -1.00097418E-04 -4.71699595E-04  7.20536422E-05 -4.78705443E-04
 -7.20198881E-04 -3.41437551E-04  5.97311755E-05 -3.22613009E-04 -7.16652461E-04
  9.38835191E-05 -6.31332500E-04 -6.71014729E-07  6.65084358E-06 -1.38294243E-04
 -1.71332514E-05 -5.76814508E-05  1.19001943E-04 -8.77379925E-05 -9.07189582E-05
  2.06931063E-04 -2.28058086E-07  5.89776362E-06 -1.45904855E-04  3.84212085E-05
 -1.20061737E-04  4.32247353E-05  1.02944361E-04 -1.81212620E-04  1.14908837E-04
 -5.29544938E-07  6.42993080E-06 -1.40549029E-04 -7.41653486E-05 -1.04877763E-04
  3.38422681E-05 -9.79303244E-05 -2.13586002E-04  1.83262004E-05 -3.15774349E-07
  6.11034996E-06 -1.40940258E-04  4.34274649E-05 -1.13276322E-04  5.38205986E-05
  6.36470438E-05 -2.17448869E-04  4.69187551E-05 -1.76544372E-07  8.38822818E-06
 -1.50663699E-04 -6.52355285E-05 -1.13548770E-04  2.50561393E-05 -1.57729459E-04
 -1.60733498E-04  6.58572046E-05 -2.31271893E-07  7.81359759E-06 -1.50855959E-04
 -3.25677264E-05 -5.63726529E-05  1.15759854E-04  3.88473919E-06 -8.68243387E-05
  2.14217653E-04 -1.53263374E-05  6.88957645E-05  3.74957889E-04 -1.03868297E-04
  5.77376723E-05 -1.47029182E-04 -1.87642512E-04  5.56156339E-05 -2.44708131E-04
 -1.59009073E-05  7.08606011E-05  3.78593917E-04  1.68103308E-06  1.78010788E-04
  5.69506023E-05 -7.97552246E-06  2.71230930E-04  1.37802335E-04 -1.54880858E-05
  6.91129060E-05  3.78775982E-04  1.52312556E-04  4.03550030E-05 -1.02117224E-04
  2.78390926E-04  3.91188844E-05 -1.40318901E-04 -9.28183386E-05 -1.14541730E-04
  6.57979272E-04  9.22837077E-04  1.14745930E-03 -1.21089611E-04  1.32754575E-03
  1.53934170E-03 -1.05186144E-04 -9.13148151E-05 -1.14301763E-04  6.44221119E-04
  2.64357648E-04  3.78727102E-04 -1.38455847E-03  3.53811591E-04  4.47847198E-04
 -1.91933085E-03 -9.14955666E-05 -1.17898089E-04  6.52071346E-04 -6.69468455E-04
  1.24638861E-03 -3.94395429E-04 -9.88378660E-04  1.69019515E-03 -4.86000755E-04
  1.36263227E-06  1.21808247E-05  3.00692724E-05 -3.53427627E-05 -5.29432036E-05
  1.23241560E-05 -8.50830682E-05 -4.55621240E-05 -4.32949185E-05  1.19748593E-06
  1.33649309E-05  2.99223144E-05 -1.16957438E-05 -2.55611109E-05  5.90913721E-05
 -1.18775684E-05  3.85340118E-05  1.00407324E-04  1.21395876E-06  1.28959895E-05
  3.06299094E-05  2.18738057E-05 -5.70752516E-05  2.23546601E-05  8.78548080E-05
 -5.87633048E-05 -1.32998115E-05 -5.88131041E-06  2.69718465E-05 -8.33176545E-05
  2.94905072E-06 -4.35210158E-05  4.85882261E-05  6.56056928E-05  1.93911413E-05
  5.12483126E-05 -6.31985189E-06  2.63628118E-05 -7.32762450E-05 -4.15277080E-06
 -6.06777285E-05  1.94895496E-05  5.08491614E-06 -5.07773263E-05 -6.25393253E-05
 -5.68263116E-06  2.65522418E-05 -8.54144743E-05 -2.93659877E-05 -4.63210976E-05
  3.54183760E-05 -7.78844566E-05  2.13369098E-05  2.17688203E-05 -6.45350526E-06
  2.79260442E-05 -7.22914267E-05  8.12016494E-06 -4.73899936E-05  4.31867412E-05
  5.88190133E-05  1.41029547E-05  4.82143167E-05 -6.18363439E-06  2.62540081E-05
 -7.22688810E-05 -1.13353891E-05 -6.06885989E-05  1.87756106E-05  1.09012791E-05
 -5.12939809E-05 -6.05976877E-05 -6.21047350E-06  2.71506033E-05 -7.63235828E-05
 -2.42722752E-05 -4.23287528E-05  4.25651584E-05 -7.59919929E-05  2.30859874E-05
  2.09742706E-05  5.62513956E-06  1.53520797E-05  2.06872470E-04 -1.09967257E-04
  7.94559017E-05  1.08953297E-05 -2.26990689E-04  1.23342444E-04  6.19593879E-05
  6.92105748E-06  1.13088330E-05  1.86086296E-04  1.09534852E-04  6.06437255E-05
  5.17824811E-05  2.09118610E-04  8.30128942E-05  1.37218844E-04  4.47735114E-06
  2.08989227E-05  2.19736686E-04  2.09910145E-05 -3.91638910E-05 -1.30535417E-04
  2.61599261E-05 -1.22484069E-04 -2.35088820E-04 -4.60303644E-08  4.72660158E-07
 -2.15528316E-06 -8.06235020E-07 -6.88179016E-08 -1.61905558E-06 -2.10627663E-06
  5.04660086E-06  2.35952893E-05  1.97708005E-08  1.62155319E-06 -7.00467406E-06
  1.78191311E-06 -1.06979594E-07  7.11235700E-07 -1.58313046E-05 -5.25159117E-06
 -1.68736084E-05  1.43669229E-06 -4.91091403E-06  1.30744972E-06 -4.68665265E-06
 -4.68179684E-05 -1.81297851E-04 -4.74726252E-05 -1.87972963E-04 -1.20285193E-06
  3.43513716E-06  4.06049311E-05 -6.95726060E-06 -2.35685424E-06 -1.28917728E-08
 -7.96381034E-06  1.22137537E-05  5.13371632E-06 -1.44030191E-06  3.44103123E-06
  3.99521628E-05  5.59781020E-06 -6.61288800E-06 -2.40883390E-06 -8.29773807E-07
 -7.69693150E-06 -1.23664647E-05  2.04916018E-06 -3.95022009E-07  1.47139778E-06
  3.82928164E-06 -4.65124920E-06 -5.11377533E-05 -7.36327770E-06 -5.83884560E-05
 -6.91455206E-07 -1.34365631E-05 -6.88875889E-07 -8.94828699E-06  1.34056414E-06
  2.83898120E-06 -6.28899899E-05  5.05340789E-06  1.13456810E-06  9.07916220E-07
  1.95958768E-05 -2.18388669E-05 -8.62639991E-07  1.14176425E-06  2.82120025E-06
 -5.09388398E-05 -2.95773693E-06  3.09187869E-06  7.64657486E-07 -5.27410285E-06
 -4.23081504E-06  4.12330723E-05  2.19843628E-06 -1.73560088E-05  2.06382797E-06
 -2.71844770E-05 -2.03507850E-05 -2.32128616E-05 -2.34185359E-05 -1.97599152E-05
  1.45235462E-06  2.06656085E-05  6.72883266E-07  2.94363995E-05 -1.85668303E-06
  5.31880018E-05 -2.71213936E-07  3.89958117E-05 -7.75648798E-07 -7.22918467E-07
  4.85550500E-05 -3.76950793E-06 -7.42860874E-06  4.76080447E-06 -7.98485337E-06
  2.67668881E-05 -3.05151149E-05 -6.66963912E-07  7.12862023E-08  4.51796294E-05
 -6.04327878E-07 -8.20166708E-06  3.38771396E-06  8.16292423E-06  1.29295522E-05
 -1.73829676E-05  1.39572147E-06  3.88053321E-06 -9.60001091E-06 -2.12698829E-05
 -2.84309308E-05 -1.12906864E-06 -5.25214162E-05 -3.71055840E-05  2.17611781E-05
  9.17167012E-07  1.37606574E-06 -3.00467147E-06  1.58873929E-05 -2.43825716E-05
  1.11182329E-05  7.54003618E-06 -4.96749293E-05  7.27185825E-06 -3.10900419E-06
  3.68636030E-06 -3.22621774E-06 -5.67219493E-06 -2.36030135E-05 -1.72079675E-05
 -2.07065363E-05 -2.65938223E-05 -3.91833000E-06 -4.47184667E-05 -3.35556056E-06
 -4.18980192E-05  4.63401025E-06 -2.22942122E-05  3.62999577E-06 -8.04319883E-06
  4.36597069E-06  6.65784792E-05  3.54391464E-06  6.66714670E-05 -4.29505693E-06
  9.87379188E-06  9.49435264E-05  4.48980278E-06  1.30833878E-05  2.07317283E-06
  1.78051118E-05  7.27802906E-05 -3.87112627E-05 -4.42225804E-06  1.07614164E-05
  9.73288679E-05 -7.76801346E-06  9.25310830E-06 -8.17796694E-06  6.26108579E-06
  6.89592063E-05 -5.34951275E-05 -1.06513993E-05 -2.99443833E-05 -9.62746241E-06
 -2.09085278E-05 -1.37646111E-08 -3.85845927E-06 -4.47029397E-05  6.64623700E-07
  1.52458088E-05  1.98707478E-06 -9.76003273E-06 -1.54638804E-06  1.31463975E-05
  4.96229756E-07  5.74496315E-06  1.28193556E-05 -1.52177351E-05 -1.59218163E-05
 -9.98721098E-06  3.07413091E-05  2.96389028E-05  8.46628316E-06  6.63529431E-07
  6.48235798E-06  1.23845218E-05  2.24272978E-05 -1.44910159E-05  4.27580066E-06
 -1.96604559E-05  3.21264181E-05 -5.89907225E-06 -6.98311949E-08 -4.01505302E-06
 -4.53101115E-05 -7.19095480E-06  7.48089454E-06 -1.23277801E-05 -2.13329684E-06
 -1.28834425E-05 -4.85800891E-06  5.92814382E-06  6.42494694E-06  3.80352306E-06
  4.88671408E-06  8.37349975E-06  2.84154246E-05 -4.42635534E-06  8.59310501E-06
 -9.10986455E-06  3.48145599E-05 -3.42148806E-06  1.03820075E-05 -1.00966331E-05
  3.19802583E-05  4.59350698E-06  6.16492006E-06  8.19860206E-06  2.53120504E-05
  6.16962505E-06  5.91286665E-06  6.79179722E-04 -3.05323322E-04  7.21095206E-05
 -1.36512534E-03 -9.63008032E-04  5.34596127E-04 -8.77833810E-03 -6.18679882E-03
 -1.85417884E-04 -8.37320899E-05 -1.21566352E-04 -5.66733512E-05  8.25993396E-05
 -2.09799704E-04  2.14292887E-04  4.25771549E-04  9.06303796E-04 -2.96412622E-05
 -6.64450546E-05 -1.50117545E-04  2.39132301E-04  1.26625768E-04 -1.70978835E-05
  4.53239405E-05  7.77717132E-06  6.41878668E-04  4.60304178E-04 -2.18128234E-04
 -1.21155658E-04 -1.29581543E-04  1.51981836E-03  5.37486622E-05  8.43296525E-04
 -2.03810522E-04 -1.66382235E-03  5.32951280E-04  3.68788869E-04  9.96332020E-04
 -1.90625350E-03  3.53865131E-05 -2.66732709E-05  1.63420728E-04  6.38273016E-05
  7.48749258E-05  5.42198540E-04  3.24571105E-04 -1.43974399E-04  6.42019936E-04
  2.65094073E-04  2.03990736E-03  1.62156247E-03 -5.63469335E-04 -1.87216660E-04
 -8.10462633E-05 -1.67600182E-04  1.34764916E-04  7.22473951E-05 -1.77047436E-04
 -4.42525894E-04  4.91412595E-04  7.79249677E-04  5.33218833E-05 -1.01932312E-04
 -1.53046752E-04  1.33475411E-04 -2.17099046E-04  1.57953928E-06  1.00387657E-04
 -2.08788944E-05  2.66974629E-04 -7.81970874E-04 -7.86450809E-05  1.45893891E-04
  1.77187975E-04 -1.79890381E-04 -7.96407552E-05 -1.70834413E-04 -2.26185876E-04
 -3.92225780E-05 -4.95079717E-05  4.99205825E-04  6.49391881E-04  6.77059178E-04
 -1.01847306E-04 -9.93461011E-05 -1.00040774E-04 -3.82351986E-05  1.81395621E-04
  5.59732445E-05  1.25669670E-04  1.52317942E-04 -2.62533691E-04  4.69031263E-04
  3.08184565E-04  5.83324352E-04  1.80525157E-04  1.53176973E-03  3.10585502E-05
  9.61410782E-04 -1.01886914E-03 -3.58896948E-04 -1.35821219E-03  1.54102048E-03
 -9.50764160E-04  9.01537585E-04 -1.56622841E-04  1.49026162E-04 -5.70151565E-05
 -1.74681428E-04 -5.19141631E-04  8.05797563E-05 -2.96212630E-04 -2.83464751E-06
 -9.39922095E-04 -2.17387108E-03 -6.24093821E-05 -1.08380580E-03 -3.01815150E-04
 -1.82891768E-04  4.96081955E-05 -1.45808459E-04 -5.30333643E-05  8.81018698E-05
  8.00600167E-05  1.76539007E-03  1.41100195E-04 -6.69381374E-04 -2.40587279E-04
  1.69488798E-05  1.36479861E-04 -8.28947555E-06  2.66967926E-04 -6.44682189E-05
 -1.73693560E-04  1.89556502E-04 -5.57615941E-05  8.68103220E-04 -2.28426262E-04
 -5.44635855E-04  6.39798526E-04 -1.77786155E-04  4.90350395E-05 -1.10634879E-04
  3.14400250E-05  8.15903598E-05  9.65944819E-05 -1.40536547E-03  3.57172043E-04
 -1.19424810E-03  1.93369636E-04 -1.76798195E-05  2.04882139E-04 -1.75264284E-04
 -2.73175616E-04 -7.92313345E-05 -1.16222452E-04 -1.27077002E-04 -5.75659292E-04
 -8.70820144E-04 -2.82862277E-04 -3.59411341E-04 -4.30471891E-04  1.51483873E-03
  4.68347916E-05  8.77857060E-04  1.36667620E-03 -5.21870808E-04 -9.49904120E-04
 -1.97676423E-03 -7.13147397E-04  3.41991858E-04  1.73768724E-04  8.29732713E-05
  3.44844409E-05  1.10392788E-04  4.19944935E-04  2.47116863E-05 -4.60509428E-04
  8.68166714E-05  3.33647399E-04  1.91298700E-03 -1.44343269E-04 -1.70702424E-03
  7.35008529E-04 -1.86662584E-04 -8.29523446E-05 -1.77170220E-04  2.24262541E-04
 -6.81328348E-05  2.40378001E-05 -5.82927312E-04  7.08254547E-04  4.72087724E-04
  9.51370168E-05 -1.52101011E-04 -4.59500662E-05 -1.21384375E-04 -8.13241029E-05
  1.38809311E-05  1.28337899E-04 -1.98350194E-04 -4.16631252E-04 -1.85350922E-05
  2.12594367E-04  5.62255747E-04 -4.47063710E-04 -1.79812524E-04 -7.69277394E-05
 -2.05445780E-04 -1.61957427E-04 -1.37484195E-04  9.83886598E-05  2.58297005E-04
  1.02225889E-03  1.40289875E-04 -4.91228870E-05 -1.69724520E-04 -2.54650498E-05
 -1.20586334E-04 -3.43284060E-05 -1.06432212E-04 -9.18524570E-05  1.98455440E-04
 -2.36629552E-04 -4.84185417E-04 -3.03708645E-04 -2.23164138E-04  5.83663771E-04
 -1.84532104E-04 -8.21010090E-05 -1.67860643E-04  9.59517809E-05 -1.57451267E-04
  1.41634684E-04 -1.62702095E-04  1.00686843E-03  5.26433419E-05  3.36241373E-05
 -1.59828632E-04 -4.94799440E-06 -9.57791086E-05  3.76050291E-05 -1.69771700E-04
 -1.49142699E-04 -1.16889702E-04  1.33236146E-05  3.26557157E-04 -5.05511734E-04
 -4.66928665E-04 -3.56868944E-04 -1.77494590E-04  4.97688769E-05 -1.16695615E-04
  5.58512134E-08  1.27540469E-04  3.12653373E-05 -3.26073092E-04 -1.34928502E-03
  1.28666472E-03  3.95887421E-05  2.42089720E-04 -1.35444051E-04  1.82712326E-04
 -1.07851722E-06  1.99246460E-04  2.50762732E-04 -6.84472752E-05  6.20872552E-04
 -1.28928178E-05  6.24352758E-04  8.41300354E-04 -2.36262017E-04  6.82179671E-05
 -5.33435115E-04 -6.74597616E-04 -1.82842969E-04  8.88652538E-04  4.84331384E-04
 -5.31687127E-05  1.29662449E-03  9.29026092E-04  1.01919126E+00 -4.57766141E-02
 -6.17331275E-02  1.28242931E-05 -3.06285619E-04 -2.29538667E-04 -8.69620097E-06
 -1.40153377E-04 -1.23247030E-04  6.82641174E-05 -5.32854857E-04 -6.79810255E-04
  1.22999824E-04  8.64472173E-04  5.33991738E-04 -8.73256330E-05  1.29252564E-03
  9.14869642E-04  6.84490356E-05 -5.29108625E-04 -6.90777343E-04 -7.83692381E-05
  7.16128682E-04  7.25666099E-04 -6.60361303E-05  1.31138385E-03  8.92415669E-04
  7.30177129E-05 -4.80719806E-04 -7.54294235E-04 -3.77694900E-05 -4.10294921E-04
  2.50997066E-04 -8.45261479E-05 -7.87745956E-04  5.62054780E-04  7.30772155E-05
 -4.86316256E-04 -7.30598730E-04 -9.83996524E-05 -4.05421939E-04  2.40154483E-04
 -2.17728865E-04 -7.69429700E-04  5.36892412E-04  5.44609651E-06  2.82948687E-05
  1.47070917E-04  4.74303007E-05  3.60219838E-06 -2.68059266E-04  9.75086463E-05
  2.45689332E-05 -5.16269158E-04  7.22875269E-05 -4.78086831E-04 -7.46497143E-04
  4.34584762E-04 -6.68445502E-05 -1.88484571E-04  9.06387986E-04 -7.51317149E-05
 -3.65059978E-04  7.21929938E-05 -4.81278512E-04 -7.21774940E-04 -3.47860771E-04
 -9.47045344E-06 -3.24664377E-04 -7.20049217E-04  1.24721792E-05 -6.34342456E-04
 -1.85201902E-05  1.02790725E-04  3.58232205E-04 -1.59397255E-05 -1.45466187E-05
  9.38614243E-05 -4.96902199E-05 -9.40659748E-05  2.57612074E-04  2.28870858E-06
  2.92054116E-05  2.06923927E-04 -2.00284306E-04 -1.75760606E-04 -3.28302957E-05
 -4.06501077E-04 -3.32475257E-04 -4.69405823E-05  7.18699877E-05 -4.81418548E-04
 -7.12980491E-04 -3.07872603E-04  1.91726593E-05 -3.64817856E-04 -6.18415210E-04
  7.98332879E-05 -7.21339158E-04 -1.70045885E-05  8.82733948E-05  3.47343056E-04
 -7.08042203E-05  7.30562503E-05 -1.92065214E-05 -2.10203219E-04  1.73781713E-04
 -9.69325880E-05 -1.80541004E-05  1.00509207E-04  3.51773470E-04  8.00960070E-05
  5.50759567E-05  4.49760181E-06  2.52614289E-04  1.26906577E-04 -2.69515132E-05
  7.25830784E-05 -4.84364320E-04 -7.19690608E-04  4.09794975E-04 -3.31287694E-05
 -2.40231988E-04  8.45720210E-04 -1.57626827E-06 -4.60222602E-04  5.06657445E-06
  2.58967678E-05  1.60760184E-04  1.78892840E-04 -2.02993013E-04  3.37089168E-05
  3.57221859E-04 -3.79889643E-04  7.93530912E-05 -1.58758302E-05  7.10268813E-05
  3.81036773E-04 -1.08644005E-04 -4.13231381E-05 -1.46102497E-04 -2.05033785E-04
 -2.44247375E-05 -2.23188412E-04 -9.32114353E-05 -1.13098802E-04  6.63656484E-04
 -8.23935134E-04 -1.14446679E-03 -4.16834351E-04 -1.18618102E-03 -1.55507461E-03
 -5.39140834E-04 -2.10739078E-07  5.09614444E-06 -1.42742664E-04 -5.90343532E-05
  1.13483818E-04  3.52829310E-05 -7.87539072E-05  2.17956978E-04  2.20483350E-05
 -3.17184923E-07  7.16361631E-06 -1.45821876E-04  5.81875435E-05  1.05810496E-04
  5.54360639E-05  9.26166131E-05  2.03458283E-04  4.71544581E-05 -9.08568314E-05
 -1.36872561E-04  7.14974786E-04  7.50490757E-04 -1.22954780E-03 -1.41003780E-04
  1.12389900E-03 -1.73364875E-03 -1.28721975E-04 -1.58973797E-05  6.83896172E-05
  3.88221891E-04  1.45391055E-04 -5.83733415E-05 -1.02431423E-04  2.50116325E-04
 -6.30692431E-05 -1.51563844E-04 -3.91821728E-07  7.43150017E-06 -1.49467950E-04
 -8.09164716E-06  5.71133462E-05  1.18564083E-04 -8.44588033E-05  8.68172589E-05
  2.17756599E-04 -9.20055257E-05 -1.12479059E-04  6.46541109E-04  2.18772391E-04
 -3.87640058E-04 -1.39264355E-03  3.10647419E-04 -4.71506066E-04 -1.93104727E-03
 -5.34222829E-07  6.89777118E-06 -1.39579426E-04 -2.34473423E-05  5.86704357E-05
  1.17195712E-04  3.77418580E-06  8.76370717E-05  2.21595415E-04 -3.33462248E-07
  5.57005452E-06 -1.45878516E-04 -4.84213581E-05  1.18695877E-04  2.66886572E-05
 -1.53017516E-04  1.91784928E-04  7.26165154E-05 -1.58004774E-05  7.10440110E-05
  3.77782041E-04 -2.15772978E-05 -1.77946456E-04  5.35589947E-05 -4.87511988E-05
 -2.63861393E-04  1.38434666E-04 -4.49734362E-07  7.27108916E-06 -1.42139277E-04
  5.28245278E-05  1.12599866E-04  4.56602036E-05  1.25136468E-04  1.68856130E-04
  1.12880686E-04 -6.38751566E-06  2.69467965E-05 -7.03628470E-05  1.39299375E-05
  4.55338504E-05  4.41378692E-05  5.84810273E-05 -2.42180293E-05  4.67700089E-05
  5.39816158E-06  1.51769597E-05  2.06533152E-04  2.79792084E-05  3.86028956E-05
 -1.28526866E-04  4.13624646E-05  1.24901311E-04 -2.33004761E-04 -6.21231189E-06
  2.65057572E-05 -7.58772648E-05 -2.23570784E-05  4.77906531E-05  3.80089905E-05
 -7.21982336E-05 -1.10205802E-05  2.67901751E-05 -6.26939301E-06  2.49011238E-05
 -7.32964255E-05  8.99536998E-06  4.40599539E-05  4.80940847E-05  6.51658109E-05
 -3.74568140E-05  4.28648842E-05  7.26193247E-06  7.79016533E-06  1.88780672E-04
  1.01104854E-04 -7.54063176E-05  5.04720492E-05  2.00259442E-04 -1.13845594E-04
  1.31308678E-04  1.12094958E-06  1.36868872E-05  2.94450212E-05  2.86688870E-05
  5.42919489E-05  2.22500267E-05  9.45694840E-05  4.70439879E-05 -1.35627817E-05
  1.37205595E-06  1.19522883E-05  2.95384778E-05 -2.84594729E-05  5.64723734E-05
  1.28727762E-05 -7.76846415E-05  5.81498345E-05 -4.25750630E-05  6.06550668E-06
  1.21494346E-05  1.97139703E-04 -1.16498056E-04 -6.46091578E-05  1.10245704E-05
 -2.47935241E-04 -7.98517064E-05  4.78643036E-05 -6.32770730E-06  2.64919461E-05
 -7.32756194E-05 -1.96980466E-05  4.41792674E-05  4.28276398E-05 -7.55059762E-05
 -1.30934188E-05  2.10773414E-05 -6.15550746E-06  2.39522346E-05 -7.53923336E-05
 -2.95205548E-06  6.14587199E-05  2.05293826E-05  1.34308853E-05  4.40677610E-05
 -7.23874961E-05 -6.36432452E-06  2.59312395E-05 -7.02345354E-05  3.99886486E-06
  6.01797521E-05  2.05007129E-05  1.11692100E-05  4.94907386E-05 -6.19978939E-05
  1.01898134E-06  1.36851756E-05  3.33099079E-05 -1.04454888E-05  2.56523551E-05
  5.91665116E-05 -2.06799473E-05 -3.91335359E-05  9.70422913E-05  1.55901648E-07
 -6.91004969E-07 -3.53084544E-06  4.71398519E-07  1.57729220E-06 -1.12623670E-06
 -7.19673388E-06 -1.54611357E-05 -5.03375011E-06 -1.23743806E-06 -1.36309836E-05
  9.22713121E-05  4.66676960E-06 -8.22612207E-06 -7.31489534E-07  9.01769312E-06
  2.27005842E-05  5.53530888E-05  1.20120719E-06  1.45228472E-05 -7.66929020E-06
 -2.29521882E-05  1.08754608E-05  1.65754134E-04 -3.35237408E-05 -3.03074043E-05
 -1.15133263E-06 -4.06036655E-06  3.58152551E-05 -2.34439482E-07 -3.41170109E-06
 -6.89251874E-06 -3.66276249E-06 -5.65103113E-06 -5.14178829E-07 -1.38746704E-06
 -7.40433356E-06  7.76751464E-05 -3.12217890E-06 -6.53389029E-06 -1.00004260E-05
  2.29770432E-05 -3.13064721E-06 -3.18909946E-06 -3.97776884E-06  6.54802760E-07
 -5.64490292E-06 -8.91254501E-06  7.10461271E-07 -2.30912185E-05 -1.24544374E-05
 -5.69295485E-05  2.51581887E-07 -4.63620765E-07 -6.13002118E-06  1.65592434E-07
 -1.72706564E-06 -1.76421512E-07  4.29472450E-05  7.34787504E-07 -9.07282653E-06
 -2.98105718E-06 -7.48639936E-06 -9.29677836E-06 -3.76677220E-08 -1.34983720E-06
 -6.26044025E-06  5.27676704E-05 -2.48485093E-06 -5.67234209E-06 -9.61187181E-06
  8.52214121E-06  2.59954617E-06 -4.18789345E-05 -4.28857727E-06  1.87323904E-06
 -7.46508942E-06  3.67055429E-05  2.16624319E-06 -8.71751390E-06  1.28384231E-06
 -4.94192353E-06 -2.30152437E-07  1.01862434E-06 -4.79003506E-06 -2.27001927E-05
 -1.04380498E-05 -4.22142336E-05 -1.25295000E-05 -2.37663451E-05  3.49637079E-07
 -2.28502201E-06 -5.81904070E-05  3.76483638E-06  4.45726213E-07  8.50925392E-07
  1.39228710E-06 -4.91299658E-06 -2.80142892E-06  7.48799791E-06  5.68175921E-05
 -3.58423943E-04 -3.37666813E-05  3.87918324E-05 -8.10616224E-06 -3.10477965E-05
  6.85083278E-05  5.09168737E-05 -3.54262125E-07  9.65307019E-06  2.18788218E-05
 -4.75465236E-06 -2.89398831E-06 -7.27063346E-07 -2.87031903E-05 -2.93793275E-05
 -1.04497850E-05  2.50752975E-08 -1.79679558E-06  3.90084985E-08 -6.12437270E-06
  6.26287984E-06 -2.43580481E-06 -2.57680486E-05  4.28292888E-05  4.35082763E-06
  1.27168359E-06  1.04584306E-05  3.59799365E-06  2.82924095E-05 -1.53840051E-07
 -1.97030017E-05  6.62421629E-08 -8.71275165E-06  1.63485162E-05  8.19753036E-05
 -6.03547839E-05  2.94409872E-04  1.08340090E-06  1.08607786E-05  4.86358559E-06
  2.10606455E-05 -1.01921085E-06 -2.38524397E-05  2.40661381E-06 -1.96427612E-05
  2.77459388E-06  1.09909824E-06 -9.95215669E-05 -3.80861351E-06 -4.76458036E-06
 -1.83037590E-06 -9.35418053E-06 -2.21728711E-05 -1.24953081E-05 -2.70285285E-06
  2.06514033E-05  2.35319380E-05 -7.02620928E-06  7.64574249E-06 -2.37053477E-07
  1.75397510E-05 -4.21101338E-05 -1.27946552E-05 -1.92971049E-06 -3.86454351E-05
  1.18297468E-06  2.94306350E-05  1.35724627E-07 -3.40263162E-07  1.14480876E-05
  6.82829128E-06  2.29806932E-06  2.96300981E-06  5.92081139E-06  8.29565394E-08
  2.96564393E-06  2.63835543E-07  1.29702553E-06  8.75197689E-06  4.23317725E-06
  5.16028364E-06 -2.75753395E-06 -3.73743102E-06 -3.59077113E-08 -4.07659920E-06
  5.62014551E-07  7.16881583E-07 -1.15370976E-05  2.91344669E-06 -1.05455306E-05
  5.12646867E-06 -3.69348317E-07 -1.92029554E-05  1.35249161E-05  4.97382513E-07
  1.27540541E-06 -9.49544671E-06  1.15181592E-05 -6.34424741E-06 -3.77572028E-06
  2.21269569E-05 -8.19384197E-06 -7.90495257E-06  9.87744263E-07 -5.00139480E-06
 -7.58318166E-07 -7.30886193E-06  2.53463285E-06 -1.32013345E-05 -8.48601006E-07
 -5.54552122E-06  1.33686329E-06 -1.05035591E-05  4.01878744E-06  1.25915358E-05
 -2.19383728E-06 -9.80764700E-06  3.86544699E-06  8.83294722E-06  4.08960118E-07
 -2.61277274E-06 -2.64611321E-06 -1.33243796E-05  6.71314735E-04 -3.18405937E-04
  1.18122158E-03 -8.55812512E-05  1.17767906E-03  7.57962929E-03 -5.26218215E-04
  7.64260539E-03  1.53864768E-03  3.17386735E-05  9.56187884E-04  1.48983681E-04
 -1.22827438E-03  1.20978410E-03  1.03821540E-03  1.67949822E-03 -4.34181693E-04
 -1.44198231E-04 -1.54597202E-04 -4.34284553E-06  8.33781907E-06  1.48639843E-04
  4.78804490E-04  3.59640544E-04 -9.52988671E-05 -2.46559501E-04  3.16555321E-04
  2.15676530E-03  1.42602050E-03 -7.24504769E-05 -1.90377758E-04 -8.49211059E-05
 -1.63838224E-04  6.50066507E-05  2.24982856E-04  2.55276954E-05 -5.92682100E-04
 -4.99606469E-04 -6.83810385E-04  1.21671613E-04  8.70725830E-05  9.57474462E-05
 -7.36801818E-05  5.14885702E-05  1.64731030E-04 -1.18267664E-04  1.66169196E-04
 -2.94911250E-04  2.86776612E-04  3.02236452E-04 -5.92153528E-04  3.62868063E-04
 -1.83935747E-04 -8.36619840E-05 -1.61495364E-04  1.76002791E-04  1.18104790E-04
 -9.40057576E-05 -9.88626777E-04 -1.48134146E-04 -2.50690612E-04  1.63594582E-04
  3.87891302E-05  4.38224631E-05 -1.40985542E-04 -8.19236743E-05 -8.30006414E-06
  1.62991681E-04  1.45751539E-04 -2.08062162E-04 -3.14831294E-04 -3.10835055E-04
  4.86326911E-04  5.05029605E-04  1.50491942E-03  4.69569670E-05  8.94612536E-04
  1.73887099E-03 -1.15239690E-04 -2.58645210E-04 -1.29013829E-03 -6.22329186E-06
  1.76826821E-03  3.94002736E-05  1.02877015E-05 -1.64559725E-04  2.06633537E-04
  4.56313023E-04 -3.03882077E-05 -4.28530693E-04  5.20325905E-05  1.12069793E-03
  1.52736849E-03 -1.16786958E-04 -2.03571372E-03  2.28827571E-04 -1.84844376E-04
  4.78070053E-05 -1.36068578E-04 -6.96693983E-05 -3.74389905E-05 -1.01973818E-04
 -3.15045472E-04  1.63075866E-03  9.12151845E-04  1.69136538E-05 -2.29189992E-04
 -1.70418918E-04 -1.09737298E-04 -3.94528521E-05 -3.06549467E-04  1.37991314E-04
 -1.26342354E-04 -3.79717613E-04 -1.49031745E-04 -9.80957114E-04  4.25250801E-04
 -4.34250364E-04 -1.79862654E-04 -7.75701606E-05 -1.99846090E-04  1.59168774E-04
 -1.42923365E-04 -9.69629507E-05 -9.70926687E-04  2.71321545E-04 -2.62255151E-04
  1.46227410E-04 -5.33342137E-05  2.65923960E-05 -1.41828642E-04 -8.13022064E-05
  1.94304114E-05  1.18481134E-04 -1.84061625E-04 -1.88829514E-04 -2.95462806E-04
  3.85059985E-04  3.58585003E-04 -5.95208972E-04  1.53148070E-03  4.01465867E-05
  9.23769553E-04  3.11183597E-04  1.18446416E-03  1.23804632E-03  8.36717356E-04
 -1.84406800E-03 -5.19766390E-04 -1.24537161E-04  1.80520494E-04  3.09109142E-06
 -8.17016799E-06  8.28084943E-05 -5.10978150E-04  3.68275687E-04 -5.94166586E-06
 -3.26896253E-04  3.76243421E-05 -2.23379789E-03  1.37122658E-03 -2.90354370E-04
 -1.87924605E-04 -8.32539188E-05 -1.56198657E-04 -1.04629987E-04  1.02583961E-04
  1.82783446E-04 -3.38295465E-04 -3.27153357E-04 -9.03521005E-04  6.17951219E-05
  3.46221502E-05  1.67960021E-04  1.83355287E-04 -6.38876323E-05  1.83645483E-04
 -6.32094133E-05 -1.17112444E-05  4.19594814E-04 -2.42212558E-04  6.44870258E-04
  4.03253909E-06 -2.71003318E-04 -1.80851794E-04  5.00671600E-05 -1.06812554E-04
 -1.20730534E-04  7.38984094E-06 -5.21970335E-05  1.55497678E-03 -1.07298988E-04
 -1.08884567E-03 -2.54646617E-04  2.56222257E-05  8.50490746E-05  2.30319639E-04
  9.85046127E-05 -6.19296874E-06 -2.77850672E-04  3.55804346E-05  7.67662275E-04
  2.93862048E-04 -1.54444969E-05 -9.31239386E-04  1.19423293E-04 -1.96798042E-04
 -9.18047275E-05 -1.33997216E-04 -1.09908323E-04 -9.51320471E-05  1.85200266E-04
 -2.51952557E-04  3.11712775E-04 -9.23174723E-04  4.34179823E-05 -4.61421693E-05
  1.52449404E-04  1.78550917E-04 -9.38340529E-05 -1.76680228E-04 -6.46335296E-05
  3.05689736E-05  4.15749289E-04 -3.44276136E-04 -5.89847394E-04  7.96857691E-05
  3.00753091E-04 -1.77999810E-04  4.89054541E-05 -1.04595680E-04 -6.52142669E-05
  4.68886046E-05 -1.02193091E-04 -5.18309778E-04 -1.59242554E-03  8.70182951E-04
  5.06096222E-05  2.24902489E-04 -1.67159167E-04 -1.00206115E-04  3.13282679E-06
  3.08058473E-04  1.69972557E-04  8.68256958E-05 -3.50456472E-04 -2.46530289E-05
  9.98482953E-04  5.36726598E-04  3.10303274E-04 -1.81647766E-04 -7.94959181E-05
 -2.04546540E-04  3.85375814E-05 -2.32628029E-04  1.85308614E-05 -5.21694921E-04
  5.93965304E-04 -6.81810937E-04  8.84682812E-05 -1.17993051E-04  9.90785686E-05
 -7.94206216E-05  2.70794267E-05 -1.63230251E-04 -1.57522606E-04 -1.32829866E-04
 -2.90800063E-04  2.56602526E-04 -3.00914155E-04 -7.04315602E-04 -1.72350446E-04
  1.01919247E+00 -4.57814686E-02 -6.17430741E-02  2.60859632E-04 -2.29657776E-05
  2.82609078E-04  1.22638587E-04 -1.64840642E-05  1.53546399E-04  6.81123166E-05
 -5.33956075E-04 -6.75142398E-04 -7.66819724E-04  2.08536222E-04 -6.51787175E-04
 -1.11814928E-03  6.84215242E-05 -1.12997184E-03  6.85141724E-05 -5.28911966E-04
 -6.90601107E-04 -5.78747369E-04  4.38568305E-05 -8.40374710E-04 -1.14086840E-03
  8.26377633E-05 -1.10835170E-03  6.71553303E-05 -5.29568710E-04 -6.79000535E-04
 -7.88546214E-04 -9.29401844E-05 -6.60934587E-04 -1.11448610E-03  1.11747103E-04
 -1.14561732E-03  7.17527394E-05 -4.78462126E-04 -7.25292078E-04 -3.71325283E-05
 -4.00112240E-04  2.58271591E-04 -9.59700939E-05 -8.15009374E-04  4.98522059E-04
  5.05753366E-06  2.72160781E-05  1.57930405E-04  1.99858706E-04  1.81383569E-04
  3.24400749E-05  3.79245272E-04  3.68125883E-04  4.54192123E-05  7.22875964E-05
 -4.79766768E-04 -7.20578321E-04 -6.90563729E-05 -3.61329962E-04  2.96146065E-04
 -1.85404068E-04 -7.27769946E-04  5.82228913E-04  7.23565639E-05 -4.85705060E-04
 -7.36806628E-04  4.47941410E-04 -6.22235982E-05 -1.87560220E-04  8.73538949E-04
 -1.25038433E-04 -4.20472099E-04 -1.79822797E-05  9.88434739E-05  3.56332186E-04
 -6.61342489E-05 -7.22648194E-05 -2.86481270E-06 -1.73089189E-04 -2.25024611E-04
  4.15792010E-05  7.19290995E-05 -4.80688847E-04 -7.20958991E-04 -2.56621159E-05
  3.66985562E-04  3.08124916E-04 -8.60098286E-05  7.49918210E-04  6.03493804E-04
  7.74584858E-05 -4.82476947E-04 -7.89467144E-04  4.25162577E-04 -9.34734193E-06
 -1.59476415E-04  8.41210970E-04  1.24168672E-06 -3.56661000E-04 -1.80578698E-05
  1.00121072E-04  3.55502891E-04  3.03964663E-05 -1.77427869E-06 -9.18791363E-05
  1.36303758E-04 -4.46504101E-06 -2.43819508E-04  2.03343315E-06  2.95557606E-05
  2.10136956E-04  1.73311500E-04 -2.01916077E-04  2.90249106E-05  3.23491545E-04
 -4.09423361E-04  3.51607520E-05  7.22305580E-05 -4.80594801E-04 -7.23643071E-04
  1.60666157E-05  3.95926180E-04  2.66493361E-04  6.47422967E-06  8.19585274E-04
  5.20563008E-04  5.69960410E-06  2.74049418E-05  1.48976246E-04 -5.08422604E-05
  4.46970301E-07  2.68425539E-04 -1.20193179E-04 -1.11455941E-06  5.14623694E-04
 -1.78426287E-05  9.92626732E-05  3.50002676E-04 -5.63978976E-05  8.02440414E-05
 -6.36707274E-07 -1.40015559E-04  2.46197991E-04  4.26898279E-05 -9.31270186E-05
 -1.12691503E-04  6.61784548E-04  1.08093121E-03 -8.84042994E-04  4.67784639E-04
  1.46319421E-03 -1.26835475E-03  5.90325096E-04 -3.34883432E-07  6.08195370E-06
 -1.42692817E-04 -3.65380922E-05 -3.37006942E-06 -1.28253564E-04 -4.72405527E-05
  4.25801599E-05 -2.29816358E-04 -1.60731437E-05  7.10785472E-05  3.84142391E-04
  1.84488977E-04 -1.22196029E-05 -2.43927053E-05  2.82089564E-04 -2.13412802E-05
 -9.63754075E-05 -9.09212866E-05 -1.14347382E-04  6.40517818E-04  1.35919218E-04
 -1.74213465E-05  1.45117001E-03  1.12494502E-04 -1.83174694E-05  1.98944718E-03
 -1.58414645E-05  6.66730782E-05  3.92741578E-04  3.53345999E-05  1.27649670E-04
  1.34140245E-04  3.23663967E-05  2.19135690E-04  2.00475121E-04 -6.13229463E-08
  8.58368114E-06 -1.56613629E-04 -1.05403664E-04  5.97814126E-05 -5.38103900E-05
 -1.41263444E-04  1.46550158E-04 -1.18490908E-04 -9.20463957E-05 -1.15826502E-04
  6.52974839E-04  1.18540884E-03  7.31541074E-04  4.82452285E-04  1.61477049E-03
  1.06255832E-03  5.94252692E-04 -2.53007102E-07  5.85148740E-06 -1.41300569E-04
 -1.04225967E-04 -5.22052553E-05 -6.37912309E-05 -2.09517611E-04 -7.63592591E-05
 -7.27252960E-05 -2.47206256E-07  6.63267266E-06 -1.51657910E-04 -1.11557462E-04
 -4.33003002E-05 -5.37704065E-05 -1.68918654E-04 -1.40902663E-04 -1.30707177E-04
 -1.52961290E-05  6.90494536E-05  3.76231202E-04  1.88682259E-05 -1.33350031E-04
  1.32726409E-04  1.49639866E-06 -2.49288568E-04  1.83692727E-04 -5.16685243E-07
  7.07774996E-06 -1.41982680E-04 -9.63117223E-05  6.65618338E-05 -6.25866168E-05
 -2.04154481E-04  9.79833688E-05 -7.05619373E-05 -4.40412915E-07  6.50772891E-06
 -1.46167270E-04 -3.55914971E-05  1.18243748E-05 -1.25796828E-04 -4.67601358E-05
 -4.77199245E-05 -2.44285275E-04  7.12834956E-06  9.33310500E-06  1.87599305E-04
  8.01309478E-05  1.07976147E-04 -1.95284925E-05  1.25801701E-04  2.17519699E-04
 -7.65352130E-05 -6.39478924E-06  2.72042970E-05 -7.40948709E-05 -3.60766040E-05
 -1.23221800E-05 -5.22051397E-05  1.71524775E-05 -7.12959711E-05 -3.20373722E-05
 -6.14781967E-06  2.52601148E-05 -7.20322376E-05 -5.59581801E-05  7.95318793E-06
 -3.04554539E-05 -6.23506152E-05  7.08581315E-07  5.36329671E-05  4.73102599E-06
  1.88369999E-05  2.20770879E-04 -6.08931684E-05  1.47320573E-06  1.24111125E-04
 -1.59336185E-04  1.41311472E-05  2.11910659E-04  1.26697396E-06  1.25842316E-05
  3.07905820E-05 -4.91087571E-05  3.23226802E-05 -2.74713338E-05 -4.96716786E-05
  9.11232249E-05  1.89734968E-05 -6.15016959E-06  2.40886919E-05 -7.60874713E-05
 -5.69901461E-05  6.95770003E-07 -3.13190460E-05 -5.60446392E-05  1.25592265E-06
  6.54114086E-05  6.74368583E-06  1.18377652E-05  1.89429963E-04  6.60563721E-05
 -1.15080301E-04 -1.93821273E-05  9.61034882E-05 -2.29317387E-04 -8.23457634E-05
 -6.40125146E-06  2.72844328E-05 -7.24319745E-05 -3.96540596E-05 -1.56221627E-05
 -4.89432245E-05  1.83579052E-05 -6.56087075E-05 -3.64411796E-05  9.97085134E-07
  1.31857482E-05  3.61700122E-05 -1.50366113E-05  1.48207560E-06 -6.36428608E-05
  5.49496142E-05 -3.45646675E-06 -9.20443898E-05 -5.80600125E-06  2.65930994E-05
 -8.30150474E-05 -3.88624360E-05  2.21102945E-05 -4.76321176E-05  2.71429934E-05
  7.11774589E-05 -3.17089467E-05  1.27466211E-06  1.20342656E-05  3.35219161E-05
 -5.27426011E-05 -2.55251517E-05 -2.73717935E-05 -6.09832683E-05 -8.35785881E-05
  1.88776737E-05 -6.28837016E-06  2.54432076E-05 -7.70397914E-05 -3.53203852E-05
  1.68586533E-05 -5.24880671E-05  4.25707098E-05  7.11465359E-05 -2.49477087E-05
  6.18473455E-08  4.29811482E-08 -4.29340820E-06  2.23141804E-07 -1.24052054E-06
  7.94766912E-07 -1.14735215E-05  9.07729335E-06 -1.00440296E-05  6.72052279E-08
 -1.92247428E-06 -2.74876141E-07  1.95533623E-06  1.34354719E-06  7.84414306E-08
  1.77074723E-05 -5.31027180E-06  7.05524482E-06  2.32209940E-06 -2.87558252E-06
  1.14551758E-06  1.52418112E-05 -3.90106274E-05 -1.56933177E-04  1.17742717E-05
  1.70176393E-04  1.50710067E-06  4.23466304E-06 -6.67305459E-05  4.54857845E-06
  3.22575032E-06 -1.08571949E-06  1.74704179E-05 -2.24580684E-06 -6.49801715E-06
 -1.09081028E-06 -1.38473529E-06  3.38738480E-05  8.31480311E-06  3.34945913E-06
  5.16787386E-06  7.94253717E-06 -4.48164644E-06 -1.43162650E-05  1.51470115E-06
 -1.64351698E-06 -3.90192559E-06 -1.11575086E-07 -2.01879796E-06  5.65622772E-05
 -1.84926867E-06 -3.28295643E-05  2.04148258E-06  9.56982732E-06  4.50201553E-07
 -8.13762046E-06 -8.54903817E-07  3.48113546E-06  4.00481217E-05 -6.66473767E-06
  2.62541868E-07  5.58178272E-07 -6.19118994E-07  1.21593012E-05  5.90900031E-06
 -2.21718999E-06  3.28889102E-06  7.32884536E-05  6.19066358E-06 -1.70549450E-06
  7.97470409E-06  1.18458479E-05 -8.97720087E-06 -6.80975390E-06  2.96898102E-06
  1.77978418E-07 -6.26979093E-06  7.51747080E-06  6.81399581E-06  2.49555784E-05
  1.66510074E-06 -7.03484777E-06 -1.06035307E-06 -1.64999284E-05 -2.19740093E-06
 -1.02386475E-05 -2.66538371E-06 -5.31528658E-05 -2.39617397E-05 -8.91843209E-05
 -5.64920207E-07 -1.39268009E-06  3.57024261E-05 -6.14084505E-06 -5.42630560E-07
 -7.46621388E-06  7.19783084E-06 -1.24110176E-05  2.59256659E-05  1.53015943E-07
 -1.71166045E-06 -6.45463104E-05 -1.48963450E-06  3.10311525E-06  4.19409581E-06
 -1.81428331E-06  3.54004123E-06  7.70037508E-07  1.17197412E-06  4.66310417E-06
 -8.39924172E-06 -2.40552663E-05 -1.74245570E-05 -1.33230424E-05 -5.68644060E-05
 -1.31958989E-05 -1.16566610E-05 -2.84171006E-07  9.43575722E-06  1.96647102E-05
  3.19211696E-06 -5.31562060E-06 -2.33997301E-07  3.14464497E-05 -2.71705511E-05
  5.84091089E-06  5.55957875E-06 -1.19818270E-05  1.97722356E-06  1.51144044E-05
  4.85278678E-06  6.21458557E-05 -2.99270136E-07 -1.83104244E-05 -2.75921136E-06
 -4.41194765E-05  1.23322060E-05  9.46479581E-05 -3.13125995E-06  4.99386233E-06
  7.60845213E-07  1.29747995E-05 -2.60909391E-05 -2.06760727E-05 -7.90681333E-07
 -1.89059641E-05 -3.83906040E-06  9.23639936E-06  8.73498294E-05  6.27268608E-06
  7.69784090E-06  8.99124732E-06  5.21359504E-05 -1.24349571E-05  6.30154663E-05
  2.75648262E-06  4.67398159E-07 -9.95867438E-05  4.99027639E-06 -4.12734547E-06
  1.72254297E-06  2.26860829E-05 -1.05329538E-05  9.39589829E-06 -1.01055662E-05
 -2.64249514E-05 -2.08661133E-06 -3.75843609E-05  6.01641653E-07  7.73496279E-06
  1.25335522E-05 -1.30045395E-05 -2.03203127E-05 -3.85818360E-06  2.64697164E-05
  2.25352653E-05  1.16438647E-05  1.43290457E-07 -3.06933487E-06 -5.13117669E-05
  4.87787988E-06  7.96881673E-06  1.29536955E-05 -1.31379456E-05  5.31589809E-06
  6.93713279E-06  1.27764217E-07 -5.01004949E-07  1.30871503E-05 -1.72035941E-06
  7.21352091E-06 -1.90994625E-06  6.84334402E-06  3.11315093E-06 -3.78838635E-06
  2.06507661E-07  5.51611545E-07  3.15994580E-06 -6.04981403E-06  4.63622196E-06
  2.37552526E-06 -6.46550105E-06  6.61518875E-06  3.61209629E-07 -9.21568179E-06
  2.93875925E-05 -2.92451341E-06  7.95434505E-06 -2.52222250E-05 -1.73720296E-05
  4.11211195E-06  4.18917670E-06  6.42121242E-06  6.87700260E-06 -7.58939159E-07
 -6.79013642E-06  1.01679563E-06 -9.43708765E-06 -6.61280619E-07 -4.11148904E-06
  2.40812261E-06 -1.18305026E-05  1.17772482E-06 -1.48787544E-07 -1.62626662E-04
  1.76596535E-05 -4.90274697E-05 -1.56127709E-04 -1.72567253E-04  1.15000131E-03
 -3.52710654E-03 -1.49006371E-03  1.28447930E-04  2.26958711E-05  1.02532575E-04
  1.84338114E-05 -2.46089236E-05  2.30294133E-06 -1.67841761E-04 -2.26733178E-04
  6.38061214E-05  3.42354987E-05  6.27842173E-05  1.63615530E-05  1.31992398E-05
  5.17474070E-06  1.37789179E-05 -3.99478179E-05  4.26667110E-05  1.23066114E-04
  3.55822590E-05  6.57880569E-05 -2.19648152E-04  1.42086509E-04  5.28194539E-05
 -5.65633934E-05  1.98054549E-04 -3.91827853E-05  1.39602325E-05  3.47442824E-05
 -4.08110596E-04 -4.97286027E-04  2.98623639E-04  9.66651511E-05  6.12930421E-05
 -5.52040684E-05 -5.11056886E-05  3.99459710E-05 -3.61681379E-06 -9.10759092E-05
  2.16239175E-05 -2.26300393E-04  1.77943865E-04 -1.69875491E-04 -4.51632046E-04
  1.92524197E-04 -3.25380879E-05  1.21797445E-04 -7.12505401E-05 -1.39843290E-05
 -7.73373050E-05  1.24633117E-05  1.39356330E-04  2.39826233E-03  8.42097512E-04
 -3.28079627E-06 -3.94815141E-04 -1.63170012E-04  2.29327571E-04 -8.28842940E-05
  5.93377765E-05  2.08551314E-04 -1.19075760E-04  9.52155495E-04 -3.53073278E-04
  1.97000640E-04  9.60340041E-04 -5.70821380E-04  1.21899868E-04  2.04291661E-05
  1.17131040E-04  1.92337638E-05 -2.44043603E-05  1.87094651E-06  1.56644038E-04
 -3.12904780E-06 -2.30626800E-04 -1.60691611E-05  3.66106267E-05  7.45733329E-05
  2.22675388E-05 -2.27081548E-05  4.85413321E-05  1.33414915E-05  1.77421588E-05
  3.18075694E-05 -6.41485154E-05  2.64329801E-04  7.59266415E-05  1.05602638E-04
  2.30075007E-04  8.65628147E-06  2.47647148E-04 -4.95228972E-06 -3.41828183E-05
 -3.14330254E-05 -6.45963777E-05 -1.61486431E-04 -2.06841417E-04 -9.27370771E-06
  3.77574432E-05  8.51813702E-06 -6.32958758E-06  1.55578431E-05 -2.02290659E-05
  1.42038139E-05 -1.84664979E-05  7.05086688E-05  1.29366875E-04  3.60390710E-05
  5.73982562E-05  4.03825915E-05  8.54424360E-04  1.81497506E-03  3.76788572E-04
 -2.08877988E-03 -2.93228224E-03  3.05152403E-03  4.42197764E-03  5.29795338E-03
 -4.96814846E-03 -6.07960340E-04 -7.84273866E-04  7.27401649E-04 -4.94399272E-04
  1.45844121E-03  2.01600418E-03  6.07437188E-05 -1.34530689E-03 -1.48891293E-03
  3.20525081E-03  4.81010872E-03 -8.23648278E-04 -2.68732901E-03 -1.69300297E-04
 -2.87895273E-04  2.27826051E-04 -3.23712849E-04  1.84770573E-04 -2.00697271E-04
  2.01552347E-03 -1.70993581E-03  8.68228918E-04 -2.99531027E-04  2.58311313E-04
 -1.16585173E-04 -5.20448552E-05  3.35437337E-04 -3.15159194E-04  2.83082371E-04
 -2.40884224E-04 -2.42933989E-04  6.29040580E-04 -1.36702461E-03  9.81050158E-04
 -6.02199632E-04  5.61947580E-05 -5.40619696E-05  1.79834341E-04  1.17570516E-05
  5.04605968E-05 -1.31937507E-05  4.56674146E-04  1.27822177E-04 -5.21086663E-04
 -4.86751677E-05 -4.45519410E-05  9.67531109E-05  2.77569431E-05 -4.35822031E-05
  6.94160457E-05  3.05908930E-05 -6.61154870E-05  1.40275319E-04 -2.97807594E-04
  2.93104568E-04  2.82668705E-04 -2.78724805E-04 -2.70508923E-04 -2.26038832E-04
 -2.41162037E-04  2.50345601E-04  2.67176104E-04  1.29125114E-04 -2.84387452E-04
 -1.44040480E-03  2.70445850E-04  6.65323557E-05  1.57697694E-04 -6.11747831E-06
 -2.05826307E-04  2.39167594E-05  1.61819343E-04 -1.11799834E-04  3.96787016E-04
 -3.50288611E-04 -2.37269818E-04  5.48594804E-04 -2.78935142E-04  1.06373576E-03
 -3.29325335E-05  1.21853665E-04 -4.09580543E-05  5.53861480E-05 -3.12616577E-05
 -5.38702592E-05 -7.50988464E-04  1.71596076E-03  1.64883640E-03  9.61584544E-05
 -2.97943888E-04 -2.41369168E-04 -1.43007091E-04  1.85493500E-04 -1.16991446E-04
 -9.75487670E-05  2.05928237E-04 -6.36123035E-04  8.16665357E-04 -5.77835738E-04
 -3.81167942E-04  8.57755004E-04 -2.74796374E-04 -2.22343399E-04 -2.47672869E-04
 -1.64099613E-05  7.29229432E-05  3.78420840E-04  1.03090546E-03 -5.05331628E-04
 -9.67102471E-04 -1.32761115E-04  7.91786235E-05  1.62080396E-04  4.04755237E-04
 -2.15869258E-04  1.59555161E-04 -5.48355966E-05  5.74877981E-06  9.19368540E-04
 -6.43735955E-04  4.25840680E-04 -3.30898106E-04  2.99019802E-04  8.53229807E-04
  1.82007971E-03  2.97222135E-04  3.79515155E-03  1.30123708E-03 -2.48780322E-03
 -6.41214763E-03 -2.47535267E-03  5.18692807E-03  1.01522662E-03  3.26947581E-04
 -7.20508337E-04  2.19418092E-04  1.89324480E-03  1.04167177E-03 -1.37075675E-03
 -1.30468694E-03  7.14370581E-04  3.60889971E-03  3.16964866E-03 -3.23493357E-03
 -3.25357425E-03  1.09228007E-06  1.49981492E-05  1.88260366E-04 -1.67240067E-04
  2.49372266E-04  1.27102203E-05 -4.37793818E-04  3.74356414E-04 -1.78827500E-04
 -5.37109659E-05  2.04364834E-04  5.17366039E-04 -4.80397344E-05 -1.59903534E-04
 -1.72879797E-04  3.80492641E-05 -4.79863840E-04 -3.24187367E-04  9.30791218E-05
 -4.82584072E-04 -8.32573889E-04 -1.45157661E-04 -2.08303003E-04  2.23793099E-04
 -2.58469507E-04 -3.21631683E-04  5.70074928E-04  9.35296813E-05 -4.82029280E-04
 -8.46527714E-04  2.77898862E-04  9.69477937E-05 -1.71412252E-04  6.01179968E-04
  3.03710154E-04 -2.38627224E-04  1.02927327E-06 -3.35818816E-06 -5.96583970E-05
  3.71816463E-06 -2.01495719E-06  1.10430804E-05  2.82782700E-05 -8.96934265E-06
 -1.11866998E-05  2.29782730E-05 -5.66949424E-05 -4.38047203E-04 -2.56084049E-05
  2.32122419E-05  3.50462747E-05 -1.56854578E-04  3.58333031E-04  1.49319154E-04
 -4.79975052E-06  4.39309017E-05  7.59091126E-05 -2.75347945E-05 -2.27698673E-05
 -6.11294060E-06 -1.32898733E-05 -1.67458427E-04 -1.06140175E-04  1.11165215E-06
 -3.79443719E-06 -6.05741026E-05  1.13144488E-05  2.71960799E-06  4.48210773E-06
 -1.72969993E-06 -2.56069903E-05  1.29616179E-05 -2.26191081E-05  9.69405901E-05
  1.52141598E-04  1.75904758E-05 -3.80908292E-05 -5.23124783E-05 -4.63868900E-05
 -1.01012446E-05 -1.55720021E-04  1.84650929E-05 -5.15428547E-04 -5.36235488E-04
  1.37949346E-06 -8.61840888E-04  1.06465317E-03  8.91699219E-05 -1.04679569E-03
  1.37999852E-03 -5.02461633E-06  4.49243924E-05  7.68426277E-05  4.58824639E-06
 -8.32842581E-08 -3.58287009E-05  1.62054909E-05 -1.40344458E-04 -1.31654597E-04
 -2.26932244E-05  9.51728136E-05  1.59408492E-04 -1.59427463E-05 -6.20109784E-05
 -2.04203574E-05 -1.22388092E-04 -6.42539752E-05 -7.99434653E-05  1.02012536E+00
 -4.96098301E-02 -6.26996383E-02 -6.93277983E-05  1.88941132E-05 -4.59235479E-05
 -3.75963331E-04  5.17009188E-04  4.29649888E-05  1.91434450E-05 -5.18794228E-04
 -5.37915077E-04  1.35104204E-03  1.12867509E-04 -2.09088742E-04  1.72397061E-03
  1.24051876E-04 -1.44915000E-04  2.29339423E-05 -5.99837216E-05 -4.28259117E-04
  9.58364765E-06  4.71066904E-05  3.17303480E-06 -1.28138308E-04  3.77051139E-04
  1.12798050E-04  8.42859194E-05 -4.04030977E-04 -7.44102539E-04  6.49059371E-05
  4.26094710E-06  7.49988800E-05  5.42514508E-05 -2.08403299E-04 -1.04439672E-04
  9.64217650E-07 -1.44629687E-05  4.99148374E-05 -5.15191695E-06  2.07217829E-06
 -3.23173247E-06 -8.09453834E-05  5.16113564E-05 -4.01403778E-05 -1.56871120E-07
  4.59464806E-06 -1.20017637E-05  4.23534521E-06  1.98287788E-05 -8.06018969E-06
  4.21646929E-05  7.13616651E-05  2.96369515E-06 -2.60891395E-05  1.06161427E-04
  2.50728106E-04  1.42794408E-04 -6.96354649E-05 -1.85874521E-04  1.46888823E-04
 -2.21038393E-04 -4.69620014E-04 -2.31203078E-05  7.72834272E-05  1.72911200E-04
  5.43918797E-05 -8.40515212E-05  3.64090881E-05  4.75021933E-05 -9.15573454E-05
  2.27214017E-04 -4.69469369E-06  2.74339994E-05  1.82833043E-05 -6.99694363E-07
  2.03430707E-05  1.40255826E-05 -4.10405929E-05  1.43349106E-04  6.65127920E-05
 -1.73914743E-05  1.04164510E-04  1.31367200E-04  3.72296311E-06 -8.96513854E-05
  5.02642327E-05 -6.09392550E-05 -2.05993860E-04  6.68732806E-05 -2.31370446E-05
  7.73450211E-05  1.73168586E-04  8.77814204E-05 -6.01860955E-05  5.46051193E-06
  2.40547090E-04  5.15350311E-05  4.60475029E-05 -2.61314576E-07  3.84468194E-06
 -7.56980962E-06 -1.74177939E-05  3.85970443E-06  1.29708214E-05 -3.37245599E-05
  1.61770455E-05  7.26182309E-05  8.26339456E-05 -6.65379323E-04 -9.08070302E-04
 -5.35439692E-04 -6.18924886E-04  4.86254172E-04 -7.97360311E-04 -9.96126160E-04
  5.81977046E-04 -2.61153321E-05  1.03820249E-04  2.56962424E-04 -8.24970188E-05
 -2.31624604E-04  2.76141192E-05 -2.07561426E-04 -5.01404145E-04 -1.41613245E-04
 -1.75638881E-05  1.05844094E-04  1.32117275E-04  9.32294989E-05 -2.31813311E-05
 -3.41463163E-05  1.65576750E-04 -4.13551410E-05 -1.38032061E-04  8.17002465E-05
 -6.65960987E-04 -8.97955487E-04  6.68257807E-04  2.47093741E-04 -6.47424076E-04
  9.26578605E-04  2.36742910E-04 -1.05567973E-03  1.96173290E-08  2.59237652E-06
 -4.99259841E-06 -6.91454914E-07  1.71495242E-05  4.46644531E-06 -1.11336703E-05
  1.28310062E-05  1.35047643E-05  2.78192833E-06 -7.80564288E-06 -8.90736377E-05
  1.06096941E-05  1.84224416E-05 -1.79920767E-05  2.03809809E-05 -2.44417531E-05
 -2.65514809E-05  1.33954781E-05 -5.35969483E-05 -1.18448330E-04 -6.93651837E-06
  2.48719122E-05  2.77536648E-05  1.08219936E-06  1.37304757E-04  8.62666159E-05
  1.25966552E-07  2.07442567E-06 -6.53744636E-06 -6.52796924E-06  1.24122488E-05
  1.05321375E-05  9.15883574E-07  2.47148629E-05  1.45515876E-06  3.63087820E-06
 -3.14936003E-06 -7.02719460E-05 -1.33046241E-07  2.22356490E-05  1.68327884E-05
 -5.11745882E-06  2.34322307E-06 -8.55915377E-07  1.66584399E-04 -9.39890638E-04
 -1.50578104E-03 -1.95630220E-04 -2.65353382E-04  2.82913201E-04 -1.46298677E-04
 -6.24633184E-05  3.91319896E-04 -3.93948611E-05  1.80600656E-04  4.99981643E-04
 -3.29040436E-05  7.13617109E-05  1.93169518E-05 -3.16210763E-05 -2.30639954E-08
 -3.93935125E-05  2.67917393E-06 -7.60685670E-06 -8.84009183E-05 -2.35206838E-05
 -6.15204219E-06  1.40608568E-05 -3.72813838E-06 -4.17171220E-05 -5.89051757E-06
 -2.30943102E-05  9.42066352E-05  2.10355764E-04 -2.54431078E-05 -6.53241208E-05
 -8.33275978E-06 -3.20515148E-05 -1.21588301E-04  3.86816548E-05  1.37011062E-05
 -5.24095919E-05 -1.31056036E-04  4.97822159E-06  3.43558003E-05  1.74826669E-05
 -1.43140518E-05  1.25461991E-04  9.67845084E-05 -2.32842718E-05  9.49162709E-05
  2.11120446E-04  2.62567169E-05 -2.46210837E-05 -5.82243475E-05  9.71204129E-05
 -2.61601994E-05 -8.29615815E-05  1.67895103E-04 -9.45293446E-04 -1.52192651E-03
  3.45357528E-04  1.21698787E-04 -2.25538092E-04  3.14901958E-04  2.69836641E-04
 -4.38416391E-05 -8.87019736E-07 -5.37356699E-07  2.81063296E-05 -1.62910985E-06
 -2.84891779E-06 -5.12685115E-06 -1.18617017E-06  1.11146411E-05  1.38236109E-06
 -9.43463452E-10 -1.72158021E-07  2.49737294E-06 -9.88051135E-07  7.83359341E-07
 -1.26757655E-06 -1.25353069E-06 -2.31488086E-06  1.37424809E-05 -1.68379668E-06
 -2.99059641E-07 -1.54166135E-06  3.81017165E-06  1.40660352E-05  5.70360651E-06
  8.98357018E-04  2.56038393E-03 -1.39582140E-07  8.49085919E-06 -4.69183957E-05
 -6.47438076E-07  4.05295057E-06 -4.89865735E-07 -7.67079743E-06 -9.34321854E-07
 -2.30961740E-05  1.47334752E-07 -1.87440970E-06  9.80081469E-06 -6.50424647E-07
  6.41287890E-07  7.98864202E-07 -1.07294565E-05 -4.75924047E-06  3.21811314E-06
  4.82318598E-06  7.82534124E-06 -1.96950724E-06  5.88885381E-06 -9.57716373E-06
  4.32901135E-05  9.79124673E-07 -3.53541632E-07  7.92809815E-07  1.86306027E-05
 -6.64128441E-07 -4.01393882E-06  3.03515419E-07 -2.97769516E-06  1.67433472E-06
  1.26390714E-06  2.58215294E-06 -3.86467576E-06 -1.00770155E-05  6.64248651E-06
 -3.71116197E-06  5.06030953E-07  2.73040346E-06 -2.26784828E-05 -1.83305975E-06
  2.13487666E-06  2.79773759E-07  2.07908987E-06  3.22519447E-06 -7.26724930E-07
 -5.13340454E-06  1.26480414E-05 -6.82573081E-07  5.94818946E-06  2.07970460E-05
  4.45529782E-05 -4.79272904E-05 -1.29791551E-04 -1.64712323E-06 -1.69684068E-06
  3.34924656E-07  3.35531967E-06 -4.02489368E-06 -5.28703590E-06 -3.65686412E-06
  2.06725433E-05 -7.44446255E-08  4.56498898E-06 -2.84893720E-05  1.86249548E-06
 -9.40070303E-06 -1.77619306E-06  5.50676523E-06  4.77372445E-06 -1.15336091E-05
  3.31449762E-07 -5.72904616E-06 -9.49102982E-06 -2.58698453E-06  2.02973661E-06
 -6.30711786E-07  1.34676857E-05 -5.16578578E-06  6.61042584E-06  2.66436223E-09
  9.61230436E-06 -5.60996896E-05 -2.63562653E-05 -1.02622617E-05  9.89062503E-06
  1.12166743E-05  2.65176222E-05 -1.91460150E-05  9.23313186E-06  5.07668149E-05
 -2.47432599E-05 -1.29627728E-05  3.29981650E-07 -1.28694924E-05  5.18652406E-05
  1.26122205E-05  4.36468138E-05 -4.27052267E-06  1.62945415E-05 -2.38906199E-06
  5.91484724E-06 -1.87881263E-05  9.55353577E-05 -2.32356302E-05 -8.55174416E-05
 -3.78388325E-06  4.34572747E-05  4.89747830E-06  1.33717647E-05  4.27101580E-06
  5.36717084E-06 -2.84441961E-06  4.21312917E-06  2.14771322E-05 -1.09599620E-05
 -2.64447747E-05 -1.09574624E-04 -2.27739562E-07 -6.42869993E-06  2.07940677E-05
  6.52803925E-06 -8.02489794E-07  3.32805805E-06  2.26213849E-05  9.35417999E-07
  4.34647468E-06  8.60005716E-05 -2.21962067E-04 -1.30444162E-03  1.72090681E-04
 -1.83731864E-04  2.16864792E-05  4.06434723E-04 -4.07684767E-04  6.77340605E-05
 -3.59165613E-06  3.45863609E-05  6.55704231E-07 -8.76675453E-05 -4.01000356E-07
  9.51961280E-07  1.71952981E-05  3.07425854E-06 -1.15799460E-06  2.93185277E-06
  5.77832022E-06 -6.11561130E-06 -1.03156771E-05 -8.39489206E-08 -3.56276366E-06
 -6.08195867E-06  1.58217820E-06 -7.69905677E-09 -1.77632667E-06 -1.84133086E-05
 -4.02353806E-05 -3.73437095E-05  1.22135490E-05  5.71557722E-05  2.87539493E-05
  2.40704903E-05  9.72422293E-06 -3.95825110E-06  1.39988865E-04 -1.46461605E-04
  4.35802609E-05  1.05480415E-05  5.60069412E-05  3.33461508E-05 -1.95233524E-05
  1.60261279E-05  1.34907004E-05  1.25562225E-04 -7.92016866E-05  4.54887213E-06
  2.28611640E-07 -5.12887180E-06 -7.23006737E-07  1.04380740E-05 -4.15357147E-06
 -2.04100980E-05  6.39217544E-06  3.64261012E-05  2.71136928E-06 -2.93002094E-05
 -3.22872695E-05 -7.75998237E-05 -3.50839912E-06 -2.18041018E-04 -3.47473660E-05
 -8.60528914E-05 -6.13711519E-05 -2.02896865E-04  4.11592556E-06 -1.75343199E-04
 -1.59983108E-04  1.99622759E-05 -1.83139251E-04  7.75093868E-05  1.33995768E-04
 -3.77611428E-03 -8.66657055E-04  1.05210479E-03 -2.88529657E-05  1.19369485E-04
 -4.21512816E-05 -4.09171864E-05 -4.54282539E-05  5.59065369E-05  1.98587546E-03
  4.47472313E-04 -1.43835357E-03 -3.34390086E-04 -6.78788782E-05  2.04520750E-04
 -1.42566504E-04  2.08672025E-04  1.15989814E-04  3.57467511E-05 -2.06576728E-04
 -6.12863660E-04  9.57453423E-04  5.10336654E-04  1.10597414E-04 -8.33877453E-04
  1.22475132E-04  2.04883136E-05  1.15985035E-04 -2.42614145E-05 -1.93520413E-05
 -2.10229604E-06 -3.85508899E-05 -1.14642025E-04  2.51200813E-04  5.25441944E-05
  4.63461191E-06 -6.89613243E-05  1.49327718E-05 -5.16221426E-05 -2.15911737E-05
 -2.16889052E-06 -2.22789876E-05 -2.24739595E-05 -2.51549936E-04 -8.35483947E-05
 -1.73158309E-05 -1.40618378E-04  5.41764819E-05 -5.52240017E-05  1.77361292E-04
  4.85046877E-05 -9.40239380E-06  2.35617403E-05  3.56806868E-05 -3.59723181E-04
  6.09787448E-04 -3.11176797E-05  3.67416587E-05 -1.07496090E-04  1.50552948E-05
 -9.14891201E-05 -2.87507252E-05 -8.60921882E-06  5.86335677E-05  1.18617589E-04
 -4.19737670E-04 -2.46959598E-04 -1.65123788E-04  2.67468196E-04  8.50491933E-04
  1.81862098E-03  3.45984894E-04  7.64709695E-04 -3.30503979E-03  3.28937380E-03
 -1.43131534E-03  5.32174780E-03 -6.54069153E-03  1.83613199E-04 -8.52333822E-04
  9.18334874E-04 -7.13244917E-04 -9.03777793E-04  2.23699771E-03  1.20124350E-03
  7.42579100E-04 -1.47939137E-03 -2.92155597E-03  4.52649260E-03  3.04986547E-03
  1.93903161E-03  1.27216835E-04  2.29288602E-05  9.88511468E-05 -2.37416859E-05
 -1.86450106E-05 -3.43896747E-06 -1.99612817E-04  1.55407661E-04 -1.28929921E-04
  5.84584202E-05 -3.71423457E-05  5.85397164E-06  8.83898649E-06 -2.27380514E-06
  8.53142234E-06  3.93273971E-05 -4.64895604E-05  9.29331035E-05 -3.45203098E-05
  8.19327717E-05  2.13066025E-04 -1.68345793E-04  2.25411073E-04  4.96443581E-06
  2.65433949E-04 -3.68344965E-05  1.12339629E-05  2.33031824E-05 -1.79223185E-04
  1.04097335E-04  1.71171008E-04  3.82946432E-05  1.36699722E-05 -8.09133816E-06
 -4.87052076E-06  1.61925096E-05  1.39535467E-05 -1.89776626E-05  1.89170065E-05
  1.85527099E-05 -5.04373643E-05  1.29810941E-04 -8.08774944E-05 -7.11798634E-05
 -2.78229058E-04 -2.23919911E-04 -2.62315151E-04  1.36869710E-04 -5.03532459E-05
 -3.58203501E-04 -6.63850895E-04 -8.51418853E-04  1.02278621E-03  1.02680625E-04
  9.60230229E-05 -1.62240095E-04  3.86798908E-04 -2.62371841E-04 -7.76088259E-05
  1.16643154E-04 -1.84423838E-05  9.16316776E-04 -5.77065911E-04 -3.32634225E-04
  4.92765771E-04 -3.06832428E-04 -1.66776500E-04 -2.90689170E-04  2.33763443E-04
  1.59042948E-04  3.55225720E-04  1.71375863E-04 -1.59574703E-03 -2.13984705E-03
 -7.85179141E-04  2.41774062E-04  3.08688731E-04  1.00301298E-04 -6.56688605E-05
  2.38484872E-04  2.97957420E-04 -3.79525294E-04  2.47207335E-04 -4.18404994E-05
  1.10838450E-03  4.88587493E-04 -1.26683556E-03  7.65884060E-04  5.12184078E-05
 -5.62697380E-05  1.84726925E-04  2.12814942E-05  3.28845103E-05 -3.81731282E-05
 -4.24979922E-04  3.57311978E-04 -4.42209983E-04  4.59987321E-05 -8.34688320E-05
  8.13568953E-05 -5.69582081E-05  3.93503982E-05  3.36719182E-05  7.93371384E-05
 -2.74726727E-05 -2.00062183E-04  3.43536753E-04  1.47548080E-04  3.85810684E-04
 -1.85973186E-04  8.49295561E-04  1.81866964E-03  3.36988717E-04 -2.31765403E-03
  1.52874668E-03 -3.81208098E-03  4.28194937E-03 -3.49890119E-03  6.50535840E-03
 -6.41117953E-04  4.84066551E-04 -9.46811880E-04 -1.51178534E-03 -1.87684050E-03
  1.36385294E-03  5.84541827E-05  7.57491640E-04 -3.77840530E-03 -4.16494523E-03
  2.97372728E-03  1.09574076E-03  1.31911261E-03 -3.06104337E-05  1.19707042E-04
 -4.94868937E-05 -7.31194406E-05  1.22604890E-05 -2.86718388E-05  2.49778734E-03
 -2.73650707E-04 -3.99587399E-04 -4.09903111E-04  1.67164984E-05  8.56728524E-05
  2.11867813E-04 -1.78741167E-04 -2.66381185E-05 -1.75806851E-04  1.14593995E-04
  8.88962141E-04 -7.18657859E-04 -1.22427835E-04 -8.26605833E-04  5.48057816E-04
 -2.64428804E-04 -2.26183231E-04 -2.30443800E-04  2.77142426E-04 -2.68463178E-04
 -3.71025266E-05 -1.36168987E-03  2.41704784E-04 -5.50347223E-04  1.51370284E-04
 -6.23963533E-05  4.93517645E-05 -2.21623879E-04 -8.25062019E-06 -9.03072794E-05
  1.18521040E-04 -4.10084344E-04 -3.62959960E-04 -2.11824670E-04 -4.67005029E-04
  3.72139257E-04 -1.08786444E-03  9.30920571E-05 -4.82205201E-04 -8.40593726E-04
  5.61330404E-05 -2.45872497E-04  2.34026140E-04  2.29597726E-04 -5.49603308E-04
  3.87199446E-04  1.21919619E-06  1.47626984E-05  1.86857558E-04  2.52936585E-04
  1.63177638E-04  1.03201884E-06  3.54340976E-04  4.63467225E-04  1.64405306E-04
 -5.36843320E-05  2.05170433E-04  5.15026481E-04 -1.84789807E-04  7.82652157E-05
  1.32715511E-04 -5.32613928E-04  2.07624735E-05  2.43399690E-04  9.24489119E-05
 -4.79740193E-04 -8.33142196E-04 -1.70416460E-04  1.04959383E-04 -2.76247850E-04
 -2.21940119E-04  1.55011129E-04 -6.52117902E-04 -4.70244412E-06  4.52911588E-05
  7.14853443E-05 -5.68761125E-06  2.79103941E-06  3.63310910E-05 -1.62183244E-04
  1.21293647E-05  1.05835947E-04  1.19191378E-06 -3.30612380E-06 -6.40589448E-05
  3.33092349E-06 -1.14829040E-05 -1.90364480E-06 -2.42181770E-05 -8.77712145E-07
 -2.09909788E-05  2.29202443E-05 -5.90436962E-05 -4.27800210E-04  4.78344261E-05
 -1.04039534E-05  6.57757628E-06  3.96982117E-04  1.04420295E-04 -6.62678138E-05
  1.83386561E-05 -5.15621218E-04 -5.35451118E-04  3.61158142E-05 -1.29652840E-03
  4.52566704E-04  4.74985187E-05 -1.68373570E-03  4.63600869E-04  1.03944389E-06
 -3.85258645E-06 -5.78209143E-05 -4.23714906E-07 -5.48970572E-06 -1.02054275E-05
 -8.96455140E-06 -2.68057931E-05  1.30998003E-05 -2.24175978E-05  9.42654791E-05
  1.56981827E-04 -6.39395759E-05  1.86524451E-05  5.58149469E-06 -6.88880335E-05
  1.30938826E-04  4.35122563E-05  1.02012739E+00 -4.96215148E-02 -6.27110957E-02
  1.52880044E-05  8.06980678E-05  4.47585052E-05  5.28064433E-04  3.39505027E-04
  8.92270305E-06 -4.72868082E-06  4.45901043E-05  7.30723962E-05 -2.23834958E-05
  2.85033713E-05 -2.29883854E-06 -1.80296582E-04  3.58942393E-05  7.38276369E-05
 -2.23420975E-05  9.58531184E-05  1.47098311E-04 -4.96877959E-05 -5.34332103E-06
  4.68625298E-05 -3.47358901E-05  7.77312748E-05  1.33989130E-04  8.44778547E-05
 -4.03422499E-04 -7.41451571E-04  1.86526376E-05 -7.94086804E-05 -6.52492932E-05
 -2.18581640E-04 -4.31688173E-05  7.16820975E-05  1.76311397E-05 -5.12619897E-04
 -5.32905912E-04 -6.73390457E-04 -1.90047660E-04 -1.18182068E-03 -8.04654141E-04
 -3.27663301E-04 -1.50411514E-03  2.29092204E-05 -5.67614826E-05 -4.35071658E-04
  2.87259602E-05  1.82939856E-05 -3.44043868E-05  3.88744372E-04  1.32267957E-04
 -1.13685227E-04 -2.60117929E-05  1.05108222E-04  2.49576034E-04 -2.24380663E-04
  7.44977051E-05 -7.74039100E-05 -5.07732308E-04  2.25324835E-04  1.29201320E-05
  1.07990002E-06 -1.49065840E-05  4.86573025E-05  1.51380973E-06  5.56458909E-06
  2.90610668E-06  4.51232935E-05  8.51224719E-05  3.61574994E-05 -1.63741125E-07
  3.48410869E-06 -8.68103174E-06  6.99656543E-06  1.53713154E-05 -1.50044624E-05
  2.80847241E-05  1.97124221E-05 -7.55240953E-05 -1.74422191E-05  1.05437022E-04
  1.31761573E-04 -3.23557026E-05 -8.54306733E-05  4.56480349E-05 -7.17847463E-05
 -1.40487036E-04  1.54823505E-04 -2.31332436E-05  7.85643573E-05  1.70004460E-04
 -5.99842504E-05 -8.83277473E-05  3.28346012E-07  5.11805133E-05 -2.45329740E-04
  5.55773082E-06 -4.66035314E-06  2.78878317E-05  1.58227064E-05  2.19896325E-05
 -2.26732406E-06 -1.09527417E-05  1.55299746E-04  3.07090969E-05 -4.31343812E-05
  8.28967542E-05 -6.66512452E-04 -9.13072433E-04  1.18586174E-04 -5.42887828E-04
  7.78407717E-04  4.66377802E-05 -7.24907118E-04  1.20084147E-03 -2.30692036E-05
  7.72694888E-05  1.73003661E-04 -7.73802194E-05 -6.03504441E-05 -3.99764283E-05
 -5.13505496E-05 -8.77009502E-05 -2.28597198E-04 -1.74374499E-07  3.97920066E-06
 -9.29961747E-06  1.79763725E-05 -3.02907341E-06  1.17192892E-05  7.31014543E-05
 -4.15357555E-05  2.17948155E-05  8.18955477E-05 -6.65180178E-04 -9.00386208E-04
 -5.15680033E-04  4.47404218E-04 -6.67988837E-04 -8.69040762E-04  6.90011929E-04
 -8.72104106E-04 -2.53501466E-05  1.02522648E-04  2.46571585E-04 -1.01916724E-04
 -1.10288236E-04  1.93428454E-04 -2.96910219E-04 -6.51333310E-05  4.47560563E-04
 -1.73675792E-05  1.06114725E-04  1.27946880E-04 -7.98492057E-05 -1.13279308E-05
 -6.39923311E-05 -1.90806171E-04  4.14490433E-05 -1.07171149E-04  1.37717420E-05
 -5.44500024E-05 -1.23603946E-04  3.55721262E-05 -7.17152239E-06 -1.04164290E-05
  1.39875551E-04 -4.40269728E-06 -7.71996503E-05  4.02286773E-08  2.26520875E-06
 -4.28944623E-06  1.40705672E-05  4.55212532E-06 -9.14538811E-06  2.39780869E-05
 -1.05548178E-06  1.10100812E-06  2.71653416E-06 -7.74520663E-06 -8.85982687E-05
 -2.95070348E-06  2.07772061E-05 -1.86793561E-05 -4.22005633E-05  4.29702898E-06
 -2.75761047E-06  1.68509477E-04 -9.46489109E-04 -1.52430015E-03  7.27298480E-05
 -2.96039874E-04  2.97612137E-04  2.47253300E-04 -2.88531926E-04  1.41971394E-04
  3.99799487E-08  2.44182378E-06 -5.34630399E-06  1.76088174E-05 -1.60670373E-07
 -1.44396299E-06  1.59174566E-05  8.45716178E-06 -1.31504429E-05  3.73430298E-06
 -2.21216886E-06 -7.58639547E-05  2.47778229E-05 -2.47069364E-06 -1.30832556E-05
  2.18826932E-06  4.73706413E-06 -1.78592453E-08 -2.31578233E-05  9.41479667E-05
  2.10743093E-04 -3.45853813E-05 -1.61609985E-05  5.69866355E-05 -4.26649280E-05
 -7.94767822E-05  9.17486157E-05 -3.94677773E-05  1.81110721E-04  5.00789423E-04
  7.40753672E-05  2.94258912E-05 -1.26571388E-05 -5.67218876E-06  3.86345666E-05
  3.27837558E-05  2.81357792E-06 -7.94446125E-06 -9.16428512E-05  1.49397967E-05
 -7.29646361E-06  2.24219619E-05 -2.98536038E-05 -1.80361487E-05  2.51134315E-05
  1.65985647E-04 -9.39319006E-04 -1.49535806E-03 -2.08894497E-04  1.46167778E-04
 -3.55244381E-04  4.11618634E-06  7.70145938E-05 -4.22445129E-04  1.36728292E-05
 -5.40618532E-05 -1.22341064E-04  2.94544761E-05  1.38780665E-06 -2.27259384E-05
  1.47780461E-04 -1.49569778E-05 -6.02643436E-05 -2.30789690E-05  9.43348078E-05
  2.10161492E-04 -6.45008960E-05  2.58474416E-05 -7.33241838E-06 -1.16425684E-04
  2.50263432E-05 -6.55201999E-05  8.16922407E-08 -1.26091883E-07 -7.21489175E-07
  6.14176185E-07  2.24638070E-06  8.50189789E-07  3.81494964E-06 -1.30430769E-05
 -3.29838023E-06  1.70803304E-07 -7.48249760E-06  2.90165598E-05  6.47002434E-06
  2.86597234E-06  3.42538641E-07 -2.29690301E-05 -1.58153630E-05  2.03408920E-05
 -1.21352414E-06  5.85444145E-06 -2.25387997E-06  2.33884583E-06  8.34231102E-04
  2.43663294E-03  2.83072952E-06 -1.75932681E-05  1.84862209E-07 -7.95398491E-07
  2.74157990E-06  1.33789275E-06  4.79298764E-07  3.50067389E-07  6.11058862E-06
 -4.60755799E-06  7.03913277E-06 -3.07136833E-07 -4.35778809E-06  1.90070956E-05
 -4.36638220E-06 -5.40470089E-06 -3.23472771E-06  5.99035716E-07  6.17470629E-06
  1.52920159E-05 -1.66544754E-06  4.86768390E-06  1.54016759E-06 -5.90118453E-06
 -3.17375559E-07  5.10675346E-06  8.02321920E-06  1.58205193E-05 -5.66590623E-07
 -1.34803891E-07  1.05493698E-06  7.16216646E-06  3.61729652E-07  1.33258615E-06
 -1.52687975E-05  2.14073069E-06  8.25492892E-07  1.71447297E-07  9.52893103E-07
  4.82545761E-06 -6.85443171E-06 -1.69301005E-06  2.03804261E-05 -6.13876351E-05
  1.00202033E-05  4.67128085E-06 -9.92985377E-06 -1.50307660E-05 -2.27744811E-05
 -7.91769201E-05 -1.22091120E-06  7.08070540E-06  5.35058430E-06  6.42216859E-05
 -4.36248918E-05 -1.11173156E-04 -1.29791047E-06  6.98301745E-06  4.27829908E-08
  2.37505084E-06  8.87494966E-06 -1.43918950E-05 -3.00603163E-06  1.86714746E-05
 -2.50010892E-05  3.80178005E-05  2.68387630E-07 -7.61513267E-06 -2.72989503E-07
  2.19507998E-06  2.35594155E-06  1.31447885E-06 -9.31612567E-06 -1.50297538E-05
 -8.54466339E-06  9.90337047E-07 -6.03694548E-06 -3.49493981E-05 -1.15074100E-05
 -8.50118444E-06  7.32628463E-07 -2.32714974E-05 -2.01902228E-05 -3.61671645E-06
  8.66984277E-06  4.78191011E-05 -3.44474717E-05  7.48231562E-06  1.74151455E-05
  9.57836893E-06  3.97634030E-05 -3.31800779E-05 -4.86127371E-05  5.16851444E-07
  2.67503491E-06 -4.28632493E-05  3.60850245E-06 -4.97309038E-06  5.46682703E-06
 -1.44976029E-05  1.93558801E-05  1.84277503E-05 -2.96134645E-06  3.63186547E-06
 -5.52885971E-06  6.97680134E-06 -2.35155923E-05 -1.00496417E-04 -6.18131636E-06
  1.43528093E-05  6.81267283E-06  3.19776847E-06  1.34194157E-05  3.29193591E-05
 -2.66386605E-06  1.94867765E-06  1.29920545E-06  2.22588729E-05 -2.76874969E-05
 -1.13436194E-04  5.91721828E-07  2.21967079E-05  8.19125922E-05 -2.02367542E-04
 -1.24425471E-03 -1.76532276E-04 -1.57080305E-04 -5.33219656E-05 -4.04608181E-04
 -3.83271874E-04 -1.51893771E-04  7.93881999E-08 -6.30229319E-06  2.89208578E-05
  5.71361349E-07 -1.37900233E-06  4.10112297E-06  2.03122712E-05  6.30995546E-06
 -8.79267634E-06  2.64502964E-06 -6.58565365E-05 -1.23291573E-06  2.28218614E-05
  1.03095983E-05  5.48686161E-05  3.28186317E-05  2.22440167E-05  1.31023639E-06
  4.91902145E-06 -1.10073698E-04 -9.43514244E-05 -7.47306688E-05  1.16847408E-05
  5.85147486E-05  3.09972278E-05 -9.98227051E-06 -3.15034887E-06 -2.69527225E-05
 -1.42925954E-04 -1.60633639E-04 -4.22024440E-05  1.20735986E-06 -8.68777610E-07
 -1.38925883E-05  3.08148748E-06  1.42206545E-06  5.83695051E-07  6.00685050E-06
 -5.70084790E-08  1.00273368E-05  3.86652008E-07 -4.82571626E-06 -7.92541323E-06
  2.43518566E-06 -1.31420837E-06 -3.63779020E-06  6.21717121E-06 -1.16115569E-09
  5.78017016E-06  3.07998952E-06 -1.84311161E-04 -3.19399798E-05 -7.36283744E-05
 -5.89032978E-05 -2.02306448E-04 -2.80831541E-05 -5.68441569E-05 -5.06322948E-06
 -2.26617236E-04 -5.44308835E-06  1.84505773E-05 -1.21542667E-06  5.32918023E-07
 -5.33485314E-06  6.42292165E-06 -1.19305999E-06 -9.77703348E-06 -1.62503882E-06
  5.32639255E-07 -1.33031622E-04  1.72613330E-04  2.06682731E-04 -1.37116625E-05
  1.19567603E-04  2.03232088E-03 -1.72988890E-04  3.85034286E-03  6.45125027E-05
 -5.72246445E-05  2.17700318E-04 -1.46120664E-05 -4.00580769E-05 -3.40083202E-05
  1.15597638E-04 -7.01843592E-04  1.89135719E-04 -2.06808743E-05  1.19614162E-04
 -1.27788432E-05  3.63287663E-05  3.05285212E-05 -9.62002094E-05  1.13804215E-05
 -4.78260716E-05  8.33908480E-05  8.25233880E-05 -5.71391761E-04 -5.98763550E-05
 -2.16816785E-04 -2.50608902E-05  1.25844259E-04 -1.53326553E-04  1.65173717E-05
 -5.45882843E-05  4.60257916E-05 -1.55645287E-03  8.11804122E-04 -2.03405353E-03
  2.71481662E-04 -7.69032176E-05  3.75103960E-04 -7.56165398E-05 -4.30648323E-05
  2.51963768E-04  5.41434350E-05  2.08598621E-04 -3.12833043E-04 -2.94542359E-04
  1.17220751E-03  1.79102149E-04  9.58645142E-04  1.34163284E-04  2.60445184E-05
  9.29588913E-05 -2.23227243E-06  1.02187287E-06  3.14336817E-05  1.07163769E-04
 -2.52705899E-04  7.86971612E-05 -5.84353243E-05  5.06103643E-05 -4.42960276E-05
 -2.69945567E-05  3.82052302E-05 -3.94369460E-05  8.93944297E-06 -8.36961201E-06
 -1.31586246E-04  1.96476852E-04 -1.93190952E-04  9.27489623E-05  3.52839003E-05
  2.33168450E-04  1.58530573E-06  3.26963948E-04  4.18543637E-05 -2.68317687E-06
  2.11011396E-05  2.94293861E-04 -2.72292386E-05  3.21461966E-05 -2.60478330E-05
  4.91697968E-06 -1.53252215E-05  1.01702040E-05 -3.08588754E-05  2.46824261E-06
  4.13818958E-06 -7.62245146E-07 -1.14881180E-04 -8.66488124E-05  4.68676759E-06
  1.57273467E-04 -1.56068055E-05  8.13226249E-04  1.84517620E-03  4.86655026E-04
 -6.96617229E-04 -4.57983662E-03  1.04275940E-03  2.41097758E-04  8.50316855E-03
 -1.15194631E-03 -1.06562412E-04 -1.30787881E-03  1.88251871E-04  1.41710479E-03
  3.69555049E-04  7.18344952E-04  2.30485996E-03 -7.53073499E-04  3.43165304E-03
  1.36648836E-03  5.63438768E-04  4.96802912E-03 -1.95117190E-03  1.31982006E-04
  2.57957815E-05  1.04140833E-04 -2.56482262E-06 -1.61139153E-06  3.17491062E-05
  1.40755406E-04  2.29104311E-04  8.45487026E-05 -5.88313599E-05 -3.76630600E-05
 -4.41285545E-05 -2.55402070E-05  4.29916115E-05  3.60532167E-05  1.25332150E-05
  4.56258931E-06 -1.27368894E-04  2.23555241E-04  1.67325913E-04  8.09498100E-05
 -6.07632178E-05  6.55559413E-05 -5.66045758E-05  2.16645281E-04 -8.89423859E-06
  4.22003184E-05 -3.31872234E-05  2.12414657E-04  6.80633159E-04  2.00972015E-04
 -3.74811802E-05 -1.13881316E-04 -1.60778459E-05  3.86720309E-05  4.25306492E-05
  8.92986128E-05  2.40351456E-05  4.36543540E-05  1.04410894E-04  1.61844590E-04
  5.54509808E-04  2.99231052E-06  2.19236870E-04 -2.78050629E-04 -2.28848726E-04
 -3.33184071E-04 -3.20586617E-04  2.25384911E-04 -8.81778626E-05  1.96369159E-04
 -1.03499932E-03  8.68951033E-04 -4.80930233E-05  1.22635131E-04 -9.15199433E-05
 -1.88338972E-04  2.18324490E-04 -1.42007670E-04 -3.94081343E-05 -3.74836261E-04
 -5.41176885E-04  7.57973155E-04 -1.76959914E-04 -2.34538467E-04 -7.68224136E-04
 -1.45062657E-04 -3.13603608E-04  2.83197530E-04  2.71782951E-04 -1.65559816E-05
 -3.39119836E-04 -1.30299747E-03  4.09990737E-05  2.73178132E-03  1.79123814E-04
 -9.64518390E-07 -4.09060667E-04  1.13126793E-04 -6.01901765E-04  3.56504105E-05
  1.09917573E-04 -8.20062570E-06  2.28325144E-04 -1.97433193E-03  1.23370394E-04
 -2.22427998E-04  4.84521260E-05 -2.68787421E-04 -2.29817792E-04 -3.09603986E-04
 -3.47900014E-04 -1.80154379E-04 -9.23036160E-05  3.39340093E-04  9.94823859E-04
  8.89112148E-04 -5.51229695E-05 -1.14735394E-04 -9.73558263E-05 -1.86654692E-04
  2.40831515E-04  1.18210861E-04  5.91026364E-05  3.69147566E-04 -5.48475087E-04
  8.02108116E-04  1.03263058E-04 -2.62318966E-05  8.00334500E-04  8.19934614E-04
  1.83700093E-03  4.67308260E-04 -1.00952542E-04  4.60385172E-03  1.11917457E-03
 -8.47893295E-04 -8.43191885E-03 -1.27618876E-03  5.55091424E-05  1.32543975E-03
  2.20915012E-04  1.38849353E-03  2.76699089E-04 -8.35480544E-04  2.39436759E-03
  1.33365534E-04  3.40977946E-03  1.30293080E-03 -9.27528238E-04  5.27845137E-03
  5.99646507E-04 -2.87153203E-05  1.25453828E-04 -1.34579523E-04  2.41815804E-05
  5.22964579E-05  4.75766578E-05 -1.62942757E-03 -5.61844845E-04 -2.02647897E-03
  2.65277848E-04  6.07189773E-06  3.67548014E-04 -7.96003968E-05 -7.78225803E-05
 -2.42636412E-04 -6.25673770E-06 -2.11082871E-04 -3.59371627E-04 -4.53699339E-04
 -1.10036060E-03 -9.53598119E-05 -9.64416573E-04 -5.62829575E-05  2.16671146E-04
  5.46884445E-04  2.23295869E-04 -1.49529308E-05  1.08034545E-04  4.22865912E-04
 -2.94142167E-05  4.55478657E-04  8.69470379E-05 -4.77556396E-04 -7.70859949E-04
 -2.98863962E-05 -3.39531436E-04  1.13867588E-04 -2.04675639E-04 -6.35092289E-04
  2.02120242E-04  3.85791881E-06  1.45991852E-05  1.31529852E-04 -4.79748937E-06
  3.28827789E-06 -3.08999541E-04  2.60100842E-04 -1.14481766E-05 -6.17462048E-04
  8.68583488E-05 -4.75482876E-04 -7.76412872E-04  1.52631191E-05  3.36785516E-04
  1.19682324E-04 -1.22319748E-04  6.56460131E-04  2.16573076E-04  2.33142251E-05
 -5.10809334E-05 -4.66785312E-04 -2.45291739E-05 -2.55577288E-05 -3.32389663E-05
 -1.68135769E-04  1.68984671E-06 -4.05356709E-04 -4.82811024E-06  4.35230907E-05
  8.50236281E-05  2.60091491E-05 -2.57553122E-05  1.32679858E-06  1.53748780E-04
 -3.03308481E-05  1.42745529E-04  1.19263608E-06 -4.02827877E-06 -6.42571653E-05
 -1.09840580E-05 -5.35884560E-06  3.87872669E-06 -2.05847572E-06  1.96330655E-05
  2.25041966E-05 -2.23895630E-05  9.61911266E-05  1.49861166E-04  4.56622198E-05
  2.22757830E-05  4.24088178E-05  1.29279766E-04  3.63957491E-05 -1.34123266E-05
  1.06586846E-05 -4.94923910E-04 -4.83268924E-04 -6.57071018E-04 -1.02049747E-03
  6.83203787E-04 -9.11398356E-04 -1.25550016E-03  9.44167357E-04  1.14996296E-06
 -4.44283220E-06 -6.16540662E-05 -9.98922376E-06  7.10362245E-06  4.46846216E-06
 -4.99273400E-06 -1.83800711E-05  2.30980886E-05 -2.22668915E-05  9.60697519E-05
  1.45285326E-04  4.57840175E-05 -2.54347859E-05  4.18407886E-05  1.28708797E-04
 -4.46030518E-05 -1.42806520E-05  1.02017660E+00 -4.98540542E-02 -6.28898049E-02
  6.01373597E-05  1.37233259E-06 -4.91435412E-05 -3.19320265E-05  3.31270737E-06
 -6.43897116E-04 -5.12043600E-06  4.32829205E-05  9.17156215E-05  2.84227765E-05
  2.22073693E-05  2.61728110E-06  1.48355116E-04  1.17450766E-05  1.38766879E-04
  2.31856857E-05 -5.21114825E-05 -4.62033953E-04 -2.11243568E-05  2.80878521E-05
 -3.07211888E-05 -1.61366816E-04  2.56443062E-05 -4.07603163E-04  8.44171193E-05
 -4.01241466E-04 -7.39806234E-04 -9.93341336E-05  6.98203390E-06  3.31820503E-05
  1.19274532E-04 -6.46779183E-06  2.06239374E-04  1.00197802E-05 -4.94172332E-04
 -4.77616956E-04 -5.23792464E-04  1.08645933E-03  7.03426048E-04 -7.52171356E-04
  1.33832951E-03  9.75988751E-04 -1.72701150E-07  5.85167327E-06 -1.61609034E-05
 -9.16583392E-07  1.74977305E-05 -1.48771083E-05 -5.04189233E-05  7.47906871E-05
 -3.87748989E-05 -2.31296039E-05  9.24555114E-05  2.03478190E-04  1.06259883E-04
  1.78873592E-04  1.48749196E-04  3.23236309E-04  2.81742740E-04  2.69494153E-04
  1.20666286E-06 -1.53220049E-05  4.82659870E-05  4.54924551E-06 -5.16565716E-07
 -3.41692785E-06  5.36503956E-05 -3.70165347E-06 -9.22828075E-05 -4.73523254E-06
  2.84688820E-05  1.60078090E-05 -1.81271568E-05  1.41901035E-06 -1.84209820E-05
 -8.43915557E-05  7.76159490E-06 -1.52651687E-04 -1.73018929E-05  9.87895664E-05
  1.50713291E-04 -1.48710256E-05 -7.01927821E-05  7.45578780E-05  6.27880301E-05
 -1.55800331E-04  1.54324721E-04 -2.42812547E-05  8.07309721E-05  1.91181801E-04
 -2.91190410E-05 -2.72005145E-05  1.00314686E-04 -1.94102458E-04 -1.56244128E-04
  1.02279842E-04 -2.72240019E-07  5.61773246E-06 -1.25277360E-05 -3.89605643E-06
 -1.69914378E-05 -1.42424261E-05 -5.46408681E-05 -6.98605453E-05 -4.45050268E-05
  8.78753343E-05 -6.69616536E-04 -9.51882380E-04  1.84270533E-05 -9.11329044E-04
  1.64540720E-04  4.90039917E-05 -1.25704383E-03  2.16152671E-04 -2.41797081E-05
  8.08795063E-05  1.87659651E-04 -2.54727284E-05  2.84673573E-05  1.00175807E-04
 -1.69444901E-04  1.76953535E-04  1.03277674E-04 -1.74396672E-05  1.01890427E-04
  1.47597371E-04 -6.29989441E-06  7.18963578E-05  7.42461901E-05  8.33870827E-05
  1.34958147E-04  1.55359592E-04  8.74318277E-05 -6.70027392E-04 -9.49343314E-04
  1.39752781E-04  9.00374151E-04  1.80661518E-04  2.16399805E-04  1.23968055E-03
  2.39035146E-04 -2.28937692E-05  9.03103950E-05  2.05565522E-04  7.75077767E-05
 -1.96551899E-04  1.43392664E-04  2.85573175E-04 -3.28800303E-04  2.76263007E-04
  2.92832577E-06 -7.29566134E-06 -9.68249992E-05  4.13029755E-06  2.73303725E-05
 -1.01664032E-05  2.24251933E-05  1.80284812E-05  3.58054133E-05  1.41014407E-05
 -5.24386177E-05 -1.44083721E-04 -2.57597046E-05 -5.04791844E-06 -2.38190485E-05
 -1.22257430E-04  1.85535401E-05 -1.16456030E-04 -5.35971987E-08  4.07704424E-06
 -4.99833081E-06 -8.76129226E-06  5.56167567E-06 -1.41087952E-05 -1.04786312E-05
 -9.39266445E-06 -2.14053241E-05  4.04479954E-06 -2.09433305E-06 -8.37447859E-05
 -2.23924749E-05  1.96892921E-06 -1.87013880E-05  3.53769879E-06  1.21020450E-06
 -4.41084141E-06  1.70640766E-04 -9.47696286E-04 -1.49739857E-03 -5.01634271E-05
 -3.87347877E-04  7.83770307E-05 -1.31846071E-04 -2.39931376E-04 -1.24413200E-04
  2.54023013E-08  3.53200671E-06 -4.59736188E-06 -9.42507252E-06 -4.19875421E-06
 -1.40033985E-05 -8.24236576E-06  1.22846879E-05 -2.27214534E-05  2.86809661E-06
 -7.20767393E-06 -9.64046759E-05  6.47420867E-07 -2.76911908E-05 -1.06539219E-05
  1.84831732E-05 -2.15711689E-05  3.74813481E-05 -2.22236081E-05  9.48726428E-05
  1.82788816E-04  3.92154564E-05 -4.48401946E-05  4.13900261E-05  1.90654451E-05
 -9.74837234E-05  8.71122577E-05 -4.06878306E-05  1.87193278E-04  5.15712638E-04
 -2.10267144E-05  2.23260899E-06 -7.70065810E-05  4.27871879E-05 -1.65912449E-06
 -1.24089683E-05 -2.23176623E-05  9.56601307E-05  1.84276733E-04  4.42183856E-05
  3.78274491E-05  4.23125226E-05  3.17522331E-05  9.50434158E-05  9.40398362E-05
  1.70866705E-04 -9.47229335E-04 -1.50225329E-03  1.58535235E-07  3.86780539E-04
  8.54456124E-05 -9.59537195E-05  2.51859723E-04 -1.22302650E-04  1.41542551E-05
 -4.89267772E-05 -1.56599139E-04 -2.62047708E-05  8.68958835E-06 -2.42543464E-05
 -1.19756154E-04  1.66513681E-06 -1.14964019E-04  6.03467507E-07 -6.05635838E-06
  1.20759970E-05 -1.00655971E-06  3.37560478E-06 -6.91547489E-06  1.21667171E-05
 -1.31861699E-05  1.51288420E-05 -9.36586962E-07 -1.84538402E-06  3.63556597E-05
  5.30604095E-06 -1.13440341E-06  1.74705995E-06 -2.84318786E-06  9.30628638E-06
 -1.14572949E-05 -2.21778223E-06  2.70604007E-07 -2.32370306E-06 -4.28271030E-06
  2.95491876E-06 -1.79937181E-05  1.21676886E-05  2.63229826E-06  1.56684706E-08
 -3.24325896E-06  9.82786204E-06 -2.89878893E-06  2.26866214E-06  5.63263285E-06
  8.48080730E-06 -4.13331265E-06  7.48143329E-07  1.49686309E-07  1.06467906E-05
 -6.85822304E-05 -1.59823963E-06  2.84364583E-06 -3.69446953E-06  2.21108388E-05
  1.03925158E-05 -1.48576588E-06  9.36342543E-07 -1.26171347E-06  6.13947627E-06
  1.05713441E-05  5.51655966E-06  1.41211666E-05 -1.12416067E-05  6.79215241E-05
  1.64653743E-06  3.96339162E-07  1.62350671E-06  2.08390610E-05 -1.72962737E-06
  8.60023545E-06 -4.81031622E-06 -6.71897711E-06 -4.53487041E-06 -9.70453044E-06
 -5.14012188E-05  4.02551247E-05  3.04740201E-05  3.70000672E-07 -2.00534417E-06
 -1.39075929E-05  1.11381435E-06  5.33698313E-06 -1.27937932E-06  1.06782210E-05
  5.18372955E-06 -3.52120406E-06 -1.04270186E-06  4.27485901E-05 -4.92613679E-06
  1.62515198E-05 -1.34399001E-06  5.45119713E-06  2.20916888E-05  5.28878612E-05
  7.92295650E-06 -1.55099763E-05 -1.21503220E-06  5.76094091E-06 -8.76353192E-06
 -2.49123370E-05 -6.01235455E-06  1.95638350E-05  1.59168369E-06 -3.08652620E-06
 -4.42711149E-05  2.50716943E-06  6.37392479E-07  1.52490675E-05  6.41405254E-06
  4.90403115E-06  3.47809087E-05 -1.05100054E-07  7.09119032E-06 -2.67383350E-05
  2.53351232E-06 -1.63154139E-06  5.54007532E-06  1.25195292E-05  1.76515782E-05
  1.98562212E-07  6.84481398E-07  3.81744347E-06 -5.44790939E-05 -3.84254319E-06
 -9.17640408E-06  1.03008585E-06  4.03825711E-05  3.11092727E-06  3.07251049E-06
  8.70178280E-08  1.54616451E-05 -6.52573546E-05  4.86581694E-06 -2.11410422E-05
 -2.37240739E-06  2.35879330E-05  8.72767637E-06 -6.77594959E-06 -6.34278555E-06
 -4.27045470E-06 -5.19309628E-06  1.98944875E-05 -6.46388273E-06  1.55933541E-05
 -2.03424264E-05  8.87554885E-05  8.52565726E-06  3.62980429E-05 -8.82486506E-06
  3.90125176E-05  1.39367955E-06  2.38558383E-05  4.69749910E-06 -2.86239607E-06
  4.49981077E-08  3.08460434E-05  2.13650930E-05 -6.44299524E-06  9.63024447E-09
 -7.10715838E-06  3.28897049E-05  1.94056132E-06 -4.08764080E-06  1.41664798E-07
 -1.13687447E-05  2.06828528E-06 -2.06062453E-05 -4.37931745E-07 -8.18377582E-06
  2.97994969E-05 -3.84075268E-06 -2.73203664E-07  4.11793793E-06 -1.79327381E-05
  2.61075975E-05  2.06581932E-05 -1.82152445E-06  3.31242009E-05 -1.96005293E-07
  9.65145315E-06  2.97843365E-07 -6.11979463E-06 -5.53289702E-06 -4.25139219E-06
  2.14973811E-06 -1.73595814E-06  3.26992781E-06 -9.25562547E-06 -5.50830264E-06
  1.07933353E-06 -1.18171480E-06 -1.48805602E-05  5.18086981E-07 -1.13696524E-06
 -3.52387288E-06  6.87875848E-06 -9.66680645E-06 -3.26154783E-06  4.24700848E-08
 -2.60164156E-06 -6.65089824E-06  2.08383059E-07 -4.89757150E-07 -5.51327200E-09
  6.66880572E-05 -1.55528102E-05  1.82498493E-05 -3.90590910E-07  1.29459994E-06
  2.34475032E-05 -2.94604614E-06 -7.70270217E-07  2.61926486E-06  8.33868651E-06
  7.21824573E-06  8.48282884E-06 -1.90573728E-06  1.47380802E-06 -5.25383765E-06
  7.25701485E-06 -1.17205322E-06 -1.02083001E-05 -6.41388527E-06  2.26981232E-05
 -1.20301427E-06  3.63830480E-06  7.12501818E-06  3.56514425E-05  3.44224830E-06
 -3.93706366E-05 -9.07692994E-07  1.00687369E-05 -4.53762832E-06 -2.54175864E-05
  2.58821252E-07 -7.90738434E-06 -1.34018962E-04  1.60060936E-04  1.40329488E-04
  4.32323786E-05  1.91308206E-04  3.29622501E-03 -1.36312741E-03  2.44368989E-03
  6.66462754E-05 -5.61457858E-05  1.96539776E-04 -5.57385284E-05 -3.52047528E-06
  7.64091484E-06 -2.90627436E-04 -3.58719839E-04  6.00242149E-04  5.98093939E-05
  4.14569658E-05 -9.74358438E-05  6.10391588E-05  5.48374739E-05 -5.80857925E-05
 -4.64510947E-05 -3.76429715E-05  3.17454021E-04  1.62359579E-04 -3.72527243E-04
 -3.29978857E-04 -1.01279287E-04  1.28080087E-04  2.16879500E-05  1.31496348E-04
  2.12763558E-05 -2.23091502E-05  6.98311267E-06 -6.18390268E-05 -9.68588093E-05
  2.74331797E-04  1.04863322E-05  1.01519743E-05 -9.41363826E-05  4.08616596E-05
  3.19676170E-05 -1.80746464E-05 -9.48932292E-06  3.06544615E-05  1.43621092E-04
  2.18336313E-04 -6.10250325E-05 -3.99411053E-05  1.86643353E-04 -3.14650175E-05
  1.21830538E-04 -5.24822784E-05  1.01943882E-05 -4.35679642E-05  6.47373386E-05
 -1.37503766E-03  7.29956430E-04 -2.04722923E-03  2.50659411E-04 -1.32875959E-04
  2.71326231E-04 -2.19648589E-04 -4.57223062E-05  1.87839056E-04  1.23887148E-04
  1.30704872E-04 -1.02246198E-03 -2.78158827E-04  8.45377951E-04  5.58270397E-04
  5.48056713E-04  6.55074209E-05 -5.61353019E-05  2.22277583E-04  3.79145102E-07
  3.39382800E-05 -4.03936527E-05  6.48247209E-04  2.87942091E-04 -2.50022249E-04
 -9.85048237E-05 -5.95238080E-05  4.15521730E-05 -6.12138526E-05  3.32400664E-05
  3.54331714E-05  8.46643903E-05 -7.19519242E-06 -3.20844464E-04  2.42858160E-06
  2.21745698E-04  5.05877016E-04 -9.00105584E-06 -1.42361477E-04 -3.10798919E-04
  2.74915943E-04 -1.63367822E-04  3.84557778E-04  1.21726224E-04  1.56246635E-03
 -2.55691745E-03 -3.12642917E-04 -2.08446567E-04  3.71987498E-04  3.30835259E-05
 -2.22836349E-04 -2.64284160E-04  2.62526417E-04 -3.80404856E-04 -2.46228031E-04
 -7.84651785E-04 -1.26001394E-03  4.68344560E-04 -1.08443981E-03 -6.00064693E-04
 -2.79984965E-04 -2.32862526E-04 -3.66265324E-04 -2.73172958E-05 -4.07850084E-05
 -3.98449255E-04  6.79566334E-05 -9.12222224E-04  1.04613840E-03  1.52842468E-05
  8.50532775E-05 -1.36256409E-04  4.77456994E-04  8.47899772E-06 -9.51512176E-05
  5.41101211E-05  1.93736566E-05  1.09576480E-03  1.78175179E-05 -3.08700877E-04
  3.92220938E-04  2.45449558E-04  2.38107202E-04  5.06666102E-06  3.24527020E-04
  2.83311741E-05  9.10494043E-06  3.80792934E-05  1.19246140E-04  1.17759851E-04
  2.48568331E-04 -1.32168661E-05 -2.99391777E-06 -3.12883709E-05 -1.28925886E-05
 -1.22257848E-05  1.16908694E-05 -1.73219772E-05 -1.63054414E-05  4.66206237E-05
  1.69951560E-05  1.58145699E-04 -8.39052903E-05  4.84547103E-05  1.33902017E-04
  2.50260155E-05  1.05290396E-04  2.10316570E-05 -2.07885456E-05  5.97377359E-06
  2.51503674E-04  1.47461346E-04 -4.17095753E-05 -6.89528888E-05 -3.67388703E-05
 -9.02632197E-06  1.18921679E-05  1.62467725E-05  2.00362587E-05  4.86925095E-05
  2.96780514E-05  1.30442130E-04  7.63835164E-05  1.28739001E-04  2.47630859E-04
  9.83086255E-05  7.99690337E-04  1.85468981E-03  3.57104121E-04 -2.31130417E-03
 -3.08663184E-03  2.77600163E-03  4.58174952E-03  4.67353043E-03 -5.68274253E-03
 -7.64077636E-04 -8.91427916E-04  8.41756054E-04  8.36764185E-05  1.72268179E-03
  1.63103010E-03  3.54600710E-04 -1.68092926E-03  7.72132417E-04  4.46443833E-03
  2.85900753E-03  5.60676454E-04 -3.94325129E-03 -2.79133963E-05  1.22875275E-04
 -1.15191043E-04  7.29656976E-05  6.91816330E-06 -4.78413548E-06 -2.32262018E-03
  8.98594623E-05 -1.27960094E-03  3.72522378E-04 -5.74641262E-05  2.38932721E-04
  2.51606138E-04 -4.28191215E-05 -6.13269268E-05 -2.15931556E-04 -3.80992867E-05
  1.07286773E-03 -2.83309419E-04 -3.16319787E-04 -1.04654704E-03 -2.18420548E-04
  8.43708672E-04  1.84580303E-03  4.21833772E-04  3.62468974E-03  1.19779588E-03
 -2.82488873E-03 -6.37620255E-03 -3.21221409E-03  4.59705989E-03  9.53812550E-04
  4.70553542E-04 -7.29516086E-04 -2.03930611E-04  2.39933010E-03  8.08071911E-04
 -9.07471176E-04 -1.07349224E-03 -8.49393978E-04  5.58930457E-03  1.85205632E-03
 -9.04007660E-04 -2.38039142E-03 -2.69650027E-04 -2.31732260E-04 -2.96737157E-04
 -2.89671087E-04 -2.29092279E-04 -1.44225454E-04  1.37981854E-03  3.50416159E-05
 -1.53476999E-04 -9.96457195E-05 -6.64835434E-05  9.81147705E-06 -1.76850875E-04
  1.69723982E-04  4.32269863E-05  1.92568340E-04  3.74309323E-04 -2.24640597E-04
  4.22831819E-04 -1.29260704E-04  5.38513796E-04  1.00683622E-03 -5.60701965E-05
  2.17980292E-04  5.35948594E-04  1.42313293E-04  5.99135351E-05  1.95817272E-04
  4.43071251E-04 -4.66455997E-05  4.24894374E-04  3.47499413E-06  1.22390904E-05
  1.48271285E-04 -2.21606376E-04  2.01960648E-04 -8.14036616E-05 -3.56493669E-04
  5.49552218E-04  4.23073796E-05  8.76861398E-05 -4.83597575E-04 -7.78843640E-04
 -1.43836114E-04 -2.43589882E-04  2.31429299E-04 -3.25862835E-04 -5.43510029E-04
  3.25377821E-04  8.67834106E-05 -4.75447392E-04 -7.73607537E-04  2.99697054E-04
  7.55823271E-05 -1.82540985E-04  5.11770606E-04  6.49225790E-05 -4.68037583E-04
  1.27548863E-06 -3.64443385E-06 -6.89320239E-05 -4.13518471E-06 -1.20653353E-05
 -3.82852997E-06  2.92063242E-05 -6.85089309E-06 -7.46222122E-06 -4.68204385E-06
  4.68616241E-05  7.20282885E-05 -5.76366132E-06  3.05139747E-06  3.48269551E-05
  1.21727258E-04 -4.87178488E-07  1.60550313E-04  2.31242782E-05 -5.41863558E-05
 -4.53305068E-04 -4.62671609E-05 -5.37024592E-06 -9.98205985E-06 -3.43954295E-04
  1.61467607E-04 -2.08169767E-04  1.16637457E-06 -3.13858867E-06 -6.83944427E-05
  2.91951142E-06 -6.96640392E-06 -9.89033916E-06  7.10933808E-06 -2.20503332E-05
  1.09561782E-05  1.11511067E-05 -4.94163832E-04 -5.06806427E-04 -3.62799078E-04
 -1.30454356E-03  3.73664520E-04 -4.04493279E-04 -1.71006816E-03  3.86071659E-04
 -2.26913885E-05  9.66261246E-05  1.58940984E-04  5.68914804E-05  1.09429433E-05
  2.92917843E-05  6.31458177E-05  1.01034326E-04  6.36997049E-05  2.31504931E-05
 -5.27067235E-05 -4.46243291E-04 -1.51572276E-05  1.97718265E-05 -4.27120607E-05
 -3.37321928E-04  1.68619238E-04 -2.36131375E-04  9.88193820E-06 -4.92839015E-04
 -4.80599203E-04  1.00773464E-03 -3.17135985E-04 -9.18414091E-04  1.27024436E-03
 -5.11272257E-04 -1.16494893E-03  8.50194969E-05 -4.03165052E-04 -7.54879138E-04
  6.19487365E-07 -7.80080479E-05 -5.80310250E-05  1.85074858E-04 -5.26239664E-05
  1.52336312E-04 -2.26460650E-05  9.84156654E-05  1.51836864E-04  2.72784310E-05
 -1.09085842E-05  5.84406268E-05  3.54796937E-06  5.76465929E-05  1.24195782E-04
 -4.76233611E-06  4.44704155E-05  7.80150780E-05  2.45878984E-05  2.48092551E-05
  6.82548091E-06  1.62353135E-04  2.04608022E-05  1.41737874E-04  1.02015581E+00
 -4.97400624E-02 -6.28425910E-02 -1.40376507E-05  8.62385813E-05  4.17760307E-05
 -4.12908152E-04  4.06217991E-04 -2.16035509E-04 -4.85148518E-06  2.89669647E-05
  1.90696178E-05 -1.79944078E-05  9.70289557E-07 -1.85412941E-05 -1.37503022E-04
  5.18045761E-05 -9.54674867E-05 -2.41250952E-05  8.18513761E-05  1.83686122E-04
  4.44712550E-05 -9.57500896E-05  2.27482729E-05 -8.35504853E-05 -2.53945179E-04
 -8.95556982E-06 -1.69140189E-05  1.00962154E-04  1.40879741E-04  6.01032238E-06
 -8.62754633E-05  5.27292721E-05  2.76884391E-05 -1.25533926E-04  1.78565372E-04
 -3.10959064E-07  5.45279586E-06 -1.21588444E-05  2.63700853E-07  1.63773741E-05
 -1.70007240E-05  2.54790613E-06  2.55675734E-05 -8.77859247E-05  1.08628675E-06
 -1.58949567E-05  5.43777714E-05 -2.34192824E-06  6.65335833E-06  1.82522441E-06
 -4.68483376E-05  9.07073117E-05  1.99443772E-05 -2.52916504E-05  9.98385588E-05
  2.35071263E-04  2.54630153E-04  3.67885700E-05 -7.46892708E-06  4.97879214E-04
  1.11051269E-04  1.55286597E-04 -1.09212081E-07  5.54059701E-06 -1.87040267E-05
 -2.10128841E-05  1.86930476E-07  3.57807120E-06 -9.51438243E-05 -3.86918269E-05
 -2.32120902E-06 -2.42269149E-05  8.20178021E-05  1.82504009E-04  8.35087142E-05
 -6.80601052E-05 -1.23492566E-05  1.28109576E-04 -9.77309135E-05 -2.05966078E-04
  8.89072829E-05 -6.84640384E-04 -9.40653024E-04 -4.44483644E-04 -4.96574226E-04
  6.54884288E-04 -6.12237333E-04 -6.31615620E-04  9.46517387E-04 -1.67160812E-05
  1.01772261E-04  1.26577118E-04  9.73572282E-05 -2.25551871E-05 -3.02227540E-05
  2.11599059E-04  5.84687350E-06  1.83577573E-06 -2.31635488E-05  9.21461880E-05
  2.12418037E-04  9.50143813E-06 -1.32334373E-04  2.19353788E-04  8.37091768E-05
 -1.36129878E-04  4.82468721E-04  8.67896191E-05 -6.75802122E-04 -9.15002024E-04
  7.37118903E-04  3.57909468E-04 -4.51267994E-04  1.01775834E-03  5.38624153E-04
 -5.62870027E-04  2.77140487E-06 -7.30496568E-06 -9.24759140E-05  1.15330605E-05
  2.11342744E-05 -1.73856762E-05  4.31977064E-05 -3.03728290E-06  1.35181961E-05
 -1.21363188E-08  2.64154642E-06  8.37668019E-08 -9.95902442E-06  5.85528804E-06
 -1.35042473E-05 -2.86972188E-05  4.44561753E-06 -8.54465677E-06  1.41092463E-05
 -5.09788993E-05 -1.44201453E-04 -3.05002180E-05 -3.37010878E-06 -2.17020175E-05
 -1.10983592E-04  1.42343442E-05 -1.26137188E-04  2.94766079E-06 -8.90822149E-06
 -9.35221721E-05 -2.41228428E-05 -3.37735672E-06  1.58111316E-05  2.04893036E-05
 -2.81192328E-05  3.53339396E-05 -4.07018485E-05  1.87808334E-04  5.13511203E-04
 -6.16580387E-05  3.93069697E-05 -3.48837608E-05 -1.91156067E-06  3.13568741E-05
  3.32596783E-05 -2.18174759E-05  9.27084129E-05  1.85274832E-04  1.59000821E-05
 -2.11241950E-05  6.35222862E-05  1.64919538E-06 -7.47284937E-05  9.38411057E-05
  3.96422412E-06 -3.95337868E-06 -7.51687102E-05 -1.88790232E-05 -1.08362788E-06
 -2.15622455E-05 -1.06771007E-06  4.02679924E-06  9.72243953E-07 -6.57461201E-08
  3.85589620E-06 -5.54711945E-06 -1.56897042E-05  2.17819357E-06 -7.47985825E-06
 -1.14838613E-05  1.36224485E-05 -2.01731183E-05  1.71904895E-04 -9.57183332E-04
 -1.52225711E-03 -2.02732256E-04 -2.47444378E-04  2.35396892E-04 -2.79242422E-04
 -1.19155661E-04  3.47561402E-05  1.38584381E-05 -5.45377320E-05 -1.30248848E-04
 -1.96282830E-05  3.68677717E-06 -3.01994533E-05 -1.20682498E-04  3.74807200E-07
 -1.13159516E-04  1.70099437E-04 -9.47521023E-04 -1.50063491E-03  3.06017104E-04
  1.14611521E-04 -2.35873740E-04  5.53563425E-05  1.22253197E-04 -2.91669555E-04
 -2.15862866E-05  9.32395455E-05  1.81446877E-04  6.66320824E-05  1.35236642E-05
  1.69903960E-05  1.18053488E-04  7.93016680E-06 -1.49799448E-05 -9.78928750E-07
 -4.00914891E-07  3.17693427E-05 -3.11134590E-06 -1.25309877E-05  7.48875557E-06
 -2.20295510E-06 -1.71807902E-05 -7.71704056E-05  8.76274123E-08 -8.12466053E-07
  7.95055905E-06 -1.48123101E-07 -8.35036749E-07 -2.36021424E-06 -6.74396210E-06
  1.00281186E-05  2.15903939E-05 -4.83908328E-07  3.83033872E-05 -3.44460238E-06
 -2.36755494E-06 -2.28660751E-05  4.18543019E-05 -3.81740572E-05 -2.42440070E-04
 -1.63442896E-06 -1.33568596E-05  6.19134180E-07 -1.83929933E-06 -2.92638974E-06
  8.33931614E-07 -4.10206710E-06 -6.03338220E-05  4.13997152E-06  2.09270355E-07
 -1.69931354E-06  8.69794978E-06 -1.54125356E-06  2.00040393E-07  1.37629585E-06
  4.67975865E-07 -3.21786563E-06  1.32808978E-05 -9.72452841E-07  3.79331646E-05
 -1.41762287E-06 -1.13489851E-06  6.05114268E-06  2.08969688E-05  1.35207092E-09
  1.15976381E-06 -2.89110209E-06  4.26714638E-05 -1.62784460E-06  8.02388806E-06
 -1.88189018E-06  2.35323375E-05  1.61844630E-05 -2.43512805E-06  3.27879267E-05
 -1.16471109E-05  3.21276616E-06  2.04986795E-05 -8.37522032E-06  4.73314693E-07
  2.65946173E-06 -2.05874759E-05 -5.30791555E-07  2.36085924E-06  1.30921319E-06
  6.75336646E-06  3.49492954E-06 -1.56978053E-05  7.07496109E-06  4.47567877E-05
 -1.21772176E-06  1.44597719E-05 -2.49943215E-06  2.16425212E-05 -5.22126269E-06
 -6.92748295E-05 -9.17257582E-06  4.33893876E-06 -5.97672746E-07  8.04305038E-07
 -2.85308263E-05  2.39956956E-05 -4.48748377E-06  2.07085928E-05 -3.45604806E-06
 -6.84714330E-06 -3.93464026E-05  1.87583586E-06  1.13866927E-05 -2.62470276E-05
  4.58962050E-06 -1.76668626E-04  1.03796987E-04  8.63895035E-07  6.58259210E-07
 -4.61261699E-05 -6.09794584E-06  4.63306310E-06 -2.86985918E-06  7.38002864E-06
 -1.43235540E-05  8.73463428E-06  3.75782534E-07  2.85567381E-06 -1.79491637E-05
 -6.54908163E-06  2.18326745E-06  6.66883441E-06  7.48028183E-06 -9.09817621E-06
  8.78830996E-06 -9.53055481E-06 -2.99797301E-05  2.76109131E-04 -9.83338826E-05
  1.61867691E-04  1.22844240E-05 -3.40660557E-04  5.00745326E-04  1.12495768E-07
  1.11660087E-05 -2.21610490E-05 -9.51023516E-07  7.38691603E-06 -5.73105002E-06
  6.79070701E-06 -5.04706774E-05 -2.53216647E-04  2.76252907E-05  7.80765541E-05
 -3.55044876E-06  3.50147486E-05 -1.17588070E-06  1.23019167E-04 -8.10995432E-07
  1.34385142E-05 -6.23518766E-06  2.37164065E-05 -5.80378348E-05 -3.41418891E-04
 -9.22890101E-07  1.13977497E-05 -2.55085786E-05  4.75706756E-07  3.36184187E-06
  2.02537097E-06 -1.09522123E-05  6.45515803E-06 -2.02993038E-05 -4.24853137E-07
  3.83517487E-05 -3.72346051E-05  4.38805712E-06 -1.66663672E-05 -8.38983500E-06
 -2.97191669E-05 -1.68679785E-04 -1.43621752E-04 -1.18174894E-06  6.55021459E-06
  2.27019200E-05  3.80236178E-04 -4.93396692E-07 -6.82669909E-06  4.74037568E-07
  2.75520963E-06  5.13023634E-06  1.29744800E-06  1.95650889E-05  5.66470552E-06
  8.54156368E-06 -1.20776884E-07 -8.98063975E-07 -8.45779733E-06 -6.21804721E-06
 -6.85612159E-06 -5.29496597E-06  2.87662867E-05  2.64621840E-05  1.41815773E-06
 -2.11723668E-06 -2.07564553E-05  1.18605684E-05 -1.02842243E-05 -7.21686569E-06
  1.92502283E-05  2.13584070E-05 -8.62581370E-07  7.58438524E-05 -1.94005215E-06
 -1.97065408E-05 -1.15023738E-05  1.60304134E-05  1.18029361E-05 -8.02826673E-06
  5.75896757E-05  4.50916284E-05  1.67356162E-05  1.76550875E-07  1.93171789E-05
  1.04802734E-06  5.42073557E-06  8.20305707E-07 -6.49939003E-06  3.59470039E-06
  2.71381056E-05 -5.09807039E-06  3.61447604E-05  3.99652751E-06  4.83065627E-05
 -1.43066443E-06  1.37957299E-06  4.35088627E-06  5.04853969E-05 -1.96470566E-06
 -5.31251956E-05 -5.90712802E-07  1.45362737E-05 -1.34436458E-04  1.58255555E-04
  2.32876283E-05  2.22927253E-04 -7.62156581E-05  7.89843092E-04  2.66028915E-03
 -3.39258788E-03  8.38194764E-04  1.83789826E-03  5.03464337E-04  4.70608723E-03
 -5.08195580E-04 -3.31076478E-04 -8.49985759E-03  3.71458118E-05 -3.22547773E-04
  1.31420528E-03 -7.63467148E-05  3.57555990E-05  1.42359299E-03 -1.25682434E-05
 -2.60171236E-04 -2.42713296E-03  6.70536568E-04  2.97683078E-03 -9.49868938E-04
 -1.11154553E-03 -5.16094467E-03  2.02888461E-03 -1.41765584E-04 -3.12788223E-04
  2.80934915E-04 -5.20502468E-05  2.11189157E-04  3.78582714E-04  4.45463972E-04
 -8.14260393E-04 -2.86337906E-03 -5.71072906E-05  1.07976942E-04  4.10675262E-04
  2.84337027E-04 -4.95890661E-05  5.45528983E-04 -1.08733559E-05 -9.22126602E-05
  7.91805651E-04 -3.26398591E-05  1.71586836E-03  5.44831034E-04 -3.63010989E-04
  7.89752552E-04  1.84924141E-03  4.42313822E-04 -4.34475925E-03  9.43617154E-05
 -1.90960485E-03  8.15938000E-03 -1.03540298E-03  2.56257997E-03 -1.31995744E-03
  5.36252071E-05 -4.54391945E-04  9.34838642E-04 -1.61538592E-03 -2.54411918E-04
 -2.23595387E-03  6.14326944E-05  2.45112432E-03 -2.85242728E-03 -1.35298888E-03
 -5.24903308E-03 -2.05620567E-04 -2.50692834E-05  1.27691180E-04 -1.87290647E-04
  6.08379242E-05  2.39659993E-05 -3.21909418E-05 -1.10348429E-03 -1.85492621E-03
  1.57086735E-03  1.32427021E-04  3.26069271E-04 -3.03737942E-04  4.09150276E-06
  2.08759788E-04  2.61783135E-05 -8.44425993E-05 -2.52090005E-04  9.89545725E-05
  9.67246045E-04  1.97858062E-04 -2.85396673E-04 -1.19255640E-03  1.31878335E-04
  2.49410286E-05  1.11113840E-04  6.42725701E-06  2.41102553E-06 -3.13517062E-05
 -2.10676445E-04  1.52319001E-04 -1.04356290E-04  3.98857309E-05 -5.50974468E-05
  3.47328428E-05 -2.52863629E-05  4.03827526E-05 -3.17095958E-05 -2.51166897E-05
 -4.81089527E-06 -1.25511147E-04  1.91044939E-04 -1.53344994E-04 -1.45589606E-04
  5.95766530E-05 -2.77683961E-04 -2.33481440E-04 -3.37914798E-04  1.71513364E-04
 -3.62180540E-04  6.44005595E-05 -8.38076213E-04  4.73291939E-04 -9.71621406E-04
  1.05536954E-04 -6.68130762E-05  1.04744248E-04 -2.20037220E-04  1.09916708E-04
 -2.28102912E-04 -1.04798622E-04 -3.51356539E-04 -7.31659632E-04  1.78677509E-04
 -7.22795843E-04 -9.89691524E-05 -6.87500009E-04 -2.80572094E-04 -2.28232616E-04
 -3.15093256E-04 -2.27554889E-04 -3.28361088E-04 -6.10559645E-06  1.14605399E-03
  3.47437795E-04 -6.17683513E-04 -1.53651589E-04 -7.54497009E-05  6.97200871E-05
 -2.55515958E-04  1.59882740E-06 -8.88038964E-05  1.48304539E-05  4.12389412E-04
 -7.14936310E-04  1.88463047E-04 -4.49785136E-04  1.06554074E-04  8.64054468E-04
  1.32756358E-04  2.54716102E-05  9.84828056E-05  4.26656106E-06  3.10452928E-06
 -3.09159679E-05  2.55861398E-04  1.14968648E-04 -1.65276767E-05 -5.53824086E-05
 -6.05318393E-05  2.66806487E-05 -4.64467625E-05 -2.68780455E-05 -2.35958706E-05
 -8.68329849E-06  2.04521731E-05 -2.33296189E-04 -1.50235621E-04 -1.25281551E-04
 -8.32591719E-05  1.75146685E-05 -3.06835160E-05  1.25644622E-04 -1.17826043E-04
 -4.18870489E-05  3.47581770E-05 -5.28873306E-05  2.83283130E-04 -1.90874159E-03
  1.78736332E-03  2.26135102E-05  2.79433597E-04 -3.10823750E-04 -1.12020385E-04
 -1.68886098E-04  1.38472567E-04  5.22325662E-05  2.29096519E-04 -4.72329502E-04
 -7.93060443E-04  6.84726012E-04  3.22628859E-04  1.03419656E-03  6.82560439E-05
 -5.52190529E-05  2.17669387E-04  3.31212639E-05 -1.76152314E-05  3.61239921E-05
  7.28261180E-04  1.69175407E-04 -4.89449875E-05 -1.11880818E-04 -2.40018887E-05
 -4.16309441E-06 -1.02266893E-06 -8.79086982E-05 -2.42966320E-05  3.19120616E-08
  6.98029263E-05 -9.89969814E-05 -5.28848530E-04 -6.78656458E-05  1.22685388E-04
  3.15485880E-04  6.63435947E-05 -5.66626504E-05  2.03064828E-04 -4.74031693E-05
 -1.46207869E-05  2.40739671E-05 -6.52105513E-04  2.45258368E-04 -2.72762407E-04
  1.08797085E-04 -3.24928781E-05  3.10524976E-05  4.69850528E-05  6.24452183E-05
 -5.66206979E-05 -4.42161928E-05 -4.85733198E-05  1.96888873E-04  4.59266079E-04
 -2.33181422E-04 -1.18890603E-04 -2.73188001E-04  2.32943364E-04  1.22785810E-06
  3.27694201E-04  4.62743157E-06  4.46125764E-05 -1.20673598E-05  1.72857199E-05
  2.96787491E-04  3.21760309E-05  5.95894721E-07 -2.81298970E-05  1.12158203E-05
  1.82967276E-05 -4.05323962E-06  2.63310878E-05  1.41959215E-06 -3.71472639E-06
 -7.82373974E-05  2.44043227E-06  1.43742959E-04 -1.39415223E-04 -1.02252128E-05
  8.71511271E-05 -4.74824963E-04 -7.76670165E-04  3.50634729E-04 -1.22227913E-05
 -5.45224559E-05  6.57473367E-04 -1.67847709E-04 -1.10949524E-04  3.57591345E-06
  1.45776968E-05  1.37991331E-04 -5.53108582E-05 -5.63228915E-05  2.98777800E-04
 -1.03296305E-04  1.50193759E-04  6.45626407E-04  8.72834681E-05 -4.80572001E-04
 -7.72914368E-04 -3.13536378E-04  3.37765806E-05 -1.70400678E-04 -6.04580691E-04
 -8.06378564E-05 -3.44518442E-04 -5.62336487E-05  2.17212768E-04  5.45658161E-04
  2.72479298E-05  2.37700131E-04 -6.50065740E-05  1.00406411E-04  4.99825820E-04
 -3.68182077E-04  9.79607515E-06 -4.92560704E-04 -4.78117675E-04  1.14263768E-03
 -5.34964075E-04 -5.98796189E-04  1.42187627E-03 -7.39967491E-04 -8.54402602E-04
  1.10910556E-05 -4.94586820E-04 -5.00453529E-04 -9.34326881E-04 -3.95844305E-04
 -9.57181874E-04 -1.13353097E-03 -5.78337298E-04 -1.28926874E-03  1.02018016E+00
 -4.98628976E-02 -6.29095560E-02 -8.79987946E-06  5.03090785E-05  5.80011695E-05
 -7.83766282E-05 -1.45664706E-04  6.21969651E-04 -4.80784004E-06  4.30452561E-05
  8.28126363E-05  2.47534008E-05  2.59770700E-05  7.40570696E-06  5.41825472E-05
  1.78344255E-04 -1.12405749E-04 -4.75570215E-06  4.34009798E-05  8.29002598E-05
 -2.24660742E-05  2.86296538E-05 -1.13722374E-06  1.40286823E-05  1.71705024E-04
 -1.11875185E-04  8.43115416E-05 -4.01460693E-04 -7.38843972E-04 -1.36976966E-08
 -8.81802516E-05 -5.03596512E-05  4.25038836E-05  1.59450963E-04 -1.80146479E-04
  2.29377798E-05 -5.16187022E-05 -4.45473897E-04  1.76927498E-05 -3.17402793E-05
  3.27510271E-05 -7.94832195E-05 -2.39963886E-04  3.61451770E-04  1.15892846E-06
 -4.11894585E-06 -6.41530794E-05 -5.56055537E-06 -8.82818227E-06 -6.54922202E-06
  2.21483027E-05 -2.07210586E-08 -1.99705958E-05 -2.22833273E-05  9.51049223E-05
  1.48121668E-04  3.05431915E-05  5.23170403E-05 -2.84267926E-05  3.94893220E-05
  1.24958328E-04  3.95896498E-05 -2.22838554E-05  9.57778907E-05  1.49143932E-04
 -1.60792118E-05  5.23072669E-05 -3.77851319E-05 -3.88382879E-05  1.22345449E-04
  2.88406570E-05  1.19080969E-06 -3.55421047E-06 -6.69852286E-05  5.50553333E-06
 -9.79393230E-06 -4.60320285E-06 -1.04028306E-05  4.78838930E-06 -2.32365840E-05
  2.29760190E-05 -5.08081083E-05 -4.60894111E-04 -3.23225814E-05 -2.61462334E-05
  2.14912106E-05 -9.19965050E-05 -2.29525348E-04  3.60011571E-04 -2.30108669E-05
  9.11125419E-05  2.07182656E-04 -1.54990876E-04  1.27069936E-04 -1.58118537E-04
 -2.43045491E-04  3.61228409E-04 -2.50360897E-04 -2.40752148E-05  8.10861083E-05
  1.86110027E-04 -1.02834246E-05 -8.94520211E-06 -1.06242371E-04 -1.51111369E-04
 -1.50789792E-04 -1.57890675E-04  8.87999580E-05 -6.75287915E-04 -9.69307454E-04
 -8.57462853E-04  1.65476399E-04 -3.08920248E-04 -1.19178148E-03  2.40644992E-04
 -4.06828935E-04  8.71696696E-05 -6.67250661E-04 -9.46940020E-04  9.28141272E-04
  4.78494101E-05  2.46616351E-06  1.27272157E-03  9.05404213E-05  1.46083235E-05
 -2.42861547E-05  8.18531793E-05  1.85911158E-04  4.63431161E-05 -1.17672049E-05
 -9.73329224E-05  1.72505176E-04 -1.71346348E-04 -9.81833269E-05 -2.46794012E-05
  9.77963148E-05  2.24010889E-04  2.11153260E-04  1.00026404E-04 -9.91127716E-05
  3.39897256E-04  3.38695320E-04 -1.85479465E-04 -1.71558344E-05  1.00357601E-04
  1.41517028E-04  8.44473291E-05 -1.01904997E-06 -6.30323449E-05  1.62895017E-04
  8.06698581E-05 -1.01951407E-04  1.18451798E-06 -1.48481594E-05  4.70533861E-05
 -3.95950435E-07  3.72637614E-06  3.94498568E-06 -1.43957667E-05  3.90561006E-05
  9.90167363E-05 -1.73122350E-05  1.00320202E-04  1.52673476E-04 -5.72666621E-05
  6.49618257E-06 -8.61120311E-05 -1.13459551E-04  1.06610192E-04 -1.53022990E-04
 -2.89780459E-08  4.92566584E-06 -1.83847398E-05 -1.82111934E-05 -4.30139442E-06
  1.08792637E-05 -9.13280993E-05 -5.32270004E-05  1.80600047E-05 -4.82610367E-06
  2.86054383E-05  2.07049705E-05 -3.94698785E-06 -2.16558577E-05  1.42869981E-05
 -3.32895824E-05 -1.04282057E-04  1.35061709E-04 -2.09140165E-07  5.69209222E-06
 -1.43781266E-05  1.45194018E-05 -6.30892675E-06  1.67470540E-05  6.40218575E-05
 -6.15393511E-05  4.40123248E-05  1.70287106E-04 -9.45503128E-04 -1.49285664E-03
  3.96086783E-04 -3.48026954E-05 -1.82099315E-05  2.19510626E-04 -1.50213433E-04
  1.37830343E-04 -4.06717425E-05  1.87967568E-04  5.14154934E-04 -1.49998810E-05
 -3.35248976E-05  7.11718217E-05 -2.93557253E-06  4.17519404E-05  2.01145610E-05
  1.70836077E-04 -9.49960963E-04 -1.50194776E-03 -3.68938454E-04  1.06327343E-05
 -1.45139760E-04 -2.61846037E-04 -1.11660935E-04  5.43855374E-05  1.40003164E-05
 -5.39257834E-05 -1.40380607E-04  1.01063645E-06 -2.99009994E-05  1.93917540E-05
 -3.09786734E-05 -1.37831104E-04  8.76084771E-05 -1.01021401E-08  3.29646793E-06
 -1.91935758E-06  1.80155218E-06 -1.17542902E-05  1.29805965E-05 -1.54922477E-05
 -1.31335284E-05  1.87822950E-05 -2.24407440E-05  9.59667563E-05  1.85799793E-04
 -3.09910661E-05  5.05819211E-05 -3.95728802E-05 -7.97221074E-05  4.71071048E-05
 -9.98086191E-05 -2.23529018E-05  9.51483250E-05  1.86224083E-04  4.94145087E-05
  4.50744588E-05 -2.46036858E-05  1.10952291E-04  3.52900524E-05 -6.34111915E-05
 -1.97609541E-08  3.93964902E-06 -6.31359949E-06 -7.70011028E-06 -1.06401992E-05
  1.11848124E-05  7.21681561E-06 -1.40162316E-05  2.08490519E-05  1.42313577E-05
 -4.91499428E-05 -1.56303222E-04 -1.28578785E-05 -2.97258235E-05  1.76072811E-05
 -1.53251128E-05 -1.39819241E-04  9.57735459E-05  2.94100435E-06 -8.63176098E-06
 -9.49701898E-05 -2.82133540E-05  2.66271685E-06  6.70429601E-06 -1.48333069E-05
  2.43452683E-05 -4.26871045E-05  2.83323743E-06 -7.26620614E-06 -9.53839767E-05
  2.54782228E-05 -1.20337193E-06  1.52778890E-05  2.62663312E-05  2.44619203E-05
 -2.94186690E-05  4.04925410E-06 -2.29286091E-06 -8.31427745E-05 -4.37291715E-06
 -2.52249889E-05  1.39842614E-05 -1.68034855E-06  3.11323040E-06  4.27042722E-06
 -7.79673688E-07  8.03964395E-07  2.01330854E-05 -7.62786808E-06 -2.73464755E-06
 -9.85489784E-06  2.30736938E-05 -6.37280100E-05  3.16313854E-05  5.05573586E-07
 -1.71981030E-06 -1.09470862E-07 -5.97279398E-06 -7.25594399E-06 -2.69813363E-07
 -6.44234091E-07  1.37961606E-05  2.00779074E-05  8.47831879E-07  3.20327432E-05
 -1.19486986E-06 -4.07236509E-07 -1.82510308E-05  5.11764324E-05  3.42458396E-06
 -1.28973414E-05 -3.74493509E-06  2.76267285E-05  6.20441580E-05  1.04483101E-06
  2.52633739E-07  2.53201014E-05 -6.90990789E-06  1.17737705E-05  2.05207209E-05
 -3.09120448E-06  9.01408899E-06  5.38193368E-05  8.05465182E-06 -8.86847882E-06
  1.29915640E-05  1.14384584E-05 -2.87306607E-05 -1.79889245E-05  6.94017067E-06
  3.43864401E-05 -6.23967452E-06  1.21220662E-05 -4.02580408E-05 -4.01257555E-05
 -1.80560352E-05 -7.31819209E-05 -7.60209961E-06 -7.64858009E-06  5.44995194E-06
  9.41687014E-06 -1.33557826E-06 -1.04859555E-05 -2.47601408E-05 -1.05406622E-07
 -9.16289748E-07 -1.60377106E-06 -1.16118017E-05 -3.33323294E-05 -4.63720747E-05
 -6.37566331E-07 -7.32088445E-07 -2.13933606E-05 -3.46011071E-06 -4.44690405E-06
 -4.37550517E-06  1.59266318E-05  9.33304114E-06 -4.39970480E-05  1.12709990E-06
  3.30424116E-05  5.98223665E-07  3.87659569E-05  5.51294056E-07 -3.00441166E-06
 -1.12902458E-06 -7.30879569E-06 -2.16326864E-06  4.78448577E-05  5.66414002E-06
 -5.12890523E-08  3.76547832E-06  4.47187744E-05  7.24869485E-06  4.85530204E-05
 -3.48549977E-06 -4.68247969E-06 -3.32120284E-05  1.25580769E-05 -1.61013940E-05
  1.38086976E-05 -8.48344259E-05  3.08600476E-05 -1.89610699E-04  1.49106109E-06
 -3.91913221E-06 -3.80244693E-05  1.03693433E-06  6.02254775E-06 -1.29208131E-05
 -2.24511938E-06 -2.22531256E-06 -9.51915782E-06  1.01099458E-07 -1.93792297E-08
  5.85812013E-06 -5.87318797E-06  4.85643360E-06  2.81851355E-06 -1.40299208E-05
  4.74963235E-06 -1.15240942E-05  6.14198609E-07  4.09408218E-06 -4.58027641E-05
  9.26128900E-06 -2.38603751E-06 -8.04740306E-07 -7.29219644E-07  2.82521280E-05
  2.22033876E-06 -1.07540629E-07  1.33073875E-04  2.31594279E-06  6.93950611E-06
 -5.83590626E-06  1.82577417E-05  5.09411361E-07  2.89420651E-05  2.34854191E-05
  7.92776172E-05  1.41917362E-05  2.76513153E-05  1.25010825E-05 -4.06675168E-05
 -5.13407765E-06  4.08864350E-06 -3.18346231E-06 -6.72512787E-06 -5.87426548E-06
  1.30570801E-05 -5.78740901E-07  1.19391026E-05 -3.49850843E-05 -9.34125842E-07
  2.25785394E-06  2.39586459E-06  1.80042989E-06 -1.98969107E-05  1.94434455E-05
  5.79765264E-08 -6.86850728E-06  3.12678848E-05  4.13675641E-06  1.96799467E-06
  6.81720040E-07 -4.71908755E-06 -1.65665442E-05  1.60982954E-05 -1.24896307E-06
 -5.58835074E-06 -1.47232020E-06  2.31531492E-05 -1.60839088E-07 -2.53104259E-07
 -4.87010262E-06 -5.80269459E-06 -1.04141195E-05 -3.48740620E-06  3.26191203E-05
  2.67778633E-05  1.17490830E-05 -2.54432003E-07 -3.43705969E-06 -8.41259744E-06
  2.95914681E-06  3.71049184E-06  2.44878690E-06  5.76646014E-06  1.30509806E-05
 -1.93887381E-06  3.59920712E-07 -4.34544129E-06 -9.43009444E-06 -2.50508025E-06
 -4.53328944E-06  1.07852620E-06  7.57688015E-06 -1.31694441E-06  3.40882601E-06
  1.24110256E-06 -5.88309098E-07 -1.27917680E-05  6.89181161E-07  8.05030774E-07
  3.53295054E-06  1.51236777E-05  1.68564875E-06  2.11777174E-06 -5.76645126E-06
  3.82181642E-05  3.64528893E-06  2.47101421E-05 -3.22692180E-06  1.75485767E-05
  1.68442882E-06  3.10908291E-06  9.04615241E-07  1.46301724E-05 -4.28499510E-06
  2.79432352E-06 -1.27353138E-06 -5.73950269E-07 -5.71438115E-06  2.17256779E-05
 -2.63033838E-07 -7.16252610E-08 -4.61150601E-07 -4.15193379E-06 -1.34631035E-04
  1.61875501E-04  1.40936588E-04 -6.53245593E-05  1.84497682E-04  3.41044185E-03
  8.86816711E-04  2.49895849E-03  2.34079479E-04  5.03799582E-06  3.01106082E-04
  2.50230226E-05 -1.28114348E-05  3.77790265E-05  8.41534747E-05 -1.36714793E-04
  2.37497482E-04 -7.21330506E-06  3.55478312E-06 -2.94335774E-05 -1.20064040E-05
 -1.36500132E-05 -8.84028155E-06 -1.55199793E-05  2.16875852E-05  4.31684096E-05
 -5.12743459E-06 -1.55821070E-04 -1.06071032E-04 -2.43132445E-05 -2.77926275E-04
 -2.30479397E-04 -3.46968788E-04 -2.58323391E-04  2.71755054E-04 -1.45948521E-04
  1.34111163E-03 -2.21047278E-04 -1.62622444E-04 -1.30457113E-04  5.28784978E-05
  1.72705761E-05 -1.81635639E-04  1.57795538E-04 -6.50163505E-05  8.57938071E-05
 -4.20476063E-04 -2.02742409E-04  4.38428610E-04  7.32785903E-05  2.13378264E-04
 -1.13905554E-03 -2.69990831E-04 -2.31757895E-04 -3.45335629E-04 -2.53302984E-05
  5.17890282E-05 -3.94167068E-04  1.61166087E-04  8.44398438E-04  1.07259860E-03
 -1.24885323E-05 -6.69232992E-05 -1.32252068E-04  4.77895116E-04  2.24001732E-05
  7.42804525E-05  5.87110618E-05 -3.86403140E-05  1.10921284E-03  7.82521487E-05
  2.30784536E-04  3.41799190E-04 -3.37697590E-04  5.95813569E-05 -6.04511879E-05
  2.31761241E-04 -5.49427036E-06 -3.46723513E-05 -4.46223622E-05  5.95739134E-04
 -3.74632739E-04 -2.78569799E-04 -9.07989261E-05  8.67104533E-05  5.30951949E-05
 -6.21539105E-05  2.88922614E-05 -4.05826827E-05  8.62108122E-05 -1.48457847E-05
 -3.36775668E-04 -3.42798319E-05 -2.00897284E-04  4.77270311E-04 -1.40152719E-04
  8.22813328E-04  1.85396115E-03  4.60579825E-04  3.45090484E-03 -1.60011093E-03
 -2.85598824E-03 -5.94634598E-03  3.98747467E-03  4.67401890E-03  8.86424709E-04
 -5.86603609E-04 -7.36983485E-04 -2.31758618E-04  2.31736736E-03 -1.09660081E-03
 -6.39437538E-04  1.23668560E-03 -9.26785809E-04  5.36042508E-03 -2.56937638E-03
 -3.49091884E-04  2.45454812E-03 -1.74950884E-05  1.27748037E-04 -7.43279815E-05
  1.53439302E-05  4.33241134E-05  6.51356976E-05 -1.48403010E-03 -4.97265822E-04
 -2.06908080E-03  2.73772842E-04  6.74262890E-05  2.77361241E-04 -2.24103182E-04
 -6.97099523E-05 -1.74397253E-04  8.82070107E-05 -1.53395875E-04 -1.04638392E-03
 -4.01102196E-04 -7.66605843E-04  3.62811556E-04 -6.79051989E-04  6.33909781E-05
 -5.62593310E-05  1.98860782E-04 -5.37667421E-05  9.87281957E-06  7.87870561E-06
 -2.23108135E-04  3.68753560E-04  6.05303364E-04  5.73650060E-05 -3.45304608E-05
 -1.05805686E-04  6.28641466E-05  6.17597466E-05  4.94502620E-05 -3.57778764E-05
  4.80786209E-05  3.34015112E-04  2.24414999E-04  3.44220046E-04 -2.83052657E-04
  1.81008900E-04 -2.71492214E-05  1.23382278E-04 -1.16587284E-04  7.16169287E-05
 -1.56567475E-05 -4.81906540E-06 -2.31914908E-03  2.40898547E-04 -1.28327186E-03
  3.69290875E-04  9.75679274E-07  2.38489282E-04  2.54426490E-04 -3.75079219E-05
  6.55960408E-05 -2.00324721E-04  9.52897197E-05  1.08754733E-03 -2.24097858E-04
  3.36535215E-04 -9.44382658E-04  4.73939538E-04  8.15903083E-04  1.82162587E-03
  4.98584111E-04 -1.89630965E-03  3.30290125E-03  2.81589806E-03  3.85589576E-03
 -5.05877314E-03 -5.77433155E-03 -5.24710644E-04  9.80286338E-04  7.89408185E-04
  4.20101426E-05  1.50760971E-03 -1.84640543E-03  7.37780312E-04  1.50365737E-03
  6.52781305E-04  4.10570859E-03 -3.45361080E-03  1.47064161E-03  3.61636043E-03
  1.34717588E-04  2.59312357E-05  1.10098144E-04  2.44335254E-05  1.80290763E-05
  5.73905302E-06  2.40316272E-04 -1.83210633E-04 -4.58520708E-05 -6.35918738E-05
  3.64874330E-05 -8.77005805E-06  1.19512021E-05  1.24712907E-05 -2.31800293E-05
  3.90826830E-05 -4.11984853E-05  1.28737156E-04  5.53298907E-05 -1.38223370E-04
  2.06726095E-04 -1.66889363E-04 -1.49539716E-04 -3.11206935E-04  2.90923306E-04
 -2.11951329E-04 -3.63063762E-04  1.15135170E-04  1.86703309E-03  2.32040063E-03
 -2.63084727E-04 -2.41642108E-04 -3.42074997E-04  2.52435022E-05 -2.27239238E-04
 -2.88116103E-04 -2.13180580E-04 -3.07195827E-04  3.38360955E-04 -7.92916613E-04
 -1.28177468E-03 -2.53860780E-04 -9.01525583E-04  8.82443772E-04  1.27215045E-04
  2.29238057E-05  1.31729613E-04  2.45914352E-05  1.92653852E-05  6.60830750E-06
 -4.70405311E-05  1.02031233E-04  2.67665194E-04 -7.07839871E-06 -1.19967194E-05
 -9.00434615E-05  4.17167664E-05  3.36817275E-05  1.30231899E-05 -1.63345635E-05
 -2.79232342E-05  1.42342508E-04  2.13156597E-04  3.33849062E-05 -9.74090037E-05
 -1.67780691E-04 -5.62460459E-05  2.16701745E-04  5.43557350E-04  1.34020216E-04
 -8.06840283E-05  1.95112734E-04  4.48180734E-04 -1.30228413E-05  4.21734436E-04
  8.72703819E-05 -4.78671373E-04 -7.77726321E-04  2.88648639E-04 -1.11528443E-04
 -1.85343700E-04  5.04607386E-04 -1.26228824E-04 -4.67815773E-04  8.83120239E-05
 -4.74107427E-04 -8.13017595E-04 -1.10343902E-04  2.53822503E-04  2.32181609E-04
 -2.69051795E-04  5.71259847E-04  3.29085156E-04  3.61723697E-06  1.29447910E-05
  1.41014799E-04 -2.45816165E-04 -1.68447104E-04 -8.53256787E-05 -4.20080120E-04
 -5.00294033E-04  3.15983242E-05 -2.26515463E-05  9.78470379E-05  1.49589280E-04
  2.90121966E-05  7.33187429E-06  5.89172106E-05 -4.09570496E-06 -6.49951081E-05
  1.30953904E-04  8.39559621E-05 -4.03793014E-04 -7.21193880E-04  9.84604294E-06
  7.72925833E-05 -5.96340621E-05  1.68212632E-04  4.24767362E-05  1.51436722E-04
 -2.18705957E-05  9.31542144E-05  1.50245154E-04  5.35474459E-05 -1.84584177E-05
  2.69900805E-05  3.14755486E-05 -1.07690014E-04  6.96073713E-05  2.32612219E-05
 -5.27870125E-05 -4.57910660E-04 -1.49164913E-05 -1.83992602E-05 -4.20621775E-05
 -3.45145386E-04 -1.35194028E-04 -2.44111393E-04  1.02015460E+00 -4.97389309E-02
 -6.28320085E-02 -2.15705715E-05 -7.65885518E-05  2.99278329E-05 -4.74880837E-04
 -3.52655633E-04 -1.93246820E-04  2.34657738E-05 -5.54775824E-05 -4.57648295E-04
 -4.54408984E-05  1.17451160E-05 -9.69829906E-06 -3.65923891E-04 -1.14575839E-04
 -2.11125153E-04  1.15386139E-06 -3.67356486E-06 -6.05102116E-05  1.99515798E-06
  5.66804251E-06 -1.05243133E-05  2.04696309E-06  2.73395704E-05  1.63012981E-05
  1.03734476E-05 -4.94161950E-04 -4.84497526E-04  1.04121877E-03  1.98178380E-04
 -9.13000690E-04  1.32787334E-03  3.59956798E-04 -1.17020703E-03 -4.99693766E-06
  4.55546540E-05  8.33232178E-05 -6.40666973E-06 -2.98129658E-06  3.51328026E-05
  1.18330127E-04 -1.20894529E-05  1.61307187E-04  1.25727067E-06 -4.12256400E-06
 -6.58997220E-05 -2.10411314E-06  1.30903169E-05 -3.26034760E-06  2.57278304E-05
 -6.21750836E-08 -7.06802750E-06 -4.79944630E-06  4.35307316E-05  8.30558130E-05
  2.13491273E-05 -2.90968743E-05  6.32268281E-06  1.51917092E-04 -3.81735862E-05
  1.39213671E-04  1.12859369E-05 -4.95016967E-04 -5.06016528E-04 -1.90380664E-04
  1.33119449E-03  3.96114170E-04 -1.86699393E-04  1.74460704E-03  4.36979507E-04
 -2.44733011E-07  6.09089387E-06 -1.55119260E-05 -2.14597638E-05  3.08043911E-06
  4.93351208E-06 -8.43001049E-05  4.67422909E-05 -5.95140922E-06  8.86995120E-05
 -6.76606727E-04 -9.50387253E-04  6.74875557E-04 -4.30168434E-04 -4.56956004E-04
  9.43072622E-04 -6.22253835E-04 -6.04492370E-04 -1.75146795E-05  1.05570255E-04
  1.42488008E-04  1.34465940E-05  8.42093560E-05  5.44198965E-05  5.71921494E-05
  1.19771313E-04  1.70131062E-04 -3.42676287E-07  4.60137108E-06 -8.30205435E-06
 -1.53835665E-06 -1.58226828E-05 -1.70067149E-05  1.97984777E-09 -2.75667841E-05
 -8.58013940E-05 -1.71038158E-05  9.87359140E-05  1.44846283E-04  9.76130911E-05
  1.11673993E-05 -3.07710652E-05  2.27924918E-04 -3.83866649E-05 -5.00875655E-06
  8.95550271E-05 -6.76159452E-04 -1.00208075E-03 -3.73490133E-04  5.36863624E-04
  6.67618264E-04 -4.73385118E-04  7.47896630E-04  9.48022428E-04 -4.76815108E-06
  2.81037113E-05  1.67388017E-05 -1.83776087E-05  1.24380861E-06 -1.77461032E-05
 -1.38610972E-04 -3.32551795E-05 -1.04699193E-04 -2.33755244E-05  9.30617394E-05
  2.11638475E-04  2.62205210E-05  1.24060537E-04  2.22575277E-04  1.08868189E-04
  1.14884913E-04  4.80826191E-04 -2.51466714E-05  9.88287972E-05  2.35456380E-04
  2.46670366E-04 -7.46668220E-05 -6.46206210E-06  4.98229929E-04 -1.97205671E-04
  1.39443479E-04  1.26498112E-06 -1.58452149E-05  4.73367309E-05 -1.53768456E-06
 -5.29171210E-06  1.97251866E-06 -6.46800968E-05 -8.96087165E-05  1.42359360E-05
 -2.41709610E-05  8.12459965E-05  1.83564400E-04  9.05103941E-05  5.74475822E-05
 -1.17380608E-05  1.43689815E-04  8.67609061E-05 -2.02404624E-04 -2.42916040E-05
  8.05244453E-05  1.89263022E-04  5.66953304E-05  8.82311024E-05  2.43719132E-05
 -4.75862594E-05  2.60332870E-04 -1.04599705E-05  3.99067269E-06 -3.77429446E-06
 -7.66099888E-05 -1.87393956E-05  3.53745697E-06 -2.13869440E-05 -7.96232445E-07
 -4.31361736E-06  5.27744387E-07 -2.24989595E-05  9.50649258E-05  1.87275204E-04
  6.68655001E-05 -2.52536621E-05  1.69202934E-05  1.30628528E-04 -2.05258405E-05
 -1.57210325E-05 -2.19310662E-05  9.19462071E-05  1.93510712E-04  1.65551871E-05
  1.97282404E-05  6.35714591E-05  1.28191916E-05  7.05906432E-05  9.66924096E-05
  3.04850205E-06 -7.36467640E-06 -9.99064496E-05 -2.33590296E-05  8.15216952E-06
  1.62714675E-05  2.10997815E-05  1.45052323E-05  3.55017208E-05  1.70231298E-04
 -9.49781991E-04 -1.49395749E-03  2.88277951E-04 -1.48645791E-04 -2.39976009E-04
  3.83953437E-05 -1.25267253E-04 -2.87804586E-04  1.41752794E-05 -4.94153136E-05
 -1.52520407E-04 -3.00557457E-05  7.98094115E-06 -2.27746589E-05 -1.06727046E-04
  4.21891517E-06 -1.22800575E-04  2.84209468E-06 -7.48523956E-06 -9.47582212E-05
  9.09060222E-06 -2.16834449E-05 -1.78940223E-05  4.30953330E-05 -5.61950780E-06
  1.56946494E-05  1.39435109E-05 -5.26127968E-05 -1.35755284E-04 -1.95554853E-05
 -1.27201600E-06 -3.03810089E-05 -1.21394468E-04  1.73014891E-05 -1.11323546E-04
  1.72280917E-04 -9.52148341E-04 -1.53024411E-03 -1.64425746E-04  2.68295317E-04
  2.45563753E-04 -2.74813660E-04  1.40581246E-04  3.80365186E-05 -1.13686709E-07
  3.31284725E-06 -1.27695413E-06 -1.62224892E-05  1.67964963E-08 -8.00592878E-06
 -1.33354071E-05 -1.17888682E-05 -2.19286590E-05 -4.05450222E-05  1.87030753E-04
  5.11804738E-04 -6.60174672E-05 -3.05564683E-05 -3.58527996E-05 -6.27047890E-06
 -3.22711131E-05  3.23144632E-05  1.03218481E-07  2.98954421E-06 -5.25660004E-06
 -1.01383331E-05 -4.40949692E-06 -1.34797779E-05 -2.67255287E-05  3.76931562E-07
 -7.45595599E-06 -1.02953616E-06 -2.61493351E-06  1.70832982E-05  1.30639734E-06
  5.60559307E-06  1.96630405E-05 -7.80357785E-06 -4.57073360E-06  1.06433640E-04
 -6.41290066E-07 -1.71799857E-06  2.68987836E-05  4.98138966E-08 -4.45766314E-06
  4.15162433E-06 -5.84246454E-06  7.87316193E-06 -8.66517014E-06  3.70393822E-06
 -4.25083278E-05 -2.94455713E-06  1.44226551E-06  1.94083832E-06  2.75138756E-05
  1.09323428E-05  2.68182212E-05 -7.19345805E-07  1.17048409E-05  7.78803562E-05
 -1.07587337E-05  1.34796030E-06 -8.94092243E-06  1.25332153E-05  4.59833730E-05
 -3.14697759E-05  2.92959746E-07 -4.82122992E-06  2.63747432E-06 -3.20173095E-06
 -3.06158626E-07  2.28382006E-06  9.96555206E-06 -1.32029548E-05  3.19282848E-08
  2.10269805E-06 -6.42333647E-05 -5.58640981E-06  1.04296059E-05 -8.13393531E-06
 -8.59096587E-05 -6.11348173E-06 -1.34363409E-05  2.00981050E-06 -3.75480007E-05
 -2.80337168E-06  7.11651753E-06  1.73677370E-05  6.31345630E-06 -4.81111595E-04
  3.63928778E-05  6.35564288E-06  1.36027389E-05  1.30278403E-04 -8.70397048E-06
 -6.35448330E-05  4.54797316E-07  4.82109460E-06 -4.66735493E-05 -3.52507854E-06
  2.32672951E-06  1.07405902E-07  3.39051732E-06 -9.33278016E-06  2.15691912E-05
  1.02926341E-05 -2.25185314E-05  3.09656633E-06  1.25835669E-05 -4.82190114E-06
  5.55849969E-06 -4.66557492E-06 -2.22921427E-05  1.50252301E-05  8.50564982E-05
 -4.49277250E-07  2.38129196E-05  2.29275213E-05  4.53614599E-04 -6.75108529E-06
  4.27519970E-05 -3.25676390E-06  2.65003089E-05  3.22159963E-04 -4.72264792E-05
  1.81761955E-05 -4.69429509E-05 -4.14860345E-05  1.21264808E-04 -2.27862044E-04
  5.60210603E-08  6.71218670E-06 -2.95659703E-05  6.16962715E-06  3.54270867E-06
  1.22065448E-06 -8.09105366E-06 -7.14475958E-06  1.64114944E-05  7.83142288E-07
  4.65283006E-06 -4.56263023E-05 -1.75940498E-06 -8.56317008E-07  1.56205704E-06
  1.97223387E-05  1.56657666E-05  5.58454088E-06  7.35810004E-07  1.58384660E-05
 -1.01779878E-04  9.77992850E-06 -2.92655951E-05 -1.31383636E-05 -1.69874345E-05
  1.53969440E-05  3.28967732E-05 -1.05242456E-06  5.12913361E-05  5.99824285E-06
  4.86561718E-06 -2.72365004E-06  1.32345100E-05  1.96824780E-05 -4.16749663E-06
 -9.29812474E-05 -4.48726508E-04 -9.38555783E-06  3.48788538E-05 -9.23744499E-06
 -2.11579149E-04 -4.04723095E-06  2.05394752E-05 -2.39696011E-06  1.95474649E-05
 -1.93236879E-05  1.30488699E-04  8.25858268E-07 -2.86138319E-06 -1.04471862E-05
 -1.70622975E-06 -2.07041466E-06 -1.02070674E-07 -7.03519600E-06 -2.83050929E-06
 -9.45840276E-06 -2.89428282E-07 -8.79922688E-06  3.00389926E-05  6.93156063E-07
  7.19685036E-06 -2.88856206E-06  8.70721453E-06  2.13261975E-05  1.00296413E-05
 -7.59889485E-08  2.81415960E-05 -1.82448227E-06  3.84367755E-05  1.22700680E-07
  1.09539116E-06 -8.72017181E-06  1.99400144E-06  3.03532576E-06  3.48449631E-06
 -1.23551398E-05 -2.75778219E-05 -4.54613763E-06 -6.74583163E-08  2.54032149E-08
 -2.88758976E-06  4.49017448E-08  2.36949734E-06 -7.76178090E-07  1.24344970E-05
  4.91915187E-06 -2.35699543E-07 -3.59409664E-07 -1.19038198E-06  2.05652384E-05
  1.10224589E-06  2.10386030E-06 -1.94013773E-06  1.22406442E-05  7.06005313E-06
  1.48673894E-05  1.83525612E-08 -3.59977349E-06 -7.67876603E-07  2.15536666E-06
  1.24175600E-07  1.91153300E-06  4.55065027E-05 -2.36464762E-05  4.38786594E-05
  2.42369444E-06 -1.96231022E-05 -9.42675717E-09  4.87606896E-06 -3.60909728E-06
  2.03061715E-05 -9.50156971E-07 -3.26093492E-06  1.12934528E-08  9.04871144E-06
 -2.11803406E-06  1.62180441E-05 -6.93116369E-07 -7.48710881E-06  4.96223705E-06
  4.47952367E-05  1.94771882E-05  3.76629543E-05  1.24882980E-06 -3.32788920E-05
 -1.30635765E-04  1.77527728E-04 -2.97784379E-06 -2.24588943E-04 -8.50972075E-05
  4.25123733E-04 -2.71811911E-03 -3.43337502E-03 -2.82868431E-04 -2.26778568E-04
 -3.18523245E-04 -1.80856438E-04  3.56417431E-04 -5.23491511E-07  1.10718458E-03
 -4.66981484E-04 -6.24798456E-04 -1.48077523E-04  8.65110998E-05  7.34204606E-05
 -2.52376696E-04  4.77702999E-06  9.35786009E-05 -9.02024353E-05 -4.01992218E-04
 -6.97128311E-04  2.35124384E-04  4.37642199E-04 -1.05440615E-04 -8.66890866E-04
  2.37208929E-04  4.16178582E-06  3.10294800E-04  2.21098374E-07 -4.56916914E-05
 -1.48333731E-05 -1.35371340E-05 -3.03155850E-04  1.86794504E-05 -7.54025464E-07
  2.80495099E-05  1.93961845E-05  1.72218248E-05 -6.92364570E-06 -2.63732808E-05
  1.62161812E-06  4.32189636E-06 -8.48055908E-05 -1.32759480E-05 -1.39920665E-04
 -1.41610068E-04  4.11398603E-05 -2.86756973E-04 -2.31333582E-04 -3.68039776E-04
  2.16518912E-04  3.36560797E-04  6.93652200E-05 -8.89952627E-04 -3.11273464E-04
 -9.75662404E-04  1.03351695E-04  6.62253034E-05  1.08121621E-04 -2.12244704E-04
  1.44209061E-04  2.16435726E-04 -5.54162859E-06  3.64002989E-04 -6.93770050E-04
  2.76529703E-04  6.99809536E-04  9.98487789E-05  6.76101975E-04 -3.03965684E-05
  1.22871394E-04 -1.41088287E-04  5.76109128E-05 -3.16120361E-05 -3.22681368E-05
 -8.33312026E-04  1.93173199E-03  1.59849765E-03  6.20892465E-05 -3.18164621E-04
 -3.02637056E-04  6.91346353E-06  2.08091787E-04 -5.25668170E-05 -1.28897605E-05
  2.59989201E-04  6.23297653E-05  9.55762075E-04 -3.16484242E-04  2.58769156E-05
  1.19553869E-03  6.85087427E-05 -5.63554537E-05  2.14255848E-04 -4.46198225E-05
  1.94614116E-05  2.39720944E-05 -6.65580153E-04 -1.61554119E-04 -2.81748000E-04
  1.15490263E-04  1.75125739E-05  2.92888253E-05  4.92255575E-05  7.23746591E-05
  4.77505001E-05 -3.03389826E-05  5.71769117E-05  2.03435318E-04  4.85118141E-04
  1.66126028E-04 -4.75176946E-05  2.90651042E-04  7.69723474E-04  1.87755014E-03
  4.81994728E-04 -4.35896141E-03  4.98826531E-04 -1.90134070E-03  8.33296818E-03
 -7.30703253E-05  2.57187985E-03 -1.28557371E-03  1.35391645E-04 -4.41542587E-04
  9.66669777E-04 -1.57787223E-03  4.59628483E-04 -2.21231880E-03  5.42774367E-04
  2.52623261E-03 -2.64130991E-03  1.71724420E-03 -5.07451830E-03  1.56097519E-03
  8.60885894E-04  1.81751681E-03  4.97877857E-04  4.71164277E-03 -1.01392934E-04
 -3.15668228E-04 -8.33257323E-03  1.12099393E-03 -4.05869747E-04  1.31139811E-03
 -1.01325827E-04  3.29176769E-05  1.40769578E-03 -5.81603352E-06  2.62950039E-04
 -2.47608907E-03 -1.61345126E-05  2.96949658E-03 -8.61944094E-04  1.25010404E-03
 -5.44577252E-03 -6.16938488E-04  6.58898212E-05 -5.84475589E-05  2.31071333E-04
  3.63976830E-05  1.44913123E-05  3.70711681E-05  7.05511992E-04 -2.52613242E-04
 -5.43013549E-05 -1.11199261E-04  4.78092599E-05 -1.14647567E-05 -1.20440889E-07
 -8.83735191E-05  3.74813409E-05 -1.76444190E-05 -6.51574077E-05 -9.94305909E-05
 -5.03084167E-04  1.25061345E-04  4.95312045E-05 -3.41141010E-04 -2.72715695E-05
  1.26083542E-04 -1.44025943E-04 -4.71411917E-05 -2.91797269E-05 -5.37727774E-05
  5.15155472E-04  1.84389226E-03  1.82983906E-03 -7.23784489E-06 -2.87842855E-04
 -3.34498035E-04 -1.17660688E-04 -1.92393681E-04 -1.10793533E-04 -1.07442135E-05
 -2.35894222E-04 -4.80851514E-04 -8.88307443E-04 -5.64479208E-04  4.07440479E-05
 -1.06438767E-03  1.32363225E-04  2.53962064E-05  1.04932181E-04  4.17360179E-06
 -3.99700532E-06 -3.13767111E-05  2.46459270E-04 -1.61698536E-04 -1.39269224E-05
 -4.45854181E-05  6.65409095E-05  3.08854085E-05 -4.55470927E-05 -2.60632782E-05
  2.94547254E-05 -1.42937749E-05 -1.69946850E-05 -2.35610579E-04 -1.33009062E-04
  1.62491838E-04 -8.31828351E-05  4.32072474E-06  1.35082743E-04  2.59206583E-05
  1.06914842E-04  6.18699851E-06 -3.84221486E-06 -3.32331462E-05 -2.36635404E-04
 -1.38242613E-04 -1.08157551E-04  4.97268162E-05  5.83560365E-05  4.05729815E-05
 -2.55813754E-05  4.45002312E-05  2.81659448E-05 -2.18848298E-05  9.97753804E-06
 -1.18464340E-04  2.17616170E-04  1.37668256E-04 -1.50648910E-04 -1.73376487E-05
 -1.36204074E-04 -3.21919936E-04  3.17882707E-04 -9.39888399E-05 -2.09275266E-04
  3.75075548E-04  5.24234125E-04  8.14022275E-04 -2.94105110E-03 -7.26286348E-05
 -1.05951395E-04  4.16449424E-04  2.70562135E-04 -1.13552301E-04 -5.51389813E-04
  4.91656070E-06  8.53598152E-05  7.56319781E-04 -2.49468947E-04 -1.77676834E-03
  5.91395473E-04  1.92068991E-04  8.65123841E-05 -4.74970826E-04 -7.76025423E-04
  3.53059675E-04 -3.97656924E-05 -6.03342393E-05  6.85515643E-04  7.62948273E-05
 -1.19252240E-04 -5.67776281E-05  2.19347160E-04  5.50419301E-04 -2.96714894E-06
 -2.40612856E-04 -7.09243954E-05  3.37858854E-05 -4.98518531E-04 -3.78839417E-04
  8.66918914E-05 -4.81867382E-04 -7.72317813E-04 -3.21798242E-04  4.71581184E-06
 -1.78325532E-04 -5.96876129E-04  1.58536438E-04 -3.45447614E-04  3.93463444E-06
  1.39355919E-05  1.31970621E-04 -4.75354598E-05  5.62188060E-05  3.02717884E-04
 -1.18867085E-04 -1.54948425E-04  6.47368564E-04 -2.24561042E-05  9.61291715E-05
  1.51715173E-04 -2.24125967E-05 -4.94339535E-05 -3.76422456E-05 -5.46039951E-05
 -1.17665819E-04  2.72134449E-05 -2.23922514E-05  9.63060868E-05  1.48545647E-04
  2.66094327E-05 -5.24354877E-05 -2.88086530E-05  3.08126320E-05 -1.28873146E-04
  3.63798826E-05  8.39778290E-05 -4.00138049E-04 -7.37607273E-04  1.11906037E-05
  8.46698572E-05 -4.98054234E-05  2.36300901E-05 -1.69912589E-04 -1.81219151E-04
  2.30906761E-05 -5.22331728E-05 -4.59378263E-04  2.30296903E-05  2.65039162E-05
  3.07772269E-05 -3.82107854E-05  2.27466763E-04  3.68233509E-04  2.35307497E-05
 -5.33310839E-05 -4.64176120E-04 -3.06473131E-05  3.10348850E-05  2.49919079E-05
 -6.12196701E-05  2.32993215E-04  3.59565584E-04  1.02018669E+00 -4.98765693E-02
 -6.29500788E-02  5.92439713E-06 -5.14115118E-05  5.57164950E-05 -5.80705861E-05
  1.44708152E-04  6.20605164E-04 -4.95421851E-06  4.27521690E-05  8.92780735E-05
  2.12095246E-05 -2.85585608E-05  6.65407149E-06  2.94640899E-05 -1.72044171E-04
 -1.03776754E-04  1.18530418E-06 -4.75636111E-06 -6.20206327E-05 -4.04510955E-06
  1.07552148E-05 -6.77763864E-06  2.12897191E-05 -7.91572877E-06 -2.14689357E-05
  1.89062602E-05 -5.18106027E-04 -5.30560682E-04 -8.65834160E-04  5.09203111E-04
 -9.10760368E-04 -1.04280406E-03  7.29759909E-04 -1.23652889E-03  4.64021598E-06
 -4.80226849E-04 -4.51427577E-04  1.21409928E-03  4.08436733E-04 -6.09802090E-04
  1.50220008E-03  5.92173657E-04 -8.78942879E-04  1.20953435E-06 -3.55290732E-06
 -6.50396517E-05  7.96795913E-06  9.33036159E-06 -4.55633659E-06 -1.65318825E-05
 -1.82842364E-06 -2.62939716E-05 -5.13330933E-06  4.45409339E-05  8.88405186E-05
 -2.61812134E-05 -2.51666535E-05 -1.52071847E-06 -8.01744531E-06 -1.74015112E-04
 -1.14340644E-04 -1.73190179E-05  1.00625324E-04  1.49095547E-04  8.24238897E-05
 -6.54774263E-06 -6.07854850E-05  1.55376464E-04 -1.04610807E-04 -1.10794707E-04
 -2.25077701E-07  5.80290089E-06 -1.39873171E-05  1.51872535E-05  3.64963378E-06
  1.69870607E-05  6.75888922E-05  5.62503031E-05  4.41484874E-05  9.11170807E-05
 -6.85216287E-04 -9.76066634E-04 -8.65255419E-04 -3.69246937E-05 -3.05942265E-04
 -1.20519457E-03 -6.82660644E-05 -4.06365226E-04  8.74962583E-05 -6.68267353E-04
 -9.48145410E-04  9.06708162E-04 -1.66499993E-04  3.39324183E-06  1.24671896E-03
 -2.51693187E-04  1.48570379E-05 -2.99599917E-07  7.14189929E-06 -1.59177863E-05
 -1.86674723E-05  5.57212670E-06  1.06181867E-05 -7.31518955E-05  6.56356209E-05
  1.84735425E-05 -1.72144982E-05  9.84943700E-05  1.55266272E-04 -5.58827653E-05
  1.93021702E-06 -8.72662617E-05 -1.29485241E-04 -8.80902449E-05 -1.56678394E-04
 -2.21638959E-05  8.73688420E-05  2.01145357E-04 -1.73863399E-04 -9.67701737E-05
 -1.59158077E-04 -2.86829621E-04 -3.22311639E-04 -2.69991500E-04 -4.76589285E-06
  2.85809618E-05  1.70454309E-05 -8.50650708E-07  2.11496628E-05  1.53257554E-05
 -1.65650723E-05  1.11775195E-04  1.34858154E-04 -2.51777515E-05  1.00185774E-04
  2.18541559E-04  1.99485566E-04 -1.29169825E-04 -1.10357212E-04  3.15557671E-04
 -3.77639258E-04 -1.85726571E-04 -2.44093555E-05  8.21475025E-05  1.88688199E-04
  4.63640397E-05  6.44695715E-06 -9.65606728E-05  1.99298503E-04  1.46070395E-04
 -9.77305372E-05  1.37747905E-06 -1.59239202E-05  4.47885672E-05 -1.69136796E-06
 -4.09927410E-06  3.66791391E-06 -1.89648412E-05 -3.58257595E-05  9.98654479E-05
 -2.45631464E-05  8.17968608E-05  1.97625412E-04 -1.04040717E-05  1.29602584E-05
 -1.05815301E-04 -1.29382056E-04  1.75829069E-04 -1.58219938E-04 -2.22375787E-05
  9.50041495E-05  1.82871557E-04  4.25440118E-05 -5.12033752E-05 -2.54795339E-05
  1.05152799E-04 -4.68159486E-05 -6.35109894E-05  4.06255538E-06 -2.97749483E-06
 -8.26842362E-05 -7.78936415E-07  2.55301594E-05  1.42068164E-05 -2.24811883E-06
 -3.46941982E-06  4.41763615E-06 -2.20915676E-05  9.41418015E-05  1.80949343E-04
 -3.74145313E-05 -4.64375520E-05 -4.07486088E-05 -8.21268300E-05 -3.46582257E-05
 -9.69631278E-05  1.41806634E-05 -4.85010014E-05 -1.57907236E-04  5.54261042E-06
  2.99186436E-05  2.00116559E-05 -1.42400307E-05  1.35729912E-04  9.18504017E-05
  2.92132510E-06 -7.37418213E-06 -9.60950187E-05  2.55878069E-05 -2.46482303E-06
  1.54624686E-05  2.25762507E-05 -2.70489732E-05 -2.79103078E-05  1.72648245E-04
 -9.57709009E-04 -1.52900968E-03 -3.67252597E-04  4.07939400E-05 -1.45896914E-04
 -2.47759288E-04  1.41317388E-04  5.68426576E-05  1.69855903E-04 -9.40688583E-04
 -1.49238495E-03  3.92251297E-04 -1.80119412E-05 -1.72738900E-05  2.28346667E-04
  1.12054158E-04  1.46125012E-04  2.88516439E-06 -7.02284648E-06 -9.61423883E-05
 -2.93621130E-05  1.43118572E-06  5.73422055E-06 -1.45664592E-05 -2.56861766E-05
 -3.63318884E-05  1.42442097E-05 -5.23602945E-05 -1.47015972E-04 -8.08894857E-06
  3.05099717E-05  1.80748542E-05  1.53757353E-07  1.38503671E-04  9.55116223E-05
  5.03103631E-08  3.88230200E-06 -6.24009049E-06 -6.31649525E-06  1.16093419E-05
  1.12396566E-05  9.10708787E-06  1.28035007E-05  2.29780956E-05  8.51051051E-08
  3.09287463E-06 -3.50967650E-06  3.19464402E-06  1.11718051E-05  1.35320434E-05
 -1.28829376E-05  1.31009029E-05  1.76608986E-05 -4.07463934E-05  1.88113434E-04
  5.19029733E-04 -1.32331181E-05  3.33067770E-05  6.99964424E-05 -1.26441583E-05
 -4.00151101E-05  1.73190395E-05 -7.65405119E-07  4.49532151E-07  2.05299956E-05
 -5.78597856E-08 -6.57150293E-06  2.06269808E-07  1.46046959E-06  1.25698747E-05
  1.50752834E-05  9.83905779E-08  7.85086386E-08  1.37657813E-07  2.38821340E-07
  3.73658637E-07  1.20492472E-06 -1.80683154E-05 -5.52184204E-06 -2.05112472E-05
 -1.42710797E-06 -3.13217679E-08 -1.53362423E-06  2.95842182E-06  1.05915555E-05
  3.19061742E-06 -9.89973192E-05 -8.23982077E-05  9.09387318E-08 -4.42139444E-06
  1.38538455E-05  2.57161366E-06 -2.71071559E-06  1.98370739E-06 -1.22583664E-05
 -3.74478508E-06  4.86518611E-06  5.00996923E-07 -1.48388179E-06 -4.02515558E-06
 -1.52839444E-06  2.39739256E-06  3.70488628E-06 -8.23233521E-06 -1.11686777E-05
 -9.64035352E-06 -4.89124605E-06  8.71295739E-06 -2.33574179E-06  9.94000038E-06
 -3.67388078E-06 -2.08235707E-05 -5.12927125E-06 -5.48841003E-06 -1.98371291E-06
 -9.09047222E-07 -2.25369910E-06 -5.37866963E-06 -1.21651439E-08  6.46591154E-06
 -4.22811418E-05  9.28425303E-07  2.10294436E-06  3.02585336E-06 -2.17500896E-06
 -2.51181019E-05  1.25237556E-05 -1.49692570E-07  6.25732523E-06 -3.72193197E-05
 -2.65264967E-06 -1.44073972E-06  1.53532010E-06 -8.06762671E-06 -3.14900732E-05
  2.03799442E-05  5.47791070E-06  8.23307987E-06  3.06794505E-06 -5.53994068E-06
 -4.46671572E-06 -1.97808098E-05  1.00597887E-06 -1.29714963E-05  6.00823061E-08
  1.86009781E-05  9.12778554E-07  2.20232878E-05 -8.55071983E-06  3.06116708E-05
 -8.94508398E-06  1.79367286E-05 -1.42282246E-07  2.58996654E-06 -1.16715574E-05
  9.53139034E-08 -4.17619960E-06 -9.11879303E-06  1.19447577E-05  3.82609763E-07
  6.46957926E-06  1.67048859E-07 -6.94210059E-06  2.43805867E-05 -3.52811908E-06
  2.40312794E-08  1.01374193E-06 -1.53599891E-05  1.90012594E-07 -2.10374690E-05
  1.38234640E-07  1.54065912E-05 -6.43566557E-05 -2.47082884E-05 -3.42061883E-06
  1.22792184E-06 -2.24894703E-06 -2.72940327E-05  9.96896648E-06 -8.40099921E-07
 -1.06820976E-05 -3.19621103E-06 -4.96127675E-06  6.02514060E-06  6.32994469E-06
 -4.18007965E-05  3.38576190E-05 -1.18714066E-06  7.90195151E-06 -2.86921092E-06
 -9.66730019E-07 -7.34796198E-06  2.10837978E-05 -3.76594015E-06 -2.48368812E-07
 -4.87054500E-06 -2.26306869E-06  3.76246170E-05  3.77430952E-06  2.78168518E-06
 -4.05320163E-06  1.20080202E-05 -3.08662930E-06  4.56954305E-06 -2.12486412E-05
  9.55897736E-05  2.05016627E-05  5.15886967E-05 -2.89752878E-07 -8.81190650E-06
  2.88861126E-05  9.71773736E-07  4.22030170E-06 -4.05615533E-06  3.02867239E-05
  1.53961947E-05 -1.37372099E-05 -7.58062524E-06  3.05688796E-05  1.12525978E-04
 -2.58093545E-05  1.13052332E-05  1.65727934E-05  3.82700824E-05  1.58771591E-05
 -4.96076120E-05  1.83956977E-07  4.35210530E-06  1.40043241E-06  4.32910756E-05
  5.32524617E-09 -3.50969404E-06  5.15120547E-06 -6.03424950E-07 -1.79979526E-06
 -2.35532736E-06 -1.41545034E-05 -6.27482906E-05 -1.83080487E-05 -1.98262564E-07
  2.29017928E-06  1.65060869E-05 -1.18291474E-06  1.66174961E-06 -2.87503986E-06
  4.54223150E-06 -7.80343262E-06 -6.49189111E-06 -2.02747635E-06 -8.65929708E-06
  3.69986594E-05 -1.87664495E-05  1.88828630E-05  2.21706044E-06 -1.50189729E-05
  2.56926228E-05  1.17681173E-05  6.05000239E-06  3.84385429E-05 -1.68996110E-04
  6.67502609E-05 -8.62010945E-05  2.28000318E-05  1.12338562E-04 -1.23184136E-04
  1.12807768E-05  2.26945293E-06 -3.96963237E-05  6.24027688E-06  3.44028757E-05
  2.21219894E-05  3.42903994E-05 -1.13190253E-06  8.84175038E-06 -2.85997366E-08
 -7.65988575E-06 -5.40497785E-06  2.69206995E-05  5.73921566E-06  9.57975022E-06
  1.15505124E-06  3.20881414E-05 -7.29433372E-06  1.96834513E-04 -1.93979052E-05
 -7.99431012E-05 -1.32176624E-04  1.60262261E-04  6.87653183E-05 -1.75314845E-04
 -1.53808300E-04 -1.00845470E-03 -3.67510387E-03 -2.05271153E-03 -2.98422731E-05
  1.17286327E-04 -7.48074232E-05  4.57463576E-06 -6.98460137E-05  1.95680171E-05
 -3.59132813E-05  2.48874077E-03  8.68756168E-04 -4.35841580E-05 -3.93451256E-04
 -1.68643675E-04  2.58373761E-04  1.69657870E-05  7.52444335E-05  2.08111734E-04
  3.95582257E-05  1.12765287E-03  1.26558781E-04  2.71237666E-04  1.00463624E-03
  2.00911073E-04  6.15852900E-05 -5.85015142E-05  2.16955725E-04  2.76005076E-05
  7.93106902E-06  4.73575283E-05  2.31376199E-04 -5.88522486E-04  4.08447701E-04
 -5.26735349E-05  8.87646872E-05 -6.54729498E-05 -7.59151012E-05 -3.18712061E-05
 -7.60854561E-07 -8.45379313E-05  2.10110202E-06 -3.58898458E-04 -1.93240779E-04
 -1.86719069E-04 -4.43880175E-04 -9.80399531E-06  1.33598951E-04  2.48988865E-05
  1.04959063E-04 -1.90403446E-05 -2.29709393E-05 -5.55802274E-06  1.52485699E-04
 -2.53938719E-04  1.15005168E-04 -4.37401241E-05  7.42037020E-05 -1.18037208E-05
  9.11718572E-07 -2.53275022E-05  4.47343045E-06 -4.82997282E-05 -3.32093276E-05
  6.79652158E-05 -1.75831990E-04  4.46002183E-05 -2.43573386E-04 -1.29111747E-04
 -2.76216983E-04 -2.29347594E-04 -3.22001814E-04 -2.41680125E-04  3.09101104E-04
  5.38822073E-05 -3.84479592E-05 -1.30159940E-03  4.20169035E-04 -5.53768169E-05
  9.78484872E-05 -4.76986535E-05 -2.04744523E-04  4.70847019E-05  1.00923164E-05
 -2.18368092E-04 -3.79524953E-04 -2.37262800E-04  2.89238021E-04  6.82158807E-05
 -6.29013389E-04 -9.86369770E-04  6.66016981E-05 -5.54462119E-05  1.90744718E-04
 -1.65709944E-07  5.32415845E-05 -1.75596456E-05 -2.38667704E-04  1.77100403E-04
 -6.87968346E-04  2.37214493E-05 -4.63074986E-05  1.13580149E-04  5.51153083E-05
  4.26762861E-05  8.52852612E-05  2.83009519E-05  3.32565511E-05  3.44633578E-04
  3.04805553E-04  3.27913376E-04  2.31700611E-04  1.12497982E-04 -1.34585758E-04
 -3.20558508E-04  3.24066290E-04  4.02186258E-04  1.47761559E-04 -9.09361008E-05
 -2.67898241E-03 -1.51818621E-03  1.20472417E-04  3.70247277E-04  2.06959976E-04
 -5.58604384E-06 -2.22393862E-04 -1.65298616E-04 -2.15850824E-04  4.70646914E-04
  2.30974193E-04 -5.51853003E-04 -1.95149073E-04 -1.14844626E-03  1.40420837E-03
  7.15701883E-04  8.66364285E-04  1.82069074E-03  4.47792010E-04  6.11248182E-04
 -3.06352816E-03  3.54490467E-03 -2.30100583E-03  5.41496672E-03 -5.98712203E-03
  3.23810727E-04 -8.14997378E-04  9.28276515E-04 -1.13477042E-03 -5.84089230E-04
  2.43283536E-03  6.03984672E-04  5.11444138E-04 -2.98069627E-03 -1.43160216E-03
  5.37299143E-03  2.27108497E-04  1.12098591E-03  2.35558819E-04  3.70646883E-06
  3.24747813E-04  1.43856224E-05 -3.49562299E-05 -2.99345991E-05  1.65449079E-04
 -1.69333801E-04 -1.95425450E-04 -2.61797137E-06  3.15464846E-05  1.92949112E-05
 -1.15930081E-05 -7.76304624E-06 -9.93023491E-06  2.18816512E-05  1.56347434E-05
 -9.14157619E-06 -1.43662556E-04  3.10108004E-05  1.05187682E-04 -8.86702456E-05
  1.30284551E-04  2.30913607E-05  1.18773979E-04 -2.20325710E-05 -2.33081923E-05
 -7.39734751E-06 -4.02597568E-05  1.39105340E-05 -3.02005664E-04 -4.13622889E-06
  2.00217870E-05  9.59310502E-05  3.47988953E-05  1.46250162E-05  3.81130785E-05
 -8.95462927E-07 -3.43084940E-05  1.02276440E-04  7.43104007E-05  2.27728103E-04
 -7.97512155E-06 -2.12597951E-04 -2.83061099E-04 -2.31088854E-04 -3.68653300E-04
 -1.06233770E-04  9.52227430E-05  3.73148894E-04 -7.42134153E-04 -2.40801267E-04
 -1.15093889E-03  5.83641957E-05  3.59743872E-05  1.53541219E-04  4.60675493E-04
 -5.08700403E-05  1.33917060E-04 -7.14080261E-05 -2.51134860E-05  1.08787888E-03
 -4.26568142E-05  2.36504674E-04 -4.37564178E-04 -2.20753877E-04 -2.76190985E-05
  1.19842028E-04 -5.62941518E-05 -3.23580929E-05 -2.05122773E-05 -6.98876322E-05
  4.15713123E-04  1.73135089E-03  1.87521115E-03 -9.57372451E-05 -3.12630834E-04
 -2.54651188E-04 -2.38644771E-04 -1.17474912E-04 -1.54644685E-04 -8.83287055E-05
 -1.38863728E-04 -1.05827229E-03 -5.11679720E-04 -7.61906353E-04 -3.61915521E-04
 -5.60527043E-04  7.80143027E-04  1.88060718E-03  3.72669447E-04 -2.51863388E-03
  1.81592988E-03 -3.63999201E-03  3.56268512E-03 -3.58491198E-03  7.15553878E-03
 -7.13602402E-04  5.94397401E-04 -1.05029198E-03 -9.89849067E-04 -1.80278561E-03
  1.81778972E-03 -3.17796528E-04  1.09280124E-03 -1.62932289E-03 -3.36434063E-03
  4.88607130E-03 -7.47184534E-04  2.59860423E-03  8.69251032E-05 -4.76634216E-04
 -7.76823336E-04  3.68056729E-05 -2.67588948E-04  2.40329610E-04 -2.65920819E-05
 -4.29466445E-04  5.55612663E-04 -5.62941456E-05  2.18679935E-04  5.38758571E-04
  8.75446049E-05 -1.75453155E-04 -1.56499734E-04  9.05599729E-06 -5.08790899E-04
 -3.47634266E-04  3.54517352E-06  1.27836703E-05  1.45182188E-04  1.95120040E-04
  2.31691965E-04  7.42513296E-05  5.64303602E-04  3.38192123E-04 -1.19475070E-05
  8.73023633E-05 -4.82434139E-04 -7.84520964E-04 -1.99706758E-04  9.81572950E-05
 -2.97884736E-04 -4.74592704E-04  2.65197656E-04 -4.72539288E-04  2.31308196E-05
 -5.20467760E-05 -4.57494868E-04  1.24569317E-05  1.87336277E-05  4.18706151E-05
  1.48127853E-04  3.64419243E-04  2.07409034E-04  1.18750271E-06 -3.01757584E-06
 -6.67698942E-05 -8.29556084E-06 -1.11741349E-06  9.92567853E-06 -2.32032397E-05
 -7.97697435E-06 -2.00599626E-05 -4.62318404E-06  4.43589197E-05  7.81227264E-05
  2.52899799E-05 -2.49527002E-05  1.85363642E-06  4.49050938E-05 -1.72335995E-04
 -1.05937764E-04 -2.24448607E-05  9.76782989E-05  1.50156949E-04 -1.82269173E-06
 -3.63503507E-05 -5.36090580E-05  7.68660593E-05 -2.22564067E-05 -1.06984693E-04
  1.29719701E-06 -4.33405877E-06 -6.58313003E-05 -1.29828324E-05  4.76151800E-06
  1.83590278E-06 -7.71204009E-06 -2.95444620E-05  9.42551514E-06  4.66737104E-06
 -4.79400420E-04 -4.54960304E-04 -5.18890295E-04 -8.43933751E-04  1.02077946E-03
 -7.71618098E-04 -1.05265923E-03  1.27324659E-03  8.48107414E-05 -4.01277862E-04
 -7.50327306E-04 -8.78117272E-05  1.10491693E-05  4.42786823E-05 -3.21663319E-05
 -2.06928116E-04 -1.29991128E-04  2.36036200E-05 -5.60400464E-05 -4.55785273E-04
 -5.07610460E-06  5.04340174E-05  6.84114340E-07  1.33392450E-04  3.77403158E-04
  1.68434965E-04  1.95580219E-05 -5.20647772E-04 -5.34485562E-04 -1.16539260E-03
  2.96115654E-04 -6.38338469E-04 -1.57268389E-03  3.34642557E-04 -7.18141671E-04
  1.02016640E+00 -4.97759251E-02 -6.28981162E-02  9.98170516E-05 -1.72772429E-06
 -2.25577094E-05  3.75592307E-04  4.44064578E-04  2.06584510E-04 -2.24676007E-05
  9.59639208E-05  1.55014088E-04  1.38496572E-05 -6.05509211E-05 -1.66132519E-05
  1.05224167E-04 -7.57294854E-05 -3.48404031E-05 -5.02527936E-06  4.68965527E-05
  8.13149100E-05  8.86050873E-06  8.34451415E-08 -3.46462187E-05  2.93673889E-05
 -1.47614237E-04 -1.38286151E-04 -1.67929116E-05  1.02401254E-04  1.31281341E-04
 -2.92209479E-05 -8.76412066E-05  4.17558107E-05 -2.46466969E-06 -2.19297373E-04
  3.74263876E-05 -4.79985229E-06  2.92729739E-05  1.49552772E-05 -1.16572401E-06
  2.10296660E-05  1.47450257E-05  3.58011928E-05  1.50714463E-04  8.21121951E-05
 -2.41268560E-05  8.14307108E-05  1.83789873E-04 -7.09755360E-05 -7.86974678E-05
  1.44953088E-05 -1.36000931E-04 -9.31054135E-05  2.06825757E-04 -2.23162077E-05
  8.95093303E-05  2.04167794E-04 -9.69689027E-05 -4.45336095E-05 -2.31292367E-04
 -6.37025012E-05 -1.63164219E-04 -4.78451821E-04 -2.99412393E-07  7.21424817E-06
 -1.72378913E-05  1.73166657E-06  2.02902098E-05 -8.34741249E-06 -3.48782445E-05
  9.02220303E-05 -1.57447639E-05  1.30232499E-06 -1.72129959E-05  5.19499377E-05
  6.89311911E-06  1.54913542E-06 -2.62480234E-06  9.50671844E-05  4.44651920E-05
 -6.00758658E-06  8.73243775E-05 -6.76350484E-04 -9.15238346E-04  2.53820886E-04
 -6.38879743E-04  6.18399648E-04  3.98328712E-04 -8.95483085E-04  8.11816044E-04
 -3.08375742E-07  5.22337974E-06 -1.08595433E-05  1.34269434E-05  2.25205925E-06
  1.91934290E-05  1.04708768E-05  1.58768802E-05  9.08858017E-05 -2.42511242E-05
  8.17562750E-05  1.89965999E-04 -9.20356279E-05 -4.59838355E-05 -2.87944571E-05
 -2.51073295E-04  8.51013880E-05 -4.12372015E-05  9.00187195E-05 -6.93564237E-04
 -9.34500803E-04 -3.68541749E-04  3.29046086E-04 -7.90767637E-04 -4.47490502E-04
  4.35215868E-04 -1.13315487E-03 -1.68196359E-05  1.01375369E-04  1.39520970E-04
 -7.69422935E-05 -1.58323495E-05 -6.45095188E-05 -9.82533621E-05 -5.99843766E-05
 -1.86753558E-04 -2.51506496E-05  1.00526544E-04  2.19997981E-04  2.24694316E-05
 -2.58035927E-04  5.71161523E-05  1.32538168E-04 -5.30839716E-04 -2.94764816E-05
  1.41123687E-05 -5.27536037E-05 -1.37930998E-04 -1.04328422E-06  2.43474719E-05
  2.58408466E-05 -1.16182467E-05  1.37409085E-04  8.54500721E-05  2.86141761E-06
 -8.03382051E-06 -9.31327085E-05 -1.20872638E-06  2.10697031E-05 -2.05349978E-05
 -1.91525811E-05 -2.60338711E-05 -3.53153075E-05 -2.42232967E-08  3.78514125E-06
 -6.00329562E-06  1.25392494E-06  1.68060071E-05  4.76399801E-06  1.01405993E-05
  1.52661717E-05  1.92726010E-05 -2.14778293E-05  9.25515295E-05  1.78557119E-04
  1.46380483E-05 -6.85282025E-05 -2.94403669E-06  2.31393703E-06 -1.15034791E-04
  3.62296263E-05  2.83133664E-06 -7.59061084E-06 -9.33810550E-05  1.77929121E-05
 -8.50502634E-06  2.26367623E-05 -2.01768422E-06 -4.43969791E-05 -5.79474782E-06
 -4.06193682E-05  1.87813614E-04  5.17833696E-04  3.40398636E-05  6.72336839E-05
  2.64377815E-05  3.60749127E-05 -1.95045359E-06 -3.13024305E-05  1.69289580E-04
 -9.40814485E-04 -1.49767753E-03  6.65600160E-05 -2.60995741E-04  2.98245923E-04
  7.26899391E-05 -5.03167892E-06  3.13973383E-04  3.96325594E-06 -3.56834838E-06
 -7.72052959E-05 -4.35913655E-06  2.25296073E-05  1.72229361E-05  4.78640615E-06
  3.32900510E-07 -4.71668845E-07  1.00003486E-07  1.99227650E-06 -1.90524906E-06
  4.21655799E-06  1.23587055E-05  1.22689653E-05  3.64008780E-06  2.59500662E-05
  3.63003055E-06 -2.15626935E-05  9.23743783E-05  1.80150171E-04 -9.95259149E-06
 -2.62765902E-05 -6.20676498E-05 -5.70781398E-05 -1.80710616E-05 -9.98988644E-05
  1.43879554E-05 -5.40684555E-05 -1.40673343E-04 -5.53989780E-06  3.28346249E-05
  1.63878511E-05 -4.79625676E-06  1.28339956E-04  1.02325562E-04  1.73626781E-04
 -9.64379621E-04 -1.54633487E-03 -2.01771085E-04  1.58451255E-04 -3.05706306E-04
 -1.06041784E-04  2.71232922E-04 -1.03857597E-04  2.27917986E-07 -6.34989793E-07
  4.02759368E-06 -1.76547453E-06  1.70797177E-06  1.29628736E-06  1.89633135E-05
 -4.96313914E-06 -5.80031680E-06 -1.26851014E-07 -1.31203249E-06  1.20682186E-05
  1.11651150E-06  2.73258877E-07 -4.75148115E-07 -2.15665844E-06  7.73019933E-06
 -2.08726504E-05 -3.32329514E-06 -2.47226047E-06 -2.50911588E-06  8.26262264E-07
 -3.44819400E-05 -2.29861610E-04 -1.07040018E-04 -7.41749729E-05  3.30373929E-07
  3.22031253E-07 -5.02554797E-06  2.15977532E-06 -3.52423613E-07  5.62399346E-07
  1.99584234E-06 -1.07990587E-05  5.54638257E-07  6.05851375E-07  8.01286388E-06
 -7.33588890E-05  1.53517038E-06  6.35846116E-06 -7.68650990E-07 -4.58394240E-06
 -5.29239824E-06 -1.85242258E-05 -1.03489929E-06  2.04450111E-06  2.06293943E-06
  1.75251890E-05 -1.80894432E-06  8.35020834E-06 -5.78938595E-06  6.80375182E-05
 -1.00588340E-06  8.93171567E-06  4.70293296E-06  7.72216482E-06  4.01229768E-07
  1.85226936E-06 -1.45227836E-05  2.39167605E-06 -1.12251812E-07 -1.16807038E-06
 -7.36856953E-06  7.08510007E-06 -7.93379119E-06  5.88261671E-07  2.38233552E-06
 -1.77565677E-05  1.53715022E-06  6.99154791E-06 -5.41017375E-07 -3.25517427E-06
 -1.34868205E-05 -6.69642788E-06 -1.19063160E-06  9.52694199E-06 -2.73126751E-06
  5.34366258E-06 -3.46805496E-06 -5.74676767E-05  2.44337465E-06  1.90307274E-04
 -6.36082733E-07  4.25579094E-06 -1.28127722E-06  3.72878202E-06 -3.59818198E-06
  1.49365608E-05 -5.03978467E-06  6.21687933E-06  7.59625151E-07  7.95862033E-08
 -3.67019288E-05  4.27860736E-06  7.19251739E-06  3.29016177E-06 -1.04625489E-05
 -1.20591907E-05  2.98169379E-06  1.72520228E-07 -8.20390945E-06  1.91741786E-05
  6.76316181E-07  3.42368905E-06 -1.19410980E-06 -1.81293210E-05 -6.05663135E-06
 -2.07943265E-05 -9.59629959E-06 -2.94943936E-05  2.70162126E-04  1.67744956E-04
  9.65633957E-05  6.69510049E-07  5.21816907E-04  3.43909267E-04  3.99971182E-05
 -7.49285876E-07 -1.11336381E-05 -2.31006429E-05 -2.23147073E-06  1.35529581E-05
  4.30032161E-07 -3.70004661E-05  4.45067738E-05 -3.00908992E-06 -1.48842280E-06
  7.26921812E-06 -2.52851633E-06 -2.44859254E-06 -5.54755474E-05 -3.14248459E-04
  1.70629073E-05  4.56307824E-05 -4.33151404E-06  2.72748479E-05  3.10516247E-06
  4.49365377E-06 -1.09831352E-06  1.27730159E-05 -3.43600915E-06  7.26298973E-06
 -5.60129278E-05 -2.79963643E-04 -8.79019884E-07 -4.79952845E-07 -7.36278256E-07
  3.89231427E-05 -3.50491807E-05 -1.79185584E-05 -4.48933675E-06  5.50137712E-06
 -2.00125800E-04  3.58934218E-05  1.14586204E-04 -8.12348314E-06  3.70370426E-05
  1.03758950E-04 -3.03171483E-06  3.33389686E-05 -8.29124993E-06 -1.07603860E-05
 -4.13822118E-05  5.40578097E-05  2.28887385E-05  3.91920026E-04  2.33875243E-06
  5.34164336E-05 -2.21817006E-06 -2.16588929E-05  3.24487476E-06 -3.11243376E-06
  9.19370086E-06 -2.12512339E-05  1.83940928E-05 -2.11165129E-05 -7.26842487E-05
 -2.09930470E-06 -2.07433555E-05 -1.11692560E-05  1.12444577E-05 -1.55892346E-05
  1.14030419E-05  4.74533755E-05 -6.50139975E-05 -7.96666783E-06  4.59616625E-06
  3.22114856E-05 -1.60546491E-04  7.35142395E-05 -6.50994257E-05  2.11448678E-06
  3.57838498E-05 -8.61313331E-05  1.19295555E-05 -2.46354334E-06 -1.12382257E-05
  5.06067966E-05 -1.32615629E-05  1.76900047E-05 -9.81298754E-07 -1.37567380E-05
  1.87806490E-05  8.61095290E-06 -1.60360088E-06  1.12634326E-05  3.34829732E-06
  5.04742708E-05 -4.65844020E-06 -6.12028672E-05  2.86320935E-06  5.48362149E-05
 -7.76050023E-07  1.50750799E-05 -2.22789880E-06  2.12410497E-05 -1.89502937E-05
 -2.32534011E-05 -8.86876204E-06  2.20518969E-05  3.19406225E-06  6.59622465E-06
  2.96451751E-06  7.77797824E-06 -1.32889907E-04  1.53280464E-04 -2.33207634E-04
  1.38693008E-05  3.92707051E-05 -3.26352325E-03  1.86960130E-04  2.96282357E-03
  1.31292085E-04  2.46011561E-05  1.04140478E-04 -9.15449652E-06  1.60720819E-07
  3.02431116E-05 -1.73871267E-04 -2.40811945E-04  3.10582097E-05  6.58966771E-05
  4.80801936E-05 -2.03575579E-05 -4.31891931E-05 -1.59257627E-05 -3.31990672E-05
  2.34753844E-05  1.72515958E-05 -2.20123791E-04 -8.07399363E-05 -1.80201349E-04
  1.30460983E-04 -4.72150455E-06 -3.16591152E-05  1.22949588E-04 -1.23100484E-04
 -4.05422948E-05 -5.04068578E-05  3.63597247E-05  2.15644463E-03  5.63006616E-04
 -1.37476815E-03 -3.28112058E-04 -3.14940220E-05  2.52946821E-04 -2.69569942E-05
  1.04594623E-04  1.53340391E-04 -3.87898994E-05 -2.77837815E-04 -6.49014619E-05
  5.08624626E-04  7.32831581E-04 -2.60810597E-04 -1.25990681E-03  6.49912683E-05
 -5.88192176E-05  2.17189545E-04  1.98116506E-05 -4.31482503E-05 -2.83569742E-05
 -2.80434926E-04 -7.03168800E-04  1.19353915E-04  4.24496349E-05  1.08890389E-04
 -2.24617886E-06  1.12638809E-05 -4.68870938E-05 -6.84303561E-05  4.06661975E-05
  6.95603544E-05 -2.97871457E-06 -1.79300874E-04 -4.58034182E-04  7.26382421E-05
  3.95349391E-04 -1.32824708E-04 -3.20767545E-04  3.19858137E-04 -1.40296640E-04
  2.53853561E-05 -4.15837298E-04  2.95717275E-04 -2.13221530E-05  3.07868234E-03
 -3.44064984E-05  1.49659721E-05 -4.20132603E-04  4.42594213E-04  4.42928770E-04
 -2.71237961E-05 -7.83978079E-05  1.51713037E-05  1.27588498E-03  1.35130707E-03
 -8.81935133E-05 -8.39736693E-04  1.29891366E-04 -2.93395598E-04 -2.28659546E-04
 -3.43962900E-04  3.59112297E-04  1.77045261E-04  2.88543669E-05 -5.70525274E-04
 -9.79926891E-04  7.09182353E-04  9.43820337E-05  1.36769837E-04 -8.01053067E-05
 -2.76525535E-04 -6.78486537E-05  8.36326787E-06  1.10162778E-04  3.83842781E-04
 -8.60070707E-04 -3.16526542E-04  1.60906163E-04  1.46755795E-04  7.54974097E-04
  7.07345046E-05 -5.45819123E-05  2.18830009E-04  2.25637578E-05  3.90055112E-05
 -2.64718472E-05 -2.00639670E-04  7.07787301E-04  1.40883409E-04  1.70556119E-05
 -1.12606305E-04 -1.47877364E-05  1.26591464E-05 -3.81698213E-05  7.17075543E-05
  2.09105651E-05 -7.85320651E-05  2.26776111E-05 -1.33077705E-04  4.86046572E-04
 -3.15346946E-06 -3.90973013E-04  1.34230889E-04  2.54141906E-05  1.02608957E-04
 -8.91830057E-06 -4.16419124E-07  3.17467036E-05 -1.40519350E-04  2.50931292E-04
  4.01093112E-05  5.41143192E-05 -5.12851755E-05 -2.42617756E-05 -4.38401621E-05
 -1.19905284E-05  3.46206083E-05  1.72790306E-05 -2.17617194E-05 -2.09201438E-04
 -5.59769661E-05  1.93182752E-04  1.28125033E-04 -3.86224555E-05  8.39066281E-04
  1.82242044E-03  4.77292888E-04 -3.00363189E-04 -4.58460525E-03  1.10250517E-03
  1.30474695E-03  8.30281792E-03 -8.36152162E-04 -1.10157029E-04 -1.33189100E-03
  1.87806125E-04  1.21107008E-03 -2.12473046E-04  8.29298740E-04  2.45190741E-03
 -1.85374916E-04  2.59427365E-03 -1.17499134E-03  1.09728177E-03  5.72071462E-03
  1.95338443E-04  2.34579560E-04  3.30612312E-06  3.14052954E-04 -4.71773987E-05
  2.48003929E-06  5.43762952E-06 -2.95236669E-04  8.56352516E-06 -8.56371440E-05
  3.46157862E-05  9.43776280E-06 -1.53560149E-05  2.53810719E-05  1.91800079E-05
 -1.00064652E-06 -5.39967074E-06 -1.51078918E-07 -2.79692290E-05  1.87056884E-04
 -1.75666326E-05  1.18226287E-04 -1.44898377E-05  7.92550542E-04  1.87161325E-03
  4.87945350E-04  2.97703937E-04  4.62054888E-03  1.18395642E-03  1.41972913E-04
 -8.59115441E-03 -1.07798862E-03  9.51609805E-05  1.34117815E-03  2.25434072E-04
  1.22479395E-03 -3.16157845E-04 -9.02676757E-04  2.47354466E-03 -4.58356298E-04
  2.63019635E-03 -1.32581200E-03 -1.14651131E-03  5.57635459E-03 -1.63688405E-03
 -2.93124468E-04 -2.30114638E-04 -3.41930441E-04  3.33597326E-04 -2.24102149E-04
  2.53758076E-05 -4.42136693E-04  1.02808562E-03  7.27066384E-04  9.35735749E-05
 -1.38281235E-04 -8.51865349E-05 -2.77507633E-04 -7.42571336E-05  6.36074592E-06
  4.74831768E-06 -3.98548794E-04 -8.70452411E-04 -3.45578502E-04 -8.71820704E-05
 -4.96926274E-05 -7.69775150E-04 -2.55434052E-05  1.27677577E-04 -1.63320256E-04
 -3.56436594E-05  5.54252700E-05  3.84885685E-05  2.10238007E-03 -8.34126128E-04
 -1.38194562E-03 -3.63913362E-04  7.71848905E-05  2.69620020E-04 -3.43559460E-05
  8.73835078E-05 -1.67695711E-04  3.69146382E-05  2.78732849E-04 -6.47301393E-05
  4.32190264E-04 -7.77250182E-04  5.61469152E-05  1.29859655E-03  3.53944761E-06
  1.40425506E-05  1.40427667E-04  1.05900610E-04 -5.03917448E-06 -2.91751277E-04
 -4.01085104E-05  3.74596240E-06 -6.74994075E-04  8.74439187E-05 -4.79401489E-04
 -7.76266679E-04 -5.35606652E-05 -3.36199768E-04  1.07429123E-04  3.92336672E-05
 -6.50443372E-04  2.39218795E-04 -5.64511914E-05  2.19272319E-04  5.44436680E-04
 -2.47436879E-04  1.57212400E-05  2.76209870E-05 -5.64025836E-04  3.66655699E-05
  2.91019689E-04  8.71588267E-05 -4.79164334E-04 -7.79464532E-04 -1.10908554E-05
  3.42478832E-04  1.15110943E-04  1.20808599E-04  6.40898878E-04  2.47272211E-04
 -4.48831399E-06  4.34951505E-05  7.56588026E-05 -2.75104258E-05 -2.21079504E-05
 -8.06001873E-06 -1.90537160E-04 -7.49610146E-06  7.32666308E-05  2.28155111E-05
 -5.13796227E-05 -4.53677138E-04  3.06257326E-05 -2.78914502E-05 -2.10280017E-05
  2.91927002E-04 -2.96273481E-05 -3.25595154E-04  1.18629605E-06 -3.33013018E-06
 -6.68200991E-05  7.80532249E-06 -6.73695518E-06  6.81648167E-06 -8.02117265E-06
  2.13395762E-05  2.28889622E-05  4.99249572E-06 -4.79072797E-04 -4.66199579E-04
  2.63526421E-04 -1.08954557E-03  8.70505513E-04  3.96508884E-04 -1.32570632E-03
  1.20427927E-03 -2.23765161E-05  9.47856191E-05  1.53988875E-04 -5.46999512E-05
  2.82038127E-05  2.40203228E-05 -1.08218658E-04  4.85351602E-05 -5.22869675E-05
  1.18316578E-06 -4.01881456E-06 -6.56527377E-05  9.04146108E-06  4.26500150E-06
  7.57821459E-06 -1.23311966E-05 -1.08190972E-05  2.26322035E-05  1.80206893E-05
 -5.15099170E-04 -5.27365435E-04  3.76779129E-04  1.01231337E-03  8.25549430E-04
  5.39575783E-04  1.23467599E-03  1.15366362E-03  8.36639095E-05 -3.97816444E-04
 -7.35028771E-04  7.39985403E-05 -4.15640922E-06  6.39566731E-05 -2.00815936E-04
  1.10572039E-05  1.52228616E-04  2.32734873E-05 -5.26421949E-05 -4.49542837E-04
  3.72155185E-05  2.38606323E-05 -2.46097346E-05  3.00761578E-04 -1.65487193E-05
 -3.21129724E-04 -5.03186596E-06  4.42373352E-05  8.51036400E-05 -2.44471573E-05
  2.59773812E-05 -7.11893480E-06 -1.94836249E-04  3.42409297E-05  8.35619165E-05
  1.02018878E+00 -4.98861307E-02 -6.29584327E-02 -4.30976112E-05 -4.39003689E-06
 -6.55916791E-05  2.52511399E-04 -1.81666584E-05 -5.86682199E-04 -2.23206672E-05
  9.56935550E-05  1.48972222E-04 -5.75524119E-05 -2.11699571E-05  2.43349878E-05
 -1.18543159E-04 -3.48604516E-05 -5.28809570E-05 -2.42575770E-05  8.16912189E-05
  1.87435823E-04 -1.07814778E-05 -2.88384206E-05  1.02773142E-04  1.23351169E-04
 -1.80456788E-04  1.53028043E-04 -1.72031890E-05  9.96110088E-05  1.51948560E-04
 -1.91739655E-05 -6.98291099E-05  7.19012528E-05 -1.24525751E-04 -1.38894281E-04
  1.12436046E-04 -4.86758865E-06  2.86725206E-05  2.25187689E-05  2.40237337E-05
 -1.82871509E-06 -1.07871423E-05  1.27609983E-04 -9.29017429E-06 -1.19679610E-04
  1.30749697E-06 -1.54889501E-05  4.53252161E-05 -3.13517792E-06  1.01973199E-06
 -4.30097483E-06 -1.97943710E-05  1.17205104E-06 -1.07089451E-04 -2.37502635E-05
  9.35846447E-05  2.19786565E-04 -1.16076276E-04  1.94179570E-04  1.14743353E-04
 -3.62700053E-04  3.08164198E-04  1.75136197E-04 -1.47890702E-07  7.49008099E-06
 -2.20670990E-05  7.07058647E-06  1.59013369E-05 -1.30885941E-05  7.32036611E-05
  7.56028075E-05 -1.73833619E-05 -2.44756539E-05  8.27507304E-05  1.91980491E-04
 -5.35069796E-06  2.90122680E-05  1.03820985E-04  1.52693029E-04  1.52947269E-04
  1.54192729E-04  8.89980794E-05 -6.72997074E-04 -9.68164336E-04 -1.86718775E-04
 -8.89161271E-04  1.26188690E-04 -2.67977100E-04 -1.23379609E-03  1.57532706E-04
 -5.48928297E-08  5.12669513E-06 -1.78091729E-05  6.45654051E-06 -1.61957081E-05
 -1.27526491E-05  6.08118707E-05 -8.65482600E-05 -2.16809596E-05 -2.49302181E-05
  9.94801592E-05  2.18373582E-04 -1.48052776E-04 -1.78295593E-04  1.19429981E-04
 -4.07869122E-04 -2.77871676E-04  1.63306267E-04  9.06104978E-05 -6.82812095E-04
 -9.72731282E-04 -6.30375956E-05  9.06482351E-04  1.42874139E-04 -1.06077167E-04
  1.25615895E-03  1.80255694E-04 -1.69018055E-05  9.93814921E-05  1.42539514E-04
 -1.21198698E-05  7.21112374E-05  7.64836630E-05 -1.00916437E-04  1.43310335E-04
  1.08767859E-04  2.46024457E-08  3.68276648E-06 -4.54745418E-06  1.36553669E-05
  4.11477581E-06 -1.02851143E-05  1.72566933E-05 -1.31462353E-05 -1.86424445E-05
  1.42214574E-05 -4.97249872E-05 -1.52308614E-04  3.17905665E-05 -9.07704129E-06
 -1.35516839E-05  1.53197047E-04 -5.62108576E-07 -7.18385696E-05  2.81424875E-06
 -7.15099615E-06 -9.48304636E-05  3.26818169E-06  2.78374811E-05 -1.03050780E-05
 -3.06622955E-05  2.02365292E-05  2.96549185E-05 -4.07591542E-05  1.88575936E-04
  5.20272909E-04  4.48573612E-05  6.41977062E-07 -6.54862018E-05 -3.75811343E-05
  8.60829351E-06 -2.73891100E-05 -2.22495659E-05  9.48218318E-05  1.82497490E-04
 -5.59834069E-05 -3.71338325E-05  2.28020597E-05 -5.92986086E-05 -9.28220380E-05
  6.92907550E-05  2.93173675E-06 -8.60053065E-06 -9.41486105E-05 -8.83453941E-07
 -2.70248488E-05 -1.18699649E-05 -3.06109603E-05 -2.08069949E-05  3.39839594E-05
  5.53101220E-08  3.21943202E-06 -4.27111965E-06  1.28705220E-05 -5.57906008E-06
 -1.07270910E-05  1.58692008E-05  1.05097620E-05 -1.63098795E-05  1.69633712E-04
 -9.42150598E-04 -1.49005529E-03 -2.97583017E-05 -3.85027002E-04  7.77457059E-05
  1.25546475E-04 -2.50369195E-04 -8.03676188E-05  4.05441235E-06 -3.21788234E-06
 -8.19486164E-05  2.75599256E-05 -1.35939491E-06 -9.44471616E-06 -4.16987447E-06
  4.68833984E-07 -5.16850862E-06  1.72470531E-04 -9.55597242E-04 -1.51827481E-03
  2.42667405E-05  3.82304513E-04  8.60899479E-05  1.58161586E-04  2.30377737E-04
 -7.20733465E-05 -2.21353655E-05  9.40912186E-05  1.82858019E-04 -5.09596688E-05
  4.39202053E-05  2.41274506E-05 -4.92764827E-05  9.87124911E-05  7.31347489E-05
  1.41848317E-05 -5.39801596E-05 -1.42502974E-04  3.28411081E-05  4.56946202E-06
 -1.36240473E-05  1.53615378E-04 -1.68255663E-05 -6.80256811E-05 -6.39447532E-09
 -5.68396211E-07  2.69417856E-06  3.80228205E-07  1.65232103E-06 -5.21104697E-07
 -8.69205532E-06  1.45205584E-05 -3.00457363E-06 -1.19556584E-06  4.52769870E-07
  2.81910447E-05 -5.30239823E-06 -1.11485068E-05  5.11760355E-06  6.81674240E-05
  2.33788486E-05  3.82858342E-05 -8.62880712E-07  4.54298025E-07  4.02813013E-08
  3.72864895E-05 -1.05334382E-04 -1.21968072E-04 -2.15819146E-05  3.11324048E-05
  7.17702374E-07  6.11333062E-06 -6.15935382E-05  2.05640004E-06  4.35782170E-06
 -3.54874745E-06 -2.63423604E-06  1.19069938E-05  2.16107938E-06 -1.44923287E-06
 -1.20902819E-05  1.58147991E-05  1.36388392E-06 -1.81553163E-06  6.39802714E-07
  6.38655785E-06 -2.49725980E-05  4.13777542E-05  2.34633588E-06  7.68543922E-06
 -8.91043449E-07  2.49294463E-05 -2.62228077E-06  5.65257011E-05  4.59595567E-06
  6.45248728E-06  3.62219027E-06  5.90765869E-06 -2.99292469E-06  3.11440487E-05
  6.10303867E-07  3.78239706E-07 -5.78869708E-06  3.06705128E-06  2.69608271E-06
 -3.50914969E-06  4.54886174E-07  4.47371724E-06  3.55109897E-06 -9.95958561E-07
  6.18873701E-06  4.74080479E-05 -8.20715351E-07  1.44796171E-05 -1.89888942E-05
  5.97319162E-06  1.99695521E-05 -1.25704727E-05 -1.33446853E-06 -2.19386733E-06
  3.56144310E-06  2.95925616E-05  9.35430517E-07  1.70240143E-04 -1.75335886E-06
  1.67926276E-05 -1.24946133E-06 -2.71595244E-06 -9.71917562E-06 -6.40005509E-06
 -3.45274999E-06  1.70713539E-06 -3.82794556E-06 -5.96105660E-07  3.34836715E-08
 -9.53388884E-06  3.79149828E-05 -4.68022288E-07  9.86602539E-07 -1.11792352E-06
 -2.08260671E-06  8.22027612E-06  1.16838948E-05 -2.97238260E-06 -1.13555638E-06
 -3.53297881E-05  2.23477715E-05  2.62277394E-05 -4.96402205E-06 -1.72144772E-05
 -1.04241922E-04  1.36665353E-04 -1.01284939E-06 -1.29102264E-05 -1.73925510E-06
  9.35333598E-06  4.73582645E-06 -4.87167816E-06  3.66934719E-05  3.91456322E-05
  8.57689080E-06 -6.51374783E-10 -8.99438557E-07  9.89461108E-06 -4.87382323E-06
 -5.53648707E-06 -3.91180780E-06 -4.34689398E-06 -1.12606320E-05  5.74458835E-06
 -2.33610637E-06 -1.04777972E-05  1.04876320E-05 -1.83390335E-05  1.92648179E-05
  3.73560701E-05 -3.00850653E-06 -7.47800404E-06  7.86978431E-06 -2.36335482E-05
  1.97245523E-05  4.99739538E-05 -2.74292731E-06 -4.34421821E-06 -3.00679191E-07
  7.99177051E-05 -3.43905160E-07 -5.22712739E-06 -5.36402606E-06  1.44699336E-05
 -8.36541556E-06  3.46634185E-05  1.15063987E-04  1.91226920E-05  2.46381390E-05
 -1.34433333E-05  1.47360049E-05 -3.45518446E-05  3.88672851E-05 -9.24322961E-07
  1.23687046E-05 -2.95229789E-05 -2.45774007E-06  9.25696853E-07 -2.18297544E-06
  1.42333593E-05  1.11835876E-05 -1.93756112E-05  1.45060504E-06  4.71997598E-05
 -9.99108504E-07 -3.79483073E-06 -2.21864689E-06 -1.09815002E-05  4.47518298E-05
  1.73348127E-05  1.44625218E-05  1.80489890E-06  2.22677591E-05  1.14518035E-05
  2.45524605E-07  4.04612291E-06  2.89961292E-05 -1.44781930E-04 -6.79957118E-05
 -5.30085774E-05 -2.55081682E-05 -6.83052992E-05 -6.34654413E-05  4.65897534E-06
 -1.64577248E-07 -2.31591565E-06  3.05341610E-06  1.06033169E-05 -6.02750145E-06
  3.15333610E-06 -1.75898420E-05  3.07526101E-05 -9.49419876E-06 -3.79962372E-07
 -4.21047901E-06 -9.68108591E-06 -3.38270757E-06  3.60338381E-06 -1.72524480E-06
 -1.94104476E-05  1.50635441E-05  1.00697621E-06  3.94573617E-06  1.01415246E-05
 -6.47283002E-06  1.70472790E-05  3.62513803E-06 -1.63360720E-07  1.86746585E-06
  2.70052433E-05 -1.69605794E-05 -2.94497668E-05  4.47248672E-06  2.33419481E-05
 -5.76036246E-06  3.16773418E-05  1.90376438E-06  6.29822166E-06  1.50522173E-06
 -7.06819878E-06  5.81863610E-07  2.40808836E-05 -1.34003187E-04  1.52008691E-04
 -8.31712939E-06  1.69892973E-04 -1.69359591E-04  1.64899103E-03  3.69337500E-03
 -1.60292361E-03 -1.50254540E-04 -3.12709469E-04  2.73338312E-04 -3.58744664E-04
 -1.40353197E-04 -2.11285236E-04  2.34888463E-03  1.48489771E-03  1.00987271E-03
 -3.26123288E-04 -2.09846110E-04 -1.51996275E-04 -3.80527610E-05  3.98264974E-04
  2.80629239E-04  3.57418518E-04  1.51469389E-04 -1.81751068E-04  8.56852190E-04
  1.30332554E-03  1.15005639E-03  3.01158983E-04  8.04701369E-04  1.85431626E-03
  4.24044531E-04  3.59202212E-03 -1.81232280E-03 -2.53811094E-03 -5.67918106E-03
  3.55451377E-03  5.49837230E-03  9.99684686E-04 -6.12336855E-04 -7.85276192E-04
  1.60181835E-04  1.79528598E-03 -1.32945066E-03 -9.69826758E-04  1.63945790E-03
  4.91638926E-04  3.20437599E-03 -3.66973714E-03 -1.85592306E-03  4.08917467E-03
  8.31426481E-04  1.82403334E-03  5.30249467E-04 -1.76520036E-03  3.08584155E-03
  3.13158007E-03  4.12548957E-03 -5.55709570E-03 -4.91543149E-03 -5.31008487E-04
  8.57006048E-04  8.31014331E-04 -5.66616254E-04  1.27381464E-03 -2.16062519E-03
  3.14744116E-04  1.30575494E-03 -1.68909503E-03  2.91542036E-03 -4.77068768E-03
 -4.12631746E-04  2.94058789E-03  1.28123199E-04  2.35708776E-05  1.20227222E-04
  2.25237256E-05  2.07661177E-05  1.09380686E-06  1.41490583E-04 -3.39084982E-05
 -2.54494978E-04 -3.55590837E-05 -1.30621607E-05  7.62017857E-05  2.09984828E-05
 -2.99714499E-05 -4.79192446E-05  7.47670802E-06 -1.93318071E-05  4.64061038E-05
 -1.10279091E-04 -2.78079660E-04  2.31924046E-05 -1.41721762E-04 -2.90931060E-04
 -2.30664858E-04 -3.76075224E-04 -2.40545274E-05 -9.75816413E-05  3.90748895E-04
  1.03574068E-03  2.09694887E-04 -8.34633097E-04 -1.41939584E-04 -2.95655453E-05
  1.28716359E-04  4.09341635E-04 -2.38055776E-04 -1.33380473E-04 -3.62194950E-05
  1.75994446E-05  9.00592246E-04 -6.80985018E-04 -2.88599372E-04 -3.49437355E-04
 -1.53337767E-04 -1.65038483E-05  1.29947095E-04 -1.27889288E-04 -8.17674484E-06
  7.23062787E-05  1.65567901E-05 -2.45107296E-04 -2.53686721E-03  8.54691122E-04
  7.77633780E-05  4.23494028E-04 -1.87239694E-04  2.23916833E-04 -8.79411839E-05
 -5.95820699E-05  2.23014186E-04  6.04753071E-05  9.99358296E-04 -4.05868994E-04
 -1.66616209E-04  1.11713466E-03  3.04083255E-04  1.33902173E-04  2.63828625E-05
  1.06334658E-04  2.11669156E-05  2.17282891E-05  2.05016080E-06 -1.55888142E-04
  2.33464892E-04  5.80459266E-05  3.30295261E-05 -6.80576466E-05  5.17982563E-06
  1.11659983E-05  2.69056349E-06 -1.56188284E-05 -5.20384697E-05 -3.16182523E-05
  1.26095897E-04  2.67393972E-05 -8.47436667E-05 -2.60713405E-04 -1.02846728E-04
 -3.19785791E-05  1.23586742E-04 -9.09868299E-05  5.14211441E-05  1.86687547E-05
 -5.29651352E-05 -1.06216023E-03 -1.72285336E-03  1.64207437E-03  1.71350167E-04
  3.03137789E-04 -2.08755254E-04 -1.37745484E-04  1.92760101E-04  9.84304278E-05
 -1.40877358E-04 -1.80330422E-04 -6.36291152E-04  8.80530695E-04  5.26937399E-04
 -6.18713593E-04 -7.90933500E-04 -2.67295414E-04 -2.35485770E-04 -3.05063495E-04
  2.05918804E-04 -3.14517931E-04  1.37275140E-04 -1.59124507E-04  1.27353045E-03
  3.59189670E-04  7.93731028E-05 -4.75519608E-05 -3.21574962E-05 -2.15534058E-04
  1.65229974E-06 -1.47801130E-04 -2.12972478E-04 -3.54014591E-04 -4.03368957E-04
 -2.78365600E-04 -4.64844490E-04 -5.29763881E-04 -9.16314264E-04  6.43835592E-05
 -5.88574435E-05  2.26306311E-04  6.95990717E-06 -5.45383709E-05 -1.59770045E-05
  4.73593572E-04 -1.91067270E-04 -5.72423442E-04 -5.91628637E-05  4.28411872E-05
  1.06284054E-04  2.59494804E-05 -5.46530900E-05 -6.73734716E-05  4.42358973E-05
  6.02294980E-05  1.43681488E-04 -3.67805788E-04 -2.67569319E-04  3.53723747E-04
  2.11414879E-04  2.31317524E-04  3.68366285E-06  3.13868174E-04 -5.89756686E-06
  3.22110078E-05 -3.25994798E-05 -9.97087193E-05  1.32423861E-04 -2.31712651E-04
  2.20978635E-05 -1.78316831E-05  2.10879767E-05 -3.75568978E-06  2.12394952E-05
  1.54578831E-05  1.55032545E-05  1.17306990E-05  8.02178594E-05  1.52782884E-04
 -5.01558884E-05  5.96082267E-05 -6.96710721E-05  6.21484981E-05 -5.72955683E-05
  2.33692701E-04 -4.11688274E-05 -6.21030550E-06  3.32764657E-05 -3.52868698E-04
  6.02447175E-04  2.91783156E-04  8.92053427E-05 -9.58932593E-05 -4.61461134E-05
 -5.51429701E-05  3.91246712E-05  5.71806630E-07 -9.38738509E-05  8.96442748E-07
 -2.31868405E-04  2.11142702E-04  1.61684325E-04 -5.39967540E-04 -5.73578177E-05
  3.40363090E-06  1.28198046E-05  1.45581739E-04 -2.05323968E-04 -2.32153388E-04
  8.42063684E-06 -5.19597878E-04 -3.49171056E-04 -1.96406532E-04  8.81116442E-05
 -4.83100394E-04 -7.86136265E-04  2.82705009E-04 -1.04003338E-04 -2.04741546E-04
  5.92037998E-04 -2.64206647E-04 -2.77140748E-04  8.73396080E-05 -4.71147751E-04
 -7.98812841E-04 -1.14124809E-04  2.64351356E-04  2.13464594E-04 -1.68318980E-04
  4.21328995E-04  5.26826801E-04 -5.62735774E-05  2.16941147E-04  5.44344697E-04
 -2.91260073E-05  1.73028001E-04 -1.77292568E-04  1.15007400E-04  5.16248840E-04
 -3.37485331E-04  1.08915122E-05 -4.93297071E-04 -5.04214863E-04  1.36056976E-03
 -2.95064286E-04 -1.95992401E-04  1.77922564E-03 -3.37338422E-04 -1.47488743E-04
  1.02015869E+00 -4.97467895E-02 -6.28607839E-02 -7.66637822E-05 -7.69973912E-06
 -6.07691261E-05 -4.37905266E-04 -4.53459474E-04  3.39685657E-05  1.10729604E-05
 -4.93667194E-04 -5.00853267E-04  1.25490097E-04  8.36602301E-04  1.10942001E-03
  2.25862604E-04  1.07084155E-03  1.43812100E-03 -4.69463579E-06  4.47519258E-05
  7.68185165E-05  2.68959077E-06  3.79480916E-07 -3.56682921E-05  2.56174561E-05
  1.46709868E-04 -1.43873073E-04  8.37416203E-05 -4.02336368E-04 -7.19182779E-04
  6.45779716E-05 -9.07275390E-06  7.10764599E-05  7.58188542E-05  1.97762563E-04
 -9.15690141E-05 -4.66477787E-06  4.46088075E-05  7.72572638E-05 -2.48572681E-05
  2.46171922E-05 -6.90205483E-06  3.46122436E-06  1.86889591E-04 -1.12872800E-04
  1.30612218E-06 -3.16087717E-06 -6.72987977E-05  9.26666975E-06 -5.45513812E-06
  5.56915890E-06  4.85281581E-07  2.55141778E-05  1.93640179E-05 -2.25560467E-05
  9.54641964E-05  1.55358819E-04 -6.81418860E-06  6.26119912E-05 -2.06786724E-05
 -9.07349495E-05  6.61506673E-05 -7.53466648E-05  2.33087682E-05 -5.11983406E-05
 -4.54024213E-04 -2.62298702E-05 -2.19770859E-05  3.56694089E-05 -2.00083084E-04
 -3.80260801E-04  1.48685594E-04  1.16829048E-06 -3.36971451E-06 -6.77202892E-05
  5.03016472E-06  1.42881738E-06  1.11321290E-05  2.15673686E-05  7.58090194E-06
 -6.70063803E-06  2.31104078E-05 -5.45216657E-05 -4.49617307E-04  4.82483801E-06
 -4.75627342E-05  2.90994759E-06 -1.85940334E-04 -3.76264312E-04  1.16421999E-04
 -2.18399678E-05  9.61500707E-05  1.39880963E-04  2.07688209E-05  3.59706281E-05
 -4.87517069E-05 -5.72557744E-05  1.88461912E-05 -1.19390489E-04 -2.40937215E-05
  8.17782290E-05  1.81210722E-04  9.69161610E-05  4.73472156E-05  2.36753482E-06
  2.44529211E-04 -8.30086322E-05  4.14515409E-05  9.02286767E-05 -6.82404877E-04
 -9.71982374E-04  6.11287685E-04 -3.26714313E-04 -6.10826493E-04  8.24232266E-04
 -4.51377407E-04 -8.78201180E-04 -2.45919143E-05  9.97912308E-05  2.24397628E-04
  1.65290268E-04  5.17503613E-05 -1.88500463E-04  2.25824534E-04  1.68698426E-04
 -4.39736031E-04 -2.42116741E-05  8.09859869E-05  1.85484877E-04  6.19083763E-05
  7.92847762E-05  3.75158677E-05  6.30047066E-05  8.74833030E-05  2.39408905E-04
 -2.52165251E-05  9.99275426E-05  2.33219645E-04 -4.51226633E-05  2.50532058E-04
  4.45758206E-05 -9.57848651E-05  5.00786217E-04 -7.17689056E-05  8.85782855E-05
 -6.70524050E-04 -9.98749927E-04 -4.49537200E-04  6.54535098E-04  4.93061999E-04
 -5.90726065E-04  9.31479351E-04  6.65610275E-04  1.23884816E-06 -1.56620781E-05
  4.80027439E-05 -4.13202861E-06 -7.92384320E-07 -3.56116738E-06 -9.34582153E-05
 -4.64114426E-05 -4.14970856E-05 -1.70789140E-05  9.93707116E-05  1.49373000E-04
  9.50276250E-05  1.36852140E-05 -3.58283418E-05  1.55398513E-04  5.76265576E-05
 -1.46888296E-04 -1.71401697E-05  1.04937830E-04  1.30783885E-04  1.15846777E-05
  9.10717056E-05  5.12211318E-05  1.53588625E-06  2.02242869E-04  2.82744294E-05
 -4.83833401E-06  2.88101538E-05  1.87493786E-05 -3.61075534E-06 -2.09749840E-05
  1.48648049E-05 -6.47917480E-05 -1.54719381E-04  5.88819551E-05 -2.26891934E-07
  5.82361522E-06 -1.58846709E-05 -1.88583698E-05 -2.44771013E-06  1.35855040E-05
 -4.11701368E-05 -1.03954481E-05  8.47910906E-05 -8.70945303E-08  4.77460518E-06
 -1.70346291E-05  7.01687967E-07 -1.99033583E-05 -6.77570783E-06  4.36599466E-05
 -9.48200933E-05 -1.24185989E-05 -4.05029049E-05  1.87205227E-04  5.10685451E-04
 -4.25765452E-05 -6.69918001E-05  1.65154472E-05 -2.61818110E-05  4.39378147E-06
 -3.76311218E-05  1.71718700E-04 -9.56978167E-04 -1.51156900E-03  2.93063728E-04
 -1.60494073E-04 -2.20474676E-04  1.25373989E-04 -2.63555826E-04 -6.33449422E-05
  1.70434717E-04 -9.46893278E-04 -1.49470635E-03 -1.62873569E-04  2.61461464E-04
  2.57798594E-04 -1.83032122E-04 -5.41446042E-06  2.58958155E-04 -8.33603507E-10
  2.33589008E-06 -6.06035725E-07 -8.09805335E-06 -1.24081050E-05  1.05062283E-05
 -3.11984594E-06 -2.96608876E-05  2.73064287E-06 -2.26867669E-05  9.51731325E-05
  1.91358378E-04  3.10657356E-05  2.54191390E-05 -5.87189652E-05  9.92199131E-05
  2.27622036E-05 -8.35177094E-05  1.39794097E-05 -5.37622918E-05 -1.35260438E-04
 -8.21166823E-06 -2.44820167E-05  2.55078817E-05 -1.27202571E-05 -1.39305566E-04
  9.15479489E-05  4.33636194E-08  3.65259758E-06 -6.71995560E-06 -2.57066160E-06
 -1.65519263E-05  4.09399129E-06 -1.56454623E-05 -1.52965041E-05  1.55499419E-05
  1.42647266E-05 -5.09240284E-05 -1.49012430E-04  6.41497637E-07 -3.35015483E-05
  1.65590910E-05 -3.19410124E-05 -1.28963672E-04  1.02162048E-04 -2.20352710E-05
  9.22730702E-05  1.96621751E-04 -1.27285577E-05  6.99640125E-05 -5.38063517E-06
 -1.81841798E-05  1.18872061E-04  3.03429199E-05  2.94399199E-06 -6.99002635E-06
 -9.83113653E-05 -2.40387878E-05  8.55625591E-06  1.55835573E-05  1.26838348E-06
  4.26801402E-05 -9.28934335E-06  4.03838888E-06 -4.07017208E-06 -7.75277967E-05
 -2.09891248E-06 -2.25554259E-05  1.77354102E-05 -4.80036038E-06  7.32387628E-07
 -1.99349364E-06  3.02713698E-06 -8.99192855E-06 -9.60490388E-05  6.81880391E-06
 -2.10259214E-05 -1.86020159E-05  3.36523427E-05  2.71213786E-05 -2.74370828E-05
 -1.27104708E-07  1.07779720E-07 -1.93822604E-05 -1.69368616E-06  1.37662680E-05
 -5.79526627E-06 -3.55096591E-05  2.19838286E-05 -4.03722846E-05 -7.61303469E-07
  3.13601155E-06  1.05793554E-05  1.28601368E-05 -1.42786823E-07  3.36465579E-06
 -2.59773517E-05 -3.43715624E-05  5.04274654E-05  6.93821560E-06 -2.65946787E-05
  1.17177292E-06  3.43121094E-05  2.37406244E-06  2.61243790E-05 -2.16902143E-05
  5.33657014E-05  1.41774351E-05  7.50201111E-06 -3.29324560E-04  2.16977016E-05
  2.15034283E-05  1.32524977E-05  1.18044920E-04  1.24427908E-06  7.14011016E-05
 -4.18107008E-06  2.70530071E-05  9.13650586E-05 -2.13663210E-05 -1.76116516E-05
 -6.12882929E-06 -2.27063162E-05 -2.46251004E-05 -3.02784886E-05  1.13862501E-05
  5.74290898E-05  5.88230223E-06  4.33563883E-05  1.20892362E-05  2.76884629E-04
 -4.56526731E-05 -8.83446337E-05  7.11899942E-06 -1.41942177E-06 -1.01484700E-05
 -2.15534568E-05  1.48468103E-07  1.86888472E-05  5.41838412E-05 -9.70470067E-06
 -7.34580963E-06  9.42973862E-06  3.83067942E-05 -6.88446302E-06  2.65939098E-05
 -1.04964891E-06 -8.99214560E-06 -2.94560222E-05  1.38048915E-06  2.02447798E-06
  7.22562030E-07  4.83800215E-05 -7.24699739E-06  5.22932774E-05  6.35544956E-06
 -5.87703757E-05  9.67453495E-07  1.85076197E-05 -4.11512720E-06  1.84359314E-05
  2.57319176E-07 -6.01412447E-06  2.75047026E-06 -3.47655348E-05 -3.79450626E-06
  6.14132136E-05 -2.03002359E-05 -1.04109862E-04  2.28494860E-06  3.86606449E-05
 -4.78669640E-06  2.32488955E-05  3.06056877E-04 -2.41434775E-05 -4.96650884E-05
  3.91899314E-05  3.60522586E-05 -1.12932206E-04  1.24236997E-04 -3.64504468E-06
 -3.40628759E-06 -3.04911007E-05 -1.10990324E-05 -7.50617754E-06  2.27084534E-05
  1.82838324E-04  6.36721639E-05 -4.72020199E-05  7.58857041E-07  4.11754546E-06
 -4.55513605E-05 -2.35113853E-06 -1.91245377E-07  2.60904464E-07  2.11374937E-05
  1.86500569E-05  4.77763091E-06  5.49928099E-07  5.01887798E-06 -3.33260029E-05
 -1.55216072E-06 -7.24288275E-06 -7.69513369E-06  1.10462105E-05  1.66680992E-05
 -6.94074788E-06 -8.53051751E-06 -1.63365292E-04 -1.48371785E-06  1.31910263E-04
 -2.08024315E-06  1.53992494E-05 -6.69012748E-06  2.82572365E-05 -9.59797148E-05
 -4.72601140E-04  1.87301092E-05  7.16315209E-05  1.92317549E-07  3.55810394E-05
  1.06794774E-05 -2.31538524E-05 -3.36774561E-06  1.70224163E-05 -7.50868403E-06
  1.69281869E-05  8.05124970E-07 -2.92200747E-06 -9.50108914E-06 -2.02092880E-06
 -1.24784257E-06 -9.03488812E-07 -2.49312829E-06 -1.28772927E-05  2.59278940E-06
 -8.16479669E-07  1.08516876E-05 -2.54676988E-05 -2.75172474E-06 -1.30254906E-07
 -2.48400770E-06 -4.33214732E-06 -1.84906854E-05  2.15575735E-05 -4.00853511E-07
  3.07161090E-05 -1.53135231E-06  1.35220466E-05 -3.68654292E-08  3.26597653E-08
 -6.16635809E-06  1.75828555E-06  8.29330764E-07  2.98825528E-06  1.07335013E-05
  3.06253229E-06  8.63443382E-07  1.11597995E-07  1.30936750E-06 -9.94239267E-06
  4.78769156E-07  4.04775292E-06  9.06186752E-07 -1.39832696E-05 -1.55116063E-05
 -1.26175346E-05 -5.33033739E-07 -8.40792329E-06  6.17023431E-06 -5.99703967E-06
  2.18234599E-06 -1.43622460E-06  2.88509498E-06  1.65412152E-05 -5.49144526E-06
 -8.56142193E-08  2.69684284E-07 -1.68868283E-05  8.76547792E-06 -8.59498582E-06
  5.18598223E-06 -3.04299317E-05  3.73414162E-05  5.42535265E-08  5.01328697E-07
  8.33093246E-06 -6.86111641E-07 -3.66674137E-06 -5.43300998E-06  1.35280473E-05
 -7.84413821E-08  3.33014481E-06  2.10479590E-06 -1.57154321E-05  9.99636589E-07
  3.82823370E-06  1.11312747E-07  1.23359222E-05  2.37574266E-06  3.48276389E-05
 -5.49979366E-06  2.64689884E-05 -6.24347199E-06  4.57869945E-05 -1.31818421E-04
  1.59617051E-04 -1.98817698E-04 -3.73198291E-05  1.34054147E-04 -3.98431316E-03
  1.34549287E-03  1.21494873E-03 -2.96028678E-04 -2.29539959E-04 -3.94956133E-04
  1.61508696E-04  4.20136720E-05 -3.67073323E-04 -3.78590291E-04  8.87009744E-04
  9.33131596E-04  7.04502554E-05 -1.09476615E-04 -1.47330658E-04  4.00924798E-04
 -2.47893469E-04  9.79901503E-05  1.00063238E-04 -1.37030384E-05  9.34621477E-04
 -4.74719668E-04  3.43270609E-04  4.98387285E-04  1.35708346E-04 -2.74747197E-04
 -2.32237856E-04 -3.13640764E-04  3.23926032E-04  2.25862648E-04 -4.71421841E-05
 -1.18510766E-03 -8.11857882E-05 -6.34703745E-04  7.77795381E-05  6.35640799E-05
  5.82379363E-05 -2.22329916E-04  1.96667054E-05  8.93957639E-05  2.17712296E-04
  3.62123341E-04 -3.75546249E-04 -6.68536533E-05  4.57730771E-04  6.01049307E-04
  8.90811200E-04  2.29821692E-04  2.52455401E-06  3.04972050E-04 -3.80362133E-05
 -1.09055009E-05  2.44028452E-05 -1.83568376E-04 -1.49870828E-04  1.81759837E-04
  3.13047181E-05  1.16608443E-05 -6.01279438E-06 -4.84516135E-06  1.20315375E-05
 -1.74419713E-05 -2.18422204E-05 -1.07031761E-05  2.13667839E-05 -6.14180817E-05
 -1.54863799E-04 -7.39050406E-05  1.10455801E-04  7.68490010E-04  1.88727544E-03
  3.92393627E-04  1.26313156E-03  3.11937399E-03  3.40522417E-03 -2.46221246E-03
 -4.75484245E-03 -7.00243323E-03  4.37078284E-04  8.71545550E-04  1.00739052E-03
 -8.43798153E-04 -1.28761470E-03 -2.15288777E-03  9.03076791E-04 -1.05448183E-03
 -1.76837217E-03 -3.74277733E-03 -4.06360146E-03  2.02215569E-03 -2.76822140E-03
 -1.90387761E-05  1.22203482E-04 -8.92672865E-05 -6.75146016E-05 -6.83313180E-06
 -3.01662523E-05  2.60103176E-03 -1.20719638E-04 -4.33019616E-04 -4.10949560E-04
  6.27451717E-05  9.70891281E-05  2.10094809E-04 -1.71275142E-04  4.70526331E-05
 -1.91983472E-04 -6.21062362E-05  9.37992006E-04 -6.98736162E-04  2.38640632E-04
 -9.49728446E-04 -2.89605294E-04  6.52173777E-05 -5.82183944E-05  2.22008514E-04
  5.11634882E-05  3.55909004E-06  2.63518825E-05  7.12443751E-05  3.62693306E-04
  6.65245928E-04 -3.18127885E-05 -4.26529069E-05 -1.22521383E-04  1.67513640E-05
 -9.16172663E-05  4.32733154E-05 -2.13942578E-05 -5.56338834E-05  1.43010000E-04
 -4.12114978E-04  3.27474281E-04 -2.30250380E-04 -2.30447259E-04 -2.82531716E-05
  1.22271584E-04 -7.58028287E-05 -3.00859760E-05  4.34406591E-05  5.80261852E-05
  2.02322176E-03 -7.50784248E-04 -1.47113784E-03 -3.55627724E-04  1.34319294E-04
  1.86867906E-04 -1.46180439E-04  1.96752407E-04 -1.36637582E-04  8.54655530E-05
  1.89658845E-04 -6.34958577E-04  9.51880783E-04 -6.15871295E-04  3.37450710E-04
  8.01249407E-04  8.58481731E-04  1.80364662E-03  5.61780737E-04 -2.44144380E-03
 -1.21903612E-03 -3.85154002E-03  4.39541554E-03  3.32842384E-03  6.26076015E-03
 -6.55451198E-04 -4.14517751E-04 -9.96933783E-04 -1.53428671E-03 -1.99547756E-03
 -1.12585955E-03 -1.02932729E-04 -7.36293599E-04 -3.81462868E-03 -4.09327395E-03
 -2.66456048E-03  8.35639492E-04 -1.65286156E-03  5.78298052E-05 -6.03950721E-05
  2.22867217E-04  1.46823231E-05 -3.62780996E-05 -4.03757121E-05 -5.29152268E-04
 -3.15287170E-04 -4.53609656E-04  8.86645673E-05  1.00645189E-04  6.51703777E-05
 -6.02679725E-05  3.51440099E-05 -3.82603759E-05  8.66679994E-05  4.44614194E-06
 -2.23980420E-04  3.38392357E-04 -2.06247152E-04  4.50154452E-04  8.49227422E-05
 -1.39616950E-04 -3.21094050E-04  3.13510127E-04  1.18721762E-04 -3.84719956E-04
  1.81558971E-04 -1.39835467E-03  2.57672690E-03 -8.38571736E-04  1.91751682E-04
 -3.44217535E-04  1.21608329E-04 -8.10742852E-05  2.09449654E-04 -3.30972206E-04
 -4.66931769E-04 -1.35756842E-04 -6.98098059E-05  1.07962562E-03 -6.63452326E-04
 -1.52026213E-03 -4.06734822E-04  1.32817068E-04  2.55126312E-05  1.11929040E-04
 -2.31725712E-05  2.02230893E-05 -2.44921903E-06 -2.30150127E-04 -1.64678810E-04
 -1.28358143E-04  7.27324031E-05  3.84656684E-05  1.82593022E-05  6.13887121E-06
 -3.04015320E-06 -9.41030198E-06  5.25944688E-05  3.51082219E-05  9.15810197E-05
 -4.93109460E-05 -8.16615907E-05  2.71579690E-04  1.31986096E-04  1.30467132E-04
  2.39885720E-05  1.21543141E-04 -2.28117280E-05  2.36379171E-05 -4.65340902E-07
 -2.90806368E-05  9.80055900E-05  2.90142372E-04  4.09780735E-05 -2.57862132E-05
 -7.68428417E-05  1.51714674E-05 -5.04252421E-05  2.88604631E-05  6.00003936E-06
  2.27623912E-05  3.70867463E-06 -2.63197968E-04  1.30163606E-04  3.80876557E-05
  1.62604017E-04  8.76424089E-05 -4.83145423E-04 -7.92991861E-04  5.38639391E-05
  2.49317637E-04  2.72092997E-04  1.96675007E-04  5.41730404E-04  4.25391336E-04
  8.71094228E-05 -4.72017854E-04 -7.97330132E-04 -2.26380125E-04 -7.75186072E-05
 -2.71690037E-04 -3.32416121E-04 -7.39213843E-05 -6.15033872E-04 -5.64991077E-05
  2.19386514E-04  5.42570566E-04 -2.02150462E-04 -5.85933334E-05  1.37991280E-04
 -5.70011174E-04  5.72607092E-05  2.59756595E-04  3.72497945E-06  1.26735370E-05
  1.40791074E-04  2.35989283E-04 -2.04668181E-04 -1.82601836E-07  3.20141328E-04
 -5.54693000E-04  1.67098861E-04  8.36825449E-05 -4.01041725E-04 -7.18704675E-04
  2.23075227E-05  7.77992341E-05 -5.62298669E-05 -2.22217017E-04  4.73013408E-05
  5.93996853E-05 -2.17665788E-05  9.42591428E-05  1.44547800E-04 -4.31761963E-05
  1.18326267E-05  4.54930035E-05 -3.95079012E-05 -7.05520086E-05  9.75351448E-05
 -2.24168491E-05  9.50188939E-05  1.53005530E-04 -6.47504986E-05 -1.00105554E-05
  7.70154148E-06 -8.07091374E-05 -1.01206149E-04  4.50983156E-05  1.02016387E+00
 -4.97572511E-02 -6.28918481E-02 -7.51286101E-06 -7.43401204E-05  2.65810099E-05
  4.49700557E-04 -4.35086116E-04 -6.75495025E-05  2.32305446E-05 -5.23827152E-05
 -4.56595209E-04  2.50520157E-05 -1.89839809E-05 -3.53711557E-05  3.94921534E-04
 -1.86799441E-04 -1.18873533E-04  2.36141259E-05 -5.63025753E-05 -4.55147459E-04
  4.95226653E-05  5.05016283E-06  7.12419222E-06  4.00069543E-04 -1.62142614E-04
 -7.62659571E-05  1.85330985E-05 -5.17207242E-04 -5.30304200E-04  2.21415496E-04
  1.26547772E-03  4.69335150E-04  2.63599488E-04  1.68578997E-03  4.90041869E-04
 -4.61377652E-06  4.48236937E-05  7.88196588E-05 -2.51128176E-05 -2.59252220E-05
 -1.88251659E-06 -1.86272121E-04 -2.39480943E-05  8.16561208E-05  1.32295204E-06
 -3.85909654E-06 -6.39932206E-05  6.41307432E-06  1.04694086E-05 -3.91384037E-06
 -2.53130367E-05  2.66683562E-06 -1.93726313E-05 -4.96262702E-06  4.63399789E-05
  7.96970972E-05 -5.71957827E-06 -3.22657745E-06  3.56110947E-05 -1.72438135E-04
 -2.31979194E-06  1.17781602E-04  5.10501228E-06 -4.79041010E-04 -4.68202285E-04
 -6.45512777E-04  3.33823469E-04 -1.22110924E-03 -8.13587227E-04  5.12010897E-04
 -1.56237017E-03  1.21026854E-06 -3.01969492E-06 -6.87500964E-05  1.37055601E-07
  6.55204365E-06 -1.10578299E-05 -8.53979577E-06  2.37686182E-05  1.57408603E-05
  9.08369441E-05 -6.92459079E-04 -9.59147166E-04  2.05953207E-04  4.99807115E-04
  7.50636081E-04  2.64414240E-04  6.69672150E-04  1.08149593E-03 -1.72217624E-05
  1.06476726E-04  1.32831344E-04 -7.75340579E-05  2.01721209E-05 -6.27922890E-05
 -2.07378286E-04  6.49876309E-06 -6.52790270E-05 -2.63102388E-07  5.28580915E-06
 -1.18362053E-05  5.01279885E-06 -1.64914795E-05 -1.58201975E-05  3.00084893E-05
 -2.51419811E-05 -8.76283378E-05 -1.69877124E-05  1.00419640E-04  1.45794393E-04
 -2.30950915E-05  8.77754796E-05  4.79181318E-05 -8.35598042E-05  1.34639881E-04
  1.54520731E-04  8.77621502E-05 -6.66568714E-04 -9.88091270E-04 -5.44289940E-04
 -3.64907753E-04 -6.63301002E-04 -7.74371890E-04 -4.80075873E-04 -9.07480069E-04
 -1.95251826E-07  6.83182212E-06 -1.95888511E-05  1.77966645E-05 -1.23327997E-06
  1.18185961E-05  8.97677581E-05  4.14621259E-05  2.81643310E-05 -2.55277233E-05
  1.01963577E-04  2.22621835E-04 -2.46033351E-04 -3.25901863E-05 -9.34751505E-05
 -5.23991021E-04 -1.23059854E-04 -3.67727051E-05 -2.33144223E-05  9.50509109E-05
  2.11383761E-04 -8.36979354E-05  1.34026866E-04  2.01225614E-04 -2.51022132E-04
  1.60419054E-04  4.32192676E-04 -4.82788981E-06  2.82608025E-05  1.87402443E-05
  2.30031619E-05 -1.52587247E-06 -1.13363223E-05  1.66683550E-04 -5.13990161E-05
 -4.56726883E-05 -2.43212168E-05  8.17928569E-05  1.90135241E-04 -4.72358801E-05
  9.60176465E-05  4.69320795E-06  8.10649152E-05  2.52300596E-04  1.15378811E-05
 -2.43600474E-05  8.13582318E-05  1.88896277E-04 -7.31128226E-05  6.67881330E-05
 -3.97043039E-05 -5.06478316E-05  1.02184054E-04 -2.41132824E-04  1.44419353E-06
 -1.68515944E-05  4.55873023E-05  1.27886496E-07 -4.55209828E-06  3.74486734E-06
  4.33328479E-05 -1.00045009E-04  3.03934621E-05 -2.23837061E-05  9.38280926E-05
  1.86368514E-04 -3.60367332E-05  2.08239214E-05  5.76286666E-05 -3.90923731E-05
  8.29302478E-05  9.46889592E-05 -2.18330521E-05  9.19175324E-05  1.91248944E-04
 -6.79522656E-05 -1.45700192E-05 -8.29352185E-06 -1.07779937E-04 -1.07496648E-05
 -5.06633388E-05  4.02533814E-06 -3.70196405E-06 -7.93724141E-05  2.56038746E-05
  1.07491554E-06 -1.34755403E-05 -1.02924530E-06 -5.11039603E-06  2.45280034E-06
  1.73290416E-04 -9.65939252E-04 -1.53753005E-03  1.13847348E-04  2.52475003E-04
  2.89748283E-04  2.50462521E-04  1.21112983E-04  1.30408070E-04  1.42459274E-05
 -5.19073063E-05 -1.43248521E-04  2.83949310E-05 -3.64173537E-06 -2.09362233E-05
  1.49430560E-04  7.52863872E-07 -6.25537996E-05  3.03086057E-06 -6.95652387E-06
 -1.01183491E-04 -5.45916985E-06 -2.10795844E-05 -2.10448420E-05 -4.38418974E-05
 -8.26746552E-07  3.69509560E-07  1.43685644E-05 -5.39983002E-05 -1.40285007E-04
  3.53592837E-05  2.88115050E-06 -1.07004314E-05  1.44658331E-04 -1.34591098E-05
 -7.94770958E-05  1.69877518E-04 -9.39831640E-04 -1.49958366E-03 -2.08902865E-04
 -1.18970450E-04 -3.20269872E-04  5.17418324E-05 -1.37840541E-04 -2.73369792E-04
  2.97452274E-06 -7.58154979E-06 -9.77937044E-05  1.77988897E-05  5.50926014E-06
  2.32842624E-05 -3.38212269E-05  2.03916034E-05  2.70858857E-05 -4.05663230E-05
  1.87599124E-04  5.14673121E-04  6.93554268E-05 -3.75509295E-05 -8.75966958E-06
 -9.47945070E-06 -2.96912514E-05  3.43040532E-05  6.16946223E-08  3.98077554E-06
 -7.74038150E-06  1.70450980E-05 -1.87824742E-06 -1.33882047E-06  1.87395127E-05
[truncated: 38,105,681 more chars]
