# Supplementary material for: Morphology Effects on Free Energies of Proton-Coupled Electron Transfer in Polyoxotungstates
Source: Inorg Chem. 2025 Oct 23;64(49):23834–45. doi: 10.1021/acs.inorgchem.5c02910 (PMC12709570; doi:10.1021/acs.inorgchem.5c02910)
Supplement: Supplementary file 2 [file ic5c02910_si_002.zip › SiW12_Me3HN_0H_IP_Sp2_SP.fchk]

SiW12_Me3HN_0H_IP_Sp2_SP                                                
Freq      UB3LYP                                                      LANL2DZ             
Number of atoms                            I              109
Info1-9                                    I   N=           9
         228         228           0           0           0         100
           6          18        -502
Charge                                     I                1
Multiplicity                               I                2
Number of electrons                        I              631
Number of alpha electrons                  I              316
Number of beta electrons                   I              315
Number of basis functions                  I              856
Number of independent functions            I              856
Number of point charges in /Mol/           I                0
Number of translation vectors              I                0
Atomic numbers                             I   N=         109
          14          74          74          74          74          74
          74          74          74          74          74          74
          74           8           8           8           8           8
           8           8           8           8           8           8
           8           8           8           8           8           8
           8           8           8           8           8           8
           8           8           8           8           8           8
           8           8           8           8           8           8
           8           8           8           8           8           7
           7           1           1           1           1           6
           6           1           1           1           1           1
           1           6           6           1           1           1
           1           1           1           1           1           6
           6           6           6           1           1           1
           1           1           1           1           1           1
           1           7           7           1           1           6
           6           6           6           1           1           1
           1           1           1           1           1           1
           1
Nuclear charges                            R   N=         109
  4.00000000E+00  1.40000000E+01  1.40000000E+01  1.40000000E+01  1.40000000E+01
  1.40000000E+01  1.40000000E+01  1.40000000E+01  1.40000000E+01  1.40000000E+01
  1.40000000E+01  1.40000000E+01  1.40000000E+01  8.00000000E+00  8.00000000E+00
  8.00000000E+00  8.00000000E+00  8.00000000E+00  8.00000000E+00  8.00000000E+00
  8.00000000E+00  8.00000000E+00  8.00000000E+00  8.00000000E+00  8.00000000E+00
  8.00000000E+00  8.00000000E+00  8.00000000E+00  8.00000000E+00  8.00000000E+00
  8.00000000E+00  8.00000000E+00  8.00000000E+00  8.00000000E+00  8.00000000E+00
  8.00000000E+00  8.00000000E+00  8.00000000E+00  8.00000000E+00  8.00000000E+00
  8.00000000E+00  8.00000000E+00  8.00000000E+00  8.00000000E+00  8.00000000E+00
  8.00000000E+00  8.00000000E+00  8.00000000E+00  8.00000000E+00  8.00000000E+00
  8.00000000E+00  8.00000000E+00  8.00000000E+00  7.00000000E+00  7.00000000E+00
  1.00000000E+00  1.00000000E+00  1.00000000E+00  1.00000000E+00  6.00000000E+00
  6.00000000E+00  1.00000000E+00  1.00000000E+00  1.00000000E+00  1.00000000E+00
  1.00000000E+00  1.00000000E+00  6.00000000E+00  6.00000000E+00  1.00000000E+00
  1.00000000E+00  1.00000000E+00  1.00000000E+00  1.00000000E+00  1.00000000E+00
  1.00000000E+00  1.00000000E+00  6.00000000E+00  6.00000000E+00  6.00000000E+00
  6.00000000E+00  1.00000000E+00  1.00000000E+00  1.00000000E+00  1.00000000E+00
  1.00000000E+00  1.00000000E+00  1.00000000E+00  1.00000000E+00  1.00000000E+00
  1.00000000E+00  7.00000000E+00  7.00000000E+00  1.00000000E+00  1.00000000E+00
  6.00000000E+00  6.00000000E+00  6.00000000E+00  6.00000000E+00  1.00000000E+00
  1.00000000E+00  1.00000000E+00  1.00000000E+00  1.00000000E+00  1.00000000E+00
  1.00000000E+00  1.00000000E+00  1.00000000E+00  1.00000000E+00
Current cartesian coordinates              R   N=         327
 -1.28539082E-02 -2.40260865E-02  2.82495769E-02 -2.45579394E+00  3.41337766E+00
 -5.26093889E+00  3.89840559E-01  6.71839649E+00  2.96547223E-01  4.48774851E+00
  2.95293163E+00 -4.05279918E+00 -6.62090569E+00  4.18394439E-01 -1.33800540E+00
  2.57282416E+00  3.30016544E+00  5.32183921E+00  4.06841258E+00 -3.48761290E+00
 -4.10906200E+00 -2.87927404E+00 -3.02725758E+00 -5.31389468E+00 -3.77279376E+00
  3.72628187E+00  4.21875127E+00  6.66915231E+00 -4.66680808E-01  9.71255038E-01
 -4.23159177E+00 -3.32450064E+00  4.16365820E+00  2.11600470E+00 -3.74812641E+00
  5.26206151E+00 -4.90704665E-01 -6.77090477E+00  1.83946002E-01 -2.23585052E+00
  1.36587282E-01 -2.20417460E+00 -1.58046090E-01  2.55209744E+00  1.84387009E+00
  2.83193822E+00 -1.99302638E-01 -1.32492661E+00 -4.92552599E-01 -2.59052445E+00
  1.79842029E+00 -1.68358956E+00  5.60718287E+00 -2.47307507E+00  3.11104679E+00
  5.29273141E+00 -1.63656701E+00  1.14741938E+00  3.00731208E+00 -5.47342347E+00
 -5.62459517E+00  2.76120305E+00  1.23796153E+00  5.17651746E+00  2.05825901E+00
  3.11854705E+00  7.52173086E-01 -3.09248644E+00 -5.51208916E+00 -5.97458466E+00
 -2.12180074E+00  1.19535388E+00  2.02994225E+00 -2.08913303E-01  6.07701157E+00
  2.42847625E+00 -5.70815925E+00 -1.72620995E+00 -2.38520294E+00 -5.35512717E+00
 -2.56205849E+00 -3.98260951E+00  1.86784789E-01  5.02508229E+00  4.86150677E+00
 -2.80964013E+00  3.07598853E+00 -5.80495466E+00  2.90640551E+00 -3.88556031E+00
  2.39410739E+00  6.36215829E+00  3.32903609E+00  5.05620274E+00 -3.04254121E-01
 -5.60539628E+00 -2.87624861E+00  2.16086935E-01 -6.98724717E+00 -2.57015458E+00
  6.69025705E+00  2.45286835E+00  7.08764283E+00  2.06319078E+00 -1.63742306E+00
 -6.13010722E+00 -2.12815049E+00 -3.92108905E+00 -8.55678857E-01  4.01790575E+00
  6.38671311E+00  6.75704598E+00 -2.97444738E+00 -1.68256484E+00 -3.40398838E+00
 -6.39205192E+00  2.35229146E+00 -1.37152972E+00 -4.03381566E+00  6.31959571E+00
  1.55655461E+00 -6.72128831E+00  3.21288029E+00 -3.07422000E+00  5.53770275E+00
 -7.67983557E+00  7.02983330E-01  9.92708208E+00 -3.02091557E-01  6.15105552E+00
  4.92766434E+00 -6.07322255E+00 -9.89164783E+00  6.37028118E-01 -1.26960488E+00
  4.28093068E+00  4.33084019E+00  7.92293573E+00  5.46632611E+00 -5.61783823E+00
 -6.17194184E+00 -3.75945206E+00 -5.01813662E+00 -7.76515482E+00 -6.11754932E+00
  5.02233697E+00  6.10839047E+00  9.72350944E+00 -6.72778425E-01  2.14612234E+00
 -6.71736028E+00 -4.34885751E+00  6.04065324E+00  3.67828890E+00 -5.03429205E+00
  7.84112571E+00 -5.98231998E-01 -9.98416880E+00 -4.62878905E-01  1.26190309E+01
  7.98483116E+00 -1.12754228E-01 -8.39207777E+00  1.21527213E+01 -2.74231325E-01
  1.43746568E+01  8.82413153E+00 -1.22514663E-01 -9.53633236E+00  1.37139940E+01
 -7.21666899E-02 -9.31052331E+00 -5.65919060E+00  3.71769661E-01  5.73769128E+00
 -9.13330093E+00 -7.53789013E-01  1.07891813E+01  9.79957351E+00 -1.35813477E+00
 -6.70665452E+00  1.26093161E+01 -2.54281919E+00  1.14197521E+01  1.01547316E+01
 -3.29145687E+00 -5.58080214E+00  1.43057573E+01 -2.20208834E+00  8.91485042E+00
  8.93593515E+00 -1.36373025E+00 -5.47747362E+00  1.09693478E+01 -2.78287866E+00
  1.07633816E+01  1.15599252E+01 -2.80361597E-01 -7.89504137E+00  1.28643439E+01
 -4.21134531E+00  1.19100462E+01  7.50283070E+00  2.61882599E+00 -1.00934226E+01
  9.88622236E+00 -6.79976311E-01  1.33171498E+01  6.24712527E+00  3.45822344E+00
 -1.13223659E+01  9.67860166E+00  9.65786171E-01 -9.73039161E+00 -9.17543308E+00
  3.22955146E+00  4.62302921E+00 -1.26121999E+01  1.94389330E+00  1.18743498E+01
  9.30658745E+00  3.62231024E+00 -1.12223379E+01  1.02002910E+01 -2.37971693E+00
  1.00448049E+01  6.62105664E+00  2.66355770E+00 -8.90893363E+00  8.21161718E+00
 -9.06089601E-01  1.28247111E+01  5.53719777E+00 -1.58506820E+00 -6.85843228E+00
  1.18919966E+01  2.13049241E+00 -9.50762745E+00 -8.86920446E+00 -1.86972709E+00
  8.77889267E+00 -9.63894473E+00  1.66949750E+00  1.42375348E+01  4.33732998E+00
 -6.75331364E-01 -8.15812693E+00  1.16636946E+01  3.71856344E+00 -7.86178029E+00
 -9.74115144E+00 -9.81138184E-01  7.63039604E+00 -9.37701748E+00  3.36410374E+00
  1.09812225E+01  4.60744361E+00 -1.57990924E+00 -5.63372056E+00  1.02382937E+01
  1.96102744E+00  1.34036033E+01  5.97783945E+00 -3.51757583E+00 -5.72667453E+00
  1.36015582E+01  2.37740403E+00 -8.94438501E+00 -7.85945666E+00 -3.57902217E+00
  9.66638241E+00 -7.85671601E+00  1.12711587E+00 -1.06653979E+01 -7.00043176E+00
 -3.60218983E-02  7.08413302E+00 -1.05131766E+01 -4.65250511E-01 -1.09229221E+01
 -1.03028949E+01 -2.31846902E+00  1.02158089E+01 -1.10850135E+01  1.99408631E+00
 -1.29006760E+01 -5.64728218E+00 -1.20736864E+00 -1.14016065E+01 -8.27593394E+00
  2.41967342E+00  5.71791252E+00 -1.29329733E+01  2.24408818E-01  8.55510203E+00
 -1.08131170E+01 -2.90291028E+00 -1.43482945E+01 -7.05019661E+00 -1.65201363E+00
 -1.36280548E+01 -4.27119623E+00  1.47200278E-01 -1.22741957E+01 -4.69552052E+00
 -2.92707610E+00 -1.21429864E+01 -6.84936587E+00  3.71352543E+00 -1.28470461E+01
 -9.69069884E+00  2.00646402E+00  4.46859849E+00 -1.34583269E+01 -1.33140459E+00
  7.12868259E+00 -1.44071556E+01  5.38556889E-01  7.24766761E+00 -1.13533731E+01
 -4.40509138E+00  9.46071232E+00 -9.01600098E+00 -3.35770311E+00  9.97758461E+00
 -1.22833611E+01 -2.62633186E+00
Force Field                                I                0
Int Atom Types                             I   N=         109
           0           0           0           0           0           0
           0           0           0           0           0           0
           0           0           0           0           0           0
           0           0           0           0           0           0
           0           0           0           0           0           0
           0           0           0           0           0           0
           0           0           0           0           0           0
           0           0           0           0           0           0
           0           0           0           0           0           0
           0           0           0           0           0           0
           0           0           0           0           0           0
           0           0           0           0           0           0
           0           0           0           0           0           0
           0           0           0           0           0           0
           0           0           0           0           0           0
           0           0           0           0           0           0
           0           0           0           0           0           0
           0           0           0           0           0           0
           0
MM charges                                 R   N=         109
  0.00000000E+00  0.00000000E+00  0.00000000E+00  0.00000000E+00  0.00000000E+00
  0.00000000E+00  0.00000000E+00  0.00000000E+00  0.00000000E+00  0.00000000E+00
  0.00000000E+00  0.00000000E+00  0.00000000E+00  0.00000000E+00  0.00000000E+00
  0.00000000E+00  0.00000000E+00  0.00000000E+00  0.00000000E+00  0.00000000E+00
  0.00000000E+00  0.00000000E+00  0.00000000E+00  0.00000000E+00  0.00000000E+00
  0.00000000E+00  0.00000000E+00  0.00000000E+00  0.00000000E+00  0.00000000E+00
  0.00000000E+00  0.00000000E+00  0.00000000E+00  0.00000000E+00  0.00000000E+00
  0.00000000E+00  0.00000000E+00  0.00000000E+00  0.00000000E+00  0.00000000E+00
  0.00000000E+00  0.00000000E+00  0.00000000E+00  0.00000000E+00  0.00000000E+00
  0.00000000E+00  0.00000000E+00  0.00000000E+00  0.00000000E+00  0.00000000E+00
  0.00000000E+00  0.00000000E+00  0.00000000E+00  0.00000000E+00  0.00000000E+00
  0.00000000E+00  0.00000000E+00  0.00000000E+00  0.00000000E+00  0.00000000E+00
  0.00000000E+00  0.00000000E+00  0.00000000E+00  0.00000000E+00  0.00000000E+00
  0.00000000E+00  0.00000000E+00  0.00000000E+00  0.00000000E+00  0.00000000E+00
  0.00000000E+00  0.00000000E+00  0.00000000E+00  0.00000000E+00  0.00000000E+00
  0.00000000E+00  0.00000000E+00  0.00000000E+00  0.00000000E+00  0.00000000E+00
  0.00000000E+00  0.00000000E+00  0.00000000E+00  0.00000000E+00  0.00000000E+00
  0.00000000E+00  0.00000000E+00  0.00000000E+00  0.00000000E+00  0.00000000E+00
  0.00000000E+00  0.00000000E+00  0.00000000E+00  0.00000000E+00  0.00000000E+00
  0.00000000E+00  0.00000000E+00  0.00000000E+00  0.00000000E+00  0.00000000E+00
  0.00000000E+00  0.00000000E+00  0.00000000E+00  0.00000000E+00  0.00000000E+00
  0.00000000E+00  0.00000000E+00  0.00000000E+00  0.00000000E+00
Integer atomic weights                     I   N=         109
           0           0           0           0           0           0
           0           0           0           0           0           0
           0           0           0           0           0           0
           0           0           0           0           0           0
           0           0           0           0           0           0
           0           0           0           0           0           0
           0           0           0           0           0           0
           0           0           0           0           0           0
           0           0           0           0           0           0
           0           0           0           0           0           0
           0           0           0           0           0           0
           0           0           0           0           0           0
           0           0           0           0           0           0
           0           0           0           0           0           0
           0           0           0           0           0           0
           0           0           0           0           0           0
           0           0           0           0           0           0
           0           0           0           0           0           0
           0
Real atomic weights                        R   N=         109
  0.00000000E+00  0.00000000E+00  0.00000000E+00  0.00000000E+00  0.00000000E+00
  0.00000000E+00  0.00000000E+00  0.00000000E+00  0.00000000E+00  0.00000000E+00
  0.00000000E+00  0.00000000E+00  0.00000000E+00  0.00000000E+00  0.00000000E+00
  0.00000000E+00  0.00000000E+00  0.00000000E+00  0.00000000E+00  0.00000000E+00
  0.00000000E+00  0.00000000E+00  0.00000000E+00  0.00000000E+00  0.00000000E+00
  0.00000000E+00  0.00000000E+00  0.00000000E+00  0.00000000E+00  0.00000000E+00
  0.00000000E+00  0.00000000E+00  0.00000000E+00  0.00000000E+00  0.00000000E+00
  0.00000000E+00  0.00000000E+00  0.00000000E+00  0.00000000E+00  0.00000000E+00
  0.00000000E+00  0.00000000E+00  0.00000000E+00  0.00000000E+00  0.00000000E+00
  0.00000000E+00  0.00000000E+00  0.00000000E+00  0.00000000E+00  0.00000000E+00
  0.00000000E+00  0.00000000E+00  0.00000000E+00  0.00000000E+00  0.00000000E+00
  0.00000000E+00  0.00000000E+00  0.00000000E+00  0.00000000E+00  0.00000000E+00
  0.00000000E+00  0.00000000E+00  0.00000000E+00  0.00000000E+00  0.00000000E+00
  0.00000000E+00  0.00000000E+00  0.00000000E+00  0.00000000E+00  0.00000000E+00
  0.00000000E+00  0.00000000E+00  0.00000000E+00  0.00000000E+00  0.00000000E+00
  0.00000000E+00  0.00000000E+00  0.00000000E+00  0.00000000E+00  0.00000000E+00
  0.00000000E+00  0.00000000E+00  0.00000000E+00  0.00000000E+00  0.00000000E+00
  0.00000000E+00  0.00000000E+00  0.00000000E+00  0.00000000E+00  0.00000000E+00
  0.00000000E+00  0.00000000E+00  0.00000000E+00  0.00000000E+00  0.00000000E+00
  0.00000000E+00  0.00000000E+00  0.00000000E+00  0.00000000E+00  0.00000000E+00
  0.00000000E+00  0.00000000E+00  0.00000000E+00  0.00000000E+00  0.00000000E+00
  0.00000000E+00  0.00000000E+00  0.00000000E+00  0.00000000E+00
Atom fragment info                         I   N=         109
           0           0           0           0           0           0
           0           0           0           0           0           0
           0           0           0           0           0           0
           0           0           0           0           0           0
           0           0           0           0           0           0
           0           0           0           0           0           0
           0           0           0           0           0           0
           0           0           0           0           0           0
           0           0           0           0           0           0
           0           0           0           0           0           0
           0           0           0           0           0           0
           0           0           0           0           0           0
           0           0           0           0           0           0
           0           0           0           0           0           0
           0           0           0           0           0           0
           0           0           0           0           0           0
           0           0           0           0           0           0
           0           0           0           0           0           0
           0
Atom residue num                           I   N=         109
           0           0           0           0           0           0
           0           0           0           0           0           0
           0           0           0           0           0           0
           0           0           0           0           0           0
           0           0           0           0           0           0
           0           0           0           0           0           0
           0           0           0           0           0           0
           0           0           0           0           0           0
           0           0           0           0           0           0
           0           0           0           0           0           0
           0           0           0           0           0           0
           0           0           0           0           0           0
           0           0           0           0           0           0
           0           0           0           0           0           0
           0           0           0           0           0           0
           0           0           0           0           0           0
           0           0           0           0           0           0
           0           0           0           0           0           0
           0
Nuclear spins                              I   N=         109
           0           0           0           0           0           0
           0           0           0           0           0           0
           0           0           0           0           0           0
           0           0           0           0           0           0
           0           0           0           0           0           0
           0           0           0           0           0           0
           0           0           0           0           0           0
           0           0           0           0           0           0
           0           0           0           0           0           0
           0           0           0           0           0           0
           0           0           0           0           0           0
           0           0           0           0           0           0
           0           0           0           0           0           0
           0           0           0           0           0           0
           0           0           0           0           0           0
           0           0           0           0           0           0
           0           0           0           0           0           0
           0           0           0           0           0           0
           0
Nuclear ZEff                               R   N=         109
  0.00000000E+00  0.00000000E+00  0.00000000E+00  0.00000000E+00  0.00000000E+00
  0.00000000E+00  0.00000000E+00  0.00000000E+00  0.00000000E+00  0.00000000E+00
  0.00000000E+00  0.00000000E+00  0.00000000E+00  0.00000000E+00  0.00000000E+00
  0.00000000E+00  0.00000000E+00  0.00000000E+00  0.00000000E+00  0.00000000E+00
  0.00000000E+00  0.00000000E+00  0.00000000E+00  0.00000000E+00  0.00000000E+00
  0.00000000E+00  0.00000000E+00  0.00000000E+00  0.00000000E+00  0.00000000E+00
  0.00000000E+00  0.00000000E+00  0.00000000E+00  0.00000000E+00  0.00000000E+00
  0.00000000E+00  0.00000000E+00  0.00000000E+00  0.00000000E+00  0.00000000E+00
  0.00000000E+00  0.00000000E+00  0.00000000E+00  0.00000000E+00  0.00000000E+00
  0.00000000E+00  0.00000000E+00  0.00000000E+00  0.00000000E+00  0.00000000E+00
  0.00000000E+00  0.00000000E+00  0.00000000E+00  0.00000000E+00  0.00000000E+00
  0.00000000E+00  0.00000000E+00  0.00000000E+00  0.00000000E+00  0.00000000E+00
  0.00000000E+00  0.00000000E+00  0.00000000E+00  0.00000000E+00  0.00000000E+00
  0.00000000E+00  0.00000000E+00  0.00000000E+00  0.00000000E+00  0.00000000E+00
  0.00000000E+00  0.00000000E+00  0.00000000E+00  0.00000000E+00  0.00000000E+00
  0.00000000E+00  0.00000000E+00  0.00000000E+00  0.00000000E+00  0.00000000E+00
  0.00000000E+00  0.00000000E+00  0.00000000E+00  0.00000000E+00  0.00000000E+00
  0.00000000E+00  0.00000000E+00  0.00000000E+00  0.00000000E+00  0.00000000E+00
  0.00000000E+00  0.00000000E+00  0.00000000E+00  0.00000000E+00  0.00000000E+00
  0.00000000E+00  0.00000000E+00  0.00000000E+00  0.00000000E+00  0.00000000E+00
  0.00000000E+00  0.00000000E+00  0.00000000E+00  0.00000000E+00  0.00000000E+00
  0.00000000E+00  0.00000000E+00  0.00000000E+00  0.00000000E+00
Nuclear ZNuc                               R   N=         109
  0.00000000E+00  0.00000000E+00  0.00000000E+00  0.00000000E+00  0.00000000E+00
  0.00000000E+00  0.00000000E+00  0.00000000E+00  0.00000000E+00  0.00000000E+00
  0.00000000E+00  0.00000000E+00  0.00000000E+00  0.00000000E+00  0.00000000E+00
  0.00000000E+00  0.00000000E+00  0.00000000E+00  0.00000000E+00  0.00000000E+00
  0.00000000E+00  0.00000000E+00  0.00000000E+00  0.00000000E+00  0.00000000E+00
  0.00000000E+00  0.00000000E+00  0.00000000E+00  0.00000000E+00  0.00000000E+00
  0.00000000E+00  0.00000000E+00  0.00000000E+00  0.00000000E+00  0.00000000E+00
  0.00000000E+00  0.00000000E+00  0.00000000E+00  0.00000000E+00  0.00000000E+00
  0.00000000E+00  0.00000000E+00  0.00000000E+00  0.00000000E+00  0.00000000E+00
  0.00000000E+00  0.00000000E+00  0.00000000E+00  0.00000000E+00  0.00000000E+00
  0.00000000E+00  0.00000000E+00  0.00000000E+00  0.00000000E+00  0.00000000E+00
  0.00000000E+00  0.00000000E+00  0.00000000E+00  0.00000000E+00  0.00000000E+00
  0.00000000E+00  0.00000000E+00  0.00000000E+00  0.00000000E+00  0.00000000E+00
  0.00000000E+00  0.00000000E+00  0.00000000E+00  0.00000000E+00  0.00000000E+00
  0.00000000E+00  0.00000000E+00  0.00000000E+00  0.00000000E+00  0.00000000E+00
  0.00000000E+00  0.00000000E+00  0.00000000E+00  0.00000000E+00  0.00000000E+00
  0.00000000E+00  0.00000000E+00  0.00000000E+00  0.00000000E+00  0.00000000E+00
  0.00000000E+00  0.00000000E+00  0.00000000E+00  0.00000000E+00  0.00000000E+00
  0.00000000E+00  0.00000000E+00  0.00000000E+00  0.00000000E+00  0.00000000E+00
  0.00000000E+00  0.00000000E+00  0.00000000E+00  0.00000000E+00  0.00000000E+00
  0.00000000E+00  0.00000000E+00  0.00000000E+00  0.00000000E+00  0.00000000E+00
  0.00000000E+00  0.00000000E+00  0.00000000E+00  0.00000000E+00
Nuclear QMom                               R   N=         109
  0.00000000E+00  0.00000000E+00  0.00000000E+00  0.00000000E+00  0.00000000E+00
  0.00000000E+00  0.00000000E+00  0.00000000E+00  0.00000000E+00  0.00000000E+00
  0.00000000E+00  0.00000000E+00  0.00000000E+00  0.00000000E+00  0.00000000E+00
  0.00000000E+00  0.00000000E+00  0.00000000E+00  0.00000000E+00  0.00000000E+00
  0.00000000E+00  0.00000000E+00  0.00000000E+00  0.00000000E+00  0.00000000E+00
  0.00000000E+00  0.00000000E+00  0.00000000E+00  0.00000000E+00  0.00000000E+00
  0.00000000E+00  0.00000000E+00  0.00000000E+00  0.00000000E+00  0.00000000E+00
  0.00000000E+00  0.00000000E+00  0.00000000E+00  0.00000000E+00  0.00000000E+00
  0.00000000E+00  0.00000000E+00  0.00000000E+00  0.00000000E+00  0.00000000E+00
  0.00000000E+00  0.00000000E+00  0.00000000E+00  0.00000000E+00  0.00000000E+00
  0.00000000E+00  0.00000000E+00  0.00000000E+00  0.00000000E+00  0.00000000E+00
  0.00000000E+00  0.00000000E+00  0.00000000E+00  0.00000000E+00  0.00000000E+00
  0.00000000E+00  0.00000000E+00  0.00000000E+00  0.00000000E+00  0.00000000E+00
  0.00000000E+00  0.00000000E+00  0.00000000E+00  0.00000000E+00  0.00000000E+00
  0.00000000E+00  0.00000000E+00  0.00000000E+00  0.00000000E+00  0.00000000E+00
  0.00000000E+00  0.00000000E+00  0.00000000E+00  0.00000000E+00  0.00000000E+00
  0.00000000E+00  0.00000000E+00  0.00000000E+00  0.00000000E+00  0.00000000E+00
  0.00000000E+00  0.00000000E+00  0.00000000E+00  0.00000000E+00  0.00000000E+00
  0.00000000E+00  0.00000000E+00  0.00000000E+00  0.00000000E+00  0.00000000E+00
  0.00000000E+00  0.00000000E+00  0.00000000E+00  0.00000000E+00  0.00000000E+00
  0.00000000E+00  0.00000000E+00  0.00000000E+00  0.00000000E+00  0.00000000E+00
  0.00000000E+00  0.00000000E+00  0.00000000E+00  0.00000000E+00
Nuclear GFac                               R   N=         109
  0.00000000E+00  0.00000000E+00  0.00000000E+00  0.00000000E+00  0.00000000E+00
  0.00000000E+00  0.00000000E+00  0.00000000E+00  0.00000000E+00  0.00000000E+00
  0.00000000E+00  0.00000000E+00  0.00000000E+00  0.00000000E+00  0.00000000E+00
  0.00000000E+00  0.00000000E+00  0.00000000E+00  0.00000000E+00  0.00000000E+00
  0.00000000E+00  0.00000000E+00  0.00000000E+00  0.00000000E+00  0.00000000E+00
  0.00000000E+00  0.00000000E+00  0.00000000E+00  0.00000000E+00  0.00000000E+00
  0.00000000E+00  0.00000000E+00  0.00000000E+00  0.00000000E+00  0.00000000E+00
  0.00000000E+00  0.00000000E+00  0.00000000E+00  0.00000000E+00  0.00000000E+00
  0.00000000E+00  0.00000000E+00  0.00000000E+00  0.00000000E+00  0.00000000E+00
  0.00000000E+00  0.00000000E+00  0.00000000E+00  0.00000000E+00  0.00000000E+00
  0.00000000E+00  0.00000000E+00  0.00000000E+00  0.00000000E+00  0.00000000E+00
  0.00000000E+00  0.00000000E+00  0.00000000E+00  0.00000000E+00  0.00000000E+00
  0.00000000E+00  0.00000000E+00  0.00000000E+00  0.00000000E+00  0.00000000E+00
  0.00000000E+00  0.00000000E+00  0.00000000E+00  0.00000000E+00  0.00000000E+00
  0.00000000E+00  0.00000000E+00  0.00000000E+00  0.00000000E+00  0.00000000E+00
  0.00000000E+00  0.00000000E+00  0.00000000E+00  0.00000000E+00  0.00000000E+00
  0.00000000E+00  0.00000000E+00  0.00000000E+00  0.00000000E+00  0.00000000E+00
  0.00000000E+00  0.00000000E+00  0.00000000E+00  0.00000000E+00  0.00000000E+00
  0.00000000E+00  0.00000000E+00  0.00000000E+00  0.00000000E+00  0.00000000E+00
  0.00000000E+00  0.00000000E+00  0.00000000E+00  0.00000000E+00  0.00000000E+00
  0.00000000E+00  0.00000000E+00  0.00000000E+00  0.00000000E+00  0.00000000E+00
  0.00000000E+00  0.00000000E+00  0.00000000E+00  0.00000000E+00
MicOpt                                     I   N=         109
          -1          -1          -1          -1          -1          -1
          -1          -1          -1          -1          -1          -1
          -1          -1          -1          -1          -1          -1
          -1          -1          -1          -1          -1          -1
          -1          -1          -1          -1          -1          -1
          -1          -1          -1          -1          -1          -1
          -1          -1          -1          -1          -1          -1
          -1          -1          -1          -1          -1          -1
          -1          -1          -1          -1          -1          -1
          -1          -1          -1          -1          -1          -1
          -1          -1          -1          -1          -1          -1
          -1          -1          -1          -1          -1          -1
          -1          -1          -1          -1          -1          -1
          -1          -1          -1          -1          -1          -1
          -1          -1          -1          -1          -1          -1
          -1          -1          -1          -1          -1          -1
          -1          -1          -1          -1          -1          -1
          -1          -1          -1          -1          -1          -1
          -1
Number of contracted shells                I              460
Number of primitive shells                 I             1198
Pure/Cartesian d shells                    I                0
Pure/Cartesian f shells                    I                0
Highest angular momentum                   I                2
Largest degree of contraction              I                7
Shell types                                I   N=         460
           0           0           1           1           0           0
           0           1           1           1          -2          -2
           0           0           0           1           1           1
          -2          -2           0           0           0           1
           1           1          -2          -2           0           0
           0           1           1           1          -2          -2
           0           0           0           1           1           1
          -2          -2           0           0           0           1
           1           1          -2          -2           0           0
           0           1           1           1          -2          -2
           0           0           0           1           1           1
          -2          -2           0           0           0           1
           1           1          -2          -2           0           0
           0           1           1           1          -2          -2
           0           0           0           1           1           1
          -2          -2           0           0           0           1
           1           1          -2          -2           0           0
           0           1           1           0           0           0
           1           1           0           0           0           1
           1           0           0           0           1           1
           0           0           0           1           1           0
           0           0           1           1           0           0
           0           1           1           0           0           0
           1           1           0           0           0           1
           1           0           0           0           1           1
           0           0           0           1           1           0
           0           0           1           1           0           0
           0           1           1           0           0           0
           1           1           0           0           0           1
           1           0           0           0           1           1
           0           0           0           1           1           0
           0           0           1           1           0           0
           0           1           1           0           0           0
           1           1           0           0           0           1
           1           0           0           0           1           1
           0           0           0           1           1           0
           0           0           1           1           0           0
           0           1           1           0           0           0
           1           1           0           0           0           1
           1           0           0           0           1           1
           0           0           0           1           1           0
           0           0           1           1           0           0
           0           1           1           0           0           0
           1           1           0           0           0           1
           1           0           0           0           1           1
           0           0           0           1           1           0
           0           0           1           1           0           0
           0           1           1           0           0           0
           1           1           0           0           0           1
           1           0           0           0           1           1
           0           0           0           1           1           0
           0           0           1           1           0           0
           0           0           0           0           0           0
           0           0           0           1           1           0
           0           0           1           1           0           0
           0           0           0           0           0           0
           0           0           0           0           0           0
           0           1           1           0           0           0
           1           1           0           0           0           0
           0           0           0           0           0           0
           0           0           0           0           0           0
           0           0           0           1           1           0
           0           0           1           1           0           0
           0           1           1           0           0           0
           1           1           0           0           0           0
           0           0           0           0           0           0
           0           0           0           0           0           0
           0           0           0           0           0           0
           0           1           1           0           0           0
           1           1           0           0           0           0
           0           0           0           1           1           0
           0           0           1           1           0           0
           0           1           1           0           0           0
           1           1           0           0           0           0
           0           0           0           0           0           0
           0           0           0           0           0           0
           0           0           0           0
Number of primitives per shell             I   N=         460
           2           1           2           1           3           3
           1           3           2           1           2           1
           3           3           1           3           2           1
           2           1           3           3           1           3
           2           1           2           1           3           3
           1           3           2           1           2           1
           3           3           1           3           2           1
           2           1           3           3           1           3
           2           1           2           1           3           3
           1           3           2           1           2           1
           3           3           1           3           2           1
           2           1           3           3           1           3
           2           1           2           1           3           3
           1           3           2           1           2           1
           3           3           1           3           2           1
           2           1           3           3           1           3
           2           1           2           1           7           2
           1           4           1           7           2           1
           4           1           7           2           1           4
           1           7           2           1           4           1
           7           2           1           4           1           7
           2           1           4           1           7           2
           1           4           1           7           2           1
           4           1           7           2           1           4
           1           7           2           1           4           1
           7           2           1           4           1           7
           2           1           4           1           7           2
           1           4           1           7           2           1
           4           1           7           2           1           4
           1           7           2           1           4           1
           7           2           1           4           1           7
           2           1           4           1           7           2
           1           4           1           7           2           1
           4           1           7           2           1           4
           1           7           2           1           4           1
           7           2           1           4           1           7
           2           1           4           1           7           2
           1           4           1           7           2           1
           4           1           7           2           1           4
           1           7           2           1           4           1
           7           2           1           4           1           7
           2           1           4           1           7           2
           1           4           1           7           2           1
           4           1           7           2           1           4
           1           7           2           1           4           1
           7           2           1           4           1           7
           2           1           4           1           7           2
           1           4           1           7           2           1
           4           1           7           2           1           4
           1           7           2           1           4           1
           7           2           1           4           1           7
           2           1           4           1           3           1
           3           1           3           1           3           1
           7           2           1           4           1           7
           2           1           4           1           3           1
           3           1           3           1           3           1
           3           1           3           1           7           2
           1           4           1           7           2           1
           4           1           3           1           3           1
           3           1           3           1           3           1
           3           1           3           1           3           1
           7           2           1           4           1           7
           2           1           4           1           7           2
           1           4           1           7           2           1
           4           1           3           1           3           1
           3           1           3           1           3           1
           3           1           3           1           3           1
           3           1           3           1           7           2
           1           4           1           7           2           1
           4           1           3           1           3           1
           7           2           1           4           1           7
           2           1           4           1           7           2
           1           4           1           7           2           1
           4           1           3           1           3           1
           3           1           3           1           3           1
           3           1           3           1           3           1
           3           1           3           1
Shell to atom map                          I   N=         460
           1           1           1           1           2           2
           2           2           2           2           2           2
           3           3           3           3           3           3
           3           3           4           4           4           4
           4           4           4           4           5           5
           5           5           5           5           5           5
           6           6           6           6           6           6
           6           6           7           7           7           7
           7           7           7           7           8           8
           8           8           8           8           8           8
           9           9           9           9           9           9
           9           9          10          10          10          10
          10          10          10          10          11          11
          11          11          11          11          11          11
          12          12          12          12          12          12
          12          12          13          13          13          13
          13          13          13          13          14          14
          14          14          14          15          15          15
          15          15          16          16          16          16
          16          17          17          17          17          17
          18          18          18          18          18          19
          19          19          19          19          20          20
          20          20          20          21          21          21
          21          21          22          22          22          22
          22          23          23          23          23          23
          24          24          24          24          24          25
          25          25          25          25          26          26
          26          26          26          27          27          27
          27          27          28          28          28          28
          28          29          29          29          29          29
          30          30          30          30          30          31
          31          31          31          31          32          32
          32          32          32          33          33          33
          33          33          34          34          34          34
          34          35          35          35          35          35
          36          36          36          36          36          37
          37          37          37          37          38          38
          38          38          38          39          39          39
          39          39          40          40          40          40
          40          41          41          41          41          41
          42          42          42          42          42          43
          43          43          43          43          44          44
          44          44          44          45          45          45
          45          45          46          46          46          46
          46          47          47          47          47          47
          48          48          48          48          48          49
          49          49          49          49          50          50
          50          50          50          51          51          51
          51          51          52          52          52          52
          52          53          53          53          53          53
          54          54          54          54          54          55
          55          55          55          55          56          56
          57          57          58          58          59          59
          60          60          60          60          60          61
          61          61          61          61          62          62
          63          63          64          64          65          65
          66          66          67          67          68          68
          68          68          68          69          69          69
          69          69          70          70          71          71
          72          72          73          73          74          74
          75          75          76          76          77          77
          78          78          78          78          78          79
          79          79          79          79          80          80
          80          80          80          81          81          81
          81          81          82          82          83          83
          84          84          85          85          86          86
          87          87          88          88          89          89
          90          90          91          91          92          92
          92          92          92          93          93          93
          93          93          94          94          95          95
          96          96          96          96          96          97
          97          97          97          97          98          98
          98          98          98          99          99          99
          99          99         100         100         101         101
         102         102         103         103         104         104
         105         105         106         106         107         107
         108         108         109         109
Primitive exponents                        R   N=        1198
  1.22200000E+00  2.59500000E-01  9.31000000E-02  2.58000000E+00  2.98400000E-01
  8.85000000E-02  1.34700000E+00  4.36600000E-01  1.88300000E-01  2.13700000E+00
  1.34700000E+00  4.36600000E-01  5.18000000E-02  3.00500000E+00  1.22800000E+00
  4.41500000E-01  4.01000000E-01  9.00000000E-02  2.80000000E-02  9.51900000E-01
  3.27000000E-01  1.05400000E-01  1.34700000E+00  4.36600000E-01  1.88300000E-01
  2.13700000E+00  1.34700000E+00  4.36600000E-01  5.18000000E-02  3.00500000E+00
  1.22800000E+00  4.41500000E-01  4.01000000E-01  9.00000000E-02  2.80000000E-02
  9.51900000E-01  3.27000000E-01  1.05400000E-01  1.34700000E+00  4.36600000E-01
  1.88300000E-01  2.13700000E+00  1.34700000E+00  4.36600000E-01  5.18000000E-02
  3.00500000E+00  1.22800000E+00  4.41500000E-01  4.01000000E-01  9.00000000E-02
  2.80000000E-02  9.51900000E-01  3.27000000E-01  1.05400000E-01  1.34700000E+00
  4.36600000E-01  1.88300000E-01  2.13700000E+00  1.34700000E+00  4.36600000E-01
  5.18000000E-02  3.00500000E+00  1.22800000E+00  4.41500000E-01  4.01000000E-01
  9.00000000E-02  2.80000000E-02  9.51900000E-01  3.27000000E-01  1.05400000E-01
  1.34700000E+00  4.36600000E-01  1.88300000E-01  2.13700000E+00  1.34700000E+00
  4.36600000E-01  5.18000000E-02  3.00500000E+00  1.22800000E+00  4.41500000E-01
  4.01000000E-01  9.00000000E-02  2.80000000E-02  9.51900000E-01  3.27000000E-01
  1.05400000E-01  1.34700000E+00  4.36600000E-01  1.88300000E-01  2.13700000E+00
  1.34700000E+00  4.36600000E-01  5.18000000E-02  3.00500000E+00  1.22800000E+00
  4.41500000E-01  4.01000000E-01  9.00000000E-02  2.80000000E-02  9.51900000E-01
  3.27000000E-01  1.05400000E-01  1.34700000E+00  4.36600000E-01  1.88300000E-01
  2.13700000E+00  1.34700000E+00  4.36600000E-01  5.18000000E-02  3.00500000E+00
  1.22800000E+00  4.41500000E-01  4.01000000E-01  9.00000000E-02  2.80000000E-02
  9.51900000E-01  3.27000000E-01  1.05400000E-01  1.34700000E+00  4.36600000E-01
  1.88300000E-01  2.13700000E+00  1.34700000E+00  4.36600000E-01  5.18000000E-02
  3.00500000E+00  1.22800000E+00  4.41500000E-01  4.01000000E-01  9.00000000E-02
  2.80000000E-02  9.51900000E-01  3.27000000E-01  1.05400000E-01  1.34700000E+00
  4.36600000E-01  1.88300000E-01  2.13700000E+00  1.34700000E+00  4.36600000E-01
  5.18000000E-02  3.00500000E+00  1.22800000E+00  4.41500000E-01  4.01000000E-01
  9.00000000E-02  2.80000000E-02  9.51900000E-01  3.27000000E-01  1.05400000E-01
  1.34700000E+00  4.36600000E-01  1.88300000E-01  2.13700000E+00  1.34700000E+00
  4.36600000E-01  5.18000000E-02  3.00500000E+00  1.22800000E+00  4.41500000E-01
  4.01000000E-01  9.00000000E-02  2.80000000E-02  9.51900000E-01  3.27000000E-01
  1.05400000E-01  1.34700000E+00  4.36600000E-01  1.88300000E-01  2.13700000E+00
  1.34700000E+00  4.36600000E-01  5.18000000E-02  3.00500000E+00  1.22800000E+00
  4.41500000E-01  4.01000000E-01  9.00000000E-02  2.80000000E-02  9.51900000E-01
  3.27000000E-01  1.05400000E-01  1.34700000E+00  4.36600000E-01  1.88300000E-01
  2.13700000E+00  1.34700000E+00  4.36600000E-01  5.18000000E-02  3.00500000E+00
  1.22800000E+00  4.41500000E-01  4.01000000E-01  9.00000000E-02  2.80000000E-02
  9.51900000E-01  3.27000000E-01  1.05400000E-01  7.81700000E+03  1.17600000E+03
  2.73200000E+02  8.11700000E+01  2.71800000E+01  9.53200000E+00  3.41400000E+00
  9.53200000E+00  9.39800000E-01  2.84600000E-01  3.51800000E+01  7.90400000E+00
  2.30500000E+00  7.17100000E-01  2.13700000E-01  7.81700000E+03  1.17600000E+03
  2.73200000E+02  8.11700000E+01  2.71800000E+01  9.53200000E+00  3.41400000E+00
  9.53200000E+00  9.39800000E-01  2.84600000E-01  3.51800000E+01  7.90400000E+00
  2.30500000E+00  7.17100000E-01  2.13700000E-01  7.81700000E+03  1.17600000E+03
  2.73200000E+02  8.11700000E+01  2.71800000E+01  9.53200000E+00  3.41400000E+00
  9.53200000E+00  9.39800000E-01  2.84600000E-01  3.51800000E+01  7.90400000E+00
  2.30500000E+00  7.17100000E-01  2.13700000E-01  7.81700000E+03  1.17600000E+03
  2.73200000E+02  8.11700000E+01  2.71800000E+01  9.53200000E+00  3.41400000E+00
  9.53200000E+00  9.39800000E-01  2.84600000E-01  3.51800000E+01  7.90400000E+00
  2.30500000E+00  7.17100000E-01  2.13700000E-01  7.81700000E+03  1.17600000E+03
  2.73200000E+02  8.11700000E+01  2.71800000E+01  9.53200000E+00  3.41400000E+00
  9.53200000E+00  9.39800000E-01  2.84600000E-01  3.51800000E+01  7.90400000E+00
  2.30500000E+00  7.17100000E-01  2.13700000E-01  7.81700000E+03  1.17600000E+03
  2.73200000E+02  8.11700000E+01  2.71800000E+01  9.53200000E+00  3.41400000E+00
  9.53200000E+00  9.39800000E-01  2.84600000E-01  3.51800000E+01  7.90400000E+00
  2.30500000E+00  7.17100000E-01  2.13700000E-01  7.81700000E+03  1.17600000E+03
  2.73200000E+02  8.11700000E+01  2.71800000E+01  9.53200000E+00  3.41400000E+00
  9.53200000E+00  9.39800000E-01  2.84600000E-01  3.51800000E+01  7.90400000E+00
  2.30500000E+00  7.17100000E-01  2.13700000E-01  7.81700000E+03  1.17600000E+03
  2.73200000E+02  8.11700000E+01  2.71800000E+01  9.53200000E+00  3.41400000E+00
  9.53200000E+00  9.39800000E-01  2.84600000E-01  3.51800000E+01  7.90400000E+00
  2.30500000E+00  7.17100000E-01  2.13700000E-01  7.81700000E+03  1.17600000E+03
  2.73200000E+02  8.11700000E+01  2.71800000E+01  9.53200000E+00  3.41400000E+00
  9.53200000E+00  9.39800000E-01  2.84600000E-01  3.51800000E+01  7.90400000E+00
  2.30500000E+00  7.17100000E-01  2.13700000E-01  7.81700000E+03  1.17600000E+03
  2.73200000E+02  8.11700000E+01  2.71800000E+01  9.53200000E+00  3.41400000E+00
  9.53200000E+00  9.39800000E-01  2.84600000E-01  3.51800000E+01  7.90400000E+00
  2.30500000E+00  7.17100000E-01  2.13700000E-01  7.81700000E+03  1.17600000E+03
  2.73200000E+02  8.11700000E+01  2.71800000E+01  9.53200000E+00  3.41400000E+00
  9.53200000E+00  9.39800000E-01  2.84600000E-01  3.51800000E+01  7.90400000E+00
  2.30500000E+00  7.17100000E-01  2.13700000E-01  7.81700000E+03  1.17600000E+03
  2.73200000E+02  8.11700000E+01  2.71800000E+01  9.53200000E+00  3.41400000E+00
  9.53200000E+00  9.39800000E-01  2.84600000E-01  3.51800000E+01  7.90400000E+00
  2.30500000E+00  7.17100000E-01  2.13700000E-01  7.81700000E+03  1.17600000E+03
  2.73200000E+02  8.11700000E+01  2.71800000E+01  9.53200000E+00  3.41400000E+00
  9.53200000E+00  9.39800000E-01  2.84600000E-01  3.51800000E+01  7.90400000E+00
  2.30500000E+00  7.17100000E-01  2.13700000E-01  7.81700000E+03  1.17600000E+03
  2.73200000E+02  8.11700000E+01  2.71800000E+01  9.53200000E+00  3.41400000E+00
  9.53200000E+00  9.39800000E-01  2.84600000E-01  3.51800000E+01  7.90400000E+00
  2.30500000E+00  7.17100000E-01  2.13700000E-01  7.81700000E+03  1.17600000E+03
  2.73200000E+02  8.11700000E+01  2.71800000E+01  9.53200000E+00  3.41400000E+00
  9.53200000E+00  9.39800000E-01  2.84600000E-01  3.51800000E+01  7.90400000E+00
  2.30500000E+00  7.17100000E-01  2.13700000E-01  7.81700000E+03  1.17600000E+03
  2.73200000E+02  8.11700000E+01  2.71800000E+01  9.53200000E+00  3.41400000E+00
  9.53200000E+00  9.39800000E-01  2.84600000E-01  3.51800000E+01  7.90400000E+00
  2.30500000E+00  7.17100000E-01  2.13700000E-01  7.81700000E+03  1.17600000E+03
  2.73200000E+02  8.11700000E+01  2.71800000E+01  9.53200000E+00  3.41400000E+00
  9.53200000E+00  9.39800000E-01  2.84600000E-01  3.51800000E+01  7.90400000E+00
  2.30500000E+00  7.17100000E-01  2.13700000E-01  7.81700000E+03  1.17600000E+03
  2.73200000E+02  8.11700000E+01  2.71800000E+01  9.53200000E+00  3.41400000E+00
  9.53200000E+00  9.39800000E-01  2.84600000E-01  3.51800000E+01  7.90400000E+00
  2.30500000E+00  7.17100000E-01  2.13700000E-01  7.81700000E+03  1.17600000E+03
  2.73200000E+02  8.11700000E+01  2.71800000E+01  9.53200000E+00  3.41400000E+00
  9.53200000E+00  9.39800000E-01  2.84600000E-01  3.51800000E+01  7.90400000E+00
  2.30500000E+00  7.17100000E-01  2.13700000E-01  7.81700000E+03  1.17600000E+03
  2.73200000E+02  8.11700000E+01  2.71800000E+01  9.53200000E+00  3.41400000E+00
  9.53200000E+00  9.39800000E-01  2.84600000E-01  3.51800000E+01  7.90400000E+00
  2.30500000E+00  7.17100000E-01  2.13700000E-01  7.81700000E+03  1.17600000E+03
  2.73200000E+02  8.11700000E+01  2.71800000E+01  9.53200000E+00  3.41400000E+00
  9.53200000E+00  9.39800000E-01  2.84600000E-01  3.51800000E+01  7.90400000E+00
  2.30500000E+00  7.17100000E-01  2.13700000E-01  7.81700000E+03  1.17600000E+03
  2.73200000E+02  8.11700000E+01  2.71800000E+01  9.53200000E+00  3.41400000E+00
  9.53200000E+00  9.39800000E-01  2.84600000E-01  3.51800000E+01  7.90400000E+00
  2.30500000E+00  7.17100000E-01  2.13700000E-01  7.81700000E+03  1.17600000E+03
  2.73200000E+02  8.11700000E+01  2.71800000E+01  9.53200000E+00  3.41400000E+00
  9.53200000E+00  9.39800000E-01  2.84600000E-01  3.51800000E+01  7.90400000E+00
  2.30500000E+00  7.17100000E-01  2.13700000E-01  7.81700000E+03  1.17600000E+03
  2.73200000E+02  8.11700000E+01  2.71800000E+01  9.53200000E+00  3.41400000E+00
  9.53200000E+00  9.39800000E-01  2.84600000E-01  3.51800000E+01  7.90400000E+00
  2.30500000E+00  7.17100000E-01  2.13700000E-01  7.81700000E+03  1.17600000E+03
  2.73200000E+02  8.11700000E+01  2.71800000E+01  9.53200000E+00  3.41400000E+00
  9.53200000E+00  9.39800000E-01  2.84600000E-01  3.51800000E+01  7.90400000E+00
  2.30500000E+00  7.17100000E-01  2.13700000E-01  7.81700000E+03  1.17600000E+03
  2.73200000E+02  8.11700000E+01  2.71800000E+01  9.53200000E+00  3.41400000E+00
  9.53200000E+00  9.39800000E-01  2.84600000E-01  3.51800000E+01  7.90400000E+00
  2.30500000E+00  7.17100000E-01  2.13700000E-01  7.81700000E+03  1.17600000E+03
  2.73200000E+02  8.11700000E+01  2.71800000E+01  9.53200000E+00  3.41400000E+00
  9.53200000E+00  9.39800000E-01  2.84600000E-01  3.51800000E+01  7.90400000E+00
  2.30500000E+00  7.17100000E-01  2.13700000E-01  7.81700000E+03  1.17600000E+03
  2.73200000E+02  8.11700000E+01  2.71800000E+01  9.53200000E+00  3.41400000E+00
  9.53200000E+00  9.39800000E-01  2.84600000E-01  3.51800000E+01  7.90400000E+00
  2.30500000E+00  7.17100000E-01  2.13700000E-01  7.81700000E+03  1.17600000E+03
  2.73200000E+02  8.11700000E+01  2.71800000E+01  9.53200000E+00  3.41400000E+00
  9.53200000E+00  9.39800000E-01  2.84600000E-01  3.51800000E+01  7.90400000E+00
  2.30500000E+00  7.17100000E-01  2.13700000E-01  7.81700000E+03  1.17600000E+03
  2.73200000E+02  8.11700000E+01  2.71800000E+01  9.53200000E+00  3.41400000E+00
  9.53200000E+00  9.39800000E-01  2.84600000E-01  3.51800000E+01  7.90400000E+00
  2.30500000E+00  7.17100000E-01  2.13700000E-01  7.81700000E+03  1.17600000E+03
  2.73200000E+02  8.11700000E+01  2.71800000E+01  9.53200000E+00  3.41400000E+00
  9.53200000E+00  9.39800000E-01  2.84600000E-01  3.51800000E+01  7.90400000E+00
  2.30500000E+00  7.17100000E-01  2.13700000E-01  7.81700000E+03  1.17600000E+03
  2.73200000E+02  8.11700000E+01  2.71800000E+01  9.53200000E+00  3.41400000E+00
  9.53200000E+00  9.39800000E-01  2.84600000E-01  3.51800000E+01  7.90400000E+00
  2.30500000E+00  7.17100000E-01  2.13700000E-01  7.81700000E+03  1.17600000E+03
  2.73200000E+02  8.11700000E+01  2.71800000E+01  9.53200000E+00  3.41400000E+00
  9.53200000E+00  9.39800000E-01  2.84600000E-01  3.51800000E+01  7.90400000E+00
  2.30500000E+00  7.17100000E-01  2.13700000E-01  7.81700000E+03  1.17600000E+03
  2.73200000E+02  8.11700000E+01  2.71800000E+01  9.53200000E+00  3.41400000E+00
  9.53200000E+00  9.39800000E-01  2.84600000E-01  3.51800000E+01  7.90400000E+00
  2.30500000E+00  7.17100000E-01  2.13700000E-01  7.81700000E+03  1.17600000E+03
  2.73200000E+02  8.11700000E+01  2.71800000E+01  9.53200000E+00  3.41400000E+00
  9.53200000E+00  9.39800000E-01  2.84600000E-01  3.51800000E+01  7.90400000E+00
  2.30500000E+00  7.17100000E-01  2.13700000E-01  7.81700000E+03  1.17600000E+03
  2.73200000E+02  8.11700000E+01  2.71800000E+01  9.53200000E+00  3.41400000E+00
  9.53200000E+00  9.39800000E-01  2.84600000E-01  3.51800000E+01  7.90400000E+00
  2.30500000E+00  7.17100000E-01  2.13700000E-01  7.81700000E+03  1.17600000E+03
  2.73200000E+02  8.11700000E+01  2.71800000E+01  9.53200000E+00  3.41400000E+00
  9.53200000E+00  9.39800000E-01  2.84600000E-01  3.51800000E+01  7.90400000E+00
  2.30500000E+00  7.17100000E-01  2.13700000E-01  7.81700000E+03  1.17600000E+03
  2.73200000E+02  8.11700000E+01  2.71800000E+01  9.53200000E+00  3.41400000E+00
  9.53200000E+00  9.39800000E-01  2.84600000E-01  3.51800000E+01  7.90400000E+00
  2.30500000E+00  7.17100000E-01  2.13700000E-01  7.81700000E+03  1.17600000E+03
  2.73200000E+02  8.11700000E+01  2.71800000E+01  9.53200000E+00  3.41400000E+00
  9.53200000E+00  9.39800000E-01  2.84600000E-01  3.51800000E+01  7.90400000E+00
  2.30500000E+00  7.17100000E-01  2.13700000E-01  7.81700000E+03  1.17600000E+03
  2.73200000E+02  8.11700000E+01  2.71800000E+01  9.53200000E+00  3.41400000E+00
  9.53200000E+00  9.39800000E-01  2.84600000E-01  3.51800000E+01  7.90400000E+00
  2.30500000E+00  7.17100000E-01  2.13700000E-01  5.90900000E+03  8.87500000E+02
  2.04700000E+02  5.98400000E+01  2.00000000E+01  7.19300000E+00  2.68600000E+00
  7.19300000E+00  7.00000000E-01  2.13300000E-01  2.67900000E+01  5.95600000E+00
  1.70700000E+00  5.31400000E-01  1.65400000E-01  5.90900000E+03  8.87500000E+02
  2.04700000E+02  5.98400000E+01  2.00000000E+01  7.19300000E+00  2.68600000E+00
  7.19300000E+00  7.00000000E-01  2.13300000E-01  2.67900000E+01  5.95600000E+00
  1.70700000E+00  5.31400000E-01  1.65400000E-01  1.92406000E+01  2.89920000E+00
  6.53400000E-01  1.77600000E-01  1.92406000E+01  2.89920000E+00  6.53400000E-01
  1.77600000E-01  1.92406000E+01  2.89920000E+00  6.53400000E-01  1.77600000E-01
  1.92406000E+01  2.89920000E+00  6.53400000E-01  1.77600000E-01  4.23300000E+03
  6.34900000E+02  1.46100000E+02  4.25000000E+01  1.41900000E+01  5.14800000E+00
  1.96700000E+00  5.14800000E+00  4.96200000E-01  1.53300000E-01  1.81600000E+01
  3.98600000E+00  1.14300000E+00  3.59400000E-01  1.14600000E-01  4.23300000E+03
  6.34900000E+02  1.46100000E+02  4.25000000E+01  1.41900000E+01  5.14800000E+00
  1.96700000E+00  5.14800000E+00  4.96200000E-01  1.53300000E-01  1.81600000E+01
  3.98600000E+00  1.14300000E+00  3.59400000E-01  1.14600000E-01  1.92406000E+01
  2.89920000E+00  6.53400000E-01  1.77600000E-01  1.92406000E+01  2.89920000E+00
  6.53400000E-01  1.77600000E-01  1.92406000E+01  2.89920000E+00  6.53400000E-01
  1.77600000E-01  1.92406000E+01  2.89920000E+00  6.53400000E-01  1.77600000E-01
  1.92406000E+01  2.89920000E+00  6.53400000E-01  1.77600000E-01  1.92406000E+01
  2.89920000E+00  6.53400000E-01  1.77600000E-01  4.23300000E+03  6.34900000E+02
  1.46100000E+02  4.25000000E+01  1.41900000E+01  5.14800000E+00  1.96700000E+00
  5.14800000E+00  4.96200000E-01  1.53300000E-01  1.81600000E+01  3.98600000E+00
  1.14300000E+00  3.59400000E-01  1.14600000E-01  4.23300000E+03  6.34900000E+02
  1.46100000E+02  4.25000000E+01  1.41900000E+01  5.14800000E+00  1.96700000E+00
  5.14800000E+00  4.96200000E-01  1.53300000E-01  1.81600000E+01  3.98600000E+00
  1.14300000E+00  3.59400000E-01  1.14600000E-01  1.92406000E+01  2.89920000E+00
  6.53400000E-01  1.77600000E-01  1.92406000E+01  2.89920000E+00  6.53400000E-01
  1.77600000E-01  1.92406000E+01  2.89920000E+00  6.53400000E-01  1.77600000E-01
  1.92406000E+01  2.89920000E+00  6.53400000E-01  1.77600000E-01  1.92406000E+01
  2.89920000E+00  6.53400000E-01  1.77600000E-01  1.92406000E+01  2.89920000E+00
  6.53400000E-01  1.77600000E-01  1.92406000E+01  2.89920000E+00  6.53400000E-01
  1.77600000E-01  1.92406000E+01  2.89920000E+00  6.53400000E-01  1.77600000E-01
  4.23300000E+03  6.34900000E+02  1.46100000E+02  4.25000000E+01  1.41900000E+01
  5.14800000E+00  1.96700000E+00  5.14800000E+00  4.96200000E-01  1.53300000E-01
  1.81600000E+01  3.98600000E+00  1.14300000E+00  3.59400000E-01  1.14600000E-01
  4.23300000E+03  6.34900000E+02  1.46100000E+02  4.25000000E+01  1.41900000E+01
  5.14800000E+00  1.96700000E+00  5.14800000E+00  4.96200000E-01  1.53300000E-01
  1.81600000E+01  3.98600000E+00  1.14300000E+00  3.59400000E-01  1.14600000E-01
  4.23300000E+03  6.34900000E+02  1.46100000E+02  4.25000000E+01  1.41900000E+01
  5.14800000E+00  1.96700000E+00  5.14800000E+00  4.96200000E-01  1.53300000E-01
  1.81600000E+01  3.98600000E+00  1.14300000E+00  3.59400000E-01  1.14600000E-01
  4.23300000E+03  6.34900000E+02  1.46100000E+02  4.25000000E+01  1.41900000E+01
  5.14800000E+00  1.96700000E+00  5.14800000E+00  4.96200000E-01  1.53300000E-01
  1.81600000E+01  3.98600000E+00  1.14300000E+00  3.59400000E-01  1.14600000E-01
  1.92406000E+01  2.89920000E+00  6.53400000E-01  1.77600000E-01  1.92406000E+01
  2.89920000E+00  6.53400000E-01  1.77600000E-01  1.92406000E+01  2.89920000E+00
  6.53400000E-01  1.77600000E-01  1.92406000E+01  2.89920000E+00  6.53400000E-01
  1.77600000E-01  1.92406000E+01  2.89920000E+00  6.53400000E-01  1.77600000E-01
  1.92406000E+01  2.89920000E+00  6.53400000E-01  1.77600000E-01  1.92406000E+01
  2.89920000E+00  6.53400000E-01  1.77600000E-01  1.92406000E+01  2.89920000E+00
  6.53400000E-01  1.77600000E-01  1.92406000E+01  2.89920000E+00  6.53400000E-01
  1.77600000E-01  1.92406000E+01  2.89920000E+00  6.53400000E-01  1.77600000E-01
  5.90900000E+03  8.87500000E+02  2.04700000E+02  5.98400000E+01  2.00000000E+01
  7.19300000E+00  2.68600000E+00  7.19300000E+00  7.00000000E-01  2.13300000E-01
  2.67900000E+01  5.95600000E+00  1.70700000E+00  5.31400000E-01  1.65400000E-01
  5.90900000E+03  8.87500000E+02  2.04700000E+02  5.98400000E+01  2.00000000E+01
  7.19300000E+00  2.68600000E+00  7.19300000E+00  7.00000000E-01  2.13300000E-01
  2.67900000E+01  5.95600000E+00  1.70700000E+00  5.31400000E-01  1.65400000E-01
  1.92406000E+01  2.89920000E+00  6.53400000E-01  1.77600000E-01  1.92406000E+01
  2.89920000E+00  6.53400000E-01  1.77600000E-01  4.23300000E+03  6.34900000E+02
  1.46100000E+02  4.25000000E+01  1.41900000E+01  5.14800000E+00  1.96700000E+00
  5.14800000E+00  4.96200000E-01  1.53300000E-01  1.81600000E+01  3.98600000E+00
  1.14300000E+00  3.59400000E-01  1.14600000E-01  4.23300000E+03  6.34900000E+02
  1.46100000E+02  4.25000000E+01  1.41900000E+01  5.14800000E+00  1.96700000E+00
  5.14800000E+00  4.96200000E-01  1.53300000E-01  1.81600000E+01  3.98600000E+00
  1.14300000E+00  3.59400000E-01  1.14600000E-01  4.23300000E+03  6.34900000E+02
  1.46100000E+02  4.25000000E+01  1.41900000E+01  5.14800000E+00  1.96700000E+00
  5.14800000E+00  4.96200000E-01  1.53300000E-01  1.81600000E+01  3.98600000E+00
  1.14300000E+00  3.59400000E-01  1.14600000E-01  4.23300000E+03  6.34900000E+02
  1.46100000E+02  4.25000000E+01  1.41900000E+01  5.14800000E+00  1.96700000E+00
  5.14800000E+00  4.96200000E-01  1.53300000E-01  1.81600000E+01  3.98600000E+00
  1.14300000E+00  3.59400000E-01  1.14600000E-01  1.92406000E+01  2.89920000E+00
  6.53400000E-01  1.77600000E-01  1.92406000E+01  2.89920000E+00  6.53400000E-01
  1.77600000E-01  1.92406000E+01  2.89920000E+00  6.53400000E-01  1.77600000E-01
  1.92406000E+01  2.89920000E+00  6.53400000E-01  1.77600000E-01  1.92406000E+01
  2.89920000E+00  6.53400000E-01  1.77600000E-01  1.92406000E+01  2.89920000E+00
  6.53400000E-01  1.77600000E-01  1.92406000E+01  2.89920000E+00  6.53400000E-01
  1.77600000E-01  1.92406000E+01  2.89920000E+00  6.53400000E-01  1.77600000E-01
  1.92406000E+01  2.89920000E+00  6.53400000E-01  1.77600000E-01  1.92406000E+01
  2.89920000E+00  6.53400000E-01  1.77600000E-01
Contraction coefficients                   R   N=        1198
 -5.70733903E-01  1.28238261E+00  1.00000000E+00 -7.77249975E-02  1.01978697E+00
  1.00000000E+00 -2.38270819E-01 -8.73267970E-01  1.69961158E+00 -1.39161500E+00
  1.75102600E+00  4.69464700E-01  1.00000000E+00 -2.40556312E-01  7.36409238E-01
  4.88148725E-01 -1.49749946E-01  1.07074633E+00  1.00000000E+00  4.98526499E-01
  6.11110999E-01  1.00000000E+00 -2.38270819E-01 -8.73267970E-01  1.69961158E+00
 -1.39161500E+00  1.75102600E+00  4.69464700E-01  1.00000000E+00 -2.40556312E-01
  7.36409238E-01  4.88148725E-01 -1.49749946E-01  1.07074633E+00  1.00000000E+00
  4.98526499E-01  6.11110999E-01  1.00000000E+00 -2.38270819E-01 -8.73267970E-01
  1.69961158E+00 -1.39161500E+00  1.75102600E+00  4.69464700E-01  1.00000000E+00
 -2.40556312E-01  7.36409238E-01  4.88148725E-01 -1.49749946E-01  1.07074633E+00
  1.00000000E+00  4.98526499E-01  6.11110999E-01  1.00000000E+00 -2.38270819E-01
 -8.73267970E-01  1.69961158E+00 -1.39161500E+00  1.75102600E+00  4.69464700E-01
  1.00000000E+00 -2.40556312E-01  7.36409238E-01  4.88148725E-01 -1.49749946E-01
  1.07074633E+00  1.00000000E+00  4.98526499E-01  6.11110999E-01  1.00000000E+00
 -2.38270819E-01 -8.73267970E-01  1.69961158E+00 -1.39161500E+00  1.75102600E+00
  4.69464700E-01  1.00000000E+00 -2.40556312E-01  7.36409238E-01  4.88148725E-01
 -1.49749946E-01  1.07074633E+00  1.00000000E+00  4.98526499E-01  6.11110999E-01
  1.00000000E+00 -2.38270819E-01 -8.73267970E-01  1.69961158E+00 -1.39161500E+00
  1.75102600E+00  4.69464700E-01  1.00000000E+00 -2.40556312E-01  7.36409238E-01
  4.88148725E-01 -1.49749946E-01  1.07074633E+00  1.00000000E+00  4.98526499E-01
  6.11110999E-01  1.00000000E+00 -2.38270819E-01 -8.73267970E-01  1.69961158E+00
 -1.39161500E+00  1.75102600E+00  4.69464700E-01  1.00000000E+00 -2.40556312E-01
  7.36409238E-01  4.88148725E-01 -1.49749946E-01  1.07074633E+00  1.00000000E+00
  4.98526499E-01  6.11110999E-01  1.00000000E+00 -2.38270819E-01 -8.73267970E-01
  1.69961158E+00 -1.39161500E+00  1.75102600E+00  4.69464700E-01  1.00000000E+00
 -2.40556312E-01  7.36409238E-01  4.88148725E-01 -1.49749946E-01  1.07074633E+00
  1.00000000E+00  4.98526499E-01  6.11110999E-01  1.00000000E+00 -2.38270819E-01
 -8.73267970E-01  1.69961158E+00 -1.39161500E+00  1.75102600E+00  4.69464700E-01
  1.00000000E+00 -2.40556312E-01  7.36409238E-01  4.88148725E-01 -1.49749946E-01
  1.07074633E+00  1.00000000E+00  4.98526499E-01  6.11110999E-01  1.00000000E+00
 -2.38270819E-01 -8.73267970E-01  1.69961158E+00 -1.39161500E+00  1.75102600E+00
  4.69464700E-01  1.00000000E+00 -2.40556312E-01  7.36409238E-01  4.88148725E-01
 -1.49749946E-01  1.07074633E+00  1.00000000E+00  4.98526499E-01  6.11110999E-01
  1.00000000E+00 -2.38270819E-01 -8.73267970E-01  1.69961158E+00 -1.39161500E+00
  1.75102600E+00  4.69464700E-01  1.00000000E+00 -2.40556312E-01  7.36409238E-01
  4.88148725E-01 -1.49749946E-01  1.07074633E+00  1.00000000E+00  4.98526499E-01
  6.11110999E-01  1.00000000E+00 -2.38270819E-01 -8.73267970E-01  1.69961158E+00
 -1.39161500E+00  1.75102600E+00  4.69464700E-01  1.00000000E+00 -2.40556312E-01
  7.36409238E-01  4.88148725E-01 -1.49749946E-01  1.07074633E+00  1.00000000E+00
  4.98526499E-01  6.11110999E-01  1.00000000E+00  1.17600033E-03  8.96800252E-03
  4.28680121E-02  1.43930040E-01  3.55630100E-01  4.61248130E-01  1.40206039E-01
 -1.54153074E-01  1.05691451E+00  1.00000000E+00  1.95800005E-02  1.24200003E-01
  3.94714010E-01  6.27376016E-01  1.00000000E+00  1.17600033E-03  8.96800252E-03
  4.28680121E-02  1.43930040E-01  3.55630100E-01  4.61248130E-01  1.40206039E-01
 -1.54153074E-01  1.05691451E+00  1.00000000E+00  1.95800005E-02  1.24200003E-01
  3.94714010E-01  6.27376016E-01  1.00000000E+00  1.17600033E-03  8.96800252E-03
  4.28680121E-02  1.43930040E-01  3.55630100E-01  4.61248130E-01  1.40206039E-01
 -1.54153074E-01  1.05691451E+00  1.00000000E+00  1.95800005E-02  1.24200003E-01
  3.94714010E-01  6.27376016E-01  1.00000000E+00  1.17600033E-03  8.96800252E-03
  4.28680121E-02  1.43930040E-01  3.55630100E-01  4.61248130E-01  1.40206039E-01
 -1.54153074E-01  1.05691451E+00  1.00000000E+00  1.95800005E-02  1.24200003E-01
  3.94714010E-01  6.27376016E-01  1.00000000E+00  1.17600033E-03  8.96800252E-03
  4.28680121E-02  1.43930040E-01  3.55630100E-01  4.61248130E-01  1.40206039E-01
 -1.54153074E-01  1.05691451E+00  1.00000000E+00  1.95800005E-02  1.24200003E-01
  3.94714010E-01  6.27376016E-01  1.00000000E+00  1.17600033E-03  8.96800252E-03
  4.28680121E-02  1.43930040E-01  3.55630100E-01  4.61248130E-01  1.40206039E-01
 -1.54153074E-01  1.05691451E+00  1.00000000E+00  1.95800005E-02  1.24200003E-01
  3.94714010E-01  6.27376016E-01  1.00000000E+00  1.17600033E-03  8.96800252E-03
  4.28680121E-02  1.43930040E-01  3.55630100E-01  4.61248130E-01  1.40206039E-01
 -1.54153074E-01  1.05691451E+00  1.00000000E+00  1.95800005E-02  1.24200003E-01
  3.94714010E-01  6.27376016E-01  1.00000000E+00  1.17600033E-03  8.96800252E-03
  4.28680121E-02  1.43930040E-01  3.55630100E-01  4.61248130E-01  1.40206039E-01
 -1.54153074E-01  1.05691451E+00  1.00000000E+00  1.95800005E-02  1.24200003E-01
  3.94714010E-01  6.27376016E-01  1.00000000E+00  1.17600033E-03  8.96800252E-03
  4.28680121E-02  1.43930040E-01  3.55630100E-01  4.61248130E-01  1.40206039E-01
 -1.54153074E-01  1.05691451E+00  1.00000000E+00  1.95800005E-02  1.24200003E-01
  3.94714010E-01  6.27376016E-01  1.00000000E+00  1.17600033E-03  8.96800252E-03
  4.28680121E-02  1.43930040E-01  3.55630100E-01  4.61248130E-01  1.40206039E-01
 -1.54153074E-01  1.05691451E+00  1.00000000E+00  1.95800005E-02  1.24200003E-01
  3.94714010E-01  6.27376016E-01  1.00000000E+00  1.17600033E-03  8.96800252E-03
  4.28680121E-02  1.43930040E-01  3.55630100E-01  4.61248130E-01  1.40206039E-01
 -1.54153074E-01  1.05691451E+00  1.00000000E+00  1.95800005E-02  1.24200003E-01
  3.94714010E-01  6.27376016E-01  1.00000000E+00  1.17600033E-03  8.96800252E-03
  4.28680121E-02  1.43930040E-01  3.55630100E-01  4.61248130E-01  1.40206039E-01
 -1.54153074E-01  1.05691451E+00  1.00000000E+00  1.95800005E-02  1.24200003E-01
  3.94714010E-01  6.27376016E-01  1.00000000E+00  1.17600033E-03  8.96800252E-03
  4.28680121E-02  1.43930040E-01  3.55630100E-01  4.61248130E-01  1.40206039E-01
 -1.54153074E-01  1.05691451E+00  1.00000000E+00  1.95800005E-02  1.24200003E-01
  3.94714010E-01  6.27376016E-01  1.00000000E+00  1.17600033E-03  8.96800252E-03
  4.28680121E-02  1.43930040E-01  3.55630100E-01  4.61248130E-01  1.40206039E-01
 -1.54153074E-01  1.05691451E+00  1.00000000E+00  1.95800005E-02  1.24200003E-01
  3.94714010E-01  6.27376016E-01  1.00000000E+00  1.17600033E-03  8.96800252E-03
  4.28680121E-02  1.43930040E-01  3.55630100E-01  4.61248130E-01  1.40206039E-01
 -1.54153074E-01  1.05691451E+00  1.00000000E+00  1.95800005E-02  1.24200003E-01
  3.94714010E-01  6.27376016E-01  1.00000000E+00  1.17600033E-03  8.96800252E-03
  4.28680121E-02  1.43930040E-01  3.55630100E-01  4.61248130E-01  1.40206039E-01
 -1.54153074E-01  1.05691451E+00  1.00000000E+00  1.95800005E-02  1.24200003E-01
  3.94714010E-01  6.27376016E-01  1.00000000E+00  1.17600033E-03  8.96800252E-03
  4.28680121E-02  1.43930040E-01  3.55630100E-01  4.61248130E-01  1.40206039E-01
 -1.54153074E-01  1.05691451E+00  1.00000000E+00  1.95800005E-02  1.24200003E-01
  3.94714010E-01  6.27376016E-01  1.00000000E+00  1.17600033E-03  8.96800252E-03
  4.28680121E-02  1.43930040E-01  3.55630100E-01  4.61248130E-01  1.40206039E-01
 -1.54153074E-01  1.05691451E+00  1.00000000E+00  1.95800005E-02  1.24200003E-01
  3.94714010E-01  6.27376016E-01  1.00000000E+00  1.17600033E-03  8.96800252E-03
  4.28680121E-02  1.43930040E-01  3.55630100E-01  4.61248130E-01  1.40206039E-01
 -1.54153074E-01  1.05691451E+00  1.00000000E+00  1.95800005E-02  1.24200003E-01
  3.94714010E-01  6.27376016E-01  1.00000000E+00  1.17600033E-03  8.96800252E-03
  4.28680121E-02  1.43930040E-01  3.55630100E-01  4.61248130E-01  1.40206039E-01
 -1.54153074E-01  1.05691451E+00  1.00000000E+00  1.95800005E-02  1.24200003E-01
  3.94714010E-01  6.27376016E-01  1.00000000E+00  1.17600033E-03  8.96800252E-03
  4.28680121E-02  1.43930040E-01  3.55630100E-01  4.61248130E-01  1.40206039E-01
 -1.54153074E-01  1.05691451E+00  1.00000000E+00  1.95800005E-02  1.24200003E-01
  3.94714010E-01  6.27376016E-01  1.00000000E+00  1.17600033E-03  8.96800252E-03
  4.28680121E-02  1.43930040E-01  3.55630100E-01  4.61248130E-01  1.40206039E-01
 -1.54153074E-01  1.05691451E+00  1.00000000E+00  1.95800005E-02  1.24200003E-01
  3.94714010E-01  6.27376016E-01  1.00000000E+00  1.17600033E-03  8.96800252E-03
  4.28680121E-02  1.43930040E-01  3.55630100E-01  4.61248130E-01  1.40206039E-01
 -1.54153074E-01  1.05691451E+00  1.00000000E+00  1.95800005E-02  1.24200003E-01
  3.94714010E-01  6.27376016E-01  1.00000000E+00  1.17600033E-03  8.96800252E-03
  4.28680121E-02  1.43930040E-01  3.55630100E-01  4.61248130E-01  1.40206039E-01
 -1.54153074E-01  1.05691451E+00  1.00000000E+00  1.95800005E-02  1.24200003E-01
  3.94714010E-01  6.27376016E-01  1.00000000E+00  1.17600033E-03  8.96800252E-03
  4.28680121E-02  1.43930040E-01  3.55630100E-01  4.61248130E-01  1.40206039E-01
 -1.54153074E-01  1.05691451E+00  1.00000000E+00  1.95800005E-02  1.24200003E-01
  3.94714010E-01  6.27376016E-01  1.00000000E+00  1.17600033E-03  8.96800252E-03
  4.28680121E-02  1.43930040E-01  3.55630100E-01  4.61248130E-01  1.40206039E-01
 -1.54153074E-01  1.05691451E+00  1.00000000E+00  1.95800005E-02  1.24200003E-01
  3.94714010E-01  6.27376016E-01  1.00000000E+00  1.17600033E-03  8.96800252E-03
  4.28680121E-02  1.43930040E-01  3.55630100E-01  4.61248130E-01  1.40206039E-01
 -1.54153074E-01  1.05691451E+00  1.00000000E+00  1.95800005E-02  1.24200003E-01
  3.94714010E-01  6.27376016E-01  1.00000000E+00  1.17600033E-03  8.96800252E-03
  4.28680121E-02  1.43930040E-01  3.55630100E-01  4.61248130E-01  1.40206039E-01
 -1.54153074E-01  1.05691451E+00  1.00000000E+00  1.95800005E-02  1.24200003E-01
  3.94714010E-01  6.27376016E-01  1.00000000E+00  1.17600033E-03  8.96800252E-03
  4.28680121E-02  1.43930040E-01  3.55630100E-01  4.61248130E-01  1.40206039E-01
 -1.54153074E-01  1.05691451E+00  1.00000000E+00  1.95800005E-02  1.24200003E-01
  3.94714010E-01  6.27376016E-01  1.00000000E+00  1.17600033E-03  8.96800252E-03
  4.28680121E-02  1.43930040E-01  3.55630100E-01  4.61248130E-01  1.40206039E-01
 -1.54153074E-01  1.05691451E+00  1.00000000E+00  1.95800005E-02  1.24200003E-01
  3.94714010E-01  6.27376016E-01  1.00000000E+00  1.17600033E-03  8.96800252E-03
  4.28680121E-02  1.43930040E-01  3.55630100E-01  4.61248130E-01  1.40206039E-01
 -1.54153074E-01  1.05691451E+00  1.00000000E+00  1.95800005E-02  1.24200003E-01
  3.94714010E-01  6.27376016E-01  1.00000000E+00  1.17600033E-03  8.96800252E-03
  4.28680121E-02  1.43930040E-01  3.55630100E-01  4.61248130E-01  1.40206039E-01
 -1.54153074E-01  1.05691451E+00  1.00000000E+00  1.95800005E-02  1.24200003E-01
  3.94714010E-01  6.27376016E-01  1.00000000E+00  1.17600033E-03  8.96800252E-03
  4.28680121E-02  1.43930040E-01  3.55630100E-01  4.61248130E-01  1.40206039E-01
 -1.54153074E-01  1.05691451E+00  1.00000000E+00  1.95800005E-02  1.24200003E-01
  3.94714010E-01  6.27376016E-01  1.00000000E+00  1.17600033E-03  8.96800252E-03
  4.28680121E-02  1.43930040E-01  3.55630100E-01  4.61248130E-01  1.40206039E-01
 -1.54153074E-01  1.05691451E+00  1.00000000E+00  1.95800005E-02  1.24200003E-01
  3.94714010E-01  6.27376016E-01  1.00000000E+00  1.17600033E-03  8.96800252E-03
  4.28680121E-02  1.43930040E-01  3.55630100E-01  4.61248130E-01  1.40206039E-01
 -1.54153074E-01  1.05691451E+00  1.00000000E+00  1.95800005E-02  1.24200003E-01
  3.94714010E-01  6.27376016E-01  1.00000000E+00  1.17600033E-03  8.96800252E-03
  4.28680121E-02  1.43930040E-01  3.55630100E-01  4.61248130E-01  1.40206039E-01
 -1.54153074E-01  1.05691451E+00  1.00000000E+00  1.95800005E-02  1.24200003E-01
  3.94714010E-01  6.27376016E-01  1.00000000E+00  1.17600033E-03  8.96800252E-03
  4.28680121E-02  1.43930040E-01  3.55630100E-01  4.61248130E-01  1.40206039E-01
 -1.54153074E-01  1.05691451E+00  1.00000000E+00  1.95800005E-02  1.24200003E-01
  3.94714010E-01  6.27376016E-01  1.00000000E+00  1.17600033E-03  8.96800252E-03
  4.28680121E-02  1.43930040E-01  3.55630100E-01  4.61248130E-01  1.40206039E-01
 -1.54153074E-01  1.05691451E+00  1.00000000E+00  1.95800005E-02  1.24200003E-01
  3.94714010E-01  6.27376016E-01  1.00000000E+00  1.17600033E-03  8.96800252E-03
  4.28680121E-02  1.43930040E-01  3.55630100E-01  4.61248130E-01  1.40206039E-01
 -1.54153074E-01  1.05691451E+00  1.00000000E+00  1.95800005E-02  1.24200003E-01
  3.94714010E-01  6.27376016E-01  1.00000000E+00  1.17600033E-03  8.96800252E-03
  4.28680121E-02  1.43930040E-01  3.55630100E-01  4.61248130E-01  1.40206039E-01
 -1.54153074E-01  1.05691451E+00  1.00000000E+00  1.95800005E-02  1.24200003E-01
  3.94714010E-01  6.27376016E-01  1.00000000E+00  1.18999955E-03  9.09899654E-03
  4.41449832E-02  1.50463943E-01  3.56740864E-01  4.46532830E-01  1.45602945E-01
 -1.60405033E-01  1.05821522E+00  1.00000000E+00  1.82539982E-02  1.16460989E-01
  3.90177962E-01  6.37101939E-01  1.00000000E+00  1.18999955E-03  9.09899654E-03
  4.41449832E-02  1.50463943E-01  3.56740864E-01  4.46532830E-01  1.45602945E-01
 -1.60405033E-01  1.05821522E+00  1.00000000E+00  1.82539982E-02  1.16460989E-01
  3.90177962E-01  6.37101939E-01  1.00000000E+00  3.28280770E-02  2.31208542E-01
  8.17239916E-01  1.00000000E+00  3.28280770E-02  2.31208542E-01  8.17239916E-01
  1.00000000E+00  3.28280770E-02  2.31208542E-01  8.17239916E-01  1.00000000E+00
  3.28280770E-02  2.31208542E-01  8.17239916E-01  1.00000000E+00  1.21999969E-03
  9.34199761E-03  4.54519884E-02  1.54656960E-01  3.58865908E-01  4.38631888E-01
  1.45917963E-01 -1.68366956E-01  1.06009072E+00  1.00000000E+00  1.85389998E-02
  1.15435999E-01  3.86187996E-01  6.40113993E-01  1.00000000E+00  1.21999969E-03
  9.34199761E-03  4.54519884E-02  1.54656960E-01  3.58865908E-01  4.38631888E-01
  1.45917963E-01 -1.68366956E-01  1.06009072E+00  1.00000000E+00  1.85389998E-02
  1.15435999E-01  3.86187996E-01  6.40113993E-01  1.00000000E+00  3.28280770E-02
  2.31208542E-01  8.17239916E-01  1.00000000E+00  3.28280770E-02  2.31208542E-01
  8.17239916E-01  1.00000000E+00  3.28280770E-02  2.31208542E-01  8.17239916E-01
  1.00000000E+00  3.28280770E-02  2.31208542E-01  8.17239916E-01  1.00000000E+00
  3.28280770E-02  2.31208542E-01  8.17239916E-01  1.00000000E+00  3.28280770E-02
  2.31208542E-01  8.17239916E-01  1.00000000E+00  1.21999969E-03  9.34199761E-03
  4.54519884E-02  1.54656960E-01  3.58865908E-01  4.38631888E-01  1.45917963E-01
 -1.68366956E-01  1.06009072E+00  1.00000000E+00  1.85389998E-02  1.15435999E-01
  3.86187996E-01  6.40113993E-01  1.00000000E+00  1.21999969E-03  9.34199761E-03
  4.54519884E-02  1.54656960E-01  3.58865908E-01  4.38631888E-01  1.45917963E-01
 -1.68366956E-01  1.06009072E+00  1.00000000E+00  1.85389998E-02  1.15435999E-01
  3.86187996E-01  6.40113993E-01  1.00000000E+00  3.28280770E-02  2.31208542E-01
  8.17239916E-01  1.00000000E+00  3.28280770E-02  2.31208542E-01  8.17239916E-01
  1.00000000E+00  3.28280770E-02  2.31208542E-01  8.17239916E-01  1.00000000E+00
  3.28280770E-02  2.31208542E-01  8.17239916E-01  1.00000000E+00  3.28280770E-02
  2.31208542E-01  8.17239916E-01  1.00000000E+00  3.28280770E-02  2.31208542E-01
  8.17239916E-01  1.00000000E+00  3.28280770E-02  2.31208542E-01  8.17239916E-01
  1.00000000E+00  3.28280770E-02  2.31208542E-01  8.17239916E-01  1.00000000E+00
  1.21999969E-03  9.34199761E-03  4.54519884E-02  1.54656960E-01  3.58865908E-01
  4.38631888E-01  1.45917963E-01 -1.68366956E-01  1.06009072E+00  1.00000000E+00
  1.85389998E-02  1.15435999E-01  3.86187996E-01  6.40113993E-01  1.00000000E+00
  1.21999969E-03  9.34199761E-03  4.54519884E-02  1.54656960E-01  3.58865908E-01
  4.38631888E-01  1.45917963E-01 -1.68366956E-01  1.06009072E+00  1.00000000E+00
  1.85389998E-02  1.15435999E-01  3.86187996E-01  6.40113993E-01  1.00000000E+00
  1.21999969E-03  9.34199761E-03  4.54519884E-02  1.54656960E-01  3.58865908E-01
  4.38631888E-01  1.45917963E-01 -1.68366956E-01  1.06009072E+00  1.00000000E+00
  1.85389998E-02  1.15435999E-01  3.86187996E-01  6.40113993E-01  1.00000000E+00
  1.21999969E-03  9.34199761E-03  4.54519884E-02  1.54656960E-01  3.58865908E-01
  4.38631888E-01  1.45917963E-01 -1.68366956E-01  1.06009072E+00  1.00000000E+00
  1.85389998E-02  1.15435999E-01  3.86187996E-01  6.40113993E-01  1.00000000E+00
  3.28280770E-02  2.31208542E-01  8.17239916E-01  1.00000000E+00  3.28280770E-02
  2.31208542E-01  8.17239916E-01  1.00000000E+00  3.28280770E-02  2.31208542E-01
  8.17239916E-01  1.00000000E+00  3.28280770E-02  2.31208542E-01  8.17239916E-01
  1.00000000E+00  3.28280770E-02  2.31208542E-01  8.17239916E-01  1.00000000E+00
  3.28280770E-02  2.31208542E-01  8.17239916E-01  1.00000000E+00  3.28280770E-02
  2.31208542E-01  8.17239916E-01  1.00000000E+00  3.28280770E-02  2.31208542E-01
  8.17239916E-01  1.00000000E+00  3.28280770E-02  2.31208542E-01  8.17239916E-01
  1.00000000E+00  3.28280770E-02  2.31208542E-01  8.17239916E-01  1.00000000E+00
  1.18999955E-03  9.09899654E-03  4.41449832E-02  1.50463943E-01  3.56740864E-01
  4.46532830E-01  1.45602945E-01 -1.60405033E-01  1.05821522E+00  1.00000000E+00
  1.82539982E-02  1.16460989E-01  3.90177962E-01  6.37101939E-01  1.00000000E+00
  1.18999955E-03  9.09899654E-03  4.41449832E-02  1.50463943E-01  3.56740864E-01
  4.46532830E-01  1.45602945E-01 -1.60405033E-01  1.05821522E+00  1.00000000E+00
  1.82539982E-02  1.16460989E-01  3.90177962E-01  6.37101939E-01  1.00000000E+00
  3.28280770E-02  2.31208542E-01  8.17239916E-01  1.00000000E+00  3.28280770E-02
  2.31208542E-01  8.17239916E-01  1.00000000E+00  1.21999969E-03  9.34199761E-03
  4.54519884E-02  1.54656960E-01  3.58865908E-01  4.38631888E-01  1.45917963E-01
 -1.68366956E-01  1.06009072E+00  1.00000000E+00  1.85389998E-02  1.15435999E-01
  3.86187996E-01  6.40113993E-01  1.00000000E+00  1.21999969E-03  9.34199761E-03
  4.54519884E-02  1.54656960E-01  3.58865908E-01  4.38631888E-01  1.45917963E-01
 -1.68366956E-01  1.06009072E+00  1.00000000E+00  1.85389998E-02  1.15435999E-01
  3.86187996E-01  6.40113993E-01  1.00000000E+00  1.21999969E-03  9.34199761E-03
  4.54519884E-02  1.54656960E-01  3.58865908E-01  4.38631888E-01  1.45917963E-01
 -1.68366956E-01  1.06009072E+00  1.00000000E+00  1.85389998E-02  1.15435999E-01
  3.86187996E-01  6.40113993E-01  1.00000000E+00  1.21999969E-03  9.34199761E-03
  4.54519884E-02  1.54656960E-01  3.58865908E-01  4.38631888E-01  1.45917963E-01
 -1.68366956E-01  1.06009072E+00  1.00000000E+00  1.85389998E-02  1.15435999E-01
  3.86187996E-01  6.40113993E-01  1.00000000E+00  3.28280770E-02  2.31208542E-01
  8.17239916E-01  1.00000000E+00  3.28280770E-02  2.31208542E-01  8.17239916E-01
  1.00000000E+00  3.28280770E-02  2.31208542E-01  8.17239916E-01  1.00000000E+00
  3.28280770E-02  2.31208542E-01  8.17239916E-01  1.00000000E+00  3.28280770E-02
  2.31208542E-01  8.17239916E-01  1.00000000E+00  3.28280770E-02  2.31208542E-01
  8.17239916E-01  1.00000000E+00  3.28280770E-02  2.31208542E-01  8.17239916E-01
  1.00000000E+00  3.28280770E-02  2.31208542E-01  8.17239916E-01  1.00000000E+00
  3.28280770E-02  2.31208542E-01  8.17239916E-01  1.00000000E+00  3.28280770E-02
  2.31208542E-01  8.17239916E-01  1.00000000E+00
Coordinates of each shell                  R   N=        1380
 -1.28539082E-02 -2.40260865E-02  2.82495769E-02 -1.28539082E-02 -2.40260865E-02
  2.82495769E-02 -1.28539082E-02 -2.40260865E-02  2.82495769E-02 -1.28539082E-02
 -2.40260865E-02  2.82495769E-02 -2.45579394E+00  3.41337766E+00 -5.26093889E+00
 -2.45579394E+00  3.41337766E+00 -5.26093889E+00 -2.45579394E+00  3.41337766E+00
 -5.26093889E+00 -2.45579394E+00  3.41337766E+00 -5.26093889E+00 -2.45579394E+00
  3.41337766E+00 -5.26093889E+00 -2.45579394E+00  3.41337766E+00 -5.26093889E+00
 -2.45579394E+00  3.41337766E+00 -5.26093889E+00 -2.45579394E+00  3.41337766E+00
 -5.26093889E+00  3.89840559E-01  6.71839649E+00  2.96547223E-01  3.89840559E-01
  6.71839649E+00  2.96547223E-01  3.89840559E-01  6.71839649E+00  2.96547223E-01
  3.89840559E-01  6.71839649E+00  2.96547223E-01  3.89840559E-01  6.71839649E+00
  2.96547223E-01  3.89840559E-01  6.71839649E+00  2.96547223E-01  3.89840559E-01
  6.71839649E+00  2.96547223E-01  3.89840559E-01  6.71839649E+00  2.96547223E-01
  4.48774851E+00  2.95293163E+00 -4.05279918E+00  4.48774851E+00  2.95293163E+00
 -4.05279918E+00  4.48774851E+00  2.95293163E+00 -4.05279918E+00  4.48774851E+00
  2.95293163E+00 -4.05279918E+00  4.48774851E+00  2.95293163E+00 -4.05279918E+00
  4.48774851E+00  2.95293163E+00 -4.05279918E+00  4.48774851E+00  2.95293163E+00
 -4.05279918E+00  4.48774851E+00  2.95293163E+00 -4.05279918E+00 -6.62090569E+00
  4.18394439E-01 -1.33800540E+00 -6.62090569E+00  4.18394439E-01 -1.33800540E+00
 -6.62090569E+00  4.18394439E-01 -1.33800540E+00 -6.62090569E+00  4.18394439E-01
 -1.33800540E+00 -6.62090569E+00  4.18394439E-01 -1.33800540E+00 -6.62090569E+00
  4.18394439E-01 -1.33800540E+00 -6.62090569E+00  4.18394439E-01 -1.33800540E+00
 -6.62090569E+00  4.18394439E-01 -1.33800540E+00  2.57282416E+00  3.30016544E+00
  5.32183921E+00  2.57282416E+00  3.30016544E+00  5.32183921E+00  2.57282416E+00
  3.30016544E+00  5.32183921E+00  2.57282416E+00  3.30016544E+00  5.32183921E+00
  2.57282416E+00  3.30016544E+00  5.32183921E+00  2.57282416E+00  3.30016544E+00
  5.32183921E+00  2.57282416E+00  3.30016544E+00  5.32183921E+00  2.57282416E+00
  3.30016544E+00  5.32183921E+00  4.06841258E+00 -3.48761290E+00 -4.10906200E+00
  4.06841258E+00 -3.48761290E+00 -4.10906200E+00  4.06841258E+00 -3.48761290E+00
 -4.10906200E+00  4.06841258E+00 -3.48761290E+00 -4.10906200E+00  4.06841258E+00
 -3.48761290E+00 -4.10906200E+00  4.06841258E+00 -3.48761290E+00 -4.10906200E+00
  4.06841258E+00 -3.48761290E+00 -4.10906200E+00  4.06841258E+00 -3.48761290E+00
 -4.10906200E+00 -2.87927404E+00 -3.02725758E+00 -5.31389468E+00 -2.87927404E+00
 -3.02725758E+00 -5.31389468E+00 -2.87927404E+00 -3.02725758E+00 -5.31389468E+00
 -2.87927404E+00 -3.02725758E+00 -5.31389468E+00 -2.87927404E+00 -3.02725758E+00
 -5.31389468E+00 -2.87927404E+00 -3.02725758E+00 -5.31389468E+00 -2.87927404E+00
 -3.02725758E+00 -5.31389468E+00 -2.87927404E+00 -3.02725758E+00 -5.31389468E+00
 -3.77279376E+00  3.72628187E+00  4.21875127E+00 -3.77279376E+00  3.72628187E+00
  4.21875127E+00 -3.77279376E+00  3.72628187E+00  4.21875127E+00 -3.77279376E+00
  3.72628187E+00  4.21875127E+00 -3.77279376E+00  3.72628187E+00  4.21875127E+00
 -3.77279376E+00  3.72628187E+00  4.21875127E+00 -3.77279376E+00  3.72628187E+00
  4.21875127E+00 -3.77279376E+00  3.72628187E+00  4.21875127E+00  6.66915231E+00
 -4.66680808E-01  9.71255038E-01  6.66915231E+00 -4.66680808E-01  9.71255038E-01
  6.66915231E+00 -4.66680808E-01  9.71255038E-01  6.66915231E+00 -4.66680808E-01
  9.71255038E-01  6.66915231E+00 -4.66680808E-01  9.71255038E-01  6.66915231E+00
 -4.66680808E-01  9.71255038E-01  6.66915231E+00 -4.66680808E-01  9.71255038E-01
  6.66915231E+00 -4.66680808E-01  9.71255038E-01 -4.23159177E+00 -3.32450064E+00
  4.16365820E+00 -4.23159177E+00 -3.32450064E+00  4.16365820E+00 -4.23159177E+00
 -3.32450064E+00  4.16365820E+00 -4.23159177E+00 -3.32450064E+00  4.16365820E+00
 -4.23159177E+00 -3.32450064E+00  4.16365820E+00 -4.23159177E+00 -3.32450064E+00
  4.16365820E+00 -4.23159177E+00 -3.32450064E+00  4.16365820E+00 -4.23159177E+00
 -3.32450064E+00  4.16365820E+00  2.11600470E+00 -3.74812641E+00  5.26206151E+00
  2.11600470E+00 -3.74812641E+00  5.26206151E+00  2.11600470E+00 -3.74812641E+00
  5.26206151E+00  2.11600470E+00 -3.74812641E+00  5.26206151E+00  2.11600470E+00
 -3.74812641E+00  5.26206151E+00  2.11600470E+00 -3.74812641E+00  5.26206151E+00
  2.11600470E+00 -3.74812641E+00  5.26206151E+00  2.11600470E+00 -3.74812641E+00
  5.26206151E+00 -4.90704665E-01 -6.77090477E+00  1.83946002E-01 -4.90704665E-01
 -6.77090477E+00  1.83946002E-01 -4.90704665E-01 -6.77090477E+00  1.83946002E-01
 -4.90704665E-01 -6.77090477E+00  1.83946002E-01 -4.90704665E-01 -6.77090477E+00
  1.83946002E-01 -4.90704665E-01 -6.77090477E+00  1.83946002E-01 -4.90704665E-01
 -6.77090477E+00  1.83946002E-01 -4.90704665E-01 -6.77090477E+00  1.83946002E-01
 -2.23585052E+00  1.36587282E-01 -2.20417460E+00 -2.23585052E+00  1.36587282E-01
 -2.20417460E+00 -2.23585052E+00  1.36587282E-01 -2.20417460E+00 -2.23585052E+00
  1.36587282E-01 -2.20417460E+00 -2.23585052E+00  1.36587282E-01 -2.20417460E+00
 -1.58046090E-01  2.55209744E+00  1.84387009E+00 -1.58046090E-01  2.55209744E+00
  1.84387009E+00 -1.58046090E-01  2.55209744E+00  1.84387009E+00 -1.58046090E-01
  2.55209744E+00  1.84387009E+00 -1.58046090E-01  2.55209744E+00  1.84387009E+00
  2.83193822E+00 -1.99302638E-01 -1.32492661E+00  2.83193822E+00 -1.99302638E-01
 -1.32492661E+00  2.83193822E+00 -1.99302638E-01 -1.32492661E+00  2.83193822E+00
 -1.99302638E-01 -1.32492661E+00  2.83193822E+00 -1.99302638E-01 -1.32492661E+00
 -4.92552599E-01 -2.59052445E+00  1.79842029E+00 -4.92552599E-01 -2.59052445E+00
  1.79842029E+00 -4.92552599E-01 -2.59052445E+00  1.79842029E+00 -4.92552599E-01
 -2.59052445E+00  1.79842029E+00 -4.92552599E-01 -2.59052445E+00  1.79842029E+00
 -1.68358956E+00  5.60718287E+00 -2.47307507E+00 -1.68358956E+00  5.60718287E+00
 -2.47307507E+00 -1.68358956E+00  5.60718287E+00 -2.47307507E+00 -1.68358956E+00
  5.60718287E+00 -2.47307507E+00 -1.68358956E+00  5.60718287E+00 -2.47307507E+00
  3.11104679E+00  5.29273141E+00 -1.63656701E+00  3.11104679E+00  5.29273141E+00
 -1.63656701E+00  3.11104679E+00  5.29273141E+00 -1.63656701E+00  3.11104679E+00
  5.29273141E+00 -1.63656701E+00  3.11104679E+00  5.29273141E+00 -1.63656701E+00
  1.14741938E+00  3.00731208E+00 -5.47342347E+00  1.14741938E+00  3.00731208E+00
 -5.47342347E+00  1.14741938E+00  3.00731208E+00 -5.47342347E+00  1.14741938E+00
  3.00731208E+00 -5.47342347E+00  1.14741938E+00  3.00731208E+00 -5.47342347E+00
 -5.62459517E+00  2.76120305E+00  1.23796153E+00 -5.62459517E+00  2.76120305E+00
  1.23796153E+00 -5.62459517E+00  2.76120305E+00  1.23796153E+00 -5.62459517E+00
  2.76120305E+00  1.23796153E+00 -5.62459517E+00  2.76120305E+00  1.23796153E+00
  5.17651746E+00  2.05825901E+00  3.11854705E+00  5.17651746E+00  2.05825901E+00
  3.11854705E+00  5.17651746E+00  2.05825901E+00  3.11854705E+00  5.17651746E+00
  2.05825901E+00  3.11854705E+00  5.17651746E+00  2.05825901E+00  3.11854705E+00
  7.52173086E-01 -3.09248644E+00 -5.51208916E+00  7.52173086E-01 -3.09248644E+00
 -5.51208916E+00  7.52173086E-01 -3.09248644E+00 -5.51208916E+00  7.52173086E-01
 -3.09248644E+00 -5.51208916E+00  7.52173086E-01 -3.09248644E+00 -5.51208916E+00
 -5.97458466E+00 -2.12180074E+00  1.19535388E+00 -5.97458466E+00 -2.12180074E+00
  1.19535388E+00 -5.97458466E+00 -2.12180074E+00  1.19535388E+00 -5.97458466E+00
 -2.12180074E+00  1.19535388E+00 -5.97458466E+00 -2.12180074E+00  1.19535388E+00
  2.02994225E+00 -2.08913303E-01  6.07701157E+00  2.02994225E+00 -2.08913303E-01
  6.07701157E+00  2.02994225E+00 -2.08913303E-01  6.07701157E+00  2.02994225E+00
 -2.08913303E-01  6.07701157E+00  2.02994225E+00 -2.08913303E-01  6.07701157E+00
  2.42847625E+00 -5.70815925E+00 -1.72620995E+00  2.42847625E+00 -5.70815925E+00
 -1.72620995E+00  2.42847625E+00 -5.70815925E+00 -1.72620995E+00  2.42847625E+00
 -5.70815925E+00 -1.72620995E+00  2.42847625E+00 -5.70815925E+00 -1.72620995E+00
 -2.38520294E+00 -5.35512717E+00 -2.56205849E+00 -2.38520294E+00 -5.35512717E+00
 -2.56205849E+00 -2.38520294E+00 -5.35512717E+00 -2.56205849E+00 -2.38520294E+00
 -5.35512717E+00 -2.56205849E+00 -2.38520294E+00 -5.35512717E+00 -2.56205849E+00
 -3.98260951E+00  1.86784789E-01  5.02508229E+00 -3.98260951E+00  1.86784789E-01
  5.02508229E+00 -3.98260951E+00  1.86784789E-01  5.02508229E+00 -3.98260951E+00
  1.86784789E-01  5.02508229E+00 -3.98260951E+00  1.86784789E-01  5.02508229E+00
  4.86150677E+00 -2.80964013E+00  3.07598853E+00  4.86150677E+00 -2.80964013E+00
  3.07598853E+00  4.86150677E+00 -2.80964013E+00  3.07598853E+00  4.86150677E+00
 -2.80964013E+00  3.07598853E+00  4.86150677E+00 -2.80964013E+00  3.07598853E+00
 -5.80495466E+00  2.90640551E+00 -3.88556031E+00 -5.80495466E+00  2.90640551E+00
 -3.88556031E+00 -5.80495466E+00  2.90640551E+00 -3.88556031E+00 -5.80495466E+00
  2.90640551E+00 -3.88556031E+00 -5.80495466E+00  2.90640551E+00 -3.88556031E+00
  2.39410739E+00  6.36215829E+00  3.32903609E+00  2.39410739E+00  6.36215829E+00
  3.32903609E+00  2.39410739E+00  6.36215829E+00  3.32903609E+00  2.39410739E+00
  6.36215829E+00  3.32903609E+00  2.39410739E+00  6.36215829E+00  3.32903609E+00
  5.05620274E+00 -3.04254121E-01 -5.60539628E+00  5.05620274E+00 -3.04254121E-01
 -5.60539628E+00  5.05620274E+00 -3.04254121E-01 -5.60539628E+00  5.05620274E+00
 -3.04254121E-01 -5.60539628E+00  5.05620274E+00 -3.04254121E-01 -5.60539628E+00
 -2.87624861E+00  2.16086935E-01 -6.98724717E+00 -2.87624861E+00  2.16086935E-01
 -6.98724717E+00 -2.87624861E+00  2.16086935E-01 -6.98724717E+00 -2.87624861E+00
  2.16086935E-01 -6.98724717E+00 -2.87624861E+00  2.16086935E-01 -6.98724717E+00
 -2.57015458E+00  6.69025705E+00  2.45286835E+00 -2.57015458E+00  6.69025705E+00
  2.45286835E+00 -2.57015458E+00  6.69025705E+00  2.45286835E+00 -2.57015458E+00
  6.69025705E+00  2.45286835E+00 -2.57015458E+00  6.69025705E+00  2.45286835E+00
  7.08764283E+00  2.06319078E+00 -1.63742306E+00  7.08764283E+00  2.06319078E+00
 -1.63742306E+00  7.08764283E+00  2.06319078E+00 -1.63742306E+00  7.08764283E+00
  2.06319078E+00 -1.63742306E+00  7.08764283E+00  2.06319078E+00 -1.63742306E+00
 -6.13010722E+00 -2.12815049E+00 -3.92108905E+00 -6.13010722E+00 -2.12815049E+00
 -3.92108905E+00 -6.13010722E+00 -2.12815049E+00 -3.92108905E+00 -6.13010722E+00
 -2.12815049E+00 -3.92108905E+00 -6.13010722E+00 -2.12815049E+00 -3.92108905E+00
 -8.55678857E-01  4.01790575E+00  6.38671311E+00 -8.55678857E-01  4.01790575E+00
  6.38671311E+00 -8.55678857E-01  4.01790575E+00  6.38671311E+00 -8.55678857E-01
  4.01790575E+00  6.38671311E+00 -8.55678857E-01  4.01790575E+00  6.38671311E+00
  6.75704598E+00 -2.97444738E+00 -1.68256484E+00  6.75704598E+00 -2.97444738E+00
 -1.68256484E+00  6.75704598E+00 -2.97444738E+00 -1.68256484E+00  6.75704598E+00
 -2.97444738E+00 -1.68256484E+00  6.75704598E+00 -2.97444738E+00 -1.68256484E+00
 -3.40398838E+00 -6.39205192E+00  2.35229146E+00 -3.40398838E+00 -6.39205192E+00
  2.35229146E+00 -3.40398838E+00 -6.39205192E+00  2.35229146E+00 -3.40398838E+00
 -6.39205192E+00  2.35229146E+00 -3.40398838E+00 -6.39205192E+00  2.35229146E+00
 -1.37152972E+00 -4.03381566E+00  6.31959571E+00 -1.37152972E+00 -4.03381566E+00
  6.31959571E+00 -1.37152972E+00 -4.03381566E+00  6.31959571E+00 -1.37152972E+00
 -4.03381566E+00  6.31959571E+00 -1.37152972E+00 -4.03381566E+00  6.31959571E+00
  1.55655461E+00 -6.72128831E+00  3.21288029E+00  1.55655461E+00 -6.72128831E+00
  3.21288029E+00  1.55655461E+00 -6.72128831E+00  3.21288029E+00  1.55655461E+00
 -6.72128831E+00  3.21288029E+00  1.55655461E+00 -6.72128831E+00  3.21288029E+00
 -3.07422000E+00  5.53770275E+00 -7.67983557E+00 -3.07422000E+00  5.53770275E+00
 -7.67983557E+00 -3.07422000E+00  5.53770275E+00 -7.67983557E+00 -3.07422000E+00
  5.53770275E+00 -7.67983557E+00 -3.07422000E+00  5.53770275E+00 -7.67983557E+00
  7.02983330E-01  9.92708208E+00 -3.02091557E-01  7.02983330E-01  9.92708208E+00
 -3.02091557E-01  7.02983330E-01  9.92708208E+00 -3.02091557E-01  7.02983330E-01
  9.92708208E+00 -3.02091557E-01  7.02983330E-01  9.92708208E+00 -3.02091557E-01
  6.15105552E+00  4.92766434E+00 -6.07322255E+00  6.15105552E+00  4.92766434E+00
 -6.07322255E+00  6.15105552E+00  4.92766434E+00 -6.07322255E+00  6.15105552E+00
  4.92766434E+00 -6.07322255E+00  6.15105552E+00  4.92766434E+00 -6.07322255E+00
 -9.89164783E+00  6.37028118E-01 -1.26960488E+00 -9.89164783E+00  6.37028118E-01
 -1.26960488E+00 -9.89164783E+00  6.37028118E-01 -1.26960488E+00 -9.89164783E+00
  6.37028118E-01 -1.26960488E+00 -9.89164783E+00  6.37028118E-01 -1.26960488E+00
  4.28093068E+00  4.33084019E+00  7.92293573E+00  4.28093068E+00  4.33084019E+00
  7.92293573E+00  4.28093068E+00  4.33084019E+00  7.92293573E+00  4.28093068E+00
  4.33084019E+00  7.92293573E+00  4.28093068E+00  4.33084019E+00  7.92293573E+00
  5.46632611E+00 -5.61783823E+00 -6.17194184E+00  5.46632611E+00 -5.61783823E+00
 -6.17194184E+00  5.46632611E+00 -5.61783823E+00 -6.17194184E+00  5.46632611E+00
 -5.61783823E+00 -6.17194184E+00  5.46632611E+00 -5.61783823E+00 -6.17194184E+00
 -3.75945206E+00 -5.01813662E+00 -7.76515482E+00 -3.75945206E+00 -5.01813662E+00
 -7.76515482E+00 -3.75945206E+00 -5.01813662E+00 -7.76515482E+00 -3.75945206E+00
 -5.01813662E+00 -7.76515482E+00 -3.75945206E+00 -5.01813662E+00 -7.76515482E+00
 -6.11754932E+00  5.02233697E+00  6.10839047E+00 -6.11754932E+00  5.02233697E+00
  6.10839047E+00 -6.11754932E+00  5.02233697E+00  6.10839047E+00 -6.11754932E+00
  5.02233697E+00  6.10839047E+00 -6.11754932E+00  5.02233697E+00  6.10839047E+00
  9.72350944E+00 -6.72778425E-01  2.14612234E+00  9.72350944E+00 -6.72778425E-01
  2.14612234E+00  9.72350944E+00 -6.72778425E-01  2.14612234E+00  9.72350944E+00
 -6.72778425E-01  2.14612234E+00  9.72350944E+00 -6.72778425E-01  2.14612234E+00
 -6.71736028E+00 -4.34885751E+00  6.04065324E+00 -6.71736028E+00 -4.34885751E+00
  6.04065324E+00 -6.71736028E+00 -4.34885751E+00  6.04065324E+00 -6.71736028E+00
 -4.34885751E+00  6.04065324E+00 -6.71736028E+00 -4.34885751E+00  6.04065324E+00
  3.67828890E+00 -5.03429205E+00  7.84112571E+00  3.67828890E+00 -5.03429205E+00
  7.84112571E+00  3.67828890E+00 -5.03429205E+00  7.84112571E+00  3.67828890E+00
 -5.03429205E+00  7.84112571E+00  3.67828890E+00 -5.03429205E+00  7.84112571E+00
 -5.98231998E-01 -9.98416880E+00 -4.62878905E-01 -5.98231998E-01 -9.98416880E+00
 -4.62878905E-01 -5.98231998E-01 -9.98416880E+00 -4.62878905E-01 -5.98231998E-01
 -9.98416880E+00 -4.62878905E-01 -5.98231998E-01 -9.98416880E+00 -4.62878905E-01
  1.26190309E+01  7.98483116E+00 -1.12754228E-01  1.26190309E+01  7.98483116E+00
 -1.12754228E-01  1.26190309E+01  7.98483116E+00 -1.12754228E-01  1.26190309E+01
  7.98483116E+00 -1.12754228E-01  1.26190309E+01  7.98483116E+00 -1.12754228E-01
 -8.39207777E+00  1.21527213E+01 -2.74231325E-01 -8.39207777E+00  1.21527213E+01
 -2.74231325E-01 -8.39207777E+00  1.21527213E+01 -2.74231325E-01 -8.39207777E+00
  1.21527213E+01 -2.74231325E-01 -8.39207777E+00  1.21527213E+01 -2.74231325E-01
  1.43746568E+01  8.82413153E+00 -1.22514663E-01  1.43746568E+01  8.82413153E+00
 -1.22514663E-01 -9.53633236E+00  1.37139940E+01 -7.21666899E-02 -9.53633236E+00
  1.37139940E+01 -7.21666899E-02 -9.31052331E+00 -5.65919060E+00  3.71769661E-01
 -9.31052331E+00 -5.65919060E+00  3.71769661E-01  5.73769128E+00 -9.13330093E+00
 -7.53789013E-01  5.73769128E+00 -9.13330093E+00 -7.53789013E-01  1.07891813E+01
  9.79957351E+00 -1.35813477E+00  1.07891813E+01  9.79957351E+00 -1.35813477E+00
  1.07891813E+01  9.79957351E+00 -1.35813477E+00  1.07891813E+01  9.79957351E+00
 -1.35813477E+00  1.07891813E+01  9.79957351E+00 -1.35813477E+00 -6.70665452E+00
  1.26093161E+01 -2.54281919E+00 -6.70665452E+00  1.26093161E+01 -2.54281919E+00
 -6.70665452E+00  1.26093161E+01 -2.54281919E+00 -6.70665452E+00  1.26093161E+01
 -2.54281919E+00 -6.70665452E+00  1.26093161E+01 -2.54281919E+00  1.14197521E+01
  1.01547316E+01 -3.29145687E+00  1.14197521E+01  1.01547316E+01 -3.29145687E+00
 -5.58080214E+00  1.43057573E+01 -2.20208834E+00 -5.58080214E+00  1.43057573E+01
 -2.20208834E+00  8.91485042E+00  8.93593515E+00 -1.36373025E+00  8.91485042E+00
  8.93593515E+00 -1.36373025E+00 -5.47747362E+00  1.09693478E+01 -2.78287866E+00
 -5.47747362E+00  1.09693478E+01 -2.78287866E+00  1.07633816E+01  1.15599252E+01
 -2.80361597E-01  1.07633816E+01  1.15599252E+01 -2.80361597E-01 -7.89504137E+00
  1.28643439E+01 -4.21134531E+00 -7.89504137E+00  1.28643439E+01 -4.21134531E+00
  1.19100462E+01  7.50283070E+00  2.61882599E+00  1.19100462E+01  7.50283070E+00
  2.61882599E+00  1.19100462E+01  7.50283070E+00  2.61882599E+00  1.19100462E+01
  7.50283070E+00  2.61882599E+00  1.19100462E+01  7.50283070E+00  2.61882599E+00
 -1.00934226E+01  9.88622236E+00 -6.79976311E-01 -1.00934226E+01  9.88622236E+00
 -6.79976311E-01 -1.00934226E+01  9.88622236E+00 -6.79976311E-01 -1.00934226E+01
  9.88622236E+00 -6.79976311E-01 -1.00934226E+01  9.88622236E+00 -6.79976311E-01
  1.33171498E+01  6.24712527E+00  3.45822344E+00  1.33171498E+01  6.24712527E+00
  3.45822344E+00 -1.13223659E+01  9.67860166E+00  9.65786171E-01 -1.13223659E+01
  9.67860166E+00  9.65786171E-01 -9.73039161E+00 -9.17543308E+00  3.22955146E+00
 -9.73039161E+00 -9.17543308E+00  3.22955146E+00  4.62302921E+00 -1.26121999E+01
  1.94389330E+00  4.62302921E+00 -1.26121999E+01  1.94389330E+00  1.18743498E+01
  9.30658745E+00  3.62231024E+00  1.18743498E+01  9.30658745E+00  3.62231024E+00
 -1.12223379E+01  1.02002910E+01 -2.37971693E+00 -1.12223379E+01  1.02002910E+01
 -2.37971693E+00  1.00448049E+01  6.62105664E+00  2.66355770E+00  1.00448049E+01
  6.62105664E+00  2.66355770E+00 -8.90893363E+00  8.21161718E+00 -9.06089601E-01
 -8.90893363E+00  8.21161718E+00 -9.06089601E-01  1.28247111E+01  5.53719777E+00
 -1.58506820E+00  1.28247111E+01  5.53719777E+00 -1.58506820E+00  1.28247111E+01
  5.53719777E+00 -1.58506820E+00  1.28247111E+01  5.53719777E+00 -1.58506820E+00
  1.28247111E+01  5.53719777E+00 -1.58506820E+00 -6.85843228E+00  1.18919966E+01
  2.13049241E+00 -6.85843228E+00  1.18919966E+01  2.13049241E+00 -6.85843228E+00
  1.18919966E+01  2.13049241E+00 -6.85843228E+00  1.18919966E+01  2.13049241E+00
 -6.85843228E+00  1.18919966E+01  2.13049241E+00 -9.50762745E+00 -8.86920446E+00
 -1.86972709E+00 -9.50762745E+00 -8.86920446E+00 -1.86972709E+00 -9.50762745E+00
 -8.86920446E+00 -1.86972709E+00 -9.50762745E+00 -8.86920446E+00 -1.86972709E+00
 -9.50762745E+00 -8.86920446E+00 -1.86972709E+00  8.77889267E+00 -9.63894473E+00
  1.66949750E+00  8.77889267E+00 -9.63894473E+00  1.66949750E+00  8.77889267E+00
 -9.63894473E+00  1.66949750E+00  8.77889267E+00 -9.63894473E+00  1.66949750E+00
  8.77889267E+00 -9.63894473E+00  1.66949750E+00  1.42375348E+01  4.33732998E+00
 -6.75331364E-01  1.42375348E+01  4.33732998E+00 -6.75331364E-01 -8.15812693E+00
  1.16636946E+01  3.71856344E+00 -8.15812693E+00  1.16636946E+01  3.71856344E+00
 -7.86178029E+00 -9.74115144E+00 -9.81138184E-01 -7.86178029E+00 -9.74115144E+00
 -9.81138184E-01  7.63039604E+00 -9.37701748E+00  3.36410374E+00  7.63039604E+00
 -9.37701748E+00  3.36410374E+00  1.09812225E+01  4.60744361E+00 -1.57990924E+00
  1.09812225E+01  4.60744361E+00 -1.57990924E+00 -5.63372056E+00  1.02382937E+01
  1.96102744E+00 -5.63372056E+00  1.02382937E+01  1.96102744E+00  1.34036033E+01
  5.97783945E+00 -3.51757583E+00  1.34036033E+01  5.97783945E+00 -3.51757583E+00
 -5.72667453E+00  1.36015582E+01  2.37740403E+00 -5.72667453E+00  1.36015582E+01
  2.37740403E+00 -8.94438501E+00 -7.85945666E+00 -3.57902217E+00 -8.94438501E+00
 -7.85945666E+00 -3.57902217E+00  9.66638241E+00 -7.85671601E+00  1.12711587E+00
  9.66638241E+00 -7.85671601E+00  1.12711587E+00 -1.06653979E+01 -7.00043176E+00
 -3.60218983E-02 -1.06653979E+01 -7.00043176E+00 -3.60218983E-02 -1.06653979E+01
 -7.00043176E+00 -3.60218983E-02 -1.06653979E+01 -7.00043176E+00 -3.60218983E-02
 -1.06653979E+01 -7.00043176E+00 -3.60218983E-02  7.08413302E+00 -1.05131766E+01
 -4.65250511E-01  7.08413302E+00 -1.05131766E+01 -4.65250511E-01  7.08413302E+00
 -1.05131766E+01 -4.65250511E-01  7.08413302E+00 -1.05131766E+01 -4.65250511E-01
  7.08413302E+00 -1.05131766E+01 -4.65250511E-01 -1.09229221E+01 -1.03028949E+01
 -2.31846902E+00 -1.09229221E+01 -1.03028949E+01 -2.31846902E+00  1.02158089E+01
 -1.10850135E+01  1.99408631E+00  1.02158089E+01 -1.10850135E+01  1.99408631E+00
 -1.29006760E+01 -5.64728218E+00 -1.20736864E+00 -1.29006760E+01 -5.64728218E+00
 -1.20736864E+00 -1.29006760E+01 -5.64728218E+00 -1.20736864E+00 -1.29006760E+01
 -5.64728218E+00 -1.20736864E+00 -1.29006760E+01 -5.64728218E+00 -1.20736864E+00
 -1.14016065E+01 -8.27593394E+00  2.41967342E+00 -1.14016065E+01 -8.27593394E+00
  2.41967342E+00 -1.14016065E+01 -8.27593394E+00  2.41967342E+00 -1.14016065E+01
 -8.27593394E+00  2.41967342E+00 -1.14016065E+01 -8.27593394E+00  2.41967342E+00
  5.71791252E+00 -1.29329733E+01  2.24408818E-01  5.71791252E+00 -1.29329733E+01
  2.24408818E-01  5.71791252E+00 -1.29329733E+01  2.24408818E-01  5.71791252E+00
 -1.29329733E+01  2.24408818E-01  5.71791252E+00 -1.29329733E+01  2.24408818E-01
  8.55510203E+00 -1.08131170E+01 -2.90291028E+00  8.55510203E+00 -1.08131170E+01
 -2.90291028E+00  8.55510203E+00 -1.08131170E+01 -2.90291028E+00  8.55510203E+00
 -1.08131170E+01 -2.90291028E+00  8.55510203E+00 -1.08131170E+01 -2.90291028E+00
 -1.43482945E+01 -7.05019661E+00 -1.65201363E+00 -1.43482945E+01 -7.05019661E+00
 -1.65201363E+00 -1.36280548E+01 -4.27119623E+00  1.47200278E-01 -1.36280548E+01
 -4.27119623E+00  1.47200278E-01 -1.22741957E+01 -4.69552052E+00 -2.92707610E+00
 -1.22741957E+01 -4.69552052E+00 -2.92707610E+00 -1.21429864E+01 -6.84936587E+00
  3.71352543E+00 -1.21429864E+01 -6.84936587E+00  3.71352543E+00 -1.28470461E+01
 -9.69069884E+00  2.00646402E+00 -1.28470461E+01 -9.69069884E+00  2.00646402E+00
  4.46859849E+00 -1.34583269E+01 -1.33140459E+00  4.46859849E+00 -1.34583269E+01
 -1.33140459E+00  7.12868259E+00 -1.44071556E+01  5.38556889E-01  7.12868259E+00
 -1.44071556E+01  5.38556889E-01  7.24766761E+00 -1.13533731E+01 -4.40509138E+00
  7.24766761E+00 -1.13533731E+01 -4.40509138E+00  9.46071232E+00 -9.01600098E+00
 -3.35770311E+00  9.46071232E+00 -9.01600098E+00 -3.35770311E+00  9.97758461E+00
 -1.22833611E+01 -2.62633186E+00  9.97758461E+00 -1.22833611E+01 -2.62633186E+00
Constraint Structure                       R   N=         327
 -1.28539082E-02 -2.40260865E-02  2.82495769E-02 -2.45579394E+00  3.41337766E+00
 -5.26093889E+00  3.89840559E-01  6.71839649E+00  2.96547223E-01  4.48774851E+00
  2.95293163E+00 -4.05279918E+00 -6.62090569E+00  4.18394439E-01 -1.33800540E+00
  2.57282416E+00  3.30016544E+00  5.32183921E+00  4.06841258E+00 -3.48761290E+00
 -4.10906200E+00 -2.87927404E+00 -3.02725758E+00 -5.31389468E+00 -3.77279376E+00
  3.72628187E+00  4.21875127E+00  6.66915231E+00 -4.66680808E-01  9.71255038E-01
 -4.23159177E+00 -3.32450064E+00  4.16365820E+00  2.11600470E+00 -3.74812641E+00
  5.26206151E+00 -4.90704665E-01 -6.77090477E+00  1.83946002E-01 -2.23585052E+00
  1.36587282E-01 -2.20417460E+00 -1.58046090E-01  2.55209744E+00  1.84387009E+00
  2.83193822E+00 -1.99302638E-01 -1.32492661E+00 -4.92552599E-01 -2.59052445E+00
  1.79842029E+00 -1.68358956E+00  5.60718287E+00 -2.47307507E+00  3.11104679E+00
  5.29273141E+00 -1.63656701E+00  1.14741938E+00  3.00731208E+00 -5.47342347E+00
 -5.62459517E+00  2.76120305E+00  1.23796153E+00  5.17651746E+00  2.05825901E+00
  3.11854705E+00  7.52173086E-01 -3.09248644E+00 -5.51208916E+00 -5.97458466E+00
 -2.12180074E+00  1.19535388E+00  2.02994225E+00 -2.08913303E-01  6.07701157E+00
  2.42847625E+00 -5.70815925E+00 -1.72620995E+00 -2.38520294E+00 -5.35512717E+00
 -2.56205849E+00 -3.98260951E+00  1.86784789E-01  5.02508229E+00  4.86150677E+00
 -2.80964013E+00  3.07598853E+00 -5.80495466E+00  2.90640551E+00 -3.88556031E+00
  2.39410739E+00  6.36215829E+00  3.32903609E+00  5.05620274E+00 -3.04254121E-01
 -5.60539628E+00 -2.87624861E+00  2.16086935E-01 -6.98724717E+00 -2.57015458E+00
  6.69025705E+00  2.45286835E+00  7.08764283E+00  2.06319078E+00 -1.63742306E+00
 -6.13010722E+00 -2.12815049E+00 -3.92108905E+00 -8.55678857E-01  4.01790575E+00
  6.38671311E+00  6.75704598E+00 -2.97444738E+00 -1.68256484E+00 -3.40398838E+00
 -6.39205192E+00  2.35229146E+00 -1.37152972E+00 -4.03381566E+00  6.31959571E+00
  1.55655461E+00 -6.72128831E+00  3.21288029E+00 -3.07422000E+00  5.53770275E+00
 -7.67983557E+00  7.02983330E-01  9.92708208E+00 -3.02091557E-01  6.15105552E+00
  4.92766434E+00 -6.07322255E+00 -9.89164783E+00  6.37028118E-01 -1.26960488E+00
  4.28093068E+00  4.33084019E+00  7.92293573E+00  5.46632611E+00 -5.61783823E+00
 -6.17194184E+00 -3.75945206E+00 -5.01813662E+00 -7.76515482E+00 -6.11754932E+00
  5.02233697E+00  6.10839047E+00  9.72350944E+00 -6.72778425E-01  2.14612234E+00
 -6.71736028E+00 -4.34885751E+00  6.04065324E+00  3.67828890E+00 -5.03429205E+00
  7.84112571E+00 -5.98231998E-01 -9.98416880E+00 -4.62878905E-01  1.26190309E+01
  7.98483116E+00 -1.12754228E-01 -8.39207777E+00  1.21527213E+01 -2.74231325E-01
  1.43746568E+01  8.82413153E+00 -1.22514663E-01 -9.53633236E+00  1.37139940E+01
 -7.21666899E-02 -9.31052331E+00 -5.65919060E+00  3.71769661E-01  5.73769128E+00
 -9.13330093E+00 -7.53789013E-01  1.07891813E+01  9.79957351E+00 -1.35813477E+00
 -6.70665452E+00  1.26093161E+01 -2.54281919E+00  1.14197521E+01  1.01547316E+01
 -3.29145687E+00 -5.58080214E+00  1.43057573E+01 -2.20208834E+00  8.91485042E+00
  8.93593515E+00 -1.36373025E+00 -5.47747362E+00  1.09693478E+01 -2.78287866E+00
  1.07633816E+01  1.15599252E+01 -2.80361597E-01 -7.89504137E+00  1.28643439E+01
 -4.21134531E+00  1.19100462E+01  7.50283070E+00  2.61882599E+00 -1.00934226E+01
  9.88622236E+00 -6.79976311E-01  1.33171498E+01  6.24712527E+00  3.45822344E+00
 -1.13223659E+01  9.67860166E+00  9.65786171E-01 -9.73039161E+00 -9.17543308E+00
  3.22955146E+00  4.62302921E+00 -1.26121999E+01  1.94389330E+00  1.18743498E+01
  9.30658745E+00  3.62231024E+00 -1.12223379E+01  1.02002910E+01 -2.37971693E+00
  1.00448049E+01  6.62105664E+00  2.66355770E+00 -8.90893363E+00  8.21161718E+00
 -9.06089601E-01  1.28247111E+01  5.53719777E+00 -1.58506820E+00 -6.85843228E+00
  1.18919966E+01  2.13049241E+00 -9.50762745E+00 -8.86920446E+00 -1.86972709E+00
  8.77889267E+00 -9.63894473E+00  1.66949750E+00  1.42375348E+01  4.33732998E+00
 -6.75331364E-01 -8.15812693E+00  1.16636946E+01  3.71856344E+00 -7.86178029E+00
 -9.74115144E+00 -9.81138184E-01  7.63039604E+00 -9.37701748E+00  3.36410374E+00
  1.09812225E+01  4.60744361E+00 -1.57990924E+00 -5.63372056E+00  1.02382937E+01
  1.96102744E+00  1.34036033E+01  5.97783945E+00 -3.51757583E+00 -5.72667453E+00
  1.36015582E+01  2.37740403E+00 -8.94438501E+00 -7.85945666E+00 -3.57902217E+00
  9.66638241E+00 -7.85671601E+00  1.12711587E+00 -1.06653979E+01 -7.00043176E+00
 -3.60218983E-02  7.08413302E+00 -1.05131766E+01 -4.65250511E-01 -1.09229221E+01
 -1.03028949E+01 -2.31846902E+00  1.02158089E+01 -1.10850135E+01  1.99408631E+00
 -1.29006760E+01 -5.64728218E+00 -1.20736864E+00 -1.14016065E+01 -8.27593394E+00
  2.41967342E+00  5.71791252E+00 -1.29329733E+01  2.24408818E-01  8.55510203E+00
 -1.08131170E+01 -2.90291028E+00 -1.43482945E+01 -7.05019661E+00 -1.65201363E+00
 -1.36280548E+01 -4.27119623E+00  1.47200278E-01 -1.22741957E+01 -4.69552052E+00
 -2.92707610E+00 -1.21429864E+01 -6.84936587E+00  3.71352543E+00 -1.28470461E+01
 -9.69069884E+00  2.00646402E+00  4.46859849E+00 -1.34583269E+01 -1.33140459E+00
  7.12868259E+00 -1.44071556E+01  5.38556889E-01  7.24766761E+00 -1.13533731E+01
 -4.40509138E+00  9.46071232E+00 -9.01600098E+00 -3.35770311E+00  9.97758461E+00
 -1.22833611E+01 -2.62633186E+00
Num ILSW                                   I              100
ILSW                                       I   N=         100
           1           0           0           0           2           0
           0           0           0           0         402          -1
           5           0           0           0           2           0
           0           0           1           0           1           0
           1           0           0           0           0           0
           0           0      100000        8193          -1           0
           0           0           0           0           0           0
           0           0           0           1           0           0
           0 -2000000000           1           0           0           0
           0           0           4          41           0           0
           0           0           5           0           0           0
           0           0           0           0           0           1
           0           0           0           0           0           0
           0           0           0           0           0           0
           0           0           0           0           0           0
           0           0           0           0           0           0
           0           0           0           0
Num RLSW                                   I               41
RLSW                                       R   N=          41
  8.00000000E-01  7.20000000E-01  1.00000000E+00  8.10000000E-01  2.00000000E-01
  0.00000000E+00  0.00000000E+00  1.00000000E+00  0.00000000E+00  0.00000000E+00
  0.00000000E+00  0.00000000E+00  1.00000000E+00  0.00000000E+00  0.00000000E+00
  0.00000000E+00  0.00000000E+00  1.00000000E+00  0.00000000E+00  0.00000000E+00
  0.00000000E+00  0.00000000E+00  1.00000000E+00  0.00000000E+00  0.00000000E+00
  0.00000000E+00  0.00000000E+00  1.00000000E+00  0.00000000E+00  0.00000000E+00
  0.00000000E+00  0.00000000E+00  1.00000000E+00  0.00000000E+00  0.00000000E+00
  0.00000000E+00  0.00000000E+00  0.00000000E+00  1.00000000E+00  1.00000000E+00
  0.00000000E+00
ECP-MxAtEC                                 I           250000
ECP-MaxLECP                                I               10
ECP-MaxAtL                                 I          2250000
ECP-MxTECP                                 I         11250000
ECP-LenNCZ                                 I               44
ECP-KFirst                                 I   N=        1090
           1          17          17          17          17          17
          17          17          17          17          17          17
          17           0           0           0           0           0
           0           0           0           0           0           0
           0           0           0           0           0           0
           0           0           0           0           0           0
           0           0           0           0           0           0
           0           0           0           0           0           0
           0           0           0           0           0           0
           0           0           0           0           0           0
           0           0           0           0           0           0
           0           0           0           0           0           0
           0           0           0           0           0           0
           0           0           0           0           0           0
           0           0           0           0           0           0
           0           0           0           0           0           0
           0           0           0           0           0           0
           0           0           0           0           0           0
           0           6          23          23          23          23
          23          23          23          23          23          23
          23          23           0           0           0           0
           0           0           0           0           0           0
           0           0           0           0           0           0
           0           0           0           0           0           0
           0           0           0           0           0           0
           0           0           0           0           0           0
           0           0           0           0           0           0
           0           0           0           0           0           0
           0           0           0           0           0           0
           0           0           0           0           0           0
           0           0           0           0           0           0
           0           0           0           0           0           0
           0           0           0           0           0           0
           0           0           0           0           0           0
           0           0           0           0           0           0
           0           0           0           0           0           0
           0           0          11          30          30          30
          30          30          30          30          30          30
          30          30          30           0           0           0
           0           0           0           0           0           0
           0           0           0           0           0           0
           0           0           0           0           0           0
           0           0           0           0           0           0
           0           0           0           0           0           0
           0           0           0           0           0           0
           0           0           0           0           0           0
           0           0           0           0           0           0
           0           0           0           0           0           0
           0           0           0           0           0           0
           0           0           0           0           0           0
           0           0           0           0           0           0
           0           0           0           0           0           0
           0           0           0           0           0           0
           0           0           0           0           0           0
           0           0           0           0          35          35
          35          35          35          35          35          35
          35          35          35          35           0           0
           0           0           0           0           0           0
           0           0           0           0           0           0
           0           0           0           0           0           0
           0           0           0           0           0           0
           0           0           0           0           0           0
           0           0           0           0           0           0
           0           0           0           0           0           0
           0           0           0           0           0           0
           0           0           0           0           0           0
           0           0           0           0           0           0
           0           0           0           0           0           0
           0           0           0           0           0           0
           0           0           0           0           0           0
           0           0           0           0           0           0
           0           0           0           0           0           0
           0           0           0           0           0          40
          40          40          40          40          40          40
          40          40          40          40          40           0
           0           0           0           0           0           0
           0           0           0           0           0           0
           0           0           0           0           0           0
           0           0           0           0           0           0
           0           0           0           0           0           0
           0           0           0           0           0           0
           0           0           0           0           0           0
           0           0           0           0           0           0
           0           0           0           0           0           0
           0           0           0           0           0           0
           0           0           0           0           0           0
           0           0           0           0           0           0
           0           0           0           0           0           0
           0           0           0           0           0           0
           0           0           0           0           0           0
           0           0           0           0           0           0
           0           0           0           0           0           0
           0           0           0           0           0           0
           0           0           0           0           0           0
           0           0           0           0           0           0
           0           0           0           0           0           0
           0           0           0           0           0           0
           0           0           0           0           0           0
           0           0           0           0           0           0
           0           0           0           0           0           0
           0           0           0           0           0           0
           0           0           0           0           0           0
           0           0           0           0           0           0
           0           0           0           0           0           0
           0           0           0           0           0           0
           0           0           0           0           0           0
           0           0           0           0           0           0
           0           0           0           0           0           0
           0           0           0           0           0           0
           0           0           0           0           0           0
           0           0           0           0           0           0
           0           0           0           0           0           0
           0           0           0           0           0           0
           0           0           0           0           0           0
           0           0           0           0           0           0
           0           0           0           0           0           0
           0           0           0           0           0           0
           0           0           0           0           0           0
           0           0           0           0           0           0
           0           0           0           0           0           0
           0           0           0           0           0           0
           0           0           0           0           0           0
           0           0           0           0           0           0
           0           0           0           0           0           0
           0           0           0           0           0           0
           0           0           0           0           0           0
           0           0           0           0           0           0
           0           0           0           0           0           0
           0           0           0           0           0           0
           0           0           0           0           0           0
           0           0           0           0           0           0
           0           0           0           0           0           0
           0           0           0           0           0           0
           0           0           0           0           0           0
           0           0           0           0           0           0
           0           0           0           0           0           0
           0           0           0           0           0           0
           0           0           0           0           0           0
           0           0           0           0           0           0
           0           0           0           0           0           0
           0           0           0           0           0           0
           0           0           0           0           0           0
           0           0           0           0           0           0
           0           0           0           0           0           0
           0           0           0           0           0           0
           0           0           0           0           0           0
           0           0           0           0           0           0
           0           0           0           0           0           0
           0           0           0           0           0           0
           0           0           0           0           0           0
           0           0           0           0           0           0
           0           0           0           0           0           0
           0           0           0           0           0           0
           0           0           0           0           0           0
           0           0           0           0           0           0
           0           0           0           0           0           0
           0           0           0           0           0           0
           0           0           0           0           0           0
           0           0           0           0           0           0
           0           0           0           0           0           0
           0           0           0           0           0           0
           0           0           0           0           0           0
           0           0           0           0           0           0
           0           0           0           0           0           0
           0           0           0           0           0           0
           0           0           0           0           0           0
           0           0           0           0           0           0
           0           0           0           0           0           0
           0           0           0           0           0           0
           0           0           0           0           0           0
           0           0           0           0           0           0
           0           0           0           0           0           0
           0           0           0           0           0           0
           0           0           0           0           0           0
           0           0           0           0           0           0
           0           0           0           0           0           0
           0           0           0           0           0           0
           0           0           0           0           0           0
           0           0           0           0           0           0
           0           0           0           0           0           0
           0           0           0           0           0           0
           0           0           0           0
ECP-KLast                                  I   N=        1090
           5          22          22          22          22          22
          22          22          22          22          22          22
          22           0           0           0           0           0
           0           0           0           0           0           0
           0           0           0           0           0           0
           0           0           0           0           0           0
           0           0           0           0           0           0
           0           0           0           0           0           0
           0           0           0           0           0           0
           0           0           0           0           0           0
           0           0           0           0           0           0
           0           0           0           0           0           0
           0           0           0           0           0           0
           0           0           0           0           0           0
           0           0           0           0           0           0
           0           0           0           0           0           0
           0           0           0           0           0           0
           0           0           0           0           0           0
           0          10          29          29          29          29
          29          29          29          29          29          29
          29          29           0           0           0           0
           0           0           0           0           0           0
           0           0           0           0           0           0
           0           0           0           0           0           0
           0           0           0           0           0           0
           0           0           0           0           0           0
           0           0           0           0           0           0
           0           0           0           0           0           0
           0           0           0           0           0           0
           0           0           0           0           0           0
           0           0           0           0           0           0
           0           0           0           0           0           0
           0           0           0           0           0           0
           0           0           0           0           0           0
           0           0           0           0           0           0
           0           0           0           0           0           0
           0           0          16          34          34          34
          34          34          34          34          34          34
          34          34          34           0           0           0
           0           0           0           0           0           0
           0           0           0           0           0           0
           0           0           0           0           0           0
           0           0           0           0           0           0
           0           0           0           0           0           0
           0           0           0           0           0           0
           0           0           0           0           0           0
           0           0           0           0           0           0
           0           0           0           0           0           0
           0           0           0           0           0           0
           0           0           0           0           0           0
           0           0           0           0           0           0
           0           0           0           0           0           0
           0           0           0           0           0           0
           0           0           0           0           0           0
           0           0           0           0          39          39
          39          39          39          39          39          39
          39          39          39          39           0           0
           0           0           0           0           0           0
           0           0           0           0           0           0
           0           0           0           0           0           0
           0           0           0           0           0           0
           0           0           0           0           0           0
           0           0           0           0           0           0
           0           0           0           0           0           0
           0           0           0           0           0           0
           0           0           0           0           0           0
           0           0           0           0           0           0
           0           0           0           0           0           0
           0           0           0           0           0           0
           0           0           0           0           0           0
           0           0           0           0           0           0
           0           0           0           0           0           0
           0           0           0           0           0          44
          44          44          44          44          44          44
          44          44          44          44          44           0
           0           0           0           0           0           0
           0           0           0           0           0           0
           0           0           0           0           0           0
           0           0           0           0           0           0
           0           0           0           0           0           0
           0           0           0           0           0           0
           0           0           0           0           0           0
           0           0           0           0           0           0
           0           0           0           0           0           0
           0           0           0           0           0           0
           0           0           0           0           0           0
           0           0           0           0           0           0
           0           0           0           0           0           0
           0           0           0           0           0           0
           0           0           0           0           0           0
           0           0           0           0           0           0
           0           0           0           0           0           0
           0           0           0           0           0           0
           0           0           0           0           0           0
           0           0           0           0           0           0
           0           0           0           0           0           0
           0           0           0           0           0           0
           0           0           0           0           0           0
           0           0           0           0           0           0
           0           0           0           0           0           0
           0           0           0           0           0           0
           0           0           0           0           0           0
           0           0           0           0           0           0
           0           0           0           0           0           0
           0           0           0           0           0           0
           0           0           0           0           0           0
           0           0           0           0           0           0
           0           0           0           0           0           0
           0           0           0           0           0           0
           0           0           0           0           0           0
           0           0           0           0           0           0
           0           0           0           0           0           0
           0           0           0           0           0           0
           0           0           0           0           0           0
           0           0           0           0           0           0
           0           0           0           0           0           0
           0           0           0           0           0           0
           0           0           0           0           0           0
           0           0           0           0           0           0
           0           0           0           0           0           0
           0           0           0           0           0           0
           0           0           0           0           0           0
           0           0           0           0           0           0
           0           0           0           0           0           0
           0           0           0           0           0           0
           0           0           0           0           0           0
           0           0           0           0           0           0
           0           0           0           0           0           0
           0           0           0           0           0           0
           0           0           0           0           0           0
           0           0           0           0           0           0
           0           0           0           0           0           0
           0           0           0           0           0           0
           0           0           0           0           0           0
           0           0           0           0           0           0
           0           0           0           0           0           0
           0           0           0           0           0           0
           0           0           0           0           0           0
           0           0           0           0           0           0
           0           0           0           0           0           0
           0           0           0           0           0           0
           0           0           0           0           0           0
           0           0           0           0           0           0
           0           0           0           0           0           0
           0           0           0           0           0           0
           0           0           0           0           0           0
           0           0           0           0           0           0
           0           0           0           0           0           0
           0           0           0           0           0           0
           0           0           0           0           0           0
           0           0           0           0           0           0
           0           0           0           0           0           0
           0           0           0           0           0           0
           0           0           0           0           0           0
           0           0           0           0           0           0
           0           0           0           0           0           0
           0           0           0           0           0           0
           0           0           0           0           0           0
           0           0           0           0           0           0
           0           0           0           0           0           0
           0           0           0           0           0           0
           0           0           0           0           0           0
           0           0           0           0           0           0
           0           0           0           0           0           0
           0           0           0           0           0           0
           0           0           0           0           0           0
           0           0           0           0           0           0
           0           0           0           0           0           0
           0           0           0           0           0           0
           0           0           0           0           0           0
           0           0           0           0           0           0
           0           0           0           0           0           0
           0           0           0           0           0           0
           0           0           0           0           0           0
           0           0           0           0           0           0
           0           0           0           0           0           0
           0           0           0           0           0           0
           0           0           0           0           0           0
           0           0           0           0           0           0
           0           0           0           0           0           0
           0           0           0           0           0           0
           0           0           0           0
ECP-LMax                                   I   N=         109
           2           4           4           4           4           4
           4           4           4           4           4           4
           4           0           0           0           0           0
           0           0           0           0           0           0
           0           0           0           0           0           0
           0           0           0           0           0           0
           0           0           0           0           0           0
           0           0           0           0           0           0
           0           0           0           0           0           0
           0           0           0           0           0           0
           0           0           0           0           0           0
           0           0           0           0           0           0
           0           0           0           0           0           0
           0           0           0           0           0           0
           0           0           0           0           0           0
           0           0           0           0           0           0
           0           0           0           0           0           0
           0           0           0           0           0           0
           0
ECP-LPSkip                                 I   N=         109
           0           0           0           0           0           0
           0           0           0           0           0           0
           0           1           1           1           1           1
           1           1           1           1           1           1
           1           1           1           1           1           1
           1           1           1           1           1           1
           1           1           1           1           1           1
           1           1           1           1           1           1
           1           1           1           1           1           1
           1           1           1           1           1           1
           1           1           1           1           1           1
           1           1           1           1           1           1
           1           1           1           1           1           1
           1           1           1           1           1           1
           1           1           1           1           1           1
           1           1           1           1           1           1
           1           1           1           1           1           1
           1           1           1           1           1           1
           1
ECP-RNFroz                                 R   N=         109
  1.00000000E+01  6.00000000E+01  6.00000000E+01  6.00000000E+01  6.00000000E+01
  6.00000000E+01  6.00000000E+01  6.00000000E+01  6.00000000E+01  6.00000000E+01
  6.00000000E+01  6.00000000E+01  6.00000000E+01  0.00000000E+00  0.00000000E+00
  0.00000000E+00  0.00000000E+00  0.00000000E+00  0.00000000E+00  0.00000000E+00
  0.00000000E+00  0.00000000E+00  0.00000000E+00  0.00000000E+00  0.00000000E+00
  0.00000000E+00  0.00000000E+00  0.00000000E+00  0.00000000E+00  0.00000000E+00
  0.00000000E+00  0.00000000E+00  0.00000000E+00  0.00000000E+00  0.00000000E+00
  0.00000000E+00  0.00000000E+00  0.00000000E+00  0.00000000E+00  0.00000000E+00
  0.00000000E+00  0.00000000E+00  0.00000000E+00  0.00000000E+00  0.00000000E+00
  0.00000000E+00  0.00000000E+00  0.00000000E+00  0.00000000E+00  0.00000000E+00
  0.00000000E+00  0.00000000E+00  0.00000000E+00  0.00000000E+00  0.00000000E+00
  0.00000000E+00  0.00000000E+00  0.00000000E+00  0.00000000E+00  0.00000000E+00
  0.00000000E+00  0.00000000E+00  0.00000000E+00  0.00000000E+00  0.00000000E+00
  0.00000000E+00  0.00000000E+00  0.00000000E+00  0.00000000E+00  0.00000000E+00
  0.00000000E+00  0.00000000E+00  0.00000000E+00  0.00000000E+00  0.00000000E+00
  0.00000000E+00  0.00000000E+00  0.00000000E+00  0.00000000E+00  0.00000000E+00
  0.00000000E+00  0.00000000E+00  0.00000000E+00  0.00000000E+00  0.00000000E+00
  0.00000000E+00  0.00000000E+00  0.00000000E+00  0.00000000E+00  0.00000000E+00
  0.00000000E+00  0.00000000E+00  0.00000000E+00  0.00000000E+00  0.00000000E+00
  0.00000000E+00  0.00000000E+00  0.00000000E+00  0.00000000E+00  0.00000000E+00
  0.00000000E+00  0.00000000E+00  0.00000000E+00  0.00000000E+00  0.00000000E+00
  0.00000000E+00  0.00000000E+00  0.00000000E+00  0.00000000E+00
ECP-NLP                                    I   N=          44
           1           2           2           2           2           0
           1           2           2           2           0           1
           2           2           2           2           1           2
           2           2           2           2           0           1
           2           2           2           2           2           0
           1           2           2           2           0           1
           2           2           2           0           1           2
           2           2
ECP-CLP1                                   R   N=          44
 -1.00000000E+01 -8.49236087E+01 -3.03299410E+01 -1.21049046E+01 -1.89454080E+00
  3.00000000E+00  6.05206833E+01  2.01308614E+02  6.59399745E+01  1.90300789E+01
  5.00000000E+00  6.64138170E+00  2.47597242E+02  1.29371538E+02  4.74617107E+01
  1.17376574E+01 -6.00000000E+01 -6.64198792E+02 -2.38614365E+02 -8.84192407E+01
 -2.06062326E+01 -9.28379200E-01  3.00000000E+00  3.91192967E+01  1.18096930E+03
  7.28956421E+02  2.93559114E+02  5.62673149E+02 -4.57380719E+02  2.00000000E+00
  6.38948393E+01  2.05890184E+02  3.12142715E+02 -2.31396128E+02  3.00000000E+00
  5.53315256E+01  2.67197665E+02  1.46848558E+02  4.41055243E+01  4.00000000E+00
  5.03065523E+01  1.90736310E+02  9.17605552E+01  8.42473120E+00
ECP-CLP2                                   R   N=          44
  0.00000000E+00  0.00000000E+00  0.00000000E+00  0.00000000E+00  0.00000000E+00
  0.00000000E+00  0.00000000E+00  0.00000000E+00  0.00000000E+00  0.00000000E+00
  0.00000000E+00  0.00000000E+00  0.00000000E+00  0.00000000E+00  0.00000000E+00
  0.00000000E+00  0.00000000E+00  0.00000000E+00  0.00000000E+00  0.00000000E+00
  0.00000000E+00  0.00000000E+00  0.00000000E+00  0.00000000E+00  0.00000000E+00
  0.00000000E+00  0.00000000E+00  0.00000000E+00  0.00000000E+00  0.00000000E+00
  0.00000000E+00  0.00000000E+00  0.00000000E+00  0.00000000E+00  0.00000000E+00
  0.00000000E+00  0.00000000E+00  0.00000000E+00  0.00000000E+00  0.00000000E+00
  0.00000000E+00  0.00000000E+00  0.00000000E+00  0.00000000E+00
ECP-ZLP                                    R   N=          44
  5.05313769E+02  1.03222103E+02  2.34569248E+01  6.75056930E+00  2.16031400E+00
  6.89491072E+02  1.14172851E+02  3.57424336E+01  9.45295860E+00  2.25435900E+00
  8.89379355E+01  7.67773538E+01  5.61480987E+01  2.11874014E+01  6.82772760E+00
  2.10011920E+00  8.39448912E+02  1.92853248E+02  4.86651974E+01  1.29221727E+01
  4.57488900E+00  1.26817960E+00  3.13426752E+02  6.99315546E+02  2.59892374E+02
  8.54999980E+01  2.27635925E+01  4.07643170E+00  3.88271620E+00  2.24392642E+02
  6.16736931E+01  1.91469043E+01  3.55657100E+00  3.32632100E+00  1.61527896E+02
  7.55814607E+01  3.89115852E+01  1.25426271E+01  3.46151870E+00  9.12102727E+01
  4.54152756E+01  2.20452967E+01  6.98104130E+00  1.83804800E+00
MxBond                                     I                5
NBond                                      I   N=         109
           4           5           5           5           5           5
           5           5           5           5           5           5
           5           1           1           1           1           2
           2           2           2           2           2           2
           2           2           2           2           2           2
           2           2           2           2           2           2
           2           2           2           2           2           1
           1           1           1           1           1           1
           1           1           1           1           1           4
           4           1           1           1           1           4
           4           1           1           1           1           1
           1           4           4           1           1           1
           1           1           1           1           1           4
           4           4           4           1           1           1
           1           1           1           1           1           1
           1           4           4           1           1           4
           4           4           4           1           1           1
           1           1           1           1           1           1
           1
IBond                                      I   N=         545
          14          15          16          17           0          18
          20          30          33          42          18          19
          31          34          43          19          20          32
          35          44          21          24          30          36
          45          22          25          31          37          46
          23          26          32          38          47          23
          27          33          36          48          21          28
          34          37          49          22          29          35
          38          50          24          28          39          40
          51          25          29          40          41          52
          26          27          39          41          53           1
           0           0           0           0           1           0
           0           0           0           1           0           0
           0           0           1           0           0           0
           0           2           3           0           0           0
           3           4           0           0           0           2
           4           0           0           0           5           9
           0           0           0           6          10           0
           0           0           7           8           0           0
           0           5          11           0           0           0
           6          12           0           0           0           7
          13           0           0           0           8          13
           0           0           0           9          11           0
           0           0          10          12           0           0
           0           2           5           0           0           0
           3           6           0           0           0           4
           7           0           0           0           2           8
           0           0           0           3           9           0
           0           0           4          10           0           0
           0           5           8           0           0           0
           6           9           0           0           0           7
          10           0           0           0          11          13
           0           0           0          11          12           0
           0           0          12          13           0           0
           0           2           0           0           0           0
           3           0           0           0           0           4
           0           0           0           0           5           0
           0           0           0           6           0           0
           0           0           7           0           0           0
           0           8           0           0           0           0
           9           0           0           0           0          10
           0           0           0           0          11           0
           0           0           0          12           0           0
           0           0          13           0           0           0
           0          56          60          68          78           0
          57          61          69          79           0          54
           0           0           0           0          55           0
           0           0           0          92           0           0
           0           0          93           0           0           0
           0          54          62          64          66           0
          55          63          65          67           0          60
           0           0           0           0          61           0
           0           0           0          60           0           0
           0           0          61           0           0           0
           0          60           0           0           0           0
          61           0           0           0           0          54
          70          74          76           0          55          71
          75          77           0          68           0           0
           0           0          69           0           0           0
           0          97           0           0           0           0
          98           0           0           0           0          68
           0           0           0           0          69           0
           0           0           0          68           0           0
           0           0          69           0           0           0
           0          54          82          86          88           0
          55          83          87          89           0          84
          90          92          94           0          85          91
          93          95           0          78           0           0
           0           0          79           0           0           0
           0          80           0           0           0           0
          81           0           0           0           0          78
           0           0           0           0          79           0
           0           0           0          78           0           0
           0           0          79           0           0           0
           0          80           0           0           0           0
          81           0           0           0           0          58
          80          96          97           0          59          81
          98          99           0          80           0           0
           0           0          81           0           0           0
           0          92         100         101         102           0
          72          92         103         104           0          73
          93         105         106           0          93         107
         108         109           0          96           0           0
           0           0          96           0           0           0
           0          96           0           0           0           0
          97           0           0           0           0          97
           0           0           0           0          98           0
           0           0           0          98           0           0
           0           0          99           0           0           0
           0          99           0           0           0           0
          99           0           0           0           0
RBond                                      R   N=         545
  1.50000000E+00  1.50000000E+00  1.50000000E+00  1.50000000E+00  0.00000000E+00
  1.00000000E+00  1.00000000E+00  1.00000000E+00  1.00000000E+00  2.00000000E+00
  1.00000000E+00  1.00000000E+00  1.00000000E+00  1.00000000E+00  2.00000000E+00
  1.00000000E+00  1.00000000E+00  1.00000000E+00  1.00000000E+00  2.00000000E+00
  1.00000000E+00  1.00000000E+00  1.00000000E+00  1.00000000E+00  2.00000000E+00
  1.00000000E+00  1.00000000E+00  1.00000000E+00  1.00000000E+00  2.00000000E+00
  1.00000000E+00  1.00000000E+00  1.00000000E+00  1.00000000E+00  2.00000000E+00
  1.00000000E+00  1.00000000E+00  1.00000000E+00  1.00000000E+00  2.00000000E+00
  1.00000000E+00  1.00000000E+00  1.00000000E+00  1.00000000E+00  2.00000000E+00
  1.00000000E+00  1.00000000E+00  1.00000000E+00  1.00000000E+00  2.00000000E+00
  1.00000000E+00  1.00000000E+00  1.00000000E+00  1.00000000E+00  2.00000000E+00
  1.00000000E+00  1.00000000E+00  1.00000000E+00  1.00000000E+00  2.00000000E+00
  1.00000000E+00  1.00000000E+00  1.00000000E+00  1.00000000E+00  2.00000000E+00
  1.50000000E+00  0.00000000E+00  0.00000000E+00  0.00000000E+00  0.00000000E+00
  1.50000000E+00  0.00000000E+00  0.00000000E+00  0.00000000E+00  0.00000000E+00
  1.50000000E+00  0.00000000E+00  0.00000000E+00  0.00000000E+00  0.00000000E+00
  1.50000000E+00  0.00000000E+00  0.00000000E+00  0.00000000E+00  0.00000000E+00
  1.00000000E+00  1.00000000E+00  0.00000000E+00  0.00000000E+00  0.00000000E+00
  1.00000000E+00  1.00000000E+00  0.00000000E+00  0.00000000E+00  0.00000000E+00
  1.00000000E+00  1.00000000E+00  0.00000000E+00  0.00000000E+00  0.00000000E+00
  1.00000000E+00  1.00000000E+00  0.00000000E+00  0.00000000E+00  0.00000000E+00
  1.00000000E+00  1.00000000E+00  0.00000000E+00  0.00000000E+00  0.00000000E+00
  1.00000000E+00  1.00000000E+00  0.00000000E+00  0.00000000E+00  0.00000000E+00
  1.00000000E+00  1.00000000E+00  0.00000000E+00  0.00000000E+00  0.00000000E+00
  1.00000000E+00  1.00000000E+00  0.00000000E+00  0.00000000E+00  0.00000000E+00
  1.00000000E+00  1.00000000E+00  0.00000000E+00  0.00000000E+00  0.00000000E+00
  1.00000000E+00  1.00000000E+00  0.00000000E+00  0.00000000E+00  0.00000000E+00
  1.00000000E+00  1.00000000E+00  0.00000000E+00  0.00000000E+00  0.00000000E+00
  1.00000000E+00  1.00000000E+00  0.00000000E+00  0.00000000E+00  0.00000000E+00
  1.00000000E+00  1.00000000E+00  0.00000000E+00  0.00000000E+00  0.00000000E+00
  1.00000000E+00  1.00000000E+00  0.00000000E+00  0.00000000E+00  0.00000000E+00
  1.00000000E+00  1.00000000E+00  0.00000000E+00  0.00000000E+00  0.00000000E+00
  1.00000000E+00  1.00000000E+00  0.00000000E+00  0.00000000E+00  0.00000000E+00
  1.00000000E+00  1.00000000E+00  0.00000000E+00  0.00000000E+00  0.00000000E+00
  1.00000000E+00  1.00000000E+00  0.00000000E+00  0.00000000E+00  0.00000000E+00
  1.00000000E+00  1.00000000E+00  0.00000000E+00  0.00000000E+00  0.00000000E+00
  1.00000000E+00  1.00000000E+00  0.00000000E+00  0.00000000E+00  0.00000000E+00
  1.00000000E+00  1.00000000E+00  0.00000000E+00  0.00000000E+00  0.00000000E+00
  1.00000000E+00  1.00000000E+00  0.00000000E+00  0.00000000E+00  0.00000000E+00
  1.00000000E+00  1.00000000E+00  0.00000000E+00  0.00000000E+00  0.00000000E+00
  1.00000000E+00  1.00000000E+00  0.00000000E+00  0.00000000E+00  0.00000000E+00
  2.00000000E+00  0.00000000E+00  0.00000000E+00  0.00000000E+00  0.00000000E+00
  2.00000000E+00  0.00000000E+00  0.00000000E+00  0.00000000E+00  0.00000000E+00
  2.00000000E+00  0.00000000E+00  0.00000000E+00  0.00000000E+00  0.00000000E+00
  2.00000000E+00  0.00000000E+00  0.00000000E+00  0.00000000E+00  0.00000000E+00
  2.00000000E+00  0.00000000E+00  0.00000000E+00  0.00000000E+00  0.00000000E+00
  2.00000000E+00  0.00000000E+00  0.00000000E+00  0.00000000E+00  0.00000000E+00
  2.00000000E+00  0.00000000E+00  0.00000000E+00  0.00000000E+00  0.00000000E+00
  2.00000000E+00  0.00000000E+00  0.00000000E+00  0.00000000E+00  0.00000000E+00
  2.00000000E+00  0.00000000E+00  0.00000000E+00  0.00000000E+00  0.00000000E+00
  2.00000000E+00  0.00000000E+00  0.00000000E+00  0.00000000E+00  0.00000000E+00
  2.00000000E+00  0.00000000E+00  0.00000000E+00  0.00000000E+00  0.00000000E+00
  2.00000000E+00  0.00000000E+00  0.00000000E+00  0.00000000E+00  0.00000000E+00
  1.00000000E+00  1.00000000E+00  1.00000000E+00  1.00000000E+00  0.00000000E+00
  1.00000000E+00  1.00000000E+00  1.00000000E+00  1.00000000E+00  0.00000000E+00
  1.00000000E+00  0.00000000E+00  0.00000000E+00  0.00000000E+00  0.00000000E+00
  1.00000000E+00  0.00000000E+00  0.00000000E+00  0.00000000E+00  0.00000000E+00
  1.00000000E+00  0.00000000E+00  0.00000000E+00  0.00000000E+00  0.00000000E+00
  1.00000000E+00  0.00000000E+00  0.00000000E+00  0.00000000E+00  0.00000000E+00
  1.00000000E+00  1.00000000E+00  1.00000000E+00  1.00000000E+00  0.00000000E+00
  1.00000000E+00  1.00000000E+00  1.00000000E+00  1.00000000E+00  0.00000000E+00
  1.00000000E+00  0.00000000E+00  0.00000000E+00  0.00000000E+00  0.00000000E+00
  1.00000000E+00  0.00000000E+00  0.00000000E+00  0.00000000E+00  0.00000000E+00
  1.00000000E+00  0.00000000E+00  0.00000000E+00  0.00000000E+00  0.00000000E+00
  1.00000000E+00  0.00000000E+00  0.00000000E+00  0.00000000E+00  0.00000000E+00
  1.00000000E+00  0.00000000E+00  0.00000000E+00  0.00000000E+00  0.00000000E+00
  1.00000000E+00  0.00000000E+00  0.00000000E+00  0.00000000E+00  0.00000000E+00
  1.00000000E+00  1.00000000E+00  1.00000000E+00  1.00000000E+00  0.00000000E+00
  1.00000000E+00  1.00000000E+00  1.00000000E+00  1.00000000E+00  0.00000000E+00
  1.00000000E+00  0.00000000E+00  0.00000000E+00  0.00000000E+00  0.00000000E+00
  1.00000000E+00  0.00000000E+00  0.00000000E+00  0.00000000E+00  0.00000000E+00
  1.00000000E+00  0.00000000E+00  0.00000000E+00  0.00000000E+00  0.00000000E+00
  1.00000000E+00  0.00000000E+00  0.00000000E+00  0.00000000E+00  0.00000000E+00
  1.00000000E+00  0.00000000E+00  0.00000000E+00  0.00000000E+00  0.00000000E+00
  1.00000000E+00  0.00000000E+00  0.00000000E+00  0.00000000E+00  0.00000000E+00
  1.00000000E+00  0.00000000E+00  0.00000000E+00  0.00000000E+00  0.00000000E+00
  1.00000000E+00  0.00000000E+00  0.00000000E+00  0.00000000E+00  0.00000000E+00
  1.00000000E+00  1.00000000E+00  1.00000000E+00  1.00000000E+00  0.00000000E+00
  1.00000000E+00  1.00000000E+00  1.00000000E+00  1.00000000E+00  0.00000000E+00
  1.00000000E+00  1.00000000E+00  1.00000000E+00  1.00000000E+00  0.00000000E+00
  1.00000000E+00  1.00000000E+00  1.00000000E+00  1.00000000E+00  0.00000000E+00
  1.00000000E+00  0.00000000E+00  0.00000000E+00  0.00000000E+00  0.00000000E+00
  1.00000000E+00  0.00000000E+00  0.00000000E+00  0.00000000E+00  0.00000000E+00
  1.00000000E+00  0.00000000E+00  0.00000000E+00  0.00000000E+00  0.00000000E+00
  1.00000000E+00  0.00000000E+00  0.00000000E+00  0.00000000E+00  0.00000000E+00
  1.00000000E+00  0.00000000E+00  0.00000000E+00  0.00000000E+00  0.00000000E+00
  1.00000000E+00  0.00000000E+00  0.00000000E+00  0.00000000E+00  0.00000000E+00
  1.00000000E+00  0.00000000E+00  0.00000000E+00  0.00000000E+00  0.00000000E+00
  1.00000000E+00  0.00000000E+00  0.00000000E+00  0.00000000E+00  0.00000000E+00
  1.00000000E+00  0.00000000E+00  0.00000000E+00  0.00000000E+00  0.00000000E+00
  1.00000000E+00  0.00000000E+00  0.00000000E+00  0.00000000E+00  0.00000000E+00
  1.00000000E+00  1.00000000E+00  1.00000000E+00  1.00000000E+00  0.00000000E+00
  1.00000000E+00  1.00000000E+00  1.00000000E+00  1.00000000E+00  0.00000000E+00
  1.00000000E+00  0.00000000E+00  0.00000000E+00  0.00000000E+00  0.00000000E+00
  1.00000000E+00  0.00000000E+00  0.00000000E+00  0.00000000E+00  0.00000000E+00
  1.00000000E+00  1.00000000E+00  1.00000000E+00  1.00000000E+00  0.00000000E+00
  1.00000000E+00  1.00000000E+00  1.00000000E+00  1.00000000E+00  0.00000000E+00
  1.00000000E+00  1.00000000E+00  1.00000000E+00  1.00000000E+00  0.00000000E+00
  1.00000000E+00  1.00000000E+00  1.00000000E+00  1.00000000E+00  0.00000000E+00
  1.00000000E+00  0.00000000E+00  0.00000000E+00  0.00000000E+00  0.00000000E+00
  1.00000000E+00  0.00000000E+00  0.00000000E+00  0.00000000E+00  0.00000000E+00
  1.00000000E+00  0.00000000E+00  0.00000000E+00  0.00000000E+00  0.00000000E+00
  1.00000000E+00  0.00000000E+00  0.00000000E+00  0.00000000E+00  0.00000000E+00
  1.00000000E+00  0.00000000E+00  0.00000000E+00  0.00000000E+00  0.00000000E+00
  1.00000000E+00  0.00000000E+00  0.00000000E+00  0.00000000E+00  0.00000000E+00
  1.00000000E+00  0.00000000E+00  0.00000000E+00  0.00000000E+00  0.00000000E+00
  1.00000000E+00  0.00000000E+00  0.00000000E+00  0.00000000E+00  0.00000000E+00
  1.00000000E+00  0.00000000E+00  0.00000000E+00  0.00000000E+00  0.00000000E+00
  1.00000000E+00  0.00000000E+00  0.00000000E+00  0.00000000E+00  0.00000000E+00
Virial Ratio                               R      2.149394368485983E+00
SCF Energy                                 R     -4.529861899207885E+03
Total Energy                               R     -4.529861899207885E+03
S**2                                       R      7.658333752131057E-01
S**2 after annihilation                    R      7.502454908716110E-01
RMS Force                                  R      3.183618285837067E-03
RMS Density                                R      8.014408809286328E-10
External E-field                           R   N=          35
  0.00000000E+00  0.00000000E+00  0.00000000E+00  0.00000000E+00  0.00000000E+00
  0.00000000E+00  0.00000000E+00  0.00000000E+00  0.00000000E+00  0.00000000E+00
  0.00000000E+00  0.00000000E+00  0.00000000E+00  0.00000000E+00  0.00000000E+00
  0.00000000E+00  0.00000000E+00  0.00000000E+00  0.00000000E+00  0.00000000E+00
  0.00000000E+00  0.00000000E+00  0.00000000E+00  0.00000000E+00  0.00000000E+00
  0.00000000E+00  0.00000000E+00  0.00000000E+00  0.00000000E+00  0.00000000E+00
  0.00000000E+00  0.00000000E+00  0.00000000E+00  0.00000000E+00  0.00000000E+00
IOpCl                                      I                1
IROHF                                      I                0
Alpha Orbital Energies                     R   N=         856
 -1.89515168E+01 -1.89513267E+01 -1.89513019E+01 -1.89511402E+01 -1.89383975E+01
 -1.89381848E+01 -1.89380366E+01 -1.89378937E+01 -1.89285299E+01 -1.89283096E+01
 -1.89280501E+01 -1.89277087E+01 -1.89276429E+01 -1.89276362E+01 -1.89275554E+01
 -1.89275211E+01 -1.89273129E+01 -1.89272674E+01 -1.89272064E+01 -1.89263003E+01
 -1.89166721E+01 -1.89161243E+01 -1.89160960E+01 -1.89158494E+01 -1.89157316E+01
 -1.89156963E+01 -1.89154541E+01 -1.89150111E+01 -1.88909642E+01 -1.88909333E+01
 -1.88909324E+01 -1.88909054E+01 -1.88905549E+01 -1.88905448E+01 -1.88904982E+01
 -1.88904971E+01 -1.88882411E+01 -1.88882170E+01 -1.88881712E+01 -1.88881425E+01
 -1.42975186E+01 -1.42973052E+01 -1.42971271E+01 -1.42969404E+01 -1.01110621E+01
 -1.01110478E+01 -1.01110208E+01 -1.01109875E+01 -1.01109658E+01 -1.01109445E+01
 -1.01108997E+01 -1.01108954E+01 -1.01108010E+01 -1.01107316E+01 -1.01086348E+01
 -1.01082476E+01 -3.05905491E+00 -3.05898819E+00 -3.05869624E+00 -3.05859888E+00
 -3.05856759E+00 -3.05849831E+00 -3.05841021E+00 -3.05826676E+00 -3.05564915E+00
 -3.05549588E+00 -3.05545022E+00 -3.05539097E+00 -1.78320655E+00 -1.78314582E+00
 -1.78294953E+00 -1.78282786E+00 -1.78282373E+00 -1.78274780E+00 -1.78270600E+00
 -1.78262388E+00 -1.78256696E+00 -1.78250354E+00 -1.78244144E+00 -1.78232153E+00
 -1.78231386E+00 -1.78229915E+00 -1.78211955E+00 -1.78211510E+00 -1.78209646E+00
 -1.78200324E+00 -1.78199984E+00 -1.78193781E+00 -1.78185366E+00 -1.78176298E+00
 -1.78166639E+00 -1.78152691E+00 -1.78148957E+00 -1.78137164E+00 -1.78133062E+00
 -1.78131878E+00 -1.77911649E+00 -1.77903898E+00 -1.77898697E+00 -1.77873353E+00
 -1.77812744E+00 -1.77808255E+00 -1.77793595E+00 -1.77788898E+00 -8.90045635E-01
 -8.88932379E-01 -8.88409258E-01 -8.87340519E-01 -8.86418166E-01 -8.85546342E-01
 -8.85498610E-01 -8.85394110E-01 -8.85292701E-01 -8.85125365E-01 -8.84250107E-01
 -8.84159858E-01 -8.81400579E-01 -8.80604545E-01 -8.80312287E-01 -8.79089139E-01
 -8.78732994E-01 -8.78003545E-01 -8.77046853E-01 -8.75423578E-01 -8.74228113E-01
 -8.73814249E-01 -8.73407950E-01 -8.73266855E-01 -8.73216640E-01 -8.72998978E-01
 -8.72810641E-01 -8.70082653E-01 -8.69854957E-01 -8.68656958E-01 -8.66697661E-01
 -8.65355566E-01 -8.60570838E-01 -8.60560324E-01 -8.60482824E-01 -8.57487938E-01
 -7.75681356E-01 -7.75593275E-01 -7.74796147E-01 -7.74193731E-01 -7.74112312E-01
 -7.74086372E-01 -7.73681806E-01 -7.73618413E-01 -7.69560611E-01 -7.69304915E-01
 -7.69150026E-01 -7.69092871E-01 -7.63380792E-01 -7.50781172E-01 -7.43991936E-01
 -7.29121415E-01 -7.27472695E-01 -7.27408489E-01 -7.27260980E-01 -7.27153447E-01
 -7.27141845E-01 -7.27129390E-01 -7.27043391E-01 -7.27029423E-01 -7.26981415E-01
 -7.26879618E-01 -7.26483093E-01 -7.26349679E-01 -7.26248771E-01 -7.25644500E-01
 -7.25441924E-01 -7.25216050E-01 -7.23443342E-01 -7.19599448E-01 -7.17594398E-01
 -7.07684811E-01 -7.07531806E-01 -7.07460938E-01 -7.07330026E-01 -7.07217196E-01
 -7.05303684E-01 -7.05043907E-01 -6.98516559E-01 -6.81303371E-01 -6.80184013E-01
 -6.78210025E-01 -6.77982276E-01 -6.72436746E-01 -6.72130960E-01 -6.68057755E-01
 -6.68018388E-01 -6.14444954E-01 -6.14351850E-01 -6.09805694E-01 -6.09352916E-01
 -6.09222481E-01 -6.09206450E-01 -6.08432203E-01 -6.05303581E-01 -6.04366917E-01
 -6.03461903E-01 -6.02627752E-01 -6.02399263E-01 -5.98452230E-01 -5.97049607E-01
 -5.27343984E-01 -5.27280035E-01 -5.27187878E-01 -5.27173054E-01 -5.27157524E-01
 -5.27074740E-01 -5.27069647E-01 -5.27025550E-01 -5.27019320E-01 -5.26997393E-01
 -5.26975770E-01 -5.26953875E-01 -5.26951028E-01 -5.26923719E-01 -5.26919755E-01
 -5.26916597E-01 -5.26908639E-01 -5.26823930E-01 -5.26787797E-01 -5.26755012E-01
 -5.26740787E-01 -5.26739566E-01 -5.26674331E-01 -5.26664529E-01 -5.26662874E-01
 -5.26646369E-01 -5.26622854E-01 -5.26580424E-01 -5.26573379E-01 -5.26529096E-01
 -5.26460709E-01 -5.26276349E-01 -5.25397398E-01 -5.25331233E-01 -5.25328580E-01
 -5.25273045E-01 -5.14321884E-01 -5.12011753E-01 -4.92382782E-01 -4.87153277E-01
 -4.30221887E-01 -4.21722135E-01 -4.08391782E-01 -4.06906376E-01 -4.03789646E-01
 -3.97678310E-01 -3.96934775E-01 -3.96601833E-01 -3.96455885E-01 -3.95524797E-01
 -3.95268754E-01 -3.95171422E-01 -3.95103024E-01 -3.94162249E-01 -3.93854301E-01
 -3.87900744E-01 -3.87429931E-01 -3.87281101E-01 -3.86565422E-01 -3.85779289E-01
 -3.85388672E-01 -3.85337519E-01 -3.85247242E-01 -3.85166065E-01 -3.84659269E-01
 -3.84213715E-01 -3.83836119E-01 -3.83502002E-01 -3.82526761E-01 -3.82106711E-01
 -3.81789462E-01 -3.81683112E-01 -3.81524574E-01 -3.80337562E-01 -3.80318853E-01
 -3.80143390E-01 -3.80052439E-01 -3.79922104E-01 -3.79057564E-01 -3.64337120E-01
 -3.64255837E-01 -3.64148514E-01 -3.64145863E-01 -3.64125191E-01 -3.63864959E-01
 -3.63699120E-01 -3.63671899E-01 -3.61543773E-01 -3.60572967E-01 -3.56039913E-01
 -3.48759056E-01 -3.48421474E-01 -3.44017137E-01 -3.28411181E-01 -3.27624723E-01
 -3.05499358E-01 -3.05469613E-01 -3.05411092E-01 -3.05251166E-01 -3.05245165E-01
 -3.04979302E-01 -3.04883239E-01 -3.04846023E-01 -3.04811875E-01 -3.04775263E-01
 -3.03854408E-01 -3.03627122E-01 -3.03484049E-01 -3.03035255E-01 -3.02893877E-01
 -3.02823516E-01 -1.60249997E-01 -1.59991648E-01 -1.59730762E-01 -1.58343288E-01
 -1.56733140E-01 -1.55226901E-01 -1.53471326E-01 -1.52952642E-01 -1.52612511E-01
 -1.50639955E-01 -1.50400419E-01 -1.46669463E-01 -1.46131866E-01 -1.45414063E-01
 -1.45344571E-01 -1.44039589E-01 -1.43695259E-01 -1.43249089E-01 -1.38110748E-01
 -1.36109197E-01 -1.35232131E-01 -1.35181782E-01 -1.33678361E-01 -1.33667537E-01
 -2.83981041E-02 -2.72967897E-02 -2.64244448E-02 -2.50725129E-02 -2.19462758E-02
 -2.13418927E-02 -1.93003717E-02 -9.43572750E-03  7.48980457E-02  7.99963593E-02
  8.00902470E-02  8.01969313E-02  1.23945471E-01  1.24884263E-01  1.25138343E-01
  1.37426819E-01  1.39514441E-01  1.40654585E-01  1.41900946E-01  1.45400009E-01
  1.46926981E-01  1.47069891E-01  1.63561273E-01  1.65789859E-01  1.73879572E-01
  1.74925841E-01  1.78134674E-01  1.79917611E-01  1.91766850E-01  1.94399664E-01
  1.97879511E-01  1.99524590E-01  2.07520331E-01  2.08460271E-01  2.11191499E-01
  2.19173475E-01  2.19278193E-01  2.19378694E-01  2.19575860E-01  2.19782171E-01
  2.19825587E-01  2.20383861E-01  2.20557075E-01  2.20620798E-01  2.20823466E-01
  2.21633563E-01  2.21764618E-01  2.34915414E-01  2.35238440E-01  2.36548645E-01
  2.43423836E-01  2.44349048E-01  2.46384333E-01  2.47815945E-01  2.48165264E-01
  2.51297987E-01  2.57704891E-01  2.58912019E-01  2.59432728E-01  2.59507429E-01
  2.60834160E-01  2.61680846E-01  2.63874796E-01  2.64200079E-01  2.64223958E-01
  2.64412629E-01  2.65175588E-01  2.65668823E-01  2.66370428E-01  2.68259828E-01
  2.70296879E-01  2.74278059E-01  2.77564160E-01  2.78322947E-01  2.79131795E-01
  2.83138057E-01  2.83492821E-01  2.85224218E-01  2.85542220E-01  2.87561052E-01
  2.88764029E-01  2.88835227E-01  2.89022686E-01  2.89110819E-01  2.91326933E-01
  2.91957506E-01  2.93109649E-01  2.96177786E-01  2.98103767E-01  2.98735239E-01
  2.99575873E-01  3.01436913E-01  3.22442446E-01  3.22748140E-01  3.27266212E-01
  3.68856542E-01  3.91161957E-01  3.92740497E-01  3.93010446E-01  3.93738620E-01
  4.18219655E-01  4.18765217E-01  4.31807365E-01  4.32500661E-01  4.63519129E-01
  4.63688318E-01  4.63737664E-01  4.64324092E-01  4.67683367E-01  4.67866324E-01
  4.68060322E-01  4.68437149E-01  4.68697635E-01  4.68907231E-01  4.69992952E-01
  4.70837012E-01  4.71122779E-01  4.71349063E-01  4.71389758E-01  4.71411426E-01
  4.71663077E-01  4.71668510E-01  4.71713812E-01  4.71931820E-01  4.72488860E-01
  4.72519354E-01  4.72623557E-01  4.72662727E-01  4.72895938E-01  4.73038212E-01
  4.73102544E-01  4.73135013E-01  4.73168135E-01  4.73248857E-01  4.73405586E-01
  4.73487984E-01  4.73737334E-01  4.73978110E-01  4.74026331E-01  4.74228452E-01
  3.34894380E-01  3.35560792E-01  3.36160036E-01  3.36403059E-01  3.36545285E-01
  3.38077331E-01  3.38276195E-01  3.40159236E-01  3.48932359E-01  3.53115601E-01
  3.53470607E-01  3.56276128E-01  3.58968614E-01  3.70047233E-01  3.70434871E-01
  3.71716383E-01  3.72163335E-01  3.78408965E-01  3.85966120E-01  3.92780786E-01
  3.94968235E-01  3.95181445E-01  3.95225371E-01  4.14027573E-01  4.20665398E-01
  4.20957328E-01  4.22977194E-01  4.25996737E-01  4.26122300E-01  4.27804569E-01
  4.27867836E-01  4.28056080E-01  4.31927614E-01  4.31986843E-01  4.32535026E-01
  4.37124779E-01  4.49361148E-01  4.53012327E-01  4.54514405E-01  4.54782140E-01
  4.55363577E-01  4.56408144E-01  4.57681515E-01  4.58480714E-01  4.59248207E-01
  4.60250437E-01  4.61114614E-01  4.61634984E-01  4.62106285E-01  4.62145138E-01
  4.63126298E-01  4.63674077E-01  4.63753854E-01  4.64806985E-01  4.64888540E-01
  4.65442552E-01  4.65581459E-01  4.66280438E-01  4.66975955E-01  4.67706958E-01
  1.00000000E+03  1.00000000E+03  1.00000000E+03  1.00000000E+03  1.00000000E+03
  1.00000000E+03  1.00000000E+03  1.00000000E+03  1.00000000E+03  1.00000000E+03
  1.00000000E+03  1.00000000E+03  1.00000000E+03  1.00000000E+03  1.00000000E+03
  1.00000000E+03  1.00000000E+03  1.00000000E+03  1.00000000E+03  1.00000000E+03
  1.00000000E+03  1.00000000E+03  1.00000000E+03  1.00000000E+03  1.00000000E+03
  1.00000000E+03  1.00000000E+03  1.00000000E+03  1.00000000E+03  1.00000000E+03
  1.00000000E+03  1.00000000E+03  1.00000000E+03  1.00000000E+03  1.00000000E+03
  1.00000000E+03  1.00000000E+03  1.00000000E+03  1.00000000E+03  1.00000000E+03
  1.00000000E+03  1.00000000E+03  1.00000000E+03  1.00000000E+03  1.00000000E+03
  1.00000000E+03  1.00000000E+03  1.00000000E+03  1.00000000E+03  1.00000000E+03
  1.00000000E+03  1.00000000E+03  1.00000000E+03  1.00000000E+03  1.00000000E+03
  1.00000000E+03  1.00000000E+03  1.00000000E+03  1.00000000E+03  1.00000000E+03
  1.00000000E+03  1.00000000E+03  1.00000000E+03  1.00000000E+03  1.00000000E+03
  1.00000000E+03  1.00000000E+03  1.00000000E+03  1.00000000E+03  1.00000000E+03
  1.00000000E+03  1.00000000E+03  1.00000000E+03  1.00000000E+03  1.00000000E+03
  1.00000000E+03  1.00000000E+03  1.00000000E+03  1.00000000E+03  1.00000000E+03
  1.00000000E+03  1.00000000E+03  1.00000000E+03  1.00000000E+03  1.00000000E+03
  1.00000000E+03  1.00000000E+03  1.00000000E+03  1.00000000E+03  1.00000000E+03
  1.00000000E+03  1.00000000E+03  1.00000000E+03  1.00000000E+03  1.00000000E+03
  1.00000000E+03  1.00000000E+03  1.00000000E+03  1.00000000E+03  1.00000000E+03
  1.00000000E+03  1.00000000E+03  1.00000000E+03  1.00000000E+03  1.00000000E+03
  1.00000000E+03  1.00000000E+03  1.00000000E+03  1.00000000E+03  1.00000000E+03
  1.00000000E+03  1.00000000E+03  1.00000000E+03  1.00000000E+03  1.00000000E+03
  1.00000000E+03  1.00000000E+03  1.00000000E+03  1.00000000E+03  1.00000000E+03
  1.00000000E+03  1.00000000E+03  1.00000000E+03  1.00000000E+03  1.00000000E+03
  1.00000000E+03  1.00000000E+03  1.00000000E+03  1.00000000E+03  1.00000000E+03
  1.00000000E+03  1.00000000E+03  1.00000000E+03  1.00000000E+03  1.00000000E+03
  1.00000000E+03  1.00000000E+03  1.00000000E+03  1.00000000E+03  1.00000000E+03
  1.00000000E+03  1.00000000E+03  1.00000000E+03  1.00000000E+03  1.00000000E+03
  1.00000000E+03  1.00000000E+03  1.00000000E+03  1.00000000E+03  1.00000000E+03
  1.00000000E+03  1.00000000E+03  1.00000000E+03  1.00000000E+03  1.00000000E+03
  1.00000000E+03  1.00000000E+03  1.00000000E+03  1.00000000E+03  1.00000000E+03
  1.00000000E+03  1.00000000E+03  1.00000000E+03  1.00000000E+03  1.00000000E+03
  1.00000000E+03  1.00000000E+03  1.00000000E+03  1.00000000E+03  1.00000000E+03
  1.00000000E+03  1.00000000E+03  1.00000000E+03  1.00000000E+03  1.00000000E+03
  1.00000000E+03  1.00000000E+03  1.00000000E+03  1.00000000E+03  1.00000000E+03
  1.00000000E+03  1.00000000E+03  1.00000000E+03  1.00000000E+03  1.00000000E+03
  1.00000000E+03  1.00000000E+03  1.00000000E+03  1.00000000E+03  1.00000000E+03
  1.00000000E+03  1.00000000E+03  1.00000000E+03  1.00000000E+03  1.00000000E+03
  1.00000000E+03  1.00000000E+03  1.00000000E+03  1.00000000E+03  1.00000000E+03
  1.00000000E+03  1.00000000E+03  1.00000000E+03  1.00000000E+03  1.00000000E+03
  1.00000000E+03  1.00000000E+03  1.00000000E+03  1.00000000E+03  1.00000000E+03
  1.00000000E+03  1.00000000E+03  1.00000000E+03  1.00000000E+03  1.00000000E+03
  1.00000000E+03  1.00000000E+03  1.00000000E+03  1.00000000E+03  1.00000000E+03
  1.00000000E+03  1.00000000E+03  1.00000000E+03  1.00000000E+03  1.00000000E+03
  1.00000000E+03  1.00000000E+03  1.00000000E+03  1.00000000E+03  1.00000000E+03
  1.00000000E+03  1.00000000E+03  1.00000000E+03  1.00000000E+03  1.00000000E+03
  1.00000000E+03  1.00000000E+03  1.00000000E+03  1.00000000E+03  1.00000000E+03
  1.00000000E+03  1.00000000E+03  1.00000000E+03  1.00000000E+03  1.00000000E+03
  1.00000000E+03  1.00000000E+03  1.00000000E+03  1.00000000E+03  1.00000000E+03
  1.00000000E+03  1.00000000E+03  1.00000000E+03  1.00000000E+03  1.00000000E+03
  1.00000000E+03  1.00000000E+03  1.00000000E+03  1.00000000E+03  1.00000000E+03
  1.00000000E+03  1.00000000E+03  1.00000000E+03  1.00000000E+03  1.00000000E+03
  1.00000000E+03  1.00000000E+03  1.00000000E+03  1.00000000E+03  1.00000000E+03
  1.00000000E+03  1.00000000E+03  1.00000000E+03  1.00000000E+03  1.00000000E+03
  1.00000000E+03  1.00000000E+03  1.00000000E+03  1.00000000E+03  1.00000000E+03
  1.00000000E+03  1.00000000E+03  1.00000000E+03  1.00000000E+03  1.00000000E+03
  1.00000000E+03  1.00000000E+03  1.00000000E+03  1.00000000E+03  1.00000000E+03
  1.00000000E+03  1.00000000E+03  1.00000000E+03  1.00000000E+03  1.00000000E+03
  1.00000000E+03  1.00000000E+03  1.00000000E+03  1.00000000E+03  1.00000000E+03
  1.00000000E+03  1.00000000E+03  1.00000000E+03  1.00000000E+03  1.00000000E+03
  1.00000000E+03  1.00000000E+03  1.00000000E+03  1.00000000E+03  1.00000000E+03
  1.00000000E+03  1.00000000E+03  1.00000000E+03  1.00000000E+03  1.00000000E+03
  1.00000000E+03
Beta Orbital Energies                      R   N=         856
 -1.89515438E+01 -1.89513522E+01 -1.89513125E+01 -1.89511475E+01 -1.89356076E+01
 -1.89354375E+01 -1.89353156E+01 -1.89352191E+01 -1.89279800E+01 -1.89275829E+01
 -1.89270494E+01 -1.89270213E+01 -1.89269977E+01 -1.89269072E+01 -1.89267647E+01
 -1.89267481E+01 -1.89251024E+01 -1.89249390E+01 -1.89237363E+01 -1.89232693E+01
 -1.89159064E+01 -1.89154176E+01 -1.89151040E+01 -1.89150950E+01 -1.89150280E+01
 -1.89148345E+01 -1.89146640E+01 -1.89143108E+01 -1.88910163E+01 -1.88908998E+01
 -1.88908912E+01 -1.88907755E+01 -1.88904545E+01 -1.88904494E+01 -1.88904142E+01
 -1.88904025E+01 -1.88882456E+01 -1.88882233E+01 -1.88882196E+01 -1.88881973E+01
 -1.42975192E+01 -1.42973058E+01 -1.42971271E+01 -1.42969404E+01 -1.01110623E+01
 -1.01110477E+01 -1.01110210E+01 -1.01109878E+01 -1.01109659E+01 -1.01109446E+01
 -1.01108999E+01 -1.01108955E+01 -1.01108010E+01 -1.01107315E+01 -1.01086352E+01
 -1.01082480E+01 -3.05975676E+00 -3.05959890E+00 -3.05929304E+00 -3.05916218E+00
 -3.05907519E+00 -3.05903406E+00 -3.05888882E+00 -3.05879462E+00 -3.05636441E+00
 -3.05631934E+00 -3.05584322E+00 -3.05579218E+00 -1.78404826E+00 -1.78390931E+00
 -1.78389003E+00 -1.78385400E+00 -1.78385133E+00 -1.78372960E+00 -1.78359437E+00
 -1.78355957E+00 -1.78351602E+00 -1.78351154E+00 -1.78347057E+00 -1.78337494E+00
 -1.78337390E+00 -1.78333603E+00 -1.78308715E+00 -1.78302385E+00 -1.78280295E+00
 -1.78274978E+00 -1.78254563E+00 -1.78250524E+00 -1.78248741E+00 -1.78247665E+00
 -1.78233445E+00 -1.78224023E+00 -1.78217352E+00 -1.78214783E+00 -1.78205200E+00
 -1.78201841E+00 -1.77966151E+00 -1.77963630E+00 -1.77958268E+00 -1.77935032E+00
 -1.77873326E+00 -1.77859928E+00 -1.77845077E+00 -1.77821035E+00 -8.87499249E-01
 -8.87045582E-01 -8.84967768E-01 -8.84745959E-01 -8.84617735E-01 -8.84114607E-01
 -8.83992357E-01 -8.83766512E-01 -8.82829060E-01 -8.81477014E-01 -8.80529090E-01
 -8.80423429E-01 -8.80350698E-01 -8.79917835E-01 -8.79391467E-01 -8.79040985E-01
 -8.78344871E-01 -8.73422095E-01 -8.73272432E-01 -8.72781906E-01 -8.72516520E-01
 -8.72379371E-01 -8.72322921E-01 -8.72182997E-01 -8.70367090E-01 -8.69991674E-01
 -8.69466596E-01 -8.68395721E-01 -8.68382236E-01 -8.68295059E-01 -8.65755914E-01
 -8.59736205E-01 -8.59453477E-01 -8.58667366E-01 -8.57397499E-01 -8.56484517E-01
 -7.75163695E-01 -7.75130516E-01 -7.75072847E-01 -7.74796842E-01 -7.74505736E-01
 -7.74456365E-01 -7.74021242E-01 -7.73598092E-01 -7.70242265E-01 -7.70198531E-01
 -7.69789724E-01 -7.69549672E-01 -7.45661231E-01 -7.39215583E-01 -7.36041352E-01
 -7.35053322E-01 -7.34580819E-01 -7.32558207E-01 -7.29062222E-01 -7.27472657E-01
 -7.27408513E-01 -7.27260993E-01 -7.27153422E-01 -7.27141514E-01 -7.27129381E-01
 -7.27044527E-01 -7.27029233E-01 -7.26981370E-01 -7.26880586E-01 -7.26483069E-01
 -7.26349587E-01 -7.22290655E-01 -7.22274034E-01 -7.08460927E-01 -7.08266933E-01
 -7.08104950E-01 -7.07992802E-01 -7.06599579E-01 -7.04355219E-01 -7.04320221E-01
 -6.95106112E-01 -6.95015516E-01 -6.93949536E-01 -6.80613593E-01 -6.80212627E-01
 -6.80022048E-01 -6.79969256E-01 -6.72438828E-01 -6.72133079E-01 -6.68057905E-01
 -6.68018478E-01 -6.17977543E-01 -6.17739093E-01 -6.15977157E-01 -6.12987684E-01
 -6.12282369E-01 -6.11963986E-01 -6.11421857E-01 -6.11420799E-01 -6.11321692E-01
 -6.05847249E-01 -6.04390938E-01 -6.03748958E-01 -5.97612330E-01 -5.88650518E-01
 -5.88389200E-01 -5.87530133E-01 -5.86200795E-01 -5.82934908E-01 -5.27344546E-01
 -5.27280546E-01 -5.27188765E-01 -5.27173445E-01 -5.27157884E-01 -5.27075369E-01
 -5.27069818E-01 -5.27025246E-01 -5.27019460E-01 -5.26997373E-01 -5.26975168E-01
 -5.26954006E-01 -5.26951379E-01 -5.26923666E-01 -5.26920558E-01 -5.26916264E-01
 -5.26908607E-01 -5.26823588E-01 -5.26787239E-01 -5.26754869E-01 -5.26740295E-01
 -5.26739546E-01 -5.26674368E-01 -5.26664685E-01 -5.26662846E-01 -5.26646403E-01
 -5.26622873E-01 -5.26580435E-01 -5.26573387E-01 -5.26529124E-01 -5.26461953E-01
 -5.26278324E-01 -5.25397440E-01 -5.25331349E-01 -5.25328627E-01 -5.25273155E-01
 -4.03173007E-01 -3.96545005E-01 -3.95880933E-01 -3.93045339E-01 -3.92139324E-01
 -3.90906217E-01 -3.90661263E-01 -3.87314322E-01 -3.87213740E-01 -3.87083830E-01
 -3.86554322E-01 -3.85451591E-01 -3.85367138E-01 -3.85007761E-01 -3.84996014E-01
 -3.84895407E-01 -3.84232254E-01 -3.83957009E-01 -3.83925399E-01 -3.83801103E-01
 -3.83776760E-01 -3.83439636E-01 -3.83118462E-01 -3.82217466E-01 -3.78062773E-01
 -3.77849573E-01 -3.77848707E-01 -3.77091717E-01 -3.76902675E-01 -3.76741271E-01
 -3.76518915E-01 -3.76304413E-01 -3.64319083E-01 -3.64279761E-01 -3.64202104E-01
 -3.64131072E-01 -3.64044804E-01 -3.63963389E-01 -3.63795388E-01 -3.63690116E-01
 -3.30230010E-01 -3.27055690E-01 -3.26920112E-01 -3.26752715E-01 -3.26587023E-01
 -3.22802579E-01 -3.21963750E-01 -3.21466291E-01 -3.21252002E-01 -3.20819177E-01
 -3.20810846E-01 -3.20593279E-01 -3.19016263E-01 -3.15797093E-01 -3.14423123E-01
 -3.05466219E-01 -3.05360612E-01 -3.05321196E-01 -3.05186783E-01 -3.04780284E-01
 -3.04423660E-01 -3.04369728E-01 -3.03621142E-01 -3.03440679E-01 -3.03093560E-01
 -3.03072584E-01 -3.03002955E-01 -3.02987897E-01 -3.02864533E-01 -3.02796820E-01
 -3.14406721E-01 -2.11891568E-01 -2.08288331E-01 -2.08002318E-01 -2.07077513E-01
 -1.61055149E-01 -1.60891263E-01 -1.55544070E-01 -1.55187638E-01 -1.51994858E-01
 -1.51870864E-01 -1.51097459E-01 -1.49378412E-01 -1.46754394E-01 -1.46129272E-01
 -1.42301916E-01 -1.42213664E-01 -1.40342462E-01 -1.39952583E-01 -1.38785164E-01
 -1.38757680E-01 -1.37459636E-01 -1.37394606E-01 -1.33984899E-01 -1.33970071E-01
 -2.87212478E-02 -2.66625644E-02 -2.63670327E-02 -2.60903933E-02 -2.42914390E-02
 -2.28177660E-02 -2.15085322E-02 -2.14907806E-02 -2.08814867E-02  8.15978255E-02
  8.17071421E-02  8.83014550E-02  9.29276590E-02  1.26005244E-01  1.27366686E-01
  1.30807118E-01  1.35041264E-01  1.38112692E-01  1.39205073E-01  1.50669087E-01
  1.57636409E-01  1.58050261E-01  1.62649454E-01  1.64331765E-01  1.68798317E-01
  1.76084133E-01  1.76727649E-01  1.95354607E-01  1.97994400E-01  1.99580419E-01
  2.05663255E-01  2.06288832E-01  2.15660978E-01  2.19172986E-01  2.19277678E-01
  2.19378190E-01  2.19575305E-01  2.19781641E-01  2.19825010E-01  2.20383698E-01
  2.20556906E-01  2.20620712E-01  2.20823265E-01  2.21633233E-01  2.21764170E-01
  2.25910078E-01  2.33541751E-01  2.33933151E-01  2.34343667E-01  2.34790490E-01
  2.39611535E-01  2.41884022E-01  2.43864133E-01  2.52112302E-01  2.52309064E-01
  2.54205789E-01  2.54399229E-01  2.54440485E-01  2.55429997E-01  2.61652257E-01
  2.61724769E-01  2.62209220E-01  2.62693470E-01  2.63346489E-01  2.63556094E-01
  2.64469704E-01  2.65431028E-01  2.65578614E-01  2.66849782E-01  2.67007918E-01
  2.67064566E-01  2.78476721E-01  2.80708705E-01  2.81912977E-01  2.82222476E-01
  2.84591050E-01  2.85708863E-01  2.86056268E-01  2.87698341E-01  2.89559725E-01
  2.89819991E-01  2.90287549E-01  2.91404575E-01  2.91768897E-01  2.92056267E-01
  2.92181135E-01  2.93510364E-01  2.93796580E-01  2.95199985E-01  2.97801908E-01
  3.19729433E-01  3.20192905E-01  3.24174832E-01  3.27057461E-01  3.66617526E-01
  3.66916114E-01  3.91263610E-01  3.92793312E-01  3.92996034E-01  3.93654020E-01
  4.18219183E-01  4.18764905E-01  4.31797353E-01  4.32490754E-01  4.63522677E-01
  4.63690398E-01  4.63736627E-01  4.64325407E-01  4.67682769E-01  4.67866969E-01
  4.68059489E-01  4.68436960E-01  4.68697353E-01  4.68908153E-01  4.69995343E-01
  4.70839632E-01  4.71123973E-01  4.71349993E-01  4.71388388E-01  4.71412813E-01
  4.71662416E-01  4.71667513E-01  4.71714574E-01  4.71930528E-01  4.72488466E-01
  4.72519189E-01  4.72623391E-01  4.72662317E-01  4.72895494E-01  4.73037893E-01
  4.73102251E-01  4.73134804E-01  4.73167614E-01  4.73248327E-01  4.73405037E-01
  4.73487480E-01  4.73736838E-01  4.73977774E-01  4.74026165E-01  4.74227994E-01
  3.34746440E-01  3.35581448E-01  3.36177922E-01  3.36410903E-01  3.36567639E-01
  3.37427544E-01  3.38115226E-01  3.38470426E-01  3.42405957E-01  3.53128734E-01
  3.53482899E-01  3.54609974E-01  3.56273566E-01  3.58973128E-01  3.70607964E-01
  3.71223703E-01  3.73794203E-01  3.79803560E-01  3.80699064E-01  3.82647126E-01
  3.83259020E-01  3.84342377E-01  3.94783000E-01  3.94970439E-01  3.95178072E-01
  4.18586885E-01  4.19958323E-01  4.20817120E-01  4.22725382E-01  4.25831012E-01
  4.27433808E-01  4.27495938E-01  4.27591600E-01  4.33632175E-01  4.33702023E-01
  4.41569249E-01  4.45768680E-01  4.45881646E-01  4.47264796E-01  4.51247893E-01
  4.52934907E-01  4.53715620E-01  4.54314163E-01  4.54681175E-01  4.56474482E-01
  4.59098605E-01  4.60716109E-01  4.61091515E-01  4.61250325E-01  4.61280067E-01
  4.63129738E-01  4.63318423E-01  4.64581610E-01  4.65169147E-01  4.65190655E-01
  4.65191094E-01  4.65800483E-01  4.65873916E-01  4.66946238E-01  4.67509720E-01
  4.68052662E-01  1.00000000E+03  1.00000000E+03  1.00000000E+03  1.00000000E+03
  1.00000000E+03  1.00000000E+03  1.00000000E+03  1.00000000E+03  1.00000000E+03
  1.00000000E+03  1.00000000E+03  1.00000000E+03  1.00000000E+03  1.00000000E+03
  1.00000000E+03  1.00000000E+03  1.00000000E+03  1.00000000E+03  1.00000000E+03
  1.00000000E+03  1.00000000E+03  1.00000000E+03  1.00000000E+03  1.00000000E+03
  1.00000000E+03  1.00000000E+03  1.00000000E+03  1.00000000E+03  1.00000000E+03
  1.00000000E+03  1.00000000E+03  1.00000000E+03  1.00000000E+03  1.00000000E+03
  1.00000000E+03  1.00000000E+03  1.00000000E+03  1.00000000E+03  1.00000000E+03
  1.00000000E+03  1.00000000E+03  1.00000000E+03  1.00000000E+03  1.00000000E+03
  1.00000000E+03  1.00000000E+03  1.00000000E+03  1.00000000E+03  1.00000000E+03
  1.00000000E+03  1.00000000E+03  1.00000000E+03  1.00000000E+03  1.00000000E+03
  1.00000000E+03  1.00000000E+03  1.00000000E+03  1.00000000E+03  1.00000000E+03
  1.00000000E+03  1.00000000E+03  1.00000000E+03  1.00000000E+03  1.00000000E+03
  1.00000000E+03  1.00000000E+03  1.00000000E+03  1.00000000E+03  1.00000000E+03
  1.00000000E+03  1.00000000E+03  1.00000000E+03  1.00000000E+03  1.00000000E+03
  1.00000000E+03  1.00000000E+03  1.00000000E+03  1.00000000E+03  1.00000000E+03
  1.00000000E+03  1.00000000E+03  1.00000000E+03  1.00000000E+03  1.00000000E+03
  1.00000000E+03  1.00000000E+03  1.00000000E+03  1.00000000E+03  1.00000000E+03
  1.00000000E+03  1.00000000E+03  1.00000000E+03  1.00000000E+03  1.00000000E+03
  1.00000000E+03  1.00000000E+03  1.00000000E+03  1.00000000E+03  1.00000000E+03
  1.00000000E+03  1.00000000E+03  1.00000000E+03  1.00000000E+03  1.00000000E+03
  1.00000000E+03  1.00000000E+03  1.00000000E+03  1.00000000E+03  1.00000000E+03
  1.00000000E+03  1.00000000E+03  1.00000000E+03  1.00000000E+03  1.00000000E+03
  1.00000000E+03  1.00000000E+03  1.00000000E+03  1.00000000E+03  1.00000000E+03
  1.00000000E+03  1.00000000E+03  1.00000000E+03  1.00000000E+03  1.00000000E+03
  1.00000000E+03  1.00000000E+03  1.00000000E+03  1.00000000E+03  1.00000000E+03
  1.00000000E+03  1.00000000E+03  1.00000000E+03  1.00000000E+03  1.00000000E+03
  1.00000000E+03  1.00000000E+03  1.00000000E+03  1.00000000E+03  1.00000000E+03
  1.00000000E+03  1.00000000E+03  1.00000000E+03  1.00000000E+03  1.00000000E+03
  1.00000000E+03  1.00000000E+03  1.00000000E+03  1.00000000E+03  1.00000000E+03
  1.00000000E+03  1.00000000E+03  1.00000000E+03  1.00000000E+03  1.00000000E+03
  1.00000000E+03  1.00000000E+03  1.00000000E+03  1.00000000E+03  1.00000000E+03
  1.00000000E+03  1.00000000E+03  1.00000000E+03  1.00000000E+03  1.00000000E+03
  1.00000000E+03  1.00000000E+03  1.00000000E+03  1.00000000E+03  1.00000000E+03
  1.00000000E+03  1.00000000E+03  1.00000000E+03  1.00000000E+03  1.00000000E+03
  1.00000000E+03  1.00000000E+03  1.00000000E+03  1.00000000E+03  1.00000000E+03
  1.00000000E+03  1.00000000E+03  1.00000000E+03  1.00000000E+03  1.00000000E+03
  1.00000000E+03  1.00000000E+03  1.00000000E+03  1.00000000E+03  1.00000000E+03
  1.00000000E+03  1.00000000E+03  1.00000000E+03  1.00000000E+03  1.00000000E+03
  1.00000000E+03  1.00000000E+03  1.00000000E+03  1.00000000E+03  1.00000000E+03
  1.00000000E+03  1.00000000E+03  1.00000000E+03  1.00000000E+03  1.00000000E+03
  1.00000000E+03  1.00000000E+03  1.00000000E+03  1.00000000E+03  1.00000000E+03
  1.00000000E+03  1.00000000E+03  1.00000000E+03  1.00000000E+03  1.00000000E+03
  1.00000000E+03  1.00000000E+03  1.00000000E+03  1.00000000E+03  1.00000000E+03
  1.00000000E+03  1.00000000E+03  1.00000000E+03  1.00000000E+03  1.00000000E+03
  1.00000000E+03  1.00000000E+03  1.00000000E+03  1.00000000E+03  1.00000000E+03
  1.00000000E+03  1.00000000E+03  1.00000000E+03  1.00000000E+03  1.00000000E+03
  1.00000000E+03  1.00000000E+03  1.00000000E+03  1.00000000E+03  1.00000000E+03
  1.00000000E+03  1.00000000E+03  1.00000000E+03  1.00000000E+03  1.00000000E+03
  1.00000000E+03  1.00000000E+03  1.00000000E+03  1.00000000E+03  1.00000000E+03
  1.00000000E+03  1.00000000E+03  1.00000000E+03  1.00000000E+03  1.00000000E+03
  1.00000000E+03  1.00000000E+03  1.00000000E+03  1.00000000E+03  1.00000000E+03
  1.00000000E+03  1.00000000E+03  1.00000000E+03  1.00000000E+03  1.00000000E+03
  1.00000000E+03  1.00000000E+03  1.00000000E+03  1.00000000E+03  1.00000000E+03
  1.00000000E+03  1.00000000E+03  1.00000000E+03  1.00000000E+03  1.00000000E+03
  1.00000000E+03  1.00000000E+03  1.00000000E+03  1.00000000E+03  1.00000000E+03
  1.00000000E+03  1.00000000E+03  1.00000000E+03  1.00000000E+03  1.00000000E+03
  1.00000000E+03  1.00000000E+03  1.00000000E+03  1.00000000E+03  1.00000000E+03
  1.00000000E+03  1.00000000E+03  1.00000000E+03  1.00000000E+03  1.00000000E+03
  1.00000000E+03  1.00000000E+03  1.00000000E+03  1.00000000E+03  1.00000000E+03
  1.00000000E+03  1.00000000E+03  1.00000000E+03  1.00000000E+03  1.00000000E+03
  1.00000000E+03  1.00000000E+03  1.00000000E+03  1.00000000E+03  1.00000000E+03
  1.00000000E+03  1.00000000E+03  1.00000000E+03  1.00000000E+03  1.00000000E+03
  1.00000000E+03
Alpha MO coefficients                      R   N=      732736
  6.60733342E-04 -2.90542926E-04 -1.51586973E-03  9.84275771E-05  7.22375758E-04
 -9.67612449E-03  5.69864768E-04  4.58585680E-03 -1.89340238E-04 -8.34485278E-05
 -1.60412330E-04 -1.15519734E-04  1.39097250E-04 -1.46617733E-04  1.01788655E-03
 -2.81141304E-04  9.55032628E-05 -1.79833568E-04  5.80265135E-05 -9.21451877E-06
 -5.90976728E-05  1.81886536E-04 -8.10032049E-05  7.60005352E-05 -1.64666466E-04
  2.63090825E-05  4.41759108E-04 -5.29890534E-04  2.21353238E-04 -4.54000565E-04
 -1.82649025E-04 -8.53198949E-05 -1.36938980E-04 -4.02796481E-05  2.30474857E-04
  6.26148928E-06  7.17606916E-04 -6.23603202E-04 -4.66117433E-04 -1.25085757E-04
  1.21724717E-04  7.22954025E-05 -9.40306655E-05 -2.99729102E-05  1.12421114E-04
 -1.50421255E-04 -1.79856659E-04 -4.56179634E-04 -2.34031804E-04  2.21877664E-04
 -5.71742567E-04 -2.85008494E-04  1.53716909E-03  4.31813762E-05  8.95627774E-04
 -7.05809415E-04 -1.17565090E-03  1.05975895E-03 -5.83352035E-04  1.81594813E-03
 -7.85166596E-04  8.48350574E-05 -1.73618066E-04  1.39843903E-05 -2.18452207E-05
  5.56930481E-05  4.69113624E-04  3.67745749E-04 -1.60745590E-04 -1.77796812E-04
  5.48998502E-04  2.01370863E-03  1.23061376E-03 -1.02495205E-03 -1.88092343E-04
  4.83138187E-05 -1.33225327E-04  1.30087998E-04 -6.54835002E-06 -8.22983878E-06
 -1.12330224E-03  8.41790301E-05 -1.52311433E-03  2.28392864E-04 -1.36300130E-05
  1.97061038E-04  1.07523172E-04 -2.93216067E-04  1.72554795E-05 -2.10016414E-04
  3.03346033E-05  3.76127060E-04 -9.25440715E-04  5.21687837E-05 -6.94676357E-04
  1.11014080E-04 -1.88881033E-04 -8.43039457E-05 -1.34783666E-04  4.67790470E-05
  9.31717766E-05  2.09496249E-04  5.53583714E-04 -3.72996538E-04 -7.69824570E-04
 -8.96441414E-05  5.76695362E-05  1.38239036E-04  1.87269065E-04 -5.18019733E-05
  1.79740387E-04 -7.02680377E-05 -3.57706008E-05  5.04437684E-04  5.57824522E-05
  6.57685899E-04  6.00131384E-06  6.18778048E-05  1.50843145E-03  3.55134260E-05
  9.51376830E-04 -5.54985924E-04  1.24415845E-03  1.09439328E-03 -8.20256558E-04
 -1.77560928E-03 -7.32539997E-04  1.48762624E-04  1.66015988E-04  4.56599282E-05
 -3.27212484E-05 -3.49426725E-06 -4.93407738E-04  3.93652233E-04  7.05791742E-05
 -2.03764215E-04  3.32517745E-04 -2.11538615E-03  1.45423370E-03  6.78388660E-04
 -1.85319160E-04 -8.26712301E-05 -1.49643251E-04 -1.32874033E-04 -1.20452983E-04
 -1.47750390E-04  1.02768761E-03  1.29871348E-04  1.07400997E-04 -1.75978280E-04
 -3.66691353E-05 -2.10344925E-05 -5.70214960E-05  1.93864479E-04  5.58374288E-05
  1.16307026E-04  1.36963722E-04  4.27236355E-05  5.02420754E-04  4.50305376E-04
  3.28840636E-04  3.53188982E-04 -1.87276538E-04  4.85237505E-05 -1.33260163E-04
  9.48351179E-05 -4.90373913E-05 -7.43995643E-05  1.85290861E-04  1.57940154E-03
  9.91974353E-04  1.85111611E-05 -2.26379367E-04 -1.79685974E-04 -6.57783599E-05
  1.06791679E-04 -2.62665167E-04  1.54366873E-04  1.85398454E-04 -2.14120854E-04
  3.58511114E-04 -8.26674180E-04  4.71741956E-04  6.11788034E-04  1.52201037E-03
  5.62572183E-05  8.35691886E-04 -1.54076010E-03  1.07938247E-04 -8.25928525E-04
  6.66003218E-04 -1.81240542E-05  2.06634537E-03 -8.06519549E-06 -5.73580291E-05
 -1.60092756E-04 -1.26916695E-04 -5.84402358E-04  3.98552097E-05 -2.25549317E-04
  4.03449257E-05 -1.00828609E-04 -2.39159175E-03  1.99339638E-04 -1.26797561E-03
  1.50465775E-04 -1.86273829E-04  4.77706408E-05 -1.34254331E-04  1.01416587E-04
  3.69619507E-05 -7.23314422E-05 -3.72538488E-05 -1.61449200E-03  9.69520095E-04
  4.75689516E-05  2.38066777E-04 -1.76589805E-04 -5.79976526E-05  1.37489333E-04
  2.45483152E-04  1.06454329E-04 -2.20129757E-04 -2.00835827E-04  4.67953001E-04
  7.73595852E-04  3.11130969E-04 -7.19767210E-04 -1.87448463E-04 -8.27790544E-05
 -1.65513575E-04  3.75671755E-05 -1.00217779E-04  2.07556049E-04  6.24131338E-04
  3.32846134E-04 -7.59944919E-04 -1.29490861E-04 -4.74036481E-05  1.46842011E-04
  1.82356977E-04 -7.49807582E-05 -1.75411309E-04 -5.90743556E-05  5.18506439E-05
  4.89820038E-04 -4.15036398E-05 -6.91624166E-04 -2.01909115E-05 -5.12140760E-05
 -1.95264974E-04 -9.17586300E-05 -1.51623934E-04 -7.45729340E-05 -2.24204033E-04
  8.93042521E-06  8.10654642E-04  5.10391620E-04 -3.90487822E-04 -1.45137120E-04
 -9.86532815E-05  5.34077701E-05 -1.00828382E-04 -3.21934718E-05 -1.02674595E-04
 -1.05038520E-04  2.14920973E-04 -4.83529855E-04 -2.21504825E-04 -1.47879867E-04
 -4.92149025E-04  4.25617231E-04  6.85460414E-05 -5.29567871E-04 -6.91007040E-04
  8.33737852E-04 -4.98532716E-05 -5.99127884E-04  1.43073800E-03 -8.82673036E-05
 -6.61553328E-04  6.82206462E-05 -5.31688634E-04 -6.78786234E-04  9.65080780E-04
  9.42477730E-05 -3.53217915E-04  1.43015384E-03 -1.05026775E-04 -6.87846656E-04
  1.01918618E+00 -4.57705648E-02 -6.16976447E-02 -3.50273271E-04  1.60067163E-05
  1.74613951E-04 -1.55482751E-04  1.34263858E-05  8.98912679E-05  6.77359530E-05
 -5.29537729E-04 -6.86127104E-04  9.46829687E-04 -2.11250705E-04 -3.58166135E-04
  1.42896438E-03 -6.42923443E-05 -6.86785860E-04  5.71178745E-06  2.53487664E-05
  1.47767466E-04 -1.74231382E-04  2.06904135E-04 -3.40725097E-05 -3.23751932E-04
  4.12157843E-04 -8.45158147E-05  7.16153115E-05 -4.73735388E-04 -7.38776823E-04
 -1.06890815E-04 -3.91600987E-04  2.44299543E-04 -1.65213060E-04 -8.19243893E-04
  4.83467588E-04  7.13156084E-05 -4.81656869E-04 -7.04563013E-04 -8.20677748E-05
 -3.62069869E-04  2.97505465E-04 -9.89535249E-05 -7.29846060E-04  5.88408099E-04
 -1.77517536E-05  1.00462666E-04  3.51979577E-04  5.13889313E-05 -7.80859500E-05
  1.96655068E-05  1.09223225E-04 -2.43583427E-04  9.08107809E-05  7.21981088E-05
 -4.75354842E-04 -7.49330691E-04 -3.56312705E-04 -7.74103094E-06 -3.17621153E-04
 -6.82700161E-04 -1.57118455E-05 -6.73509928E-04  7.05475635E-05 -4.82844305E-04
 -7.03647600E-04 -2.94936863E-05  3.71341951E-04  3.12656034E-04 -7.22898889E-06
  7.42153427E-04  6.13011003E-04 -1.64180205E-05  8.80032160E-05  3.40806764E-04
  6.85118444E-05  7.24197177E-05  1.91387705E-05  1.55807669E-04  2.23406309E-04
  8.67831180E-05  5.87007586E-06  2.68073324E-05  1.38828616E-04 -4.13514729E-05
  1.01380813E-06  2.68197939E-04 -5.60941078E-05 -3.44085312E-06  5.18024060E-04
  7.63414530E-05 -4.78377612E-04 -7.71712855E-04 -5.87800161E-05  3.67663374E-04
  2.51736741E-04 -9.10165520E-05  7.54968321E-04  4.82484026E-04  5.75834480E-06
  2.39768881E-05  1.53995754E-04 -1.99847494E-04 -1.83049084E-04 -3.70162579E-05
 -3.66992458E-04 -3.70466747E-04 -8.05403631E-05 -1.78984467E-05  1.01424014E-04
  3.51083052E-04  1.42277638E-06  4.15465692E-07 -9.58223962E-05 -4.71761873E-05
  4.84410227E-06 -2.73953292E-04  7.16592074E-05 -4.82006136E-04 -7.12779087E-04
 -3.55212148E-04  5.78402505E-05 -3.22073764E-04 -6.56550353E-04  1.27679166E-04
 -6.81714544E-04 -4.71388557E-07  6.57063103E-06 -1.40578062E-04  1.23687217E-04
  4.49993253E-05 -1.60582875E-05  1.98120580E-04  1.18175876E-04 -6.21696428E-05
 -1.57889846E-05  7.16177938E-05  3.73583566E-04 -6.09976994E-05  1.31929293E-04
  1.15840087E-04 -5.85981526E-05  2.37087846E-04  1.82159988E-04 -9.09655939E-05
 -1.14451448E-04  6.41857488E-04 -6.13706283E-04  2.94394770E-05  1.31065263E-03
 -7.86931759E-04  2.38971246E-05  1.83746330E-03 -1.53889147E-05  6.95793166E-05
  3.69158370E-04 -1.65553566E-04  1.13763530E-05 -8.60220780E-05 -2.43149936E-04
  2.00517459E-05 -1.82243151E-04 -3.27210192E-07  9.34177176E-06 -1.51392967E-04
  7.69855395E-05 -1.15321604E-05 -1.08351405E-04  1.18377005E-04  4.14589564E-05
 -1.91195776E-04 -9.05549006E-05 -1.35417932E-04  7.18295984E-04 -1.24218602E-03
 -7.06423843E-04  5.61506360E-05 -1.76236809E-03 -1.07435952E-03  2.90430504E-05
 -6.34520236E-07  8.08681321E-06 -1.38063845E-04  1.17183762E-04 -5.99765540E-05
 -1.67989278E-05  1.79953157E-04 -1.41040614E-04 -6.22963024E-05 -3.77442254E-07
  7.14048930E-06 -1.43923028E-04  1.12350621E-04 -6.70379824E-05 -2.60722519E-05
  2.05077934E-04 -9.31747353E-05  5.81204857E-06 -9.22566348E-05 -1.13101867E-04
  6.48998750E-04 -1.16679848E-03  8.81419217E-04  7.27601527E-05 -1.57250763E-03
  1.27346613E-03  5.08001891E-05 -8.47031312E-07  7.49306772E-06 -1.33321285E-04
  7.82933431E-05  2.16404218E-06 -1.07767931E-04  1.28240918E-04 -5.16213087E-05
 -1.96268378E-04 -3.85114204E-07  5.53436319E-06 -1.38129319E-04  1.19725152E-04
  5.10054702E-05 -2.48635900E-05  2.18078657E-04  6.79314767E-05  2.80958545E-06
 -1.48379181E-05  6.86758575E-05  3.63502902E-04 -7.84768752E-05 -1.26885557E-04
  1.15572425E-04 -9.05089253E-05 -2.26519676E-04  2.00036625E-04 -6.93436210E-06
  2.97721433E-05 -6.98931412E-05  6.17474985E-05 -1.05004140E-06 -8.78597297E-06
  3.88096419E-05 -6.05616228E-06  7.16166384E-05 -6.88112059E-06  2.91900818E-05
 -6.62566050E-05  4.91563533E-05 -1.69588785E-05 -3.67263494E-05 -2.16393711E-05
 -7.07889822E-05 -3.71096426E-05  7.49061355E-06  3.15451380E-06  1.91236852E-04
 -5.52003286E-05  1.13970458E-04 -4.27293867E-05 -6.23102108E-05  2.36141660E-04
 -1.06795536E-04  1.48744963E-06  1.17419241E-05  2.74059142E-05  3.60633903E-05
 -3.10432455E-07 -5.42592550E-05 -2.25046657E-05  3.62695307E-06 -1.03850742E-04
 -6.84134785E-06  2.98049247E-05 -7.01603944E-05  5.06489923E-05 -2.06154275E-05
 -3.20840610E-05 -1.96279299E-05 -6.65758200E-05 -4.01271228E-05  6.79153207E-06
  7.03988838E-06  2.04660252E-04 -7.00528858E-05 -1.06958332E-04 -4.16176638E-05
 -1.05201175E-04 -2.14499118E-04 -1.17028630E-04 -6.93538565E-06  2.97962332E-05
 -6.73753402E-05  6.15067342E-05 -6.93912817E-06 -8.86076800E-06  3.48370858E-05
  1.11799094E-06  7.12430653E-05  1.72533787E-06  1.05522833E-05  2.47178831E-05
  5.90257305E-05  2.48678923E-05 -8.23598769E-06  5.26287468E-05  8.46128865E-05
  3.78418616E-05  6.49069047E-06  8.08511556E-06  2.00835560E-04  1.63993385E-05
 -3.94065969E-06  1.33556095E-04  8.84442631E-05  1.30463310E-06  2.53378231E-04
  1.65702016E-06  1.11927036E-05  2.54802747E-05  5.62640908E-05 -3.11335631E-05
 -7.26646959E-06  4.00967697E-05 -8.99375649E-05  3.85347367E-05 -6.94460105E-06
  3.07591433E-05 -7.15495807E-05  5.23817128E-05  1.45236164E-05 -3.16952276E-05
 -8.40630909E-06  6.74915053E-05 -4.04671314E-05 -6.39538927E-06  2.97954737E-05
 -7.96478240E-05  4.99977542E-05  1.08468016E-05 -3.78339517E-05 -1.45370269E-05
  7.29679139E-05 -4.04983851E-05 -7.11255895E-07 -1.20635295E-05  8.12778584E-05
 -7.93328644E-06 -6.29598040E-06 -1.85194391E-07  3.78231732E-05 -1.37665085E-05
 -2.26501184E-05  9.98877660E-08 -1.21575636E-06  1.30978796E-06 -6.38641657E-07
 -9.19387232E-07  2.02708916E-07  1.06850392E-05  3.02236373E-06 -8.48478686E-06
 -8.60867253E-06 -2.80151317E-05  1.29439378E-06 -3.78713404E-06 -3.37693112E-05
 -3.09104534E-05 -4.19687582E-05 -1.73011422E-04 -1.26751525E-06 -6.09206745E-06
  6.51744915E-05 -7.22586300E-06  4.99411392E-06  5.30156128E-06 -2.69508079E-05
 -5.62212410E-06 -9.45228902E-06  1.93739569E-06  6.36469090E-06 -8.62809636E-05
 -3.72168190E-06  7.24931428E-06  1.37225690E-07 -6.68194318E-06  1.50085960E-05
  1.01214703E-05 -6.86555714E-06  5.60873849E-08  1.64107338E-06  1.36409945E-06
 -1.57473495E-05 -6.19140447E-05 -3.48249712E-06  7.71670828E-05 -5.59071256E-06
  2.81527544E-07  2.25905114E-06  1.03530711E-05 -1.40085347E-06 -3.07975872E-06
  6.76763928E-05 -8.86157884E-06  5.66317013E-06  5.85495447E-06 -3.45186737E-05
  2.03967357E-05  1.00400361E-05 -6.31952329E-07  2.94084957E-06  3.08045022E-05
  2.29069350E-06 -3.95140295E-06 -3.32286452E-06 -4.60729214E-06  5.01512970E-06
 -1.49129033E-05 -7.90057103E-06  2.45560640E-05  2.51894818E-06  4.08007123E-06
  1.27962411E-06 -7.46038415E-07  6.97730848E-06  3.26990461E-05 -5.73242074E-06
 -2.00075881E-05 -8.84793870E-07 -1.67596615E-05 -1.73237905E-05 -6.72213094E-05
 -3.31354397E-06 -4.25737094E-05  8.73367518E-06  5.88922133E-05 -4.06290238E-04
  4.71226448E-05  3.91862594E-05  6.25633112E-06  9.56747708E-05  2.88994253E-05
  1.42435464E-05 -3.50742946E-07 -1.12894574E-06  2.87383959E-05  8.89017899E-06
  1.09167181E-06 -2.42375061E-06 -1.17158790E-05 -8.33408630E-06  5.26229310E-06
  1.88192073E-07 -1.01977907E-06 -8.72597837E-06  4.49177238E-06  6.19011172E-06
  3.01152301E-06  5.01604145E-05  2.58324699E-05 -8.38760916E-07  1.36626276E-06
  5.02140871E-06 -6.54553480E-06  2.82820810E-05 -1.92100376E-05 -1.53125804E-07
  3.99709848E-05 -5.78438945E-05 -2.58973684E-05  3.96242878E-06  3.15639283E-05
  4.95517836E-06 -3.61707877E-06  6.38764673E-07 -1.35798104E-05  5.00771516E-06
  5.91787477E-05 -6.02428680E-05  3.61180716E-04 -3.99400283E-06 -3.97055684E-05
  3.58977551E-06  5.29063310E-05 -2.86453527E-06 -2.89169937E-06  6.62287669E-07
 -8.76772290E-06 -2.47781309E-05 -1.47859847E-05 -2.83365876E-06  1.95753756E-05
  2.86003201E-05  7.79711493E-06  7.01145357E-06  1.72813573E-06 -4.46973918E-05
 -1.59911932E-05  6.39027143E-06 -4.07857314E-06  9.74813319E-06  9.27987166E-05
 -1.33069585E-05  3.66130151E-06 -2.88260334E-06 -7.68050866E-05  1.86197539E-06
  4.13874157E-05  9.09035053E-07  3.47713366E-05 -1.00130630E-05 -3.61240265E-05
  4.71045534E-07  8.61776443E-07 -1.21497087E-05 -1.08947397E-05 -3.18089889E-06
 -6.84759557E-06 -1.72541447E-05 -3.02758216E-06 -1.74838962E-05  4.04691766E-07
 -6.41437898E-07 -1.08797369E-05 -5.06783325E-06 -8.67788721E-06  4.10474490E-06
 -5.09486161E-06 -1.93673774E-05  6.93527501E-06  1.31195035E-07 -1.89076553E-06
 -5.72518094E-05 -1.60530543E-05  6.64317213E-07 -4.10923620E-06 -3.73942368E-06
 -9.67328833E-06 -1.78003127E-05  5.45733765E-07  6.17277050E-06  1.81132686E-05
  1.56615520E-05 -1.64287862E-05  9.45438458E-06 -2.98209477E-05  2.75598588E-05
 -8.84730740E-06 -2.58643274E-06 -1.01135375E-05  4.00932431E-06  1.38965791E-05
  1.38424968E-07 -2.56760748E-06  3.91803244E-06  1.35351309E-05 -1.81791528E-06
 -9.40385740E-06  5.09024611E-06  1.29345633E-06  6.83201644E-06  9.69062255E-06
 -3.82172769E-06  9.03232524E-06 -2.23270845E-05 -2.57100380E-05 -8.95906394E-06
  3.09308717E-05  6.62271083E-04 -3.33658588E-04  7.20920276E-05 -1.36717885E-03
 -9.63884139E-04  5.36995311E-04 -8.80750842E-03 -6.20603445E-03 -1.85828015E-04
 -8.38999210E-05 -1.19508194E-04 -5.67880231E-05  8.25545824E-05 -2.10063700E-04
  2.18256207E-04  4.30320083E-04  9.20265431E-04 -3.18113627E-05 -6.86063174E-05
 -1.61803755E-04  2.40174489E-04  1.27145825E-04 -1.44919703E-05  4.64183381E-05
  8.70618232E-06  6.35617038E-04  4.58131289E-04 -2.15795306E-04 -1.20542172E-04
 -1.27723173E-04  1.52358928E-03  5.62391859E-05  8.45446086E-04 -2.03868303E-04
 -1.66317788E-03  5.32398979E-04  3.67150600E-04  1.00188520E-03 -1.89231222E-03
  2.74467455E-05 -4.01445511E-05  1.84520927E-04  5.89649024E-05  7.46203510E-05
  5.36161464E-04  3.17290257E-04 -1.41989486E-04  6.26268372E-04  2.61566225E-04
  2.00433633E-03  1.59000312E-03 -5.51609612E-04 -1.87861150E-04 -8.14510302E-05
 -1.63001923E-04  1.34837732E-04  7.21604736E-05 -1.77295358E-04 -4.51348781E-04
  4.97142636E-04  7.91456412E-04  5.86595853E-05 -1.02853490E-04 -1.63153218E-04
  1.34202563E-04 -2.17497373E-04  3.73573697E-06  1.01203536E-04 -2.29402910E-05
  2.62751106E-04 -7.76607273E-04 -7.64677987E-05  1.44194676E-04  1.74046784E-04
 -1.79289154E-04 -8.00935322E-05 -1.69301585E-04 -2.26310112E-04 -3.93220283E-05
 -4.98075439E-05  5.09278586E-04  6.56037956E-04  6.81153101E-04 -1.09733818E-04
 -1.07663578E-04 -1.09035147E-04 -3.66739894E-05  1.82821991E-04  5.64333937E-05
  1.24414210E-04  1.53688502E-04 -2.59371561E-04  4.62850535E-04  3.03075918E-04
  5.78136864E-04  1.77753621E-04  1.55619957E-03  3.33165508E-05  9.51093585E-04
 -1.01917041E-03 -3.59193667E-04 -1.35814147E-03  1.53945352E-03 -9.45780186E-04
  9.01277279E-04 -1.65402778E-04  1.53984019E-04 -6.25925210E-05 -1.71801847E-04
 -5.12386352E-04  8.16851410E-05 -2.93109424E-04  2.19983884E-07 -9.26415682E-04
 -2.14604821E-03 -5.96005078E-05 -1.07169639E-03 -2.94578232E-04 -1.89229231E-04
  4.77334794E-05 -1.47572357E-04 -5.21571556E-05  8.81328643E-05  7.98280261E-05
  1.77180042E-03  1.37436144E-04 -6.75120804E-04 -2.56693587E-04  1.91013366E-05
  1.44517959E-04 -8.52263528E-06  2.67935714E-04 -6.35673205E-05 -1.75493460E-04
  1.90217715E-04 -5.53112405E-05  8.63578782E-04 -2.26671182E-04 -5.42945300E-04
  6.35962718E-04 -1.84264390E-04  4.71249246E-05 -1.12662784E-04  3.07430318E-05
  8.17729823E-05  9.60611564E-05 -1.40978449E-03  3.55439694E-04 -1.20194003E-03
  2.05613263E-04 -1.79829668E-05  2.17083092E-04 -1.76092541E-04 -2.74281385E-04
 -7.83833558E-05 -1.17785105E-04 -1.27522524E-04 -5.73099939E-04 -8.66980317E-04
 -2.80752777E-04 -3.58774804E-04 -4.28247665E-04  1.53760019E-03  4.88750523E-05
  8.70521677E-04  1.36698960E-03 -5.21968587E-04 -9.49788727E-04 -1.97148601E-03
 -7.07575805E-04  3.43320395E-04  1.84955890E-04  8.51722221E-05  3.18572616E-05
  1.09481627E-04  4.14003293E-04  2.52838742E-05 -4.56138285E-04  8.26823247E-05
  3.30037437E-04  1.88740915E-03 -1.41680564E-04 -1.68619524E-03  7.22002993E-04
 -1.85798082E-04 -8.32957786E-05 -1.75621760E-04  2.24417777E-04 -6.83413862E-05
  2.38283124E-05 -5.92152993E-04  7.16203198E-04  4.72246774E-04  1.04823255E-04
 -1.58999522E-04 -5.28472448E-05 -1.21004469E-04 -8.37296946E-05  1.41913073E-05
  1.27493503E-04 -1.99479141E-04 -4.10717851E-04 -1.73267213E-05  2.08324043E-04
  5.56859201E-04 -4.41413004E-04 -1.81275406E-04 -7.76354670E-05 -2.00386446E-04
 -1.62127066E-04 -1.38163040E-04  9.82223049E-05  2.66587176E-04  1.03057000E-03
  1.38106013E-04 -5.46725852E-05 -1.82845813E-04 -2.57223314E-05 -1.21726983E-04
 -3.29017042E-05 -1.06566000E-04 -9.37250275E-05  1.98392091E-04 -2.34396940E-04
 -4.80807323E-04 -3.01555281E-04 -2.21145399E-04  5.77144099E-04 -1.85296241E-04
 -8.25524045E-05 -1.63214966E-04  9.61233580E-05 -1.58146676E-04  1.41469537E-04
 -1.67876640E-04  1.01443438E-03  4.81735525E-05  3.73020520E-05 -1.71730062E-04
 -3.52029199E-06 -9.76412054E-05  3.64967304E-05 -1.69672448E-04 -1.50459820E-04
 -1.16374913E-04  1.41064587E-05  3.24141929E-04 -5.00847779E-04 -4.61922723E-04
 -3.51712550E-04 -1.84085492E-04  4.88210248E-05 -1.23689688E-04 -1.21158808E-07
  1.26881826E-04  3.20246374E-05 -3.26487856E-04 -1.36000528E-03  1.28382668E-03
  4.38798043E-05  2.59176113E-04 -1.49988421E-04  1.83397252E-04 -1.10738487E-06
  2.01558104E-04  2.51013192E-04 -6.88717351E-05  6.15341203E-04 -1.29794967E-05
  6.18943969E-04  8.34373527E-04 -2.34521546E-04  6.81400381E-05 -5.33383309E-04
 -6.74973347E-04 -1.82149036E-04  8.93452848E-04  4.88438943E-04 -5.23361194E-05
  1.29958740E-03  9.32358616E-04  1.01918638E+00 -4.57632805E-02 -6.17129122E-02
  1.46665698E-05 -3.15378819E-04 -2.37296788E-04 -7.43405127E-06 -1.55353754E-04
 -1.34553331E-04  6.81910501E-05 -5.32793094E-04 -6.80376357E-04  1.21632912E-04
  8.69382375E-04  5.37698096E-04 -8.85437798E-05  1.29571641E-03  9.17663423E-04
  6.83991994E-05 -5.29599400E-04 -6.90624120E-04 -7.84497008E-05  7.21730171E-04
  7.28447717E-04 -6.61318851E-05  1.31520934E-03  8.94696845E-04  7.18899954E-05
 -4.76861769E-04 -7.43909216E-04 -3.62768618E-05 -4.08779603E-04  2.54073866E-04
 -8.26916670E-05 -7.81913193E-04  5.58010227E-04  7.19886952E-05 -4.82509456E-04
 -7.20769306E-04 -1.00704801E-04 -4.03701489E-04  2.42361251E-04 -2.17638856E-04
 -7.63949318E-04  5.33797476E-04  5.59636024E-06  2.66241641E-05  1.45421827E-04
  4.73338063E-05  3.89303761E-06 -2.66980307E-04  9.69081141E-05  2.58978035E-05
 -5.13568424E-04  7.16057421E-05 -4.75681838E-04 -7.39039727E-04  4.35478218E-04
 -6.60558329E-05 -1.87878427E-04  8.98899993E-04 -7.62409477E-05 -3.63719499E-04
  7.15556273E-05 -4.78977652E-04 -7.14891169E-04 -3.48673637E-04 -8.79699172E-06
 -3.24514319E-04 -7.13403567E-04  1.06990806E-05 -6.30865977E-04 -1.79248998E-05
  1.00932315E-04  3.56221714E-04 -1.56935528E-05 -1.56541676E-05  9.20147538E-05
 -4.94950521E-05 -9.42550629E-05  2.56630870E-04  2.54455512E-06  2.72619402E-05
  2.04720076E-04 -2.00248721E-04 -1.75406079E-04 -3.21181151E-05 -4.05059106E-04
 -3.29716518E-04 -4.54594002E-05  7.12330688E-05 -4.80105054E-04 -7.04554829E-04
 -3.07002667E-04  1.91304865E-05 -3.62838182E-04 -6.13748481E-04  7.60678323E-05
 -7.15066622E-04 -1.65043184E-05  8.71090631E-05  3.44624968E-04 -7.02056963E-05
  7.10268837E-05 -1.97477234E-05 -2.09011198E-04  1.71918783E-04 -9.66126407E-05
 -1.75325856E-05  9.91805663E-05  3.49227839E-04  7.93743651E-05  5.30357395E-05
  3.69861063E-06  2.51493759E-04  1.25489628E-04 -2.71493870E-05  7.19426910E-05
 -4.82971756E-04 -7.11527349E-04  4.08271064E-04 -3.28080136E-05 -2.38663576E-04
  8.38513553E-04 -4.12076274E-06 -4.56321174E-04  5.27848106E-06  2.41055310E-05
  1.58873734E-04  1.78626321E-04 -2.02432964E-04  3.42827515E-05  3.55659913E-04
 -3.76877177E-04  8.01710911E-05 -1.56087540E-05  7.02238626E-05  3.75974488E-04
 -1.08645581E-04 -4.12348711E-05 -1.46605580E-04 -2.04192137E-04 -2.30554895E-05
 -2.22300324E-04 -9.29055925E-05 -1.10828303E-04  6.59777135E-04 -8.17970598E-04
 -1.13461436E-03 -4.15540584E-04 -1.17635833E-03 -1.54019612E-03 -5.35795020E-04
 -2.86542969E-07  5.79327634E-06 -1.42300786E-04 -5.82571461E-05  1.14309472E-04
  3.47524263E-05 -7.79012315E-05  2.18456030E-04  2.13027555E-05 -3.76421100E-07
  7.76888922E-06 -1.45374352E-04  5.77295306E-05  1.06721588E-04  5.47249163E-05
  9.22687371E-05  2.04467743E-04  4.60847842E-05 -9.05618669E-05 -1.34231132E-04
  7.10134937E-04  7.45894497E-04 -1.21943394E-03 -1.41670943E-04  1.11437668E-03
 -1.71568627E-03 -1.28563465E-04 -1.56071496E-05  6.74957647E-05  3.83011654E-04
  1.45572840E-04 -5.83066200E-05 -1.02973120E-04  2.49213001E-04 -6.14207299E-05
 -1.50927511E-04 -4.22669502E-07  7.63744820E-06 -1.48333595E-04 -9.39263378E-06
  5.74353267E-05  1.18559925E-04 -8.58604745E-05  8.69629571E-05  2.17550400E-04
 -9.09578990E-05 -1.13926019E-04  6.44187950E-04  2.16224701E-04 -3.83714003E-04
 -1.37685017E-03  3.07057639E-04 -4.65305288E-04 -1.90743465E-03 -5.94925132E-07
  7.20317812E-06 -1.38214875E-04 -2.22270465E-05  5.87713292E-05  1.17627288E-04
  5.23503270E-06  8.75099813E-05  2.21967169E-04 -5.50427080E-07  6.49613748E-06
 -1.43695657E-04 -4.88437012E-05  1.18276078E-04  2.73784815E-05 -1.52882412E-04
  1.91106092E-04  7.34322185E-05 -1.55324718E-05  6.98220564E-05  3.73694868E-04
 -2.16024765E-05 -1.77709778E-04  5.35183960E-05 -4.85959238E-05 -2.61255287E-04
  1.38316126E-04 -6.67252049E-07  8.17351525E-06 -1.39913566E-04  5.29417974E-05
  1.12105844E-04  4.63814309E-05  1.24799821E-04  1.68024796E-04  1.13465090E-04
 -6.96325291E-06  3.01439142E-05 -6.76337914E-05  1.31246441E-05  4.42087657E-05
  4.31726803E-05  5.90236302E-05 -2.59049836E-05  4.67311166E-05  6.97242115E-06
  6.51045990E-06  1.93737902E-04  2.74316724E-05  3.92917209E-05 -1.26323078E-04
  4.12511702E-05  1.27975877E-04 -2.31725054E-04 -6.78464830E-06  2.96420215E-05
 -7.28167328E-05 -2.14724267E-05  4.63673918E-05  3.72780199E-05 -7.28840932E-05
 -1.28399519E-05  2.65493147E-05 -6.85839358E-06  2.80489214E-05 -6.99991311E-05
  8.94259406E-06  4.31437584E-05  4.64738124E-05  6.60252240E-05 -3.83756438E-05
  4.21994980E-05  8.72526830E-06 -4.60899435E-07  1.80177285E-04  1.00769203E-04
 -7.31331625E-05  5.23236053E-05  2.00914073E-04 -1.11946233E-04  1.33425740E-04
  1.53934753E-06  1.17260095E-05  2.65223025E-05  2.78961198E-05  5.41917628E-05
  2.25002329E-05  9.52446496E-05  4.61313370E-05 -1.45099776E-05  1.78579982E-06
  1.00358748E-05  2.68163831E-05 -2.77939942E-05  5.63326828E-05  1.34177780E-05
 -7.81727743E-05  5.73618183E-05 -4.36406824E-05  7.50339115E-06  4.18379756E-06
  1.88171375E-04 -1.16473217E-04 -6.24299683E-05  1.27162227E-05 -2.48935631E-04
 -7.77714960E-05  4.98529069E-05 -6.90491396E-06  2.95902539E-05 -7.00607138E-05
 -1.92139376E-05  4.31401117E-05  4.13290755E-05 -7.61516945E-05 -1.39664742E-05
  2.01281564E-05 -6.72913538E-06  2.71412531E-05 -7.24339906E-05 -2.59667347E-06
  5.99514455E-05  2.03693645E-05  1.44103428E-05  4.34752432E-05 -7.40064300E-05
 -6.92863332E-06  2.91115785E-05 -6.75108614E-05  3.59274647E-06  5.86530692E-05
  2.01367230E-05  1.08121366E-05  4.89003273E-05 -6.36599544E-05  1.39215931E-06
  1.16390688E-05  3.04917377E-05 -1.02889590E-05  2.60050565E-05  5.85806741E-05
 -2.07277146E-05 -4.00481022E-05  9.65937450E-05  1.32906395E-07 -6.82673806E-07
 -2.83125840E-06  4.68067764E-07  1.58207732E-06 -1.03059917E-06 -7.55243003E-06
 -1.40561459E-05 -5.39908143E-06 -1.22245277E-06 -1.35417698E-05  9.16228583E-05
  4.65601091E-06 -8.17957204E-06 -8.27036505E-07  8.50086802E-06  2.22557409E-05
  5.28440672E-05  1.13134050E-06  1.47107645E-05 -7.61668200E-06 -2.21373363E-05
  1.10213173E-05  1.63500953E-04 -3.41306876E-05 -3.18376590E-05 -1.12710573E-06
 -3.95672215E-06  3.31674136E-05 -8.94741451E-08 -3.42762088E-06 -6.87631030E-06
 -5.33256353E-06 -4.26483659E-06 -3.25142175E-07 -1.37383712E-06 -7.33961689E-06
  7.49775255E-05 -3.33721182E-06 -6.53594472E-06 -1.00013286E-05  2.45947854E-05
 -3.04682170E-06 -4.11967066E-06 -3.80903932E-06  1.31353954E-06 -5.64130148E-06
 -8.05121502E-06  1.03239141E-06 -2.07337018E-05 -1.19521746E-05 -5.48040006E-05
  3.48848271E-07 -4.47486039E-07 -5.99205486E-06  7.88358371E-07 -1.73643969E-06
 -3.97661394E-07  4.29112852E-05  6.65739485E-07 -9.12853465E-06 -2.97040751E-06
 -7.61224470E-06 -9.69215506E-06  2.51440659E-07 -1.35893590E-06 -6.46956978E-06
  5.17267211E-05 -2.31784749E-06 -5.77050899E-06 -9.37650962E-06  8.53132880E-06
  1.88902965E-06 -4.17517682E-05 -4.20931441E-06  1.95301917E-06 -7.34325701E-06
  3.73763408E-05  2.10380655E-06 -9.04828543E-06  1.50806310E-06 -4.15508078E-06
 -2.00579495E-07  1.44289197E-06 -4.64416017E-06 -2.22798755E-05 -9.70088763E-06
 -4.09414200E-05 -1.17598271E-05 -2.25311161E-05  3.35258883E-07 -2.57122972E-06
 -5.61663632E-05  3.55610041E-06  5.03718711E-07  1.04176491E-06  8.66279090E-07
 -3.88190015E-06 -2.42964962E-06  7.39335756E-06  5.60305820E-05 -3.52379868E-04
 -3.40047592E-05  3.82821510E-05 -8.66792195E-06 -3.12635551E-05  6.79655109E-05
  4.90505375E-05 -3.07467906E-07  9.61887190E-06  2.14529299E-05 -5.03670786E-06
 -3.35605393E-06 -9.69510245E-07 -2.92875794E-05 -2.97496713E-05 -1.05458541E-05
  9.35141845E-08 -1.97948221E-06  2.34409731E-08 -6.08923207E-06  5.94636179E-06
 -2.52521885E-06 -2.58773464E-05  4.25322449E-05  4.12706269E-06  1.15410709E-06
  1.04156589E-05  3.25200372E-06  2.86035282E-05 -1.25732600E-07 -1.95543195E-05
 -1.70440824E-07 -9.28857071E-06  1.64983101E-05  8.07911481E-05 -5.92959370E-05
  2.89777577E-04  9.86766884E-07  1.05259447E-05  4.50199404E-06  2.09965246E-05
 -1.21402306E-06 -2.42253459E-05  2.10749918E-06 -1.98977412E-05  2.82744465E-06
  7.64860089E-07 -9.92960450E-05 -3.89910813E-06 -4.92398722E-06 -1.86693832E-06
 -8.68417466E-06 -2.16291773E-05 -1.24206067E-05 -2.76044430E-06  2.07809064E-05
  2.46827410E-05 -7.08337481E-06  7.46203540E-06 -3.46599780E-07  1.71341101E-05
 -4.20492669E-05 -1.30185899E-05 -2.08767526E-06 -3.90295560E-05  1.08980078E-06
  2.93277381E-05  1.74774651E-07 -4.38897892E-07  1.11850744E-05  6.93956274E-06
  2.39871011E-06  3.05553787E-06  5.92390043E-06 -6.68650093E-08  2.98714861E-06
  2.95487032E-07  1.16916570E-06  8.80844840E-06  4.30487276E-06  5.25317647E-06
 -2.70615647E-06 -3.92692257E-06 -1.80732237E-07 -4.47251496E-06  5.72366969E-07
  5.56115935E-07 -1.16497426E-05  2.76116941E-06 -1.09018512E-05  5.11682646E-06
 -3.92709957E-07 -1.96726578E-05  1.35211574E-05  5.08721538E-07  1.22739452E-06
 -9.47614274E-06  1.17597066E-05 -6.59856350E-06 -4.00675972E-06  2.26095177E-05
 -8.60229407E-06 -8.12294762E-06  1.02889784E-06 -5.22709446E-06 -1.01839788E-06
 -7.81339010E-06  2.40581947E-06 -1.36012140E-05 -1.05204105E-06 -6.12438679E-06
  1.36100364E-06 -1.08820686E-05  4.37584026E-06  1.26647958E-05 -2.16201302E-06
 -9.97291788E-06  4.07427332E-06  8.92773745E-06  5.23457929E-07 -2.16794682E-06
 -2.68746880E-06 -1.36723615E-05  6.51043079E-04 -3.21977900E-04  2.58683813E-04
  1.36802194E-03 -9.38813564E-04  1.63354470E-03  8.77938410E-03 -6.05801479E-03
 -1.86192133E-04  4.75123697E-05 -1.28398927E-04  2.04672834E-05 -8.59392891E-05
  9.40556435E-05 -1.43560812E-03 -1.47422207E-04 -1.22633209E-03  2.09713930E-04
 -1.48918003E-05  2.17980727E-04 -1.74224886E-04 -2.60178929E-04  1.19560061E-04
 -8.02156416E-05  1.57741395E-04 -5.69798334E-04 -8.10660262E-04  4.15626717E-04
 -2.26638769E-04  5.21904825E-04 -1.89891404E-04  4.91289974E-05 -1.35081792E-04
 -1.34817564E-05 -1.26733875E-04  2.86255803E-05 -1.39758436E-04  1.37027682E-03
  1.31947218E-03 -4.45489081E-06 -2.51867422E-04 -1.56200375E-04  1.79783671E-04
 -2.39755175E-05 -2.11552534E-04  2.57013034E-04  2.90882034E-06  6.02161811E-04
 -7.75612386E-05 -6.57520450E-04  8.42902829E-04  1.39921456E-06 -1.88192024E-04
  4.88095837E-05 -1.30737288E-04 -6.30353485E-05 -8.10030420E-05  7.99256557E-05
  1.73315554E-03 -3.60224831E-04 -6.70875904E-04 -2.55388587E-04  1.54229737E-05
  1.42311617E-04 -7.18071257E-06  2.71393784E-04  3.00997209E-05 -2.17448005E-04
 -1.44853851E-04 -3.68811103E-05  8.73226825E-04  1.23942011E-04 -6.85606466E-04
 -4.94279974E-04 -1.98373125E-04 -9.38532031E-05 -1.47533889E-04 -2.18114775E-04
  7.18892560E-05 -5.99107733E-05  4.22431965E-04 -7.34174038E-04  6.08428143E-04
 -8.53509947E-05  1.25230358E-04 -9.54580650E-05 -4.22542432E-05  1.75403224E-04
 -7.45787681E-05  8.55271438E-05 -1.84154430E-04 -3.16296624E-04  4.18928723E-04
 -3.31828170E-04  4.87278846E-04 -3.48614115E-04 -1.89633457E-04 -8.41105825E-05
 -1.53571593E-04  1.16321597E-04  1.42493007E-04  1.44309871E-04 -2.85537974E-04
 -9.93332187E-04  2.63797949E-05  5.75586268E-05  1.63341863E-04  2.63899698E-06
 -9.20494848E-05  6.14870570E-05  1.68904164E-04 -1.13154006E-04  1.50193995E-04
  3.23315819E-05  3.92859051E-04  4.69488699E-04 -3.51998402E-04  4.58275546E-04
 -1.97593852E-04 -9.22506045E-05 -1.34855741E-04  1.29770530E-04 -7.68398681E-05
 -1.81913245E-04 -4.70404043E-04 -4.08702344E-04  8.10704973E-04  7.17938511E-05
  6.67920983E-05 -1.47679852E-04  1.37294307E-04 -2.15479967E-04  2.40510172E-05
  1.10994407E-04 -3.39638179E-06  2.83648049E-04 -7.46699583E-04  1.77485628E-04
  8.98859101E-05 -2.37981760E-04 -1.86444643E-04 -8.45523332E-05 -1.49105634E-04
 -6.51034117E-05 -7.20309525E-05 -2.12781223E-04  2.04929058E-04 -4.84351734E-04
  8.95760056E-04 -2.33805771E-05  8.72075919E-05 -1.66833737E-04  2.41130814E-04
  1.27457783E-04 -8.95096047E-06  4.20777877E-05 -1.98771153E-05  6.40615239E-04
  5.02187600E-04  1.33809114E-04 -8.02030104E-05  1.45832025E-04 -1.85038123E-04
 -8.49208620E-05 -1.43700397E-04 -1.39376195E-04  1.57176580E-04  9.96566864E-05
  1.08699717E-04 -1.04442610E-03  8.08265707E-05 -3.57311718E-05  1.85706953E-04
 -2.10898881E-05 -1.16873548E-04 -2.30541291E-05  1.19907554E-04 -1.41133906E-04
 -1.65558878E-04 -2.17218012E-04 -4.03462815E-04  3.55247023E-04 -3.59000607E-04
 -5.03945621E-04 -1.84158225E-04 -8.54872428E-05 -1.65821186E-04  2.29474397E-04
  3.95045272E-05  2.59221272E-05 -7.00821323E-04 -6.15345671E-04  4.79059129E-04
  1.46782572E-04  1.38315339E-04 -7.18916688E-05 -1.19471101E-04 -8.19406675E-05
 -3.31071011E-06  1.72965116E-04  1.60048941E-04 -4.27339701E-04 -3.83924617E-05
 -2.18373028E-04  6.51496978E-04  2.82192184E-04  1.52544276E-03  3.65181504E-05
  9.46556473E-04  1.41768442E-03  3.53473682E-04 -9.45974715E-04 -1.85505013E-03
  9.24558480E-04  2.49455721E-04  1.63528013E-04 -1.39462193E-04  1.59677844E-05
  1.12457255E-04  4.08919706E-04 -7.75123621E-05 -4.61534324E-04  2.96985905E-05
  3.55520332E-04  1.89247832E-03 -3.79313601E-05 -1.82982264E-03 -2.91109584E-04
  1.56208585E-03  3.35625614E-05  9.45908043E-04 -9.58049894E-04  5.10370564E-04
 -1.34194596E-03  1.62202150E-03  7.43192806E-04  9.34321612E-04 -1.67982770E-04
 -1.27291050E-04 -5.62908061E-05 -1.70349032E-04 -5.12369047E-04 -4.92949545E-06
 -2.80278720E-04  8.31829694E-05 -9.36333758E-04 -2.10981369E-03  3.78449251E-04
 -9.37027787E-04  5.71984651E-04  1.50747656E-03  4.55413293E-05  8.94333613E-04
  1.85846690E-05  1.66226650E-03  5.53589139E-04  3.69406534E-04 -9.74887945E-04
 -1.90284370E-03 -3.50025498E-05  1.98100134E-05  1.83315293E-04  4.47641038E-05
  6.80471285E-06 -5.50015150E-04  3.33746090E-04  5.14570954E-05  5.36023702E-04
 -1.77829454E-05 -2.06400721E-03  1.71238557E-03  1.70753422E-04  6.70079921E-05
 -5.29210944E-04 -6.78956568E-04 -2.91795824E-04 -8.74598791E-04  4.80835042E-04
 -2.18468657E-04 -1.29545011E-03  9.07908601E-04  6.82144302E-05 -5.28804029E-04
 -6.89540909E-04 -1.72487580E-04 -7.20496496E-04  7.14988029E-04 -2.38603306E-04
 -1.30399325E-03  8.76847685E-04  6.75831887E-05 -5.29130146E-04 -6.85118040E-04
  1.93477280E-06 -8.90254901E-04  5.26844041E-04 -2.64609158E-04 -1.28959718E-03
  9.02761215E-04  1.01918596E+00 -4.57714196E-02 -6.17008231E-02  5.30942295E-05
  3.16479511E-04 -2.34413243E-04  1.94512784E-05  1.54033894E-04 -1.29878772E-04
 -1.74350607E-05  9.73186061E-05  3.55122587E-04  7.16570950E-05 -6.33202793E-05
  2.72407684E-06  2.33450425E-04 -1.60168279E-04 -2.93447460E-05 -1.76200122E-05
  9.80165139E-05  3.54616278E-04 -7.55549220E-05 -5.54745605E-05 -2.38767259E-05
 -2.33991508E-04 -1.26803702E-04 -1.06190193E-04 -1.76182589E-05  9.90092563E-05
  3.53112910E-04 -1.39227972E-05  1.51407159E-05  9.36312440E-05 -3.70914104E-05
  9.40405702E-05  2.62045660E-04  5.93520130E-06  2.42410258E-05  1.50478883E-04
 -1.80760683E-04  2.03642794E-04 -2.94389810E-05 -3.73793658E-04  3.74491348E-04
 -4.91350690E-05  5.43492804E-06  2.53100542E-05  1.51441971E-04  2.01898303E-04
  1.77450613E-04  3.83933120E-05  4.03235600E-04  3.25577058E-04  9.31540609E-05
  6.26107663E-06  2.55032328E-05  1.38995032E-04  4.75864286E-05 -5.50676740E-06
 -2.68998370E-04  9.59526364E-05 -4.01022299E-05 -5.16047769E-04  7.58346646E-05
 -4.76094813E-04 -7.73371025E-04  4.08878702E-04  1.29989472E-05 -1.91610619E-04
  8.27998582E-04  1.04836207E-05 -3.61199401E-04  7.11590510E-05 -4.77586040E-04
 -7.09580335E-04 -3.05316812E-04  2.69506473E-05 -3.61701600E-04 -6.06757792E-04
  2.09886618E-05 -7.14759013E-04  7.67209391E-05 -4.77829734E-04 -7.85810628E-04
 -3.20196711E-05  3.88304820E-04  2.25849597E-04 -8.57854914E-05  7.58085328E-04
  4.73058599E-04  7.10397062E-05 -4.80884670E-04 -7.18703058E-04  1.70134003E-05
  4.06957804E-04  2.68855741E-04  3.10228728E-05  7.78686067E-04  5.70391917E-04
  7.13509436E-05 -4.81793625E-04 -7.13360176E-04  4.12237329E-04 -2.06770099E-05
 -2.40027154E-04  8.26553078E-04 -9.69138623E-05 -4.67350335E-04  7.13453010E-05
 -4.76228931E-04 -7.12715368E-04 -3.42515652E-04  5.90169987E-05 -3.22302718E-04
 -7.10647286E-04  9.42540745E-05 -6.27600087E-04 -7.17442712E-07  6.82595010E-06
 -1.36803985E-04 -1.84249846E-05 -5.77598554E-05  1.18971002E-04 -8.90622842E-05
 -9.07000056E-05  2.06854890E-04 -4.45311126E-07  6.80020167E-06 -1.43664080E-04
  3.85728388E-05 -1.19655118E-04  4.38948781E-05  1.02744173E-04 -1.80533254E-04
  1.15493212E-04 -6.03759667E-07  7.01979809E-06 -1.39733787E-04 -7.35239615E-05
 -1.05784336E-04  3.32677208E-05 -9.71935071E-05 -2.14299405E-04  1.76104862E-05
 -3.92696520E-07  6.78035510E-06 -1.40266562E-04  4.28957591E-05 -1.14102630E-04
  5.30952292E-05  6.30532946E-05 -2.18006781E-04  4.58938909E-05 -4.00619876E-07
  9.25948715E-06 -1.48169794E-04 -6.56242295E-05 -1.13112054E-04  2.57052249E-05
 -1.57398033E-04 -1.60067854E-04  6.63533834E-05 -2.82559439E-07  8.02164175E-06
 -1.49361231E-04 -3.13524269E-05 -5.66888903E-05  1.16199686E-04  5.13815717E-06
 -8.67020927E-05  2.14252089E-04 -1.50657275E-05  6.79363582E-05  3.70390802E-04
 -1.03889832E-04  5.75654095E-05 -1.47496348E-04 -1.87040874E-04  5.42470560E-05
 -2.43622876E-04 -1.56357245E-05  6.95824189E-05  3.74787517E-04  1.69315150E-06
  1.77728419E-04  5.69209929E-05 -8.19763893E-06  2.68615164E-04  1.37704409E-04
 -1.52269556E-05  6.82557250E-05  3.73865709E-04  1.52512723E-04  4.01746688E-05
 -1.02577608E-04  2.77109433E-04  3.75496685E-05 -1.39961660E-04 -9.25192281E-05
 -1.12482112E-04  6.54709179E-04  9.16625354E-04  1.13773843E-03 -1.22013502E-04
  1.31719952E-03  1.52477628E-03 -1.05640963E-04 -9.02277532E-05 -1.15891185E-04
  6.41808247E-04  2.61758153E-04  3.74750284E-04 -1.36841638E-03  3.49098688E-04
  4.41871133E-04 -1.89516796E-03 -9.12135807E-05 -1.15465422E-04  6.48035823E-04
 -6.64530153E-04  1.23602191E-03 -3.93080440E-04 -9.79800253E-04  1.67371553E-03
 -4.83070485E-04  1.77544201E-06  1.02166484E-05  2.73537038E-05 -3.46550934E-05
 -5.28684966E-05  1.28559443E-05 -8.54294303E-05 -4.47811160E-05 -4.41641079E-05
  1.56963633E-06  1.12558897E-05  2.73535027E-05 -1.16124257E-05 -2.60097962E-05
  5.84159163E-05 -1.18098631E-05  3.92317732E-05  9.99605051E-05  1.62391339E-06
  1.09477373E-05  2.78341952E-05  2.10891487E-05 -5.69290508E-05  2.26198566E-05
  8.85810221E-05 -5.79985408E-05 -1.40257223E-05 -6.49469329E-06  3.01963752E-05
 -7.97034554E-05  3.04642366E-06 -4.26425958E-05  4.69913371E-05  6.64814757E-05
  2.01598066E-05  5.05097015E-05 -6.87714457E-06  2.95032796E-05 -7.05836510E-05
 -4.36390823E-06 -5.91531036E-05  1.91712225E-05  4.86219978E-06 -5.01517820E-05
 -6.41523969E-05 -6.31260606E-06  2.99397933E-05 -8.20403090E-05 -2.82421279E-05
 -4.50168999E-05  3.48894569E-05 -7.83285617E-05  2.31275038E-05  2.16347286E-05
 -7.03376924E-06  3.11280791E-05 -6.93779177E-05  7.50652164E-06 -4.60037797E-05
  4.22540008E-05  5.95001768E-05  1.58773497E-05  4.81510783E-05 -6.74654189E-06
  2.94019945E-05 -6.94749903E-05 -1.08371070E-05 -5.91931088E-05  1.85940301E-05
  1.17536433E-05 -5.06414094E-05 -6.20162795E-05 -6.80145279E-06  3.02662493E-05
 -7.28558499E-05 -2.36724986E-05 -4.14032718E-05  4.10683948E-05 -7.64106192E-05
  2.40668164E-05  2.00520090E-05  7.09796985E-06  7.23064297E-06  1.97869621E-04
 -1.10487557E-04  7.70554450E-05  1.26326595E-05 -2.28524648E-04  1.21498367E-04
  6.38793065E-05  8.39593044E-06  2.94227131E-06  1.77604391E-04  1.08868737E-04
  5.83982069E-05  5.33810402E-05  2.09431289E-04  8.10722165E-05  1.39403618E-04
  6.01584516E-06  1.22830723E-05  2.07776828E-04  2.07206935E-05 -3.99376869E-05
 -1.28425850E-04  2.58754276E-05 -1.25106896E-04 -2.33969918E-04 -4.25644134E-08
  4.98510762E-07 -2.30681951E-06 -7.68819524E-07  1.06388292E-08 -1.73391962E-06
 -1.96529209E-06  4.69381436E-06  2.34622833E-05  1.53729146E-08  1.64505070E-06
 -6.99635863E-06  1.83514913E-06  2.10176628E-10  6.86669757E-07 -1.57249518E-05
 -5.36020370E-06 -1.60188652E-05  1.42272308E-06 -4.90108526E-06  1.30787591E-06
 -4.68529268E-06 -4.58039864E-05 -1.77933966E-04 -4.65342674E-05 -1.83161814E-04
 -1.22904416E-06  3.46532959E-06  4.12814592E-05 -7.22839353E-06 -2.30323298E-06
 -1.23975892E-07 -7.73010807E-06  1.19298580E-05  5.04993046E-06 -1.47052659E-06
  3.52167851E-06  4.08045381E-05  5.86212018E-06 -6.69360546E-06 -2.46290656E-06
 -1.05269714E-06 -7.59877114E-06 -1.21583476E-05  2.13441092E-06 -1.77043184E-07
  1.60560782E-06  4.07229846E-06 -4.89768885E-06 -5.19508874E-05 -7.55877961E-06
 -5.91169372E-05 -6.97371228E-07 -1.32432572E-05 -6.42041528E-07 -8.91550533E-06
  1.37702945E-06  2.78170380E-06 -6.24784400E-05  5.14892316E-06  1.22321389E-06
  7.87166475E-07  1.95806215E-05 -2.17702802E-05 -1.06050113E-06  1.17531078E-06
  2.73037612E-06 -5.02723646E-05 -2.93568638E-06  3.27037207E-06  6.90989727E-07
 -5.03869771E-06 -3.87072958E-06  4.10980590E-05  1.91327405E-06 -1.76826440E-05
  1.80783489E-06 -2.75305336E-05 -2.03831957E-05 -2.31928806E-05 -2.35197170E-05
 -1.91299511E-05  1.37244182E-06  2.04492863E-05  5.67982681E-07  2.91053872E-05
 -2.22802378E-06  5.19736257E-05 -6.90730465E-07  3.76745313E-05 -7.43360350E-07
 -7.64059352E-07  4.76358885E-05 -3.67549596E-06 -7.48175898E-06  4.75539091E-06
 -7.90500388E-06  2.62817325E-05 -3.06196819E-05 -6.38058010E-07  1.67984387E-08
  4.39561170E-05 -5.33580036E-07 -8.13666301E-06  3.53102414E-06  9.10352343E-06
  1.32222255E-05 -1.69418657E-05  1.31698754E-06  3.96715652E-06 -9.69619594E-06
 -2.06048208E-05 -2.78345387E-05 -9.40004564E-07 -5.14668773E-05 -3.74438851E-05
  2.09982381E-05  8.36097491E-07  1.21385593E-06 -2.34976374E-06  1.52833230E-05
 -2.36787105E-05  1.10946173E-05  7.54565618E-06 -4.95544935E-05  7.65975551E-06
 -3.31262297E-06  3.21207408E-06 -3.32533506E-06 -5.82770160E-06 -2.32358522E-05
 -1.63710844E-05 -2.01810643E-05 -2.59408217E-05 -3.99196141E-06 -4.43787788E-05
 -3.35050444E-06 -4.12552253E-05  4.80264682E-06 -2.16288061E-05  3.81045013E-06
 -7.65855300E-06  4.66261026E-06  6.68799943E-05  3.73563032E-06  6.72385028E-05
 -4.26770719E-06  9.59489103E-06  9.45839118E-05  4.59680258E-06  1.28424341E-05
  2.09989959E-06  1.73097486E-05  7.21209112E-05 -3.90013327E-05 -4.39034690E-06
  1.04782227E-05  9.67336722E-05 -7.75048117E-06  9.18028312E-06 -7.94315944E-06
  6.82639203E-06  6.76315109E-05 -5.28994184E-05 -1.03405810E-05 -2.96959405E-05
 -9.38308783E-06 -2.08825018E-05 -2.35235812E-08 -3.99256815E-06 -4.50042590E-05
  9.54273690E-07  1.52403050E-05  2.07178159E-06 -8.75091319E-06 -8.18891881E-07
  1.31491332E-05  4.60276628E-07  5.66094876E-06  1.35193539E-05 -1.49606645E-05
 -1.58324029E-05 -1.01739929E-05  3.02936066E-05  2.91117464E-05  8.09035748E-06
  6.61920581E-07  6.76372316E-06  1.06055401E-05  2.27964880E-05 -1.42067402E-05
  4.39104252E-06 -2.04077029E-05  3.16412001E-05 -5.69664129E-06 -8.20425878E-08
 -4.13687264E-06 -4.56705074E-05 -7.36175469E-06  7.67522652E-06 -1.21219550E-05
 -3.35369217E-06 -1.21637102E-05 -4.75309918E-06  6.02091043E-06  7.50059798E-06
  3.88612281E-06  5.75604469E-06  8.39088461E-06  2.82845887E-05 -4.25813166E-06
  9.66721281E-06 -9.02704672E-06  3.42254840E-05 -3.51101585E-06  1.25989526E-05
 -1.00066786E-05  3.24468806E-05  4.65884747E-06  7.23647365E-06  8.22705236E-06
  2.56439562E-05  6.23684687E-06  7.17117169E-06  6.54646761E-04 -3.45275393E-04
  1.18326449E-03 -8.57110558E-05  1.17917274E-03  7.60366197E-03 -5.27585240E-04
  7.66318681E-03  1.56227925E-03  3.39815292E-05  9.47662399E-04  1.49192665E-04
 -1.22860170E-03  1.20972997E-03  1.03177217E-03  1.67630551E-03 -4.35134039E-04
 -1.49378741E-04 -1.64852469E-04 -1.40151607E-06  9.32773712E-06  1.48210251E-04
  4.71616942E-04  3.55348380E-04 -9.73594629E-05 -2.41642205E-04  3.13122143E-04
  2.12675096E-03  1.40902093E-03 -7.45119042E-05 -1.89612570E-04 -8.52267626E-05
 -1.62354436E-04  6.51213743E-05  2.25073321E-04  2.57002490E-05 -6.00105421E-04
 -5.08433985E-04 -6.87545335E-04  1.27314225E-04  9.47128229E-05  1.04775687E-04
 -7.25745419E-05  5.18270023E-05  1.66884833E-04 -1.17131724E-04  1.66855508E-04
 -2.91470324E-04  2.81124836E-04  2.98044732E-04 -5.86470228E-04  3.58831812E-04
 -1.84509191E-04 -8.40205403E-05 -1.56913806E-04  1.76667103E-04  1.18243611E-04
 -9.37152380E-05 -9.97053652E-04 -1.53988464E-04 -2.48674868E-04  1.76049935E-04
  4.26466337E-05  4.51153455E-05 -1.42356480E-04 -8.12406596E-05 -7.10642274E-06
  1.64465480E-04  1.45043161E-04 -2.05911351E-04 -3.12218674E-04 -3.08916934E-04
  4.81723614E-04  4.98720890E-04  1.50987144E-03  4.99106840E-05  8.92832251E-04
  1.73813519E-03 -1.15347419E-04 -2.58127882E-04 -1.29427853E-03 -5.82650865E-06
  1.75326093E-03  5.54063880E-05  1.08130119E-05 -1.81348006E-04  2.00284819E-04
  4.52930553E-04 -3.01662844E-05 -4.20260986E-04  5.09355116E-05  1.09732104E-03
  1.50375449E-03 -1.15217251E-04 -1.99788271E-03  2.23561011E-04 -1.91423625E-04
  4.57519777E-05 -1.37036104E-04 -6.98018688E-05 -3.66646122E-05 -1.01618983E-04
 -3.14097627E-04  1.63586530E-03  9.18248955E-04  1.75003176E-05 -2.43100328E-04
 -1.80418387E-04 -1.10011391E-04 -3.83440785E-05 -3.07853645E-04  1.39451999E-04
 -1.26942458E-04 -3.77415565E-04 -1.47253696E-04 -9.76307255E-04  4.23819488E-04
 -4.31799797E-04 -1.80844163E-04 -7.82104243E-05 -1.94466031E-04  1.59849667E-04
 -1.43091455E-04 -9.66951493E-05 -9.78683454E-04  2.79626202E-04 -2.59584776E-04
  1.59232623E-04 -5.86990477E-05  2.80131274E-05 -1.43273842E-04 -8.06800571E-05
  1.81604639E-05  1.20048264E-04 -1.83745533E-04 -1.86559002E-04 -2.92824680E-04
  3.82663117E-04  3.55191439E-04 -5.88169286E-04  1.55604872E-03  4.24550800E-05
  9.15167905E-04  3.11371875E-04  1.18484417E-03  1.23802162E-03  8.31360337E-04
 -1.83983454E-03 -5.21435223E-04 -1.28592952E-04  1.89859417E-04  6.20585240E-06
 -6.94696270E-06  8.32808888E-05 -5.03825158E-04  3.64796824E-04 -3.01863783E-06
 -3.22103780E-04  3.81826674E-05 -2.20526922E-03  1.35575200E-03 -2.83553939E-04
 -1.88304445E-04 -8.34729943E-05 -1.53216780E-04 -1.04666183E-04  1.02597279E-04
  1.83001598E-04 -3.41813574E-04 -3.33693475E-04 -9.18153022E-04  6.25971953E-05
  3.86762530E-05  1.79275027E-04  1.84844822E-04 -6.19331435E-05  1.84231845E-04
 -6.43092666E-05 -1.00770883E-05  4.15194957E-04 -2.38662723E-04  6.41315120E-04
  4.05247082E-06 -2.67977302E-04 -1.87585184E-04  4.92527992E-05 -1.14838551E-04
 -1.19970732E-04  7.33387498E-06 -5.27658885E-05  1.56468508E-03 -1.07643344E-04
 -1.08349294E-03 -2.74170088E-04  2.63348065E-05  9.78528199E-05  2.31676681E-04
  1.00539678E-04 -6.34936105E-06 -2.78559352E-04  3.56378660E-05  7.60591588E-04
  2.90828894E-04 -1.52388074E-05 -9.22981323E-04  1.18186343E-04 -1.96984241E-04
 -9.17783643E-05 -1.31292777E-04 -1.10027485E-04 -9.52174825E-05  1.85340270E-04
 -2.54405286E-04  3.19676136E-04 -9.37996393E-04  4.34426876E-05 -5.02485533E-05
  1.64579233E-04  1.80041011E-04 -9.19727741E-05 -1.77641501E-04 -6.61021485E-05
  2.92234444E-05  4.11700130E-04 -3.40264536E-04 -5.87097241E-04  7.86934443E-05
  2.97178374E-04 -1.84490184E-04  4.70766362E-05 -1.07992025E-04 -6.54483413E-05
  4.61204733E-05 -1.01802657E-04 -5.17555620E-04 -1.59672652E-03  8.77356715E-04
  5.24528095E-05  2.38959987E-04 -1.77260497E-04 -1.00428113E-04  4.38799418E-06
  3.09167241E-04  1.71554740E-04  8.69931630E-05 -3.48315941E-04 -2.35126649E-05
  9.92504866E-04  5.34984933E-04  3.07903918E-04 -1.80740653E-04 -7.99806962E-05
 -2.01026686E-04  3.85725096E-05 -2.32772435E-04  1.88658200E-05 -5.28067692E-04
  6.05663962E-04 -6.84715226E-04  9.55125472E-05 -1.27689805E-04  1.08127542E-04
 -7.82404751E-05  2.71835037E-05 -1.65451710E-04 -1.56636261E-04 -1.33881751E-04
 -2.87166525E-04  2.52277030E-04 -2.96118478E-04 -6.96719863E-04 -1.69675236E-04
  1.01918752E+00 -4.57678867E-02 -6.17224391E-02  2.68254099E-04 -2.24624293E-05
  2.91646530E-04  1.34315349E-04 -1.77599398E-05  1.66790028E-04  6.80343299E-05
 -5.33845318E-04 -6.75636823E-04 -7.70968877E-04  2.07812408E-04 -6.56512721E-04
 -1.12068837E-03  6.73656500E-05 -1.13338352E-03  6.84658247E-05 -5.29421578E-04
 -6.90420848E-04 -5.83775538E-04  4.42139273E-05 -8.44017326E-04 -1.14384695E-03
  8.29485191E-05 -1.11110125E-03  6.70754554E-05 -5.29575346E-04 -6.79045474E-04
 -7.92584068E-04 -9.15539242E-05 -6.65682784E-04 -1.11689012E-03  1.13157399E-04
 -1.14889600E-03  7.10784523E-05 -4.76113500E-04 -7.17838254E-04 -3.77568501E-05
 -4.00960750E-04  2.57917870E-04 -9.39123767E-05 -8.07693517E-04  4.96040550E-04
  5.27219942E-06  2.53736908E-05  1.56100755E-04  1.99411440E-04  1.81214815E-04
  3.17280255E-05  3.76657486E-04  3.66663268E-04  4.39028102E-05  7.16313508E-05
 -4.78376541E-04 -7.12109538E-04 -6.88143921E-05 -3.60092021E-04  2.94358188E-04
 -1.81156934E-04 -7.22242929E-04  5.77593221E-04  7.12536862E-05 -4.81859305E-04
 -7.26727926E-04  4.46658135E-04 -6.40434536E-05 -1.90255901E-04  8.67045589E-04
 -1.25322424E-04 -4.18448763E-04 -1.74657967E-05  9.75713147E-05  3.53581269E-04
 -6.41559268E-05 -7.17347782E-05 -1.85279015E-06 -1.71253359E-04 -2.23784123E-04
  4.18192236E-05  7.13061170E-05 -4.79374244E-04 -7.12849079E-04 -2.54953424E-05
  3.65757920E-04  3.06327653E-04 -8.24155738E-05  7.43565928E-04  5.98812476E-04
  7.62987158E-05 -4.78354693E-04 -7.79541619E-04  4.24277633E-04 -7.30829250E-06
 -1.62423108E-04  8.34817331E-04  2.23098457E-06 -3.54759066E-04 -1.74655266E-05
  9.83328339E-05  3.53226460E-04  3.11488192E-05 -1.81550675E-06 -8.98418072E-05
  1.36361860E-04 -4.64590139E-06 -2.42619688E-04  2.29361659E-06  2.76077583E-05
  2.07852759E-04  1.73075049E-04 -2.01824271E-04  2.82968126E-05  3.20853791E-04
 -4.07569420E-04  3.33505183E-05  7.15757830E-05 -4.78208562E-04 -7.16786329E-04
  1.54720250E-05  3.96791413E-04  2.66025982E-04  7.49583644E-06  8.12935400E-04
  5.18399570E-04  5.85234517E-06  2.56690475E-05  1.47270503E-04 -5.09691635E-05
  5.08728633E-07  2.67333279E-04 -1.20788976E-04 -1.20657056E-06  5.11807935E-04
 -1.73371521E-05  9.80505804E-05  3.47357106E-04 -5.44616030E-05  7.94280266E-05
  3.28918620E-07 -1.38488034E-04  2.44674971E-04  4.29310936E-05 -9.28277348E-05
 -1.10211398E-04  6.57453212E-04  1.07129411E-03 -8.77715931E-04  4.65717979E-04
  1.44872896E-03 -1.25804241E-03  5.86396988E-04 -3.76591096E-07  6.31886826E-06
 -1.41482674E-04 -3.66175333E-05 -2.09907405E-06 -1.28506010E-04 -4.70652512E-05
  4.40830183E-05 -2.30104255E-04 -1.58023548E-05  6.98762893E-05  3.79925055E-04
  1.84259849E-04 -1.21736287E-05 -2.44237122E-05  2.79452293E-04 -2.11275356E-05
 -9.67467672E-05 -8.98829265E-05 -1.15802191E-04  6.38268471E-04  1.34855662E-04
 -1.70919082E-05  1.43488997E-03  1.10828515E-04 -1.77500954E-05  1.96504497E-03
 -1.55548798E-05  6.57596506E-05  3.87644106E-04  3.51512727E-05  1.27727049E-04
  1.34628373E-04  3.09639494E-05  2.18254161E-04  1.99366723E-04 -2.91149121E-07
  9.45726204E-06 -1.54029497E-04 -1.04859190E-04  5.99996813E-05 -5.44377041E-05
 -1.40527864E-04  1.46056958E-04 -1.18772312E-04 -9.17467525E-05 -1.13750345E-04
  6.49733244E-04  1.17507700E-03  7.26621108E-04  4.80511569E-04  1.59871355E-03
  1.05404056E-03  5.90288930E-04 -3.21427055E-07  6.50714078E-06 -1.40731070E-04
 -1.05189292E-04 -5.15705428E-05 -6.32952881E-05 -2.10421118E-04 -7.56069196E-05
 -7.19489754E-05 -4.64562567E-07  7.51591597E-06 -1.49340227E-04 -1.11007902E-04
 -4.36079918E-05 -5.43925906E-05 -1.67954249E-04 -1.40409318E-04 -1.31049528E-04
 -1.50394913E-05  6.81270095E-05  3.71510082E-04  1.86188206E-05 -1.33456141E-04
  1.33222384E-04 -1.49525411E-08 -2.48187874E-04  1.83017239E-04 -6.03224356E-07
  7.74343858E-06 -1.41145246E-04 -9.72869250E-05  6.60139194E-05 -6.21101551E-05
 -2.05092459E-04  9.73584357E-05 -6.99069910E-05 -4.94006380E-07  6.75563870E-06
 -1.44678215E-04 -3.58639498E-05  1.05511260E-05 -1.26019028E-04 -4.67900783E-05
 -4.88887703E-05 -2.43835938E-04  8.59192960E-06  1.09152184E-06  1.78885877E-04
  7.82559449E-05  1.07934669E-04 -2.16663796E-05  1.24232951E-04  2.18581174E-04
 -7.87720242E-05 -6.96136429E-06  3.02390148E-05 -7.09464045E-05 -3.53243064E-05
 -1.21149227E-05 -5.05045753E-05  1.78123802E-05 -7.20076194E-05 -3.11174498E-05
 -6.71444799E-06  2.83870623E-05 -6.90919268E-05 -5.45180408E-05  7.48986037E-06
 -2.99365495E-05 -6.20692684E-05  7.48312578E-08  5.53003735E-05  6.29542619E-06
  1.01384394E-05  2.08253207E-04 -6.13008533E-05  1.32856809E-06  1.21823642E-04
 -1.61886530E-04  1.43069751E-05  2.10285978E-04  1.68216310E-06  1.06380615E-05
  2.81115925E-05 -4.89718515E-05  3.15264645E-05 -2.78750894E-05 -4.90266149E-05
  9.16223679E-05  1.99366202E-05 -6.73293810E-06  2.73114395E-05 -7.29930848E-05
 -5.55223132E-05  1.00475351E-06 -3.08242241E-05 -5.57221884E-05  1.89717687E-06
  6.71807394E-05  8.18555713E-06  3.66909275E-06  1.81171406E-04  6.41850271E-05
 -1.14906828E-04 -2.15057183E-05  9.46115308E-05 -2.29992218E-04 -8.47582162E-05
 -6.97156167E-06  3.04393288E-05 -6.95826901E-05 -3.84157476E-05 -1.48779041E-05
 -4.78488824E-05  2.00853466E-05 -6.63326041E-05 -3.59955396E-05  1.36737107E-06
  1.11183386E-05  3.34224739E-05 -1.55600150E-05  1.52151217E-06 -6.30888024E-05
  5.56906104E-05 -3.44490814E-06 -9.14537452E-05 -6.42910251E-06  2.99707297E-05
 -7.98211074E-05 -3.76957890E-05  2.11128555E-05 -4.67001972E-05  2.88865358E-05
  7.16547450E-05 -3.14025839E-05  1.69016131E-06  1.00751324E-05  3.06530764E-05
 -5.25189129E-05 -2.47668363E-05 -2.77502003E-05 -6.03879686E-05 -8.41276282E-05
  1.98550662E-05 -6.89460454E-06  2.86578762E-05 -7.34256339E-05 -3.47038356E-05
  1.65468660E-05 -5.07755303E-05  4.33334956E-05  7.18805570E-05 -2.38877143E-05
  5.58272014E-08  3.90913479E-08 -4.07713148E-06  2.76628741E-07 -1.28638698E-06
  8.73926289E-07 -1.12616376E-05  8.48451704E-06 -1.07052054E-05  5.32677584E-08
 -1.91243694E-06  1.89555800E-07  1.97288194E-06  1.39515520E-06  6.77269492E-08
  1.71345613E-05 -5.55610895E-06  5.84543391E-06  2.31325050E-06 -2.81190251E-06
  1.13915813E-06  1.55678244E-05 -3.80892705E-05 -1.52265915E-04  1.19586312E-05
  1.67669926E-04  1.53887767E-06  4.10017090E-06 -6.60366312E-05  4.76319163E-06
  3.16887428E-06 -1.12072781E-06  1.76330972E-05 -2.35327510E-06 -6.33533239E-06
 -1.09757314E-06 -1.62706926E-06  3.30893066E-05  8.31052243E-06  3.29948200E-06
  5.13555355E-06  8.38152069E-06 -4.71165889E-06 -1.45953617E-05  1.32088527E-06
 -2.05443577E-06 -3.82150658E-06  8.99403364E-08 -2.30835148E-06  5.55195157E-05
 -1.30593902E-06 -3.13092345E-05  1.94627011E-06  9.26332165E-06  4.68995350E-07
 -7.52910160E-06 -8.75155963E-07  3.56959936E-06  4.07066602E-05 -6.69559705E-06
  5.96259299E-08  6.35279175E-07 -4.14384732E-07  1.23456211E-05  5.63198144E-06
 -2.22137538E-06  3.11318057E-06  7.22316555E-05  6.38434390E-06 -1.66460605E-06
  8.03018345E-06  1.10299301E-05 -1.04473090E-05 -6.09349162E-06  3.11142800E-06
  4.82587953E-07 -6.13877502E-06  7.44543717E-06  6.79675074E-06  2.53356330E-05
  1.51232442E-06 -7.58222916E-06 -1.06581138E-06 -1.65345523E-05 -2.14529919E-06
 -9.53924593E-06 -3.07887913E-06 -5.36958857E-05 -2.31094320E-05 -8.76808042E-05
 -5.38455233E-07 -1.50430802E-06  3.43182507E-05 -6.05568602E-06 -6.70568223E-07
 -7.58108440E-06  7.39203709E-06 -1.34788632E-05  2.56531384E-05  1.36011869E-07
 -1.88905052E-06 -6.25910299E-05 -1.56636802E-06  2.89837952E-06  3.94249078E-06
 -2.42053349E-06  3.23831845E-06  6.40885506E-08  1.08004989E-06  4.47770420E-06
 -7.67693070E-06 -2.33326774E-05 -1.67818848E-05 -1.32622046E-05 -5.66041402E-05
 -1.31045583E-05 -1.21730512E-05 -2.38678459E-07  9.38393940E-06  1.93569959E-05
  3.62952835E-06 -5.58901296E-06  2.66647004E-08  3.18684892E-05 -2.79386490E-05
  5.74080242E-06  5.87081898E-06 -1.11875500E-05  1.95478497E-06  1.47823074E-05
  5.01363672E-06  6.31143626E-05 -4.51510884E-07 -1.86597480E-05 -2.65235655E-06
 -4.31037667E-05  1.25552219E-05  9.36971479E-05 -3.15500053E-06  4.82767680E-06
  6.92991946E-07  1.29302826E-05 -2.54740012E-05 -2.03004559E-05 -7.83409409E-07
 -1.87614920E-05 -3.81066989E-06  8.97676354E-06  8.67912682E-05  6.25854817E-06
  7.69121402E-06  8.74063266E-06  5.09029910E-05 -1.29163211E-05  6.21712918E-05
  2.81133866E-06  1.30123709E-07 -9.93640712E-05  5.14656161E-06 -4.21975323E-06
  1.76648526E-06  2.20490014E-05 -9.84815040E-06  9.33072228E-06 -9.87128225E-06
 -2.62862414E-05 -2.23843046E-06 -3.81040980E-05  5.98114320E-07  8.04532316E-06
  1.05294295E-05 -1.26704953E-05 -2.07012517E-05 -3.90254170E-06  2.61360787E-05
  2.35369858E-05  1.11207357E-05  1.25471498E-07 -3.19668351E-06 -5.13769210E-05
  5.08097485E-06  8.11540738E-06  1.27491080E-05 -1.24998017E-05  6.42926338E-06
  6.65714249E-06  1.62395042E-07 -5.70383500E-07  1.28984807E-05 -1.83432292E-06
  7.34285692E-06 -1.96308236E-06  6.98643126E-06  3.08615661E-06 -3.78779438E-06
  2.43040565E-07  4.30109321E-07  3.03808423E-06 -6.19325913E-06  4.75079950E-06
  2.32992820E-06 -6.45654543E-06  6.38445798E-06  6.41200566E-07 -9.10683948E-06
  3.00486307E-05 -3.01699562E-06  1.04192433E-05 -2.53361688E-05 -1.68438795E-05
  4.14837297E-06  5.06057557E-06  6.45623582E-06  8.02545963E-06 -1.02436024E-06
 -7.38988866E-06  1.05996393E-06 -9.69194276E-06 -8.75058005E-07 -4.72487635E-06
  2.35631513E-06 -1.21271572E-05  1.22493194E-06 -4.80157640E-07 -1.15531137E-04
  1.61355644E-04  2.02708237E-04 -1.37120107E-05  1.46747920E-04  1.92446745E-03
 -1.65280059E-04  3.70578885E-03  7.23242684E-05 -5.14548469E-05  1.99295788E-04
 -1.38856108E-05 -3.73246479E-05 -3.21302807E-05  1.17306949E-04 -6.61659533E-04
  1.82858537E-04 -2.29356615E-05  1.17800400E-04 -1.61489870E-05  3.62701405E-05
  3.17710028E-05 -9.66908020E-05  9.74000810E-06 -4.83326970E-05  7.87544737E-05
  8.01858172E-05 -5.35065453E-04 -5.55377794E-05 -2.05762935E-04 -3.49092283E-05
  1.19230190E-04 -1.42189658E-04  1.66511173E-05 -5.33743146E-05  4.57291927E-05
 -1.48796915E-03  8.12392874E-04 -1.96553850E-03  2.72177256E-04 -9.15365598E-05
  3.76598157E-04 -7.99527993E-05 -4.88601061E-05  2.53866216E-04  5.14084505E-05
  2.10028761E-04 -3.01242027E-04 -2.82942130E-04  1.11488690E-03  1.68415244E-04
  9.08779723E-04  1.32139606E-04  2.48255355E-05  8.94325319E-05 -1.63890703E-06
  4.62008135E-07  3.15514328E-05  1.08848968E-04 -2.49775748E-04  8.07699577E-05
 -5.80506125E-05  5.20164168E-05 -4.35976016E-05 -2.72580181E-05  3.94472431E-05
 -4.05033228E-05  9.83577341E-06 -7.26142826E-06 -1.24243050E-04  1.90866461E-04
 -1.86487538E-04  8.60668291E-05  3.33784301E-05  2.30573397E-04  2.87815283E-06
  3.07289054E-04  4.19161849E-05 -2.73131119E-06  2.10377397E-05  2.81266780E-04
 -2.60965573E-05  2.35390968E-05 -2.92044033E-05  4.76594900E-06 -1.46391841E-05
  9.23251336E-06 -3.07748885E-05  2.37223700E-06  4.74003429E-06 -7.36975397E-07
 -1.05524521E-04 -8.61132495E-05  4.49045528E-06  1.44849746E-04 -1.45651327E-05
  8.62414597E-04  1.84044972E-03  5.19299416E-04 -6.96037670E-04 -4.58605206E-03
  1.04204134E-03  2.65739707E-04  8.28818704E-03 -1.13787987E-03 -1.07867421E-04
 -1.34777576E-03  1.92954948E-04  1.40285378E-03  3.65133637E-04  6.97998292E-04
  2.27699645E-03 -7.48319768E-04  3.29939420E-03  1.29728533E-03  5.80051103E-04
  4.79518930E-03 -1.87459741E-03  1.29787809E-04  2.47128415E-05  9.92238765E-05
 -1.89024056E-06 -1.11278634E-06  3.18861269E-05  1.42620181E-04  2.24936222E-04
  8.65641923E-05 -6.03247741E-05 -3.93855267E-05 -4.40578940E-05 -2.57506767E-05
  4.42831574E-05  3.70153858E-05  1.31140673E-05  3.28876445E-06 -1.19977507E-04
  2.16653313E-04  1.61575373E-04  7.52622088E-05 -5.71263954E-05  7.37312294E-05
 -5.08622506E-05  1.99650646E-04 -8.52989214E-06  3.93305565E-05 -3.13241682E-05
  2.09160366E-04  6.39874645E-04  1.94581375E-04 -3.96432963E-05 -1.12050759E-04
 -1.90295278E-05  3.86383446E-05  4.38680721E-05  8.96398766E-05  2.26058292E-05
  4.44485263E-05  9.84061484E-05  1.54638204E-04  5.18044466E-04  3.77805599E-06
  2.07685306E-04 -2.71108699E-04 -2.25763439E-04 -3.09660166E-04 -3.14470918E-04
  2.22146052E-04 -8.70349461E-05  2.20966786E-04 -1.01091295E-03  8.37498737E-04
 -5.54208137E-05  1.34323520E-04 -9.90062234E-05 -1.89536010E-04  2.18988077E-04
 -1.43616894E-04 -3.78833152E-05 -3.76924014E-04 -5.21425611E-04  7.21662563E-04
 -1.78759288E-04 -2.20096654E-04 -7.51575549E-04 -1.41257743E-04 -3.06486714E-04
  2.31822775E-04  2.69527948E-04 -1.62921644E-05 -3.36861670E-04 -1.27654609E-03
  4.05508510E-05  2.65520384E-03  1.94919144E-04 -2.31397763E-06 -4.32046993E-04
  1.16547126E-04 -6.06473479E-04  3.58431001E-05  1.10116134E-04 -8.16563541E-06
  2.23841653E-04 -1.88456963E-03  1.17177240E-04 -1.89320361E-04  4.33142942E-05
 -2.62161053E-04 -2.26519727E-04 -2.88991860E-04 -3.41397550E-04 -1.77792132E-04
 -9.10538824E-05  3.61389272E-04  9.66995761E-04  8.57133898E-04 -6.56211770E-05
 -1.24592244E-04 -1.04059314E-04 -1.87826248E-04  2.41845780E-04  1.19758864E-04
  6.13998682E-05  3.70908827E-04 -5.27918886E-04  7.65022608E-04  1.08720715E-04
 -1.60110400E-05  7.80816793E-04  8.67209117E-04  1.83196963E-03  5.02283450E-04
 -9.96318935E-05  4.60929737E-03  1.11833970E-03 -7.95082155E-04 -8.22275115E-03
 -1.25890471E-03  5.95795542E-05  1.36647474E-03  2.25241706E-04  1.37520732E-03
  2.75164864E-04 -8.14114396E-04  2.36691162E-03  1.36039554E-04  3.27542465E-03
  1.23048569E-03 -9.27115685E-04  5.08936082E-03  5.70545581E-04 -3.85308727E-05
  1.19042357E-04 -1.26009993E-04  2.40816249E-05  5.10584444E-05  4.72304520E-05
 -1.56253655E-03 -5.74206367E-04 -1.95927683E-03  2.70161052E-04  2.23872347E-05
  3.72424100E-04 -8.42142096E-05 -8.39803021E-05 -2.43544243E-04 -9.44470199E-06
 -2.11633802E-04 -3.45045339E-04 -4.34718722E-04 -1.04558463E-03 -9.14981297E-05
 -9.12395654E-04 -5.61640435E-05  2.18493559E-04  5.32132213E-04  2.23572899E-04
 -1.49662234E-05  1.08168209E-04  4.03074104E-04 -2.78641158E-05  4.24352719E-04
  8.58761389E-05 -4.69263607E-04 -7.55383322E-04 -2.74070140E-05 -3.39803289E-04
  1.20032926E-04 -1.88415478E-04 -6.10622735E-04  1.99255499E-04  4.18852860E-06
  1.33623711E-05  1.21697909E-04 -4.80793919E-06  3.30926820E-06 -3.11971589E-04
  2.37318891E-04 -1.01270200E-05 -5.89207025E-04  8.57426535E-05 -4.67220572E-04
 -7.60076260E-04  1.77976901E-05  3.36539327E-04  1.26023037E-04 -1.09294426E-04
  6.29499559E-04  2.13228235E-04  2.25005798E-05 -5.38628765E-05 -4.40219812E-04
 -2.42920050E-05 -2.56411394E-05 -3.33183466E-05 -1.57450792E-04 -1.43409084E-06
 -3.76226830E-04 -4.75632722E-06  4.29426133E-05  8.21256573E-05  2.63034954E-05
 -2.51204124E-05  2.50104345E-06  1.43874488E-04 -3.00658786E-05  1.30836689E-04
  9.92756702E-07 -4.32762019E-06 -5.84737709E-05 -1.07652002E-05 -5.98505518E-06
  4.61147752E-06 -2.51887218E-06  1.74427683E-05  2.22673341E-05 -2.22999717E-05
  9.66121855E-05  1.48255829E-04  4.57850118E-05  2.19220564E-05  4.26125254E-05
  1.20956197E-04  3.42063922E-05 -1.07836886E-05  1.03308954E-05 -4.85927047E-04
 -4.81070955E-04 -6.53718904E-04 -1.01916559E-03  6.80453580E-04 -8.73642751E-04
 -1.22199943E-03  9.06561489E-04  9.43324603E-07 -4.68865832E-06 -5.59180149E-05
 -9.63672740E-06  7.74431125E-06  5.20233298E-06 -4.78024688E-06 -1.61485514E-05
  2.28172442E-05 -2.22108556E-05  9.65172884E-05  1.44204550E-04  4.59507793E-05
 -2.51042831E-05  4.21056990E-05  1.20613008E-04 -4.18978888E-05 -1.12397393E-05
  1.02024758E+00 -5.01663439E-02 -6.32411337E-02  5.15144242E-05 -3.53632520E-06
 -4.43265040E-05 -2.98136336E-05  7.91437998E-07 -5.86663406E-04 -5.02503260E-06
  4.27612765E-05  8.81222860E-05  2.86497721E-05  2.15879034E-05  3.76696594E-06
  1.38767283E-04  1.26718157E-05  1.26972969E-04  2.23559776E-05 -5.48184635E-05
 -4.35412314E-04 -2.08407118E-05  2.81546847E-05 -3.06997656E-05 -1.50727049E-04
  2.68231660E-05 -3.77515438E-04  8.27484085E-05 -3.97239055E-04 -7.13976670E-04
 -9.42711855E-05  6.59003772E-06  3.45905969E-05  1.09029926E-04 -6.20554810E-06
  1.94146095E-04  9.69844485E-06 -4.85018452E-04 -4.75867542E-04 -5.20765226E-04
  1.08461525E-03  7.00866419E-04 -7.18846276E-04  1.30135967E-03  9.37323809E-04
 -1.95094786E-07  5.15869145E-06 -1.46206824E-05 -4.90954778E-07  1.75694042E-05
 -1.52048412E-05 -4.56608485E-05  7.04703576E-05 -3.61379269E-05 -2.05986865E-05
  8.24290449E-05  1.82656281E-04  1.02006491E-04  1.81778708E-04  1.38474786E-04
  3.02042063E-04  2.72979770E-04  2.51783392E-04  1.29679646E-06 -1.50056307E-05
  4.21311458E-05  4.66239577E-06 -5.94851814E-07 -4.16727467E-06  4.93299243E-05
 -3.51716589E-06 -8.75296030E-05 -4.75936305E-06  2.78835026E-05  1.64532116E-05
 -1.86207942E-05  1.46759759E-06 -1.86582724E-05 -7.89882284E-05  7.40311164E-06
 -1.41412299E-04 -1.71965964E-05  9.89472339E-05  1.46654584E-04 -1.41595699E-05
 -6.92486764E-05  7.38388372E-05  5.78560571E-05 -1.47180145E-04  1.46057585E-04
 -2.40834635E-05  8.29356414E-05  1.85266294E-04 -2.88139892E-05 -2.90632305E-05
  9.97050079E-05 -1.79217066E-04 -1.47746841E-04  1.02514970E-04 -3.03445262E-07
  5.01745371E-06 -1.10993355E-05 -3.44521175E-06 -1.71338631E-05 -1.46317701E-05
 -4.98324483E-05 -6.59659938E-05 -4.14932162E-05  8.64345783E-05 -6.63783435E-04
 -9.21286529E-04  1.63242345E-05 -9.07152633E-04  1.64312607E-04  4.35526395E-05
 -1.20900689E-03  2.08281953E-04 -2.39787174E-05  8.30122205E-05  1.82091589E-04
 -2.49361272E-05  3.03144988E-05  9.95342928E-05 -1.56080130E-04  1.66924579E-04
  1.03466713E-04 -1.73625443E-05  1.01888514E-04  1.44196565E-04 -5.84501293E-06
  7.07217409E-05  7.34333373E-05  7.71730272E-05  1.28068397E-04  1.46893213E-04
  8.59445539E-05 -6.64036686E-04 -9.18236565E-04  1.37059530E-04  8.96354869E-04
  1.80397670E-04  2.04383730E-04  1.19224113E-03  2.30098477E-04 -2.03299788E-05
  8.01843129E-05  1.84215304E-04  7.29589456E-05 -1.98502792E-04  1.33031112E-04
  2.64921449E-04 -3.16724938E-04  2.57358218E-04  2.72006742E-06 -7.21565326E-06
 -8.95421339E-05  4.01184711E-06  2.70876587E-05 -1.02784072E-05  2.10452496E-05
  1.83150087E-05  3.25994764E-05  1.41935438E-05 -5.61946591E-05 -1.39631266E-04
 -2.44466299E-05 -3.83721976E-06 -2.24785613E-05 -1.14151132E-04  1.89729723E-05
 -1.08638556E-04 -8.21070566E-09  3.84840659E-06 -4.54040883E-06 -9.02133777E-06
  5.71918366E-06 -1.40037303E-05 -1.02435908E-05 -8.74221349E-06 -2.05435894E-05
  4.03197165E-06 -3.21291775E-06 -7.77962296E-05 -2.15945490E-05  1.85534988E-06
 -1.80851905E-05  2.71172210E-06  1.11871763E-06 -4.40511302E-06  1.68374536E-04
 -9.46877460E-04 -1.44130358E-03 -4.69567697E-05 -3.86009499E-04  8.44597855E-05
 -1.24927136E-04 -2.40244815E-04 -1.10212981E-04  8.32858863E-08  3.24797833E-06
 -4.36102614E-06 -9.71490448E-06 -4.30155178E-06 -1.38946418E-05 -8.12283981E-06
  1.14635647E-05 -2.18380871E-05  2.65684883E-06 -7.13185322E-06 -8.89683064E-05
  5.44552895E-07 -2.74575846E-05 -1.07821819E-05  1.71334557E-05 -2.16163790E-05
  3.41047722E-05 -2.19464196E-05  9.56265238E-05  1.75233843E-04  3.85137186E-05
 -4.39733554E-05  4.03330533E-05  1.91353759E-05 -9.25387733E-05  8.22925920E-05
 -3.94735459E-05  1.86850634E-04  4.83768902E-04 -2.05062661E-05  2.24694354E-06
 -7.86809267E-05  3.91296712E-05 -1.41089567E-06 -1.53292874E-05 -2.20640313E-05
  9.65084790E-05  1.76698964E-04  4.34569801E-05  3.71368862E-05  4.12316677E-05
  3.11860001E-05  9.00741486E-05  8.86768173E-05  1.68568560E-04 -9.46305681E-04
 -1.44549316E-03  3.15779073E-06  3.85292922E-04  9.15663856E-05 -8.92461299E-05
  2.51523739E-04 -1.07728447E-04  1.42482855E-05 -5.30578927E-05 -1.51135042E-04
 -2.49265768E-05  7.26085845E-06 -2.28863812E-05 -1.12074400E-04  1.05026729E-08
 -1.07261797E-04  6.03600809E-07 -5.65141318E-06  1.06838930E-05 -8.82644744E-07
  3.34826655E-06 -6.51818514E-06  1.13877866E-05 -1.14269370E-05  1.44325721E-05
 -9.24169415E-07 -1.39245886E-06  3.39821098E-05  5.22608881E-06 -9.66468205E-07
  1.65430191E-06 -2.69904228E-06  8.63468366E-06 -1.06590818E-05 -2.13315613E-06
  2.59394416E-07 -2.08955383E-06 -3.74390113E-06  2.58179205E-06 -1.62563943E-05
  1.30146012E-05  4.56435254E-06  7.95211527E-09 -3.34407798E-06  8.59129008E-06
 -3.20398865E-06  2.48584503E-06  6.03316286E-06  7.01034033E-06 -3.46815725E-06
  1.82594774E-06  8.03767008E-08  9.74270506E-06 -6.36659053E-05 -1.02443807E-06
  2.65884308E-06 -3.70403735E-06  2.14074325E-05  9.54660309E-06 -1.82455585E-06
  1.05663083E-06 -4.24790915E-07  6.25773757E-06  1.09619964E-05  6.06255939E-06
  1.41706859E-05 -9.64153718E-06  6.44782375E-05  1.63621780E-06  4.93668310E-07
  1.68223062E-06  1.95387680E-05 -1.78003420E-06  8.41161030E-06 -5.19771562E-06
 -7.35535361E-06 -3.68811711E-06 -8.71499225E-06 -4.87806413E-05  3.68156486E-05
  2.90939857E-05  3.93911641E-07 -1.93422118E-06 -1.29429279E-05  1.14828247E-06
  5.56129006E-06 -1.45235636E-06  1.01848709E-05  5.30966083E-06 -3.62875808E-06
 -5.80734513E-07  4.01138403E-05 -4.80791356E-06  1.47561992E-05 -1.32024596E-06
  4.61448595E-06  2.34654917E-05  5.44175372E-05  7.95373225E-06 -1.23090974E-05
 -1.22299919E-06  5.07146312E-06 -8.18131379E-06 -2.15219836E-05 -5.79095639E-06
  1.79314448E-05  1.60894522E-06 -3.51893581E-06 -4.06101182E-05  2.66785740E-06
  1.34069132E-06  1.55566317E-05  5.94607752E-06  5.70346455E-06  3.37600383E-05
 -1.36974173E-07  6.45030682E-06 -2.40730306E-05  3.06765691E-06 -1.53563881E-06
  5.54400745E-06  1.27939824E-05  1.66052989E-05 -1.25171861E-08  6.54635112E-07
  3.17610194E-06 -5.15250153E-05 -3.16812861E-06 -9.03411752E-06  6.40686688E-07
  3.85036355E-05  2.33619661E-06  2.33132412E-06 -9.41357811E-08  1.46547540E-05
 -5.97957438E-05  4.26671844E-06 -2.11362123E-05 -1.73776253E-06  2.07635805E-05
  7.32201550E-06 -4.66177398E-06 -6.71515794E-06 -5.53036203E-06 -5.06288575E-06
  1.82390327E-05 -5.60042952E-06  1.56621098E-05 -1.77074258E-05  8.38194636E-05
  8.18025041E-06  3.34088365E-05 -7.99586117E-06  3.58041430E-05  1.08304069E-06
  2.18998256E-05  4.67349455E-06 -2.10221252E-06  5.25524033E-07  2.93962569E-05
  2.03348392E-05 -3.27111957E-06  6.64799826E-08 -6.60655898E-06  2.97833510E-05
  1.73401993E-06 -4.17219823E-06 -2.05843180E-07 -1.07912045E-05  1.19234838E-06
 -1.98319082E-05 -4.64796415E-07 -7.46372417E-06  2.79562898E-05 -4.21111646E-06
 -2.52444466E-08  4.53404993E-06 -1.64751702E-05  2.41274809E-05  1.94816812E-05
 -1.59863418E-06  3.09607569E-05 -1.92167729E-07  9.45252276E-06  3.23294323E-07
 -5.73430925E-06 -5.07676045E-06 -4.17794461E-06  1.78400930E-06 -1.69305868E-06
  3.17913845E-06 -8.68361370E-06 -5.13403734E-06  1.09987877E-06 -1.44523144E-06
 -1.37921946E-05  3.69167717E-07 -1.21543766E-06 -3.45464656E-06  6.27096486E-06
 -9.16431600E-06 -3.31563216E-06 -2.34376998E-08 -2.87908611E-06 -7.90704855E-06
  2.05067870E-07  1.55767720E-07  2.03664781E-07  6.11054141E-05 -1.36836365E-05
  1.72696126E-05 -4.18869928E-07  1.48935392E-06  2.24547727E-05 -3.03265761E-06
 -7.19809040E-07  2.83457279E-06  7.69108410E-06  6.60666864E-06  8.28958494E-06
 -1.94789103E-06  1.28741013E-06 -5.35163108E-06  5.91405887E-06 -1.53367615E-06
 -1.01262394E-05 -6.38081373E-06  2.02241593E-05 -1.24476928E-06  3.05148559E-06
  7.64192906E-06  3.48390078E-05  3.59155095E-06 -3.52313459E-05 -7.12996355E-07
  9.75650498E-06 -4.94392772E-06 -2.47191173E-05  2.04488074E-07 -7.20269161E-06
 -1.17065399E-04  1.48319564E-04  2.82882560E-05  2.23556359E-04 -1.03389737E-04
  7.58751254E-04  2.52989527E-03 -3.27094382E-03  8.86077331E-04  1.83324795E-03
  5.34901579E-04  4.71186601E-03 -5.07728701E-04 -3.29174716E-04 -8.29007185E-03
  6.43906932E-05 -2.94656433E-04  1.35669416E-03 -7.63403880E-05  3.74483586E-05
  1.40587592E-03 -2.31896001E-05 -2.56851091E-04 -2.39600196E-03  6.68775180E-04
  2.87772202E-03 -8.82457171E-04 -1.05177769E-03 -4.98284359E-03  1.94001079E-03
 -1.38437004E-04 -3.05832675E-04  2.29653512E-04 -5.17232316E-05  2.09385714E-04
  3.75958683E-04  4.32998371E-04 -8.01802692E-04 -2.78478231E-03 -6.15718904E-05
  1.18946779E-04  4.36193865E-04  2.88689998E-04 -5.06383286E-05  5.48874436E-04
 -1.02300040E-05 -9.29012520E-05  7.61374988E-04 -3.64762962E-05  1.64075314E-03
  4.97814788E-04 -3.43728873E-04  8.36276670E-04  1.84389527E-03  4.78612129E-04
 -4.35067023E-03  9.53513058E-05 -1.90954307E-03  7.95846695E-03 -9.83458095E-04
  2.52037866E-03 -1.35593979E-03  6.17992011E-05 -4.62604583E-04  9.29585394E-04
 -1.58773802E-03 -2.54675890E-04 -2.21334396E-03  5.49988482E-05  2.35266618E-03
 -2.77925319E-03 -1.27675381E-03 -5.05521093E-03 -1.90142191E-04 -3.52973413E-05
  1.20900857E-04 -1.73176299E-04  5.97065729E-05  2.40582598E-05 -3.21727052E-05
 -1.09512447E-03 -1.77782588E-03  1.51581905E-03  1.46980279E-04  3.28404471E-04
 -3.04205960E-04  2.36720568E-06  2.11824733E-04  3.21761438E-05 -8.08517020E-05
 -2.55129676E-04  9.16604857E-05  9.21711229E-04  1.92442646E-04 -2.69554510E-04
 -1.13182438E-03  1.29996551E-04  2.40437125E-05  1.04082369E-04  5.93443378E-06
  3.11374309E-06 -3.13380464E-05 -2.06831278E-04  1.54309452E-04 -1.04087125E-04
  4.05823755E-05 -5.64885145E-05  3.47188508E-05 -2.55802866E-05  4.14289796E-05
 -3.25655181E-05 -2.60125303E-05 -3.46355161E-06 -1.18968786E-04  1.84320057E-04
 -1.50338625E-04 -1.37841931E-04  5.65367217E-05 -2.70750779E-04 -2.30226317E-04
 -3.14885296E-04  1.69124110E-04 -3.55546890E-04  6.37886258E-05 -8.17336119E-04
  4.89337316E-04 -9.32410070E-04  1.14765497E-04 -7.81653915E-05  1.11714876E-04
 -2.21045241E-04  1.11056782E-04 -2.28685529E-04 -1.07379243E-04 -3.53265310E-04
 -7.00041877E-04  1.76738803E-04 -6.90354587E-04 -1.03929280E-04 -6.75087421E-04
 -2.73925143E-04 -2.25094994E-04 -2.92861366E-04 -2.24346977E-04 -3.22227545E-04
 -5.73026508E-06  1.11673868E-03  3.66003206E-04 -5.88388604E-04 -1.63308928E-04
 -8.27418381E-05  7.21221927E-05 -2.57083209E-04  5.30934611E-07 -8.83651594E-05
  1.33881594E-05  4.14729937E-04 -6.88723453E-04  1.74789837E-04 -4.22507742E-04
  9.90199498E-05  8.44089018E-04  1.30909553E-04  2.43992370E-05  9.39833276E-05
  4.84657375E-06  3.73568756E-06 -3.08374779E-05  2.53096733E-04  1.17657153E-04
 -1.84556880E-05 -5.66799694E-05 -6.06728303E-05  2.56634885E-05 -4.74056478E-05
 -2.80414017E-05 -2.46667595E-05 -9.55385685E-06  1.96448718E-05 -2.22924027E-04
 -1.45198274E-04 -1.23354922E-04 -7.71907346E-05  1.79773237E-05 -4.09946128E-05
  1.19305878E-04 -1.12036510E-04 -4.08275700E-05  3.43864161E-05 -5.21956177E-05
  3.04670049E-04 -1.83399889E-03  1.73616974E-03  8.68932604E-06  2.89241221E-04
 -3.17026170E-04 -1.14819505E-04 -1.68350213E-04  1.45244952E-04  5.65420782E-05
  2.28748190E-04 -4.51684688E-04 -7.52390336E-04  6.55908166E-04  3.08581537E-04
  9.77717860E-04  7.54650478E-05 -4.98494577E-05  2.02020957E-04  3.08094950E-05
 -1.67175464E-05  3.39511246E-05  6.87042931E-04  1.68861256E-04 -5.03174216E-05
 -1.11166049E-04 -2.70262939E-05 -1.26591005E-06 -1.50080431E-06 -8.81700406E-05
 -2.57097755E-05  1.31460690E-06  7.05215954E-05 -9.26490512E-05 -4.94658074E-04
 -6.58305423E-05  1.13849227E-04  2.98438351E-04  7.45652901E-05 -5.10089226E-05
  1.88254617E-04 -4.41528153E-05 -1.39081481E-05  2.27208056E-05 -6.11389105E-04
  2.41474589E-04 -2.61335916E-04  1.06971521E-04 -3.56473560E-05  3.32565508E-05
  4.66750566E-05  6.29303890E-05 -5.82858491E-05 -4.30991112E-05 -4.91455527E-05
  1.83752983E-04  4.27921437E-04 -2.21764740E-04 -1.12406297E-04 -2.57237576E-04
  2.30382277E-04  2.56601483E-06  3.07974732E-04  4.68932452E-06  4.47046848E-05
 -1.21043994E-05  1.51123451E-05  2.82249458E-04  3.71721136E-05  6.03680687E-07
 -3.13673276E-05  9.72078978E-06  1.74269136E-05 -3.90862320E-06  2.66642188E-05
  7.89025706E-07 -3.83714851E-06 -6.99782371E-05  2.41553515E-06  1.38186517E-04
 -1.27424591E-04 -1.02974866E-05  8.60622505E-05 -4.66761168E-04 -7.60549368E-04
  3.51880060E-04 -8.68366535E-06 -6.01023376E-05  6.32504113E-04 -1.52473485E-04
 -1.10362252E-04  3.91998667E-06  1.34053432E-05  1.27670429E-04 -5.59003954E-05
 -5.68658812E-05  3.01717909E-04 -9.89131991E-05  1.32581304E-04  6.14389091E-04
  8.62094946E-05 -4.72296579E-04 -7.57504425E-04 -3.12478736E-04  3.72753148E-05
 -1.76085081E-04 -5.79732106E-04 -6.88125371E-05 -3.34413001E-04 -5.61284879E-05
  2.19033336E-04  5.31154794E-04  2.72981835E-05  2.38072081E-04 -6.50955787E-05
  9.38885249E-05  4.74638822E-04 -3.41441699E-04  9.47135999E-06 -4.83620779E-04
 -4.76036836E-04  1.14082859E-03 -5.32167836E-04 -5.95890978E-04  1.38155037E-03
 -7.09098099E-04 -8.17494903E-04  1.07616400E-05 -4.85808914E-04 -4.97283942E-04
 -9.33363381E-04 -3.93331546E-04 -9.53906897E-04 -1.10527053E-03 -5.52120821E-04
 -1.24151786E-03  1.02024990E+00 -5.01691932E-02 -6.32572782E-02 -2.81944763E-06
  4.18093532E-05  5.29281102E-05 -6.74611138E-05 -1.34329098E-04  5.67780917E-04
 -4.73667843E-06  4.24723454E-05  8.01116206E-05  2.44125082E-05  2.64905345E-05
  6.12773936E-06  5.20073469E-05  1.66304607E-04 -1.02204775E-04 -4.67838412E-06
  4.27492547E-05  8.01736061E-05 -2.16091635E-05  2.89849055E-05 -2.10123018E-06
  1.06916941E-05  1.60143963E-04 -1.01997233E-04  8.26485772E-05 -3.97559865E-04
 -7.13010850E-04  5.39166409E-07 -8.28941737E-05 -5.08298110E-05  3.99111372E-05
  1.46892167E-04 -1.70286125E-04  2.21549458E-05 -5.41714028E-05 -4.20828333E-04
  1.77301731E-05 -3.15305491E-05  3.29305973E-05 -7.09321860E-05 -2.23913439E-04
  3.35330242E-04  9.53557219E-07 -4.39764543E-06 -5.83268772E-05 -6.05567524E-06
 -8.35889101E-06 -7.31863528E-06  1.98224147E-05  6.74651813E-08 -2.00251336E-05
 -2.22255136E-05  9.56483972E-05  1.46739969E-04  3.02323298E-05  5.25191626E-05
 -2.87468155E-05  3.73755614E-05  1.17295784E-04  3.51745045E-05 -2.22111158E-05
  9.62306484E-05  1.47611430E-04 -1.56574374E-05  5.24447141E-05 -3.79099877E-05
 -3.63310872E-05  1.15115723E-04  2.51972987E-05  9.84958684E-07 -3.85068051E-06
 -6.09714136E-05  6.33643860E-06 -9.45828196E-06 -5.15739808E-06 -8.51460673E-06
  4.30328294E-06 -2.28109320E-05  2.21361363E-05 -5.36100681E-05 -4.33918452E-04
 -3.23746009E-05 -2.57888427E-05  2.14785500E-05 -8.76055640E-05 -2.13451805E-04
  3.32189968E-04 -2.04802263E-05  8.11687045E-05  1.85980439E-04 -1.59477000E-04
  1.21144446E-04 -1.49199258E-04 -2.36653154E-04  3.37213836E-04 -2.35380310E-04
 -2.38788748E-05  8.31785007E-05  1.80608021E-04 -1.21662963E-05 -8.45987832E-06
 -1.05826494E-04 -1.41569280E-04 -1.37896848E-04 -1.54094726E-04  8.73603461E-05
 -6.69757751E-04 -9.37730321E-04 -8.53730470E-04  1.62566627E-04 -3.08435772E-04
 -1.14632435E-03  2.27920985E-04 -3.92385823E-04  8.57074344E-05 -6.61323161E-04
 -9.16421714E-04  9.24129860E-04  4.58197090E-05  1.63134496E-06  1.22452749E-03
  8.37632050E-05  1.32547254E-05 -2.40854325E-05  8.39455600E-05  1.80402604E-04
  4.80218431E-05 -1.15388738E-05 -9.63369186E-05  1.64139630E-04 -1.56864384E-04
 -9.77744519E-05 -2.20849214E-05  8.78122817E-05  2.01831444E-04  2.11508763E-04
  9.41319064E-05 -8.97137263E-05  3.26921956E-04  3.14241868E-04 -1.71265819E-04
 -1.70790475E-05  1.00404105E-04  1.38364838E-04  8.31465219E-05 -6.30693312E-07
 -6.22741915E-05  1.54461989E-04  7.47583554E-05 -9.70102970E-05  1.27038867E-06
 -1.45533499E-05  4.11070771E-05 -4.93417786E-07  3.75929451E-06  4.71841524E-06
 -1.36328025E-05  3.55201771E-05  9.37298200E-05 -1.72094595E-05  1.00346263E-04
  1.48686036E-04 -5.62686900E-05  6.81080264E-06 -8.49272020E-05 -1.07659248E-04
  9.90585886E-05 -1.45072257E-04 -5.91939104E-08  4.31012454E-06 -1.67368761E-05
 -1.85088090E-05 -3.83556688E-06  1.12917057E-05 -8.57327135E-05 -4.84542441E-05
  1.69491674E-05 -4.84938450E-06  2.80797242E-05  2.07878277E-05 -4.06143769E-06
 -2.21294591E-05  1.44560371E-05 -3.10044989E-05 -9.73695455E-05  1.24870126E-04
 -2.39732551E-07  5.05543163E-06 -1.28145121E-05  1.45931735E-05 -5.91636864E-06
  1.71862427E-05  6.03541086E-05 -5.63068160E-05  4.14395867E-05  1.68023446E-04
 -9.44698226E-04 -1.43689010E-03  3.95843333E-04 -3.07560640E-05 -2.37224071E-05
  2.22104481E-04 -1.41016931E-04  1.25443103E-04 -3.94713462E-05  1.87654005E-04
  4.82436508E-04 -1.52931731E-05 -3.33375187E-05  7.29027038E-05 -3.64457628E-06
  3.75924384E-05  2.22185885E-05  1.68660154E-04 -9.49611673E-04 -1.44604303E-03
 -3.66316374E-04  1.47128426E-05 -1.50376413E-04 -2.59555537E-04 -1.02970296E-04
  4.18671274E-05  1.41114746E-05 -5.76678367E-05 -1.36177687E-04 -1.78576548E-08
 -2.83031301E-05  1.80941995E-05 -3.03694356E-05 -1.28631925E-04  8.14294411E-05
  4.20198892E-08  3.05289224E-06 -1.86073006E-06  1.93747607E-06 -1.20209726E-05
  1.28766279E-05 -1.45499648E-05 -1.28207109E-05  1.80858978E-05 -2.21730665E-05
  9.67769171E-05  1.78149425E-04 -3.05022717E-05  4.96110617E-05 -3.85543486E-05
 -7.57139858E-05  4.55962835E-05 -9.39989246E-05 -2.20844247E-05  9.59405034E-05
  1.78532566E-04  4.84669465E-05  4.42747242E-05 -2.38686463E-05  1.05263166E-04
  3.44747322E-05 -5.96446153E-05  3.07912012E-08  3.67125153E-06 -5.89959092E-06
 -7.83668381E-06 -1.08831556E-05  1.10299907E-05  6.62221696E-06 -1.36294982E-05
  1.99462329E-05  1.43477271E-05 -5.33484200E-05 -1.51380608E-04 -1.12471078E-05
 -2.82722178E-05  1.67729471E-05 -1.27847145E-05 -1.30913439E-04  8.96702665E-05
  2.74109882E-06 -8.55848972E-06 -8.76023047E-05 -2.80149338E-05  2.50889577E-06
  6.79071663E-06 -1.52763379E-05  2.26994847E-05 -3.93196723E-05  2.62259919E-06
 -7.16739570E-06 -8.79546929E-05  2.52260282E-05 -1.33212892E-06  1.53461910E-05
  2.57600338E-05  2.25574771E-05 -2.63460737E-05  4.04211489E-06 -3.40252214E-06
 -7.73355574E-05 -4.17938905E-06 -2.43372976E-05  1.35291283E-05 -1.53700793E-06
  2.27486127E-06  4.20097080E-06 -8.68660166E-07  1.23812177E-06  2.02936095E-05
 -7.74534481E-06 -3.37420725E-06 -9.71722841E-06  2.08514946E-05 -6.02527355E-05
  2.81640307E-05  4.85445654E-07 -1.56491345E-06 -3.81126538E-07 -5.93248289E-06
 -7.02206894E-06 -2.95807888E-07 -1.18644463E-06  1.25055424E-05  1.82429516E-05
  1.55076216E-06  3.10139107E-05 -1.03678366E-06 -1.49784151E-07 -1.67373470E-05
  4.77874916E-05  3.07758139E-06 -1.14547739E-05 -3.89266658E-06  2.72719913E-05
  6.10013696E-05  3.46096142E-07 -2.98318050E-07  2.43293094E-05 -7.36835992E-06
  1.04981864E-05  1.94561951E-05 -3.09527918E-06  9.37884365E-06  5.01685309E-05
  7.51792787E-06 -9.18437324E-06  1.19102151E-05  1.10943892E-05 -2.73549866E-05
 -1.70175535E-05  7.84389782E-06  3.48462906E-05 -5.71815360E-06  1.14270183E-05
 -3.89501523E-05 -3.93923187E-05 -1.78560460E-05 -6.79758540E-05 -7.02104782E-06
 -6.84920821E-06  5.86531078E-06  1.07341768E-05 -1.40211220E-06 -9.87754633E-06
 -2.15114826E-05 -9.06994800E-08 -1.57441683E-06 -2.41765203E-06 -1.09988119E-05
 -3.09369221E-05 -4.37906630E-05 -7.18885919E-07 -1.18283598E-06 -2.02549149E-05
 -3.36965864E-06 -5.09965791E-06 -5.26919020E-06  1.50144506E-05  7.52815750E-06
 -4.26062520E-05  1.66818255E-06  3.18615544E-05  1.01566109E-06  3.71271009E-05
  3.99031881E-07 -2.73426306E-06 -1.47822979E-06 -7.52778675E-06 -1.56491411E-06
  4.45035519E-05  5.89533634E-06  1.08649074E-06  5.48213883E-06  4.36923465E-05
  8.84992269E-06  4.78131335E-05 -3.78984527E-06 -3.54339324E-06 -2.92015843E-05
  1.07790453E-05 -1.74236611E-05  1.25776046E-05 -7.95021423E-05  2.55340006E-05
 -1.76376331E-04  1.49184808E-06 -4.21851837E-06 -3.54411087E-05  4.02238088E-07
  6.15307005E-06 -1.32205986E-05 -2.74462966E-06 -1.62743672E-06 -1.05642054E-05
  1.05199122E-07  4.48594917E-09  6.06772161E-06 -5.91368326E-06  4.90585506E-06
  3.06622288E-06 -1.30188321E-05  5.15745885E-06 -1.02548981E-05  5.94158800E-07
  3.50183706E-06 -4.38152967E-05  9.08068023E-06 -1.94826886E-06 -3.34706813E-07
 -2.15566414E-07  2.75267402E-05  2.98945936E-06  1.11493988E-06  1.24999328E-04
  1.98199619E-06  6.57010575E-06 -5.78345314E-06  1.64798442E-05  9.70161994E-07
  2.76265774E-05  2.39461925E-05  7.73457823E-05  1.37492684E-05  2.66075612E-05
  1.38573052E-05 -3.24319777E-05 -5.39326991E-06  2.54103633E-06 -3.20030638E-06
 -6.77796867E-06 -5.19622075E-06  1.33067702E-05 -5.92862925E-07  1.12002705E-05
 -3.17821773E-05 -9.54732533E-07  2.33177881E-06  2.61532792E-06  1.35537635E-06
 -1.78396802E-05  1.82885810E-05  1.14167579E-07 -6.40596723E-06  2.82907454E-05
  4.18475697E-06  1.70161270E-06  9.78496716E-07 -3.62754463E-06 -1.57788780E-05
  1.57908249E-05 -1.22243876E-06 -4.72048167E-06 -1.29986901E-06  2.19506540E-05
 -1.63176409E-07 -3.15645475E-07 -5.36932944E-06 -5.66236077E-06 -9.75636095E-06
 -3.40524915E-06  3.00201206E-05  2.52483378E-05  1.06059810E-05 -2.72021950E-07
 -3.33964133E-06 -7.90594099E-06  3.20310146E-06  4.04589302E-06  2.19959448E-06
  5.82596956E-06  1.29188364E-05 -2.02321081E-06  3.74784982E-07 -4.14185332E-06
 -8.53302576E-06 -2.15238980E-06 -4.45775629E-06  1.07268967E-06  7.19150429E-06
 -1.00193098E-06  3.34829138E-06  1.25658729E-06 -9.47258618E-07 -1.18408797E-05
  7.51599902E-07  6.19218400E-07  3.44065445E-06  1.41515177E-05  1.51972099E-06
  2.33417049E-06 -5.17199020E-06  3.58796137E-05  4.60121675E-06  2.56108207E-05
 -2.31133697E-06  1.78663849E-05  1.91842721E-06  3.66797805E-06  1.11537449E-06
  1.43972752E-05 -4.46773669E-06  1.84931925E-06 -1.37670613E-06 -6.18060791E-07
 -5.75875099E-06  1.93861169E-05 -3.98764057E-07 -6.48022428E-07 -5.90619690E-07
 -4.09379911E-06 -1.13432447E-04  1.66313400E-04  1.78225636E-06 -2.25590535E-04
 -1.11927520E-04  4.13479779E-04 -2.58667277E-03 -3.31161829E-03 -2.76643120E-04
 -2.23902715E-04 -2.96237443E-04 -1.78595371E-04  3.49917707E-04 -2.60346937E-07
  1.07390828E-03 -4.82229146E-04 -5.94997214E-04 -1.56610060E-04  9.51798571E-05
  7.60762348E-05 -2.53895423E-04  3.74470282E-06  9.33960756E-05 -9.21441118E-05
 -4.03812413E-04 -6.71578598E-04  2.17797706E-04  4.11645642E-04 -1.08010335E-04
 -8.44916122E-04  2.34422851E-04  5.28456799E-06  2.92093517E-04  1.31213913E-07
 -4.57003618E-05 -1.46455363E-05 -1.41926892E-05 -2.88388420E-04  2.50132967E-05
 -3.62959251E-07  3.10278106E-05  1.68956856E-05  1.63486167E-05 -6.77832863E-06
 -2.67300553E-05  9.48664088E-07  4.43011908E-06 -7.63043597E-05 -1.28253900E-05
 -1.34689660E-04 -1.29273204E-04  3.88328543E-05 -2.79933064E-04 -2.28456720E-04
 -3.40812389E-04  2.13430214E-04  3.30144803E-04  6.87439953E-05 -8.71028615E-04
 -3.33076326E-04 -9.37071115E-04  1.14179717E-04  7.41382622E-05  1.15326309E-04
 -2.13206194E-04  1.45358117E-04  2.16918921E-04 -7.55787534E-06  3.66346018E-04
 -6.64901192E-04  2.70953843E-04  6.68126812E-04  8.99412192E-05  6.65990971E-04
 -4.02361135E-05  1.16583983E-04 -1.32201293E-04  5.63851022E-05 -3.14903808E-05
 -3.21709328E-05 -8.36565828E-04  1.85679942E-03  1.54374045E-03  7.84243546E-05
 -3.23891490E-04 -3.03663745E-04  4.75923438E-06  2.10356786E-04 -5.88497732E-05
 -8.95276499E-06  2.61812456E-04  5.72479347E-05  9.10740455E-04 -3.05879364E-04
  2.59885759E-05  1.13368896E-03  7.64457976E-05 -5.06472557E-05  1.96942744E-04
 -4.16556988E-05  1.84624643E-05  2.27349103E-05 -6.26758815E-04 -1.61513548E-04
 -2.68900384E-04  1.13701604E-04  2.08856161E-05  3.15691405E-05  4.89626452E-05
  7.31003293E-05  4.92800765E-05 -2.90683084E-05  5.74900076E-05  1.90093978E-04
  4.53763859E-04  1.59012088E-04 -4.52925021E-05  2.74496165E-04  8.17961490E-04
  1.87318941E-03  5.12074901E-04 -4.36548706E-03  4.98378901E-04 -1.90156472E-03
  8.12756108E-03 -1.01489176E-04  2.53029027E-03 -1.32961798E-03  1.32996052E-04
 -4.53048192E-04  9.60994104E-04 -1.55009557E-03  4.56318024E-04 -2.18843444E-03
  5.42481704E-04  2.42488036E-03 -2.57968555E-03  1.63192666E-03 -4.88888274E-03
  1.49726372E-03  9.07893062E-04  1.81232054E-03  5.31106420E-04  4.71699730E-03
 -1.02821874E-04 -3.13584567E-04 -8.13205615E-03  1.06445014E-03 -3.74552979E-04
  1.35181929E-03 -1.06509531E-04  3.59263867E-05  1.39024864E-03 -1.64769478E-05
  2.60967567E-04 -2.44640210E-03 -2.24431171E-05  2.87056232E-03 -8.01047085E-04
  1.18086278E-03 -5.25470483E-03 -5.78207036E-04  7.39443248E-05 -5.27191609E-05
  2.13446677E-04  3.39084643E-05  1.37997247E-05  3.49152113E-05  6.64772480E-04
 -2.48141664E-04 -5.50256355E-05 -1.10043032E-04  5.01600318E-05 -8.19240988E-06
 -5.67634855E-07 -8.82567765E-05  3.87904010E-05 -1.65039298E-05 -6.63059504E-05
 -9.30727236E-05 -4.70229327E-04  1.19903004E-04  4.47432242E-05 -3.22452406E-04
 -3.67103842E-05  1.19691686E-04 -1.33858262E-04 -4.60324959E-05 -2.89931077E-05
 -5.30855186E-05  5.26853234E-04  1.76865303E-03  1.77776457E-03 -2.30855123E-05
 -2.95244540E-04 -3.39099763E-04 -1.20555990E-04 -1.92594983E-04 -1.17461409E-04
 -6.57054419E-06 -2.36719625E-04 -4.60402834E-04 -8.44707944E-04 -5.40056527E-04
  4.13664690E-05 -1.00920268E-03  1.29879110E-04  2.42923731E-05  9.94670706E-05
  4.63345872E-06 -4.62240827E-06 -3.13096461E-05  2.42585322E-04 -1.63229785E-04
 -1.62171569E-05 -4.62094485E-05  6.79319437E-05  2.98102519E-05 -4.64705343E-05
 -2.70793320E-05  3.06208958E-05 -1.48387139E-05 -1.60768885E-05 -2.25109690E-04
 -1.28618184E-04  1.58784531E-04 -7.78281803E-05  2.38261725E-06  1.33000635E-04
  2.48543428E-05  1.01127529E-04  5.62882041E-06 -4.44565336E-06 -3.32721876E-05
 -2.33159606E-04 -1.39621567E-04 -1.08227319E-04  5.03879836E-05  5.90826834E-05
  4.04050831E-05 -2.58320394E-05  4.56064541E-05  2.90263297E-05 -2.30538861E-05
  8.95944694E-06 -1.12282475E-04  2.09914718E-04  1.35369443E-04 -1.42500304E-04
 -1.66109758E-05 -1.32961715E-04 -3.14681821E-04  2.63971090E-04 -9.29130519E-05
 -2.07541074E-04  3.72650979E-04  5.11533948E-04  8.01224458E-04 -2.86028417E-03
 -7.85801016E-05 -1.17735574E-04  4.44442756E-04  2.74765502E-04 -1.15383330E-04
 -5.54724016E-04  5.61717641E-06  8.60143252E-05  7.27711226E-04 -2.44133352E-04
 -1.69787148E-03  5.42350192E-04  1.87171684E-04  8.54520856E-05 -4.66909029E-04
 -7.60196827E-04  3.53833975E-04 -4.31221216E-05 -6.57933734E-05  6.58409297E-04
  6.45280512E-05 -1.18286636E-04 -5.66691878E-05  2.21111115E-04  5.36072317E-04
 -3.01351507E-06 -2.40910398E-04 -7.10155833E-05  3.06467538E-05 -4.73685642E-04
 -3.51862930E-04  8.55897083E-05 -4.73413593E-04 -7.56826687E-04 -3.20973186E-04
  1.04277874E-06 -1.84060824E-04 -5.73434729E-04  1.42998877E-04 -3.36304825E-04
  4.28490794E-06  1.26562145E-05  1.21973449E-04 -4.80246096E-05  5.67779702E-05
  3.05678173E-04 -1.12660800E-04 -1.37116796E-04  6.16403662E-04 -2.23634190E-05
  9.65829431E-05  1.49820911E-04 -2.20475034E-05 -4.96213614E-05 -3.77852133E-05
 -5.09964756E-05 -1.10498322E-04  2.36667425E-05 -2.23107514E-05  9.67122570E-05
  1.47183248E-04  2.63471909E-05 -5.26397000E-05 -2.91197630E-05  2.91359664E-05
 -1.21079061E-04  3.23394228E-05  8.23402630E-05 -3.96292058E-04 -7.11943002E-04
  1.10303431E-05  7.94130850E-05 -5.03024774E-05  2.24526606E-05 -1.56821794E-04
 -1.71193900E-04  2.22855696E-05 -5.49135489E-05 -4.33442822E-04  2.31077268E-05
  2.61873723E-05  3.08454350E-05 -3.23491614E-05  2.12215726E-04  3.41664756E-04
  2.27149156E-05 -5.59824997E-05 -4.38117414E-04 -3.07381817E-05  3.07385261E-05
  2.50051144E-05 -5.97060996E-05  2.17774669E-04  3.32879826E-04  1.02025604E+00
 -5.01807140E-02 -6.32973031E-02  7.97867306E-06 -4.38364563E-05  5.03924943E-05
 -5.00243845E-05  1.33188397E-04  5.66493305E-04 -4.86528736E-06  4.22268151E-05
  8.58574698E-05  2.07996280E-05 -2.89735587E-05  5.49857406E-06  2.87913677E-05
 -1.60763131E-04 -9.41140178E-05  9.78821079E-07 -4.99906905E-06 -5.62848418E-05
 -4.56237350E-06  1.03558202E-05 -7.58889653E-06  1.91924106E-05 -7.16851145E-06
 -2.15565389E-05  1.84324115E-05 -5.08811670E-04 -5.26703543E-04 -8.65218876E-04
  5.06760480E-04 -9.07831313E-04 -1.01759622E-03  6.98771425E-04 -1.19001843E-03
  4.37282172E-06 -4.71210732E-04 -4.50537572E-04  1.21187625E-03  4.05827666E-04
 -6.06981095E-04  1.45979206E-03  5.65209461E-04 -8.40858886E-04  1.00802473E-06
 -3.87030356E-06 -5.92455071E-05  8.69422483E-06  8.83070672E-06 -5.11944291E-06
 -1.43176102E-05 -1.79527766E-06 -2.55896841E-05 -5.07058272E-06  4.40832491E-05
  8.59010338E-05 -2.53215007E-05 -2.57141049E-05 -2.58886510E-06 -9.62225279E-06
 -1.62313849E-04 -1.04496067E-04 -1.72266383E-05  1.00671293E-04  1.45329838E-04
  8.11416840E-05 -6.82877428E-06 -6.00921791E-05  1.47460866E-04 -9.74711437E-05
 -1.05127934E-04 -2.51179328E-07  5.15775190E-06 -1.26170674E-05  1.51638192E-05
  3.29906997E-06  1.74152086E-05  6.36917083E-05  5.11947836E-05  4.16009619E-05
  8.96148566E-05 -6.79518721E-04 -9.44168177E-04 -8.61263486E-04 -3.47667466E-05
 -3.05497673E-04 -1.15915756E-03 -6.28077504E-05 -3.91972965E-04  8.60800090E-05
 -6.62518817E-04 -9.17986804E-04  9.03218487E-04 -1.63779729E-04  2.55019312E-06
  1.20017338E-03 -2.38718869E-04  1.35751933E-05 -3.34120206E-07  6.42847679E-06
 -1.40577915E-05 -1.89123721E-05  5.29845397E-06  1.10022617E-05 -6.90322178E-05
  5.99548630E-05  1.74049000E-05 -1.71285837E-05  9.87963096E-05  1.50984610E-04
 -5.51333000E-05  1.38740946E-06 -8.62861636E-05 -1.22224231E-04 -8.17034668E-05
 -1.48473675E-04 -1.96420336E-05  7.74345844E-05  1.80336281E-04 -1.77490842E-04
 -9.07757604E-05 -1.50349388E-04 -2.77878935E-04 -2.99205918E-04 -2.53683084E-04
 -4.78903317E-06  2.80191476E-05  1.73638977E-05 -8.46333385E-07  2.16761260E-05
  1.54765564E-05 -1.51847572E-05  1.04527418E-04  1.24908605E-04 -2.25653974E-05
  8.98644541E-05  1.96684242E-04  2.00820193E-04 -1.23254493E-04 -1.00100949E-04
  3.04437355E-04 -3.52555574E-04 -1.72218081E-04 -2.42070704E-05  8.42266408E-05
  1.83218454E-04  4.80802337E-05  6.07268458E-06 -9.55267889E-05  1.88887971E-04
  1.33287354E-04 -9.76690257E-05  1.46790529E-06 -1.56425245E-05  3.89111093E-05
 -1.87956915E-06 -4.06672836E-06  4.35319428E-06 -1.79230137E-05 -3.24340301E-05
  9.44886182E-05 -2.43685524E-05  8.41494472E-05  1.91356745E-04 -1.23242909E-05
  1.27374968E-05 -1.05507769E-04 -1.21674170E-04  1.61139311E-04 -1.54703156E-04
 -2.19660509E-05  9.57128315E-05  1.75438592E-04  4.17113923E-05 -5.02753751E-05
 -2.47021469E-05  9.96098718E-05 -4.54192087E-05 -5.97693905E-05  4.04653566E-06
 -4.03410361E-06 -7.68021634E-05 -7.66045177E-07  2.46574009E-05  1.37532248E-05
 -2.13276718E-06 -2.61525567E-06  4.28614605E-06 -2.18208966E-05  9.48583704E-05
  1.73720759E-04 -3.67318512E-05 -4.55703491E-05 -3.97501928E-05 -7.81243678E-05
 -3.39542914E-05 -9.15520422E-05  1.42785968E-05 -5.25936343E-05 -1.52518127E-04
  4.38555908E-06  2.84375559E-05  1.87165729E-05 -1.48333508E-05  1.27052323E-04
  8.54674670E-05  2.71378220E-06 -7.28687126E-06 -8.89337728E-05  2.53434267E-05
 -2.30924034E-06  1.55357231E-05  2.24160118E-05 -2.52071064E-05 -2.49149117E-05
  1.70357171E-04 -9.57109460E-04 -1.47177335E-03 -3.65429682E-04  3.63949407E-05
 -1.51197956E-04 -2.46656065E-04  1.32556510E-04  4.39003142E-05  1.67650721E-04
 -9.40168789E-04 -1.43656696E-03  3.91440943E-04 -2.19592492E-05 -2.28491417E-05
  2.29940312E-04  1.03284947E-04  1.33266946E-04  2.68188480E-06 -7.01377454E-06
 -8.87669706E-05 -2.91361617E-05  1.54552130E-06  5.88651533E-06 -1.51486971E-05
 -2.37672224E-05 -3.34094380E-05  1.43532808E-05 -5.63260459E-05 -1.42592635E-04
 -6.61179116E-06  2.88121890E-05  1.72198345E-05  1.90195929E-06  1.29505426E-04
  8.94621822E-05  1.10734719E-07  3.56009648E-06 -5.89491974E-06 -6.36708370E-06
  1.18891352E-05  1.10532187E-05  8.45089549E-06  1.25572286E-05  2.19586306E-05
  1.38359332E-07  2.85274057E-06 -3.26914813E-06  3.37865104E-06  1.14216028E-05
  1.33675936E-05 -1.20518294E-05  1.27895053E-05  1.70246042E-05 -3.95440514E-05
  1.87821736E-04  4.87065396E-04 -1.33782299E-05  3.31963093E-05  7.18189263E-05
 -1.23809165E-05 -3.59870902E-05  1.96420363E-05 -7.81944230E-07  7.30626106E-07
  1.98429195E-05  9.74610385E-09 -6.45900895E-06  3.32663970E-07  1.47145398E-06
  1.14775413E-05  1.39816538E-05  8.13176880E-08  7.65403385E-08  5.41697232E-07
  7.34776978E-08  2.53969146E-07  1.04903001E-06 -1.73825751E-05 -5.28062254E-06
 -1.89871051E-05 -1.28223326E-06  2.93491720E-07 -1.50240916E-06  2.74024258E-06
  1.13711534E-05  4.85291989E-06 -9.78342433E-05 -8.29504501E-05  1.29838257E-07
 -4.18319013E-06  1.31561483E-05  2.74655848E-06 -2.60804148E-06  2.14222533E-06
 -1.09827933E-05 -3.84790522E-06  5.04466491E-06  5.21220359E-07 -1.47493469E-06
 -3.27794668E-06 -1.79159361E-06  2.33289071E-06  3.69021139E-06 -7.97669070E-06
 -1.03168420E-05 -8.44084228E-06 -4.78712403E-06  7.90502444E-06 -2.32289682E-06
  8.81611736E-06 -4.02868003E-06 -2.02709514E-05 -5.38167209E-06 -6.00493717E-06
 -1.96962046E-06 -9.44578018E-07 -2.33473452E-06 -5.17379412E-06 -4.72888655E-08
  5.93640447E-06 -4.00139176E-05  8.11308326E-07  1.62817955E-06  3.15201663E-06
 -2.21235091E-06 -2.42809209E-05  1.22563476E-05 -1.81661767E-07  5.67435526E-06
 -3.51019930E-05 -2.80133428E-06 -2.07898526E-06  1.68274326E-06 -8.08280696E-06
 -3.06444606E-05  1.91416395E-05  5.72995773E-06  9.11290767E-06  3.09960733E-06
 -4.65219010E-06 -4.89330495E-06 -1.95713206E-05  4.48384934E-07 -1.21510190E-05
  2.13983119E-07  1.77938669E-05  1.07974113E-06  2.09327428E-05 -7.51314215E-06
  3.00134022E-05 -8.04269087E-06  1.76440450E-05 -1.79659550E-07  2.17369432E-06
 -1.09204246E-05 -1.50840951E-08 -4.81807656E-06 -9.03230880E-06  1.10011321E-05
 -1.32612939E-06  6.23339143E-06  2.05039967E-07 -6.53813180E-06  2.19060160E-05
 -3.87411105E-06 -3.13159861E-08  8.96695384E-07 -1.47047214E-05 -5.06061820E-08
 -1.93679420E-05 -5.21362202E-08  1.47132412E-05 -5.90074029E-05 -2.46063448E-05
 -2.99985076E-06  3.50553888E-07 -2.73395207E-06 -2.43830005E-05  7.25964135E-06
 -9.24564518E-07 -1.03936004E-05 -2.97245069E-06 -4.72845672E-06  6.59259968E-06
  5.80376935E-06 -3.84268524E-05  3.16071103E-05 -1.93152415E-06  7.92747085E-06
 -1.57560738E-06 -1.03833501E-06 -7.24313960E-06  2.00683045E-05 -5.58311984E-07
  2.90189444E-08 -3.50606031E-06 -1.45431489E-06  3.54719019E-05  3.61672863E-06
  3.54370871E-06 -3.84738415E-06  1.14520357E-05 -2.88787052E-06  4.18713838E-06
 -1.86208419E-05  8.99827140E-05  2.21989221E-05  5.31668280E-05 -3.20058026E-07
 -8.07869603E-06  2.71699700E-05  1.29260208E-06  4.53881839E-06 -4.45469119E-06
  2.81310331E-05  1.41410198E-05 -1.30880620E-05 -7.62316906E-06  3.10912241E-05
  1.10643888E-04 -2.48738269E-05  1.12856832E-05  1.59087634E-05  3.35412655E-05
  1.55925136E-05 -4.44553710E-05  1.48864178E-07  4.57848358E-06  1.88761687E-06
  4.06800298E-05 -4.66838051E-08 -3.66660053E-06  3.02996895E-06 -2.97171450E-08
 -1.87869158E-06 -2.39656262E-06 -1.24763210E-05 -5.76634134E-05 -1.73497253E-05
 -2.33659677E-07  2.40072832E-06  1.61507754E-05 -1.12382593E-06  1.70070024E-06
 -3.09813792E-06  4.16314899E-06 -7.32305338E-06 -6.52407517E-06 -1.98697676E-06
 -8.09179765E-06  3.39918334E-05 -1.80731094E-05  1.81427861E-05  1.91156738E-06
 -1.44387399E-05  2.47452596E-05  1.00193825E-05  5.75784024E-06  3.64178506E-05
 -1.55087876E-04  6.71818673E-05 -8.51487381E-05  2.27800670E-05  1.08040246E-04
 -1.16860108E-04  1.07226019E-05  2.43829128E-06 -3.56981279E-05  6.77760419E-06
  3.36399537E-05  2.32409821E-05  3.69061030E-05 -1.01789851E-06  8.50647219E-06
 -1.19263352E-07 -7.07291813E-06 -5.06551852E-06  2.55433276E-05  5.56493310E-06
  1.00524489E-05  1.54254926E-06  3.06367229E-05 -4.02382696E-06  1.87960556E-04
 -1.97461961E-05 -7.62957761E-05 -1.15698308E-04  1.43658740E-04 -2.38790110E-04
  1.40830671E-05  6.62967607E-05 -3.11328982E-03  1.77252195E-04  2.86345617E-03
  1.28980618E-04  2.35888374E-05  9.80508104E-05 -9.78851218E-06 -2.91490293E-07
  3.00952265E-05 -1.75812873E-04 -2.36500439E-04  3.18950570E-05  6.67382906E-05
  4.88497066E-05 -1.97504653E-05 -4.40671371E-05 -1.65960943E-05 -3.44165768E-05
  2.43301635E-05  1.62536442E-05 -2.11029067E-04 -8.12736102E-05 -1.73825085E-04
  1.23851297E-04 -2.94022734E-06 -4.15866775E-05  1.16672386E-04 -1.15919426E-04
 -4.01191255E-05 -4.92119608E-05  3.59724294E-05  2.07557939E-03  5.75406883E-04
 -1.33390621E-03 -3.37740751E-04 -4.59119279E-05  2.55111787E-04 -2.76417617E-05
  1.10928988E-04  1.54163788E-04 -4.41562608E-05 -2.78758012E-04 -6.31327272E-05
  4.89401930E-04  6.97607824E-04 -2.51012730E-04 -1.19400965E-03  7.31091091E-05
 -5.31456352E-05  2.01566060E-04  1.87849684E-05 -4.01982006E-05 -2.66923738E-05
 -2.75596798E-04 -6.61149884E-04  1.15278326E-04  4.56894203E-05  1.08127903E-04
 -4.45529724E-06  1.03950122E-05 -4.84232489E-05 -6.84979023E-05  3.98151635E-05
  7.05010837E-05 -3.65973572E-06 -1.70718704E-04 -4.26896905E-04  7.01326616E-05
  3.72037749E-04 -1.29860209E-04 -3.13590242E-04  2.64807369E-04 -1.39098080E-04
  2.48635328E-05 -4.13101224E-04  2.96747662E-04 -2.15798139E-05  2.99543642E-03
 -4.08571912E-05  1.36631395E-05 -4.50660699E-04  4.47871648E-04  4.44768707E-04
 -2.76195943E-05 -7.93557508E-05  1.53150382E-05  1.22546899E-03  1.29399194E-03
 -8.51078273E-05 -7.79079931E-04  1.20487810E-04 -2.87024397E-04 -2.25840729E-04
 -3.18239256E-04  3.52601449E-04  1.74763572E-04  2.79209404E-05 -5.81695701E-04
 -9.53154639E-04  6.72433592E-04  1.03442116E-04  1.44758833E-04 -8.26800010E-05
 -2.77717972E-04 -6.72811010E-05  7.63923972E-06  1.12338243E-04  3.85818234E-04
 -8.24620888E-04 -2.97208398E-04  1.50137965E-04  1.48322413E-04  7.40165527E-04
  7.78594243E-05 -4.93180276E-05  2.03998274E-04  2.13479903E-05  3.63360698E-05
 -2.48893441E-05 -1.99389551E-04  6.66951675E-04  1.35634282E-04  2.13476833E-05
 -1.11381396E-04 -1.65135474E-05  1.18862835E-05 -3.96973392E-05  7.21843624E-05
  1.99843737E-05 -7.91208992E-05  2.02285965E-05 -1.27210723E-04  4.54015043E-04
 -1.63048957E-06 -3.68538981E-04  1.32369665E-04  2.44520621E-05  9.70889207E-05
 -9.57016466E-06  1.31241192E-07  3.16474645E-05 -1.42566679E-04  2.47602229E-04
  4.05614093E-05  5.58509346E-05 -5.25137445E-05 -2.35721857E-05 -4.46688835E-05
 -1.25674120E-05  3.59548135E-05  1.84266426E-05 -2.10893085E-05 -2.00807262E-04
 -5.73816254E-05  1.86371295E-04  1.21108010E-04 -3.76867557E-05  8.84559018E-04
  1.81722033E-03  5.12177871E-04 -3.01508479E-04 -4.59040771E-03  1.10100356E-03
  1.24733767E-03  8.10199535E-03 -8.43266190E-04 -1.18962164E-04 -1.37033800E-03
  1.89127246E-04  1.19874051E-03 -2.12526882E-04  8.10352344E-04  2.42538382E-03
 -1.75345911E-04  2.50815133E-03 -1.10809373E-03  1.08642294E-03  5.50982088E-03
  1.71403504E-04  2.31878975E-04  4.51834971E-06  2.95304787E-04 -4.71940902E-05
  2.51065745E-06  5.39397447E-06 -2.79269683E-04  7.93603740E-06 -8.79774666E-05
  3.69341454E-05  8.55561910E-06 -1.21870366E-05  2.46535250E-05  1.99626726E-05
 -1.06525295E-06 -4.79885326E-06 -1.65494567E-07 -2.24145276E-05  1.77103976E-04
 -1.67073034E-05  1.07030230E-04 -1.31485831E-05  8.41250990E-04  1.86723675E-03
  5.17710126E-04  2.97364529E-04  4.62694271E-03  1.18294849E-03  1.12832636E-04
 -8.38529142E-03 -1.07852873E-03  9.21806111E-05  1.38574672E-03  2.29061221E-04
  1.21290498E-03 -3.13989923E-04 -8.82804915E-04  2.44552424E-03 -4.60956766E-04
  2.54340609E-03 -1.25727110E-03 -1.13847458E-03  5.37811906E-03 -1.56131171E-03
 -2.86484393E-04 -2.27214640E-04 -3.17908618E-04  3.27384182E-04 -2.20964482E-04
  2.44760350E-05 -4.56354089E-04  1.00272826E-03  6.90136001E-04  1.00749001E-04
 -1.47520308E-04 -8.77780214E-05 -2.78634110E-04 -7.36856896E-05  7.10115976E-06
  6.36297425E-06 -4.01173475E-04 -8.34087099E-04 -3.24411461E-04 -8.06486384E-05
 -4.40495921E-05 -7.55792245E-04 -3.55788948E-05  1.21186890E-04 -1.52619285E-04
 -3.55034110E-05  5.43219622E-05  3.82099241E-05  2.01977800E-03 -8.37273376E-04
 -1.34210508E-03 -3.69589315E-04  9.23805556E-05  2.72003777E-04 -3.49481654E-05
  9.35884935E-05 -1.69303664E-04  3.16946057E-05  2.81188472E-04 -6.32276323E-05
  4.15848762E-04 -7.40966656E-04  5.01876701E-05  1.23288433E-03  3.90221643E-06
  1.28453952E-05  1.29815131E-04  1.06993978E-04 -5.13244128E-06 -2.94688543E-04
 -2.78831836E-05  3.03857442E-06 -6.40819058E-04  8.63763095E-05 -4.71246284E-04
 -7.60791408E-04 -5.79615438E-05 -3.36086902E-04  1.12427852E-04  2.84465101E-05
 -6.24360441E-04  2.32197393E-04 -5.63631048E-05  2.21046327E-04  5.30473129E-04
 -2.47853615E-04  1.57478733E-05  2.76637822E-05 -5.34277150E-04  3.48939636E-05
  2.68341109E-04  8.60773990E-05 -4.71068291E-04 -7.63535387E-04 -1.55536311E-05
  3.42818349E-04  1.20128394E-04  1.06563758E-04  6.16419303E-04  2.40128604E-04
 -4.41761834E-06  4.28031031E-05  7.33166150E-05 -2.80733960E-05 -2.14558305E-05
 -7.04400799E-06 -1.77423882E-04 -8.91733672E-06  6.55348917E-05  2.19998514E-05
 -5.39280097E-05 -4.28031928E-04  3.02920782E-05 -2.79416301E-05 -2.11505448E-05
  2.71602220E-04 -3.01756043E-05 -3.01085524E-04  9.80201079E-07 -3.65265414E-06
 -6.08357736E-05  7.19018267E-06 -7.33751008E-06  7.40828353E-06 -7.92152602E-06
  1.88861249E-05  2.25729308E-05  4.71184738E-06 -4.70317380E-04 -4.64135297E-04
  2.61590617E-04 -1.08790740E-03  8.67024817E-04  3.77138240E-04 -1.29100551E-03
  1.15597120E-03 -2.23019436E-05  9.53805812E-05  1.51977728E-04 -5.49524335E-05
  2.78587180E-05  2.42575204E-05 -1.01872409E-04  4.56351687E-05 -4.74409080E-05
  9.79959724E-07 -4.29706308E-06 -5.97484893E-05  8.56573913E-06  5.01846365E-06
  8.24299710E-06 -1.16291413E-05 -9.07787431E-06  2.24206072E-05  1.75742860E-05
 -5.05921551E-04 -5.23782305E-04  3.74771772E-04  1.01143100E-03  8.22396502E-04
  5.16299372E-04  1.20289122E-03  1.10717749E-03  8.20374266E-05 -3.94141748E-04
 -7.09317536E-04  6.86178955E-05 -3.82854251E-06  6.35461359E-05 -1.85918862E-04
  9.83350320E-06  1.44559249E-04  2.24961006E-05 -5.53798704E-05 -4.24544410E-04
  3.70722795E-05  2.39327118E-05 -2.48095138E-05  2.80099413E-04 -1.27386260E-05
 -2.97091153E-04 -4.96931057E-06  4.37072366E-05  8.24668950E-05 -2.52192136E-05
  2.54296558E-05 -6.04053580E-06 -1.81348478E-04  3.38873591E-05  7.57315587E-05
  1.02025678E+00 -5.01836210E-02 -6.33020107E-02 -3.73165103E-05 -4.36625448E-06
 -5.97858836E-05  2.31612093E-04 -1.73913404E-05 -5.35606978E-04 -2.22362851E-05
  9.61060839E-05  1.47475598E-04 -5.77092021E-05 -2.08264917E-05  2.45012074E-05
 -1.11881220E-04 -3.27496590E-05 -4.77579787E-05 -2.40569362E-05  8.38229414E-05
  1.81801718E-04 -1.10684592E-05 -3.07300380E-05  1.01963417E-04  1.11064338E-04
 -1.70035074E-04  1.49081516E-04 -1.71141882E-05  9.97464048E-05  1.47881742E-04
 -1.92558945E-05 -6.87534987E-05  7.09916021E-05 -1.16200873E-04 -1.31792757E-04
  1.07101863E-04 -4.88808681E-06  2.81740998E-05  2.23954320E-05  2.45161671E-05
 -1.87720094E-06 -1.08941553E-05  1.19023206E-04 -8.81600650E-06 -1.10550734E-04
  1.39924927E-06 -1.52072039E-05  3.93834511E-05 -3.02634862E-06  1.05972742E-06
 -5.03784351E-06 -1.72272973E-05  1.11528906E-06 -1.01152237E-04 -2.11714650E-05
  8.36659358E-05  1.97708855E-04 -1.08706049E-04  1.96125055E-04  1.06573704E-04
 -3.36321269E-04  2.97691599E-04  1.63717040E-04 -1.90192835E-07  6.71003950E-06
 -1.97081658E-05  6.94210733E-06  1.61639644E-05 -1.35350426E-05  6.70346876E-05
  7.11319273E-05 -1.67330461E-05 -2.42900682E-05  8.49360819E-05  1.86361208E-04
 -5.42687296E-06  3.08191119E-05  1.03119791E-04  1.38418565E-04  1.44885637E-04
  1.50143693E-04  8.75521648E-05 -6.67399391E-04 -9.37024601E-04 -1.84131623E-04
 -8.85750338E-04  1.26787954E-04 -2.55161147E-04 -1.18764170E-03  1.52889676E-04
 -8.60800622E-08  4.50457805E-06 -1.62123130E-05  6.11766860E-06 -1.64227694E-05
 -1.32600130E-05  5.55992847E-05 -8.12041948E-05 -2.07044469E-05 -2.23763129E-05
  8.93907667E-05  1.97095250E-04 -1.40835861E-04 -1.81429541E-04  1.10866916E-04
 -3.80809641E-04 -2.69643634E-04  1.52899163E-04  8.91514271E-05 -6.77329091E-04
 -9.41222179E-04 -6.07653477E-05  9.02694716E-04  1.43575922E-04 -9.90893144E-05
  1.20867815E-03  1.74921775E-04 -1.68234885E-05  9.94840981E-05  1.39137787E-04
 -1.23648460E-05  7.09443075E-05  7.54482449E-05 -9.39160560E-05  1.35679095E-04
  1.03709593E-04  8.15245919E-08  3.39200210E-06 -4.31552828E-06  1.39011996E-05
  4.19176010E-06 -1.00915016E-05  1.67991902E-05 -1.23257430E-05 -1.77856552E-05
  1.43341422E-05 -5.37704768E-05 -1.47715550E-04  3.02000703E-05 -7.69581259E-06
 -1.27410396E-05  1.43378116E-04  1.15328478E-06 -6.70557166E-05  2.60880147E-06
 -7.11516185E-06 -8.73431930E-05  3.39970130E-06  2.75861708E-05 -1.03872025E-05
 -2.82688036E-05  2.02691195E-05  2.69782284E-05 -3.95563724E-05  1.88312913E-04
  4.88070970E-04  4.50547734E-05  4.62736893E-07 -6.73136625E-05 -3.31476603E-05
  7.94625973E-06 -2.88014488E-05 -2.19897371E-05  9.55547479E-05  1.75351965E-04
 -5.49257953E-05 -3.64748198E-05  2.20852411E-05 -5.72367521E-05 -8.80486555E-05
  6.50675101E-05  2.73733636E-06 -8.56168705E-06 -8.68494926E-05 -7.19614713E-07
 -2.68164087E-05 -1.18942451E-05 -2.84131233E-05 -2.07260332E-05  3.09494094E-05
  1.08847840E-07  2.97686849E-06 -4.04954583E-06  1.30860882E-05 -5.74575101E-06
 -1.05108309E-05  1.54814282E-05  9.76856196E-06 -1.56822538E-05  1.67473669E-04
 -9.41794858E-04 -1.43461813E-03 -3.45686271E-05 -3.83412081E-04  8.24115885E-05
  1.14915652E-04 -2.49984486E-04 -6.92998855E-05  4.04615454E-06 -4.27386792E-06
 -7.62551940E-05  2.66110444E-05 -1.31183872E-06 -9.13797983E-06 -3.24191484E-06
  4.89167928E-07 -4.87071586E-06  1.70258921E-04 -9.55377084E-04 -1.46202877E-03
  1.89714088E-05  3.81230966E-04  9.08297155E-05  1.47175550E-04  2.31359746E-04
 -6.09624172E-05 -2.18567209E-05  9.47721072E-05  1.75362864E-04 -4.99761291E-05
  4.30908856E-05  2.34194169E-05 -4.77178247E-05  9.37971691E-05  6.87477111E-05
  1.43129219E-05 -5.78991654E-05 -1.38510530E-04  3.10408684E-05  3.23355312E-06
 -1.28477246E-05  1.43537215E-04 -1.72648550E-05 -6.34630532E-05 -1.14176085E-08
 -5.32314026E-07  2.84716856E-06  2.87013560E-07  1.66783485E-06 -5.65952284E-07
 -7.70478237E-06  1.38513405E-05 -3.54034168E-06 -1.24591659E-06  8.10243916E-07
  2.81082738E-05 -4.48680001E-06 -1.11782439E-05  5.40505129E-06  6.33013618E-05
  2.04911188E-05  3.64673031E-05 -9.44231711E-07  2.62975422E-07  6.50103871E-07
  3.56242239E-05 -1.04650383E-04 -1.20601304E-04 -2.01456513E-05  2.93775204E-05
  6.84110138E-07  5.32882399E-06 -5.83828212E-05  1.70933450E-06  4.41597943E-06
 -3.46635875E-06 -3.51167529E-06  1.18063500E-05  2.25581168E-06 -1.47070263E-06
 -1.13346312E-05  1.58602033E-05  1.65139737E-06 -1.90960649E-06  1.51263053E-06
  6.07088332E-06 -2.33692288E-05  3.90459830E-05  2.25156586E-06  7.51334968E-06
 -3.69689188E-07  2.39282157E-05 -1.52778728E-06  5.45313558E-05  5.70690609E-06
  7.63334466E-06  3.57530558E-06  5.65911933E-06 -2.46694887E-06  2.92397452E-05
  6.28400605E-07  2.72010741E-07 -5.20402467E-06  3.03297498E-06  2.91492266E-06
 -3.71745203E-06  4.90278711E-07  4.50266067E-06  2.66970885E-06 -1.08147488E-06
  6.29056543E-06  4.41356374E-05 -3.22783139E-07  1.41331364E-05 -1.79604777E-05
  5.56353294E-06  1.83593088E-05 -1.13502849E-05 -1.41080330E-06 -2.24333527E-06
  4.45258698E-06  2.95522141E-05  4.09268040E-06  1.64073496E-04 -8.62071762E-07
  1.73843509E-05 -1.30713295E-06 -2.63269844E-06 -9.17183690E-06 -5.86791685E-06
 -3.58105049E-06  1.34829635E-06 -3.39056631E-06  1.22986850E-06  9.09098583E-08
 -8.91375513E-06  3.41109694E-05 -2.40234843E-07  1.35257579E-06 -1.06515773E-06
 -1.96372480E-06  7.96502628E-06  1.06264832E-05 -3.25731476E-06 -2.22781893E-07
 -3.07115958E-05  2.35520189E-05  2.46505303E-05 -3.95974478E-06 -1.26388396E-05
 -9.61565841E-05  1.28291567E-04 -1.07895364E-06 -1.24846460E-05 -1.72559333E-06
  9.73578836E-06  4.67104846E-06 -4.23999841E-06  3.42750113E-05  3.62533415E-05
  8.76934619E-06  1.66188805E-09 -8.18194314E-07  9.81299072E-06 -4.89614698E-06
 -5.45764380E-06 -4.16272026E-06 -4.77500923E-06 -1.05013708E-05  4.84701293E-06
 -2.30243017E-06 -9.81524461E-06  1.21095597E-05 -1.16775514E-05  2.07881774E-05
  3.94545659E-05 -3.05938771E-06 -7.44785689E-06  7.26186594E-06 -2.08907302E-05
  1.99821256E-05  4.93539848E-05 -2.71022035E-06 -4.40897937E-06  6.83122258E-07
  7.51234530E-05 -1.69954949E-07 -4.11192460E-06 -5.29404611E-06  1.31505199E-05
 -8.40503116E-06  3.50510730E-05  1.13341317E-04  1.89828098E-05  2.37814590E-05
 -1.27943212E-05  1.51778054E-05 -3.04349994E-05  3.45921628E-05 -9.33438701E-07
  1.17062945E-05 -2.66646923E-05 -2.51700314E-06  9.37651106E-07 -2.44990656E-06
  1.26693695E-05  1.00781156E-05 -1.82720978E-05  1.96135988E-06  4.44404025E-05
 -9.51883107E-07 -3.06374514E-06 -2.16651557E-06 -1.01826242E-05  4.13551149E-05
  1.65850080E-05  1.38728732E-05  1.93876721E-06  2.13891443E-05  1.11143491E-05
  1.14424017E-06  3.81289953E-06  2.73801577E-05 -1.33086250E-04 -6.68836143E-05
 -5.31396688E-05 -2.51435872E-05 -6.51980438E-05 -6.16294361E-05  4.30041412E-06
 -1.57841736E-07 -2.21747320E-06  1.62967355E-06  1.00092636E-05 -5.86467438E-06
  2.98193278E-06 -1.68975582E-05  2.83489986E-05 -8.70027404E-06 -3.96535401E-07
 -4.06304292E-06 -9.26353744E-06 -3.88491541E-06  3.88059426E-06 -1.45758702E-06
 -1.89821680E-05  1.43652114E-05  1.20383610E-06  3.84181558E-06  1.04895115E-05
 -6.09436229E-06  1.63053549E-05  3.14294923E-06 -1.08785711E-07  2.46096308E-06
  2.64515202E-05 -1.69811343E-05 -2.87579609E-05  5.43026267E-06  2.45243135E-05
 -5.16493244E-06  3.00320302E-05  2.27308622E-06  7.01213862E-06  1.35140277E-06
 -6.22315330E-06  8.93653666E-07  2.32402013E-05 -1.51050825E-04  1.79879516E-05
 -3.78867609E-05 -1.69497966E-04 -1.70507635E-04  1.12830178E-03 -3.44305702E-03
 -1.44254274E-03  1.28197538E-04  2.24440013E-05  9.92934803E-05  1.82193365E-05
 -2.49044026E-05  2.17564071E-06 -1.66878690E-04 -2.26150538E-04  5.97761842E-05
  3.57786771E-05  6.41778977E-05  1.61295027E-05  1.40386697E-05  5.03438372E-06
  1.41826355E-05 -4.10786865E-05  4.27694039E-05  1.19112730E-04  3.22567190E-05
  6.47729063E-05 -2.15270714E-04  1.38938177E-04  5.82899122E-05 -5.31132494E-05
  1.90866956E-04 -3.77266672E-05  1.33894932E-05  3.35222331E-05 -3.95452173E-04
 -4.83520135E-04  2.84028265E-04  9.49781851E-05  6.59585364E-05 -5.39722243E-05
 -5.17981566E-05  3.92843185E-05 -3.63100381E-06 -9.19463404E-05  2.22242679E-05
 -2.17704819E-04  1.70722689E-04 -1.61601658E-04 -4.33235898E-04  1.86333633E-04
 -3.81376785E-05  1.18370070E-04 -6.89187050E-05 -1.40389872E-05 -7.56956780E-05
  1.23004677E-05  1.41353545E-04  2.37200423E-03  8.05404589E-04 -5.94154314E-06
 -4.10536097E-04 -1.63699900E-04  2.31516367E-04 -8.41935530E-05  5.54717743E-05
  2.13456072E-04 -1.17270472E-04  9.26183001E-04 -3.45119958E-04  1.88966969E-04
  9.38307910E-04 -5.51284309E-04  1.21104402E-04  2.01265939E-05  1.15092127E-04
  1.93990254E-05 -2.44779649E-05  1.41207363E-06  1.52168038E-04 -6.85559629E-06
 -2.30636028E-04 -1.79243826E-05  3.46011212E-05  7.54191836E-05  2.19713811E-05
 -2.26992500E-05  4.99062589E-05  1.34158817E-05  1.82745737E-05  3.10049191E-05
 -6.54808206E-05  2.57923455E-04  7.18979529E-05  1.02181857E-04  2.28927661E-04
  9.76359007E-06  2.34214210E-04 -5.29743636E-06 -3.40371753E-05 -3.16570047E-05
 -6.71465290E-05 -1.51047599E-04 -1.99568258E-04 -8.21802639E-06  3.76526342E-05
  1.05889590E-05 -6.02153851E-06  1.59511450E-05 -1.99195937E-05  1.42223167E-05
 -1.78944075E-05  6.70057646E-05  1.25267325E-04  3.16297568E-05  5.63040743E-05
  3.78237524E-05  8.71466717E-04  1.81127366E-03  3.89321496E-04 -2.09104224E-03
 -2.93194063E-03  3.05266930E-03  4.36975433E-03  5.26479791E-03 -4.94070941E-03
 -6.42652745E-04 -8.27206630E-04  7.72016570E-04 -4.96231572E-04  1.45571993E-03
  2.00645197E-03  5.62552640E-05 -1.33722529E-03 -1.44992972E-03  3.13482918E-03
  4.69606245E-03 -7.82457429E-04 -2.63429762E-03 -1.72378985E-04 -2.83972947E-04
  1.88649577E-04 -3.22953782E-04  1.84546858E-04 -2.00080556E-04  1.98038269E-03
 -1.67922775E-03  8.58097143E-04 -3.14991495E-04  2.70915789E-04 -1.26421007E-04
 -5.23914912E-05  3.37697642E-04 -3.16558449E-04  2.83394095E-04 -2.43191293E-04
 -2.32405011E-04  6.20260763E-04 -1.31965514E-03  9.49825613E-04 -5.86488728E-04
  6.21422328E-05 -5.03857036E-05  1.72130344E-04  1.13543507E-05  4.86269300E-05
 -1.26890564E-05  4.38423959E-04  1.19682707E-04 -5.06870090E-04 -5.12332833E-05
 -4.34216735E-05  9.95057011E-05  2.80841355E-05 -4.49555180E-05  6.97274446E-05
  3.03805458E-05 -6.62323532E-05  1.36110363E-04 -2.85557966E-04  2.82313190E-04
  2.70425131E-04 -2.67737035E-04 -2.65055509E-04 -2.24339447E-04 -2.32327316E-04
  2.47339735E-04  2.64682325E-04  1.27696572E-04 -2.90024321E-04 -1.40717095E-03
  2.52637947E-04  7.14258719E-05  1.76790887E-04 -7.11629522E-06 -2.06358407E-04
  2.51429795E-05  1.62088559E-04 -1.12443653E-04  3.98620632E-04 -3.45079138E-04
 -2.24217970E-04  5.28789980E-04 -2.69508653E-04  1.03425985E-03 -3.64178327E-05
  1.18737955E-04 -3.67960458E-05  5.41885077E-05 -3.01235845E-05 -5.28580401E-05
 -7.61827394E-04  1.67987239E-03  1.62787059E-03  1.05386136E-04 -3.08713783E-04
 -2.52850118E-04 -1.42562274E-04  1.85547351E-04 -1.22335197E-04 -9.40984978E-05
  2.09495979E-04 -6.15808432E-04  7.93125153E-04 -5.66157377E-04 -3.69662239E-04
  8.36771397E-04 -2.70402730E-04 -2.20395351E-04 -2.33217006E-04 -1.69294567E-05
  7.24564736E-05  3.74496903E-04  9.94513968E-04 -4.96499388E-04 -9.63650941E-04
 -1.36404692E-04  8.17864977E-05  1.72421589E-04  4.06673112E-04 -2.15564625E-04
  1.60871732E-04 -5.41456137E-05  5.75558482E-06  9.00361762E-04 -6.24644808E-04
  4.14457063E-04 -3.16851711E-04  2.86893418E-04  8.58081559E-04  1.81627018E-03
  3.20657849E-04  3.79453866E-03  1.30314936E-03 -2.48791503E-03 -6.38099177E-03
 -2.45015553E-03  5.12669289E-03  1.07827246E-03  3.54210369E-04 -7.71009500E-04
  2.21036990E-04  1.88231422E-03  1.04079146E-03 -1.36225065E-03 -1.30372083E-03
  6.92641950E-04  3.53088435E-03  3.07028223E-03 -3.15367996E-03 -3.16964052E-03
  1.39845055E-06  1.36709741E-05  1.80532601E-04 -1.68201238E-04  2.51125914E-04
  1.27628358E-05 -4.23093611E-04  3.66782566E-04 -1.69633652E-04 -5.37674638E-05
  2.05841537E-04  5.10297356E-04 -4.84099289E-05 -1.59626853E-04 -1.73208469E-04
  3.40262856E-05 -4.61407516E-04 -3.14924047E-04  9.21082998E-05 -4.76547760E-04
 -8.20696254E-04 -1.43914229E-04 -2.14181106E-04  2.22091033E-04 -2.52401711E-04
 -3.20454366E-04  5.52759921E-04  9.23481333E-05 -4.75590818E-04 -8.32537885E-04
  2.80225228E-04  9.03928994E-05 -1.74441511E-04  5.87822403E-04  2.88097999E-04
 -2.37036385E-04  8.84546488E-07 -3.36193412E-06 -5.64212227E-05  3.63817351E-06
 -2.86398832E-06  1.11515372E-05  2.71934104E-05 -9.65347969E-06 -1.02682849E-05
  2.25278913E-05 -5.77338194E-05 -4.25126153E-04 -2.57448102E-05  2.29562049E-05
  3.49807673E-05 -1.50975973E-04  3.42836816E-04  1.45071038E-04 -4.74763678E-06
  4.35830877E-05  7.45765417E-05 -2.71377780E-05 -2.30657786E-05 -6.59613725E-06
 -1.45332382E-05 -1.60931901E-04 -1.01587315E-04  9.37333179E-07 -3.70825243E-06
 -5.69226866E-05  1.18549913E-05  2.38153374E-06  3.94722088E-06 -4.21570633E-07
 -2.49826025E-05  1.16299045E-05 -2.24871889E-05  9.69925310E-05  1.50759516E-04
  1.77214836E-05 -3.79530395E-05 -5.18507195E-05 -4.37421900E-05 -1.00473245E-05
 -1.48306041E-04  1.82054967E-05 -5.11140393E-04 -5.28637804E-04 -2.13418488E-06
 -8.58700063E-04  1.05963317E-03  7.57445573E-05 -1.02612243E-03  1.34670423E-03
 -4.95111887E-06  4.45039815E-05  7.54073687E-05  4.45266826E-06 -9.01953960E-07
 -3.58334243E-05  1.54263709E-05 -1.33343068E-04 -1.27392659E-04 -2.26349259E-05
  9.58026835E-05  1.57773335E-04 -1.56688518E-05 -6.22644122E-05 -2.01167524E-05
 -1.16893202E-04 -6.21139009E-05 -7.63187210E-05  1.02015191E+00 -4.97522570E-02
 -6.28047340E-02 -8.15239863E-05  2.81579161E-05 -5.05100623E-05 -3.64008252E-04
  4.92428692E-04  3.73891865E-05  1.85009989E-05 -5.11995403E-04 -5.32438364E-04
  1.34955835E-03  1.12994117E-04 -2.09681778E-04  1.68949220E-03  1.24457796E-04
 -1.52696553E-04  2.23560263E-05 -5.98688986E-05 -4.16495422E-04  9.64696825E-06
  4.66086004E-05  2.90036390E-06 -1.21186995E-04  3.63146011E-04  1.08215318E-04
  8.29490141E-05 -4.00257759E-04 -7.26195971E-04  6.29417604E-05  1.52214881E-06
  7.08746297E-05  5.25401254E-05 -2.01090491E-04 -1.00782917E-04  1.02298692E-06
 -1.42481752E-05  4.60947547E-05 -5.32168078E-06  2.27693249E-06 -3.14373311E-06
 -7.80415369E-05  5.05300252E-05 -3.79595071E-05 -1.60215739E-07  4.19968696E-06
 -1.13807820E-05  3.92038861E-06  1.97871072E-05 -8.35094034E-06  4.06615737E-05
  6.81179046E-05  1.94589714E-06 -2.36900109E-05  9.60111544E-05  2.30584130E-04
  1.40862222E-04 -5.83128737E-05 -1.82984156E-04  1.44523802E-04 -2.05108736E-04
 -4.52102929E-04 -2.30826082E-05  7.91332784E-05  1.70123634E-04  5.27440863E-05
 -8.47693060E-05  3.65067196E-05  4.60401902E-05 -9.25191189E-05  2.18180082E-04
 -4.68964307E-06  2.70335021E-05  1.80547104E-05 -6.86403252E-07  2.05686380E-05
  1.43313900E-05 -3.88733127E-05  1.36846619E-04  6.38601774E-05 -1.71532663E-05
  1.03568402E-04  1.28647096E-04  3.93995352E-06 -8.83596714E-05  4.95279867E-05
 -5.79805585E-05 -1.98929552E-04  6.39566042E-05 -2.31181620E-05  7.90125843E-05
  1.70410830E-04  8.83077623E-05 -5.95798032E-05  3.72373324E-06  2.34018470E-04
  4.62245521E-05  4.16081604E-05 -2.89371867E-07  3.59552744E-06 -6.89219175E-06
 -1.76954268E-05  3.92319990E-06  1.26667751E-05 -3.27135747E-05  1.47741894E-05
  6.94292288E-05  8.15279714E-05 -6.60144383E-04 -8.88149334E-04 -5.35779975E-04
 -6.19984873E-04  4.87343231E-04 -7.78732499E-04 -9.71211784E-04  5.74453457E-04
 -2.35575198E-05  9.24196147E-05  2.34921684E-04 -8.68065252E-05 -2.21645858E-04
  3.30517072E-05 -2.03315895E-04 -4.80089186E-04 -1.29228496E-04 -1.74606718E-05
  1.06030483E-04  1.29289310E-04  9.24467669E-05 -2.29502710E-05 -3.31524745E-05
  1.59624671E-04 -4.04623797E-05 -1.32587805E-04  8.02130919E-05 -6.59082501E-04
 -8.75988423E-04  6.68133439E-04  2.46684861E-04 -6.49004047E-04  9.07149568E-04
  2.35082595E-04 -1.02979598E-03  4.10527129E-08  2.54141527E-06 -4.81961328E-06
 -4.28446728E-07  1.73191743E-05  4.56759886E-06 -1.08146723E-05  1.28393113E-05
  1.33010468E-05  2.65445331E-06 -7.68284932E-06 -8.46281513E-05  1.04609213E-05
  1.86287896E-05 -1.77891945E-05  1.98165451E-05 -2.26963199E-05 -2.59796442E-05
  1.35967676E-05 -5.67536099E-05 -1.18096586E-04 -5.93089269E-06  2.37595321E-05
  2.57057353E-05  2.14392031E-06  1.33497143E-04  8.23998894E-05  1.77081096E-07
  1.90758038E-06 -6.47029620E-06 -6.43718479E-06  1.24166199E-05  1.08014791E-05
  8.61189972E-07  2.42620764E-05  1.59743440E-06  3.63739847E-06 -3.56231297E-06
 -6.78764568E-05 -1.67590907E-07  2.18281229E-05  1.64984003E-05 -4.67174535E-06
  2.34576036E-06 -5.66804153E-07  1.65129680E-04 -9.41521561E-04 -1.46478455E-03
 -1.93624832E-04 -2.71577497E-04  2.79228046E-04 -1.44021846E-04 -6.73532515E-05
  3.82690874E-04 -3.84925206E-05  1.79924192E-04  4.79898525E-04 -3.37018231E-05
  7.33531263E-05  1.97099291E-05 -3.11343148E-05  1.43552677E-06 -3.73783846E-05
  2.52837416E-06 -7.30917660E-06 -8.42058494E-05 -2.35345852E-05 -5.78244571E-06
  1.41653453E-05 -4.39437403E-06 -4.01243311E-05 -5.01756131E-06 -2.27961117E-05
  9.46444708E-05  2.03384490E-04 -2.52090582E-05 -6.34789240E-05 -8.13464589E-06
 -3.12122484E-05 -1.17646352E-04  3.73602701E-05  1.38520927E-05 -5.55648379E-05
 -1.29743695E-04  4.08750248E-06  3.15934600E-05  1.70437030E-05 -1.50500486E-05
  1.20388649E-04  9.46829206E-05 -2.31241567E-05  9.58993319E-05  2.05503016E-04
  2.51868971E-05 -2.36685306E-05 -5.71615203E-05  9.37485186E-05 -2.51925106E-05
 -8.08920957E-05  1.66099178E-04 -9.44451404E-04 -1.47979459E-03  3.48508935E-04
  1.17314271E-04 -2.29072445E-04  3.13043993E-04  2.61506155E-04 -4.87858546E-05
 -8.96230476E-07 -2.73467116E-07  2.72844170E-05 -1.59228720E-06 -2.78517707E-06
 -5.15808072E-06 -1.12924625E-06  1.08541694E-05  1.14764545E-06  3.94815084E-09
 -2.20221657E-07  2.56862015E-06 -9.58783282E-07  7.63939686E-07 -1.23183006E-06
 -1.31807704E-06 -2.02229531E-06  1.34827658E-05 -1.58231919E-06 -2.76507986E-07
 -1.57782873E-06  3.62498326E-06  1.52867642E-05  8.07849249E-06  9.04290999E-04
  2.46965120E-03 -1.63844061E-07  8.15923648E-06 -4.57102815E-05 -8.40860851E-07
  3.98168921E-06 -8.06925798E-07 -7.98438494E-06 -5.55046494E-07 -2.27543501E-05
  1.55835294E-07 -1.88327221E-06  9.52161635E-06 -7.11136553E-07  6.74786103E-07
  8.16036922E-07 -1.05297114E-05 -4.74895278E-06  3.32490553E-06  5.05333159E-06
  8.24699415E-06 -1.98164925E-06  5.58714642E-06 -8.78858696E-06  4.29684085E-05
  8.67696257E-07 -1.96240550E-07  9.27429110E-07  1.80221597E-05 -7.04359078E-07
 -3.83100432E-06  3.42872512E-07 -2.90204522E-06  1.74116479E-06  1.40790337E-06
  2.76951624E-06 -4.04765948E-06 -9.68721584E-06  7.09856753E-06 -3.92465722E-06
  5.05323922E-07  2.60787086E-06 -2.21218590E-05 -1.76920259E-06  2.23470144E-06
  2.97268741E-07  2.03006560E-06  2.93077463E-06 -5.26405006E-07 -5.18565330E-06
  1.18199613E-05 -7.49119732E-07  5.61135379E-06  2.26787443E-05  4.77743106E-05
 -4.83024696E-05 -1.29929451E-04 -1.64867995E-06 -2.11817228E-06  2.73443551E-07
  3.42145536E-06 -4.20308742E-06 -5.66974980E-06 -3.59158611E-06  2.03209630E-05
 -1.08616156E-07  4.13059597E-06 -2.66947503E-05  1.61969318E-06 -9.66307239E-06
 -2.31738788E-06  4.93220132E-06  4.56607198E-06 -1.18037855E-05  3.52016697E-07
 -5.58425582E-06 -9.80576832E-06 -2.66322869E-06  2.09359699E-06 -6.84181739E-07
  1.30020731E-05 -5.13115497E-06  6.73662742E-06 -1.70987701E-07  9.68558329E-06
 -5.52971684E-05 -2.57491994E-05 -1.05191975E-05  1.02724863E-05  1.18750420E-05
  2.38406089E-05 -1.75354567E-05  9.19613403E-06  4.87389613E-05 -2.40655112E-05
 -1.22534375E-05 -3.17418833E-09 -1.23876121E-05  4.98145349E-05  1.19957933E-05
  4.20688458E-05 -4.24708833E-06  1.54345072E-05 -2.41826217E-06  5.49132569E-06
 -1.61867336E-05  9.56437259E-05 -2.44156609E-05 -8.63051626E-05 -3.21044371E-06
  4.16382101E-05  4.78285910E-06  1.37112568E-05  4.45366312E-06  5.38215256E-06
 -2.83322615E-06  3.97849260E-06  2.13524328E-05 -6.88011263E-06 -2.77176838E-05
 -1.08600496E-04 -2.90202148E-07 -6.06560501E-06  2.03947980E-05  7.10662648E-06
 -1.04036327E-06  3.48726729E-06  2.25177708E-05  3.89925778E-07  3.58223991E-06
  8.52417557E-05 -2.25860115E-04 -1.26740558E-03  1.69613066E-04 -1.80551675E-04
  2.14297282E-05  3.88279007E-04 -3.89186532E-04  6.45560971E-05 -3.12340640E-06
  3.39717794E-05  2.13640017E-07 -8.41784108E-05 -4.55679327E-07  1.09299732E-06
  1.77998545E-05  3.35772148E-06 -1.37318145E-06  3.08301987E-06  5.93807758E-06
 -6.71828643E-06 -9.91644236E-06 -1.62036521E-07 -3.87300994E-06 -6.91350624E-06
  2.21036727E-06  4.14165426E-07 -2.04072822E-06 -1.65306300E-05 -3.81585582E-05
 -3.62103334E-05  1.20248695E-05  5.44578556E-05  3.11946534E-05  2.35142419E-05
  8.66539629E-06 -3.84854063E-06  1.35166782E-04 -1.40558213E-04  4.22529000E-05
  1.03687366E-05  5.33081923E-05  3.66791651E-05 -1.90336382E-05  1.56094077E-05
  1.26658990E-05  1.20853263E-04 -7.65422101E-05  5.62335739E-06  2.31400239E-07
 -5.06268670E-06 -5.56059579E-07  1.04658202E-05 -4.28188995E-06 -2.04850131E-05
  7.06355756E-06  3.64519968E-05  3.09893010E-06 -2.69269589E-05 -3.39802823E-05
 -8.25357816E-05 -4.27988787E-06 -2.10476873E-04 -3.66007519E-05 -9.15038499E-05
 -6.19124750E-05 -2.00918770E-04  3.30451116E-06 -1.69801340E-04  1.29923488E-04
  3.46166114E-04 -2.44575650E-05 -2.33029742E-04  5.01265658E-05  1.59246805E-04
 -8.72876379E-04 -1.21292777E-03 -3.39098877E-05  8.15375615E-06 -6.85443187E-06
  1.17300213E-05  1.50312601E-06 -4.10311751E-06  5.26621172E-05  4.95549526E-05
 -1.34819485E-04 -6.78057892E-05  1.51465394E-05  5.40976955E-06  3.02221757E-06
  1.01553026E-05  3.60005390E-06 -7.94182778E-06 -6.15759700E-06 -4.74971104E-06
  1.63194032E-05  8.58347447E-05 -5.98090657E-05  5.10795578E-06 -4.93687575E-05
 -5.57096822E-06 -3.39542807E-05  2.13223033E-06 -3.48816817E-06 -1.37657185E-05
  4.76931872E-05 -5.67218353E-05 -2.86983393E-04  3.96156595E-07 -1.16746490E-05
  3.00682078E-05 -1.57660624E-05  1.76266398E-06  1.53944927E-05 -1.97426297E-05
 -3.17055521E-08 -1.25419050E-04  1.03100994E-05  2.49365848E-05 -1.46554858E-04
  1.44013659E-05 -3.35687939E-05  1.09189333E-05 -2.43232087E-05 -9.12460795E-06
  3.01972716E-06 -7.85238858E-06  8.03803589E-06  6.53441544E-05 -1.56128429E-04
  4.54252466E-05  5.84066043E-06  1.06951441E-05 -3.18360510E-06 -1.14686160E-05
  6.97609557E-06 -3.30835212E-06  6.39883179E-06 -1.98035398E-05 -2.22723162E-05
  9.32381785E-05 -5.26759532E-05 -2.28784778E-05 -5.07831241E-05  1.14195282E-04
 -2.68786719E-05  5.94949951E-05 -5.66040222E-05  6.33317718E-05 -5.09981911E-04
  3.93104233E-04 -8.72983266E-04 -6.53549423E-05 -1.89481010E-04  2.71101167E-04
 -5.93941530E-05 -1.09426896E-04  6.94249661E-05 -1.36929231E-05  5.87931384E-05
 -8.24448827E-05 -4.24365787E-04  2.08645919E-04 -7.90814508E-05  1.54432862E-04
 -4.29912231E-05  3.96764858E-05 -4.76482723E-05  4.85223800E-05 -4.55043536E-05
  4.65049234E-06  1.42561718E-04  6.60347350E-04 -2.67994962E-04 -4.38618105E-05
 -7.18200950E-05 -5.99584419E-06 -2.99821345E-05 -4.44052677E-06 -7.04247024E-05
  5.91729378E-06  3.92604284E-05 -1.50323615E-05  8.46152872E-05 -1.88750969E-04
  1.74208173E-04  1.44157458E-05  2.13687006E-05  9.27490468E-06 -4.83677016E-05
 -4.98979275E-06 -1.30709933E-05  4.53476468E-06 -6.21041882E-05 -2.64004953E-04
  9.96198015E-05  5.00791662E-05  5.62173780E-05 -3.53927663E-05 -8.47765183E-06
 -4.24400661E-05 -4.49764225E-05  1.90170680E-05  1.52691131E-05  2.08040368E-05
 -9.73975852E-05 -1.45185983E-04  4.25612662E-06  6.39948900E-05  2.72125129E-05
  1.01248887E-05 -3.91432119E-05  2.38058746E-06 -1.31083451E-05  7.00671234E-06
 -9.75373760E-06 -2.79659795E-04  1.26274232E-04 -7.79612592E-06  6.75796605E-05
 -5.65813829E-05  1.46816339E-05  3.57374788E-05 -5.49168462E-05  6.48586465E-07
  8.45497433E-07  6.95259336E-05  3.99281762E-05 -1.74413657E-04 -2.44939096E-05
 -7.88260869E-06 -5.09894183E-05  3.84269072E-05 -5.90499041E-05 -5.27126633E-05
 -3.43353472E-05 -1.43327819E-05  3.81595745E-05  7.02868503E-04 -2.95914279E-04
  3.30800382E-05 -7.71863970E-05 -2.82435231E-06 -2.23604926E-05  1.29949120E-05
 -7.83749190E-05  1.66466429E-06 -1.41986857E-05 -4.19915576E-05 -2.74512220E-05
 -1.77306605E-04  2.13525674E-04  8.21137373E-06 -5.76905661E-05  1.12558473E-04
 -5.82803866E-05 -8.07197999E-05 -4.25791405E-05  3.52231752E-05  8.34496603E-04
  3.49316640E-04 -6.69355595E-04 -7.91803040E-05 -1.88229210E-04  2.71236905E-04
  1.14786947E-05  1.17298794E-04  3.83032372E-05 -6.49141201E-05 -6.68042154E-05
  1.45019907E-04  3.61675687E-04  1.07487224E-04 -2.51796222E-04 -1.83373279E-04
  1.14614884E-03  1.89445319E-03  3.95506083E-04  3.76988691E-03 -9.03230613E-04
  2.82126932E-03 -6.01171011E-03  2.38508255E-03 -2.84350726E-03  1.14730212E-03
 -3.57509343E-04  6.78460149E-04  6.20388075E-05 -1.85620216E-03  4.13157141E-04
 -1.52842725E-03  7.36869897E-04  2.75392387E-04 -3.86740922E-03  6.16055664E-04
 -3.70219563E-03  1.73951678E-03  1.19993723E-03  1.87798762E-03  4.34639970E-04
 -4.56685021E-03 -3.46589273E-04  1.36434515E-03  6.73333264E-03  1.51534830E-03
 -6.38773963E-04 -1.24261686E-03 -2.27735457E-04  2.02999971E-04  9.15208779E-04
  8.97860435E-04  2.77964204E-05 -2.13910489E-03 -2.93959837E-04  1.95702090E-03
  1.56259712E-03 -2.01067862E-04 -4.88410354E-03 -6.05850771E-04 -2.56543599E-04
 -3.69218275E-04  2.35662694E-04  6.91659712E-05 -1.29188041E-04 -4.34363208E-04
 -4.13459189E-04  2.81909576E-04  2.45662103E-03  4.70063886E-05 -1.34070750E-05
 -4.38864877E-04  5.13633419E-04 -1.35833538E-04  4.34799638E-04 -6.10951658E-05
 -6.14712718E-05  1.09210915E-03 -2.34572902E-04  8.41005133E-04  3.15427708E-04
 -1.82029042E-04  3.86911350E-06  2.58042084E-06 -1.64380588E-04 -3.42408624E-05
  1.18371384E-05 -4.10978244E-06 -1.67307053E-04  1.03589351E-04  8.87856826E-05
 -6.63514721E-06 -5.24739470E-06  3.11104433E-04  1.97170353E-05  6.24751389E-05
 -9.05489669E-05  9.22462924E-06 -1.60133473E-04 -1.22573251E-04  4.33870465E-06
 -9.88977694E-07 -1.63951358E-04  3.48488262E-05  8.09831053E-06  6.41685030E-06
  1.41310573E-04  8.05581340E-05  1.37839854E-04 -9.89136259E-05 -7.34902703E-05
  7.56970318E-04 -2.83024236E-04 -3.91617159E-04  1.50625308E-03 -4.27060417E-04
 -7.78349468E-04  2.16645259E-03 -3.04624771E-07  2.00753859E-06 -1.33613519E-05
  3.52476795E-06 -4.87270374E-06  3.13018190E-06 -1.83317178E-05  7.87219557E-07
  1.00516087E-05 -3.00374916E-07  3.32789157E-06 -1.88324094E-05 -5.20432597E-06
 -4.19279306E-06  1.63404723E-06  1.61672561E-05 -4.02768813E-06  1.62120592E-05
 -1.85483941E-06  1.66395618E-05  7.08686600E-06 -4.40723879E-07  1.14880707E-06
  3.35096270E-06  5.80918557E-06  2.28341840E-05 -1.59130288E-05 -9.93439064E-06
  3.29148632E-05  1.29326515E-04  1.06731618E-05 -6.11307715E-05  2.73569456E-05
  1.07434162E-04 -1.37443232E-04 -1.56724020E-06 -9.68371421E-06  3.21827862E-05
  1.22742752E-04 -2.74118987E-05 -5.79397855E-05  2.05681893E-05 -1.12674222E-04
 -1.23592418E-04 -3.18001465E-05  1.56238648E-06 -1.69962483E-05  4.75781414E-05
  1.39614182E-06  3.34824610E-06 -8.12389780E-06  1.40657929E-05 -1.64961718E-05
 -7.63408980E-05 -6.31708744E-06  2.12476041E-05  1.60941184E-04 -3.19399990E-04
  7.11077666E-06  2.48551090E-05 -5.38888245E-04 -1.73367006E-04  2.34207313E-04
  5.73210623E-05 -5.50116715E-04 -8.03786700E-04 -1.03282763E-03 -1.70793610E-04
  2.15283541E-04 -1.48218644E-03 -1.72147113E-04  1.56774641E-04 -2.06859968E-05
  1.07595039E-04  1.33994306E-04 -6.80284121E-05 -4.85774838E-05  6.06142702E-05
 -1.94211275E-04  1.02787109E-05  4.19160872E-05 -2.04413622E-05  1.04048046E-04
  1.43899960E-04  3.60868215E-05 -5.25236315E-05  7.90652547E-05  1.72220308E-04
 -2.12936037E-05  1.10939467E-04  6.06967181E-05 -5.64500560E-04 -8.30114368E-04
  8.61110827E-04 -2.79426457E-04  5.40759631E-04  1.31669865E-03 -3.34100546E-04
  6.35948791E-04 -3.24194938E-06  1.42995918E-05  1.23307812E-04  3.02137004E-04
 -3.46635412E-05  1.19154861E-04  4.36943678E-04 -2.26388093E-04  3.73034967E-04
  6.37295316E-06 -1.75822140E-05 -9.12899643E-05  3.27939955E-06 -2.61504333E-06
 -6.24237891E-06  9.65964303E-06  7.06473384E-05 -4.97904349E-05  7.27415575E-06
 -1.60362802E-05 -9.98686814E-05 -3.69752308E-05  7.45117348E-06 -2.73341410E-05
 -2.00950379E-05  8.21895861E-05 -5.50881705E-05 -9.12464103E-07  1.50024445E-05
 -2.97481019E-05 -2.59596116E-06 -1.74477453E-06 -2.25978191E-06 -3.41196492E-05
 -8.18162575E-06  3.04719138E-05 -9.22392939E-07  1.46702951E-05 -2.72487535E-05
  2.20210697E-06 -1.87610413E-06 -1.81461802E-06  2.14349906E-05 -1.14341559E-05
  3.87951004E-05  7.31470835E-06 -1.57038220E-05 -1.04758178E-04  4.50790979E-05
  1.34623584E-06 -1.27114036E-05  4.21805055E-05  8.08351315E-05 -4.19422475E-05
  6.05315105E-06 -1.81166181E-05 -8.28980661E-05 -1.28329573E-06 -2.40205270E-06
 -6.19237779E-06  1.43551909E-05  6.70458192E-05 -5.13159724E-05  2.85308866E-06
 -5.58895921E-06 -8.74121640E-05  3.05055751E-05 -2.02540497E-05  7.97944753E-06
  1.84066033E-05 -4.65726333E-05  2.87896145E-05  1.66111224E-05 -4.50842883E-05
 -5.90008369E-05  3.88277680E-06  7.22193177E-05  5.68613563E-06 -1.33231758E-05
  4.68604260E-05  8.85700828E-05  2.51267337E-06 -5.05009160E-06 -7.94116081E-05
 -3.42171970E-05 -1.85167451E-05 -1.89321615E-06 -3.86324028E-05 -3.95240736E-05
  1.67913575E-05  5.13637127E-05 -6.14245566E-04 -5.38109515E-04  7.38570780E-04
  8.64248613E-05  7.64348967E-04  1.05242586E-03  2.45423207E-04  9.37256450E-04
  1.02071665E+00 -5.23060223E-02 -6.52268944E-02  2.71825089E-05  9.11418883E-05
 -1.50831365E-04  1.11925422E-04  9.80042284E-05 -7.42362914E-04  5.05386980E-05
 -6.10718580E-04 -5.18679497E-04 -9.24821436E-04  1.94107501E-04  4.75442415E-04
 -1.27012584E-03  3.93103571E-04  5.37381630E-04 -5.83964234E-08 -1.72023942E-06
  4.76730440E-06 -1.27919409E-06 -1.15132653E-06  3.13707732E-06 -7.47503600E-06
  3.16840877E-06  5.38294899E-07  1.93384218E-06 -7.54156115E-06 -4.83411872E-05
  2.56233603E-08  2.96654680E-06  9.71263824E-07 -2.60681127E-06 -6.82714812E-06
  9.38661544E-06 -7.42847706E-08 -1.85675097E-06  5.21606859E-06 -3.97189014E-07
 -1.54678597E-06  3.38257912E-06  7.28132726E-06  3.92452263E-06  2.80218048E-06
  7.37670437E-06 -4.53820018E-05 -5.82590211E-05 -4.17165923E-06  1.42463724E-06
  8.86173479E-06 -4.61766217E-06 -1.42685932E-05 -1.00574729E-05 -3.10546918E-06
  2.23648176E-05 -2.04147877E-05 -1.06537768E-05 -3.20287294E-05  1.28781205E-05
 -6.12950229E-05  6.62042277E-06  3.24099074E-05 -1.37549942E-06  1.48305742E-05
 -2.73699660E-06 -8.38716263E-07  1.06792849E-05 -1.61120447E-06 -2.09767082E-06
  3.01072478E-06 -8.50783514E-06 -1.28843676E-06  1.29643810E-05  2.83652581E-06
  3.33132737E-06  1.12323748E-05 -2.25370064E-06  4.33348649E-06  3.42599150E-06
 -7.00857623E-06 -2.95708523E-06  2.22669544E-05 -2.47849577E-05  1.39576314E-06
 -3.33081548E-05  1.52759484E-05  4.80978966E-05  8.69702473E-07  5.21077654E-05
  7.37964453E-06 -4.52903551E-05 -6.18645157E-05  4.36379469E-07 -1.67828213E-06
  1.12541782E-05  6.68094420E-06 -1.17256111E-05 -2.57644617E-06  1.44595879E-04
 -8.30203548E-04 -1.19643209E-03  3.66849208E-04 -8.20870585E-05  2.51691487E-04
  3.56317825E-04  1.87247708E-05  1.51880075E-04  1.43571236E-04 -8.21156628E-04
 -1.18143076E-03 -4.30253710E-04 -3.02179313E-05  1.15030975E-04 -3.80562199E-04
  7.10607488E-05  2.29556301E-05 -3.06215439E-05  1.40483158E-04  3.12015022E-04
 -1.80849737E-06  1.51577915E-05  2.84568355E-05 -4.69307961E-06  2.64358110E-06
  1.70650059E-05 -3.80863378E-07  1.43919978E-07  9.87818475E-06 -2.08834548E-06
 -7.65129376E-08  1.02339348E-06  6.58509632E-06 -1.43828884E-05 -6.93564220E-06
 -2.37968275E-07  1.89523299E-06 -1.08414751E-06 -6.03093896E-07 -2.23008611E-06
 -4.26461166E-07  2.97037870E-06 -2.33945792E-06  4.56604135E-06  2.85098095E-07
  5.48844826E-06  1.49530916E-06  4.45308452E-06 -3.56097949E-05  3.33797738E-05
  3.68678877E-05  4.66332721E-05 -1.77975848E-07 -5.11181747E-07 -6.43027230E-06
  1.29165340E-06 -3.40919382E-07  1.20369029E-06  5.77753214E-06 -6.71855786E-06
  3.06308027E-06 -6.17767030E-08  9.13913246E-07 -1.19889085E-05 -1.31023207E-06
 -1.33704180E-07 -3.04112076E-07 -1.11065204E-06  1.42414991E-06  4.56965354E-06
  1.60994328E-06  4.78399461E-06  1.56201542E-06  3.40631589E-06  2.02639140E-06
  2.56596777E-05  2.85329344E-06  2.00243843E-05  8.73965830E-07  6.80896094E-06
  1.71231557E-06  3.79331147E-06 -9.29614400E-07  6.81313621E-07  6.11021618E-06
 -2.45463755E-06 -1.03432746E-06  2.17333595E-07 -4.70362361E-06  7.12127443E-06
 -1.50264131E-06 -7.90833611E-07  2.64792717E-06 -6.67355914E-06 -9.16849178E-07
 -3.56996972E-06 -1.74992111E-06  3.49860489E-06  2.23138460E-06 -1.69588373E-05
  3.95918100E-06  1.19801081E-05  2.22254515E-06  2.04086818E-05 -1.90174185E-05
 -1.04616406E-04 -5.78001809E-06 -6.13391814E-06  7.09782108E-07 -1.14536747E-07
  1.57273646E-06 -2.10426695E-06 -7.85055333E-07  1.24677170E-05  9.53407340E-08
  1.32421985E-05 -9.54095492E-07 -4.15728868E-07 -2.93367192E-06 -2.44296711E-06
 -7.70801747E-07 -2.55838325E-06 -8.42723922E-06 -2.21081416E-05 -8.96186495E-06
 -8.06998806E-07 -7.25571752E-07  1.97596047E-05  6.43646758E-06  4.79659123E-07
 -2.42581962E-06  4.07010308E-06 -1.19175021E-05  1.27717875E-06 -1.13725687E-06
 -1.16654576E-06  2.78083156E-05 -3.91251181E-06  7.86439699E-06 -6.71948733E-06
 -1.29434704E-05 -2.30204850E-06  2.44470491E-05 -2.85767219E-06  1.27709672E-05
  1.42545801E-05  1.23922635E-05 -8.11743013E-06  1.08283527E-05 -1.99858025E-05
  5.32470398E-05  5.21437802E-05  5.52309090E-06  1.00066493E-05  1.43837379E-06
  6.53806448E-06 -3.78852273E-07  3.40942867E-05 -3.09451516E-05 -3.74633043E-05
 -1.12268821E-06  9.14844511E-06 -2.08654961E-06 -2.83397715E-05  1.94965009E-06
  3.79423675E-06 -7.16477710E-07  5.63278963E-06  1.91561890E-07  3.04000856E-05
  1.52183581E-05  2.36294390E-06 -4.77848032E-06  2.50060953E-05  1.54251059E-05
 -4.95117218E-06  1.78386729E-05 -7.56009747E-06 -8.26542330E-06  2.26248591E-05
  3.33463026E-05  1.78153370E-06 -1.00756481E-05 -7.07738236E-06 -1.63830798E-06
 -3.44872543E-06  7.74721087E-06  2.77797790E-05 -1.32051153E-05  1.00608689E-05
 -9.82178949E-07 -3.40716836E-06 -5.40588855E-06  3.31929920E-05 -9.19947286E-07
 -8.19276348E-06  9.15177025E-06  4.80636073E-06  9.99320550E-06 -6.96122367E-06
  2.36195091E-05 -6.22907714E-06  1.97606800E-05  1.16235476E-06  2.65160158E-05
 -8.72507709E-06 -4.63228489E-05 -6.12214729E-05 -2.54457952E-05 -1.01668559E-05
 -4.55985481E-05  1.06797803E-05 -2.16771613E-06  4.60863734E-06 -6.16164406E-06
 -1.68483497E-05  1.63141601E-05 -2.86563298E-06 -2.19514436E-05  2.89074266E-05
  1.79391244E-05 -2.04727145E-07 -7.60012246E-06  1.52771512E-05 -3.24992744E-08
 -5.86640853E-07  1.44015226E-06  1.49996187E-05 -8.50587875E-06  2.55079757E-05
  1.79665907E-06  1.78703790E-05  1.41530519E-05  2.95593289E-05  5.69745128E-06
  1.14096423E-05 -2.46544829E-06  1.01378350E-04 -2.39866853E-05 -1.28458612E-05
 -7.26153030E-06  1.18159794E-05  4.27683618E-06  3.25426450E-05 -8.04206043E-06
  1.42476503E-05  5.05615435E-07  9.30811338E-06 -1.37398821E-06 -1.02402233E-05
 -1.48471573E-04  1.99471683E-05 -1.96274566E-04  6.61962196E-05  1.31549365E-04
 -3.68567888E-03 -8.53608962E-04  1.01737674E-03 -3.19460031E-05  1.16245342E-04
 -3.68934457E-05 -3.96779797E-05 -4.43916480E-05  5.48925540E-05  1.94680361E-03
  4.61654318E-04 -1.42505376E-03 -3.46300525E-04 -7.46388108E-05  2.15254815E-04
 -1.40613462E-04  2.13413303E-04  1.15192717E-04  3.13986240E-05 -2.09188471E-04
 -5.92216681E-04  9.34296279E-04  4.95687690E-04  1.06260813E-04 -8.13214091E-04
  1.21782135E-04  2.01227249E-05  1.13610777E-04 -2.44385835E-05 -1.94085356E-05
 -1.60480368E-06 -4.21670418E-05 -1.10619522E-04  2.50865937E-04  4.96364697E-05
  6.47290525E-06 -7.01503060E-05  1.42854669E-05 -5.26906078E-05 -2.17913365E-05
 -1.96424182E-06 -2.31488350E-05 -2.12022014E-05 -2.45570991E-04 -8.43518500E-05
 -1.39313965E-05 -1.35697870E-04  5.99445335E-05 -5.15535885E-05  1.69573321E-04
  4.67695928E-05 -9.08258171E-06  2.26964976E-05  3.04040582E-05 -3.43984263E-04
  5.91927712E-04 -2.94607560E-05  3.90396636E-05 -1.10470897E-04  1.56450306E-05
 -9.19461334E-05 -2.98951773E-05 -8.12571590E-06  5.89244571E-05  1.14918558E-04
 -4.04428316E-04 -2.36159358E-04 -1.57554720E-04  2.56656009E-04  8.54534271E-04
  1.81548673E-03  3.65808597E-04  7.66441597E-04 -3.30438369E-03  3.28955235E-03
 -1.41689185E-03  5.30428071E-03 -6.47493501E-03  1.99817579E-04 -9.03932837E-04
  9.82536438E-04 -7.07876312E-04 -9.05655152E-04  2.22689345E-03  1.19559969E-03
  7.44424118E-04 -1.44365080E-03 -2.82914002E-03  4.42629178E-03  2.97051469E-03
  1.88932904E-03  1.26949616E-04  2.26856486E-05  9.57066762E-05 -2.41070867E-05
 -1.84273055E-05 -3.37364309E-06 -2.00325713E-04  1.55162025E-04 -1.24488439E-04
  6.03868308E-05 -3.87592716E-05  6.04366521E-06  9.53696109E-06 -2.67736947E-06
  8.84185019E-06  4.04861184E-05 -4.67229490E-05  9.03398986E-05 -3.38262049E-05
  7.73757738E-05  2.09704484E-04 -1.64223444E-04  2.24263205E-04  6.04321625E-06
  2.52529281E-04 -3.68199685E-05  1.15622480E-05  2.35789867E-05 -1.67654530E-04
  1.05985462E-04  1.65937704E-04  3.86633891E-05  1.21964491E-05 -1.02953669E-05
 -4.82460843E-06  1.59166111E-05  1.42286116E-05 -1.90526061E-05  1.82521376E-05
  1.78659869E-05 -4.59182625E-05  1.25949155E-04 -7.99076786E-05 -6.69686396E-05
 -2.74021628E-04 -2.21871501E-04 -2.47341597E-04  1.35773768E-04 -4.91330333E-05
 -3.54606320E-04 -6.53413499E-04 -8.17626153E-04  1.01532951E-03  1.06488046E-04
  9.86772987E-05 -1.72636104E-04  3.88054703E-04 -2.64216073E-04 -7.69568364E-05
  1.16143011E-04 -1.88071645E-05  8.96689691E-04 -5.64575258E-04 -3.21168805E-04
  4.74973910E-04 -2.95014498E-04 -1.69456120E-04 -2.86750686E-04  1.94195128E-04
  1.58861249E-04  3.54398772E-04  1.70858759E-04 -1.56802217E-03 -2.10609896E-03
 -7.76304079E-04  2.54061883E-04  3.26871347E-04  1.09723985E-04 -6.63896544E-05
  2.39588953E-04  3.00386952E-04 -3.80434566E-04  2.49340197E-04 -4.25648540E-05
  1.06948763E-03  4.85351575E-04 -1.22847251E-03  7.42882200E-04  5.66623876E-05
 -5.28784410E-05  1.78722190E-04  2.04329903E-05  3.16438940E-05 -3.68176146E-05
 -4.14854337E-04  3.47647175E-04 -4.23224319E-04  5.11327812E-05 -8.27869529E-05
  8.06909575E-05 -5.73661694E-05  3.97514913E-05  3.29100537E-05  8.03413430E-05
 -2.79159277E-05 -1.92931665E-04  3.28613599E-04  1.40900198E-04  3.70469133E-04
 -1.80176357E-04  8.66052001E-04  1.81498240E-03  3.51512200E-04 -2.31723918E-03
  1.53077328E-03 -3.81399748E-03  4.25894277E-03 -3.45696738E-03  6.46724789E-03
 -6.74486501E-04  5.10293834E-04 -1.00345610E-03 -1.51106007E-03 -1.86665577E-03
  1.36078733E-03  6.10833145E-05  7.51677331E-04 -3.69121521E-03 -4.07727338E-03
  2.91167221E-03  1.04935325E-03  1.29837069E-03 -3.59749512E-05  1.16575591E-04
 -4.91709883E-05 -7.16072141E-05  1.22946363E-05 -2.81314057E-05  2.46677313E-03
 -2.69462701E-04 -3.66931564E-04 -4.26140164E-04  1.96840644E-05  8.34086118E-05
  2.15537908E-04 -1.76466502E-04 -2.82967764E-05 -1.81046624E-04  1.13701105E-04
  8.66023494E-04 -6.97082234E-04 -1.22076895E-04 -8.08778013E-04  5.29968890E-04
 -2.59326319E-04 -2.24387554E-04 -2.23598237E-04  2.74683351E-04 -2.65327193E-04
 -3.67563889E-05 -1.33055668E-03  2.49486077E-04 -5.29628854E-04  1.69653674E-04
 -6.78678766E-05  5.32838152E-05 -2.22457783E-04 -7.77780010E-06 -8.95368912E-05
  1.18949256E-04 -4.12115883E-04 -3.57639227E-04 -1.99410544E-04 -4.50608561E-04
  3.58167975E-04 -1.05714859E-03  9.19189116E-05 -4.75755763E-04 -8.27125727E-04
  4.90835791E-05 -2.47806000E-04  2.36270033E-04  2.15556938E-04 -5.36984677E-04
  3.80870571E-04  1.52862669E-06  1.34667848E-05  1.79037541E-04  2.54733977E-04
  1.64124215E-04  1.13567396E-06  3.48047681E-04  4.47440181E-04  1.56598722E-04
 -5.37542880E-05  2.06661319E-04  5.08239013E-04 -1.84654459E-04  7.86698341E-05
  1.33080212E-04 -5.12951113E-04  2.31991100E-05  2.36883132E-04  9.14975788E-05
 -4.73900981E-04 -8.21396314E-04 -1.76533887E-04  1.04036150E-04 -2.75731412E-04
 -2.23312747E-04  1.52283902E-04 -6.34649611E-04 -4.63689435E-06  4.48516104E-05
  7.02620847E-05 -6.49833747E-06  2.95891170E-06  3.61618121E-05 -1.54251416E-04
  1.22080439E-05  1.02920507E-04  1.01920959E-06 -3.26752911E-06 -6.02927721E-05
  2.86728181E-06 -1.19267390E-05 -1.44070853E-06 -2.39426575E-05 -1.99647182E-06
 -1.92806531E-05  2.23627925E-05 -5.90993832E-05 -4.16052540E-04  4.74129270E-05
 -1.03215689E-05  6.77814998E-06  3.82487835E-04  9.84636513E-05 -6.30134963E-05
  1.77115802E-05 -5.09201362E-04 -5.29684672E-04  3.62466584E-05 -1.29520336E-03
  4.52972078E-04  4.75749479E-05 -1.64834762E-03  4.64589198E-04  9.00407784E-07
 -3.86637899E-06 -5.47032747E-05 -1.22715130E-06 -5.44057342E-06 -1.04638559E-05
 -9.63990350E-06 -2.58427467E-05  1.20117696E-05 -2.23725624E-05  9.49594236E-05
  1.55353570E-04 -6.41819011E-05  1.83372205E-05  5.34224492E-06 -6.62465290E-05
  1.25082319E-04  4.13575231E-05  1.02015067E+00 -4.97488475E-02 -6.28043698E-02
  2.67876162E-05  8.49041791E-05  3.87933066E-05  5.04225981E-04  3.26881482E-04
  8.17261983E-06 -4.67495964E-06  4.42244758E-05  7.18012329E-05 -2.27498466E-05
  2.82750717E-05 -1.79355817E-06 -1.73006511E-04  3.61325568E-05  7.02690057E-05
 -2.22368887E-05  9.60412820E-05  1.45805663E-04 -4.94813288E-05 -5.55475670E-06
  4.64619143E-05 -3.36104111E-05  7.35093261E-05  1.27489516E-04  8.31505804E-05
 -3.99642434E-04 -7.24231479E-04  1.53047479E-05 -7.67956742E-05 -6.20392924E-05
 -2.11270307E-04 -4.18736934E-05  6.95940049E-05  1.74074505E-05 -5.08706246E-04
 -5.25359324E-04 -6.71199445E-04 -1.85661726E-04 -1.17746290E-03 -7.89782605E-04
 -3.09185561E-04 -1.47146880E-03  2.24767820E-05 -5.80517430E-05 -4.21959903E-04
  2.85552533E-05  1.85175062E-05 -3.44756594E-05  3.72197337E-04  1.26888512E-04
 -1.11068675E-04 -2.35192218E-05  9.40209248E-05  2.28003957E-04 -2.13686238E-04
  7.78017251E-05 -8.15366489E-05 -4.85673958E-04  2.19046822E-04  5.86866424E-06
  1.15619302E-06 -1.47605945E-05  4.47075889E-05  1.74207984E-06  5.70212618E-06
  2.92091022E-06  4.45238426E-05  8.20003295E-05  3.43618746E-05 -1.83310866E-07
  3.21640490E-06 -8.08867966E-06  6.99160958E-06  1.57415114E-05 -1.47646485E-05
  2.61037375E-05  1.93673261E-05 -7.24981585E-05 -1.73590740E-05  1.05671062E-04
  1.29254995E-04 -3.20163474E-05 -8.49257163E-05  4.46146823E-05 -6.98627721E-05
 -1.35591278E-04  1.48806754E-04 -2.31249694E-05  8.02803993E-05  1.67434936E-04
 -5.97630155E-05 -8.85788034E-05  2.17934584E-06  4.53177064E-05 -2.38194574E-04
  8.00355631E-06 -4.65589952E-06  2.74791224E-05  1.56686472E-05  2.22873832E-05
 -2.31812284E-06 -1.11963790E-05  1.48298661E-04  2.89981972E-05 -4.15367328E-05
  8.13637158E-05 -6.59556474E-04 -8.90946885E-04  1.17878073E-04 -5.42727044E-04
  7.79986004E-04  4.93109243E-05 -7.10643730E-04  1.17293540E-03 -2.30374611E-05
  7.91647109E-05  1.70221085E-04 -7.80153384E-05 -5.87524865E-05 -4.04802580E-05
 -5.39169864E-05 -8.46422828E-05 -2.20350127E-04 -1.73843949E-07  3.60931151E-06
 -8.82248826E-06  1.79241414E-05 -2.67701117E-06  1.20095184E-05  6.97501023E-05
 -3.99388458E-05  2.18412420E-05  8.08269139E-05 -6.59799902E-04 -8.81903403E-04
 -5.16777507E-04  4.47573424E-04 -6.69793602E-04 -8.46059223E-04  6.72732982E-04
 -8.58480344E-04 -2.30088308E-05  9.26039094E-05  2.26916671E-04 -9.06520537E-05
 -1.08887449E-04  1.92579023E-04 -2.78793266E-04 -6.59475209E-05  4.33220306E-04
 -1.71379594E-05  1.05415170E-04  1.25683750E-04 -7.86184878E-05 -1.15187984E-05
 -6.29779735E-05 -1.84559764E-04  3.96361012E-05 -1.02704099E-04  1.39181259E-05
 -5.74894481E-05 -1.22583166E-04  3.28731882E-05 -6.25619300E-06 -1.06398129E-05
  1.34532961E-04 -3.12725630E-06 -7.62549633E-05  8.49350302E-08  2.15052367E-06
 -4.21356022E-06  1.41084933E-05  4.44005462E-06 -9.39353814E-06  2.35594179E-05
 -1.09217225E-06  9.87464860E-07  2.56742980E-06 -7.47950729E-06 -8.43758384E-05
 -2.58838570E-06  2.07652354E-05 -1.87109002E-05 -4.05082024E-05  4.78295902E-06
 -3.40734464E-06  1.66715578E-04 -9.45938336E-04 -1.48240229E-03  6.78618370E-05
 -2.98699699E-04  3.00819104E-04  2.38483540E-04 -2.86568361E-04  1.45143031E-04
  6.28752408E-08  2.37954819E-06 -5.17594694E-06  1.77906345E-05 -4.32131695E-07
 -1.47314629E-06  1.58445267E-05  8.22918837E-06 -1.28876550E-05  3.74739310E-06
 -2.74260871E-06 -7.32474008E-05  2.43141552E-05 -2.42729119E-06 -1.27955607E-05
  2.18335848E-06  4.33233996E-06 -1.18850006E-07 -2.30121334E-05  9.51952926E-05
  2.05234876E-04 -3.34913990E-05 -1.52994877E-05  5.60002365E-05 -4.12213220E-05
 -7.65974579E-05  8.93948166E-05 -3.85766801E-05  1.80552963E-04  4.80736919E-04
  7.60606104E-05  3.01802133E-05 -1.28258986E-05 -3.86334177E-06  3.79298108E-05
  3.12173369E-05  2.68863432E-06 -7.85207054E-06 -8.70668461E-05  1.51688032E-05
 -7.20331244E-06  2.22442266E-05 -2.80522931E-05 -1.75076263E-05  2.47320911E-05
  1.64645984E-04 -9.41641338E-04 -1.45542744E-03 -2.15728487E-04  1.44645356E-04
 -3.52207866E-04 -1.79991591E-06  7.63397357E-05 -4.14406486E-04  1.38651690E-05
 -5.72086805E-05 -1.21954133E-04  2.80029019E-05  7.61544302E-07 -2.07810646E-05
  1.43512288E-04 -1.53414835E-05 -5.69329189E-05 -2.27951659E-05  9.48667253E-05
  2.03152274E-04 -6.26810362E-05  2.56449558E-05 -7.23094176E-06 -1.12522008E-04
  2.45141659E-05 -6.34667502E-05  8.42295167E-08 -1.90449840E-07 -4.51913427E-07
  5.72658920E-07  2.17959265E-06  8.31216177E-07  4.08264124E-06 -1.25825641E-05
 -3.37287177E-06  1.49027575E-07 -6.97118012E-06  2.78676654E-05  6.18531654E-06
  2.64957947E-06  3.63747148E-07 -2.26278702E-05 -1.52420883E-05  1.91428402E-05
 -1.27543805E-06  5.52458230E-06 -2.06592018E-06  2.62035260E-06  8.40345351E-04
  2.35129477E-03  2.64673362E-06 -1.63656748E-05  1.98700092E-07 -7.09091390E-07
  2.09301264E-06  1.46370343E-06  4.42624062E-07  3.79371512E-07  5.79762910E-06
 -4.42609508E-06  6.82567223E-06 -3.46422913E-07 -4.54398227E-06  1.83162279E-05
 -4.64304596E-06 -5.92937817E-06 -3.58137624E-06 -7.91202259E-08  4.83503935E-06
  1.43467524E-05 -1.67474699E-06  4.70973668E-06  1.78078710E-06 -4.88117882E-06
 -4.50441299E-07  5.54736181E-06  8.94763986E-06  1.67242173E-05 -5.68664939E-07
 -6.03851709E-08  1.25564428E-06  7.15792183E-06  3.61890871E-07  1.20869675E-06
 -1.46769609E-05  2.17398129E-06  8.21249369E-07  1.03186500E-07  7.56588151E-07
  4.80687156E-06 -6.84978495E-06 -1.88829451E-06  1.98700700E-05 -5.87240005E-05
  9.76383884E-06  3.42785988E-06 -1.09568651E-05 -1.48615216E-05 -2.45181106E-05
 -7.71925954E-05 -1.27587184E-06  6.81106001E-06  6.02077137E-06  6.30139624E-05
 -4.39251636E-05 -1.11809847E-04 -1.30604729E-06  5.93402691E-06 -2.26471510E-09
  2.27181816E-06  9.21140982E-06 -1.19132798E-05 -2.96961049E-06  1.82888477E-05
 -2.30267688E-05  3.84678465E-05  2.95056931E-07 -7.40349926E-06 -1.14378808E-06
  2.28370195E-06  2.45459512E-06  1.35744671E-06 -9.02656748E-06 -1.45586885E-05
 -8.47718083E-06  9.84311200E-07 -6.19942053E-06 -3.31147679E-05 -1.19111087E-05
 -8.38614132E-06  9.08966277E-08 -2.43179335E-05 -2.05656983E-05 -4.10886689E-06
  8.64306839E-06  4.58154925E-05 -3.32669274E-05  7.24382591E-06  1.68231891E-05
  8.99050815E-06  3.78691222E-05 -3.20130002E-05 -4.67081656E-05  5.24488994E-07
  2.32597306E-06 -4.20988642E-05  3.70915037E-06 -4.67411961E-06  5.64184105E-06
 -1.38417014E-05  1.95243101E-05  1.83848918E-05 -2.97008812E-06  3.44869789E-06
 -5.63752389E-06  5.72989049E-06 -2.47155238E-05 -9.97160317E-05 -5.71507731E-06
  1.47197021E-05  6.57288092E-06  4.18346376E-06  1.33389759E-05  3.22177178E-05
 -2.67356525E-06  1.78374148E-06  1.15962076E-06  2.20086003E-05 -2.88507411E-05
 -1.13166283E-04  6.85471292E-07  2.14444255E-05  8.12456487E-05 -2.06602965E-04
 -1.20898630E-03 -1.73908201E-04 -1.55138139E-04 -5.30903202E-05 -3.86794836E-04
 -3.66146082E-04 -1.45865192E-04  1.37244394E-07 -6.16297133E-06  2.70506589E-05
  8.65407313E-07 -1.40778059E-06  4.12604100E-06  2.03749955E-05  5.75722100E-06
 -8.21217566E-06  2.27153733E-06 -6.34951065E-05 -1.16882798E-06  2.23048330E-05
  1.01642868E-05  5.22760874E-05  3.50696589E-05  2.12143035E-05  1.60489673E-06
  4.64486932E-06 -1.05743516E-04 -9.14291070E-05 -7.19292288E-05  1.15254058E-05
  5.58781860E-05  3.36748797E-05 -1.06133855E-05 -3.87118600E-06 -2.59697698E-05
 -1.38175777E-04 -1.55359727E-04 -4.16276316E-05  1.23386082E-06 -1.19951542E-06
 -1.30894016E-05  3.07783282E-06  1.37957599E-06  6.32437203E-07  6.09461170E-06
 -3.24143318E-08  9.74665349E-06  4.16186400E-07 -4.65226703E-06 -7.93622594E-06
  2.55601856E-06 -1.44384322E-06 -3.49930260E-06  6.05677009E-06  1.80066368E-07
  5.57374836E-06  2.31953431E-06 -1.78254861E-04 -3.35775942E-05 -7.89906632E-05
 -5.93469318E-05 -1.99799787E-04 -2.96355625E-05 -6.21999608E-05 -5.95387725E-06
 -2.19512488E-04 -5.68990585E-06  1.69710490E-05 -1.26149801E-06  1.43424649E-07
 -5.54640217E-06  5.65150919E-06 -1.52294818E-06 -9.84177952E-06 -1.71200335E-06
  5.27269572E-07  1.29799128E-04  3.50538706E-04  2.39900769E-04 -1.72372661E-05
 -1.04353973E-05  6.58798313E-04 -4.49545059E-05  1.35751672E-03 -5.10229643E-05
  3.84595614E-05 -5.70023340E-05  4.03352856E-05  4.72820420E-05  1.14164085E-05
 -7.52999198E-04  8.94171412E-05  1.67141717E-04  8.49949372E-05 -3.98892327E-05
  8.60946630E-06 -4.57400814E-05 -6.38314749E-05  9.41434206E-06  4.35024020E-06
 -2.79163610E-05 -8.70645490E-05 -2.04635772E-04 -5.09691803E-05 -1.66512185E-04
  4.05058533E-05 -5.69058107E-05  1.08955172E-04 -1.73723898E-05  5.25978653E-05
 -7.42459894E-05 -4.12918605E-05 -4.61852014E-04  6.97253905E-04  7.09534308E-04
  2.08870958E-04 -3.13038618E-05 -2.36638055E-04 -7.37415013E-06  5.98281347E-05
 -1.11534143E-04  3.52030717E-05  7.87704842E-05  7.15743089E-05  1.40365027E-04
 -3.84023822E-04  1.70140758E-04  2.29005169E-04  1.17959522E-03  1.87722181E-03
  4.72260278E-04  7.12761959E-04 -4.27612833E-03 -2.02256869E-03 -1.79698577E-03
  6.51180587E-03  1.45462817E-03  3.13396286E-04 -1.19159639E-03 -3.58829749E-04
  6.08256951E-04  2.52659335E-04 -1.40739205E-03  1.91232724E-03  5.48691486E-04
  1.31185130E-03  3.52521052E-04 -2.71632844E-03  4.54592341E-03  1.14627147E-03
 -4.94073071E-05 -3.72862189E-06 -4.11320386E-05  7.01732989E-07 -4.93070072E-07
  1.49285070E-05 -2.30161173E-06 -6.41202943E-06  3.09307859E-04  1.41377719E-05
  5.76430528E-06 -3.30666963E-05 -1.08225794E-05  2.25924548E-05 -1.27180138E-06
  1.64370224E-05 -2.47164685E-06 -1.09871427E-04  8.87789426E-05 -3.51609616E-06
  1.46036606E-04 -2.35838325E-05  2.52122143E-05  9.08386056E-06 -4.29664173E-05
  1.33822818E-05 -5.11845742E-06 -3.39364791E-06  2.77540370E-04 -4.52667244E-05
 -6.41474140E-05 -6.50042773E-05  3.50731788E-05  3.11027333E-05 -1.10197750E-05
 -4.90426505E-05  4.25232545E-05 -2.87175916E-07 -1.39068861E-05  1.91468067E-06
 -1.57629479E-04  7.18963849E-05  3.77046616E-05 -5.62417367E-05  1.19319479E-03
  1.88972188E-03  4.06621268E-04  1.26813974E-03  4.19801721E-03 -1.96043571E-03
 -2.63757164E-03 -6.29582805E-03  1.29286691E-03  4.25045167E-04  1.22584745E-03
 -3.88605403E-04  6.44563310E-04  4.06922193E-04  1.28722333E-03  1.71310550E-03
 -1.02391044E-03  1.41637551E-03  6.37082923E-04  2.54970244E-03  4.14718495E-03
 -2.28289585E-03 -4.94493031E-05  3.90031969E-05 -4.96048623E-05  3.46125132E-05
 -5.32839078E-05  1.14503722E-05 -7.46401225E-04 -2.27303247E-05  1.82871849E-04
  8.10699806E-05  2.88584560E-05  1.49985531E-05 -4.54914918E-05 -6.21275347E-05
 -4.59543444E-07  1.02582171E-05  2.54901387E-05 -7.97973855E-05 -1.87907979E-04
  7.21594404E-05 -1.64474227E-04  2.50814426E-06 -3.43916820E-05  1.10211171E-05
 -2.91269317E-05 -4.83734859E-06 -1.13680817E-05  5.59696125E-06 -1.00631636E-04
 -3.06750795E-05  1.42961592E-04  3.97489690E-07  4.62167743E-05 -1.78556706E-06
  2.33724754E-06  6.58701581E-06  1.01841225E-05  3.91189873E-06 -9.12851413E-06
  1.30265847E-05  1.02238133E-04  2.13542783E-05  3.80969750E-05  7.27721570E-07
 -2.49237646E-04 -3.73848491E-04  2.25740984E-04  4.79473079E-05 -1.13459971E-05
  4.56390750E-04  1.46770073E-04 -9.01979522E-06 -2.50603109E-03 -4.57201479E-05
  1.12566889E-06  4.17740646E-04  6.34470305E-04  2.63805106E-04 -2.89059921E-05
  5.18768437E-06  3.35815562E-06  1.31573570E-03  4.38853225E-04 -3.61314755E-05
 -4.20651588E-04  5.06432040E-05 -3.45034519E-05  9.62087505E-06 -1.49621514E-05
 -2.47157463E-06  1.11569108E-05  5.22618662E-06 -7.57051626E-05  2.96359599E-05
  1.32343895E-04 -1.67571954E-05 -6.80904217E-05 -1.51496810E-05  1.52753293E-06
  5.81456242E-06 -1.06387651E-05  5.28057023E-06  7.31037143E-06  1.84805838E-05
  8.87641625E-05 -3.15368706E-05  4.29789873E-05 -1.80594131E-05  2.44398288E-05
  8.73724090E-06 -3.18591059E-05  1.35738364E-05  2.99892349E-06 -3.87388538E-06
  2.89330326E-04  7.03973244E-06 -7.31551008E-05 -6.75817015E-05 -1.57121517E-05
  3.97172289E-05 -1.24171957E-05 -5.25273905E-05 -3.57300056E-05  2.22993650E-06
  1.51560390E-05  7.73320696E-07 -1.70802079E-04 -5.38267683E-05  5.10639036E-05
  4.69008222E-05 -5.16449976E-05  1.12834359E-04 -1.48661266E-05  6.43132354E-05
  6.88881866E-05 -4.11803049E-05 -5.24921591E-04 -6.43197477E-04  6.94577939E-04
  2.47166865E-04 -2.06256864E-05 -2.39550781E-04 -5.97796078E-06  6.67667723E-05
  1.01817990E-04  2.11397337E-05 -8.66999965E-05  9.32136763E-05  1.78431569E-04
  3.70474757E-04  1.20877565E-04 -2.55227756E-04 -6.87470528E-06 -5.14421301E-06
  3.14983177E-04 -7.71133997E-05  4.69501938E-06  8.00592083E-05  1.39397691E-04
 -1.24264720E-05  1.48493489E-04  4.28531879E-06  3.83747613E-07 -1.67180403E-04
 -7.04938870E-06  3.55312484E-05 -2.25976826E-06 -6.27928933E-05  1.63091438E-04
 -1.24444770E-04 -9.86358019E-05 -7.68297748E-05  7.55364725E-04  6.55063862E-04
 -3.03142883E-05 -1.43827787E-03  1.15504755E-03 -5.49292997E-05 -2.04243138E-03
  4.08132666E-06  4.98619404E-07 -1.62851200E-04 -1.17347208E-05 -3.50461936E-05
 -3.23715997E-06 -8.25511540E-05 -1.48427743E-04 -1.33001254E-04 -9.51753563E-06
  3.15379935E-05  1.24214657E-04  6.23100636E-05 -2.37322866E-05 -1.49380295E-05
  1.18077294E-04 -1.19120622E-04  3.16760987E-05 -4.95723255E-06  2.33904655E-05
  1.33331633E-04  4.65761278E-05  3.13462446E-04 -6.59152965E-05  2.82604712E-04
  4.80496144E-04 -2.65102517E-04  5.89409735E-05 -5.54456121E-04 -8.23118932E-04
  2.29395165E-04 -9.73983839E-04 -3.51041118E-04  2.12016717E-04 -1.42806626E-03
 -3.64763658E-04 -3.22592435E-07  2.36660235E-06 -1.55110244E-05  4.72058728E-06
 -4.93675474E-06 -1.56965394E-06  5.37159022E-06  2.09359810E-05 -1.68176185E-05
 -2.06613620E-05  1.06045917E-04  1.43676881E-04  5.81240616E-05 -5.71017422E-05
 -6.08339318E-05  3.76811735E-06 -1.88631241E-04 -7.21705937E-05  6.01280955E-05
 -5.62174604E-04 -8.24648870E-04  3.44679530E-04  9.33337779E-04 -3.31216910E-04
  4.03275729E-04  1.40549257E-03 -3.40518655E-04 -3.45033769E-07  1.51050415E-06
 -1.19321052E-05  4.78531447E-06  4.30911723E-06 -1.53467385E-06  1.16481600E-06
 -1.92150257E-05 -1.39222033E-05  1.45266306E-06 -1.67753020E-05  4.96285523E-05
 -4.03483059E-06  1.83439049E-07  7.53696276E-06  2.55576403E-06 -2.55810942E-06
  7.58937966E-05 -5.83013682E-06  1.99771674E-05  1.58344043E-04  1.12547386E-06
 -3.07319154E-04 -7.24771245E-05  2.26173109E-04 -4.86865888E-04 -2.85804882E-04
 -9.63169119E-06  3.17418727E-05  1.23961407E-04  6.53058405E-05  1.47437768E-05
 -1.40352447E-05  1.31581683E-04  1.04179620E-04  4.40769143E-05 -1.88039760E-06
  1.65154894E-05  7.70230836E-06 -4.77622577E-07  6.58560184E-08 -3.58014311E-06
 -2.41148078E-05 -4.83616144E-07  1.39092044E-05 -2.00524447E-05  1.01429238E-04
  1.43515483E-04  6.44037474E-05  4.91122534E-05 -5.89288722E-05  3.01945035E-05
  1.87214653E-04 -7.18529718E-05  7.33487986E-06 -1.70168376E-05 -9.97440570E-05
 -1.08694314E-05 -4.15345715E-05  1.94055688E-05 -9.28899795E-05 -2.65059477E-05
  3.86520363E-05  2.74902421E-06 -4.20440990E-06 -8.64207030E-05  1.75456571E-05
 -3.35407674E-05 -1.31933481E-06  4.51900133E-05 -3.31829268E-05 -1.13062554E-05
  1.02075827E+00 -5.24735489E-02 -6.54109314E-02 -1.13155808E-05  2.13470554E-04
  2.26176251E-05 -1.72651567E-04  9.13019883E-05  6.54456917E-04  1.63635915E-05
 -4.43069169E-05 -5.66569469E-05 -6.85659463E-05  4.36365342E-06 -1.69755160E-05
 -2.35049745E-05  2.51028461E-07 -9.63941208E-05  6.22698500E-06 -1.90629965E-05
 -8.27723693E-05  4.95910632E-07 -2.88633433E-06  7.32051474E-06 -7.52837272E-05
  2.75871535E-06  4.25997209E-05  5.29366160E-05 -6.18828413E-04 -5.51602555E-04
 -7.19323683E-05 -8.22740941E-04 -6.45221787E-04 -2.32963955E-04 -1.15597947E-03
 -7.75834431E-04  7.29140385E-06 -1.65534422E-05 -1.00528868E-04 -5.07210387E-06
  4.21044215E-05  1.97788651E-05 -8.83557173E-05  3.85132502E-05  3.73635778E-05
 -8.45106197E-07  1.45913076E-05 -2.86875915E-05  1.13202547E-06 -2.06369967E-06
  1.83198597E-06  1.16265016E-05 -2.82059069E-05 -3.33049233E-05  4.98262099E-05
 -6.07796237E-04 -5.29136960E-04  2.15774680E-05  8.52589588E-04 -6.39397428E-04
 -1.09763156E-04  1.19148992E-03 -7.86396556E-04  6.30208407E-06 -1.75056032E-05
 -9.04487596E-05  1.78194360E-06  2.48794282E-06  6.68125341E-06 -8.26341793E-05
  2.55574733E-06  4.05918143E-05 -8.64494255E-07  1.48069468E-05 -2.94504372E-05
  1.31393713E-06  2.16264244E-06  2.10086674E-06  1.63895755E-05  2.87762045E-05
 -3.11120930E-05  2.90931269E-06 -5.76957175E-06 -8.74745895E-05  2.03254125E-05
  3.11701962E-05  4.65487438E-07  5.07287725E-05  2.36507344E-05 -1.65593153E-05
 -2.87696016E-06  2.17737460E-05 -2.45200716E-05  3.43556380E-05 -8.40117796E-06
 -8.73777007E-06  3.09880821E-07 -5.56621691E-05 -4.21801620E-05  7.48867060E-06
 -4.45089119E-05 -6.26960567E-05  3.37760706E-06  2.12650888E-06 -1.03078588E-05
  1.03853815E-05  8.47884720E-06  6.65848111E-06  1.44008618E-04 -8.19925827E-04
 -1.18856271E-03  6.09961273E-05 -4.06261792E-04 -1.79774332E-04 -5.89975213E-05
 -3.64588544E-04 -1.02000376E-04  1.99652621E-06 -7.42250562E-06 -5.23784760E-05
 -2.75393024E-06  4.66261424E-07 -1.57461119E-06  8.70371201E-06 -1.70302924E-06
 -8.13724979E-06 -1.29210789E-06  1.35340554E-05  6.71169790E-07 -1.12921501E-05
 -1.26787275E-06  2.69314661E-07 -4.71493304E-06 -1.40418936E-06  6.66379114E-06
  1.42870926E-04 -8.21812078E-04 -1.18838848E-03  1.15214839E-04  4.05786533E-04
 -1.67981936E-04  1.38971587E-06  3.84050974E-04 -9.34815623E-05 -2.84576927E-06
  2.16330686E-05 -2.38794584E-05  3.53562306E-05  4.20187671E-06 -8.93513524E-06
  7.09784420E-06  5.55498097E-05 -4.16307027E-05  1.50710641E-08 -1.86607372E-06
  2.98523034E-06  2.22254249E-06  2.89240878E-07 -3.01258521E-06 -3.08673425E-06
  7.80600758E-06 -1.43118653E-06 -3.01330376E-05  1.35407668E-04  3.17025311E-04
 -7.75102205E-06 -6.03733204E-07 -2.96034615E-05 -1.22505981E-06 -8.68921601E-09
 -2.19453946E-05 -6.78895355E-08 -2.19284523E-06  5.23577144E-06  1.83862843E-06
 -5.49151934E-07 -2.94226603E-06 -2.50898495E-06 -7.86882094E-06 -4.66396116E-06
 -1.24464625E-06  1.27328324E-05  2.39382536E-06 -1.12596903E-05  2.93230283E-06
  6.39575582E-07 -4.95973837E-06  3.10186036E-06  6.97084486E-06  7.41741745E-06
 -4.45946084E-05 -5.97660055E-05  1.17080939E-07 -2.10001474E-06 -9.11366644E-06
  1.24469340E-05 -7.24803607E-06  1.11744568E-05  5.87596050E-07 -4.22168624E-06
 -1.34202583E-05 -9.38246853E-06  2.27242202E-06 -6.10020511E-06 -7.75461431E-05
  1.01255370E-04 -2.11154079E-05 -4.30823519E-07  1.55547254E-06  4.83278163E-06
  6.48333761E-07 -1.56549804E-06 -1.56499654E-06  4.77173209E-06  2.01131686E-07
  1.32314481E-05  6.82171782E-06  7.20702851E-07  1.00776323E-06  5.82458631E-06
  2.60417176E-06  1.11966626E-05 -2.68555510E-05  2.74635436E-05 -9.70026983E-07
  1.57598631E-05 -1.22962321E-04 -9.15443341E-06  3.09975574E-05  1.39232424E-05
 -3.13136324E-05 -1.68520563E-06 -7.69641550E-05 -1.21728517E-06 -1.69480320E-06
  2.54637541E-05  4.03113884E-06 -2.49753607E-06 -9.45288771E-07 -1.00820863E-05
 -1.03843096E-05 -4.59567350E-06  8.60885541E-06  1.67009082E-05  2.54718147E-06
  1.03460498E-05 -2.50052140E-05  6.16602822E-05  1.85024476E-06 -5.89161892E-06
 -3.76449743E-06  4.68333681E-05  2.31604708E-07 -4.49587068E-06  6.21165882E-07
  5.22646253E-06 -1.97347967E-05  7.82984462E-06 -1.07969255E-05 -4.73663518E-06
 -2.19157982E-05  7.25896620E-05  2.03768184E-05 -2.68743869E-07  1.54116466E-06
 -1.34961579E-05 -2.25134756E-07  1.19801884E-06 -3.15536800E-07  5.38442645E-07
  1.71394570E-06  9.95527755E-06 -3.19086686E-06  2.15925537E-05  2.31637669E-06
 -3.30826541E-07  2.27126691E-06  2.18383829E-05  4.37120754E-06  2.05897760E-05
  7.73789891E-06 -4.48100634E-05  1.36209767E-06  1.18603052E-05  1.72770709E-05
  2.86381288E-05  1.53456063E-06  2.88618229E-05 -3.01118703E-06  3.47121840E-05
  1.74310710E-04 -3.41931026E-06 -9.41049424E-06  5.11741041E-05  7.95298152E-05
 -1.78335621E-05  2.64718849E-04 -1.14248022E-06 -7.93491702E-07  7.34359910E-06
  1.56646033E-06 -3.93597515E-06  1.84776352E-06  1.81779148E-05 -9.75775181E-06
  1.06675065E-05 -6.25973468E-07  1.31925766E-06  2.61384622E-06 -4.44059830E-06
 -5.13329751E-06 -1.88683997E-06 -1.23926156E-06 -1.67683358E-06 -3.71557150E-06
 -1.07430447E-06  7.08898443E-07  1.53140936E-05 -6.33245904E-06 -5.97973740E-06
  7.39854916E-06  5.88966720E-06 -3.59875371E-06 -2.90134290E-05 -1.27124193E-05
 -1.49966420E-04  1.64440904E-06  3.24612488E-06  4.57570481E-06  1.43975648E-05
 -1.40654683E-06  3.61439449E-05 -9.69258916E-05 -2.13313118E-04  9.25491705E-08
 -3.03275724E-06 -3.56371770E-06  1.30990500E-04  4.21468611E-06  7.66728774E-06
  5.39891056E-07  9.37053586E-07 -5.40639784E-06  3.66682071E-05 -4.46220010E-07
  1.29143746E-06 -1.24779860E-06  6.44105450E-07 -5.05428800E-07  2.26677219E-07
  9.93184677E-06  4.25953341E-06 -5.39412811E-06 -4.24218287E-06  2.14068559E-05
  1.57853191E-05 -1.73036650E-05 -8.11383891E-06  4.59039133E-06 -1.84803266E-05
 -1.76128732E-06 -3.09312566E-05 -1.91818491E-06  5.15230427E-07 -1.96938056E-06
  3.65594357E-06 -1.08311731E-07 -8.36361753E-07  2.41920554E-06  1.09276673E-06
 -5.39275316E-07  1.57151964E-06 -1.17536304E-06 -5.16828955E-06 -9.12015444E-07
 -1.16442178E-07 -6.29207667E-07 -3.30535610E-06  3.62499269E-08  2.26575116E-06
 -1.31989504E-06  6.35822659E-07  3.40828528E-06 -9.93086387E-06 -8.22923393E-07
 -1.24203435E-05  2.34571484E-05 -1.02530669E-05  2.92036935E-06  5.28851937E-06
  2.37854997E-05  1.77572709E-05 -2.29187103E-05  2.61561109E-07  2.52092224E-05
  3.14001414E-05  6.54505418E-05 -4.74084129E-05  2.33937244E-05  4.53603171E-05
  2.97386025E-05 -2.62191729E-05  1.15782619E-06 -3.71908605E-06  1.80718817E-06
  4.31159343E-06  4.58162991E-06  6.73992521E-06  2.35840353E-06  3.65686311E-06
  1.04845001E-06  2.42156863E-06  1.37468453E-05  2.17345780E-05  9.62085645E-07
  6.26850556E-06 -5.80973599E-06  1.03124435E-04 -3.12655611E-05 -1.77958613E-04
 -2.74860505E-05  5.16206968E-06 -1.22224153E-04  1.54814057E-04  1.52612551E-04
  3.00545281E-05  1.93741187E-04  3.21523416E-03 -1.33955845E-03  2.36938017E-03
  7.30483453E-05 -5.20299005E-05  1.86833862E-04 -5.34736546E-05 -3.43586706E-06
  7.26873640E-06 -2.74766428E-04 -3.43216628E-04  5.82780822E-04  5.86211082E-05
  4.30174895E-05 -1.00479835E-04  6.18667152E-05  5.47346346E-05 -5.94209152E-05
 -4.60704103E-05 -3.75776593E-05  3.05363057E-04  1.56791908E-04 -3.56368767E-04
 -3.14523605E-04 -9.79938447E-05  1.26745788E-04  2.11357619E-05  1.28286549E-04
  2.11757948E-05 -2.23543557E-05  7.50378266E-06 -5.81255211E-05 -9.35899016E-05
  2.73535106E-04  1.01137282E-05  1.12620832E-05 -9.34747054E-05  4.08901164E-05
  3.33350859E-05 -1.81666450E-05 -9.49358001E-06  3.15766388E-05  1.40431911E-04
  2.12544752E-04 -6.25103358E-05 -3.70684037E-05  1.81319915E-04 -3.64158192E-05
  1.18120708E-04 -4.79154449E-05  9.73295868E-06 -4.26534489E-05  6.34775310E-05
 -1.33403331E-03  7.35624680E-04 -2.01595807E-03  2.54059812E-04 -1.39381856E-04
  2.85372499E-04 -2.21183301E-04 -5.21114165E-05  1.89020209E-04  1.22455348E-04
  1.34038007E-04 -9.90138126E-04 -2.75493199E-04  8.20274035E-04  5.40119979E-04
  5.33368536E-04  7.07327552E-05 -5.26166441E-05  2.14978089E-04  4.77139955E-07
  3.25277067E-05 -3.88503891E-05  6.28614710E-04  2.78924136E-04 -2.35709931E-04
 -1.02632602E-04 -5.94338123E-05  3.99737346E-05 -6.17359464E-05  3.33422040E-05
  3.49139919E-05  8.59308113E-05 -6.72222441E-06 -3.07325523E-04  3.75426430E-06
  2.11627645E-04  4.84788754E-04 -7.11934141E-06 -1.45077142E-04 -3.05759025E-04
  2.29077198E-04 -1.62979492E-04  3.83527388E-04  1.21203553E-04  1.53461463E-03
 -2.51109281E-03 -3.11862395E-04 -2.21571599E-04  3.91385494E-04  3.85826146E-05
 -2.24336666E-04 -2.64525332E-04  2.64138765E-04 -3.81573466E-04 -2.49149700E-04
 -7.57950763E-04 -1.21234817E-03  4.63783659E-04 -1.05375653E-03 -5.85482964E-04
 -2.74659984E-04 -2.30864105E-04 -3.41390806E-04 -2.67599491E-05 -3.96904062E-05
 -3.93616057E-04  7.02638368E-05 -8.75229450E-04  1.04218001E-03  1.43249631E-05
  8.83425362E-05 -1.48862173E-04  4.79347376E-04  9.37477536E-06 -9.46466843E-05
  5.35111670E-05  1.97746861E-05  1.07193168E-03  1.80891623E-05 -2.98064485E-04
  3.76517478E-04  2.36392279E-04  2.37067698E-04  6.60545363E-06  3.04986270E-04
  2.81508099E-05  9.46310666E-06  3.80716276E-05  1.09250374E-04  1.19712111E-04
  2.36632563E-04 -1.32574243E-05 -4.12050766E-06 -3.30682166E-05 -1.26849275E-05
 -1.20831102E-05  1.23984460E-05 -1.74641325E-05 -1.58048966E-05  4.27844359E-05
  1.35899025E-05  1.53012194E-04 -8.24913318E-05  4.51324456E-05  1.32780921E-04
  2.44226568E-05  1.02329491E-04  2.14520509E-05 -2.06155947E-05  6.14506109E-06
  2.51170636E-04  1.46254732E-04 -3.80598225E-05 -7.08316486E-05 -3.83345948E-05
 -9.76338756E-06  1.29333971E-05  1.65725245E-05  2.03495314E-05  4.98056295E-05
  2.95739890E-05  1.26536525E-04  7.47273785E-05  1.23434526E-04  2.43258464E-04
  9.54629163E-05  8.07065281E-04  1.85260870E-03  3.72626675E-04 -2.31328261E-03
 -3.08633753E-03  2.77670912E-03  4.53530956E-03  4.65978981E-03 -5.61253349E-03
 -8.01430117E-04 -9.22085333E-04  8.90524472E-04  8.81050814E-05  1.71801712E-03
  1.61972277E-03  3.47801412E-04 -1.67731730E-03  7.41289957E-04  4.33440806E-03
  2.80374827E-03  5.52445990E-04 -3.84471613E-03 -3.47088695E-05  1.18808120E-04
 -1.10953492E-04  7.18258704E-05  6.91711077E-06 -4.60555098E-06 -2.29514055E-03
  8.85017431E-05 -1.23403484E-03  3.89399533E-04 -5.60544208E-05  2.42618050E-04
  2.52689119E-04 -4.85381252E-05 -6.20445768E-05 -2.19445109E-04 -3.57608448E-05
  1.03950572E-03 -2.78467054E-04 -3.07891905E-04 -1.01704492E-03 -2.07536930E-04
  8.63117396E-04  1.84367029E-03  4.34337016E-04  3.62664441E-03  1.20037595E-03
 -2.82710838E-03 -6.32306767E-03 -3.15707019E-03  4.56366573E-03  1.00288380E-03
  4.91510854E-04 -7.67175777E-04 -2.09248457E-04  2.38866605E-03  8.08241895E-04
 -8.97777078E-04 -1.06849793E-03 -8.22805559E-04  5.45304849E-03  1.80685154E-03
 -9.10065214E-04 -2.32237388E-03 -2.63212003E-04 -2.29848780E-04 -2.83341458E-04
 -2.86288221E-04 -2.26201925E-04 -1.42273143E-04  1.34806400E-03  4.82320940E-05
 -1.39345708E-04 -1.22901412E-04 -6.65856204E-05  7.29967005E-06 -1.77527378E-04
  1.70466865E-04  4.45041605E-05  1.93518829E-04  3.75511184E-04 -2.24154386E-04
  4.10319032E-04 -1.20923633E-04  5.21472624E-04  9.77822948E-04 -5.61237413E-05
  2.19327874E-04  5.28585933E-04  1.42060788E-04  6.03138437E-05  1.96025442E-04
  4.25174271E-04 -4.13145043E-05  4.10904648E-04  3.74563322E-06  1.07723187E-05
  1.41702930E-04 -2.23260693E-04  2.03162382E-04 -8.19692585E-05 -3.48246923E-04
  5.29919156E-04  3.66389226E-05  8.65432158E-05 -4.76546220E-04 -7.66920525E-04
 -1.38034363E-04 -2.46346487E-04  2.35634108E-04 -3.11376081E-04 -5.31063084E-04
  3.23852035E-04  8.58231091E-05 -4.68943891E-04 -7.62963377E-04  3.05082062E-04
  7.35139871E-05 -1.79447431E-04  5.04593259E-04  6.42713832E-05 -4.51973559E-04
  1.09283740E-06 -3.63521813E-06 -6.47940901E-05 -3.93864531E-06 -1.25720702E-05
 -3.15718064E-06  2.79053103E-05 -7.83986042E-06 -6.23577263E-06 -4.59748075E-06
  4.61549157E-05  7.08379598E-05 -4.92560239E-06  3.06407284E-06  3.48955116E-05
  1.14496372E-04  1.35920421E-07  1.54614603E-04  2.24758268E-05 -5.43382840E-05
 -4.39106631E-04 -4.58499631E-05 -5.37745323E-06 -9.53547905E-06 -3.29816758E-04
  1.52782838E-04 -1.98962796E-04  1.01472545E-06 -3.19097222E-06 -6.46744956E-05
  3.87084575E-06 -7.00683328E-06 -9.90691766E-06  8.05640872E-06 -2.13067826E-05
  1.00236716E-05  1.05876321E-05 -4.87663099E-04 -5.01225052E-04 -3.62916603E-04
 -1.30258639E-03  3.74308105E-04 -4.01358362E-04 -1.67091584E-03  3.86612504E-04
 -2.26228427E-05  9.71472814E-05  1.57357398E-04  5.70500277E-05  1.04027431E-05
  2.91709722E-05  6.01038933E-05  9.63342330E-05  6.10595021E-05  2.26840503E-05
 -5.39942553E-05 -4.32372205E-04 -1.50302618E-05  2.00089558E-05 -4.27110580E-05
 -3.21006858E-04  1.60966731E-04 -2.27529503E-04  9.66550376E-06 -4.88341422E-04
 -4.74028522E-04  1.00450101E-03 -3.12475832E-04 -9.14380521E-04  1.24231539E-03
 -4.87447648E-04 -1.13687194E-03  8.35308716E-05 -3.98875429E-04 -7.35694831E-04
  3.27849732E-06 -7.55542928E-05 -5.35947871E-05  1.78293549E-04 -5.16588170E-05
  1.47051854E-04 -2.24861751E-05  9.83007070E-05  1.50276020E-04  2.73037102E-05
 -1.10435227E-05  5.77190909E-05  3.69888228E-06  5.50839327E-05  1.17749301E-04
 -4.68805619E-06  4.39521358E-05  7.64506535E-05  2.48457957E-05  2.45335726E-05
  7.38901727E-06  1.55855808E-04  2.14490643E-05  1.35238627E-04  1.02018137E+00
 -4.98716908E-02 -6.29585319E-02 -1.96947636E-05  9.88931030E-05  2.80217942E-05
 -3.90882522E-04  3.92739328E-04 -2.09981199E-04 -4.85476072E-06  2.85523617E-05
  1.88150065E-05 -1.81161026E-05  8.63643652E-07 -1.88018089E-05 -1.31032613E-04
  4.91211669E-05 -9.12428680E-05 -2.40873336E-05  8.35874499E-05  1.80519001E-04
  4.35629476E-05 -9.59265572E-05  2.43328562E-05 -7.75615270E-05 -2.46608530E-04
 -5.01833115E-06 -1.67837078E-05  1.01163572E-04  1.37287204E-04  6.17819565E-06
 -8.54010933E-05  5.16893686E-05  2.66686255E-05 -1.20973257E-04  1.71161082E-04
 -3.46068111E-07  5.11473207E-06 -1.11007111E-05  2.56159830E-07  1.67236738E-05
 -1.67119959E-05  3.15823983E-06  2.49404636E-05 -8.38649938E-05  1.15233283E-06
 -1.56425576E-05  5.01374489E-05 -2.50076782E-06  6.81831908E-06  1.76575823E-06
 -4.58920649E-05  8.72803924E-05  1.83609684E-05 -2.27963662E-05  8.88310006E-05
  2.14538888E-04  2.46277247E-04  4.13110794E-05 -1.46553680E-05  4.77295866E-04
  1.08776402E-04  1.42366374E-04 -1.21091727E-07  5.07886476E-06 -1.76254517E-05
 -2.10003639E-05  5.18706141E-07  3.97594260E-06 -9.11018142E-05 -3.71920498E-05
 -1.22629076E-06 -2.41697730E-05  8.38980037E-05  1.79572514E-04  8.44513238E-05
 -6.66092828E-05 -1.26593914E-05  1.27712904E-04 -9.48680345E-05 -1.96317750E-04
  8.72845622E-05 -6.77636999E-04 -9.18296013E-04 -4.44800428E-04 -4.96666306E-04
  6.56442873E-04 -5.99736001E-04 -6.19604917E-04  9.25983486E-04 -1.64641937E-05
  1.00981774E-04  1.24164720E-04  9.56582048E-05 -2.24562341E-05 -2.93640453E-05
  2.03820980E-04  5.38254284E-06  2.03946088E-06 -2.08788429E-05  8.23857288E-05
  1.94416789E-04 -4.56322758E-07 -1.29147275E-04  2.14119150E-04  7.32107168E-05
 -1.32303909E-04  4.63252836E-04  8.55195410E-05 -6.70162521E-04 -8.95183329E-04
  7.38289008E-04  3.58024560E-04 -4.52378304E-04  9.95947263E-04  5.24793242E-04
 -5.54564145E-04  2.60427914E-06 -6.98564565E-06 -8.78007975E-05  1.11955785E-05
  2.11363315E-05 -1.75155982E-05  4.17278512E-05 -2.14490117E-06  1.21480048E-05
  6.05310055E-08  2.40184114E-06 -2.14850902E-07 -9.94396904E-06  5.71639198E-06
 -1.37579467E-05 -2.80486301E-05  4.31390466E-06 -8.50434045E-06  1.42716862E-05
 -5.43461718E-05 -1.42488971E-04 -2.77986044E-05 -2.83927472E-06 -2.08997699E-05
 -1.05756292E-04  1.44348492E-05 -1.22794594E-04  2.82061703E-06 -8.83228226E-06
 -8.85544628E-05 -2.41921728E-05 -3.29420162E-06  1.55580501E-05  1.88054037E-05
 -2.69824987E-05  3.42027372E-05 -3.97705552E-05  1.87176602E-04  4.92239409E-04
 -6.34300542E-05  4.03039026E-05 -3.57992426E-05 -3.30162891E-06  3.09425378E-05
  3.10271516E-05 -2.16927439E-05  9.35369030E-05  1.80955347E-04  1.52817903E-05
 -2.03225938E-05  6.23324631E-05  1.42611337E-06 -7.19625963E-05  9.13878867E-05
  3.97458058E-06 -4.43194860E-06 -7.27466003E-05 -1.85105923E-05 -1.05036353E-06
 -2.11406801E-05 -1.10575548E-06  3.55150646E-06  6.56764154E-07 -1.96121992E-08
  3.67359681E-06 -5.50010983E-06 -1.58670043E-05  1.87681172E-06 -7.56535864E-06
 -1.13626816E-05  1.31214238E-05 -1.97836797E-05  1.70044009E-04 -9.56721429E-04
 -1.47998769E-03 -1.99623288E-04 -2.51229554E-04  2.40279701E-04 -2.72908619E-04
 -1.23585817E-04  4.13382708E-05  1.40627236E-05 -5.78262597E-05 -1.29246032E-04
 -1.89321602E-05  2.92737634E-06 -2.78642886E-05 -1.17215284E-04 -3.73131202E-07
 -1.08125975E-04  1.68473990E-04 -9.48989064E-04 -1.45912420E-03  3.11665950E-04
  1.12248420E-04 -2.31855669E-04  6.18434988E-05  1.18773505E-04 -2.85539525E-04
 -2.13184543E-05  9.34206112E-05  1.75830071E-04  6.51066129E-05  1.35266966E-05
  1.65187763E-05  1.14426161E-04  7.67411711E-06 -1.44272551E-05 -1.08228634E-06
  1.11423943E-07  3.20338154E-05 -3.43914195E-06 -1.30308571E-05  7.14995578E-06
 -2.37044468E-06 -1.81310635E-05 -7.41852930E-05  1.02576103E-07 -8.32752447E-07
  7.38587347E-06 -1.81321949E-07 -7.78289425E-07 -2.31816140E-06 -6.50413152E-06
  9.76596586E-06  2.05228840E-05  3.02144371E-07  3.77905094E-05 -3.36204127E-06
 -2.30337877E-06 -2.20145136E-05  4.01795958E-05 -4.07313447E-05 -2.33270332E-04
 -1.71177346E-06 -1.29336433E-05  1.63817956E-06 -1.63303505E-06 -3.87011164E-06
  7.15401122E-07 -3.71540601E-06 -5.85509839E-05  3.56422817E-06  2.25586300E-07
 -1.58048301E-06  7.71343160E-06 -1.56267312E-06  3.01579596E-07  1.40479805E-06
  3.50109460E-07 -3.13653676E-06  1.25882388E-05 -3.40370463E-07  3.68012728E-05
 -1.42922266E-06 -1.00584401E-06  7.73529239E-06  2.25681672E-05 -7.93561232E-08
  1.52695962E-06 -2.31354345E-06  4.14310270E-05 -1.58239308E-06  7.56550812E-06
 -2.09326802E-06  2.32105671E-05  1.80231471E-05 -2.85026662E-06  3.15448031E-05
 -1.18087156E-05  2.32179473E-06  2.03850280E-05 -8.29048223E-06  4.74857016E-07
  2.52992506E-06 -1.99683718E-05 -5.35343905E-07  2.42053679E-06  1.33741978E-06
  6.54491896E-06  3.40351118E-06 -1.52893869E-05  8.32156052E-06  4.57486848E-05
 -1.25085438E-06  1.38797079E-05 -1.75713738E-06  2.15214222E-05 -5.22522316E-06
 -6.49601256E-05 -8.60776672E-06  3.80627545E-06 -6.19414868E-07  6.13071408E-07
 -2.69093712E-05  2.36208770E-05 -4.36360518E-06  2.01762782E-05 -3.82183105E-06
 -5.67478470E-06 -3.60505127E-05  3.65971396E-07  9.59496717E-06 -2.70409139E-05
  3.48433636E-06 -1.71361606E-04  9.75626080E-05  8.49150092E-07  4.68449438E-07
 -4.37345523E-05 -6.10133114E-06  4.51060998E-06 -2.95326956E-06  6.80259789E-06
 -1.38264317E-05  8.08280206E-06  3.78237184E-07  2.65283761E-06 -1.60503573E-05
 -6.60507571E-06  2.32216333E-06  6.75796036E-06  6.77563376E-06 -8.30004049E-06
  8.94759145E-06 -9.14728637E-06 -2.81199482E-05  2.64147141E-04 -9.89638176E-05
  1.62188145E-04  1.23413247E-05 -3.26652131E-04  4.76712830E-04 -1.59977005E-06
  1.33023534E-05 -1.60824108E-05 -1.06416362E-06  6.99154584E-06 -5.65848964E-06
  5.21701664E-06 -5.09193186E-05 -2.45971843E-04  2.81560829E-05  7.79722327E-05
 -3.37566647E-06  3.31772794E-05  1.97798294E-08  1.19317504E-04 -8.76183034E-07
  1.28021963E-05 -6.34089489E-06  2.22857453E-05 -5.87845556E-05 -3.28924808E-04
 -9.24087126E-07  1.11028837E-05 -2.43297113E-05  3.14421465E-07  3.51140747E-06
  2.05712067E-06 -1.04399564E-05  6.50978581E-06 -1.87284048E-05 -3.54153536E-07
  3.68190902E-05 -3.50418840E-05  4.46710338E-06 -1.79103497E-05 -9.17619557E-06
 -2.86307662E-05 -1.62793916E-04 -1.37807628E-04 -1.20229028E-06  6.17610636E-06
  2.39513512E-05  3.62402055E-04 -4.91798234E-07 -6.53910939E-06  1.62060468E-07
  3.10389774E-06  5.08597912E-06  1.48067872E-06  1.93827731E-05  5.73567369E-06
  8.68165370E-06 -1.26371354E-07 -9.99037317E-07 -8.59535356E-06 -5.98824608E-06
 -6.66804635E-06 -4.93482527E-06  2.76123330E-05  2.54131779E-05  1.70812836E-06
 -1.94763604E-06 -1.94912351E-05  8.08120462E-06 -9.82415472E-06 -7.69889756E-06
  1.85790708E-05  1.84892154E-05 -1.92171381E-06  7.14069634E-05 -1.80190116E-06
 -1.87992443E-05 -1.25888424E-05  1.58273503E-05  1.11084107E-05 -8.11410275E-06
  5.42463693E-05  4.20942374E-05  1.47920352E-05  3.53761202E-07  1.92167312E-05
  1.26418727E-06  5.78743360E-06  6.57698159E-07 -6.09460685E-06  4.27507696E-06
  2.79094203E-05 -4.73359349E-06  3.49224966E-05  4.11398395E-06  4.64368025E-05
 -1.26058181E-06  2.03605932E-06  4.52469399E-06  4.81688779E-05 -1.81170350E-06
 -4.94307691E-05 -4.47597454E-07  1.39002354E-05 -1.21318813E-04  1.54289272E-04
  8.00185481E-05  1.85938318E-04 -1.47637199E-04 -5.39576368E-04  3.70811679E-03
 -1.96764676E-03  8.35644518E-04  1.84876942E-03  4.42316087E-04  9.89483472E-04
  2.91451917E-03  3.62190874E-03 -2.92422905E-03 -5.06085507E-03 -6.19992557E-03
  4.52533241E-04  8.08638563E-04  1.03071704E-03 -1.24129960E-03 -9.00343661E-04
 -2.35375753E-03  4.33453090E-04 -6.28904534E-04 -3.13630811E-03 -2.10204821E-03
 -5.00261929E-03 -5.41206370E-05 -1.09614104E-03  8.21043102E-04  1.82510839E-03
  5.18901660E-04 -2.71519629E-03 -1.40153271E-03 -3.62739243E-03  3.87798220E-03
  2.78305357E-03  7.04872602E-03 -7.77826700E-04 -4.21848650E-04 -1.09441262E-03
 -9.89541238E-04 -1.99300492E-03 -1.49808721E-03 -6.14015205E-04 -9.30096280E-04
 -1.69255704E-03 -3.85881532E-03 -4.14319282E-03 -1.35188645E-03 -2.20429536E-03
 -1.52712376E-04 -3.10808139E-04  2.34405172E-04  3.84940428E-04 -1.91636923E-04
 -8.60575740E-05 -2.34696138E-03  1.74048287E-03  1.48031313E-04  3.66338540E-04
 -2.57280490E-04 -3.01221260E-06 -2.08858415E-04 -1.48847458E-04  2.30099937E-04
  3.94840479E-04 -3.46083439E-04 -4.71672579E-04 -6.47838244E-05  1.07310419E-03
  1.13617792E-03 -1.00846516E-03 -2.63534983E-04 -2.29687014E-04 -3.06436098E-04
 -2.80612290E-04 -2.77162848E-04  5.23602753E-05  1.74586516E-04  1.24094564E-03
  4.21949317E-04 -3.96012289E-05 -9.54862698E-05 -5.44679694E-05 -2.08710588E-04
  5.34605186E-05 -7.47441288E-06 -1.11957746E-04  4.33300373E-04 -2.33285286E-04
  2.90785803E-04 -1.18511800E-04 -3.24207581E-04  1.12150681E-03 -2.15203347E-05
  1.20689268E-04 -7.55465911E-05 -3.09815292E-05  2.12255851E-05 -6.53688688E-05
  1.90629921E-04 -1.81054167E-03  1.83790553E-03 -3.61192800E-05  3.37088611E-04
 -2.69819179E-04 -2.31864279E-04 -9.16150385E-05  1.81329006E-04 -4.26626447E-05
  1.56829889E-04 -1.00080479E-03 -3.83616302E-04  8.46730981E-04 -1.70213434E-04
  6.34031096E-04  1.33754627E-04  2.60014508E-05  1.09191662E-04 -1.70659546E-05
  2.51081278E-05 -4.06378180E-06  1.70453966E-04  2.19471821E-04  1.17910055E-04
 -4.61495418E-05 -6.83842546E-05 -1.61432813E-05  3.31798503E-06 -2.61056069E-05
 -9.13983354E-07 -3.86571853E-05  4.56579573E-05  7.20898794E-05 -1.69243160E-04
 -2.35194540E-05 -1.88541825E-04  1.91695357E-04 -3.45207597E-05  1.17562650E-04
 -8.75170071E-05  1.30235024E-05  6.80325900E-05  2.00832388E-05 -3.69911574E-04
 -2.47290545E-03  7.90321915E-04  1.06585852E-05  4.24552803E-04 -1.72440057E-04
  2.61686720E-04  6.84616384E-06 -8.39776867E-05  1.97179808E-04 -9.21854960E-05
  1.10092591E-03  7.46542926E-05 -3.23153946E-04  8.95647842E-04 -4.49474964E-04
 -2.65082319E-04 -2.27615472E-04 -3.29424404E-04 -1.15029368E-04 -8.91432900E-05
  3.66277816E-04 -6.12840808E-04  3.10783626E-04 -1.12871451E-03  5.21293599E-05
 -2.32268466E-05  1.47340809E-04  4.53737318E-04 -7.36028490E-05 -1.45622241E-04
 -7.47391139E-05  4.97005750E-05  1.04044362E-03 -1.11109451E-04 -2.75486481E-04
 -3.94375304E-04  3.32320634E-04  1.26652847E-04  2.32623137E-05  1.10469630E-04
 -1.82929346E-05  2.39965718E-05 -6.60621396E-06 -4.62091445E-05 -2.29345139E-05
 -2.83135428E-04  1.18472544E-06 -1.44411237E-05  8.76725362E-05  3.38698399E-05
  9.48542408E-06 -4.15095345E-05  7.15452396E-06  3.44330586E-05  8.41068392E-05
  4.56574737E-05 -2.22459991E-04  4.85390745E-05  2.02488654E-04  2.25614410E-04
  1.98165777E-06  2.99190834E-04  1.99809721E-05  2.78827907E-05 -2.89415313E-05
  1.87467583E-04  8.50800109E-05 -1.84565571E-04 -1.57486846E-05  1.79592834E-07
  3.45178621E-05 -1.04945871E-05 -6.94513468E-06  1.04455801E-05  1.95640445E-05
 -2.03440793E-05 -7.07496487E-06 -1.42947695E-04 -1.20916032E-05  1.43634762E-04
  5.07148069E-05  6.69453300E-05 -5.32764063E-05  1.91756085E-04 -6.67910327E-06
 -5.15326242E-05 -1.82876952E-05 -2.38030778E-04 -1.29951476E-04 -6.76045034E-04
  1.94064585E-05  4.43936996E-05  1.29961444E-04  5.38027450E-05  3.05163155E-05
 -9.22748627E-05  1.64171887E-05 -4.04715039E-05  3.27139495E-04  2.47302701E-04
 -3.73404998E-04  1.78103005E-04 -1.62688266E-04  6.41201374E-05 -5.67971537E-05
  2.31348358E-04  2.51378805E-05 -1.21044297E-05  4.67400752E-05  2.93768907E-04
  5.27038796E-04  4.09240790E-04 -7.47860611E-05 -9.02054125E-05 -7.48314404E-05
 -7.68666736E-05 -3.00826576E-05  9.13533520E-06 -8.30299459E-05  2.10809184E-05
 -3.38025241E-04 -1.46065199E-04  2.20116253E-04 -4.14868662E-04  1.28742845E-04
  8.60290369E-05 -4.69934816E-04 -7.70271979E-04  7.00040602E-05  2.62607056E-04
  2.43881886E-04  3.15451606E-05  4.19462952E-04  5.42221166E-04  8.68557248E-05
 -4.68368025E-04 -7.92922740E-04 -2.10306237E-04 -6.20062205E-05 -2.95158853E-04
 -4.84795449E-04 -1.88290728E-04 -4.60226361E-04  4.04888437E-06  1.14679653E-05
  1.31744835E-04  1.60434293E-04 -2.58872933E-04  7.17040273E-05  4.91359732E-04
 -4.01845714E-04 -9.32561909E-06 -5.63054196E-05  2.17901987E-04  5.37648163E-04
  1.10309426E-04  1.63733809E-04 -1.52933325E-04  7.81201842E-05  5.00427451E-04
 -3.27273408E-04  1.02018138E+00 -4.98701346E-02 -6.29638207E-02  8.83798919E-05
 -2.78311073E-05 -2.48385811E-05  3.18034480E-04 -4.88191125E-04  1.34010685E-04
  1.07224339E-05 -4.87538439E-04 -4.99383934E-04 -1.23468706E-03 -1.20011367E-04
 -6.45019812E-04 -1.59973213E-03 -1.26461835E-04 -7.68911228E-04  9.60510972E-06
 -4.88450563E-04 -4.73618196E-04 -3.80601576E-04  8.70336538E-04  1.02264779E-03
 -5.72867889E-04  1.09175831E-03  1.27328218E-03  8.28678380E-05 -3.98877348E-04
 -7.04209156E-04 -8.60088903E-05 -6.67836557E-07  4.64854710E-05 -2.48406522E-05
  1.87789806E-04 -1.11212398E-04 -4.67508596E-06  4.56716581E-05  7.73357408E-05
  9.68514119E-06  2.37738763E-07 -3.48609784E-05  4.71647439E-05  1.37628371E-04
 -1.33812760E-04 -4.67939384E-06  4.42130304E-05  7.88264392E-05  2.87690413E-05
  2.18265622E-05  1.73536564E-06  6.21666966E-05  1.64390646E-04 -9.81013080E-05
 -2.21110915E-05  9.66860951E-05  1.41917352E-04  4.25498004E-06  4.04090360E-05
 -5.26389215E-05  8.79686626E-05  1.59407300E-05 -9.47929017E-05  2.29049929E-05
 -5.39475632E-05 -4.47289153E-04 -1.17920903E-05 -4.65915918E-05 -3.21719336E-07
  7.94225486E-05 -3.92289640E-04  1.57606453E-04  1.06327692E-06 -3.31287147E-06
 -5.95397419E-05 -7.29981601E-06  1.08767108E-06  9.41192938E-06 -2.46948526E-05
  3.64734254E-06 -1.71507977E-05  2.28305998E-05 -5.34357626E-05 -4.45545222E-04
  1.10081802E-05 -2.10617333E-05  4.16413956E-05  9.72049304E-05 -3.68567078E-04
  1.95770178E-04 -2.15771979E-05  9.41088434E-05  1.42564367E-04  1.97124372E-05
  5.90570370E-05 -1.34292445E-05  1.08730251E-04  2.66681025E-05 -4.07925934E-05
  1.13368370E-06 -3.66456827E-06 -6.55074432E-05 -1.36347162E-05 -2.41918805E-06
 -5.26935275E-09 -2.71241152E-06  2.55498634E-05  1.33969725E-05  8.69708110E-05
 -6.69520432E-04 -9.32281957E-04  3.30677850E-04  5.93383105E-04  6.32360578E-04
  4.74068609E-04  8.11120420E-04  8.40386268E-04 -2.19524551E-05  9.04855088E-05
  1.90485840E-04  6.81075741E-05  2.34453481E-04  6.26338825E-05  1.96460565E-04
  4.76680858E-04  7.63723338E-06 -2.40152330E-05  8.26183882E-05  1.81319910E-04
 -6.02356889E-05  8.68156227E-05  1.68287827E-05 -1.20879840E-04  1.07057068E-04
  1.96902299E-04 -2.06691647E-05  8.21522994E-05  1.88293373E-04 -8.54872385E-05
  5.25130292E-05 -2.29759604E-04 -4.10125798E-05  1.68447507E-04 -4.56398215E-04
  8.63206003E-05 -6.62257350E-04 -9.70834337E-04 -4.00775602E-04 -2.58727497E-04
 -8.15228957E-04 -5.47588961E-04 -3.11398028E-04 -1.11691300E-03 -2.42329249E-05
  8.26098618E-05  1.85139853E-04 -8.48333819E-05  5.93131018E-05 -3.12250395E-05
 -2.51558370E-04 -4.49007285E-05 -4.06150085E-05 -1.68281166E-05  1.01817086E-04
  1.33894082E-04 -1.73675568E-05  9.01754308E-05  4.38874233E-05  2.22970052E-05
  2.11683554E-04  3.99587862E-05 -1.72975837E-05  1.06033087E-04  1.38743949E-04
 -7.29742392E-05  2.29987098E-05 -6.45778834E-05 -8.95818525E-05  8.77834803E-05
 -1.71917423E-04  1.39638685E-06 -1.60841885E-05  4.33967079E-05  5.49148522E-06
 -1.23436329E-06 -1.48891250E-06  9.06555899E-05 -5.91661865E-05 -1.00994310E-05
 -2.15015276E-07  5.53004341E-06 -1.54623726E-05 -7.31917084E-07 -2.02909255E-05
 -9.14771814E-06 -4.66628833E-05 -8.28583807E-05 -1.87714251E-05 -2.87602746E-07
  4.24671179E-06 -9.79038836E-06  1.35347159E-05 -5.10188740E-06  1.87583435E-05
  1.14498111E-05 -9.43859079E-06  8.86763598E-05 -4.71933266E-06  2.83458072E-05
  1.31616131E-05 -4.08801983E-06 -2.11313810E-05  1.47103410E-05  1.85167436E-05
 -1.49629500E-04  7.80064603E-05  1.68620758E-04 -9.52264795E-04 -1.45055480E-03
  9.62829245E-05  2.50934446E-04  3.04289182E-04  7.17250184E-05 -1.61340676E-06
  3.04448961E-04  1.69701952E-04 -9.53236026E-04 -1.46067738E-03 -2.20061472E-04
 -1.18226192E-04 -3.16205235E-04 -1.35599230E-04 -2.56774508E-04 -1.12500203E-04
 -3.97042116E-05  1.86927876E-04  4.91332079E-04  2.68474954E-05 -7.22612572E-05
  2.98887567E-05  3.64331600E-05 -1.74214022E-06 -2.30658925E-05 -2.22471349E-05
  9.51262941E-05  1.85677268E-04  2.48870422E-05  6.65211571E-05 -8.77422838E-07
  1.24745648E-05  1.22560745E-04  3.99363696E-05  1.44602612E-05 -5.58551600E-05
 -1.41765110E-04 -8.32291355E-06 -2.90626788E-05  1.54202739E-05 -2.37111761E-05
 -1.19127398E-04  9.87691962E-05 -2.33953095E-08  3.04377701E-06 -2.27512608E-06
 -1.30939642E-06 -1.75118652E-05  4.82832268E-06  7.44539264E-06 -1.75876836E-05
  2.08344060E-05  1.43337143E-05 -5.64565781E-05 -1.37233882E-04 -4.07060535E-06
 -2.35070089E-05  2.34765480E-05 -3.20278229E-05 -1.33097368E-04  8.09016814E-05
 -2.20067230E-05  9.28218609E-05  1.93022594E-04 -8.00271069E-06  2.50839735E-05
 -6.18803107E-05 -5.19554919E-05  2.86123910E-05 -1.01551930E-04  1.48603796E-07
  3.16631013E-06 -7.11063483E-06  2.36623111E-06 -1.21798081E-05  1.22562198E-05
 -1.80873782E-06 -2.63468252E-05  4.73248360E-06  4.08670574E-06 -3.22916441E-06
 -8.12003813E-05 -6.19870158E-06 -2.16299221E-05  1.73563443E-05  3.78269317E-06
 -1.28274543E-06 -1.54162380E-06  2.74098756E-06 -7.20402291E-06 -9.18292619E-05
  1.80218124E-05  5.40844285E-06  2.28661706E-05  6.89153382E-06  4.40034894E-05
 -6.07772337E-06  2.93143963E-06 -7.39295454E-06 -9.54133475E-05 -4.40367094E-06
 -2.05753057E-05 -2.07649920E-05 -8.98825712E-06  2.60432897E-05 -3.38167812E-05
  3.73831737E-07 -3.48676463E-06  1.11742398E-05 -1.45293845E-07 -2.06969742E-06
  6.85013132E-06  1.48602727E-05  6.23314611E-06 -1.15568822E-05  7.85968830E-07
 -1.49930666E-06 -1.14252771E-05 -2.09917694E-06  1.26302602E-05 -1.08045565E-05
  2.81127674E-05  3.15324735E-05 -3.16620382E-05 -3.22960044E-06 -3.23408204E-06
  6.09740432E-07 -4.30116566E-05  9.73549552E-08  1.18608198E-05  1.93485455E-06
  3.15361929E-05 -1.54809010E-06  6.38624597E-06  1.31532476E-06 -9.34312671E-07
 -1.11216825E-05 -1.52731331E-06 -4.35516423E-05  1.70912161E-05  2.09144209E-05
  1.98774363E-05 -3.37796525E-06 -4.63965728E-04 -3.61316051E-05  2.67735942E-05
  4.99901269E-06 -1.26206272E-04  4.36826853E-05  7.60957976E-05 -3.55479530E-06
  2.43050854E-05  1.49782756E-05  6.26406826E-05 -5.50695653E-06 -1.93128207E-05
  4.94708516E-05  4.32583874E-04  6.62775435E-06 -1.30811103E-06  1.21752037E-05
  3.11845319E-05  2.30865307E-08 -2.86680800E-07 -2.30038641E-05 -2.42343250E-06
  3.42771850E-06  2.90656490E-06 -1.96676166E-05  3.12234398E-05 -4.27821990E-06
  2.38223172E-06  2.51402244E-05 -1.54713907E-05  2.26211178E-06 -1.25483828E-05
  1.27245072E-06 -2.46946929E-05  1.76003703E-05  1.29501189E-05  4.26110898E-07
  2.95972036E-05  7.57012969E-06 -3.06968755E-05 -2.88821851E-06 -3.70794950E-07
 -4.41961418E-06  2.05390672E-05  4.18079526E-06 -4.87129192E-06  4.91824226E-06
 -2.23012007E-05  5.57617606E-06  4.30318939E-05 -3.12820863E-05 -6.07382745E-05
  1.70144138E-06 -5.34021341E-06 -3.20658977E-05 -2.24583521E-06  1.39440117E-05
 -2.62034293E-06 -5.24515240E-06  2.58817986E-05  3.59094253E-06 -2.00116134E-06
  2.12528337E-05  2.33243877E-04 -5.08907005E-06 -5.69328144E-05  1.27490127E-05
 -9.76078146E-05 -1.05630181E-04  6.29291073E-05  4.66283516E-07  2.80462743E-06
 -4.95870349E-05 -5.38364555E-06 -4.02153814E-06 -5.54955391E-06  3.10400781E-05
  1.96410436E-05 -1.64241305E-05  7.84240382E-07  5.13849954E-06 -4.93087119E-05
  6.88835136E-07 -1.96390134E-06 -1.34502127E-06 -1.83838108E-05  2.21983991E-05
 -8.29939402E-07  8.40980880E-07  1.28872754E-05 -5.93335405E-06 -1.26860449E-04
  1.38905118E-08  2.88712533E-05 -2.42842828E-06  1.62907644E-05  9.84750207E-06
  3.02249564E-05 -9.23310381E-05 -4.04520379E-04 -6.18166227E-06 -8.93684768E-07
  1.19882648E-06  4.25014532E-05 -9.08517064E-06  2.16170744E-05 -3.38557030E-06
  1.78896584E-05  1.03322246E-07 -5.59868186E-06  2.48554366E-05 -1.06850407E-07
 -9.85384615E-07 -4.25721774E-06 -9.71587023E-06 -2.63385404E-05  8.78553087E-06
  8.31817011E-07 -3.03960734E-06 -1.04879324E-05  1.95545924E-06 -1.55995187E-06
 -2.56881309E-07  5.47814527E-06 -9.04405583E-06  9.21577684E-06 -2.11722258E-06
  3.35895901E-05 -1.26288552E-07  3.10274423E-05  1.40814071E-06  1.35900781E-06
 -3.28150215E-05  1.61001226E-06 -4.34821948E-06 -1.15146149E-07  2.11193777E-06
  3.53957769E-07 -1.30215002E-05  3.57588068E-07 -4.44779644E-06 -1.47938516E-05
 -1.75502816E-06 -2.61766728E-06  3.88123424E-06 -4.79255870E-08 -4.59320949E-06
 -7.74307025E-06  9.75940960E-08  1.00222555E-06 -8.63129032E-06 -2.38378207E-06
  2.22199250E-06 -3.55531649E-06  2.20376577E-05 -9.38530098E-06  3.92693908E-06
 -3.82677227E-08  8.14584273E-08 -7.17521862E-06 -3.81467896E-06  3.06992803E-07
  3.70033413E-07 -4.25877613E-06  7.87443761E-06  4.91590356E-06 -1.34983417E-06
  8.09123478E-06 -7.25321970E-06  2.89985056E-05 -2.97181988E-06  1.41887333E-05
 -5.71096589E-06  1.03954492E-05 -1.97018041E-06  3.40316528E-06  1.29719623E-07
  1.59697883E-06  2.09393074E-06 -1.54476482E-05 -9.26530122E-07 -1.31594377E-06
 -5.40238772E-06  1.39699266E-05  6.88226847E-07  6.95755153E-06 -1.22569309E-04
  1.55991441E-04  1.54797198E-04 -5.37994461E-05  1.87761710E-04  3.32689702E-03
  8.75552220E-04  2.41962892E-03  2.33151508E-04  6.61463840E-06  2.82562695E-04
  2.48740679E-05 -1.31283958E-05  3.77802455E-05  7.45554751E-05 -1.36604740E-04
  2.25807357E-04 -7.11718266E-06  5.09626516E-06 -3.11608880E-05 -1.18236902E-05
 -1.36162519E-05 -9.59517579E-06 -1.58182937E-05  2.11802563E-05  3.95663983E-05
 -7.94868976E-06 -1.49802099E-04 -1.02748893E-04 -2.13957874E-05 -2.71711241E-04
 -2.28977232E-04 -3.28884239E-04 -2.55399626E-04  2.68284545E-04 -1.43867449E-04
  1.30988862E-03 -2.31743905E-04 -1.47203398E-04 -1.50737292E-04  5.82234269E-05
  1.50007228E-05 -1.82162647E-04  1.58380636E-04 -6.60299660E-05  8.63081927E-05
 -4.22177297E-04 -2.03530276E-04  4.24168376E-04  6.61136359E-05  2.06780252E-04
 -1.10557053E-03 -2.64812523E-04 -2.29863674E-04 -3.19309951E-04 -2.45178654E-05
  5.03762682E-05 -3.89547364E-04  1.60723948E-04  8.08589316E-04  1.06916959E-03
 -1.25665435E-05 -7.05505089E-05 -1.44503662E-04  4.79908577E-04  2.31978653E-05
  7.34637445E-05  5.81002770E-05 -3.87334630E-05  1.08571280E-03  7.73557915E-05
  2.22167522E-04  3.28281532E-04 -3.25755396E-04  6.52646941E-05 -5.66098761E-05
  2.22740338E-04 -5.22403988E-06 -3.32637542E-05 -4.29017931E-05  5.77444642E-04
 -3.63108674E-04 -2.63336952E-04 -9.47881475E-05  8.58837691E-05  5.06126535E-05
 -6.26793223E-05  2.90570569E-05 -3.99714176E-05  8.72317962E-05 -1.56190723E-05
 -3.22530148E-04 -3.11393740E-05 -1.92087319E-04  4.56854510E-04 -1.36165884E-04
  8.42691457E-04  1.85216987E-03  4.68872563E-04  3.45214346E-03 -1.60307220E-03
 -2.85764913E-03 -5.90210799E-03  3.92284571E-03  4.64189535E-03  9.31988864E-04
 -6.11876772E-04 -7.74221371E-04 -2.36591718E-04  2.30789697E-03 -1.09622490E-03
 -6.31870184E-04  1.23064917E-03 -8.98512512E-04  5.23267107E-03 -2.50601272E-03
 -3.69569551E-04  2.40341818E-03 -2.26949261E-05  1.23729481E-04 -6.81586233E-05
  1.47996039E-05  4.25111369E-05  6.39785832E-05 -1.44566257E-03 -5.08114204E-04
 -2.03873398E-03  2.80925859E-04  7.46906983E-05  2.92680348E-04 -2.25698279E-04
 -7.62065210E-05 -1.74684601E-04  8.59679801E-05 -1.56170983E-04 -1.01377725E-03
 -3.93508134E-04 -7.43329748E-04  3.51613153E-04 -6.59317681E-04  6.97319029E-05
 -5.20782889E-05  1.88423553E-04 -5.17231440E-05  9.54545802E-06  7.49278921E-06
 -2.12155722E-04  3.52583402E-04  5.86883747E-04  5.65347770E-05 -3.61009797E-05
 -1.09057162E-04  6.37856409E-05  6.19220331E-05  5.07477271E-05 -3.53954400E-05
  4.79216667E-05  3.21495775E-04  2.15685331E-04  3.29154559E-04 -2.70327545E-04
  1.73748197E-04 -3.41904570E-05  1.19206352E-04 -1.11478046E-04  7.04275785E-05
 -1.55883900E-05 -4.64138830E-06 -2.29044393E-03  2.36959613E-04 -1.23724153E-03
  3.84629261E-04 -2.81670728E-06  2.41005488E-04  2.55613503E-04 -4.28603557E-05
  6.69060533E-05 -2.04323393E-04  9.41079288E-05  1.05356412E-03 -2.20877979E-04
  3.28052892E-04 -9.18660416E-04  4.55689782E-04  8.25818226E-04  1.82114905E-03
  5.05736552E-04 -1.89816804E-03  3.30325398E-03  2.81745140E-03  3.81287180E-03
 -5.04374149E-03 -5.69938376E-03 -5.65793718E-04  1.01135995E-03  8.44201527E-04
  4.58459920E-05  1.50464194E-03 -1.83447824E-03  7.30104436E-04  1.50146986E-03
  6.23553943E-04  3.98138252E-03 -3.37860576E-03  1.44150708E-03  3.52494655E-03
  1.33553475E-04  2.53050853E-05  1.06586062E-04  2.47967849E-05  1.77949533E-05
  5.88066235E-06  2.39757948E-04 -1.82064460E-04 -4.23762449E-05 -6.56576130E-05
  3.87997775E-05 -9.76536823E-06  1.29987128E-05  1.27307961E-05 -2.35694508E-05
  4.01923443E-05 -4.14089795E-05  1.25049550E-04  5.42355137E-05 -1.32883622E-04
  2.03258631E-04 -1.62600794E-04 -1.51864354E-04 -3.06117702E-04  2.43320733E-04
 -2.11440270E-04 -3.62020595E-04  1.14601604E-04  1.83185565E-03  2.27796006E-03
 -2.63152792E-04 -2.59286886E-04 -3.60601039E-04  3.06342063E-05 -2.28876671E-04
 -2.88607298E-04 -2.14688767E-04 -3.07474001E-04  3.41713994E-04 -7.65314830E-04
 -1.23332852E-03 -2.57312897E-04 -8.74805312E-04  8.59009954E-04  1.25728008E-04
  2.23397792E-05  1.28705151E-04  2.45439378E-05  1.93787965E-05  7.13013904E-06
 -4.44320957E-05  9.83363742E-05  2.67185840E-04 -6.31893925E-06 -1.30305047E-05
 -9.13656861E-05  4.18135660E-05  3.50791625E-05  1.29946400E-05 -1.66681075E-05
 -2.87519231E-05  1.39266882E-04  2.08130102E-04  3.51901079E-05 -9.30593085E-05
 -1.63321321E-04 -5.62980339E-05  2.18248791E-04  5.35405293E-04  1.33837120E-04
 -8.10228650E-05  1.95348140E-04  4.29302397E-04 -1.58815132E-05  4.07499022E-04
  8.63630597E-05 -4.72363710E-04 -7.67229699E-04  2.94151240E-04 -1.10399950E-04
 -1.82629498E-04  4.97769906E-04 -1.25050942E-04 -4.51632576E-04  8.71687750E-05
 -4.67715580E-04 -7.99179818E-04 -1.04406668E-04  2.55759471E-04  2.36423946E-04
 -2.54994740E-04  5.57477799E-04  3.27364861E-04  3.89339327E-06  1.14652471E-05
  1.34566779E-04 -2.47696622E-04 -1.69541179E-04 -8.59407260E-05 -4.09398284E-04
 -4.81062894E-04  2.60971886E-05 -2.25061985E-05  9.78228392E-05  1.48252840E-04
  2.89621897E-05  7.46033670E-06  5.83931339E-05 -3.34379062E-06 -6.18892682E-05
  1.24041587E-04  8.25734362E-05 -3.99721876E-04 -7.04055613E-04  1.20127636E-05
  7.46235214E-05 -5.51761453E-05  1.62413326E-04  4.11744841E-05  1.45924980E-04
 -2.18101007E-05  9.36425446E-05  1.49006742E-04  5.36627044E-05 -1.80180554E-05
  2.69143744E-05  2.98137183E-05 -1.02923761E-04  6.69092152E-05  2.27866579E-05
 -5.43343740E-05 -4.42869246E-04 -1.47663204E-05 -1.86594888E-05 -4.20848159E-05
 -3.28472609E-04 -1.29311295E-04 -2.35255188E-04  1.02017866E+00 -4.98633751E-02
 -6.29441960E-02 -3.41662512E-05 -8.53348320E-05  3.47350068E-05 -4.52039121E-04
 -3.39347539E-04 -1.81360600E-04  2.28565726E-05 -5.58296315E-05 -4.43661458E-04
 -4.51896397E-05  1.17510591E-05 -9.31398154E-06 -3.51733093E-04 -1.07604156E-04
 -2.01817253E-04  1.00812513E-06 -3.72515325E-06 -5.71238779E-05  2.93308142E-06
  5.62533575E-06 -1.04619860E-05  2.98176644E-06  2.62890173E-05  1.52698690E-05
  1.01929426E-05 -4.89651973E-04 -4.78492371E-04  1.03763573E-03  1.93544120E-04
 -9.09253039E-04  1.29682428E-03  3.38814726E-04 -1.14170568E-03 -4.90993871E-06
  4.50625038E-05  8.15617853E-05 -5.55524334E-06 -3.05024089E-06  3.53385053E-05
  1.11429501E-04 -1.20471301E-05  1.55257626E-04  1.07293619E-06 -4.09729249E-06
 -6.17461491E-05 -1.86543858E-06  1.35836533E-05 -2.55475742E-06  2.48802960E-05
  1.21218120E-06 -6.02178360E-06 -4.73497027E-06  4.31664010E-05  8.11832821E-05
  2.16083123E-05 -2.87641953E-05  6.88511162E-06  1.45285003E-04 -3.86040984E-05
  1.32756981E-04  1.06968504E-05 -4.88271837E-04 -5.00674114E-04 -1.90865206E-04
  1.32962341E-03  3.96894098E-04 -1.88128533E-04  1.70460749E-03  4.36941308E-04
 -2.51651932E-07  5.60157066E-06 -1.46128726E-05 -2.14884075E-05  2.71280244E-06
  5.22590880E-06 -8.05545124E-05  4.47950782E-05 -4.55145527E-06  8.74862388E-05
 -6.71546285E-04 -9.29302683E-04  6.76363128E-04 -4.30302273E-04 -4.58603909E-04
  9.22921796E-04 -6.07506010E-04 -5.94056277E-04 -1.74092306E-05  1.05866188E-04
  1.38918733E-04  1.36810159E-05  8.34428105E-05  5.34496291E-05  5.51117537E-05
  1.15546012E-04  1.63171095E-04 -3.76376457E-07  4.26790083E-06 -7.37998304E-06
 -1.61249323E-06 -1.61941847E-05 -1.67493863E-05  9.06704995E-07 -2.68643669E-05
 -8.18189848E-05 -1.68522052E-05  9.83093982E-05  1.41181610E-04  9.61885048E-05
  1.12085768E-05 -2.99834110E-05  2.19088320E-04 -3.64748309E-05 -4.34826513E-06
  8.77828134E-05 -6.69422854E-04 -9.75308704E-04 -3.73520388E-04  5.37287213E-04
  6.69438282E-04 -4.64545888E-04  7.31576877E-04  9.28773816E-04 -4.76960063E-06
  2.76940318E-05  1.65364849E-05 -1.84980118E-05  1.36231401E-06 -1.81075575E-05
 -1.32127828E-04 -3.14832845E-05 -1.00059344E-04 -2.11790376E-05  8.38931025E-05
  1.93824655E-04  1.65785468E-05  1.22444311E-04  2.17692193E-04  9.75432459E-05
  1.13196647E-04  4.61925370E-04 -2.26818650E-05  8.79144641E-05  2.14950698E-04
  2.38014511E-04 -7.79606233E-05 -1.39680803E-05  4.77823548E-04 -1.91159880E-04
  1.27011344E-04  1.32779978E-06 -1.56091750E-05  4.32904413E-05 -1.76812261E-06
 -5.44842290E-06  1.83559004E-06 -6.29664434E-05 -8.60441336E-05  1.29252562E-05
 -2.41006066E-05  8.31897840E-05  1.80401838E-04  9.12810339E-05  5.58750826E-05
 -1.20724734E-05  1.42477464E-04  8.36588502E-05 -1.92630455E-04 -2.42452874E-05
  8.24368093E-05  1.85611347E-04  5.58087846E-05  8.85509915E-05  2.59365780E-05
 -4.25043446E-05  2.52036591E-04 -6.24329907E-06  3.99309043E-06 -4.28108419E-06
 -7.38804177E-05 -1.83651092E-05  3.46716245E-06 -2.09592462E-05 -7.86530749E-07
 -3.72834098E-06  2.53214100E-07 -2.22109301E-05  9.53856848E-05  1.81372793E-04
  6.51752538E-05 -2.49411558E-05  1.64139815E-05  1.26230067E-04 -2.00391933E-05
 -1.50025725E-05 -2.18286789E-05  9.29706430E-05  1.89035974E-04  1.59394795E-05
  1.89328562E-05  6.24510982E-05  1.24288293E-05  6.80475448E-05  9.40880891E-05
  2.90998918E-06 -7.33727555E-06 -9.46173783E-05 -2.34365413E-05  8.01712550E-06
  1.60110990E-05  1.93230844E-05  1.40215803E-05  3.44460824E-05  1.68703468E-04
 -9.51829312E-04 -1.45300914E-03  2.94258898E-04 -1.47081444E-04 -2.35676259E-04
  4.53081998E-05 -1.22431969E-04 -2.81550531E-04  1.43187528E-05 -5.28285746E-05
 -1.49852326E-04 -2.74278536E-05  7.09607382E-06 -2.19684342E-05 -1.01730714E-04
  3.36174123E-06 -1.19434301E-04  2.68118870E-06 -7.21732630E-06 -9.01103355E-05
  8.76320125E-06 -2.16476940E-05 -1.80260893E-05  4.15201057E-05 -6.21442277E-06
  1.42239562E-05  1.41249736E-05 -5.59039925E-05 -1.34419200E-04 -1.88286475E-05
 -6.79773499E-07 -2.81638142E-05 -1.17628517E-04  1.75111957E-05 -1.06286248E-04
  1.70344623E-04 -9.51709489E-04 -1.48753857E-03 -1.61147993E-04  2.71631002E-04
  2.50279518E-04 -2.66820097E-04  1.44648476E-04  4.49626588E-05 -6.35278645E-08
  3.13573259E-06 -1.38866602E-06 -1.63502050E-05  3.35163030E-07 -8.10168251E-06
 -1.31964650E-05 -1.12778251E-05 -2.15043534E-05 -3.95973302E-05  1.86382466E-04
  4.90058058E-04 -6.79143129E-05 -3.13366810E-05 -3.67121475E-05 -7.49103447E-06
[truncated: 38,105,681 more chars]
