# Supplementary material for: Morphology Effects on Free Energies of Proton-Coupled Electron Transfer in Polyoxotungstates
Source: Inorg Chem. 2025 Oct 23;64(49):23834–45. doi: 10.1021/acs.inorgchem.5c02910 (PMC12709570; doi:10.1021/acs.inorgchem.5c02910)
Supplement: Supplementary file 2 [file ic5c02910_si_002.zip › SiW12_Me3HN_0H_Sp1.fchk]

SiW12_Me3HN_0H_Sp1                                                         
Freq      UB3LYP                                                      LANL2DZ             
Number of atoms                            I              109
Info1-9                                    I   N=           9
         228         228        1002           0           0         101
           6          18        -502
Charge                                     I                0
Multiplicity                               I                1
Number of electrons                        I              632
Number of alpha electrons                  I              316
Number of beta electrons                   I              316
Number of basis functions                  I              856
Number of independent functions            I              856
Number of point charges in /Mol/           I                0
Number of translation vectors              I                0
Atomic numbers                             I   N=         109
          14          74          74          74          74          74
          74          74          74          74          74          74
          74           8           8           8           8           8
           8           8           8           8           8           8
           8           8           8           8           8           8
           8           8           8           8           8           8
           8           8           8           8           8           8
           8           8           8           8           8           8
           8           8           8           8           8           7
           7           1           1           1           1           6
           6           1           1           1           1           1
           1           6           6           1           1           1
           1           1           1           1           1           6
           6           6           6           1           1           1
           1           1           1           1           1           1
           1           7           7           1           1           6
           6           6           6           1           1           1
           1           1           1           1           1           1
           1
Nuclear charges                            R   N=         109
  4.00000000E+00  1.40000000E+01  1.40000000E+01  1.40000000E+01  1.40000000E+01
  1.40000000E+01  1.40000000E+01  1.40000000E+01  1.40000000E+01  1.40000000E+01
  1.40000000E+01  1.40000000E+01  1.40000000E+01  8.00000000E+00  8.00000000E+00
  8.00000000E+00  8.00000000E+00  8.00000000E+00  8.00000000E+00  8.00000000E+00
  8.00000000E+00  8.00000000E+00  8.00000000E+00  8.00000000E+00  8.00000000E+00
  8.00000000E+00  8.00000000E+00  8.00000000E+00  8.00000000E+00  8.00000000E+00
  8.00000000E+00  8.00000000E+00  8.00000000E+00  8.00000000E+00  8.00000000E+00
  8.00000000E+00  8.00000000E+00  8.00000000E+00  8.00000000E+00  8.00000000E+00
  8.00000000E+00  8.00000000E+00  8.00000000E+00  8.00000000E+00  8.00000000E+00
  8.00000000E+00  8.00000000E+00  8.00000000E+00  8.00000000E+00  8.00000000E+00
  8.00000000E+00  8.00000000E+00  8.00000000E+00  7.00000000E+00  7.00000000E+00
  1.00000000E+00  1.00000000E+00  1.00000000E+00  1.00000000E+00  6.00000000E+00
  6.00000000E+00  1.00000000E+00  1.00000000E+00  1.00000000E+00  1.00000000E+00
  1.00000000E+00  1.00000000E+00  6.00000000E+00  6.00000000E+00  1.00000000E+00
  1.00000000E+00  1.00000000E+00  1.00000000E+00  1.00000000E+00  1.00000000E+00
  1.00000000E+00  1.00000000E+00  6.00000000E+00  6.00000000E+00  6.00000000E+00
  6.00000000E+00  1.00000000E+00  1.00000000E+00  1.00000000E+00  1.00000000E+00
  1.00000000E+00  1.00000000E+00  1.00000000E+00  1.00000000E+00  1.00000000E+00
  1.00000000E+00  7.00000000E+00  7.00000000E+00  1.00000000E+00  1.00000000E+00
  6.00000000E+00  6.00000000E+00  6.00000000E+00  6.00000000E+00  1.00000000E+00
  1.00000000E+00  1.00000000E+00  1.00000000E+00  1.00000000E+00  1.00000000E+00
  1.00000000E+00  1.00000000E+00  1.00000000E+00  1.00000000E+00
Current cartesian coordinates              R   N=         327
 -1.28535459E-02  2.40265193E-02 -2.82500808E-02 -2.45578724E+00 -3.41338143E+00
  5.26093817E+00  3.89852385E-01 -6.71839680E+00 -2.96546381E-01  4.48775444E+00
 -2.95292458E+00  4.05279840E+00 -6.62090521E+00 -4.18405871E-01  1.33800479E+00
  2.57282979E+00 -3.30016062E+00 -5.32183886E+00  4.06840561E+00  3.48762071E+00
  4.10906272E+00 -2.87927944E+00  3.02725287E+00  5.31389426E+00 -3.77278790E+00
 -3.72628903E+00 -4.21875158E+00  6.66915195E+00  4.66692850E-01 -9.71255908E-01
 -4.23159746E+00  3.32449351E+00 -4.16365770E+00  2.11599800E+00  3.74812934E+00
 -5.26206163E+00 -4.90716882E-01  6.77090424E+00 -1.83945479E-01 -2.23584959E+00
 -1.36591226E-01  2.20417480E+00 -1.58040762E-01 -2.55209786E+00 -1.84387048E+00
  2.83193735E+00  1.99306710E-01  1.32492637E+00 -4.92558057E-01  2.59052414E+00
 -1.79841986E+00 -1.68358032E+00 -5.60718594E+00  2.47307427E+00  3.11105597E+00
 -5.29272613E+00  1.63656629E+00  1.14742481E+00 -3.00730944E+00  5.47342430E+00
 -5.62458961E+00 -2.76121347E+00 -1.23796129E+00  5.17652143E+00 -2.05824974E+00
 -3.11854725E+00  7.52166798E-01  3.09248831E+00  5.51209001E+00 -5.97458918E+00
  2.12179096E+00 -1.19535447E+00  2.02994227E+00  2.08916663E-01 -6.07701197E+00
  2.42846647E+00  5.70816370E+00  1.72620999E+00 -2.38521300E+00  5.35512201E+00
  2.56205885E+00 -3.98260935E+00 -1.86791185E-01 -5.02508308E+00  4.86150274E+00
  2.80964852E+00 -3.07598774E+00 -5.80494901E+00 -2.90641571E+00  3.88556113E+00
  2.39411912E+00 -6.36215422E+00 -3.32903624E+00  5.05620219E+00  3.04262456E-01
  5.60539697E+00 -2.87624836E+00 -2.16091183E-01  6.98724789E+00 -2.57014187E+00
 -6.69026247E+00 -2.45286767E+00  7.08764664E+00 -2.06317838E+00  1.63742365E+00
 -6.13011024E+00  2.12814023E+00  3.92108862E+00 -8.55671231E-01 -4.01790640E+00
 -6.38671279E+00  6.75704052E+00  2.97445973E+00  1.68256566E+00 -3.40399866E+00
  6.39204557E+00 -2.35229071E+00 -1.37153584E+00  4.03381231E+00 -6.31959545E+00
  1.55654214E+00  6.72129149E+00 -3.21287948E+00 -3.07420968E+00 -5.53770913E+00
  7.67983618E+00  7.03000876E-01 -9.92708125E+00  3.02092490E-01  6.15106432E+00
 -4.92765434E+00  6.07322178E+00 -9.89164672E+00 -6.37044906E-01  1.26960505E+00
  4.28093918E+00 -4.33083340E+00 -7.92293610E+00  5.46631569E+00  5.61784812E+00
  6.17194225E+00 -3.75946022E+00  5.01813064E+00  7.76515454E+00 -6.11753969E+00
 -5.02234689E+00 -6.10838999E+00  9.72350870E+00  6.72795751E-01 -2.14612178E+00
 -6.71736791E+00  4.34884537E+00 -6.04065333E+00  3.67827962E+00  5.03429865E+00
 -7.84112519E+00 -5.98249789E-01  9.98416789E+00  4.62879304E-01  1.26190443E+01
 -7.98480880E+00  1.12753903E-01 -8.39205551E+00 -1.21527358E+01  2.74232172E-01
  1.43746727E+01 -8.82410615E+00  1.22515532E-01 -9.53630844E+00 -1.37140104E+01
  7.21676831E-02 -9.31053297E+00  5.65917352E+00 -3.71769291E-01  5.73767493E+00
  9.13331037E+00  7.53788974E-01  1.07891989E+01 -9.79955442E+00  1.35813520E+00
 -6.70663318E+00 -1.26093275E+01  2.54281999E+00  1.14197697E+01 -1.01547108E+01
  3.29145607E+00 -5.58077654E+00 -1.43057678E+01  2.20208918E+00  8.91486540E+00
 -8.93591972E+00  1.36373056E+00 -5.47745460E+00 -1.09693567E+01  2.78287889E+00
  1.07634026E+01 -1.15599061E+01  2.80361102E-01 -7.89501900E+00 -1.28643577E+01
  4.21134568E+00  1.19100585E+01 -7.50280972E+00 -2.61882557E+00 -1.00934058E+01
 -9.88623938E+00  6.79975476E-01  1.33171599E+01 -6.24710170E+00 -3.45822418E+00
 -1.13223489E+01 -9.67862223E+00 -9.65785340E-01 -9.73040768E+00  9.17541558E+00
 -3.22955184E+00  4.62300686E+00  1.26122079E+01 -1.94389320E+00  1.18743660E+01
 -9.30656740E+00 -3.62230937E+00 -1.12223191E+01 -1.02003112E+01  2.37971692E+00
  1.00448169E+01 -6.62103914E+00 -2.66355767E+00 -8.90891832E+00 -8.21163206E+00
  9.06088863E-01  1.28247212E+01 -5.53717519E+00  1.58506733E+00 -6.85841196E+00
 -1.18920089E+01 -2.13049258E+00 -9.50764387E+00  8.86918779E+00  1.86972750E+00
  8.77887506E+00  9.63896090E+00 -1.66949732E+00  1.42375422E+01 -4.33730474E+00
  6.75330680E-01 -8.15810632E+00 -1.16637082E+01 -3.71856420E+00 -7.86179828E+00
  9.74113667E+00  9.81138300E-01  7.63037874E+00  9.37703040E+00 -3.36410319E+00
  1.09812316E+01 -4.60742455E+00  1.57990995E+00 -5.63370237E+00 -1.02383044E+01
 -1.96102782E+00  1.34036131E+01 -5.97781627E+00  3.51757629E+00 -5.72665012E+00
 -1.36015676E+01 -2.37740379E+00 -8.94439876E+00  7.85944004E+00  3.57902274E+00
  9.66636864E+00  7.85673345E+00 -1.12711610E+00 -1.06654101E+01  7.00041305E+00
  3.60215792E-02  7.08411421E+00  1.05131893E+01  4.65250387E-01 -1.09229402E+01
  1.03028759E+01  2.31846932E+00  1.02157901E+01  1.10850316E+01 -1.99408706E+00
 -1.29006856E+01  5.64725887E+00  1.20736888E+00 -1.14016213E+01  8.27591314E+00
 -2.41967340E+00  5.71788904E+00  1.29329830E+01 -2.24408395E-01  8.55508240E+00
  1.08131324E+01  2.90291016E+00 -1.43483077E+01  7.05017068E+00  1.65201352E+00
 -1.36280617E+01  4.27117148E+00 -1.47200543E-01 -1.22742045E+01  4.69549868E+00
  2.92707692E+00 -1.21429977E+01  6.84934367E+00 -3.71352612E+00 -1.28470640E+01
  9.69067628E+00 -2.00646310E+00  4.46857459E+00  1.34583350E+01  1.33140443E+00
  7.12865725E+00  1.44071686E+01 -5.38556438E-01  7.24764822E+00  1.13533849E+01
  4.40509056E+00  9.46069570E+00  9.01601821E+00  3.35770378E+00  9.97756285E+00
  1.22833788E+01  2.62633152E+00
Force Field                                I                0
Int Atom Types                             I   N=         109
           0           0           0           0           0           0
           0           0           0           0           0           0
           0           0           0           0           0           0
           0           0           0           0           0           0
           0           0           0           0           0           0
           0           0           0           0           0           0
           0           0           0           0           0           0
           0           0           0           0           0           0
           0           0           0           0           0           0
           0           0           0           0           0           0
           0           0           0           0           0           0
           0           0           0           0           0           0
           0           0           0           0           0           0
           0           0           0           0           0           0
           0           0           0           0           0           0
           0           0           0           0           0           0
           0           0           0           0           0           0
           0           0           0           0           0           0
           0
MM charges                                 R   N=         109
  0.00000000E+00  0.00000000E+00  0.00000000E+00  0.00000000E+00  0.00000000E+00
  0.00000000E+00  0.00000000E+00  0.00000000E+00  0.00000000E+00  0.00000000E+00
  0.00000000E+00  0.00000000E+00  0.00000000E+00  0.00000000E+00  0.00000000E+00
  0.00000000E+00  0.00000000E+00  0.00000000E+00  0.00000000E+00  0.00000000E+00
  0.00000000E+00  0.00000000E+00  0.00000000E+00  0.00000000E+00  0.00000000E+00
  0.00000000E+00  0.00000000E+00  0.00000000E+00  0.00000000E+00  0.00000000E+00
  0.00000000E+00  0.00000000E+00  0.00000000E+00  0.00000000E+00  0.00000000E+00
  0.00000000E+00  0.00000000E+00  0.00000000E+00  0.00000000E+00  0.00000000E+00
  0.00000000E+00  0.00000000E+00  0.00000000E+00  0.00000000E+00  0.00000000E+00
  0.00000000E+00  0.00000000E+00  0.00000000E+00  0.00000000E+00  0.00000000E+00
  0.00000000E+00  0.00000000E+00  0.00000000E+00  0.00000000E+00  0.00000000E+00
  0.00000000E+00  0.00000000E+00  0.00000000E+00  0.00000000E+00  0.00000000E+00
  0.00000000E+00  0.00000000E+00  0.00000000E+00  0.00000000E+00  0.00000000E+00
  0.00000000E+00  0.00000000E+00  0.00000000E+00  0.00000000E+00  0.00000000E+00
  0.00000000E+00  0.00000000E+00  0.00000000E+00  0.00000000E+00  0.00000000E+00
  0.00000000E+00  0.00000000E+00  0.00000000E+00  0.00000000E+00  0.00000000E+00
  0.00000000E+00  0.00000000E+00  0.00000000E+00  0.00000000E+00  0.00000000E+00
  0.00000000E+00  0.00000000E+00  0.00000000E+00  0.00000000E+00  0.00000000E+00
  0.00000000E+00  0.00000000E+00  0.00000000E+00  0.00000000E+00  0.00000000E+00
  0.00000000E+00  0.00000000E+00  0.00000000E+00  0.00000000E+00  0.00000000E+00
  0.00000000E+00  0.00000000E+00  0.00000000E+00  0.00000000E+00  0.00000000E+00
  0.00000000E+00  0.00000000E+00  0.00000000E+00  0.00000000E+00
Integer atomic weights                     I   N=         109
           0           0           0           0           0           0
           0           0           0           0           0           0
           0           0           0           0           0           0
           0           0           0           0           0           0
           0           0           0           0           0           0
           0           0           0           0           0           0
           0           0           0           0           0           0
           0           0           0           0           0           0
           0           0           0           0           0           0
           0           0           0           0           0           0
           0           0           0           0           0           0
           0           0           0           0           0           0
           0           0           0           0           0           0
           0           0           0           0           0           0
           0           0           0           0           0           0
           0           0           0           0           0           0
           0           0           0           0           0           0
           0           0           0           0           0           0
           0
Real atomic weights                        R   N=         109
  0.00000000E+00  0.00000000E+00  0.00000000E+00  0.00000000E+00  0.00000000E+00
  0.00000000E+00  0.00000000E+00  0.00000000E+00  0.00000000E+00  0.00000000E+00
  0.00000000E+00  0.00000000E+00  0.00000000E+00  0.00000000E+00  0.00000000E+00
  0.00000000E+00  0.00000000E+00  0.00000000E+00  0.00000000E+00  0.00000000E+00
  0.00000000E+00  0.00000000E+00  0.00000000E+00  0.00000000E+00  0.00000000E+00
  0.00000000E+00  0.00000000E+00  0.00000000E+00  0.00000000E+00  0.00000000E+00
  0.00000000E+00  0.00000000E+00  0.00000000E+00  0.00000000E+00  0.00000000E+00
  0.00000000E+00  0.00000000E+00  0.00000000E+00  0.00000000E+00  0.00000000E+00
  0.00000000E+00  0.00000000E+00  0.00000000E+00  0.00000000E+00  0.00000000E+00
  0.00000000E+00  0.00000000E+00  0.00000000E+00  0.00000000E+00  0.00000000E+00
  0.00000000E+00  0.00000000E+00  0.00000000E+00  0.00000000E+00  0.00000000E+00
  0.00000000E+00  0.00000000E+00  0.00000000E+00  0.00000000E+00  0.00000000E+00
  0.00000000E+00  0.00000000E+00  0.00000000E+00  0.00000000E+00  0.00000000E+00
  0.00000000E+00  0.00000000E+00  0.00000000E+00  0.00000000E+00  0.00000000E+00
  0.00000000E+00  0.00000000E+00  0.00000000E+00  0.00000000E+00  0.00000000E+00
  0.00000000E+00  0.00000000E+00  0.00000000E+00  0.00000000E+00  0.00000000E+00
  0.00000000E+00  0.00000000E+00  0.00000000E+00  0.00000000E+00  0.00000000E+00
  0.00000000E+00  0.00000000E+00  0.00000000E+00  0.00000000E+00  0.00000000E+00
  0.00000000E+00  0.00000000E+00  0.00000000E+00  0.00000000E+00  0.00000000E+00
  0.00000000E+00  0.00000000E+00  0.00000000E+00  0.00000000E+00  0.00000000E+00
  0.00000000E+00  0.00000000E+00  0.00000000E+00  0.00000000E+00  0.00000000E+00
  0.00000000E+00  0.00000000E+00  0.00000000E+00  0.00000000E+00
Atom fragment info                         I   N=         109
           0           0           0           0           0           0
           0           0           0           0           0           0
           0           0           0           0           0           0
           0           0           0           0           0           0
           0           0           0           0           0           0
           0           0           0           0           0           0
           0           0           0           0           0           0
           0           0           0           0           0           0
           0           0           0           0           0           0
           0           0           0           0           0           0
           0           0           0           0           0           0
           0           0           0           0           0           0
           0           0           0           0           0           0
           0           0           0           0           0           0
           0           0           0           0           0           0
           0           0           0           0           0           0
           0           0           0           0           0           0
           0           0           0           0           0           0
           0
Atom residue num                           I   N=         109
           0           0           0           0           0           0
           0           0           0           0           0           0
           0           0           0           0           0           0
           0           0           0           0           0           0
           0           0           0           0           0           0
           0           0           0           0           0           0
           0           0           0           0           0           0
           0           0           0           0           0           0
           0           0           0           0           0           0
           0           0           0           0           0           0
           0           0           0           0           0           0
           0           0           0           0           0           0
           0           0           0           0           0           0
           0           0           0           0           0           0
           0           0           0           0           0           0
           0           0           0           0           0           0
           0           0           0           0           0           0
           0           0           0           0           0           0
           0
Nuclear spins                              I   N=         109
           0           0           0           0           0           0
           0           0           0           0           0           0
           0           0           0           0           0           0
           0           0           0           0           0           0
           0           0           0           0           0           0
           0           0           0           0           0           0
           0           0           0           0           0           0
           0           0           0           0           0           0
           0           0           0           0           0           0
           0           0           0           0           0           0
           0           0           0           0           0           0
           0           0           0           0           0           0
           0           0           0           0           0           0
           0           0           0           0           0           0
           0           0           0           0           0           0
           0           0           0           0           0           0
           0           0           0           0           0           0
           0           0           0           0           0           0
           0
Nuclear ZEff                               R   N=         109
  0.00000000E+00  0.00000000E+00  0.00000000E+00  0.00000000E+00  0.00000000E+00
  0.00000000E+00  0.00000000E+00  0.00000000E+00  0.00000000E+00  0.00000000E+00
  0.00000000E+00  0.00000000E+00  0.00000000E+00  0.00000000E+00  0.00000000E+00
  0.00000000E+00  0.00000000E+00  0.00000000E+00  0.00000000E+00  0.00000000E+00
  0.00000000E+00  0.00000000E+00  0.00000000E+00  0.00000000E+00  0.00000000E+00
  0.00000000E+00  0.00000000E+00  0.00000000E+00  0.00000000E+00  0.00000000E+00
  0.00000000E+00  0.00000000E+00  0.00000000E+00  0.00000000E+00  0.00000000E+00
  0.00000000E+00  0.00000000E+00  0.00000000E+00  0.00000000E+00  0.00000000E+00
  0.00000000E+00  0.00000000E+00  0.00000000E+00  0.00000000E+00  0.00000000E+00
  0.00000000E+00  0.00000000E+00  0.00000000E+00  0.00000000E+00  0.00000000E+00
  0.00000000E+00  0.00000000E+00  0.00000000E+00  0.00000000E+00  0.00000000E+00
  0.00000000E+00  0.00000000E+00  0.00000000E+00  0.00000000E+00  0.00000000E+00
  0.00000000E+00  0.00000000E+00  0.00000000E+00  0.00000000E+00  0.00000000E+00
  0.00000000E+00  0.00000000E+00  0.00000000E+00  0.00000000E+00  0.00000000E+00
  0.00000000E+00  0.00000000E+00  0.00000000E+00  0.00000000E+00  0.00000000E+00
  0.00000000E+00  0.00000000E+00  0.00000000E+00  0.00000000E+00  0.00000000E+00
  0.00000000E+00  0.00000000E+00  0.00000000E+00  0.00000000E+00  0.00000000E+00
  0.00000000E+00  0.00000000E+00  0.00000000E+00  0.00000000E+00  0.00000000E+00
  0.00000000E+00  0.00000000E+00  0.00000000E+00  0.00000000E+00  0.00000000E+00
  0.00000000E+00  0.00000000E+00  0.00000000E+00  0.00000000E+00  0.00000000E+00
  0.00000000E+00  0.00000000E+00  0.00000000E+00  0.00000000E+00  0.00000000E+00
  0.00000000E+00  0.00000000E+00  0.00000000E+00  0.00000000E+00
Nuclear ZNuc                               R   N=         109
  0.00000000E+00  0.00000000E+00  0.00000000E+00  0.00000000E+00  0.00000000E+00
  0.00000000E+00  0.00000000E+00  0.00000000E+00  0.00000000E+00  0.00000000E+00
  0.00000000E+00  0.00000000E+00  0.00000000E+00  0.00000000E+00  0.00000000E+00
  0.00000000E+00  0.00000000E+00  0.00000000E+00  0.00000000E+00  0.00000000E+00
  0.00000000E+00  0.00000000E+00  0.00000000E+00  0.00000000E+00  0.00000000E+00
  0.00000000E+00  0.00000000E+00  0.00000000E+00  0.00000000E+00  0.00000000E+00
  0.00000000E+00  0.00000000E+00  0.00000000E+00  0.00000000E+00  0.00000000E+00
  0.00000000E+00  0.00000000E+00  0.00000000E+00  0.00000000E+00  0.00000000E+00
  0.00000000E+00  0.00000000E+00  0.00000000E+00  0.00000000E+00  0.00000000E+00
  0.00000000E+00  0.00000000E+00  0.00000000E+00  0.00000000E+00  0.00000000E+00
  0.00000000E+00  0.00000000E+00  0.00000000E+00  0.00000000E+00  0.00000000E+00
  0.00000000E+00  0.00000000E+00  0.00000000E+00  0.00000000E+00  0.00000000E+00
  0.00000000E+00  0.00000000E+00  0.00000000E+00  0.00000000E+00  0.00000000E+00
  0.00000000E+00  0.00000000E+00  0.00000000E+00  0.00000000E+00  0.00000000E+00
  0.00000000E+00  0.00000000E+00  0.00000000E+00  0.00000000E+00  0.00000000E+00
  0.00000000E+00  0.00000000E+00  0.00000000E+00  0.00000000E+00  0.00000000E+00
  0.00000000E+00  0.00000000E+00  0.00000000E+00  0.00000000E+00  0.00000000E+00
  0.00000000E+00  0.00000000E+00  0.00000000E+00  0.00000000E+00  0.00000000E+00
  0.00000000E+00  0.00000000E+00  0.00000000E+00  0.00000000E+00  0.00000000E+00
  0.00000000E+00  0.00000000E+00  0.00000000E+00  0.00000000E+00  0.00000000E+00
  0.00000000E+00  0.00000000E+00  0.00000000E+00  0.00000000E+00  0.00000000E+00
  0.00000000E+00  0.00000000E+00  0.00000000E+00  0.00000000E+00
Nuclear QMom                               R   N=         109
  0.00000000E+00  0.00000000E+00  0.00000000E+00  0.00000000E+00  0.00000000E+00
  0.00000000E+00  0.00000000E+00  0.00000000E+00  0.00000000E+00  0.00000000E+00
  0.00000000E+00  0.00000000E+00  0.00000000E+00  0.00000000E+00  0.00000000E+00
  0.00000000E+00  0.00000000E+00  0.00000000E+00  0.00000000E+00  0.00000000E+00
  0.00000000E+00  0.00000000E+00  0.00000000E+00  0.00000000E+00  0.00000000E+00
  0.00000000E+00  0.00000000E+00  0.00000000E+00  0.00000000E+00  0.00000000E+00
  0.00000000E+00  0.00000000E+00  0.00000000E+00  0.00000000E+00  0.00000000E+00
  0.00000000E+00  0.00000000E+00  0.00000000E+00  0.00000000E+00  0.00000000E+00
  0.00000000E+00  0.00000000E+00  0.00000000E+00  0.00000000E+00  0.00000000E+00
  0.00000000E+00  0.00000000E+00  0.00000000E+00  0.00000000E+00  0.00000000E+00
  0.00000000E+00  0.00000000E+00  0.00000000E+00  0.00000000E+00  0.00000000E+00
  0.00000000E+00  0.00000000E+00  0.00000000E+00  0.00000000E+00  0.00000000E+00
  0.00000000E+00  0.00000000E+00  0.00000000E+00  0.00000000E+00  0.00000000E+00
  0.00000000E+00  0.00000000E+00  0.00000000E+00  0.00000000E+00  0.00000000E+00
  0.00000000E+00  0.00000000E+00  0.00000000E+00  0.00000000E+00  0.00000000E+00
  0.00000000E+00  0.00000000E+00  0.00000000E+00  0.00000000E+00  0.00000000E+00
  0.00000000E+00  0.00000000E+00  0.00000000E+00  0.00000000E+00  0.00000000E+00
  0.00000000E+00  0.00000000E+00  0.00000000E+00  0.00000000E+00  0.00000000E+00
  0.00000000E+00  0.00000000E+00  0.00000000E+00  0.00000000E+00  0.00000000E+00
  0.00000000E+00  0.00000000E+00  0.00000000E+00  0.00000000E+00  0.00000000E+00
  0.00000000E+00  0.00000000E+00  0.00000000E+00  0.00000000E+00  0.00000000E+00
  0.00000000E+00  0.00000000E+00  0.00000000E+00  0.00000000E+00
Nuclear GFac                               R   N=         109
  0.00000000E+00  0.00000000E+00  0.00000000E+00  0.00000000E+00  0.00000000E+00
  0.00000000E+00  0.00000000E+00  0.00000000E+00  0.00000000E+00  0.00000000E+00
  0.00000000E+00  0.00000000E+00  0.00000000E+00  0.00000000E+00  0.00000000E+00
  0.00000000E+00  0.00000000E+00  0.00000000E+00  0.00000000E+00  0.00000000E+00
  0.00000000E+00  0.00000000E+00  0.00000000E+00  0.00000000E+00  0.00000000E+00
  0.00000000E+00  0.00000000E+00  0.00000000E+00  0.00000000E+00  0.00000000E+00
  0.00000000E+00  0.00000000E+00  0.00000000E+00  0.00000000E+00  0.00000000E+00
  0.00000000E+00  0.00000000E+00  0.00000000E+00  0.00000000E+00  0.00000000E+00
  0.00000000E+00  0.00000000E+00  0.00000000E+00  0.00000000E+00  0.00000000E+00
  0.00000000E+00  0.00000000E+00  0.00000000E+00  0.00000000E+00  0.00000000E+00
  0.00000000E+00  0.00000000E+00  0.00000000E+00  0.00000000E+00  0.00000000E+00
  0.00000000E+00  0.00000000E+00  0.00000000E+00  0.00000000E+00  0.00000000E+00
  0.00000000E+00  0.00000000E+00  0.00000000E+00  0.00000000E+00  0.00000000E+00
  0.00000000E+00  0.00000000E+00  0.00000000E+00  0.00000000E+00  0.00000000E+00
  0.00000000E+00  0.00000000E+00  0.00000000E+00  0.00000000E+00  0.00000000E+00
  0.00000000E+00  0.00000000E+00  0.00000000E+00  0.00000000E+00  0.00000000E+00
  0.00000000E+00  0.00000000E+00  0.00000000E+00  0.00000000E+00  0.00000000E+00
  0.00000000E+00  0.00000000E+00  0.00000000E+00  0.00000000E+00  0.00000000E+00
  0.00000000E+00  0.00000000E+00  0.00000000E+00  0.00000000E+00  0.00000000E+00
  0.00000000E+00  0.00000000E+00  0.00000000E+00  0.00000000E+00  0.00000000E+00
  0.00000000E+00  0.00000000E+00  0.00000000E+00  0.00000000E+00  0.00000000E+00
  0.00000000E+00  0.00000000E+00  0.00000000E+00  0.00000000E+00
MicOpt                                     I   N=         109
          -1          -1          -1          -1          -1          -1
          -1          -1          -1          -1          -1          -1
          -1          -1          -1          -1          -1          -1
          -1          -1          -1          -1          -1          -1
          -1          -1          -1          -1          -1          -1
          -1          -1          -1          -1          -1          -1
          -1          -1          -1          -1          -1          -1
          -1          -1          -1          -1          -1          -1
          -1          -1          -1          -1          -1          -1
          -1          -1          -1          -1          -1          -1
          -1          -1          -1          -1          -1          -1
          -1          -1          -1          -1          -1          -1
          -1          -1          -1          -1          -1          -1
          -1          -1          -1          -1          -1          -1
          -1          -1          -1          -1          -1          -1
          -1          -1          -1          -1          -1          -1
          -1          -1          -1          -1          -1          -1
          -1          -1          -1          -1          -1          -1
          -1
Number of contracted shells                I              460
Number of primitive shells                 I             1198
Pure/Cartesian d shells                    I                0
Pure/Cartesian f shells                    I                0
Highest angular momentum                   I                2
Largest degree of contraction              I                7
Shell types                                I   N=         460
           0           0           1           1           0           0
           0           1           1           1          -2          -2
           0           0           0           1           1           1
          -2          -2           0           0           0           1
           1           1          -2          -2           0           0
           0           1           1           1          -2          -2
           0           0           0           1           1           1
          -2          -2           0           0           0           1
           1           1          -2          -2           0           0
           0           1           1           1          -2          -2
           0           0           0           1           1           1
          -2          -2           0           0           0           1
           1           1          -2          -2           0           0
           0           1           1           1          -2          -2
           0           0           0           1           1           1
          -2          -2           0           0           0           1
           1           1          -2          -2           0           0
           0           1           1           0           0           0
           1           1           0           0           0           1
           1           0           0           0           1           1
           0           0           0           1           1           0
           0           0           1           1           0           0
           0           1           1           0           0           0
           1           1           0           0           0           1
           1           0           0           0           1           1
           0           0           0           1           1           0
           0           0           1           1           0           0
           0           1           1           0           0           0
           1           1           0           0           0           1
           1           0           0           0           1           1
           0           0           0           1           1           0
           0           0           1           1           0           0
           0           1           1           0           0           0
           1           1           0           0           0           1
           1           0           0           0           1           1
           0           0           0           1           1           0
           0           0           1           1           0           0
           0           1           1           0           0           0
           1           1           0           0           0           1
           1           0           0           0           1           1
           0           0           0           1           1           0
           0           0           1           1           0           0
           0           1           1           0           0           0
           1           1           0           0           0           1
           1           0           0           0           1           1
           0           0           0           1           1           0
           0           0           1           1           0           0
           0           1           1           0           0           0
           1           1           0           0           0           1
           1           0           0           0           1           1
           0           0           0           1           1           0
           0           0           1           1           0           0
           0           0           0           0           0           0
           0           0           0           1           1           0
           0           0           1           1           0           0
           0           0           0           0           0           0
           0           0           0           0           0           0
           0           1           1           0           0           0
           1           1           0           0           0           0
           0           0           0           0           0           0
           0           0           0           0           0           0
           0           0           0           1           1           0
           0           0           1           1           0           0
           0           1           1           0           0           0
           1           1           0           0           0           0
           0           0           0           0           0           0
           0           0           0           0           0           0
           0           0           0           0           0           0
           0           1           1           0           0           0
           1           1           0           0           0           0
           0           0           0           1           1           0
           0           0           1           1           0           0
           0           1           1           0           0           0
           1           1           0           0           0           0
           0           0           0           0           0           0
           0           0           0           0           0           0
           0           0           0           0
Number of primitives per shell             I   N=         460
           2           1           2           1           3           3
           1           3           2           1           2           1
           3           3           1           3           2           1
           2           1           3           3           1           3
           2           1           2           1           3           3
           1           3           2           1           2           1
           3           3           1           3           2           1
           2           1           3           3           1           3
           2           1           2           1           3           3
           1           3           2           1           2           1
           3           3           1           3           2           1
           2           1           3           3           1           3
           2           1           2           1           3           3
           1           3           2           1           2           1
           3           3           1           3           2           1
           2           1           3           3           1           3
           2           1           2           1           7           2
           1           4           1           7           2           1
           4           1           7           2           1           4
           1           7           2           1           4           1
           7           2           1           4           1           7
           2           1           4           1           7           2
           1           4           1           7           2           1
           4           1           7           2           1           4
           1           7           2           1           4           1
           7           2           1           4           1           7
           2           1           4           1           7           2
           1           4           1           7           2           1
           4           1           7           2           1           4
           1           7           2           1           4           1
           7           2           1           4           1           7
           2           1           4           1           7           2
           1           4           1           7           2           1
           4           1           7           2           1           4
           1           7           2           1           4           1
           7           2           1           4           1           7
           2           1           4           1           7           2
           1           4           1           7           2           1
           4           1           7           2           1           4
           1           7           2           1           4           1
           7           2           1           4           1           7
           2           1           4           1           7           2
           1           4           1           7           2           1
           4           1           7           2           1           4
           1           7           2           1           4           1
           7           2           1           4           1           7
           2           1           4           1           7           2
           1           4           1           7           2           1
           4           1           7           2           1           4
           1           7           2           1           4           1
           7           2           1           4           1           7
           2           1           4           1           3           1
           3           1           3           1           3           1
           7           2           1           4           1           7
           2           1           4           1           3           1
           3           1           3           1           3           1
           3           1           3           1           7           2
           1           4           1           7           2           1
           4           1           3           1           3           1
           3           1           3           1           3           1
           3           1           3           1           3           1
           7           2           1           4           1           7
           2           1           4           1           7           2
           1           4           1           7           2           1
           4           1           3           1           3           1
           3           1           3           1           3           1
           3           1           3           1           3           1
           3           1           3           1           7           2
           1           4           1           7           2           1
           4           1           3           1           3           1
           7           2           1           4           1           7
           2           1           4           1           7           2
           1           4           1           7           2           1
           4           1           3           1           3           1
           3           1           3           1           3           1
           3           1           3           1           3           1
           3           1           3           1
Shell to atom map                          I   N=         460
           1           1           1           1           2           2
           2           2           2           2           2           2
           3           3           3           3           3           3
           3           3           4           4           4           4
           4           4           4           4           5           5
           5           5           5           5           5           5
           6           6           6           6           6           6
           6           6           7           7           7           7
           7           7           7           7           8           8
           8           8           8           8           8           8
           9           9           9           9           9           9
           9           9          10          10          10          10
          10          10          10          10          11          11
          11          11          11          11          11          11
          12          12          12          12          12          12
          12          12          13          13          13          13
          13          13          13          13          14          14
          14          14          14          15          15          15
          15          15          16          16          16          16
          16          17          17          17          17          17
          18          18          18          18          18          19
          19          19          19          19          20          20
          20          20          20          21          21          21
          21          21          22          22          22          22
          22          23          23          23          23          23
          24          24          24          24          24          25
          25          25          25          25          26          26
          26          26          26          27          27          27
          27          27          28          28          28          28
          28          29          29          29          29          29
          30          30          30          30          30          31
          31          31          31          31          32          32
          32          32          32          33          33          33
          33          33          34          34          34          34
          34          35          35          35          35          35
          36          36          36          36          36          37
          37          37          37          37          38          38
          38          38          38          39          39          39
          39          39          40          40          40          40
          40          41          41          41          41          41
          42          42          42          42          42          43
          43          43          43          43          44          44
          44          44          44          45          45          45
          45          45          46          46          46          46
          46          47          47          47          47          47
          48          48          48          48          48          49
          49          49          49          49          50          50
          50          50          50          51          51          51
          51          51          52          52          52          52
          52          53          53          53          53          53
          54          54          54          54          54          55
          55          55          55          55          56          56
          57          57          58          58          59          59
          60          60          60          60          60          61
          61          61          61          61          62          62
          63          63          64          64          65          65
          66          66          67          67          68          68
          68          68          68          69          69          69
          69          69          70          70          71          71
          72          72          73          73          74          74
          75          75          76          76          77          77
          78          78          78          78          78          79
          79          79          79          79          80          80
          80          80          80          81          81          81
          81          81          82          82          83          83
          84          84          85          85          86          86
          87          87          88          88          89          89
          90          90          91          91          92          92
          92          92          92          93          93          93
          93          93          94          94          95          95
          96          96          96          96          96          97
          97          97          97          97          98          98
          98          98          98          99          99          99
          99          99         100         100         101         101
         102         102         103         103         104         104
         105         105         106         106         107         107
         108         108         109         109
Primitive exponents                        R   N=        1198
  1.22200000E+00  2.59500000E-01  9.31000000E-02  2.58000000E+00  2.98400000E-01
  8.85000000E-02  1.34700000E+00  4.36600000E-01  1.88300000E-01  2.13700000E+00
  1.34700000E+00  4.36600000E-01  5.18000000E-02  3.00500000E+00  1.22800000E+00
  4.41500000E-01  4.01000000E-01  9.00000000E-02  2.80000000E-02  9.51900000E-01
  3.27000000E-01  1.05400000E-01  1.34700000E+00  4.36600000E-01  1.88300000E-01
  2.13700000E+00  1.34700000E+00  4.36600000E-01  5.18000000E-02  3.00500000E+00
  1.22800000E+00  4.41500000E-01  4.01000000E-01  9.00000000E-02  2.80000000E-02
  9.51900000E-01  3.27000000E-01  1.05400000E-01  1.34700000E+00  4.36600000E-01
  1.88300000E-01  2.13700000E+00  1.34700000E+00  4.36600000E-01  5.18000000E-02
  3.00500000E+00  1.22800000E+00  4.41500000E-01  4.01000000E-01  9.00000000E-02
  2.80000000E-02  9.51900000E-01  3.27000000E-01  1.05400000E-01  1.34700000E+00
  4.36600000E-01  1.88300000E-01  2.13700000E+00  1.34700000E+00  4.36600000E-01
  5.18000000E-02  3.00500000E+00  1.22800000E+00  4.41500000E-01  4.01000000E-01
  9.00000000E-02  2.80000000E-02  9.51900000E-01  3.27000000E-01  1.05400000E-01
  1.34700000E+00  4.36600000E-01  1.88300000E-01  2.13700000E+00  1.34700000E+00
  4.36600000E-01  5.18000000E-02  3.00500000E+00  1.22800000E+00  4.41500000E-01
  4.01000000E-01  9.00000000E-02  2.80000000E-02  9.51900000E-01  3.27000000E-01
  1.05400000E-01  1.34700000E+00  4.36600000E-01  1.88300000E-01  2.13700000E+00
  1.34700000E+00  4.36600000E-01  5.18000000E-02  3.00500000E+00  1.22800000E+00
  4.41500000E-01  4.01000000E-01  9.00000000E-02  2.80000000E-02  9.51900000E-01
  3.27000000E-01  1.05400000E-01  1.34700000E+00  4.36600000E-01  1.88300000E-01
  2.13700000E+00  1.34700000E+00  4.36600000E-01  5.18000000E-02  3.00500000E+00
  1.22800000E+00  4.41500000E-01  4.01000000E-01  9.00000000E-02  2.80000000E-02
  9.51900000E-01  3.27000000E-01  1.05400000E-01  1.34700000E+00  4.36600000E-01
  1.88300000E-01  2.13700000E+00  1.34700000E+00  4.36600000E-01  5.18000000E-02
  3.00500000E+00  1.22800000E+00  4.41500000E-01  4.01000000E-01  9.00000000E-02
  2.80000000E-02  9.51900000E-01  3.27000000E-01  1.05400000E-01  1.34700000E+00
  4.36600000E-01  1.88300000E-01  2.13700000E+00  1.34700000E+00  4.36600000E-01
  5.18000000E-02  3.00500000E+00  1.22800000E+00  4.41500000E-01  4.01000000E-01
  9.00000000E-02  2.80000000E-02  9.51900000E-01  3.27000000E-01  1.05400000E-01
  1.34700000E+00  4.36600000E-01  1.88300000E-01  2.13700000E+00  1.34700000E+00
  4.36600000E-01  5.18000000E-02  3.00500000E+00  1.22800000E+00  4.41500000E-01
  4.01000000E-01  9.00000000E-02  2.80000000E-02  9.51900000E-01  3.27000000E-01
  1.05400000E-01  1.34700000E+00  4.36600000E-01  1.88300000E-01  2.13700000E+00
  1.34700000E+00  4.36600000E-01  5.18000000E-02  3.00500000E+00  1.22800000E+00
  4.41500000E-01  4.01000000E-01  9.00000000E-02  2.80000000E-02  9.51900000E-01
  3.27000000E-01  1.05400000E-01  1.34700000E+00  4.36600000E-01  1.88300000E-01
  2.13700000E+00  1.34700000E+00  4.36600000E-01  5.18000000E-02  3.00500000E+00
  1.22800000E+00  4.41500000E-01  4.01000000E-01  9.00000000E-02  2.80000000E-02
  9.51900000E-01  3.27000000E-01  1.05400000E-01  7.81700000E+03  1.17600000E+03
  2.73200000E+02  8.11700000E+01  2.71800000E+01  9.53200000E+00  3.41400000E+00
  9.53200000E+00  9.39800000E-01  2.84600000E-01  3.51800000E+01  7.90400000E+00
  2.30500000E+00  7.17100000E-01  2.13700000E-01  7.81700000E+03  1.17600000E+03
  2.73200000E+02  8.11700000E+01  2.71800000E+01  9.53200000E+00  3.41400000E+00
  9.53200000E+00  9.39800000E-01  2.84600000E-01  3.51800000E+01  7.90400000E+00
  2.30500000E+00  7.17100000E-01  2.13700000E-01  7.81700000E+03  1.17600000E+03
  2.73200000E+02  8.11700000E+01  2.71800000E+01  9.53200000E+00  3.41400000E+00
  9.53200000E+00  9.39800000E-01  2.84600000E-01  3.51800000E+01  7.90400000E+00
  2.30500000E+00  7.17100000E-01  2.13700000E-01  7.81700000E+03  1.17600000E+03
  2.73200000E+02  8.11700000E+01  2.71800000E+01  9.53200000E+00  3.41400000E+00
  9.53200000E+00  9.39800000E-01  2.84600000E-01  3.51800000E+01  7.90400000E+00
  2.30500000E+00  7.17100000E-01  2.13700000E-01  7.81700000E+03  1.17600000E+03
  2.73200000E+02  8.11700000E+01  2.71800000E+01  9.53200000E+00  3.41400000E+00
  9.53200000E+00  9.39800000E-01  2.84600000E-01  3.51800000E+01  7.90400000E+00
  2.30500000E+00  7.17100000E-01  2.13700000E-01  7.81700000E+03  1.17600000E+03
  2.73200000E+02  8.11700000E+01  2.71800000E+01  9.53200000E+00  3.41400000E+00
  9.53200000E+00  9.39800000E-01  2.84600000E-01  3.51800000E+01  7.90400000E+00
  2.30500000E+00  7.17100000E-01  2.13700000E-01  7.81700000E+03  1.17600000E+03
  2.73200000E+02  8.11700000E+01  2.71800000E+01  9.53200000E+00  3.41400000E+00
  9.53200000E+00  9.39800000E-01  2.84600000E-01  3.51800000E+01  7.90400000E+00
  2.30500000E+00  7.17100000E-01  2.13700000E-01  7.81700000E+03  1.17600000E+03
  2.73200000E+02  8.11700000E+01  2.71800000E+01  9.53200000E+00  3.41400000E+00
  9.53200000E+00  9.39800000E-01  2.84600000E-01  3.51800000E+01  7.90400000E+00
  2.30500000E+00  7.17100000E-01  2.13700000E-01  7.81700000E+03  1.17600000E+03
  2.73200000E+02  8.11700000E+01  2.71800000E+01  9.53200000E+00  3.41400000E+00
  9.53200000E+00  9.39800000E-01  2.84600000E-01  3.51800000E+01  7.90400000E+00
  2.30500000E+00  7.17100000E-01  2.13700000E-01  7.81700000E+03  1.17600000E+03
  2.73200000E+02  8.11700000E+01  2.71800000E+01  9.53200000E+00  3.41400000E+00
  9.53200000E+00  9.39800000E-01  2.84600000E-01  3.51800000E+01  7.90400000E+00
  2.30500000E+00  7.17100000E-01  2.13700000E-01  7.81700000E+03  1.17600000E+03
  2.73200000E+02  8.11700000E+01  2.71800000E+01  9.53200000E+00  3.41400000E+00
  9.53200000E+00  9.39800000E-01  2.84600000E-01  3.51800000E+01  7.90400000E+00
  2.30500000E+00  7.17100000E-01  2.13700000E-01  7.81700000E+03  1.17600000E+03
  2.73200000E+02  8.11700000E+01  2.71800000E+01  9.53200000E+00  3.41400000E+00
  9.53200000E+00  9.39800000E-01  2.84600000E-01  3.51800000E+01  7.90400000E+00
  2.30500000E+00  7.17100000E-01  2.13700000E-01  7.81700000E+03  1.17600000E+03
  2.73200000E+02  8.11700000E+01  2.71800000E+01  9.53200000E+00  3.41400000E+00
  9.53200000E+00  9.39800000E-01  2.84600000E-01  3.51800000E+01  7.90400000E+00
  2.30500000E+00  7.17100000E-01  2.13700000E-01  7.81700000E+03  1.17600000E+03
  2.73200000E+02  8.11700000E+01  2.71800000E+01  9.53200000E+00  3.41400000E+00
  9.53200000E+00  9.39800000E-01  2.84600000E-01  3.51800000E+01  7.90400000E+00
  2.30500000E+00  7.17100000E-01  2.13700000E-01  7.81700000E+03  1.17600000E+03
  2.73200000E+02  8.11700000E+01  2.71800000E+01  9.53200000E+00  3.41400000E+00
  9.53200000E+00  9.39800000E-01  2.84600000E-01  3.51800000E+01  7.90400000E+00
  2.30500000E+00  7.17100000E-01  2.13700000E-01  7.81700000E+03  1.17600000E+03
  2.73200000E+02  8.11700000E+01  2.71800000E+01  9.53200000E+00  3.41400000E+00
  9.53200000E+00  9.39800000E-01  2.84600000E-01  3.51800000E+01  7.90400000E+00
  2.30500000E+00  7.17100000E-01  2.13700000E-01  7.81700000E+03  1.17600000E+03
  2.73200000E+02  8.11700000E+01  2.71800000E+01  9.53200000E+00  3.41400000E+00
  9.53200000E+00  9.39800000E-01  2.84600000E-01  3.51800000E+01  7.90400000E+00
  2.30500000E+00  7.17100000E-01  2.13700000E-01  7.81700000E+03  1.17600000E+03
  2.73200000E+02  8.11700000E+01  2.71800000E+01  9.53200000E+00  3.41400000E+00
  9.53200000E+00  9.39800000E-01  2.84600000E-01  3.51800000E+01  7.90400000E+00
  2.30500000E+00  7.17100000E-01  2.13700000E-01  7.81700000E+03  1.17600000E+03
  2.73200000E+02  8.11700000E+01  2.71800000E+01  9.53200000E+00  3.41400000E+00
  9.53200000E+00  9.39800000E-01  2.84600000E-01  3.51800000E+01  7.90400000E+00
  2.30500000E+00  7.17100000E-01  2.13700000E-01  7.81700000E+03  1.17600000E+03
  2.73200000E+02  8.11700000E+01  2.71800000E+01  9.53200000E+00  3.41400000E+00
  9.53200000E+00  9.39800000E-01  2.84600000E-01  3.51800000E+01  7.90400000E+00
  2.30500000E+00  7.17100000E-01  2.13700000E-01  7.81700000E+03  1.17600000E+03
  2.73200000E+02  8.11700000E+01  2.71800000E+01  9.53200000E+00  3.41400000E+00
  9.53200000E+00  9.39800000E-01  2.84600000E-01  3.51800000E+01  7.90400000E+00
  2.30500000E+00  7.17100000E-01  2.13700000E-01  7.81700000E+03  1.17600000E+03
  2.73200000E+02  8.11700000E+01  2.71800000E+01  9.53200000E+00  3.41400000E+00
  9.53200000E+00  9.39800000E-01  2.84600000E-01  3.51800000E+01  7.90400000E+00
  2.30500000E+00  7.17100000E-01  2.13700000E-01  7.81700000E+03  1.17600000E+03
  2.73200000E+02  8.11700000E+01  2.71800000E+01  9.53200000E+00  3.41400000E+00
  9.53200000E+00  9.39800000E-01  2.84600000E-01  3.51800000E+01  7.90400000E+00
  2.30500000E+00  7.17100000E-01  2.13700000E-01  7.81700000E+03  1.17600000E+03
  2.73200000E+02  8.11700000E+01  2.71800000E+01  9.53200000E+00  3.41400000E+00
  9.53200000E+00  9.39800000E-01  2.84600000E-01  3.51800000E+01  7.90400000E+00
  2.30500000E+00  7.17100000E-01  2.13700000E-01  7.81700000E+03  1.17600000E+03
  2.73200000E+02  8.11700000E+01  2.71800000E+01  9.53200000E+00  3.41400000E+00
  9.53200000E+00  9.39800000E-01  2.84600000E-01  3.51800000E+01  7.90400000E+00
  2.30500000E+00  7.17100000E-01  2.13700000E-01  7.81700000E+03  1.17600000E+03
  2.73200000E+02  8.11700000E+01  2.71800000E+01  9.53200000E+00  3.41400000E+00
  9.53200000E+00  9.39800000E-01  2.84600000E-01  3.51800000E+01  7.90400000E+00
  2.30500000E+00  7.17100000E-01  2.13700000E-01  7.81700000E+03  1.17600000E+03
  2.73200000E+02  8.11700000E+01  2.71800000E+01  9.53200000E+00  3.41400000E+00
  9.53200000E+00  9.39800000E-01  2.84600000E-01  3.51800000E+01  7.90400000E+00
  2.30500000E+00  7.17100000E-01  2.13700000E-01  7.81700000E+03  1.17600000E+03
  2.73200000E+02  8.11700000E+01  2.71800000E+01  9.53200000E+00  3.41400000E+00
  9.53200000E+00  9.39800000E-01  2.84600000E-01  3.51800000E+01  7.90400000E+00
  2.30500000E+00  7.17100000E-01  2.13700000E-01  7.81700000E+03  1.17600000E+03
  2.73200000E+02  8.11700000E+01  2.71800000E+01  9.53200000E+00  3.41400000E+00
  9.53200000E+00  9.39800000E-01  2.84600000E-01  3.51800000E+01  7.90400000E+00
  2.30500000E+00  7.17100000E-01  2.13700000E-01  7.81700000E+03  1.17600000E+03
  2.73200000E+02  8.11700000E+01  2.71800000E+01  9.53200000E+00  3.41400000E+00
  9.53200000E+00  9.39800000E-01  2.84600000E-01  3.51800000E+01  7.90400000E+00
  2.30500000E+00  7.17100000E-01  2.13700000E-01  7.81700000E+03  1.17600000E+03
  2.73200000E+02  8.11700000E+01  2.71800000E+01  9.53200000E+00  3.41400000E+00
  9.53200000E+00  9.39800000E-01  2.84600000E-01  3.51800000E+01  7.90400000E+00
  2.30500000E+00  7.17100000E-01  2.13700000E-01  7.81700000E+03  1.17600000E+03
  2.73200000E+02  8.11700000E+01  2.71800000E+01  9.53200000E+00  3.41400000E+00
  9.53200000E+00  9.39800000E-01  2.84600000E-01  3.51800000E+01  7.90400000E+00
  2.30500000E+00  7.17100000E-01  2.13700000E-01  7.81700000E+03  1.17600000E+03
  2.73200000E+02  8.11700000E+01  2.71800000E+01  9.53200000E+00  3.41400000E+00
  9.53200000E+00  9.39800000E-01  2.84600000E-01  3.51800000E+01  7.90400000E+00
  2.30500000E+00  7.17100000E-01  2.13700000E-01  7.81700000E+03  1.17600000E+03
  2.73200000E+02  8.11700000E+01  2.71800000E+01  9.53200000E+00  3.41400000E+00
  9.53200000E+00  9.39800000E-01  2.84600000E-01  3.51800000E+01  7.90400000E+00
  2.30500000E+00  7.17100000E-01  2.13700000E-01  7.81700000E+03  1.17600000E+03
  2.73200000E+02  8.11700000E+01  2.71800000E+01  9.53200000E+00  3.41400000E+00
  9.53200000E+00  9.39800000E-01  2.84600000E-01  3.51800000E+01  7.90400000E+00
  2.30500000E+00  7.17100000E-01  2.13700000E-01  7.81700000E+03  1.17600000E+03
  2.73200000E+02  8.11700000E+01  2.71800000E+01  9.53200000E+00  3.41400000E+00
  9.53200000E+00  9.39800000E-01  2.84600000E-01  3.51800000E+01  7.90400000E+00
  2.30500000E+00  7.17100000E-01  2.13700000E-01  7.81700000E+03  1.17600000E+03
  2.73200000E+02  8.11700000E+01  2.71800000E+01  9.53200000E+00  3.41400000E+00
  9.53200000E+00  9.39800000E-01  2.84600000E-01  3.51800000E+01  7.90400000E+00
  2.30500000E+00  7.17100000E-01  2.13700000E-01  7.81700000E+03  1.17600000E+03
  2.73200000E+02  8.11700000E+01  2.71800000E+01  9.53200000E+00  3.41400000E+00
  9.53200000E+00  9.39800000E-01  2.84600000E-01  3.51800000E+01  7.90400000E+00
  2.30500000E+00  7.17100000E-01  2.13700000E-01  7.81700000E+03  1.17600000E+03
  2.73200000E+02  8.11700000E+01  2.71800000E+01  9.53200000E+00  3.41400000E+00
  9.53200000E+00  9.39800000E-01  2.84600000E-01  3.51800000E+01  7.90400000E+00
  2.30500000E+00  7.17100000E-01  2.13700000E-01  7.81700000E+03  1.17600000E+03
  2.73200000E+02  8.11700000E+01  2.71800000E+01  9.53200000E+00  3.41400000E+00
  9.53200000E+00  9.39800000E-01  2.84600000E-01  3.51800000E+01  7.90400000E+00
  2.30500000E+00  7.17100000E-01  2.13700000E-01  5.90900000E+03  8.87500000E+02
  2.04700000E+02  5.98400000E+01  2.00000000E+01  7.19300000E+00  2.68600000E+00
  7.19300000E+00  7.00000000E-01  2.13300000E-01  2.67900000E+01  5.95600000E+00
  1.70700000E+00  5.31400000E-01  1.65400000E-01  5.90900000E+03  8.87500000E+02
  2.04700000E+02  5.98400000E+01  2.00000000E+01  7.19300000E+00  2.68600000E+00
  7.19300000E+00  7.00000000E-01  2.13300000E-01  2.67900000E+01  5.95600000E+00
  1.70700000E+00  5.31400000E-01  1.65400000E-01  1.92406000E+01  2.89920000E+00
  6.53400000E-01  1.77600000E-01  1.92406000E+01  2.89920000E+00  6.53400000E-01
  1.77600000E-01  1.92406000E+01  2.89920000E+00  6.53400000E-01  1.77600000E-01
  1.92406000E+01  2.89920000E+00  6.53400000E-01  1.77600000E-01  4.23300000E+03
  6.34900000E+02  1.46100000E+02  4.25000000E+01  1.41900000E+01  5.14800000E+00
  1.96700000E+00  5.14800000E+00  4.96200000E-01  1.53300000E-01  1.81600000E+01
  3.98600000E+00  1.14300000E+00  3.59400000E-01  1.14600000E-01  4.23300000E+03
  6.34900000E+02  1.46100000E+02  4.25000000E+01  1.41900000E+01  5.14800000E+00
  1.96700000E+00  5.14800000E+00  4.96200000E-01  1.53300000E-01  1.81600000E+01
  3.98600000E+00  1.14300000E+00  3.59400000E-01  1.14600000E-01  1.92406000E+01
  2.89920000E+00  6.53400000E-01  1.77600000E-01  1.92406000E+01  2.89920000E+00
  6.53400000E-01  1.77600000E-01  1.92406000E+01  2.89920000E+00  6.53400000E-01
  1.77600000E-01  1.92406000E+01  2.89920000E+00  6.53400000E-01  1.77600000E-01
  1.92406000E+01  2.89920000E+00  6.53400000E-01  1.77600000E-01  1.92406000E+01
  2.89920000E+00  6.53400000E-01  1.77600000E-01  4.23300000E+03  6.34900000E+02
  1.46100000E+02  4.25000000E+01  1.41900000E+01  5.14800000E+00  1.96700000E+00
  5.14800000E+00  4.96200000E-01  1.53300000E-01  1.81600000E+01  3.98600000E+00
  1.14300000E+00  3.59400000E-01  1.14600000E-01  4.23300000E+03  6.34900000E+02
  1.46100000E+02  4.25000000E+01  1.41900000E+01  5.14800000E+00  1.96700000E+00
  5.14800000E+00  4.96200000E-01  1.53300000E-01  1.81600000E+01  3.98600000E+00
  1.14300000E+00  3.59400000E-01  1.14600000E-01  1.92406000E+01  2.89920000E+00
  6.53400000E-01  1.77600000E-01  1.92406000E+01  2.89920000E+00  6.53400000E-01
  1.77600000E-01  1.92406000E+01  2.89920000E+00  6.53400000E-01  1.77600000E-01
  1.92406000E+01  2.89920000E+00  6.53400000E-01  1.77600000E-01  1.92406000E+01
  2.89920000E+00  6.53400000E-01  1.77600000E-01  1.92406000E+01  2.89920000E+00
  6.53400000E-01  1.77600000E-01  1.92406000E+01  2.89920000E+00  6.53400000E-01
  1.77600000E-01  1.92406000E+01  2.89920000E+00  6.53400000E-01  1.77600000E-01
  4.23300000E+03  6.34900000E+02  1.46100000E+02  4.25000000E+01  1.41900000E+01
  5.14800000E+00  1.96700000E+00  5.14800000E+00  4.96200000E-01  1.53300000E-01
  1.81600000E+01  3.98600000E+00  1.14300000E+00  3.59400000E-01  1.14600000E-01
  4.23300000E+03  6.34900000E+02  1.46100000E+02  4.25000000E+01  1.41900000E+01
  5.14800000E+00  1.96700000E+00  5.14800000E+00  4.96200000E-01  1.53300000E-01
  1.81600000E+01  3.98600000E+00  1.14300000E+00  3.59400000E-01  1.14600000E-01
  4.23300000E+03  6.34900000E+02  1.46100000E+02  4.25000000E+01  1.41900000E+01
  5.14800000E+00  1.96700000E+00  5.14800000E+00  4.96200000E-01  1.53300000E-01
  1.81600000E+01  3.98600000E+00  1.14300000E+00  3.59400000E-01  1.14600000E-01
  4.23300000E+03  6.34900000E+02  1.46100000E+02  4.25000000E+01  1.41900000E+01
  5.14800000E+00  1.96700000E+00  5.14800000E+00  4.96200000E-01  1.53300000E-01
  1.81600000E+01  3.98600000E+00  1.14300000E+00  3.59400000E-01  1.14600000E-01
  1.92406000E+01  2.89920000E+00  6.53400000E-01  1.77600000E-01  1.92406000E+01
  2.89920000E+00  6.53400000E-01  1.77600000E-01  1.92406000E+01  2.89920000E+00
  6.53400000E-01  1.77600000E-01  1.92406000E+01  2.89920000E+00  6.53400000E-01
  1.77600000E-01  1.92406000E+01  2.89920000E+00  6.53400000E-01  1.77600000E-01
  1.92406000E+01  2.89920000E+00  6.53400000E-01  1.77600000E-01  1.92406000E+01
  2.89920000E+00  6.53400000E-01  1.77600000E-01  1.92406000E+01  2.89920000E+00
  6.53400000E-01  1.77600000E-01  1.92406000E+01  2.89920000E+00  6.53400000E-01
  1.77600000E-01  1.92406000E+01  2.89920000E+00  6.53400000E-01  1.77600000E-01
  5.90900000E+03  8.87500000E+02  2.04700000E+02  5.98400000E+01  2.00000000E+01
  7.19300000E+00  2.68600000E+00  7.19300000E+00  7.00000000E-01  2.13300000E-01
  2.67900000E+01  5.95600000E+00  1.70700000E+00  5.31400000E-01  1.65400000E-01
  5.90900000E+03  8.87500000E+02  2.04700000E+02  5.98400000E+01  2.00000000E+01
  7.19300000E+00  2.68600000E+00  7.19300000E+00  7.00000000E-01  2.13300000E-01
  2.67900000E+01  5.95600000E+00  1.70700000E+00  5.31400000E-01  1.65400000E-01
  1.92406000E+01  2.89920000E+00  6.53400000E-01  1.77600000E-01  1.92406000E+01
  2.89920000E+00  6.53400000E-01  1.77600000E-01  4.23300000E+03  6.34900000E+02
  1.46100000E+02  4.25000000E+01  1.41900000E+01  5.14800000E+00  1.96700000E+00
  5.14800000E+00  4.96200000E-01  1.53300000E-01  1.81600000E+01  3.98600000E+00
  1.14300000E+00  3.59400000E-01  1.14600000E-01  4.23300000E+03  6.34900000E+02
  1.46100000E+02  4.25000000E+01  1.41900000E+01  5.14800000E+00  1.96700000E+00
  5.14800000E+00  4.96200000E-01  1.53300000E-01  1.81600000E+01  3.98600000E+00
  1.14300000E+00  3.59400000E-01  1.14600000E-01  4.23300000E+03  6.34900000E+02
  1.46100000E+02  4.25000000E+01  1.41900000E+01  5.14800000E+00  1.96700000E+00
  5.14800000E+00  4.96200000E-01  1.53300000E-01  1.81600000E+01  3.98600000E+00
  1.14300000E+00  3.59400000E-01  1.14600000E-01  4.23300000E+03  6.34900000E+02
  1.46100000E+02  4.25000000E+01  1.41900000E+01  5.14800000E+00  1.96700000E+00
  5.14800000E+00  4.96200000E-01  1.53300000E-01  1.81600000E+01  3.98600000E+00
  1.14300000E+00  3.59400000E-01  1.14600000E-01  1.92406000E+01  2.89920000E+00
  6.53400000E-01  1.77600000E-01  1.92406000E+01  2.89920000E+00  6.53400000E-01
  1.77600000E-01  1.92406000E+01  2.89920000E+00  6.53400000E-01  1.77600000E-01
  1.92406000E+01  2.89920000E+00  6.53400000E-01  1.77600000E-01  1.92406000E+01
  2.89920000E+00  6.53400000E-01  1.77600000E-01  1.92406000E+01  2.89920000E+00
  6.53400000E-01  1.77600000E-01  1.92406000E+01  2.89920000E+00  6.53400000E-01
  1.77600000E-01  1.92406000E+01  2.89920000E+00  6.53400000E-01  1.77600000E-01
  1.92406000E+01  2.89920000E+00  6.53400000E-01  1.77600000E-01  1.92406000E+01
  2.89920000E+00  6.53400000E-01  1.77600000E-01
Contraction coefficients                   R   N=        1198
 -5.70733903E-01  1.28238261E+00  1.00000000E+00 -7.77249975E-02  1.01978697E+00
  1.00000000E+00 -2.38270819E-01 -8.73267970E-01  1.69961158E+00 -1.39161500E+00
  1.75102600E+00  4.69464700E-01  1.00000000E+00 -2.40556312E-01  7.36409238E-01
  4.88148725E-01 -1.49749946E-01  1.07074633E+00  1.00000000E+00  4.98526499E-01
  6.11110999E-01  1.00000000E+00 -2.38270819E-01 -8.73267970E-01  1.69961158E+00
 -1.39161500E+00  1.75102600E+00  4.69464700E-01  1.00000000E+00 -2.40556312E-01
  7.36409238E-01  4.88148725E-01 -1.49749946E-01  1.07074633E+00  1.00000000E+00
  4.98526499E-01  6.11110999E-01  1.00000000E+00 -2.38270819E-01 -8.73267970E-01
  1.69961158E+00 -1.39161500E+00  1.75102600E+00  4.69464700E-01  1.00000000E+00
 -2.40556312E-01  7.36409238E-01  4.88148725E-01 -1.49749946E-01  1.07074633E+00
  1.00000000E+00  4.98526499E-01  6.11110999E-01  1.00000000E+00 -2.38270819E-01
 -8.73267970E-01  1.69961158E+00 -1.39161500E+00  1.75102600E+00  4.69464700E-01
  1.00000000E+00 -2.40556312E-01  7.36409238E-01  4.88148725E-01 -1.49749946E-01
  1.07074633E+00  1.00000000E+00  4.98526499E-01  6.11110999E-01  1.00000000E+00
 -2.38270819E-01 -8.73267970E-01  1.69961158E+00 -1.39161500E+00  1.75102600E+00
  4.69464700E-01  1.00000000E+00 -2.40556312E-01  7.36409238E-01  4.88148725E-01
 -1.49749946E-01  1.07074633E+00  1.00000000E+00  4.98526499E-01  6.11110999E-01
  1.00000000E+00 -2.38270819E-01 -8.73267970E-01  1.69961158E+00 -1.39161500E+00
  1.75102600E+00  4.69464700E-01  1.00000000E+00 -2.40556312E-01  7.36409238E-01
  4.88148725E-01 -1.49749946E-01  1.07074633E+00  1.00000000E+00  4.98526499E-01
  6.11110999E-01  1.00000000E+00 -2.38270819E-01 -8.73267970E-01  1.69961158E+00
 -1.39161500E+00  1.75102600E+00  4.69464700E-01  1.00000000E+00 -2.40556312E-01
  7.36409238E-01  4.88148725E-01 -1.49749946E-01  1.07074633E+00  1.00000000E+00
  4.98526499E-01  6.11110999E-01  1.00000000E+00 -2.38270819E-01 -8.73267970E-01
  1.69961158E+00 -1.39161500E+00  1.75102600E+00  4.69464700E-01  1.00000000E+00
 -2.40556312E-01  7.36409238E-01  4.88148725E-01 -1.49749946E-01  1.07074633E+00
  1.00000000E+00  4.98526499E-01  6.11110999E-01  1.00000000E+00 -2.38270819E-01
 -8.73267970E-01  1.69961158E+00 -1.39161500E+00  1.75102600E+00  4.69464700E-01
  1.00000000E+00 -2.40556312E-01  7.36409238E-01  4.88148725E-01 -1.49749946E-01
  1.07074633E+00  1.00000000E+00  4.98526499E-01  6.11110999E-01  1.00000000E+00
 -2.38270819E-01 -8.73267970E-01  1.69961158E+00 -1.39161500E+00  1.75102600E+00
  4.69464700E-01  1.00000000E+00 -2.40556312E-01  7.36409238E-01  4.88148725E-01
 -1.49749946E-01  1.07074633E+00  1.00000000E+00  4.98526499E-01  6.11110999E-01
  1.00000000E+00 -2.38270819E-01 -8.73267970E-01  1.69961158E+00 -1.39161500E+00
  1.75102600E+00  4.69464700E-01  1.00000000E+00 -2.40556312E-01  7.36409238E-01
  4.88148725E-01 -1.49749946E-01  1.07074633E+00  1.00000000E+00  4.98526499E-01
  6.11110999E-01  1.00000000E+00 -2.38270819E-01 -8.73267970E-01  1.69961158E+00
 -1.39161500E+00  1.75102600E+00  4.69464700E-01  1.00000000E+00 -2.40556312E-01
  7.36409238E-01  4.88148725E-01 -1.49749946E-01  1.07074633E+00  1.00000000E+00
  4.98526499E-01  6.11110999E-01  1.00000000E+00  1.17600033E-03  8.96800252E-03
  4.28680121E-02  1.43930040E-01  3.55630100E-01  4.61248130E-01  1.40206039E-01
 -1.54153074E-01  1.05691451E+00  1.00000000E+00  1.95800005E-02  1.24200003E-01
  3.94714010E-01  6.27376016E-01  1.00000000E+00  1.17600033E-03  8.96800252E-03
  4.28680121E-02  1.43930040E-01  3.55630100E-01  4.61248130E-01  1.40206039E-01
 -1.54153074E-01  1.05691451E+00  1.00000000E+00  1.95800005E-02  1.24200003E-01
  3.94714010E-01  6.27376016E-01  1.00000000E+00  1.17600033E-03  8.96800252E-03
  4.28680121E-02  1.43930040E-01  3.55630100E-01  4.61248130E-01  1.40206039E-01
 -1.54153074E-01  1.05691451E+00  1.00000000E+00  1.95800005E-02  1.24200003E-01
  3.94714010E-01  6.27376016E-01  1.00000000E+00  1.17600033E-03  8.96800252E-03
  4.28680121E-02  1.43930040E-01  3.55630100E-01  4.61248130E-01  1.40206039E-01
 -1.54153074E-01  1.05691451E+00  1.00000000E+00  1.95800005E-02  1.24200003E-01
  3.94714010E-01  6.27376016E-01  1.00000000E+00  1.17600033E-03  8.96800252E-03
  4.28680121E-02  1.43930040E-01  3.55630100E-01  4.61248130E-01  1.40206039E-01
 -1.54153074E-01  1.05691451E+00  1.00000000E+00  1.95800005E-02  1.24200003E-01
  3.94714010E-01  6.27376016E-01  1.00000000E+00  1.17600033E-03  8.96800252E-03
  4.28680121E-02  1.43930040E-01  3.55630100E-01  4.61248130E-01  1.40206039E-01
 -1.54153074E-01  1.05691451E+00  1.00000000E+00  1.95800005E-02  1.24200003E-01
  3.94714010E-01  6.27376016E-01  1.00000000E+00  1.17600033E-03  8.96800252E-03
  4.28680121E-02  1.43930040E-01  3.55630100E-01  4.61248130E-01  1.40206039E-01
 -1.54153074E-01  1.05691451E+00  1.00000000E+00  1.95800005E-02  1.24200003E-01
  3.94714010E-01  6.27376016E-01  1.00000000E+00  1.17600033E-03  8.96800252E-03
  4.28680121E-02  1.43930040E-01  3.55630100E-01  4.61248130E-01  1.40206039E-01
 -1.54153074E-01  1.05691451E+00  1.00000000E+00  1.95800005E-02  1.24200003E-01
  3.94714010E-01  6.27376016E-01  1.00000000E+00  1.17600033E-03  8.96800252E-03
  4.28680121E-02  1.43930040E-01  3.55630100E-01  4.61248130E-01  1.40206039E-01
 -1.54153074E-01  1.05691451E+00  1.00000000E+00  1.95800005E-02  1.24200003E-01
  3.94714010E-01  6.27376016E-01  1.00000000E+00  1.17600033E-03  8.96800252E-03
  4.28680121E-02  1.43930040E-01  3.55630100E-01  4.61248130E-01  1.40206039E-01
 -1.54153074E-01  1.05691451E+00  1.00000000E+00  1.95800005E-02  1.24200003E-01
  3.94714010E-01  6.27376016E-01  1.00000000E+00  1.17600033E-03  8.96800252E-03
  4.28680121E-02  1.43930040E-01  3.55630100E-01  4.61248130E-01  1.40206039E-01
 -1.54153074E-01  1.05691451E+00  1.00000000E+00  1.95800005E-02  1.24200003E-01
  3.94714010E-01  6.27376016E-01  1.00000000E+00  1.17600033E-03  8.96800252E-03
  4.28680121E-02  1.43930040E-01  3.55630100E-01  4.61248130E-01  1.40206039E-01
 -1.54153074E-01  1.05691451E+00  1.00000000E+00  1.95800005E-02  1.24200003E-01
  3.94714010E-01  6.27376016E-01  1.00000000E+00  1.17600033E-03  8.96800252E-03
  4.28680121E-02  1.43930040E-01  3.55630100E-01  4.61248130E-01  1.40206039E-01
 -1.54153074E-01  1.05691451E+00  1.00000000E+00  1.95800005E-02  1.24200003E-01
  3.94714010E-01  6.27376016E-01  1.00000000E+00  1.17600033E-03  8.96800252E-03
  4.28680121E-02  1.43930040E-01  3.55630100E-01  4.61248130E-01  1.40206039E-01
 -1.54153074E-01  1.05691451E+00  1.00000000E+00  1.95800005E-02  1.24200003E-01
  3.94714010E-01  6.27376016E-01  1.00000000E+00  1.17600033E-03  8.96800252E-03
  4.28680121E-02  1.43930040E-01  3.55630100E-01  4.61248130E-01  1.40206039E-01
 -1.54153074E-01  1.05691451E+00  1.00000000E+00  1.95800005E-02  1.24200003E-01
  3.94714010E-01  6.27376016E-01  1.00000000E+00  1.17600033E-03  8.96800252E-03
  4.28680121E-02  1.43930040E-01  3.55630100E-01  4.61248130E-01  1.40206039E-01
 -1.54153074E-01  1.05691451E+00  1.00000000E+00  1.95800005E-02  1.24200003E-01
  3.94714010E-01  6.27376016E-01  1.00000000E+00  1.17600033E-03  8.96800252E-03
  4.28680121E-02  1.43930040E-01  3.55630100E-01  4.61248130E-01  1.40206039E-01
 -1.54153074E-01  1.05691451E+00  1.00000000E+00  1.95800005E-02  1.24200003E-01
  3.94714010E-01  6.27376016E-01  1.00000000E+00  1.17600033E-03  8.96800252E-03
  4.28680121E-02  1.43930040E-01  3.55630100E-01  4.61248130E-01  1.40206039E-01
 -1.54153074E-01  1.05691451E+00  1.00000000E+00  1.95800005E-02  1.24200003E-01
  3.94714010E-01  6.27376016E-01  1.00000000E+00  1.17600033E-03  8.96800252E-03
  4.28680121E-02  1.43930040E-01  3.55630100E-01  4.61248130E-01  1.40206039E-01
 -1.54153074E-01  1.05691451E+00  1.00000000E+00  1.95800005E-02  1.24200003E-01
  3.94714010E-01  6.27376016E-01  1.00000000E+00  1.17600033E-03  8.96800252E-03
  4.28680121E-02  1.43930040E-01  3.55630100E-01  4.61248130E-01  1.40206039E-01
 -1.54153074E-01  1.05691451E+00  1.00000000E+00  1.95800005E-02  1.24200003E-01
  3.94714010E-01  6.27376016E-01  1.00000000E+00  1.17600033E-03  8.96800252E-03
  4.28680121E-02  1.43930040E-01  3.55630100E-01  4.61248130E-01  1.40206039E-01
 -1.54153074E-01  1.05691451E+00  1.00000000E+00  1.95800005E-02  1.24200003E-01
  3.94714010E-01  6.27376016E-01  1.00000000E+00  1.17600033E-03  8.96800252E-03
  4.28680121E-02  1.43930040E-01  3.55630100E-01  4.61248130E-01  1.40206039E-01
 -1.54153074E-01  1.05691451E+00  1.00000000E+00  1.95800005E-02  1.24200003E-01
  3.94714010E-01  6.27376016E-01  1.00000000E+00  1.17600033E-03  8.96800252E-03
  4.28680121E-02  1.43930040E-01  3.55630100E-01  4.61248130E-01  1.40206039E-01
 -1.54153074E-01  1.05691451E+00  1.00000000E+00  1.95800005E-02  1.24200003E-01
  3.94714010E-01  6.27376016E-01  1.00000000E+00  1.17600033E-03  8.96800252E-03
  4.28680121E-02  1.43930040E-01  3.55630100E-01  4.61248130E-01  1.40206039E-01
 -1.54153074E-01  1.05691451E+00  1.00000000E+00  1.95800005E-02  1.24200003E-01
  3.94714010E-01  6.27376016E-01  1.00000000E+00  1.17600033E-03  8.96800252E-03
  4.28680121E-02  1.43930040E-01  3.55630100E-01  4.61248130E-01  1.40206039E-01
 -1.54153074E-01  1.05691451E+00  1.00000000E+00  1.95800005E-02  1.24200003E-01
  3.94714010E-01  6.27376016E-01  1.00000000E+00  1.17600033E-03  8.96800252E-03
  4.28680121E-02  1.43930040E-01  3.55630100E-01  4.61248130E-01  1.40206039E-01
 -1.54153074E-01  1.05691451E+00  1.00000000E+00  1.95800005E-02  1.24200003E-01
  3.94714010E-01  6.27376016E-01  1.00000000E+00  1.17600033E-03  8.96800252E-03
  4.28680121E-02  1.43930040E-01  3.55630100E-01  4.61248130E-01  1.40206039E-01
 -1.54153074E-01  1.05691451E+00  1.00000000E+00  1.95800005E-02  1.24200003E-01
  3.94714010E-01  6.27376016E-01  1.00000000E+00  1.17600033E-03  8.96800252E-03
  4.28680121E-02  1.43930040E-01  3.55630100E-01  4.61248130E-01  1.40206039E-01
 -1.54153074E-01  1.05691451E+00  1.00000000E+00  1.95800005E-02  1.24200003E-01
  3.94714010E-01  6.27376016E-01  1.00000000E+00  1.17600033E-03  8.96800252E-03
  4.28680121E-02  1.43930040E-01  3.55630100E-01  4.61248130E-01  1.40206039E-01
 -1.54153074E-01  1.05691451E+00  1.00000000E+00  1.95800005E-02  1.24200003E-01
  3.94714010E-01  6.27376016E-01  1.00000000E+00  1.17600033E-03  8.96800252E-03
  4.28680121E-02  1.43930040E-01  3.55630100E-01  4.61248130E-01  1.40206039E-01
 -1.54153074E-01  1.05691451E+00  1.00000000E+00  1.95800005E-02  1.24200003E-01
  3.94714010E-01  6.27376016E-01  1.00000000E+00  1.17600033E-03  8.96800252E-03
  4.28680121E-02  1.43930040E-01  3.55630100E-01  4.61248130E-01  1.40206039E-01
 -1.54153074E-01  1.05691451E+00  1.00000000E+00  1.95800005E-02  1.24200003E-01
  3.94714010E-01  6.27376016E-01  1.00000000E+00  1.17600033E-03  8.96800252E-03
  4.28680121E-02  1.43930040E-01  3.55630100E-01  4.61248130E-01  1.40206039E-01
 -1.54153074E-01  1.05691451E+00  1.00000000E+00  1.95800005E-02  1.24200003E-01
  3.94714010E-01  6.27376016E-01  1.00000000E+00  1.17600033E-03  8.96800252E-03
  4.28680121E-02  1.43930040E-01  3.55630100E-01  4.61248130E-01  1.40206039E-01
 -1.54153074E-01  1.05691451E+00  1.00000000E+00  1.95800005E-02  1.24200003E-01
  3.94714010E-01  6.27376016E-01  1.00000000E+00  1.17600033E-03  8.96800252E-03
  4.28680121E-02  1.43930040E-01  3.55630100E-01  4.61248130E-01  1.40206039E-01
 -1.54153074E-01  1.05691451E+00  1.00000000E+00  1.95800005E-02  1.24200003E-01
  3.94714010E-01  6.27376016E-01  1.00000000E+00  1.17600033E-03  8.96800252E-03
  4.28680121E-02  1.43930040E-01  3.55630100E-01  4.61248130E-01  1.40206039E-01
 -1.54153074E-01  1.05691451E+00  1.00000000E+00  1.95800005E-02  1.24200003E-01
  3.94714010E-01  6.27376016E-01  1.00000000E+00  1.17600033E-03  8.96800252E-03
  4.28680121E-02  1.43930040E-01  3.55630100E-01  4.61248130E-01  1.40206039E-01
 -1.54153074E-01  1.05691451E+00  1.00000000E+00  1.95800005E-02  1.24200003E-01
  3.94714010E-01  6.27376016E-01  1.00000000E+00  1.17600033E-03  8.96800252E-03
  4.28680121E-02  1.43930040E-01  3.55630100E-01  4.61248130E-01  1.40206039E-01
 -1.54153074E-01  1.05691451E+00  1.00000000E+00  1.95800005E-02  1.24200003E-01
  3.94714010E-01  6.27376016E-01  1.00000000E+00  1.17600033E-03  8.96800252E-03
  4.28680121E-02  1.43930040E-01  3.55630100E-01  4.61248130E-01  1.40206039E-01
 -1.54153074E-01  1.05691451E+00  1.00000000E+00  1.95800005E-02  1.24200003E-01
  3.94714010E-01  6.27376016E-01  1.00000000E+00  1.17600033E-03  8.96800252E-03
  4.28680121E-02  1.43930040E-01  3.55630100E-01  4.61248130E-01  1.40206039E-01
 -1.54153074E-01  1.05691451E+00  1.00000000E+00  1.95800005E-02  1.24200003E-01
  3.94714010E-01  6.27376016E-01  1.00000000E+00  1.17600033E-03  8.96800252E-03
  4.28680121E-02  1.43930040E-01  3.55630100E-01  4.61248130E-01  1.40206039E-01
 -1.54153074E-01  1.05691451E+00  1.00000000E+00  1.95800005E-02  1.24200003E-01
  3.94714010E-01  6.27376016E-01  1.00000000E+00  1.18999955E-03  9.09899654E-03
  4.41449832E-02  1.50463943E-01  3.56740864E-01  4.46532830E-01  1.45602945E-01
 -1.60405033E-01  1.05821522E+00  1.00000000E+00  1.82539982E-02  1.16460989E-01
  3.90177962E-01  6.37101939E-01  1.00000000E+00  1.18999955E-03  9.09899654E-03
  4.41449832E-02  1.50463943E-01  3.56740864E-01  4.46532830E-01  1.45602945E-01
 -1.60405033E-01  1.05821522E+00  1.00000000E+00  1.82539982E-02  1.16460989E-01
  3.90177962E-01  6.37101939E-01  1.00000000E+00  3.28280770E-02  2.31208542E-01
  8.17239916E-01  1.00000000E+00  3.28280770E-02  2.31208542E-01  8.17239916E-01
  1.00000000E+00  3.28280770E-02  2.31208542E-01  8.17239916E-01  1.00000000E+00
  3.28280770E-02  2.31208542E-01  8.17239916E-01  1.00000000E+00  1.21999969E-03
  9.34199761E-03  4.54519884E-02  1.54656960E-01  3.58865908E-01  4.38631888E-01
  1.45917963E-01 -1.68366956E-01  1.06009072E+00  1.00000000E+00  1.85389998E-02
  1.15435999E-01  3.86187996E-01  6.40113993E-01  1.00000000E+00  1.21999969E-03
  9.34199761E-03  4.54519884E-02  1.54656960E-01  3.58865908E-01  4.38631888E-01
  1.45917963E-01 -1.68366956E-01  1.06009072E+00  1.00000000E+00  1.85389998E-02
  1.15435999E-01  3.86187996E-01  6.40113993E-01  1.00000000E+00  3.28280770E-02
  2.31208542E-01  8.17239916E-01  1.00000000E+00  3.28280770E-02  2.31208542E-01
  8.17239916E-01  1.00000000E+00  3.28280770E-02  2.31208542E-01  8.17239916E-01
  1.00000000E+00  3.28280770E-02  2.31208542E-01  8.17239916E-01  1.00000000E+00
  3.28280770E-02  2.31208542E-01  8.17239916E-01  1.00000000E+00  3.28280770E-02
  2.31208542E-01  8.17239916E-01  1.00000000E+00  1.21999969E-03  9.34199761E-03
  4.54519884E-02  1.54656960E-01  3.58865908E-01  4.38631888E-01  1.45917963E-01
 -1.68366956E-01  1.06009072E+00  1.00000000E+00  1.85389998E-02  1.15435999E-01
  3.86187996E-01  6.40113993E-01  1.00000000E+00  1.21999969E-03  9.34199761E-03
  4.54519884E-02  1.54656960E-01  3.58865908E-01  4.38631888E-01  1.45917963E-01
 -1.68366956E-01  1.06009072E+00  1.00000000E+00  1.85389998E-02  1.15435999E-01
  3.86187996E-01  6.40113993E-01  1.00000000E+00  3.28280770E-02  2.31208542E-01
  8.17239916E-01  1.00000000E+00  3.28280770E-02  2.31208542E-01  8.17239916E-01
  1.00000000E+00  3.28280770E-02  2.31208542E-01  8.17239916E-01  1.00000000E+00
  3.28280770E-02  2.31208542E-01  8.17239916E-01  1.00000000E+00  3.28280770E-02
  2.31208542E-01  8.17239916E-01  1.00000000E+00  3.28280770E-02  2.31208542E-01
  8.17239916E-01  1.00000000E+00  3.28280770E-02  2.31208542E-01  8.17239916E-01
  1.00000000E+00  3.28280770E-02  2.31208542E-01  8.17239916E-01  1.00000000E+00
  1.21999969E-03  9.34199761E-03  4.54519884E-02  1.54656960E-01  3.58865908E-01
  4.38631888E-01  1.45917963E-01 -1.68366956E-01  1.06009072E+00  1.00000000E+00
  1.85389998E-02  1.15435999E-01  3.86187996E-01  6.40113993E-01  1.00000000E+00
  1.21999969E-03  9.34199761E-03  4.54519884E-02  1.54656960E-01  3.58865908E-01
  4.38631888E-01  1.45917963E-01 -1.68366956E-01  1.06009072E+00  1.00000000E+00
  1.85389998E-02  1.15435999E-01  3.86187996E-01  6.40113993E-01  1.00000000E+00
  1.21999969E-03  9.34199761E-03  4.54519884E-02  1.54656960E-01  3.58865908E-01
  4.38631888E-01  1.45917963E-01 -1.68366956E-01  1.06009072E+00  1.00000000E+00
  1.85389998E-02  1.15435999E-01  3.86187996E-01  6.40113993E-01  1.00000000E+00
  1.21999969E-03  9.34199761E-03  4.54519884E-02  1.54656960E-01  3.58865908E-01
  4.38631888E-01  1.45917963E-01 -1.68366956E-01  1.06009072E+00  1.00000000E+00
  1.85389998E-02  1.15435999E-01  3.86187996E-01  6.40113993E-01  1.00000000E+00
  3.28280770E-02  2.31208542E-01  8.17239916E-01  1.00000000E+00  3.28280770E-02
  2.31208542E-01  8.17239916E-01  1.00000000E+00  3.28280770E-02  2.31208542E-01
  8.17239916E-01  1.00000000E+00  3.28280770E-02  2.31208542E-01  8.17239916E-01
  1.00000000E+00  3.28280770E-02  2.31208542E-01  8.17239916E-01  1.00000000E+00
  3.28280770E-02  2.31208542E-01  8.17239916E-01  1.00000000E+00  3.28280770E-02
  2.31208542E-01  8.17239916E-01  1.00000000E+00  3.28280770E-02  2.31208542E-01
  8.17239916E-01  1.00000000E+00  3.28280770E-02  2.31208542E-01  8.17239916E-01
  1.00000000E+00  3.28280770E-02  2.31208542E-01  8.17239916E-01  1.00000000E+00
  1.18999955E-03  9.09899654E-03  4.41449832E-02  1.50463943E-01  3.56740864E-01
  4.46532830E-01  1.45602945E-01 -1.60405033E-01  1.05821522E+00  1.00000000E+00
  1.82539982E-02  1.16460989E-01  3.90177962E-01  6.37101939E-01  1.00000000E+00
  1.18999955E-03  9.09899654E-03  4.41449832E-02  1.50463943E-01  3.56740864E-01
  4.46532830E-01  1.45602945E-01 -1.60405033E-01  1.05821522E+00  1.00000000E+00
  1.82539982E-02  1.16460989E-01  3.90177962E-01  6.37101939E-01  1.00000000E+00
  3.28280770E-02  2.31208542E-01  8.17239916E-01  1.00000000E+00  3.28280770E-02
  2.31208542E-01  8.17239916E-01  1.00000000E+00  1.21999969E-03  9.34199761E-03
  4.54519884E-02  1.54656960E-01  3.58865908E-01  4.38631888E-01  1.45917963E-01
 -1.68366956E-01  1.06009072E+00  1.00000000E+00  1.85389998E-02  1.15435999E-01
  3.86187996E-01  6.40113993E-01  1.00000000E+00  1.21999969E-03  9.34199761E-03
  4.54519884E-02  1.54656960E-01  3.58865908E-01  4.38631888E-01  1.45917963E-01
 -1.68366956E-01  1.06009072E+00  1.00000000E+00  1.85389998E-02  1.15435999E-01
  3.86187996E-01  6.40113993E-01  1.00000000E+00  1.21999969E-03  9.34199761E-03
  4.54519884E-02  1.54656960E-01  3.58865908E-01  4.38631888E-01  1.45917963E-01
 -1.68366956E-01  1.06009072E+00  1.00000000E+00  1.85389998E-02  1.15435999E-01
  3.86187996E-01  6.40113993E-01  1.00000000E+00  1.21999969E-03  9.34199761E-03
  4.54519884E-02  1.54656960E-01  3.58865908E-01  4.38631888E-01  1.45917963E-01
 -1.68366956E-01  1.06009072E+00  1.00000000E+00  1.85389998E-02  1.15435999E-01
  3.86187996E-01  6.40113993E-01  1.00000000E+00  3.28280770E-02  2.31208542E-01
  8.17239916E-01  1.00000000E+00  3.28280770E-02  2.31208542E-01  8.17239916E-01
  1.00000000E+00  3.28280770E-02  2.31208542E-01  8.17239916E-01  1.00000000E+00
  3.28280770E-02  2.31208542E-01  8.17239916E-01  1.00000000E+00  3.28280770E-02
  2.31208542E-01  8.17239916E-01  1.00000000E+00  3.28280770E-02  2.31208542E-01
  8.17239916E-01  1.00000000E+00  3.28280770E-02  2.31208542E-01  8.17239916E-01
  1.00000000E+00  3.28280770E-02  2.31208542E-01  8.17239916E-01  1.00000000E+00
  3.28280770E-02  2.31208542E-01  8.17239916E-01  1.00000000E+00  3.28280770E-02
  2.31208542E-01  8.17239916E-01  1.00000000E+00
Coordinates of each shell                  R   N=        1380
 -1.28535459E-02  2.40265193E-02 -2.82500808E-02 -1.28535459E-02  2.40265193E-02
 -2.82500808E-02 -1.28535459E-02  2.40265193E-02 -2.82500808E-02 -1.28535459E-02
  2.40265193E-02 -2.82500808E-02 -2.45578724E+00 -3.41338143E+00  5.26093817E+00
 -2.45578724E+00 -3.41338143E+00  5.26093817E+00 -2.45578724E+00 -3.41338143E+00
  5.26093817E+00 -2.45578724E+00 -3.41338143E+00  5.26093817E+00 -2.45578724E+00
 -3.41338143E+00  5.26093817E+00 -2.45578724E+00 -3.41338143E+00  5.26093817E+00
 -2.45578724E+00 -3.41338143E+00  5.26093817E+00 -2.45578724E+00 -3.41338143E+00
  5.26093817E+00  3.89852385E-01 -6.71839680E+00 -2.96546381E-01  3.89852385E-01
 -6.71839680E+00 -2.96546381E-01  3.89852385E-01 -6.71839680E+00 -2.96546381E-01
  3.89852385E-01 -6.71839680E+00 -2.96546381E-01  3.89852385E-01 -6.71839680E+00
 -2.96546381E-01  3.89852385E-01 -6.71839680E+00 -2.96546381E-01  3.89852385E-01
 -6.71839680E+00 -2.96546381E-01  3.89852385E-01 -6.71839680E+00 -2.96546381E-01
  4.48775444E+00 -2.95292458E+00  4.05279840E+00  4.48775444E+00 -2.95292458E+00
  4.05279840E+00  4.48775444E+00 -2.95292458E+00  4.05279840E+00  4.48775444E+00
 -2.95292458E+00  4.05279840E+00  4.48775444E+00 -2.95292458E+00  4.05279840E+00
  4.48775444E+00 -2.95292458E+00  4.05279840E+00  4.48775444E+00 -2.95292458E+00
  4.05279840E+00  4.48775444E+00 -2.95292458E+00  4.05279840E+00 -6.62090521E+00
 -4.18405871E-01  1.33800479E+00 -6.62090521E+00 -4.18405871E-01  1.33800479E+00
 -6.62090521E+00 -4.18405871E-01  1.33800479E+00 -6.62090521E+00 -4.18405871E-01
  1.33800479E+00 -6.62090521E+00 -4.18405871E-01  1.33800479E+00 -6.62090521E+00
 -4.18405871E-01  1.33800479E+00 -6.62090521E+00 -4.18405871E-01  1.33800479E+00
 -6.62090521E+00 -4.18405871E-01  1.33800479E+00  2.57282979E+00 -3.30016062E+00
 -5.32183886E+00  2.57282979E+00 -3.30016062E+00 -5.32183886E+00  2.57282979E+00
 -3.30016062E+00 -5.32183886E+00  2.57282979E+00 -3.30016062E+00 -5.32183886E+00
  2.57282979E+00 -3.30016062E+00 -5.32183886E+00  2.57282979E+00 -3.30016062E+00
 -5.32183886E+00  2.57282979E+00 -3.30016062E+00 -5.32183886E+00  2.57282979E+00
 -3.30016062E+00 -5.32183886E+00  4.06840561E+00  3.48762071E+00  4.10906272E+00
  4.06840561E+00  3.48762071E+00  4.10906272E+00  4.06840561E+00  3.48762071E+00
  4.10906272E+00  4.06840561E+00  3.48762071E+00  4.10906272E+00  4.06840561E+00
  3.48762071E+00  4.10906272E+00  4.06840561E+00  3.48762071E+00  4.10906272E+00
  4.06840561E+00  3.48762071E+00  4.10906272E+00  4.06840561E+00  3.48762071E+00
  4.10906272E+00 -2.87927944E+00  3.02725287E+00  5.31389426E+00 -2.87927944E+00
  3.02725287E+00  5.31389426E+00 -2.87927944E+00  3.02725287E+00  5.31389426E+00
 -2.87927944E+00  3.02725287E+00  5.31389426E+00 -2.87927944E+00  3.02725287E+00
  5.31389426E+00 -2.87927944E+00  3.02725287E+00  5.31389426E+00 -2.87927944E+00
  3.02725287E+00  5.31389426E+00 -2.87927944E+00  3.02725287E+00  5.31389426E+00
 -3.77278790E+00 -3.72628903E+00 -4.21875158E+00 -3.77278790E+00 -3.72628903E+00
 -4.21875158E+00 -3.77278790E+00 -3.72628903E+00 -4.21875158E+00 -3.77278790E+00
 -3.72628903E+00 -4.21875158E+00 -3.77278790E+00 -3.72628903E+00 -4.21875158E+00
 -3.77278790E+00 -3.72628903E+00 -4.21875158E+00 -3.77278790E+00 -3.72628903E+00
 -4.21875158E+00 -3.77278790E+00 -3.72628903E+00 -4.21875158E+00  6.66915195E+00
  4.66692850E-01 -9.71255908E-01  6.66915195E+00  4.66692850E-01 -9.71255908E-01
  6.66915195E+00  4.66692850E-01 -9.71255908E-01  6.66915195E+00  4.66692850E-01
 -9.71255908E-01  6.66915195E+00  4.66692850E-01 -9.71255908E-01  6.66915195E+00
  4.66692850E-01 -9.71255908E-01  6.66915195E+00  4.66692850E-01 -9.71255908E-01
  6.66915195E+00  4.66692850E-01 -9.71255908E-01 -4.23159746E+00  3.32449351E+00
 -4.16365770E+00 -4.23159746E+00  3.32449351E+00 -4.16365770E+00 -4.23159746E+00
  3.32449351E+00 -4.16365770E+00 -4.23159746E+00  3.32449351E+00 -4.16365770E+00
 -4.23159746E+00  3.32449351E+00 -4.16365770E+00 -4.23159746E+00  3.32449351E+00
 -4.16365770E+00 -4.23159746E+00  3.32449351E+00 -4.16365770E+00 -4.23159746E+00
  3.32449351E+00 -4.16365770E+00  2.11599800E+00  3.74812934E+00 -5.26206163E+00
  2.11599800E+00  3.74812934E+00 -5.26206163E+00  2.11599800E+00  3.74812934E+00
 -5.26206163E+00  2.11599800E+00  3.74812934E+00 -5.26206163E+00  2.11599800E+00
  3.74812934E+00 -5.26206163E+00  2.11599800E+00  3.74812934E+00 -5.26206163E+00
  2.11599800E+00  3.74812934E+00 -5.26206163E+00  2.11599800E+00  3.74812934E+00
 -5.26206163E+00 -4.90716882E-01  6.77090424E+00 -1.83945479E-01 -4.90716882E-01
  6.77090424E+00 -1.83945479E-01 -4.90716882E-01  6.77090424E+00 -1.83945479E-01
 -4.90716882E-01  6.77090424E+00 -1.83945479E-01 -4.90716882E-01  6.77090424E+00
 -1.83945479E-01 -4.90716882E-01  6.77090424E+00 -1.83945479E-01 -4.90716882E-01
  6.77090424E+00 -1.83945479E-01 -4.90716882E-01  6.77090424E+00 -1.83945479E-01
 -2.23584959E+00 -1.36591226E-01  2.20417480E+00 -2.23584959E+00 -1.36591226E-01
  2.20417480E+00 -2.23584959E+00 -1.36591226E-01  2.20417480E+00 -2.23584959E+00
 -1.36591226E-01  2.20417480E+00 -2.23584959E+00 -1.36591226E-01  2.20417480E+00
 -1.58040762E-01 -2.55209786E+00 -1.84387048E+00 -1.58040762E-01 -2.55209786E+00
 -1.84387048E+00 -1.58040762E-01 -2.55209786E+00 -1.84387048E+00 -1.58040762E-01
 -2.55209786E+00 -1.84387048E+00 -1.58040762E-01 -2.55209786E+00 -1.84387048E+00
  2.83193735E+00  1.99306710E-01  1.32492637E+00  2.83193735E+00  1.99306710E-01
  1.32492637E+00  2.83193735E+00  1.99306710E-01  1.32492637E+00  2.83193735E+00
  1.99306710E-01  1.32492637E+00  2.83193735E+00  1.99306710E-01  1.32492637E+00
 -4.92558057E-01  2.59052414E+00 -1.79841986E+00 -4.92558057E-01  2.59052414E+00
 -1.79841986E+00 -4.92558057E-01  2.59052414E+00 -1.79841986E+00 -4.92558057E-01
  2.59052414E+00 -1.79841986E+00 -4.92558057E-01  2.59052414E+00 -1.79841986E+00
 -1.68358032E+00 -5.60718594E+00  2.47307427E+00 -1.68358032E+00 -5.60718594E+00
  2.47307427E+00 -1.68358032E+00 -5.60718594E+00  2.47307427E+00 -1.68358032E+00
 -5.60718594E+00  2.47307427E+00 -1.68358032E+00 -5.60718594E+00  2.47307427E+00
  3.11105597E+00 -5.29272613E+00  1.63656629E+00  3.11105597E+00 -5.29272613E+00
  1.63656629E+00  3.11105597E+00 -5.29272613E+00  1.63656629E+00  3.11105597E+00
 -5.29272613E+00  1.63656629E+00  3.11105597E+00 -5.29272613E+00  1.63656629E+00
  1.14742481E+00 -3.00730944E+00  5.47342430E+00  1.14742481E+00 -3.00730944E+00
  5.47342430E+00  1.14742481E+00 -3.00730944E+00  5.47342430E+00  1.14742481E+00
 -3.00730944E+00  5.47342430E+00  1.14742481E+00 -3.00730944E+00  5.47342430E+00
 -5.62458961E+00 -2.76121347E+00 -1.23796129E+00 -5.62458961E+00 -2.76121347E+00
 -1.23796129E+00 -5.62458961E+00 -2.76121347E+00 -1.23796129E+00 -5.62458961E+00
 -2.76121347E+00 -1.23796129E+00 -5.62458961E+00 -2.76121347E+00 -1.23796129E+00
  5.17652143E+00 -2.05824974E+00 -3.11854725E+00  5.17652143E+00 -2.05824974E+00
 -3.11854725E+00  5.17652143E+00 -2.05824974E+00 -3.11854725E+00  5.17652143E+00
 -2.05824974E+00 -3.11854725E+00  5.17652143E+00 -2.05824974E+00 -3.11854725E+00
  7.52166798E-01  3.09248831E+00  5.51209001E+00  7.52166798E-01  3.09248831E+00
  5.51209001E+00  7.52166798E-01  3.09248831E+00  5.51209001E+00  7.52166798E-01
  3.09248831E+00  5.51209001E+00  7.52166798E-01  3.09248831E+00  5.51209001E+00
 -5.97458918E+00  2.12179096E+00 -1.19535447E+00 -5.97458918E+00  2.12179096E+00
 -1.19535447E+00 -5.97458918E+00  2.12179096E+00 -1.19535447E+00 -5.97458918E+00
  2.12179096E+00 -1.19535447E+00 -5.97458918E+00  2.12179096E+00 -1.19535447E+00
  2.02994227E+00  2.08916663E-01 -6.07701197E+00  2.02994227E+00  2.08916663E-01
 -6.07701197E+00  2.02994227E+00  2.08916663E-01 -6.07701197E+00  2.02994227E+00
  2.08916663E-01 -6.07701197E+00  2.02994227E+00  2.08916663E-01 -6.07701197E+00
  2.42846647E+00  5.70816370E+00  1.72620999E+00  2.42846647E+00  5.70816370E+00
  1.72620999E+00  2.42846647E+00  5.70816370E+00  1.72620999E+00  2.42846647E+00
  5.70816370E+00  1.72620999E+00  2.42846647E+00  5.70816370E+00  1.72620999E+00
 -2.38521300E+00  5.35512201E+00  2.56205885E+00 -2.38521300E+00  5.35512201E+00
  2.56205885E+00 -2.38521300E+00  5.35512201E+00  2.56205885E+00 -2.38521300E+00
  5.35512201E+00  2.56205885E+00 -2.38521300E+00  5.35512201E+00  2.56205885E+00
 -3.98260935E+00 -1.86791185E-01 -5.02508308E+00 -3.98260935E+00 -1.86791185E-01
 -5.02508308E+00 -3.98260935E+00 -1.86791185E-01 -5.02508308E+00 -3.98260935E+00
 -1.86791185E-01 -5.02508308E+00 -3.98260935E+00 -1.86791185E-01 -5.02508308E+00
  4.86150274E+00  2.80964852E+00 -3.07598774E+00  4.86150274E+00  2.80964852E+00
 -3.07598774E+00  4.86150274E+00  2.80964852E+00 -3.07598774E+00  4.86150274E+00
  2.80964852E+00 -3.07598774E+00  4.86150274E+00  2.80964852E+00 -3.07598774E+00
 -5.80494901E+00 -2.90641571E+00  3.88556113E+00 -5.80494901E+00 -2.90641571E+00
  3.88556113E+00 -5.80494901E+00 -2.90641571E+00  3.88556113E+00 -5.80494901E+00
 -2.90641571E+00  3.88556113E+00 -5.80494901E+00 -2.90641571E+00  3.88556113E+00
  2.39411912E+00 -6.36215422E+00 -3.32903624E+00  2.39411912E+00 -6.36215422E+00
 -3.32903624E+00  2.39411912E+00 -6.36215422E+00 -3.32903624E+00  2.39411912E+00
 -6.36215422E+00 -3.32903624E+00  2.39411912E+00 -6.36215422E+00 -3.32903624E+00
  5.05620219E+00  3.04262456E-01  5.60539697E+00  5.05620219E+00  3.04262456E-01
  5.60539697E+00  5.05620219E+00  3.04262456E-01  5.60539697E+00  5.05620219E+00
  3.04262456E-01  5.60539697E+00  5.05620219E+00  3.04262456E-01  5.60539697E+00
 -2.87624836E+00 -2.16091183E-01  6.98724789E+00 -2.87624836E+00 -2.16091183E-01
  6.98724789E+00 -2.87624836E+00 -2.16091183E-01  6.98724789E+00 -2.87624836E+00
 -2.16091183E-01  6.98724789E+00 -2.87624836E+00 -2.16091183E-01  6.98724789E+00
 -2.57014187E+00 -6.69026247E+00 -2.45286767E+00 -2.57014187E+00 -6.69026247E+00
 -2.45286767E+00 -2.57014187E+00 -6.69026247E+00 -2.45286767E+00 -2.57014187E+00
 -6.69026247E+00 -2.45286767E+00 -2.57014187E+00 -6.69026247E+00 -2.45286767E+00
  7.08764664E+00 -2.06317838E+00  1.63742365E+00  7.08764664E+00 -2.06317838E+00
  1.63742365E+00  7.08764664E+00 -2.06317838E+00  1.63742365E+00  7.08764664E+00
 -2.06317838E+00  1.63742365E+00  7.08764664E+00 -2.06317838E+00  1.63742365E+00
 -6.13011024E+00  2.12814023E+00  3.92108862E+00 -6.13011024E+00  2.12814023E+00
  3.92108862E+00 -6.13011024E+00  2.12814023E+00  3.92108862E+00 -6.13011024E+00
  2.12814023E+00  3.92108862E+00 -6.13011024E+00  2.12814023E+00  3.92108862E+00
 -8.55671231E-01 -4.01790640E+00 -6.38671279E+00 -8.55671231E-01 -4.01790640E+00
 -6.38671279E+00 -8.55671231E-01 -4.01790640E+00 -6.38671279E+00 -8.55671231E-01
 -4.01790640E+00 -6.38671279E+00 -8.55671231E-01 -4.01790640E+00 -6.38671279E+00
  6.75704052E+00  2.97445973E+00  1.68256566E+00  6.75704052E+00  2.97445973E+00
  1.68256566E+00  6.75704052E+00  2.97445973E+00  1.68256566E+00  6.75704052E+00
  2.97445973E+00  1.68256566E+00  6.75704052E+00  2.97445973E+00  1.68256566E+00
 -3.40399866E+00  6.39204557E+00 -2.35229071E+00 -3.40399866E+00  6.39204557E+00
 -2.35229071E+00 -3.40399866E+00  6.39204557E+00 -2.35229071E+00 -3.40399866E+00
  6.39204557E+00 -2.35229071E+00 -3.40399866E+00  6.39204557E+00 -2.35229071E+00
 -1.37153584E+00  4.03381231E+00 -6.31959545E+00 -1.37153584E+00  4.03381231E+00
 -6.31959545E+00 -1.37153584E+00  4.03381231E+00 -6.31959545E+00 -1.37153584E+00
  4.03381231E+00 -6.31959545E+00 -1.37153584E+00  4.03381231E+00 -6.31959545E+00
  1.55654214E+00  6.72129149E+00 -3.21287948E+00  1.55654214E+00  6.72129149E+00
 -3.21287948E+00  1.55654214E+00  6.72129149E+00 -3.21287948E+00  1.55654214E+00
  6.72129149E+00 -3.21287948E+00  1.55654214E+00  6.72129149E+00 -3.21287948E+00
 -3.07420968E+00 -5.53770913E+00  7.67983618E+00 -3.07420968E+00 -5.53770913E+00
  7.67983618E+00 -3.07420968E+00 -5.53770913E+00  7.67983618E+00 -3.07420968E+00
 -5.53770913E+00  7.67983618E+00 -3.07420968E+00 -5.53770913E+00  7.67983618E+00
  7.03000876E-01 -9.92708125E+00  3.02092490E-01  7.03000876E-01 -9.92708125E+00
  3.02092490E-01  7.03000876E-01 -9.92708125E+00  3.02092490E-01  7.03000876E-01
 -9.92708125E+00  3.02092490E-01  7.03000876E-01 -9.92708125E+00  3.02092490E-01
  6.15106432E+00 -4.92765434E+00  6.07322178E+00  6.15106432E+00 -4.92765434E+00
  6.07322178E+00  6.15106432E+00 -4.92765434E+00  6.07322178E+00  6.15106432E+00
 -4.92765434E+00  6.07322178E+00  6.15106432E+00 -4.92765434E+00  6.07322178E+00
 -9.89164672E+00 -6.37044906E-01  1.26960505E+00 -9.89164672E+00 -6.37044906E-01
  1.26960505E+00 -9.89164672E+00 -6.37044906E-01  1.26960505E+00 -9.89164672E+00
 -6.37044906E-01  1.26960505E+00 -9.89164672E+00 -6.37044906E-01  1.26960505E+00
  4.28093918E+00 -4.33083340E+00 -7.92293610E+00  4.28093918E+00 -4.33083340E+00
 -7.92293610E+00  4.28093918E+00 -4.33083340E+00 -7.92293610E+00  4.28093918E+00
 -4.33083340E+00 -7.92293610E+00  4.28093918E+00 -4.33083340E+00 -7.92293610E+00
  5.46631569E+00  5.61784812E+00  6.17194225E+00  5.46631569E+00  5.61784812E+00
  6.17194225E+00  5.46631569E+00  5.61784812E+00  6.17194225E+00  5.46631569E+00
  5.61784812E+00  6.17194225E+00  5.46631569E+00  5.61784812E+00  6.17194225E+00
 -3.75946022E+00  5.01813064E+00  7.76515454E+00 -3.75946022E+00  5.01813064E+00
  7.76515454E+00 -3.75946022E+00  5.01813064E+00  7.76515454E+00 -3.75946022E+00
  5.01813064E+00  7.76515454E+00 -3.75946022E+00  5.01813064E+00  7.76515454E+00
 -6.11753969E+00 -5.02234689E+00 -6.10838999E+00 -6.11753969E+00 -5.02234689E+00
 -6.10838999E+00 -6.11753969E+00 -5.02234689E+00 -6.10838999E+00 -6.11753969E+00
 -5.02234689E+00 -6.10838999E+00 -6.11753969E+00 -5.02234689E+00 -6.10838999E+00
  9.72350870E+00  6.72795751E-01 -2.14612178E+00  9.72350870E+00  6.72795751E-01
 -2.14612178E+00  9.72350870E+00  6.72795751E-01 -2.14612178E+00  9.72350870E+00
  6.72795751E-01 -2.14612178E+00  9.72350870E+00  6.72795751E-01 -2.14612178E+00
 -6.71736791E+00  4.34884537E+00 -6.04065333E+00 -6.71736791E+00  4.34884537E+00
 -6.04065333E+00 -6.71736791E+00  4.34884537E+00 -6.04065333E+00 -6.71736791E+00
  4.34884537E+00 -6.04065333E+00 -6.71736791E+00  4.34884537E+00 -6.04065333E+00
  3.67827962E+00  5.03429865E+00 -7.84112519E+00  3.67827962E+00  5.03429865E+00
 -7.84112519E+00  3.67827962E+00  5.03429865E+00 -7.84112519E+00  3.67827962E+00
  5.03429865E+00 -7.84112519E+00  3.67827962E+00  5.03429865E+00 -7.84112519E+00
 -5.98249789E-01  9.98416789E+00  4.62879304E-01 -5.98249789E-01  9.98416789E+00
  4.62879304E-01 -5.98249789E-01  9.98416789E+00  4.62879304E-01 -5.98249789E-01
  9.98416789E+00  4.62879304E-01 -5.98249789E-01  9.98416789E+00  4.62879304E-01
  1.26190443E+01 -7.98480880E+00  1.12753903E-01  1.26190443E+01 -7.98480880E+00
  1.12753903E-01  1.26190443E+01 -7.98480880E+00  1.12753903E-01  1.26190443E+01
 -7.98480880E+00  1.12753903E-01  1.26190443E+01 -7.98480880E+00  1.12753903E-01
 -8.39205551E+00 -1.21527358E+01  2.74232172E-01 -8.39205551E+00 -1.21527358E+01
  2.74232172E-01 -8.39205551E+00 -1.21527358E+01  2.74232172E-01 -8.39205551E+00
 -1.21527358E+01  2.74232172E-01 -8.39205551E+00 -1.21527358E+01  2.74232172E-01
  1.43746727E+01 -8.82410615E+00  1.22515532E-01  1.43746727E+01 -8.82410615E+00
  1.22515532E-01 -9.53630844E+00 -1.37140104E+01  7.21676831E-02 -9.53630844E+00
 -1.37140104E+01  7.21676831E-02 -9.31053297E+00  5.65917352E+00 -3.71769291E-01
 -9.31053297E+00  5.65917352E+00 -3.71769291E-01  5.73767493E+00  9.13331037E+00
  7.53788974E-01  5.73767493E+00  9.13331037E+00  7.53788974E-01  1.07891989E+01
 -9.79955442E+00  1.35813520E+00  1.07891989E+01 -9.79955442E+00  1.35813520E+00
  1.07891989E+01 -9.79955442E+00  1.35813520E+00  1.07891989E+01 -9.79955442E+00
  1.35813520E+00  1.07891989E+01 -9.79955442E+00  1.35813520E+00 -6.70663318E+00
 -1.26093275E+01  2.54281999E+00 -6.70663318E+00 -1.26093275E+01  2.54281999E+00
 -6.70663318E+00 -1.26093275E+01  2.54281999E+00 -6.70663318E+00 -1.26093275E+01
  2.54281999E+00 -6.70663318E+00 -1.26093275E+01  2.54281999E+00  1.14197697E+01
 -1.01547108E+01  3.29145607E+00  1.14197697E+01 -1.01547108E+01  3.29145607E+00
 -5.58077654E+00 -1.43057678E+01  2.20208918E+00 -5.58077654E+00 -1.43057678E+01
  2.20208918E+00  8.91486540E+00 -8.93591972E+00  1.36373056E+00  8.91486540E+00
 -8.93591972E+00  1.36373056E+00 -5.47745460E+00 -1.09693567E+01  2.78287889E+00
 -5.47745460E+00 -1.09693567E+01  2.78287889E+00  1.07634026E+01 -1.15599061E+01
  2.80361102E-01  1.07634026E+01 -1.15599061E+01  2.80361102E-01 -7.89501900E+00
 -1.28643577E+01  4.21134568E+00 -7.89501900E+00 -1.28643577E+01  4.21134568E+00
  1.19100585E+01 -7.50280972E+00 -2.61882557E+00  1.19100585E+01 -7.50280972E+00
 -2.61882557E+00  1.19100585E+01 -7.50280972E+00 -2.61882557E+00  1.19100585E+01
 -7.50280972E+00 -2.61882557E+00  1.19100585E+01 -7.50280972E+00 -2.61882557E+00
 -1.00934058E+01 -9.88623938E+00  6.79975476E-01 -1.00934058E+01 -9.88623938E+00
  6.79975476E-01 -1.00934058E+01 -9.88623938E+00  6.79975476E-01 -1.00934058E+01
 -9.88623938E+00  6.79975476E-01 -1.00934058E+01 -9.88623938E+00  6.79975476E-01
  1.33171599E+01 -6.24710170E+00 -3.45822418E+00  1.33171599E+01 -6.24710170E+00
 -3.45822418E+00 -1.13223489E+01 -9.67862223E+00 -9.65785340E-01 -1.13223489E+01
 -9.67862223E+00 -9.65785340E-01 -9.73040768E+00  9.17541558E+00 -3.22955184E+00
 -9.73040768E+00  9.17541558E+00 -3.22955184E+00  4.62300686E+00  1.26122079E+01
 -1.94389320E+00  4.62300686E+00  1.26122079E+01 -1.94389320E+00  1.18743660E+01
 -9.30656740E+00 -3.62230937E+00  1.18743660E+01 -9.30656740E+00 -3.62230937E+00
 -1.12223191E+01 -1.02003112E+01  2.37971692E+00 -1.12223191E+01 -1.02003112E+01
  2.37971692E+00  1.00448169E+01 -6.62103914E+00 -2.66355767E+00  1.00448169E+01
 -6.62103914E+00 -2.66355767E+00 -8.90891832E+00 -8.21163206E+00  9.06088863E-01
 -8.90891832E+00 -8.21163206E+00  9.06088863E-01  1.28247212E+01 -5.53717519E+00
  1.58506733E+00  1.28247212E+01 -5.53717519E+00  1.58506733E+00  1.28247212E+01
 -5.53717519E+00  1.58506733E+00  1.28247212E+01 -5.53717519E+00  1.58506733E+00
  1.28247212E+01 -5.53717519E+00  1.58506733E+00 -6.85841196E+00 -1.18920089E+01
 -2.13049258E+00 -6.85841196E+00 -1.18920089E+01 -2.13049258E+00 -6.85841196E+00
 -1.18920089E+01 -2.13049258E+00 -6.85841196E+00 -1.18920089E+01 -2.13049258E+00
 -6.85841196E+00 -1.18920089E+01 -2.13049258E+00 -9.50764387E+00  8.86918779E+00
  1.86972750E+00 -9.50764387E+00  8.86918779E+00  1.86972750E+00 -9.50764387E+00
  8.86918779E+00  1.86972750E+00 -9.50764387E+00  8.86918779E+00  1.86972750E+00
 -9.50764387E+00  8.86918779E+00  1.86972750E+00  8.77887506E+00  9.63896090E+00
 -1.66949732E+00  8.77887506E+00  9.63896090E+00 -1.66949732E+00  8.77887506E+00
  9.63896090E+00 -1.66949732E+00  8.77887506E+00  9.63896090E+00 -1.66949732E+00
  8.77887506E+00  9.63896090E+00 -1.66949732E+00  1.42375422E+01 -4.33730474E+00
  6.75330680E-01  1.42375422E+01 -4.33730474E+00  6.75330680E-01 -8.15810632E+00
 -1.16637082E+01 -3.71856420E+00 -8.15810632E+00 -1.16637082E+01 -3.71856420E+00
 -7.86179828E+00  9.74113667E+00  9.81138300E-01 -7.86179828E+00  9.74113667E+00
  9.81138300E-01  7.63037874E+00  9.37703040E+00 -3.36410319E+00  7.63037874E+00
  9.37703040E+00 -3.36410319E+00  1.09812316E+01 -4.60742455E+00  1.57990995E+00
  1.09812316E+01 -4.60742455E+00  1.57990995E+00 -5.63370237E+00 -1.02383044E+01
 -1.96102782E+00 -5.63370237E+00 -1.02383044E+01 -1.96102782E+00  1.34036131E+01
 -5.97781627E+00  3.51757629E+00  1.34036131E+01 -5.97781627E+00  3.51757629E+00
 -5.72665012E+00 -1.36015676E+01 -2.37740379E+00 -5.72665012E+00 -1.36015676E+01
 -2.37740379E+00 -8.94439876E+00  7.85944004E+00  3.57902274E+00 -8.94439876E+00
  7.85944004E+00  3.57902274E+00  9.66636864E+00  7.85673345E+00 -1.12711610E+00
  9.66636864E+00  7.85673345E+00 -1.12711610E+00 -1.06654101E+01  7.00041305E+00
  3.60215792E-02 -1.06654101E+01  7.00041305E+00  3.60215792E-02 -1.06654101E+01
  7.00041305E+00  3.60215792E-02 -1.06654101E+01  7.00041305E+00  3.60215792E-02
 -1.06654101E+01  7.00041305E+00  3.60215792E-02  7.08411421E+00  1.05131893E+01
  4.65250387E-01  7.08411421E+00  1.05131893E+01  4.65250387E-01  7.08411421E+00
  1.05131893E+01  4.65250387E-01  7.08411421E+00  1.05131893E+01  4.65250387E-01
  7.08411421E+00  1.05131893E+01  4.65250387E-01 -1.09229402E+01  1.03028759E+01
  2.31846932E+00 -1.09229402E+01  1.03028759E+01  2.31846932E+00  1.02157901E+01
  1.10850316E+01 -1.99408706E+00  1.02157901E+01  1.10850316E+01 -1.99408706E+00
 -1.29006856E+01  5.64725887E+00  1.20736888E+00 -1.29006856E+01  5.64725887E+00
  1.20736888E+00 -1.29006856E+01  5.64725887E+00  1.20736888E+00 -1.29006856E+01
  5.64725887E+00  1.20736888E+00 -1.29006856E+01  5.64725887E+00  1.20736888E+00
 -1.14016213E+01  8.27591314E+00 -2.41967340E+00 -1.14016213E+01  8.27591314E+00
 -2.41967340E+00 -1.14016213E+01  8.27591314E+00 -2.41967340E+00 -1.14016213E+01
  8.27591314E+00 -2.41967340E+00 -1.14016213E+01  8.27591314E+00 -2.41967340E+00
  5.71788904E+00  1.29329830E+01 -2.24408395E-01  5.71788904E+00  1.29329830E+01
 -2.24408395E-01  5.71788904E+00  1.29329830E+01 -2.24408395E-01  5.71788904E+00
  1.29329830E+01 -2.24408395E-01  5.71788904E+00  1.29329830E+01 -2.24408395E-01
  8.55508240E+00  1.08131324E+01  2.90291016E+00  8.55508240E+00  1.08131324E+01
  2.90291016E+00  8.55508240E+00  1.08131324E+01  2.90291016E+00  8.55508240E+00
  1.08131324E+01  2.90291016E+00  8.55508240E+00  1.08131324E+01  2.90291016E+00
 -1.43483077E+01  7.05017068E+00  1.65201352E+00 -1.43483077E+01  7.05017068E+00
  1.65201352E+00 -1.36280617E+01  4.27117148E+00 -1.47200543E-01 -1.36280617E+01
  4.27117148E+00 -1.47200543E-01 -1.22742045E+01  4.69549868E+00  2.92707692E+00
 -1.22742045E+01  4.69549868E+00  2.92707692E+00 -1.21429977E+01  6.84934367E+00
 -3.71352612E+00 -1.21429977E+01  6.84934367E+00 -3.71352612E+00 -1.28470640E+01
  9.69067628E+00 -2.00646310E+00 -1.28470640E+01  9.69067628E+00 -2.00646310E+00
  4.46857459E+00  1.34583350E+01  1.33140443E+00  4.46857459E+00  1.34583350E+01
  1.33140443E+00  7.12865725E+00  1.44071686E+01 -5.38556438E-01  7.12865725E+00
  1.44071686E+01 -5.38556438E-01  7.24764822E+00  1.13533849E+01  4.40509056E+00
  7.24764822E+00  1.13533849E+01  4.40509056E+00  9.46069570E+00  9.01601821E+00
  3.35770378E+00  9.46069570E+00  9.01601821E+00  3.35770378E+00  9.97756285E+00
  1.22833788E+01  2.62633152E+00  9.97756285E+00  1.22833788E+01  2.62633152E+00
Constraint Structure                       R   N=         327
 -1.28535459E-02  2.40265193E-02 -2.82500808E-02 -2.45578724E+00 -3.41338143E+00
  5.26093817E+00  3.89852385E-01 -6.71839680E+00 -2.96546381E-01  4.48775444E+00
 -2.95292458E+00  4.05279840E+00 -6.62090521E+00 -4.18405871E-01  1.33800479E+00
  2.57282979E+00 -3.30016062E+00 -5.32183886E+00  4.06840561E+00  3.48762071E+00
  4.10906272E+00 -2.87927944E+00  3.02725287E+00  5.31389426E+00 -3.77278790E+00
 -3.72628903E+00 -4.21875158E+00  6.66915195E+00  4.66692850E-01 -9.71255908E-01
 -4.23159746E+00  3.32449351E+00 -4.16365770E+00  2.11599800E+00  3.74812934E+00
 -5.26206163E+00 -4.90716882E-01  6.77090424E+00 -1.83945479E-01 -2.23584959E+00
 -1.36591226E-01  2.20417480E+00 -1.58040762E-01 -2.55209786E+00 -1.84387048E+00
  2.83193735E+00  1.99306710E-01  1.32492637E+00 -4.92558057E-01  2.59052414E+00
 -1.79841986E+00 -1.68358032E+00 -5.60718594E+00  2.47307427E+00  3.11105597E+00
 -5.29272613E+00  1.63656629E+00  1.14742481E+00 -3.00730944E+00  5.47342430E+00
 -5.62458961E+00 -2.76121347E+00 -1.23796129E+00  5.17652143E+00 -2.05824974E+00
 -3.11854725E+00  7.52166798E-01  3.09248831E+00  5.51209001E+00 -5.97458918E+00
  2.12179096E+00 -1.19535447E+00  2.02994227E+00  2.08916663E-01 -6.07701197E+00
  2.42846647E+00  5.70816370E+00  1.72620999E+00 -2.38521300E+00  5.35512201E+00
  2.56205885E+00 -3.98260935E+00 -1.86791185E-01 -5.02508308E+00  4.86150274E+00
  2.80964852E+00 -3.07598774E+00 -5.80494901E+00 -2.90641571E+00  3.88556113E+00
  2.39411912E+00 -6.36215422E+00 -3.32903624E+00  5.05620219E+00  3.04262456E-01
  5.60539697E+00 -2.87624836E+00 -2.16091183E-01  6.98724789E+00 -2.57014187E+00
 -6.69026247E+00 -2.45286767E+00  7.08764664E+00 -2.06317838E+00  1.63742365E+00
 -6.13011024E+00  2.12814023E+00  3.92108862E+00 -8.55671231E-01 -4.01790640E+00
 -6.38671279E+00  6.75704052E+00  2.97445973E+00  1.68256566E+00 -3.40399866E+00
  6.39204557E+00 -2.35229071E+00 -1.37153584E+00  4.03381231E+00 -6.31959545E+00
  1.55654214E+00  6.72129149E+00 -3.21287948E+00 -3.07420968E+00 -5.53770913E+00
  7.67983618E+00  7.03000876E-01 -9.92708125E+00  3.02092490E-01  6.15106432E+00
 -4.92765434E+00  6.07322178E+00 -9.89164672E+00 -6.37044906E-01  1.26960505E+00
  4.28093918E+00 -4.33083340E+00 -7.92293610E+00  5.46631569E+00  5.61784812E+00
  6.17194225E+00 -3.75946022E+00  5.01813064E+00  7.76515454E+00 -6.11753969E+00
 -5.02234689E+00 -6.10838999E+00  9.72350870E+00  6.72795751E-01 -2.14612178E+00
 -6.71736791E+00  4.34884537E+00 -6.04065333E+00  3.67827962E+00  5.03429865E+00
 -7.84112519E+00 -5.98249789E-01  9.98416789E+00  4.62879304E-01  1.26190443E+01
 -7.98480880E+00  1.12753903E-01 -8.39205551E+00 -1.21527358E+01  2.74232172E-01
  1.43746727E+01 -8.82410615E+00  1.22515532E-01 -9.53630844E+00 -1.37140104E+01
  7.21676831E-02 -9.31053297E+00  5.65917352E+00 -3.71769291E-01  5.73767493E+00
  9.13331037E+00  7.53788974E-01  1.07891989E+01 -9.79955442E+00  1.35813520E+00
 -6.70663318E+00 -1.26093275E+01  2.54281999E+00  1.14197697E+01 -1.01547108E+01
  3.29145607E+00 -5.58077654E+00 -1.43057678E+01  2.20208918E+00  8.91486540E+00
 -8.93591972E+00  1.36373056E+00 -5.47745460E+00 -1.09693567E+01  2.78287889E+00
  1.07634026E+01 -1.15599061E+01  2.80361102E-01 -7.89501900E+00 -1.28643577E+01
  4.21134568E+00  1.19100585E+01 -7.50280972E+00 -2.61882557E+00 -1.00934058E+01
 -9.88623938E+00  6.79975476E-01  1.33171599E+01 -6.24710170E+00 -3.45822418E+00
 -1.13223489E+01 -9.67862223E+00 -9.65785340E-01 -9.73040768E+00  9.17541558E+00
 -3.22955184E+00  4.62300686E+00  1.26122079E+01 -1.94389320E+00  1.18743660E+01
 -9.30656740E+00 -3.62230937E+00 -1.12223191E+01 -1.02003112E+01  2.37971692E+00
  1.00448169E+01 -6.62103914E+00 -2.66355767E+00 -8.90891832E+00 -8.21163206E+00
  9.06088863E-01  1.28247212E+01 -5.53717519E+00  1.58506733E+00 -6.85841196E+00
 -1.18920089E+01 -2.13049258E+00 -9.50764387E+00  8.86918779E+00  1.86972750E+00
  8.77887506E+00  9.63896090E+00 -1.66949732E+00  1.42375422E+01 -4.33730474E+00
  6.75330680E-01 -8.15810632E+00 -1.16637082E+01 -3.71856420E+00 -7.86179828E+00
  9.74113667E+00  9.81138300E-01  7.63037874E+00  9.37703040E+00 -3.36410319E+00
  1.09812316E+01 -4.60742455E+00  1.57990995E+00 -5.63370237E+00 -1.02383044E+01
 -1.96102782E+00  1.34036131E+01 -5.97781627E+00  3.51757629E+00 -5.72665012E+00
 -1.36015676E+01 -2.37740379E+00 -8.94439876E+00  7.85944004E+00  3.57902274E+00
  9.66636864E+00  7.85673345E+00 -1.12711610E+00 -1.06654101E+01  7.00041305E+00
  3.60215792E-02  7.08411421E+00  1.05131893E+01  4.65250387E-01 -1.09229402E+01
  1.03028759E+01  2.31846932E+00  1.02157901E+01  1.10850316E+01 -1.99408706E+00
 -1.29006856E+01  5.64725887E+00  1.20736888E+00 -1.14016213E+01  8.27591314E+00
 -2.41967340E+00  5.71788904E+00  1.29329830E+01 -2.24408395E-01  8.55508240E+00
  1.08131324E+01  2.90291016E+00 -1.43483077E+01  7.05017068E+00  1.65201352E+00
 -1.36280617E+01  4.27117148E+00 -1.47200543E-01 -1.22742045E+01  4.69549868E+00
  2.92707692E+00 -1.21429977E+01  6.84934367E+00 -3.71352612E+00 -1.28470640E+01
  9.69067628E+00 -2.00646310E+00  4.46857459E+00  1.34583350E+01  1.33140443E+00
  7.12865725E+00  1.44071686E+01 -5.38556438E-01  7.24764822E+00  1.13533849E+01
  4.40509056E+00  9.46069570E+00  9.01601821E+00  3.35770378E+00  9.97756285E+00
  1.22833788E+01  2.62633152E+00
Num ILSW                                   I              100
ILSW                                       I   N=         100
           1           0           0           0           2           0
           0           0           0           0         402          -1
           5           0           0           0           2           0
           0           0           1           0           1           0
           1           0           0           0           0           0
           0           0      100000        8193          -1           0
           0           0           0           0           0           0
           0           0           0           1           0           0
           0 -2000000000           1           0           0           0
           0           0           4          41           0           0
           0           0           5           0           0           0
           0           0           0           0           0           1
           0           0           0           0           0           0
           0           0           0           0           0           0
           0           0           0           0           0           0
           0           0           0           0           0           0
           0           0           0           0
Num RLSW                                   I               41
RLSW                                       R   N=          41
  8.00000000E-01  7.20000000E-01  1.00000000E+00  8.10000000E-01  2.00000000E-01
  0.00000000E+00  0.00000000E+00  1.00000000E+00  0.00000000E+00  0.00000000E+00
  0.00000000E+00  0.00000000E+00  1.00000000E+00  0.00000000E+00  0.00000000E+00
  0.00000000E+00  0.00000000E+00  1.00000000E+00  0.00000000E+00  0.00000000E+00
  0.00000000E+00  0.00000000E+00  1.00000000E+00  0.00000000E+00  0.00000000E+00
  0.00000000E+00  0.00000000E+00  1.00000000E+00  0.00000000E+00  0.00000000E+00
  0.00000000E+00  0.00000000E+00  1.00000000E+00  0.00000000E+00  0.00000000E+00
  0.00000000E+00  0.00000000E+00  0.00000000E+00  1.00000000E+00  1.00000000E+00
  0.00000000E+00
ECP-MxAtEC                                 I           250000
ECP-MaxLECP                                I               10
ECP-MaxAtL                                 I          2250000
ECP-MxTECP                                 I         11250000
ECP-LenNCZ                                 I               44
ECP-KFirst                                 I   N=        1090
           1          17          17          17          17          17
          17          17          17          17          17          17
          17           0           0           0           0           0
           0           0           0           0           0           0
           0           0           0           0           0           0
           0           0           0           0           0           0
           0           0           0           0           0           0
           0           0           0           0           0           0
           0           0           0           0           0           0
           0           0           0           0           0           0
           0           0           0           0           0           0
           0           0           0           0           0           0
           0           0           0           0           0           0
           0           0           0           0           0           0
           0           0           0           0           0           0
           0           0           0           0           0           0
           0           0           0           0           0           0
           0           0           0           0           0           0
           0           6          23          23          23          23
          23          23          23          23          23          23
          23          23           0           0           0           0
           0           0           0           0           0           0
           0           0           0           0           0           0
           0           0           0           0           0           0
           0           0           0           0           0           0
           0           0           0           0           0           0
           0           0           0           0           0           0
           0           0           0           0           0           0
           0           0           0           0           0           0
           0           0           0           0           0           0
           0           0           0           0           0           0
           0           0           0           0           0           0
           0           0           0           0           0           0
           0           0           0           0           0           0
           0           0           0           0           0           0
           0           0           0           0           0           0
           0           0          11          30          30          30
          30          30          30          30          30          30
          30          30          30           0           0           0
           0           0           0           0           0           0
           0           0           0           0           0           0
           0           0           0           0           0           0
           0           0           0           0           0           0
           0           0           0           0           0           0
           0           0           0           0           0           0
           0           0           0           0           0           0
           0           0           0           0           0           0
           0           0           0           0           0           0
           0           0           0           0           0           0
           0           0           0           0           0           0
           0           0           0           0           0           0
           0           0           0           0           0           0
           0           0           0           0           0           0
           0           0           0           0           0           0
           0           0           0           0          35          35
          35          35          35          35          35          35
          35          35          35          35           0           0
           0           0           0           0           0           0
           0           0           0           0           0           0
           0           0           0           0           0           0
           0           0           0           0           0           0
           0           0           0           0           0           0
           0           0           0           0           0           0
           0           0           0           0           0           0
           0           0           0           0           0           0
           0           0           0           0           0           0
           0           0           0           0           0           0
           0           0           0           0           0           0
           0           0           0           0           0           0
           0           0           0           0           0           0
           0           0           0           0           0           0
           0           0           0           0           0           0
           0           0           0           0           0          40
          40          40          40          40          40          40
          40          40          40          40          40           0
           0           0           0           0           0           0
           0           0           0           0           0           0
           0           0           0           0           0           0
           0           0           0           0           0           0
           0           0           0           0           0           0
           0           0           0           0           0           0
           0           0           0           0           0           0
           0           0           0           0           0           0
           0           0           0           0           0           0
           0           0           0           0           0           0
           0           0           0           0           0           0
           0           0           0           0           0           0
           0           0           0           0           0           0
           0           0           0           0           0           0
           0           0           0           0           0           0
           0           0           0           0           0           0
           0           0           0           0           0           0
           0           0           0           0           0           0
           0           0           0           0           0           0
           0           0           0           0           0           0
           0           0           0           0           0           0
           0           0           0           0           0           0
           0           0           0           0           0           0
           0           0           0           0           0           0
           0           0           0           0           0           0
           0           0           0           0           0           0
           0           0           0           0           0           0
           0           0           0           0           0           0
           0           0           0           0           0           0
           0           0           0           0           0           0
           0           0           0           0           0           0
           0           0           0           0           0           0
           0           0           0           0           0           0
           0           0           0           0           0           0
           0           0           0           0           0           0
           0           0           0           0           0           0
           0           0           0           0           0           0
           0           0           0           0           0           0
           0           0           0           0           0           0
           0           0           0           0           0           0
           0           0           0           0           0           0
           0           0           0           0           0           0
           0           0           0           0           0           0
           0           0           0           0           0           0
           0           0           0           0           0           0
           0           0           0           0           0           0
           0           0           0           0           0           0
           0           0           0           0           0           0
           0           0           0           0           0           0
           0           0           0           0           0           0
           0           0           0           0           0           0
           0           0           0           0           0           0
           0           0           0           0           0           0
           0           0           0           0           0           0
           0           0           0           0           0           0
           0           0           0           0           0           0
           0           0           0           0           0           0
           0           0           0           0           0           0
           0           0           0           0           0           0
           0           0           0           0           0           0
           0           0           0           0           0           0
           0           0           0           0           0           0
           0           0           0           0           0           0
           0           0           0           0           0           0
           0           0           0           0           0           0
           0           0           0           0           0           0
           0           0           0           0           0           0
           0           0           0           0           0           0
           0           0           0           0           0           0
           0           0           0           0           0           0
           0           0           0           0           0           0
           0           0           0           0           0           0
           0           0           0           0           0           0
           0           0           0           0           0           0
           0           0           0           0           0           0
           0           0           0           0           0           0
           0           0           0           0           0           0
           0           0           0           0           0           0
           0           0           0           0           0           0
           0           0           0           0           0           0
           0           0           0           0           0           0
           0           0           0           0           0           0
           0           0           0           0           0           0
           0           0           0           0           0           0
           0           0           0           0           0           0
           0           0           0           0           0           0
           0           0           0           0           0           0
           0           0           0           0           0           0
           0           0           0           0           0           0
           0           0           0           0           0           0
           0           0           0           0           0           0
           0           0           0           0           0           0
           0           0           0           0           0           0
           0           0           0           0           0           0
           0           0           0           0           0           0
           0           0           0           0           0           0
           0           0           0           0           0           0
           0           0           0           0           0           0
           0           0           0           0           0           0
           0           0           0           0           0           0
           0           0           0           0           0           0
           0           0           0           0           0           0
           0           0           0           0           0           0
           0           0           0           0           0           0
           0           0           0           0           0           0
           0           0           0           0           0           0
           0           0           0           0
ECP-KLast                                  I   N=        1090
           5          22          22          22          22          22
          22          22          22          22          22          22
          22           0           0           0           0           0
           0           0           0           0           0           0
           0           0           0           0           0           0
           0           0           0           0           0           0
           0           0           0           0           0           0
           0           0           0           0           0           0
           0           0           0           0           0           0
           0           0           0           0           0           0
           0           0           0           0           0           0
           0           0           0           0           0           0
           0           0           0           0           0           0
           0           0           0           0           0           0
           0           0           0           0           0           0
           0           0           0           0           0           0
           0           0           0           0           0           0
           0           0           0           0           0           0
           0          10          29          29          29          29
          29          29          29          29          29          29
          29          29           0           0           0           0
           0           0           0           0           0           0
           0           0           0           0           0           0
           0           0           0           0           0           0
           0           0           0           0           0           0
           0           0           0           0           0           0
           0           0           0           0           0           0
           0           0           0           0           0           0
           0           0           0           0           0           0
           0           0           0           0           0           0
           0           0           0           0           0           0
           0           0           0           0           0           0
           0           0           0           0           0           0
           0           0           0           0           0           0
           0           0           0           0           0           0
           0           0           0           0           0           0
           0           0          16          34          34          34
          34          34          34          34          34          34
          34          34          34           0           0           0
           0           0           0           0           0           0
           0           0           0           0           0           0
           0           0           0           0           0           0
           0           0           0           0           0           0
           0           0           0           0           0           0
           0           0           0           0           0           0
           0           0           0           0           0           0
           0           0           0           0           0           0
           0           0           0           0           0           0
           0           0           0           0           0           0
           0           0           0           0           0           0
           0           0           0           0           0           0
           0           0           0           0           0           0
           0           0           0           0           0           0
           0           0           0           0           0           0
           0           0           0           0          39          39
          39          39          39          39          39          39
          39          39          39          39           0           0
           0           0           0           0           0           0
           0           0           0           0           0           0
           0           0           0           0           0           0
           0           0           0           0           0           0
           0           0           0           0           0           0
           0           0           0           0           0           0
           0           0           0           0           0           0
           0           0           0           0           0           0
           0           0           0           0           0           0
           0           0           0           0           0           0
           0           0           0           0           0           0
           0           0           0           0           0           0
           0           0           0           0           0           0
           0           0           0           0           0           0
           0           0           0           0           0           0
           0           0           0           0           0          44
          44          44          44          44          44          44
          44          44          44          44          44           0
           0           0           0           0           0           0
           0           0           0           0           0           0
           0           0           0           0           0           0
           0           0           0           0           0           0
           0           0           0           0           0           0
           0           0           0           0           0           0
           0           0           0           0           0           0
           0           0           0           0           0           0
           0           0           0           0           0           0
           0           0           0           0           0           0
           0           0           0           0           0           0
           0           0           0           0           0           0
           0           0           0           0           0           0
           0           0           0           0           0           0
           0           0           0           0           0           0
           0           0           0           0           0           0
           0           0           0           0           0           0
           0           0           0           0           0           0
           0           0           0           0           0           0
           0           0           0           0           0           0
           0           0           0           0           0           0
           0           0           0           0           0           0
           0           0           0           0           0           0
           0           0           0           0           0           0
           0           0           0           0           0           0
           0           0           0           0           0           0
           0           0           0           0           0           0
           0           0           0           0           0           0
           0           0           0           0           0           0
           0           0           0           0           0           0
           0           0           0           0           0           0
           0           0           0           0           0           0
           0           0           0           0           0           0
           0           0           0           0           0           0
           0           0           0           0           0           0
           0           0           0           0           0           0
           0           0           0           0           0           0
           0           0           0           0           0           0
           0           0           0           0           0           0
           0           0           0           0           0           0
           0           0           0           0           0           0
           0           0           0           0           0           0
           0           0           0           0           0           0
           0           0           0           0           0           0
           0           0           0           0           0           0
           0           0           0           0           0           0
           0           0           0           0           0           0
           0           0           0           0           0           0
           0           0           0           0           0           0
           0           0           0           0           0           0
           0           0           0           0           0           0
           0           0           0           0           0           0
           0           0           0           0           0           0
           0           0           0           0           0           0
           0           0           0           0           0           0
           0           0           0           0           0           0
           0           0           0           0           0           0
           0           0           0           0           0           0
           0           0           0           0           0           0
           0           0           0           0           0           0
           0           0           0           0           0           0
           0           0           0           0           0           0
           0           0           0           0           0           0
           0           0           0           0           0           0
           0           0           0           0           0           0
           0           0           0           0           0           0
           0           0           0           0           0           0
           0           0           0           0           0           0
           0           0           0           0           0           0
           0           0           0           0           0           0
           0           0           0           0           0           0
           0           0           0           0           0           0
           0           0           0           0           0           0
           0           0           0           0           0           0
           0           0           0           0           0           0
           0           0           0           0           0           0
           0           0           0           0           0           0
           0           0           0           0           0           0
           0           0           0           0           0           0
           0           0           0           0           0           0
           0           0           0           0           0           0
           0           0           0           0           0           0
           0           0           0           0           0           0
           0           0           0           0           0           0
           0           0           0           0           0           0
           0           0           0           0           0           0
           0           0           0           0           0           0
           0           0           0           0           0           0
           0           0           0           0           0           0
           0           0           0           0           0           0
           0           0           0           0           0           0
           0           0           0           0           0           0
           0           0           0           0           0           0
           0           0           0           0           0           0
           0           0           0           0           0           0
           0           0           0           0           0           0
           0           0           0           0           0           0
           0           0           0           0           0           0
           0           0           0           0           0           0
           0           0           0           0           0           0
           0           0           0           0           0           0
           0           0           0           0           0           0
           0           0           0           0           0           0
           0           0           0           0           0           0
           0           0           0           0           0           0
           0           0           0           0           0           0
           0           0           0           0
ECP-LMax                                   I   N=         109
           2           4           4           4           4           4
           4           4           4           4           4           4
           4           0           0           0           0           0
           0           0           0           0           0           0
           0           0           0           0           0           0
           0           0           0           0           0           0
           0           0           0           0           0           0
           0           0           0           0           0           0
           0           0           0           0           0           0
           0           0           0           0           0           0
           0           0           0           0           0           0
           0           0           0           0           0           0
           0           0           0           0           0           0
           0           0           0           0           0           0
           0           0           0           0           0           0
           0           0           0           0           0           0
           0           0           0           0           0           0
           0           0           0           0           0           0
           0
ECP-LPSkip                                 I   N=         109
           0           0           0           0           0           0
           0           0           0           0           0           0
           0           1           1           1           1           1
           1           1           1           1           1           1
           1           1           1           1           1           1
           1           1           1           1           1           1
           1           1           1           1           1           1
           1           1           1           1           1           1
           1           1           1           1           1           1
           1           1           1           1           1           1
           1           1           1           1           1           1
           1           1           1           1           1           1
           1           1           1           1           1           1
           1           1           1           1           1           1
           1           1           1           1           1           1
           1           1           1           1           1           1
           1           1           1           1           1           1
           1           1           1           1           1           1
           1
ECP-RNFroz                                 R   N=         109
  1.00000000E+01  6.00000000E+01  6.00000000E+01  6.00000000E+01  6.00000000E+01
  6.00000000E+01  6.00000000E+01  6.00000000E+01  6.00000000E+01  6.00000000E+01
  6.00000000E+01  6.00000000E+01  6.00000000E+01  0.00000000E+00  0.00000000E+00
  0.00000000E+00  0.00000000E+00  0.00000000E+00  0.00000000E+00  0.00000000E+00
  0.00000000E+00  0.00000000E+00  0.00000000E+00  0.00000000E+00  0.00000000E+00
  0.00000000E+00  0.00000000E+00  0.00000000E+00  0.00000000E+00  0.00000000E+00
  0.00000000E+00  0.00000000E+00  0.00000000E+00  0.00000000E+00  0.00000000E+00
  0.00000000E+00  0.00000000E+00  0.00000000E+00  0.00000000E+00  0.00000000E+00
  0.00000000E+00  0.00000000E+00  0.00000000E+00  0.00000000E+00  0.00000000E+00
  0.00000000E+00  0.00000000E+00  0.00000000E+00  0.00000000E+00  0.00000000E+00
  0.00000000E+00  0.00000000E+00  0.00000000E+00  0.00000000E+00  0.00000000E+00
  0.00000000E+00  0.00000000E+00  0.00000000E+00  0.00000000E+00  0.00000000E+00
  0.00000000E+00  0.00000000E+00  0.00000000E+00  0.00000000E+00  0.00000000E+00
  0.00000000E+00  0.00000000E+00  0.00000000E+00  0.00000000E+00  0.00000000E+00
  0.00000000E+00  0.00000000E+00  0.00000000E+00  0.00000000E+00  0.00000000E+00
  0.00000000E+00  0.00000000E+00  0.00000000E+00  0.00000000E+00  0.00000000E+00
  0.00000000E+00  0.00000000E+00  0.00000000E+00  0.00000000E+00  0.00000000E+00
  0.00000000E+00  0.00000000E+00  0.00000000E+00  0.00000000E+00  0.00000000E+00
  0.00000000E+00  0.00000000E+00  0.00000000E+00  0.00000000E+00  0.00000000E+00
  0.00000000E+00  0.00000000E+00  0.00000000E+00  0.00000000E+00  0.00000000E+00
  0.00000000E+00  0.00000000E+00  0.00000000E+00  0.00000000E+00  0.00000000E+00
  0.00000000E+00  0.00000000E+00  0.00000000E+00  0.00000000E+00
ECP-NLP                                    I   N=          44
           1           2           2           2           2           0
           1           2           2           2           0           1
           2           2           2           2           1           2
           2           2           2           2           0           1
           2           2           2           2           2           0
           1           2           2           2           0           1
           2           2           2           0           1           2
           2           2
ECP-CLP1                                   R   N=          44
 -1.00000000E+01 -8.49236087E+01 -3.03299410E+01 -1.21049046E+01 -1.89454080E+00
  3.00000000E+00  6.05206833E+01  2.01308614E+02  6.59399745E+01  1.90300789E+01
  5.00000000E+00  6.64138170E+00  2.47597242E+02  1.29371538E+02  4.74617107E+01
  1.17376574E+01 -6.00000000E+01 -6.64198792E+02 -2.38614365E+02 -8.84192407E+01
 -2.06062326E+01 -9.28379200E-01  3.00000000E+00  3.91192967E+01  1.18096930E+03
  7.28956421E+02  2.93559114E+02  5.62673149E+02 -4.57380719E+02  2.00000000E+00
  6.38948393E+01  2.05890184E+02  3.12142715E+02 -2.31396128E+02  3.00000000E+00
  5.53315256E+01  2.67197665E+02  1.46848558E+02  4.41055243E+01  4.00000000E+00
  5.03065523E+01  1.90736310E+02  9.17605552E+01  8.42473120E+00
ECP-CLP2                                   R   N=          44
  0.00000000E+00  0.00000000E+00  0.00000000E+00  0.00000000E+00  0.00000000E+00
  0.00000000E+00  0.00000000E+00  0.00000000E+00  0.00000000E+00  0.00000000E+00
  0.00000000E+00  0.00000000E+00  0.00000000E+00  0.00000000E+00  0.00000000E+00
  0.00000000E+00  0.00000000E+00  0.00000000E+00  0.00000000E+00  0.00000000E+00
  0.00000000E+00  0.00000000E+00  0.00000000E+00  0.00000000E+00  0.00000000E+00
  0.00000000E+00  0.00000000E+00  0.00000000E+00  0.00000000E+00  0.00000000E+00
  0.00000000E+00  0.00000000E+00  0.00000000E+00  0.00000000E+00  0.00000000E+00
  0.00000000E+00  0.00000000E+00  0.00000000E+00  0.00000000E+00  0.00000000E+00
  0.00000000E+00  0.00000000E+00  0.00000000E+00  0.00000000E+00
ECP-ZLP                                    R   N=          44
  5.05313769E+02  1.03222103E+02  2.34569248E+01  6.75056930E+00  2.16031400E+00
  6.89491072E+02  1.14172851E+02  3.57424336E+01  9.45295860E+00  2.25435900E+00
  8.89379355E+01  7.67773538E+01  5.61480987E+01  2.11874014E+01  6.82772760E+00
  2.10011920E+00  8.39448912E+02  1.92853248E+02  4.86651974E+01  1.29221727E+01
  4.57488900E+00  1.26817960E+00  3.13426752E+02  6.99315546E+02  2.59892374E+02
  8.54999980E+01  2.27635925E+01  4.07643170E+00  3.88271620E+00  2.24392642E+02
  6.16736931E+01  1.91469043E+01  3.55657100E+00  3.32632100E+00  1.61527896E+02
  7.55814607E+01  3.89115852E+01  1.25426271E+01  3.46151870E+00  9.12102727E+01
  4.54152756E+01  2.20452967E+01  6.98104130E+00  1.83804800E+00
MxBond                                     I                6
NBond                                      I   N=         109
           4           6           6           5           6           6
           5           6           5           5           5           5
           5           4           3           1           1           2
           2           2           2           2           2           3
           2           3           2           2           2           2
           2           2           2           3           3           2
           2           2           2           2           2           1
           1           1           1           1           1           1
           1           1           1           1           1           4
           4           1           1           2           2           4
           4           1           1           1           1           1
           1           4           4           1           1           1
           1           1           1           1           1           4
           4           4           4           1           1           1
           1           2           2           1           1           1
           1           4           4           1           1           4
           4           4           4           1           1           1
           1           1           1           1           1           1
           1
IBond                                      I   N=         654
          14          15          16          17           0           0
          14          18          20          30          33          42
          15          18          19          31          34          43
          19          20          32          35          44           0
          14          21          24          30          36          45
          15          22          25          31          37          46
          23          26          32          38          47           0
          14          23          27          33          36          48
          21          28          34          37          49           0
          22          29          35          38          50           0
          24          28          39          40          51           0
          25          29          40          41          52           0
          26          27          39          41          53           0
           1           2           5           8           0           0
           1           3           6           0           0           0
           1           0           0           0           0           0
           1           0           0           0           0           0
           2           3           0           0           0           0
           3           4           0           0           0           0
           2           4           0           0           0           0
           5           9           0           0           0           0
           6          10           0           0           0           0
           7           8           0           0           0           0
           5          11          58           0           0           0
           6          12           0           0           0           0
           7          13          59           0           0           0
           8          13           0           0           0           0
           9          11           0           0           0           0
          10          12           0           0           0           0
           2           5           0           0           0           0
           3           6           0           0           0           0
           4           7           0           0           0           0
           2           8           0           0           0           0
           3           9          87           0           0           0
           4          10          86           0           0           0
           5           8           0           0           0           0
           6           9           0           0           0           0
           7          10           0           0           0           0
          11          13           0           0           0           0
          11          12           0           0           0           0
          12          13           0           0           0           0
           2           0           0           0           0           0
           3           0           0           0           0           0
           4           0           0           0           0           0
           5           0           0           0           0           0
           6           0           0           0           0           0
           7           0           0           0           0           0
           8           0           0           0           0           0
           9           0           0           0           0           0
          10           0           0           0           0           0
          11           0           0           0           0           0
          12           0           0           0           0           0
          13           0           0           0           0           0
          56          60          68          78           0           0
          57          61          69          79           0           0
          54           0           0           0           0           0
          55           0           0           0           0           0
          24          92           0           0           0           0
          26          93           0           0           0           0
          54          62          64          66           0           0
          55          63          65          67           0           0
          60           0           0           0           0           0
          61           0           0           0           0           0
          60           0           0           0           0           0
          61           0           0           0           0           0
          60           0           0           0           0           0
          61           0           0           0           0           0
          54          70          74          76           0           0
          55          71          75          77           0           0
          68           0           0           0           0           0
          69           0           0           0           0           0
          97           0           0           0           0           0
          98           0           0           0           0           0
          68           0           0           0           0           0
          69           0           0           0           0           0
          68           0           0           0           0           0
          69           0           0           0           0           0
          54          82          86          88           0           0
          55          83          87          89           0           0
          84          90          92          94           0           0
          85          91          93          95           0           0
          78           0           0           0           0           0
          79           0           0           0           0           0
          80           0           0           0           0           0
          81           0           0           0           0           0
          35          78           0           0           0           0
          34          79           0           0           0           0
          78           0           0           0           0           0
          79           0           0           0           0           0
          80           0           0           0           0           0
          81           0           0           0           0           0
          58          80          96          97           0           0
          59          81          98          99           0           0
          80           0           0           0           0           0
          81           0           0           0           0           0
          92         100         101         102           0           0
          72          92         103         104           0           0
          73          93         105         106           0           0
          93         107         108         109           0           0
          96           0           0           0           0           0
          96           0           0           0           0           0
          96           0           0           0           0           0
          97           0           0           0           0           0
          97           0           0           0           0           0
          98           0           0           0           0           0
          98           0           0           0           0           0
          99           0           0           0           0           0
          99           0           0           0           0           0
          99           0           0           0           0           0
RBond                                      R   N=         654
  1.50000000E+00  1.50000000E+00  1.50000000E+00  1.50000000E+00  0.00000000E+00
  0.00000000E+00  1.00000000E-01  1.00000000E+00  1.00000000E+00  1.00000000E+00
  1.00000000E+00  1.00000000E+00  1.00000000E-01  1.00000000E+00  1.00000000E+00
  1.00000000E+00  1.00000000E+00  1.00000000E+00  1.00000000E+00  1.00000000E+00
  1.00000000E+00  1.00000000E+00  1.00000000E+00  0.00000000E+00  1.00000000E-01
  1.00000000E+00  1.00000000E+00  1.00000000E+00  1.00000000E+00  1.00000000E+00
  1.00000000E-01  1.00000000E+00  1.00000000E+00  1.00000000E+00  1.00000000E+00
  1.00000000E+00  1.00000000E+00  1.00000000E+00  1.00000000E+00  1.00000000E+00
  1.00000000E+00  0.00000000E+00  1.00000000E-01  1.00000000E+00  1.00000000E+00
  1.00000000E+00  1.00000000E+00  1.00000000E+00  1.00000000E+00  1.00000000E+00
  1.00000000E+00  1.00000000E+00  1.00000000E+00  0.00000000E+00  1.00000000E+00
  1.00000000E+00  1.00000000E+00  1.00000000E+00  1.00000000E+00  0.00000000E+00
  1.00000000E+00  1.00000000E+00  1.00000000E+00  1.00000000E+00  1.00000000E+00
  0.00000000E+00  1.00000000E+00  1.00000000E+00  1.00000000E+00  1.00000000E+00
  1.00000000E+00  0.00000000E+00  1.00000000E+00  1.00000000E+00  1.00000000E+00
  1.00000000E+00  1.00000000E+00  0.00000000E+00  1.50000000E+00  1.00000000E-01
  1.00000000E-01  1.00000000E-01  0.00000000E+00  0.00000000E+00  1.50000000E+00
  1.00000000E-01  1.00000000E-01  0.00000000E+00  0.00000000E+00  0.00000000E+00
  1.50000000E+00  0.00000000E+00  0.00000000E+00  0.00000000E+00  0.00000000E+00
  0.00000000E+00  1.50000000E+00  0.00000000E+00  0.00000000E+00  0.00000000E+00
  0.00000000E+00  0.00000000E+00  1.00000000E+00  1.00000000E+00  0.00000000E+00
  0.00000000E+00  0.00000000E+00  0.00000000E+00  1.00000000E+00  1.00000000E+00
  0.00000000E+00  0.00000000E+00  0.00000000E+00  0.00000000E+00  1.00000000E+00
  1.00000000E+00  0.00000000E+00  0.00000000E+00  0.00000000E+00  0.00000000E+00
  1.00000000E+00  1.00000000E+00  0.00000000E+00  0.00000000E+00  0.00000000E+00
  0.00000000E+00  1.00000000E+00  1.00000000E+00  0.00000000E+00  0.00000000E+00
  0.00000000E+00  0.00000000E+00  1.00000000E+00  1.00000000E+00  0.00000000E+00
  0.00000000E+00  0.00000000E+00  0.00000000E+00  1.00000000E+00  1.00000000E+00
  1.00000000E-01  0.00000000E+00  0.00000000E+00  0.00000000E+00  1.00000000E+00
  1.00000000E+00  0.00000000E+00  0.00000000E+00  0.00000000E+00  0.00000000E+00
  1.00000000E+00  1.00000000E+00  1.00000000E-01  0.00000000E+00  0.00000000E+00
  0.00000000E+00  1.00000000E+00  1.00000000E+00  0.00000000E+00  0.00000000E+00
  0.00000000E+00  0.00000000E+00  1.00000000E+00  1.00000000E+00  0.00000000E+00
  0.00000000E+00  0.00000000E+00  0.00000000E+00  1.00000000E+00  1.00000000E+00
  0.00000000E+00  0.00000000E+00  0.00000000E+00  0.00000000E+00  1.00000000E+00
  1.00000000E+00  0.00000000E+00  0.00000000E+00  0.00000000E+00  0.00000000E+00
  1.00000000E+00  1.00000000E+00  0.00000000E+00  0.00000000E+00  0.00000000E+00
  0.00000000E+00  1.00000000E+00  1.00000000E+00  0.00000000E+00  0.00000000E+00
  0.00000000E+00  0.00000000E+00  1.00000000E+00  1.00000000E+00  0.00000000E+00
  0.00000000E+00  0.00000000E+00  0.00000000E+00  1.00000000E+00  1.00000000E+00
  1.00000000E-01  0.00000000E+00  0.00000000E+00  0.00000000E+00  1.00000000E+00
  1.00000000E+00  1.00000000E-01  0.00000000E+00  0.00000000E+00  0.00000000E+00
  1.00000000E+00  1.00000000E+00  0.00000000E+00  0.00000000E+00  0.00000000E+00
  0.00000000E+00  1.00000000E+00  1.00000000E+00  0.00000000E+00  0.00000000E+00
  0.00000000E+00  0.00000000E+00  1.00000000E+00  1.00000000E+00  0.00000000E+00
  0.00000000E+00  0.00000000E+00  0.00000000E+00  1.00000000E+00  1.00000000E+00
  0.00000000E+00  0.00000000E+00  0.00000000E+00  0.00000000E+00  1.00000000E+00
  1.00000000E+00  0.00000000E+00  0.00000000E+00  0.00000000E+00  0.00000000E+00
  1.00000000E+00  1.00000000E+00  0.00000000E+00  0.00000000E+00  0.00000000E+00
  0.00000000E+00  1.00000000E+00  0.00000000E+00  0.00000000E+00  0.00000000E+00
  0.00000000E+00  0.00000000E+00  1.00000000E+00  0.00000000E+00  0.00000000E+00
  0.00000000E+00  0.00000000E+00  0.00000000E+00  1.00000000E+00  0.00000000E+00
  0.00000000E+00  0.00000000E+00  0.00000000E+00  0.00000000E+00  1.00000000E+00
  0.00000000E+00  0.00000000E+00  0.00000000E+00  0.00000000E+00  0.00000000E+00
  1.00000000E+00  0.00000000E+00  0.00000000E+00  0.00000000E+00  0.00000000E+00
  0.00000000E+00  1.00000000E+00  0.00000000E+00  0.00000000E+00  0.00000000E+00
  0.00000000E+00  0.00000000E+00  1.00000000E+00  0.00000000E+00  0.00000000E+00
  0.00000000E+00  0.00000000E+00  0.00000000E+00  1.00000000E+00  0.00000000E+00
  0.00000000E+00  0.00000000E+00  0.00000000E+00  0.00000000E+00  1.00000000E+00
  0.00000000E+00  0.00000000E+00  0.00000000E+00  0.00000000E+00  0.00000000E+00
  1.00000000E+00  0.00000000E+00  0.00000000E+00  0.00000000E+00  0.00000000E+00
  0.00000000E+00  1.00000000E+00  0.00000000E+00  0.00000000E+00  0.00000000E+00
  0.00000000E+00  0.00000000E+00  1.00000000E+00  0.00000000E+00  0.00000000E+00
  0.00000000E+00  0.00000000E+00  0.00000000E+00  1.00000000E+00  1.00000000E+00
  1.00000000E+00  1.00000000E+00  0.00000000E+00  0.00000000E+00  1.00000000E+00
  1.00000000E+00  1.00000000E+00  1.00000000E+00  0.00000000E+00  0.00000000E+00
  1.00000000E+00  0.00000000E+00  0.00000000E+00  0.00000000E+00  0.00000000E+00
  0.00000000E+00  1.00000000E+00  0.00000000E+00  0.00000000E+00  0.00000000E+00
  0.00000000E+00  0.00000000E+00  1.00000000E-01  1.00000000E+00  0.00000000E+00
  0.00000000E+00  0.00000000E+00  0.00000000E+00  1.00000000E-01  1.00000000E+00
  0.00000000E+00  0.00000000E+00  0.00000000E+00  0.00000000E+00  1.00000000E+00
  1.00000000E+00  1.00000000E+00  1.00000000E+00  0.00000000E+00  0.00000000E+00
  1.00000000E+00  1.00000000E+00  1.00000000E+00  1.00000000E+00  0.00000000E+00
  0.00000000E+00  1.00000000E+00  0.00000000E+00  0.00000000E+00  0.00000000E+00
  0.00000000E+00  0.00000000E+00  1.00000000E+00  0.00000000E+00  0.00000000E+00
  0.00000000E+00  0.00000000E+00  0.00000000E+00  1.00000000E+00  0.00000000E+00
  0.00000000E+00  0.00000000E+00  0.00000000E+00  0.00000000E+00  1.00000000E+00
  0.00000000E+00  0.00000000E+00  0.00000000E+00  0.00000000E+00  0.00000000E+00
  1.00000000E+00  0.00000000E+00  0.00000000E+00  0.00000000E+00  0.00000000E+00
  0.00000000E+00  1.00000000E+00  0.00000000E+00  0.00000000E+00  0.00000000E+00
  0.00000000E+00  0.00000000E+00  1.00000000E+00  1.00000000E+00  1.00000000E+00
  1.00000000E+00  0.00000000E+00  0.00000000E+00  1.00000000E+00  1.00000000E+00
  1.00000000E+00  1.00000000E+00  0.00000000E+00  0.00000000E+00  1.00000000E+00
  0.00000000E+00  0.00000000E+00  0.00000000E+00  0.00000000E+00  0.00000000E+00
  1.00000000E+00  0.00000000E+00  0.00000000E+00  0.00000000E+00  0.00000000E+00
  0.00000000E+00  1.00000000E+00  0.00000000E+00  0.00000000E+00  0.00000000E+00
  0.00000000E+00  0.00000000E+00  1.00000000E+00  0.00000000E+00  0.00000000E+00
  0.00000000E+00  0.00000000E+00  0.00000000E+00  1.00000000E+00  0.00000000E+00
  0.00000000E+00  0.00000000E+00  0.00000000E+00  0.00000000E+00  1.00000000E+00
  0.00000000E+00  0.00000000E+00  0.00000000E+00  0.00000000E+00  0.00000000E+00
  1.00000000E+00  0.00000000E+00  0.00000000E+00  0.00000000E+00  0.00000000E+00
  0.00000000E+00  1.00000000E+00  0.00000000E+00  0.00000000E+00  0.00000000E+00
  0.00000000E+00  0.00000000E+00  1.00000000E+00  1.00000000E+00  1.00000000E+00
  1.00000000E+00  0.00000000E+00  0.00000000E+00  1.00000000E+00  1.00000000E+00
  1.00000000E+00  1.00000000E+00  0.00000000E+00  0.00000000E+00  1.00000000E+00
  1.00000000E+00  1.00000000E+00  1.00000000E+00  0.00000000E+00  0.00000000E+00
  1.00000000E+00  1.00000000E+00  1.00000000E+00  1.00000000E+00  0.00000000E+00
  0.00000000E+00  1.00000000E+00  0.00000000E+00  0.00000000E+00  0.00000000E+00
  0.00000000E+00  0.00000000E+00  1.00000000E+00  0.00000000E+00  0.00000000E+00
  0.00000000E+00  0.00000000E+00  0.00000000E+00  1.00000000E+00  0.00000000E+00
  0.00000000E+00  0.00000000E+00  0.00000000E+00  0.00000000E+00  1.00000000E+00
  0.00000000E+00  0.00000000E+00  0.00000000E+00  0.00000000E+00  0.00000000E+00
  1.00000000E-01  1.00000000E+00  0.00000000E+00  0.00000000E+00  0.00000000E+00
  0.00000000E+00  1.00000000E-01  1.00000000E+00  0.00000000E+00  0.00000000E+00
  0.00000000E+00  0.00000000E+00  1.00000000E+00  0.00000000E+00  0.00000000E+00
  0.00000000E+00  0.00000000E+00  0.00000000E+00  1.00000000E+00  0.00000000E+00
  0.00000000E+00  0.00000000E+00  0.00000000E+00  0.00000000E+00  1.00000000E+00
  0.00000000E+00  0.00000000E+00  0.00000000E+00  0.00000000E+00  0.00000000E+00
  1.00000000E+00  0.00000000E+00  0.00000000E+00  0.00000000E+00  0.00000000E+00
  0.00000000E+00  1.00000000E+00  1.00000000E+00  1.00000000E+00  1.00000000E+00
  0.00000000E+00  0.00000000E+00  1.00000000E+00  1.00000000E+00  1.00000000E+00
  1.00000000E+00  0.00000000E+00  0.00000000E+00  1.00000000E+00  0.00000000E+00
  0.00000000E+00  0.00000000E+00  0.00000000E+00  0.00000000E+00  1.00000000E+00
  0.00000000E+00  0.00000000E+00  0.00000000E+00  0.00000000E+00  0.00000000E+00
  1.00000000E+00  1.00000000E+00  1.00000000E+00  1.00000000E+00  0.00000000E+00
  0.00000000E+00  1.00000000E+00  1.00000000E+00  1.00000000E+00  1.00000000E+00
  0.00000000E+00  0.00000000E+00  1.00000000E+00  1.00000000E+00  1.00000000E+00
  1.00000000E+00  0.00000000E+00  0.00000000E+00  1.00000000E+00  1.00000000E+00
  1.00000000E+00  1.00000000E+00  0.00000000E+00  0.00000000E+00  1.00000000E+00
  0.00000000E+00  0.00000000E+00  0.00000000E+00  0.00000000E+00  0.00000000E+00
  1.00000000E+00  0.00000000E+00  0.00000000E+00  0.00000000E+00  0.00000000E+00
  0.00000000E+00  1.00000000E+00  0.00000000E+00  0.00000000E+00  0.00000000E+00
  0.00000000E+00  0.00000000E+00  1.00000000E+00  0.00000000E+00  0.00000000E+00
  0.00000000E+00  0.00000000E+00  0.00000000E+00  1.00000000E+00  0.00000000E+00
  0.00000000E+00  0.00000000E+00  0.00000000E+00  0.00000000E+00  1.00000000E+00
  0.00000000E+00  0.00000000E+00  0.00000000E+00  0.00000000E+00  0.00000000E+00
  1.00000000E+00  0.00000000E+00  0.00000000E+00  0.00000000E+00  0.00000000E+00
  0.00000000E+00  1.00000000E+00  0.00000000E+00  0.00000000E+00  0.00000000E+00
  0.00000000E+00  0.00000000E+00  1.00000000E+00  0.00000000E+00  0.00000000E+00
  0.00000000E+00  0.00000000E+00  0.00000000E+00  1.00000000E+00  0.00000000E+00
  0.00000000E+00  0.00000000E+00  0.00000000E+00  0.00000000E+00
Virial Ratio                               R      2.149417663309130E+00
SCF Energy                                 R     -4.530151966913832E+03
Total Energy                               R     -4.530151966913832E+03
S**2                                       R     -5.059064278611913E-12
S**2 after annihilation                    R     -1.489325995860018E-08
RMS Force                                  R      2.359816077478290E-05
RMS Density                                R      7.112743190206513E-09
External E-field                           R   N=          35
  0.00000000E+00  0.00000000E+00  0.00000000E+00  0.00000000E+00  0.00000000E+00
  0.00000000E+00  0.00000000E+00  0.00000000E+00  0.00000000E+00  0.00000000E+00
  0.00000000E+00  0.00000000E+00  0.00000000E+00  0.00000000E+00  0.00000000E+00
  0.00000000E+00  0.00000000E+00  0.00000000E+00  0.00000000E+00  0.00000000E+00
  0.00000000E+00  0.00000000E+00  0.00000000E+00  0.00000000E+00  0.00000000E+00
  0.00000000E+00  0.00000000E+00  0.00000000E+00  0.00000000E+00  0.00000000E+00
  0.00000000E+00  0.00000000E+00  0.00000000E+00  0.00000000E+00  0.00000000E+00
IOpCl                                      I                1
IROHF                                      I                0
Alpha Orbital Energies                     R   N=         856
 -1.89290453E+01 -1.89289434E+01 -1.89288830E+01 -1.89287875E+01 -1.89052709E+01
 -1.89051914E+01 -1.89042184E+01 -1.89042174E+01 -1.89041908E+01 -1.89041732E+01
 -1.89041673E+01 -1.89041269E+01 -1.89040997E+01 -1.89040885E+01 -1.89040785E+01
 -1.89040382E+01 -1.88938265E+01 -1.88938110E+01 -1.88937991E+01 -1.88937494E+01
 -1.88934724E+01 -1.88930620E+01 -1.88929175E+01 -1.88926295E+01 -1.88925965E+01
 -1.88920810E+01 -1.88920463E+01 -1.88919096E+01 -1.88718222E+01 -1.88717357E+01
 -1.88717284E+01 -1.88716173E+01 -1.88716060E+01 -1.88715885E+01 -1.88715854E+01
 -1.88715349E+01 -1.88714268E+01 -1.88713600E+01 -1.88713341E+01 -1.88712484E+01
 -1.42951126E+01 -1.42949636E+01 -1.42948139E+01 -1.42945283E+01 -1.01089954E+01
 -1.01089947E+01 -1.01089822E+01 -1.01089730E+01 -1.01089039E+01 -1.01088054E+01
 -1.01087389E+01 -1.01087095E+01 -1.01087035E+01 -1.01085666E+01 -1.01060543E+01
 -1.01056881E+01 -3.03645241E+00 -3.03642508E+00 -3.03625965E+00 -3.03612010E+00
 -3.03611800E+00 -3.03596883E+00 -3.03594746E+00 -3.03588973E+00 -3.03583000E+00
 -3.03579039E+00 -3.03566753E+00 -3.03565072E+00 -1.76230704E+00 -1.76218839E+00
 -1.76211630E+00 -1.76207026E+00 -1.76132873E+00 -1.76114828E+00 -1.76102254E+00
 -1.76101232E+00 -1.76068559E+00 -1.76059317E+00 -1.76041954E+00 -1.76039575E+00
 -1.76032569E+00 -1.76031860E+00 -1.76015018E+00 -1.76010837E+00 -1.76006124E+00
 -1.76005776E+00 -1.76003551E+00 -1.76001224E+00 -1.75999659E+00 -1.75994074E+00
 -1.75984673E+00 -1.75983602E+00 -1.75978515E+00 -1.75977924E+00 -1.75967125E+00
 -1.75962260E+00 -1.75956018E+00 -1.75954741E+00 -1.75952902E+00 -1.75951147E+00
 -1.75944186E+00 -1.75943720E+00 -1.75941718E+00 -1.75929407E+00 -8.78698706E-01
 -8.77396956E-01 -8.75081236E-01 -8.74730931E-01 -8.72527135E-01 -8.71597706E-01
 -8.70602210E-01 -8.69626859E-01 -8.62227125E-01 -8.61648615E-01 -8.61621466E-01
 -8.61198671E-01 -8.55708330E-01 -8.55540964E-01 -8.55319876E-01 -8.54972611E-01
 -8.52770673E-01 -8.52464106E-01 -8.52415614E-01 -8.52366924E-01 -8.49327228E-01
 -8.48558930E-01 -8.48356724E-01 -8.45232768E-01 -8.45193256E-01 -8.44919420E-01
 -8.43589892E-01 -8.41654128E-01 -8.41110819E-01 -8.40089981E-01 -8.39659831E-01
 -8.38230833E-01 -8.37765684E-01 -8.37402612E-01 -8.36795530E-01 -8.36723534E-01
 -8.33819598E-01 -8.29852257E-01 -8.22707653E-01 -8.22492661E-01 -7.46871377E-01
 -7.46776341E-01 -7.46620952E-01 -7.46277108E-01 -7.45604810E-01 -7.45540221E-01
 -7.45352305E-01 -7.45270777E-01 -7.45047088E-01 -7.45034893E-01 -7.44991466E-01
 -7.44882131E-01 -7.25307042E-01 -7.25141365E-01 -7.25138140E-01 -7.25015674E-01
 -7.24915264E-01 -7.24888173E-01 -7.24628912E-01 -7.24597851E-01 -7.24559179E-01
 -7.24434657E-01 -7.24327235E-01 -7.24225915E-01 -7.12313119E-01 -7.08069164E-01
 -7.05737399E-01 -7.05724706E-01 -7.03962178E-01 -7.03666324E-01 -7.03124790E-01
 -6.99606146E-01 -6.99510639E-01 -6.98770171E-01 -6.85781518E-01 -6.85073270E-01
 -6.84784035E-01 -6.84070925E-01 -6.80037821E-01 -6.78408540E-01 -6.75825924E-01
 -6.73096492E-01 -6.72948415E-01 -6.72894720E-01 -6.72181332E-01 -6.69487138E-01
 -6.69251811E-01 -6.66188120E-01 -6.66115312E-01 -5.92701219E-01 -5.92672687E-01
 -5.92570396E-01 -5.91439646E-01 -5.87270385E-01 -5.87048767E-01 -5.86691620E-01
 -5.82547161E-01 -5.82247742E-01 -5.82247707E-01 -5.25008385E-01 -5.24968266E-01
 -5.24953481E-01 -5.24948569E-01 -5.24941164E-01 -5.24918236E-01 -5.24903150E-01
 -5.24902407E-01 -5.24901090E-01 -5.24896823E-01 -5.24881934E-01 -5.24876737E-01
 -5.24861052E-01 -5.24851270E-01 -5.24842091E-01 -5.24841840E-01 -5.24838285E-01
 -5.24828890E-01 -5.24828221E-01 -5.24798496E-01 -5.24789725E-01 -5.24772537E-01
 -5.24768450E-01 -5.24740057E-01 -5.24735974E-01 -5.24731666E-01 -5.24718424E-01
 -5.24696868E-01 -5.24672078E-01 -5.24604289E-01 -5.23532920E-01 -5.23382768E-01
 -5.23191984E-01 -5.23163695E-01 -5.23150234E-01 -5.23109379E-01 -4.98669251E-01
 -4.84312624E-01 -4.73855733E-01 -3.98323651E-01 -3.89160740E-01 -3.75677481E-01
 -3.75641355E-01 -3.75170373E-01 -3.75129687E-01 -3.75044185E-01 -3.67894616E-01
 -3.67683514E-01 -3.67265658E-01 -3.67055156E-01 -3.66863286E-01 -3.66862067E-01
 -3.66195951E-01 -3.66068485E-01 -3.66004762E-01 -3.65993660E-01 -3.65852684E-01
 -3.65798374E-01 -3.65156866E-01 -3.65135098E-01 -3.64596236E-01 -3.64434931E-01
 -3.64380816E-01 -3.62641942E-01 -3.61791703E-01 -3.59077860E-01 -3.58166751E-01
 -3.58136051E-01 -3.57763677E-01 -3.57671447E-01 -3.57201623E-01 -3.57175976E-01
 -3.56990395E-01 -3.56966204E-01 -3.56939035E-01 -3.56669419E-01 -3.56292372E-01
 -3.41694302E-01 -3.41543230E-01 -3.41535570E-01 -3.41454343E-01 -3.41381033E-01
 -3.41356630E-01 -3.41209565E-01 -3.41198494E-01 -3.20501233E-01 -3.19876966E-01
 -3.17811934E-01 -3.15514329E-01 -3.04340312E-01 -3.04172819E-01 -3.04119538E-01
 -3.03806777E-01 -3.03770327E-01 -2.88915855E-01 -2.88585358E-01 -2.88413318E-01
 -2.88334531E-01 -2.88325181E-01 -2.88299963E-01 -2.88278788E-01 -2.88252671E-01
 -2.88198347E-01 -2.88187602E-01 -2.88175031E-01 -2.88084545E-01 -2.88050693E-01
 -2.88049129E-01 -2.87991181E-01 -2.87950309E-01 -2.87947991E-01 -2.87710319E-01
 -2.87668509E-01 -1.35992410E-01 -1.35394264E-01 -1.34936460E-01 -1.34716918E-01
 -1.34714827E-01 -1.33373867E-01 -1.33102137E-01 -1.32531677E-01 -1.30082029E-01
 -1.29447767E-01 -1.29174122E-01 -1.27252667E-01 -1.22148636E-01 -1.21892814E-01
 -1.21004789E-01 -1.20846574E-01 -1.19920691E-01 -1.19891089E-01 -1.19512834E-01
 -1.13457847E-01 -1.13425130E-01 -1.13400508E-01 -1.03964115E-01 -8.28181406E-02
 -6.13817130E-02 -6.07984407E-02 -3.29688611E-02 -5.88846098E-03 -5.34303264E-03
  1.56016563E-04  6.69908656E-04  9.74419077E-02  9.74883694E-02  9.82195240E-02
  9.85452881E-02  1.01372336E-01  1.39046259E-01  1.40157086E-01  1.40246121E-01
  1.41677110E-01  1.58003989E-01  1.59202375E-01  1.62257140E-01  1.63540872E-01
  1.64665736E-01  1.65187739E-01  1.83135172E-01  1.83877405E-01  1.84352305E-01
  1.84592237E-01  1.86339164E-01  1.88017419E-01  1.90625581E-01  2.13463025E-01
  2.18269670E-01  2.18316050E-01  2.21117657E-01  2.21405223E-01  2.21532371E-01
  2.21655734E-01  2.21894354E-01  2.22163822E-01  2.22228802E-01  2.22361630E-01
  2.22526196E-01  2.22566336E-01  2.22848754E-01  2.23883942E-01  2.23981781E-01
  2.39180501E-01  2.41544824E-01  2.55013326E-01  2.58583938E-01  2.59180384E-01
  2.62506195E-01  2.62938731E-01  2.63534147E-01  2.64638053E-01  2.65936061E-01
  2.66795963E-01  2.67329865E-01  2.67663445E-01  2.72920751E-01  2.81795865E-01
  2.82660762E-01  2.84271327E-01  2.84272738E-01  2.84301973E-01  2.86221121E-01
  2.86670467E-01  2.86687075E-01  2.88831548E-01  2.90422017E-01  2.91632570E-01
  2.96770293E-01  2.97394089E-01  2.97793521E-01  2.98335395E-01  3.02507841E-01
  3.05262537E-01  3.05504012E-01  3.06357762E-01  3.06614579E-01  3.07308265E-01
  3.07945211E-01  3.10657696E-01  3.11257292E-01  3.11591240E-01  3.11917737E-01
  3.14985359E-01  3.18137717E-01  3.21035386E-01  3.22289133E-01  3.22493201E-01
  3.22642771E-01  3.43668870E-01  3.44440874E-01  3.48773797E-01  3.49950435E-01
  3.64385652E-01  4.14398167E-01  4.15964625E-01  4.16131603E-01  4.16859568E-01
  4.19739707E-01  4.20268189E-01  4.36090031E-01  4.36895995E-01  4.66279163E-01
  4.66279510E-01  4.66284360E-01  4.66915400E-01  4.69454169E-01  4.69530307E-01
  4.69820531E-01  4.70130722E-01  4.70380817E-01  4.70629714E-01  4.73575079E-01
  4.73597019E-01  4.73750509E-01  4.73841963E-01  4.73849867E-01  4.73889331E-01
  4.73994217E-01  4.74132840E-01  4.74417042E-01  4.74507019E-01  4.74564347E-01
  4.74657003E-01  4.74685179E-01  4.74707172E-01  4.74778427E-01  4.74790306E-01
  4.74796724E-01  4.74822689E-01  4.74996519E-01  4.75090860E-01  4.75295403E-01
  4.75313838E-01  4.75435007E-01  4.75651490E-01  4.75673732E-01  4.75907710E-01
  3.37772364E-01  3.38032768E-01  3.38236192E-01  3.38631591E-01  3.40526226E-01
  3.41113738E-01  3.45240606E-01  3.52432138E-01  3.55313753E-01  3.55346295E-01
  3.55602641E-01  3.58427988E-01  3.61170411E-01  3.61499551E-01  3.69624091E-01
  3.78240563E-01  3.85272356E-01  3.93872481E-01  3.97749512E-01  3.97894394E-01
  4.01048830E-01  4.06798700E-01  4.07399202E-01  4.08603167E-01  4.14722561E-01
  4.23026736E-01  4.24943116E-01  4.27691101E-01  4.27821581E-01  4.29383979E-01
  4.29395460E-01  4.29449177E-01  4.33060829E-01  4.43454874E-01  4.57191218E-01
  4.59822664E-01  4.61012393E-01  4.63284704E-01  4.64250515E-01  4.64979409E-01
  4.65416605E-01  4.66937171E-01  4.66983849E-01  4.67080902E-01  4.67458600E-01
  4.67691670E-01  4.70351370E-01  4.70710658E-01  4.72056380E-01  4.72890073E-01
  4.73633048E-01  4.76185282E-01  4.79779716E-01  4.80821140E-01  4.82415771E-01
  4.83481399E-01  4.84659126E-01  4.86378978E-01  4.86424336E-01  4.88980387E-01
  1.00000000E+03  1.00000000E+03  1.00000000E+03  1.00000000E+03  1.00000000E+03
  1.00000000E+03  1.00000000E+03  1.00000000E+03  1.00000000E+03  1.00000000E+03
  1.00000000E+03  1.00000000E+03  1.00000000E+03  1.00000000E+03  1.00000000E+03
  1.00000000E+03  1.00000000E+03  1.00000000E+03  1.00000000E+03  1.00000000E+03
  1.00000000E+03  1.00000000E+03  1.00000000E+03  1.00000000E+03  1.00000000E+03
  1.00000000E+03  1.00000000E+03  1.00000000E+03  1.00000000E+03  1.00000000E+03
  1.00000000E+03  1.00000000E+03  1.00000000E+03  1.00000000E+03  1.00000000E+03
  1.00000000E+03  1.00000000E+03  1.00000000E+03  1.00000000E+03  1.00000000E+03
  1.00000000E+03  1.00000000E+03  1.00000000E+03  1.00000000E+03  1.00000000E+03
  1.00000000E+03  1.00000000E+03  1.00000000E+03  1.00000000E+03  1.00000000E+03
  1.00000000E+03  1.00000000E+03  1.00000000E+03  1.00000000E+03  1.00000000E+03
  1.00000000E+03  1.00000000E+03  1.00000000E+03  1.00000000E+03  1.00000000E+03
  1.00000000E+03  1.00000000E+03  1.00000000E+03  1.00000000E+03  1.00000000E+03
  1.00000000E+03  1.00000000E+03  1.00000000E+03  1.00000000E+03  1.00000000E+03
  1.00000000E+03  1.00000000E+03  1.00000000E+03  1.00000000E+03  1.00000000E+03
  1.00000000E+03  1.00000000E+03  1.00000000E+03  1.00000000E+03  1.00000000E+03
  1.00000000E+03  1.00000000E+03  1.00000000E+03  1.00000000E+03  1.00000000E+03
  1.00000000E+03  1.00000000E+03  1.00000000E+03  1.00000000E+03  1.00000000E+03
  1.00000000E+03  1.00000000E+03  1.00000000E+03  1.00000000E+03  1.00000000E+03
  1.00000000E+03  1.00000000E+03  1.00000000E+03  1.00000000E+03  1.00000000E+03
  1.00000000E+03  1.00000000E+03  1.00000000E+03  1.00000000E+03  1.00000000E+03
  1.00000000E+03  1.00000000E+03  1.00000000E+03  1.00000000E+03  1.00000000E+03
  1.00000000E+03  1.00000000E+03  1.00000000E+03  1.00000000E+03  1.00000000E+03
  1.00000000E+03  1.00000000E+03  1.00000000E+03  1.00000000E+03  1.00000000E+03
  1.00000000E+03  1.00000000E+03  1.00000000E+03  1.00000000E+03  1.00000000E+03
  1.00000000E+03  1.00000000E+03  1.00000000E+03  1.00000000E+03  1.00000000E+03
  1.00000000E+03  1.00000000E+03  1.00000000E+03  1.00000000E+03  1.00000000E+03
  1.00000000E+03  1.00000000E+03  1.00000000E+03  1.00000000E+03  1.00000000E+03
  1.00000000E+03  1.00000000E+03  1.00000000E+03  1.00000000E+03  1.00000000E+03
  1.00000000E+03  1.00000000E+03  1.00000000E+03  1.00000000E+03  1.00000000E+03
  1.00000000E+03  1.00000000E+03  1.00000000E+03  1.00000000E+03  1.00000000E+03
  1.00000000E+03  1.00000000E+03  1.00000000E+03  1.00000000E+03  1.00000000E+03
  1.00000000E+03  1.00000000E+03  1.00000000E+03  1.00000000E+03  1.00000000E+03
  1.00000000E+03  1.00000000E+03  1.00000000E+03  1.00000000E+03  1.00000000E+03
  1.00000000E+03  1.00000000E+03  1.00000000E+03  1.00000000E+03  1.00000000E+03
  1.00000000E+03  1.00000000E+03  1.00000000E+03  1.00000000E+03  1.00000000E+03
  1.00000000E+03  1.00000000E+03  1.00000000E+03  1.00000000E+03  1.00000000E+03
  1.00000000E+03  1.00000000E+03  1.00000000E+03  1.00000000E+03  1.00000000E+03
  1.00000000E+03  1.00000000E+03  1.00000000E+03  1.00000000E+03  1.00000000E+03
  1.00000000E+03  1.00000000E+03  1.00000000E+03  1.00000000E+03  1.00000000E+03
  1.00000000E+03  1.00000000E+03  1.00000000E+03  1.00000000E+03  1.00000000E+03
  1.00000000E+03  1.00000000E+03  1.00000000E+03  1.00000000E+03  1.00000000E+03
  1.00000000E+03  1.00000000E+03  1.00000000E+03  1.00000000E+03  1.00000000E+03
  1.00000000E+03  1.00000000E+03  1.00000000E+03  1.00000000E+03  1.00000000E+03
  1.00000000E+03  1.00000000E+03  1.00000000E+03  1.00000000E+03  1.00000000E+03
  1.00000000E+03  1.00000000E+03  1.00000000E+03  1.00000000E+03  1.00000000E+03
  1.00000000E+03  1.00000000E+03  1.00000000E+03  1.00000000E+03  1.00000000E+03
  1.00000000E+03  1.00000000E+03  1.00000000E+03  1.00000000E+03  1.00000000E+03
  1.00000000E+03  1.00000000E+03  1.00000000E+03  1.00000000E+03  1.00000000E+03
  1.00000000E+03  1.00000000E+03  1.00000000E+03  1.00000000E+03  1.00000000E+03
  1.00000000E+03  1.00000000E+03  1.00000000E+03  1.00000000E+03  1.00000000E+03
  1.00000000E+03  1.00000000E+03  1.00000000E+03  1.00000000E+03  1.00000000E+03
  1.00000000E+03  1.00000000E+03  1.00000000E+03  1.00000000E+03  1.00000000E+03
  1.00000000E+03  1.00000000E+03  1.00000000E+03  1.00000000E+03  1.00000000E+03
  1.00000000E+03  1.00000000E+03  1.00000000E+03  1.00000000E+03  1.00000000E+03
  1.00000000E+03  1.00000000E+03  1.00000000E+03  1.00000000E+03  1.00000000E+03
  1.00000000E+03  1.00000000E+03  1.00000000E+03  1.00000000E+03  1.00000000E+03
  1.00000000E+03  1.00000000E+03  1.00000000E+03  1.00000000E+03  1.00000000E+03
  1.00000000E+03  1.00000000E+03  1.00000000E+03  1.00000000E+03  1.00000000E+03
  1.00000000E+03  1.00000000E+03  1.00000000E+03  1.00000000E+03  1.00000000E+03
  1.00000000E+03  1.00000000E+03  1.00000000E+03  1.00000000E+03  1.00000000E+03
  1.00000000E+03  1.00000000E+03  1.00000000E+03  1.00000000E+03  1.00000000E+03
  1.00000000E+03  1.00000000E+03  1.00000000E+03  1.00000000E+03  1.00000000E+03
  1.00000000E+03
Beta Orbital Energies                      R   N=         856
 -1.89290453E+01 -1.89289434E+01 -1.89288830E+01 -1.89287875E+01 -1.89052709E+01
 -1.89051914E+01 -1.89042184E+01 -1.89042174E+01 -1.89041908E+01 -1.89041732E+01
 -1.89041673E+01 -1.89041269E+01 -1.89040997E+01 -1.89040885E+01 -1.89040785E+01
 -1.89040382E+01 -1.88938265E+01 -1.88938110E+01 -1.88937991E+01 -1.88937494E+01
 -1.88934724E+01 -1.88930620E+01 -1.88929175E+01 -1.88926295E+01 -1.88925964E+01
 -1.88920810E+01 -1.88920463E+01 -1.88919096E+01 -1.88718222E+01 -1.88717357E+01
 -1.88717284E+01 -1.88716173E+01 -1.88716060E+01 -1.88715885E+01 -1.88715854E+01
 -1.88715349E+01 -1.88714268E+01 -1.88713600E+01 -1.88713341E+01 -1.88712484E+01
 -1.42951126E+01 -1.42949636E+01 -1.42948139E+01 -1.42945283E+01 -1.01089954E+01
 -1.01089947E+01 -1.01089822E+01 -1.01089730E+01 -1.01089039E+01 -1.01088054E+01
 -1.01087389E+01 -1.01087095E+01 -1.01087035E+01 -1.01085666E+01 -1.01060543E+01
 -1.01056881E+01 -3.03645241E+00 -3.03642508E+00 -3.03625965E+00 -3.03612010E+00
 -3.03611800E+00 -3.03596883E+00 -3.03594746E+00 -3.03588973E+00 -3.03583000E+00
 -3.03579039E+00 -3.03566753E+00 -3.03565072E+00 -1.76230704E+00 -1.76218839E+00
 -1.76211630E+00 -1.76207026E+00 -1.76132873E+00 -1.76114828E+00 -1.76102254E+00
 -1.76101232E+00 -1.76068559E+00 -1.76059317E+00 -1.76041954E+00 -1.76039575E+00
 -1.76032569E+00 -1.76031860E+00 -1.76015018E+00 -1.76010837E+00 -1.76006124E+00
 -1.76005776E+00 -1.76003551E+00 -1.76001224E+00 -1.75999659E+00 -1.75994074E+00
 -1.75984673E+00 -1.75983602E+00 -1.75978515E+00 -1.75977924E+00 -1.75967125E+00
 -1.75962260E+00 -1.75956018E+00 -1.75954741E+00 -1.75952902E+00 -1.75951147E+00
 -1.75944186E+00 -1.75943720E+00 -1.75941718E+00 -1.75929407E+00 -8.78698705E-01
 -8.77396956E-01 -8.75081236E-01 -8.74730931E-01 -8.72527136E-01 -8.71597706E-01
 -8.70602210E-01 -8.69626859E-01 -8.62227125E-01 -8.61648615E-01 -8.61621466E-01
 -8.61198671E-01 -8.55708330E-01 -8.55540964E-01 -8.55319876E-01 -8.54972611E-01
 -8.52770673E-01 -8.52464106E-01 -8.52415614E-01 -8.52366924E-01 -8.49327228E-01
 -8.48558930E-01 -8.48356724E-01 -8.45232768E-01 -8.45193256E-01 -8.44919420E-01
 -8.43589892E-01 -8.41654128E-01 -8.41110819E-01 -8.40089981E-01 -8.39659831E-01
 -8.38230833E-01 -8.37765684E-01 -8.37402612E-01 -8.36795530E-01 -8.36723534E-01
 -8.33819598E-01 -8.29852257E-01 -8.22707653E-01 -8.22492661E-01 -7.46871377E-01
 -7.46776341E-01 -7.46620952E-01 -7.46277108E-01 -7.45604810E-01 -7.45540221E-01
 -7.45352305E-01 -7.45270777E-01 -7.45047087E-01 -7.45034892E-01 -7.44991466E-01
 -7.44882131E-01 -7.25307042E-01 -7.25141365E-01 -7.25138140E-01 -7.25015674E-01
 -7.24915264E-01 -7.24888173E-01 -7.24628912E-01 -7.24597851E-01 -7.24559179E-01
 -7.24434657E-01 -7.24327235E-01 -7.24225915E-01 -7.12313119E-01 -7.08069164E-01
 -7.05737399E-01 -7.05724706E-01 -7.03962178E-01 -7.03666324E-01 -7.03124790E-01
 -6.99606146E-01 -6.99510639E-01 -6.98770171E-01 -6.85781518E-01 -6.85073270E-01
 -6.84784035E-01 -6.84070925E-01 -6.80037821E-01 -6.78408540E-01 -6.75825924E-01
 -6.73096492E-01 -6.72948414E-01 -6.72894720E-01 -6.72181331E-01 -6.69487138E-01
 -6.69251811E-01 -6.66188120E-01 -6.66115312E-01 -5.92701218E-01 -5.92672686E-01
 -5.92570396E-01 -5.91439645E-01 -5.87270385E-01 -5.87048767E-01 -5.86691620E-01
 -5.82547161E-01 -5.82247742E-01 -5.82247707E-01 -5.25008385E-01 -5.24968266E-01
 -5.24953481E-01 -5.24948569E-01 -5.24941164E-01 -5.24918236E-01 -5.24903150E-01
 -5.24902407E-01 -5.24901090E-01 -5.24896823E-01 -5.24881934E-01 -5.24876737E-01
 -5.24861052E-01 -5.24851270E-01 -5.24842091E-01 -5.24841840E-01 -5.24838285E-01
 -5.24828890E-01 -5.24828221E-01 -5.24798496E-01 -5.24789725E-01 -5.24772537E-01
 -5.24768450E-01 -5.24740057E-01 -5.24735974E-01 -5.24731666E-01 -5.24718424E-01
 -5.24696868E-01 -5.24672078E-01 -5.24604289E-01 -5.23532920E-01 -5.23382768E-01
 -5.23191984E-01 -5.23163695E-01 -5.23150234E-01 -5.23109379E-01 -4.98669251E-01
 -4.84312624E-01 -4.73855733E-01 -3.98323651E-01 -3.89160740E-01 -3.75677481E-01
 -3.75641355E-01 -3.75170373E-01 -3.75129687E-01 -3.75044185E-01 -3.67894616E-01
 -3.67683514E-01 -3.67265658E-01 -3.67055156E-01 -3.66863286E-01 -3.66862067E-01
 -3.66195951E-01 -3.66068485E-01 -3.66004762E-01 -3.65993660E-01 -3.65852684E-01
 -3.65798374E-01 -3.65156866E-01 -3.65135098E-01 -3.64596236E-01 -3.64434931E-01
 -3.64380816E-01 -3.62641942E-01 -3.61791703E-01 -3.59077860E-01 -3.58166751E-01
 -3.58136051E-01 -3.57763677E-01 -3.57671447E-01 -3.57201623E-01 -3.57175976E-01
 -3.56990395E-01 -3.56966204E-01 -3.56939035E-01 -3.56669419E-01 -3.56292372E-01
 -3.41694302E-01 -3.41543230E-01 -3.41535570E-01 -3.41454343E-01 -3.41381033E-01
 -3.41356630E-01 -3.41209565E-01 -3.41198494E-01 -3.20501233E-01 -3.19876966E-01
 -3.17811934E-01 -3.15514329E-01 -3.04340312E-01 -3.04172819E-01 -3.04119538E-01
 -3.03806777E-01 -3.03770327E-01 -2.88915855E-01 -2.88585358E-01 -2.88413318E-01
 -2.88334531E-01 -2.88325181E-01 -2.88299963E-01 -2.88278788E-01 -2.88252671E-01
 -2.88198347E-01 -2.88187602E-01 -2.88175031E-01 -2.88084545E-01 -2.88050693E-01
 -2.88049129E-01 -2.87991181E-01 -2.87950309E-01 -2.87947991E-01 -2.87710319E-01
 -2.87668509E-01 -1.35992410E-01 -1.35394264E-01 -1.34936460E-01 -1.34716918E-01
 -1.34714827E-01 -1.33373867E-01 -1.33102137E-01 -1.32531677E-01 -1.30082029E-01
 -1.29447767E-01 -1.29174122E-01 -1.27252667E-01 -1.22148636E-01 -1.21892814E-01
 -1.21004789E-01 -1.20846574E-01 -1.19920691E-01 -1.19891089E-01 -1.19512834E-01
 -1.13457847E-01 -1.13425130E-01 -1.13400508E-01 -1.03964115E-01 -8.28181406E-02
 -6.13817130E-02 -6.07984407E-02 -3.29688611E-02 -5.88846098E-03 -5.34303264E-03
  1.56016563E-04  6.69908656E-04  9.74419077E-02  9.74883694E-02  9.82195240E-02
  9.85452881E-02  1.01372336E-01  1.39046259E-01  1.40157086E-01  1.40246121E-01
  1.41677110E-01  1.58003989E-01  1.59202375E-01  1.62257140E-01  1.63540872E-01
  1.64665736E-01  1.65187739E-01  1.83135172E-01  1.83877405E-01  1.84352305E-01
  1.84592237E-01  1.86339164E-01  1.88017419E-01  1.90625581E-01  2.13463025E-01
  2.18269670E-01  2.18316050E-01  2.21117657E-01  2.21405223E-01  2.21532371E-01
  2.21655734E-01  2.21894354E-01  2.22163822E-01  2.22228802E-01  2.22361630E-01
  2.22526196E-01  2.22566336E-01  2.22848754E-01  2.23883942E-01  2.23981781E-01
  2.39180501E-01  2.41544824E-01  2.55013326E-01  2.58583938E-01  2.59180384E-01
  2.62506195E-01  2.62938731E-01  2.63534147E-01  2.64638053E-01  2.65936061E-01
  2.66795963E-01  2.67329865E-01  2.67663445E-01  2.72920751E-01  2.81795865E-01
  2.82660762E-01  2.84271327E-01  2.84272738E-01  2.84301973E-01  2.86221121E-01
  2.86670467E-01  2.86687075E-01  2.88831548E-01  2.90422017E-01  2.91632570E-01
  2.96770293E-01  2.97394089E-01  2.97793521E-01  2.98335395E-01  3.02507841E-01
  3.05262536E-01  3.05504012E-01  3.06357762E-01  3.06614579E-01  3.07308265E-01
  3.07945211E-01  3.10657696E-01  3.11257292E-01  3.11591240E-01  3.11917737E-01
  3.14985359E-01  3.18137717E-01  3.21035386E-01  3.22289133E-01  3.22493201E-01
  3.22642771E-01  3.43668870E-01  3.44440874E-01  3.48773797E-01  3.49950435E-01
  3.64385652E-01  4.14398167E-01  4.15964625E-01  4.16131603E-01  4.16859568E-01
  4.19739707E-01  4.20268189E-01  4.36090031E-01  4.36895995E-01  4.66279163E-01
  4.66279510E-01  4.66284360E-01  4.66915400E-01  4.69454169E-01  4.69530307E-01
  4.69820531E-01  4.70130722E-01  4.70380817E-01  4.70629714E-01  4.73575079E-01
  4.73597019E-01  4.73750509E-01  4.73841963E-01  4.73849867E-01  4.73889331E-01
  4.73994217E-01  4.74132840E-01  4.74417042E-01  4.74507019E-01  4.74564347E-01
  4.74657003E-01  4.74685179E-01  4.74707172E-01  4.74778427E-01  4.74790306E-01
  4.74796724E-01  4.74822689E-01  4.74996519E-01  4.75090860E-01  4.75295403E-01
  4.75313838E-01  4.75435007E-01  4.75651490E-01  4.75673732E-01  4.75907710E-01
  3.37772364E-01  3.38032768E-01  3.38236192E-01  3.38631591E-01  3.40526226E-01
  3.41113738E-01  3.45240606E-01  3.52432138E-01  3.55313753E-01  3.55346295E-01
  3.55602641E-01  3.58427988E-01  3.61170411E-01  3.61499551E-01  3.69624091E-01
  3.78240563E-01  3.85272356E-01  3.93872481E-01  3.97749512E-01  3.97894394E-01
  4.01048830E-01  4.06798700E-01  4.07399202E-01  4.08603167E-01  4.14722561E-01
  4.23026736E-01  4.24943116E-01  4.27691101E-01  4.27821581E-01  4.29383979E-01
  4.29395460E-01  4.29449177E-01  4.33060829E-01  4.43454875E-01  4.57191218E-01
  4.59822664E-01  4.61012393E-01  4.63284704E-01  4.64250515E-01  4.64979409E-01
  4.65416605E-01  4.66937171E-01  4.66983849E-01  4.67080902E-01  4.67458600E-01
  4.67691670E-01  4.70351370E-01  4.70710658E-01  4.72056380E-01  4.72890073E-01
  4.73633048E-01  4.76185282E-01  4.79779716E-01  4.80821140E-01  4.82415771E-01
  4.83481399E-01  4.84659126E-01  4.86378978E-01  4.86424336E-01  4.88980387E-01
  1.00000000E+03  1.00000000E+03  1.00000000E+03  1.00000000E+03  1.00000000E+03
  1.00000000E+03  1.00000000E+03  1.00000000E+03  1.00000000E+03  1.00000000E+03
  1.00000000E+03  1.00000000E+03  1.00000000E+03  1.00000000E+03  1.00000000E+03
  1.00000000E+03  1.00000000E+03  1.00000000E+03  1.00000000E+03  1.00000000E+03
  1.00000000E+03  1.00000000E+03  1.00000000E+03  1.00000000E+03  1.00000000E+03
  1.00000000E+03  1.00000000E+03  1.00000000E+03  1.00000000E+03  1.00000000E+03
  1.00000000E+03  1.00000000E+03  1.00000000E+03  1.00000000E+03  1.00000000E+03
  1.00000000E+03  1.00000000E+03  1.00000000E+03  1.00000000E+03  1.00000000E+03
  1.00000000E+03  1.00000000E+03  1.00000000E+03  1.00000000E+03  1.00000000E+03
  1.00000000E+03  1.00000000E+03  1.00000000E+03  1.00000000E+03  1.00000000E+03
  1.00000000E+03  1.00000000E+03  1.00000000E+03  1.00000000E+03  1.00000000E+03
  1.00000000E+03  1.00000000E+03  1.00000000E+03  1.00000000E+03  1.00000000E+03
  1.00000000E+03  1.00000000E+03  1.00000000E+03  1.00000000E+03  1.00000000E+03
  1.00000000E+03  1.00000000E+03  1.00000000E+03  1.00000000E+03  1.00000000E+03
  1.00000000E+03  1.00000000E+03  1.00000000E+03  1.00000000E+03  1.00000000E+03
  1.00000000E+03  1.00000000E+03  1.00000000E+03  1.00000000E+03  1.00000000E+03
  1.00000000E+03  1.00000000E+03  1.00000000E+03  1.00000000E+03  1.00000000E+03
  1.00000000E+03  1.00000000E+03  1.00000000E+03  1.00000000E+03  1.00000000E+03
  1.00000000E+03  1.00000000E+03  1.00000000E+03  1.00000000E+03  1.00000000E+03
  1.00000000E+03  1.00000000E+03  1.00000000E+03  1.00000000E+03  1.00000000E+03
  1.00000000E+03  1.00000000E+03  1.00000000E+03  1.00000000E+03  1.00000000E+03
  1.00000000E+03  1.00000000E+03  1.00000000E+03  1.00000000E+03  1.00000000E+03
  1.00000000E+03  1.00000000E+03  1.00000000E+03  1.00000000E+03  1.00000000E+03
  1.00000000E+03  1.00000000E+03  1.00000000E+03  1.00000000E+03  1.00000000E+03
  1.00000000E+03  1.00000000E+03  1.00000000E+03  1.00000000E+03  1.00000000E+03
  1.00000000E+03  1.00000000E+03  1.00000000E+03  1.00000000E+03  1.00000000E+03
  1.00000000E+03  1.00000000E+03  1.00000000E+03  1.00000000E+03  1.00000000E+03
  1.00000000E+03  1.00000000E+03  1.00000000E+03  1.00000000E+03  1.00000000E+03
  1.00000000E+03  1.00000000E+03  1.00000000E+03  1.00000000E+03  1.00000000E+03
  1.00000000E+03  1.00000000E+03  1.00000000E+03  1.00000000E+03  1.00000000E+03
  1.00000000E+03  1.00000000E+03  1.00000000E+03  1.00000000E+03  1.00000000E+03
  1.00000000E+03  1.00000000E+03  1.00000000E+03  1.00000000E+03  1.00000000E+03
  1.00000000E+03  1.00000000E+03  1.00000000E+03  1.00000000E+03  1.00000000E+03
  1.00000000E+03  1.00000000E+03  1.00000000E+03  1.00000000E+03  1.00000000E+03
  1.00000000E+03  1.00000000E+03  1.00000000E+03  1.00000000E+03  1.00000000E+03
  1.00000000E+03  1.00000000E+03  1.00000000E+03  1.00000000E+03  1.00000000E+03
  1.00000000E+03  1.00000000E+03  1.00000000E+03  1.00000000E+03  1.00000000E+03
  1.00000000E+03  1.00000000E+03  1.00000000E+03  1.00000000E+03  1.00000000E+03
  1.00000000E+03  1.00000000E+03  1.00000000E+03  1.00000000E+03  1.00000000E+03
  1.00000000E+03  1.00000000E+03  1.00000000E+03  1.00000000E+03  1.00000000E+03
  1.00000000E+03  1.00000000E+03  1.00000000E+03  1.00000000E+03  1.00000000E+03
  1.00000000E+03  1.00000000E+03  1.00000000E+03  1.00000000E+03  1.00000000E+03
  1.00000000E+03  1.00000000E+03  1.00000000E+03  1.00000000E+03  1.00000000E+03
  1.00000000E+03  1.00000000E+03  1.00000000E+03  1.00000000E+03  1.00000000E+03
  1.00000000E+03  1.00000000E+03  1.00000000E+03  1.00000000E+03  1.00000000E+03
  1.00000000E+03  1.00000000E+03  1.00000000E+03  1.00000000E+03  1.00000000E+03
  1.00000000E+03  1.00000000E+03  1.00000000E+03  1.00000000E+03  1.00000000E+03
  1.00000000E+03  1.00000000E+03  1.00000000E+03  1.00000000E+03  1.00000000E+03
  1.00000000E+03  1.00000000E+03  1.00000000E+03  1.00000000E+03  1.00000000E+03
  1.00000000E+03  1.00000000E+03  1.00000000E+03  1.00000000E+03  1.00000000E+03
  1.00000000E+03  1.00000000E+03  1.00000000E+03  1.00000000E+03  1.00000000E+03
  1.00000000E+03  1.00000000E+03  1.00000000E+03  1.00000000E+03  1.00000000E+03
  1.00000000E+03  1.00000000E+03  1.00000000E+03  1.00000000E+03  1.00000000E+03
  1.00000000E+03  1.00000000E+03  1.00000000E+03  1.00000000E+03  1.00000000E+03
  1.00000000E+03  1.00000000E+03  1.00000000E+03  1.00000000E+03  1.00000000E+03
  1.00000000E+03  1.00000000E+03  1.00000000E+03  1.00000000E+03  1.00000000E+03
  1.00000000E+03  1.00000000E+03  1.00000000E+03  1.00000000E+03  1.00000000E+03
  1.00000000E+03  1.00000000E+03  1.00000000E+03  1.00000000E+03  1.00000000E+03
  1.00000000E+03  1.00000000E+03  1.00000000E+03  1.00000000E+03  1.00000000E+03
  1.00000000E+03  1.00000000E+03  1.00000000E+03  1.00000000E+03  1.00000000E+03
  1.00000000E+03  1.00000000E+03  1.00000000E+03  1.00000000E+03  1.00000000E+03
  1.00000000E+03  1.00000000E+03  1.00000000E+03  1.00000000E+03  1.00000000E+03
  1.00000000E+03  1.00000000E+03  1.00000000E+03  1.00000000E+03  1.00000000E+03
  1.00000000E+03
Alpha MO coefficients                      R   N=      732736
  6.68791073E-04 -2.80437406E-04 -1.51148295E-03 -9.81458201E-05 -7.20292975E-04
 -9.66991795E-03 -5.69862529E-04 -4.58415616E-03 -1.89831824E-04 -8.32782121E-05
 -1.61643573E-04 -1.15548684E-04 -1.39083112E-04  1.46711600E-04  1.01280799E-03
  2.77765667E-04 -9.32262691E-05 -1.74878060E-04 -5.59686076E-05  8.27976254E-06
 -5.84493867E-05 -1.81277826E-04 -8.18896535E-05  7.51835660E-05  1.64511579E-04
  2.57806544E-05 -4.43606874E-04 -5.33590464E-04  2.22564733E-04  4.57244848E-04
 -1.83540233E-04 -8.52232141E-05 -1.38102131E-04 -4.03434286E-05 -2.30568366E-04
 -6.28325855E-06  7.13393849E-04  6.18925351E-04  4.63923903E-04 -1.21972657E-04
 -1.18398949E-04 -7.03900729E-05 -9.44353632E-05  2.93780863E-05  1.11464771E-04
 -1.51005978E-04  1.78973951E-04 -4.58828827E-04  2.34022710E-04  2.22349847E-04
 -5.75165853E-04  2.86510463E-04  1.53418364E-03  4.08092216E-05  8.98490107E-04
 -7.05910471E-04  1.17493912E-03 -1.06008427E-03 -5.92101959E-04 -1.82142629E-03
  7.83760350E-04  8.46982335E-05  1.70756494E-04 -1.28226418E-05 -2.19252492E-05
 -5.78299567E-05  4.73140060E-04  3.70324269E-04  1.64270888E-04 -1.77823730E-04
 -5.55037689E-04  2.03101401E-03  1.24240437E-03  1.03625260E-03 -1.85638646E-04
  4.88275461E-05 -1.31821070E-04  1.30310209E-04  6.56979460E-06  7.79042854E-06
 -1.11992800E-03 -8.39571047E-05  1.52261680E-03  2.23712987E-04  1.32220763E-05
 -1.92752038E-04  1.07536375E-04  2.92114551E-04  1.71734187E-05 -2.10036192E-04
 -3.03366370E-05  3.78028942E-04  9.27812159E-04  5.23561289E-05 -6.97718762E-04
 -1.11389558E-04 -1.89718906E-04 -8.42512634E-05 -1.35800849E-04  4.69172635E-05
 -9.31074278E-05 -2.09506573E-04  5.53470818E-04  3.71595990E-04  7.65287244E-04
 -8.77326749E-05 -5.58822473E-05 -1.34117873E-04  1.87420024E-04  5.06290197E-05
  1.79769909E-04 -7.01412364E-05  3.49899588E-05  5.08678521E-04 -5.58642206E-05
  6.61998888E-04  5.35427150E-06 -6.21262086E-05  1.50459819E-03  3.30311319E-05
  9.55777519E-04 -5.55123681E-04 -1.24353226E-03 -1.09470019E-03 -8.29387700E-04
  1.77997513E-03  7.30988502E-04  1.47666343E-04 -1.63111290E-04 -4.42863965E-05
 -3.28944095E-05  1.84928557E-06 -4.97782147E-04  3.97000850E-04 -7.32838352E-05
 -2.04509630E-04 -3.37000979E-04 -2.13459855E-03  1.46839177E-03 -6.86910158E-04
 -1.85931289E-04 -8.25238586E-05 -1.50974715E-04 -1.32914330E-04  1.20437507E-04
  1.47851897E-04  1.02210332E-03 -1.27104740E-04 -1.05279213E-04 -1.70935192E-04
  3.52752336E-05  1.99448281E-05 -5.63611744E-05 -1.93340331E-04  5.67617806E-05
  1.15475457E-04 -1.37025778E-04  4.25473741E-05 -5.04980003E-04  4.53705383E-04
  3.30821379E-04 -3.56042599E-04 -1.84820806E-04  4.91265356E-05 -1.32349361E-04
  9.48409521E-05  4.93878290E-05  7.46050304E-05  1.88855327E-04 -1.57934629E-03
 -9.91316318E-04  1.75996365E-05  2.21067077E-04  1.75604948E-04 -6.54665936E-05
 -1.07204083E-04 -2.62095210E-04  1.53646980E-04 -1.85172474E-04 -2.14974726E-04
 -3.61442261E-04 -8.30468579E-04  4.73476942E-04 -6.14868197E-04  1.51951629E-03
  5.45552160E-05  8.37988014E-04 -1.54077467E-03 -1.07941992E-04  8.26005914E-04
  6.57746104E-04  1.74677378E-05 -2.06802907E-03 -5.70077814E-06  5.72616488E-05
  1.56719032E-04 -1.25818038E-04  5.87382826E-04  4.00891564E-05 -2.27640618E-04
 -4.06966487E-05 -9.98846940E-05  2.40604195E-03  2.00225197E-04 -1.27648260E-03
 -1.51556664E-04 -1.83927407E-04  4.83814847E-05 -1.33227456E-04  1.01476513E-04
 -3.73339726E-05  7.25369118E-05 -3.33748426E-05  1.61488465E-03 -9.68899422E-04
  4.58746171E-05 -2.32491289E-04  1.72344897E-04 -5.76726379E-05 -1.37841103E-04
  2.44853944E-04  1.05826188E-04  2.19716115E-04 -2.01622031E-04 -4.71292692E-04
  7.76977036E-04  3.12211239E-04  7.23398321E-04 -1.88258109E-04 -8.27027999E-05
 -1.66884890E-04  3.77269151E-05  1.00164708E-04 -2.07554213E-04  6.23932732E-04
 -3.31344870E-04  7.55257310E-04 -1.26910126E-04  4.57514090E-05 -1.42544063E-04
  1.82511483E-04  7.38057329E-05 -1.75616475E-04 -5.91450998E-05 -5.10307845E-05
  4.94024404E-04  4.20569256E-05 -6.96144516E-04 -2.08677020E-05  5.13043876E-05
 -1.96219918E-04 -9.17172622E-05 -1.52684782E-04 -7.46946875E-05  2.24271022E-04
 -8.98846496E-06  8.05766694E-04 -5.06063981E-04  3.87975586E-04 -1.41255204E-04
  9.57021509E-05 -5.15872172E-05 -1.01199404E-04  3.14980488E-05 -1.01741929E-04
 -1.05763424E-04 -2.14155613E-04 -4.86619617E-04  2.21341195E-04 -1.48036987E-04
 -4.95202447E-04 -4.27808875E-04  6.86288745E-05 -5.29887878E-04 -6.90894211E-04
  8.30715827E-04  4.96469384E-05  5.98190456E-04  1.42952427E-03  8.82191586E-05
  6.61203101E-04  6.83285380E-05 -5.31950096E-04 -6.79459042E-04  9.62214217E-04
 -9.47441791E-05  3.51670938E-04  1.42865629E-03  1.04841965E-04  6.87199213E-04
  1.01919085E+00 -4.57868382E-02 -6.17116964E-02 -3.45173470E-04 -1.67181796E-05
 -1.71482405E-04 -1.49707793E-04 -1.28738340E-05 -8.44830111E-05  6.78406820E-05
 -5.29835739E-04 -6.86637837E-04  9.43932786E-04  2.11410331E-04  3.56614689E-04
  1.42750108E-03  6.41841095E-05  6.86233604E-04  5.58489546E-06  2.64472018E-05
  1.48947489E-04 -1.74968298E-04 -2.07293939E-04  3.40318647E-05 -3.24903394E-04
 -4.12724450E-04  8.45450638E-05  7.22340281E-05 -4.76015589E-04 -7.43973753E-04
 -1.07715860E-04  3.90529447E-04 -2.45443785E-04 -1.65635306E-04  8.20039031E-04
 -4.85083268E-04  7.19122205E-05 -4.82440779E-04 -7.12854345E-04 -8.32881194E-05
  3.63125263E-04 -2.98463927E-04 -9.99985757E-05  7.34457461E-04 -5.91798051E-04
 -1.79643506E-05  1.01164773E-04  3.52678787E-04  5.26121800E-05  7.87862930E-05
 -1.94343080E-05  1.09888514E-04  2.44023235E-04 -9.08864039E-05  7.27094457E-05
 -4.77110919E-04 -7.53906345E-04 -3.56846836E-04  7.00244063E-06  3.16732982E-04
 -6.83684950E-04  1.55963108E-05  6.74599723E-04  7.11422436E-05 -4.83663512E-04
 -7.11968923E-04 -3.05206140E-05 -3.72559269E-04 -3.13649814E-04 -7.73999898E-06
 -7.46906033E-04 -6.16619439E-04 -1.66197785E-05  8.85970704E-05  3.41638203E-04
  6.97991798E-05 -7.29410131E-05 -1.89418826E-05  1.56549928E-04 -2.23777192E-04
 -8.68677347E-05  5.77670453E-06  2.76902359E-05  1.40140193E-04 -4.18312433E-05
 -1.03793910E-06 -2.69271167E-04 -5.70456233E-05  3.44837459E-06 -5.20609852E-04
  7.69748197E-05 -4.80684400E-04 -7.77083826E-04 -5.97294409E-05 -3.66660406E-04
 -2.52818002E-04 -9.15326139E-05 -7.55951903E-04 -4.84258202E-04  5.63174672E-06
  2.51025863E-05  1.55125040E-04 -2.00613349E-04  1.83344041E-04  3.69815600E-05
 -3.68153759E-04  3.70940706E-04  8.06059274E-05 -1.81282169E-05  1.01602259E-04
  3.53267582E-04  2.24010263E-06 -3.31446830E-07  9.69640190E-05 -4.71131865E-05
 -4.85656191E-06  2.75284992E-04  7.21648044E-05 -4.83741396E-04 -7.17309863E-04
 -3.55830526E-04 -5.71918365E-05  3.21209922E-04 -6.57635966E-04 -1.27716683E-04
  6.82881039E-04 -4.10801539E-07  6.24153363E-06 -1.41406237E-04  1.24003721E-04
 -4.47942247E-05  1.56544915E-05  1.98209594E-04 -1.17795352E-04  6.15917424E-05
 -1.59491437E-05  7.23808174E-05  3.75599557E-04 -6.10301218E-05 -1.32032455E-04
 -1.16025097E-04 -5.87782116E-05 -2.37388110E-04 -1.82550702E-04 -9.14074077E-05
 -1.15538105E-04  6.45454095E-04 -6.18397797E-04 -2.95985993E-05 -1.32108013E-03
 -7.94395205E-04 -2.43794683E-05 -1.85432868E-03 -1.55610324E-05  6.97819905E-05
  3.73001385E-04 -1.65996977E-04 -1.14046773E-05  8.62506844E-05 -2.44692517E-04
 -2.01562219E-05  1.83051659E-04 -2.50544142E-07  8.96016461E-06 -1.52376983E-04
  7.70581068E-05  1.19205070E-05  1.08588333E-04  1.18224530E-04 -4.10137725E-05
  1.91372128E-04 -9.04723548E-05 -1.37016792E-04  7.17986955E-04 -1.24697107E-03
  7.09670682E-04 -5.65598215E-05 -1.76904308E-03  1.07902660E-03 -2.93122918E-05
 -5.74772433E-07  7.73930731E-06 -1.38802726E-04  1.17526152E-04  5.98107556E-05
  1.63946378E-05  1.80093220E-04  1.40704809E-04  6.17527050E-05 -3.25346572E-07
  6.99107892E-06 -1.45161446E-04  1.12461167E-04  6.74562667E-05  2.65161581E-05
  2.05586588E-04  9.39914628E-05 -5.23367543E-06 -9.21890966E-05 -1.14561894E-04
  6.48406936E-04 -1.17138143E-03 -8.85477218E-04 -7.31886311E-05 -1.57833436E-03
 -1.27883774E-03 -5.13576021E-05 -7.66977807E-07  7.06382776E-06 -1.34231186E-04
  7.84481993E-05 -2.56361031E-06  1.07987860E-04  1.28059994E-04  5.12067849E-05
  1.96326092E-04 -3.29655151E-07  5.37538597E-06 -1.39443249E-04  1.19879411E-04
 -5.14301881E-05  2.53221342E-05  2.18746549E-04 -6.86947303E-05 -2.24144230E-06
 -1.49919685E-05  6.93861433E-05  3.65617454E-04 -7.85364455E-05  1.26974120E-04
 -1.15777603E-04 -9.07916535E-05  2.26800974E-04 -2.00569313E-04 -6.64525210E-06
  2.81608545E-05 -7.16407054E-05  6.27123078E-05  9.87376871E-07  8.81646043E-06
  3.93669248E-05  5.92492563E-06 -7.08849944E-05 -6.62225457E-06  2.77662644E-05
 -6.78266392E-05  4.97357810E-05  1.72304141E-05  3.73620481E-05 -2.09056285E-05
  7.04752018E-05  3.75153382E-05  6.61055362E-06  8.10730240E-06  1.97067695E-04
 -5.64210428E-05 -1.15028070E-04  4.24368373E-05 -6.32897306E-05 -2.36539090E-04
  1.06043849E-04  1.27491013E-06  1.28373328E-05  2.88913642E-05  3.58345831E-05
  2.78294586E-07  5.46676502E-05 -2.20588386E-05 -3.56327514E-06  1.04044793E-04
 -6.55929490E-06  2.82145705E-05 -7.17296630E-05  5.14230326E-05  2.11496806E-05
  3.25293565E-05 -1.86147726E-05  6.64964752E-05  4.01746253E-05  5.88682791E-06
  1.20817832E-05  2.10935471E-04 -7.14930781E-05  1.07772699E-04  4.13096237E-05
 -1.06192816E-04  2.14770626E-04  1.16294182E-04 -6.64581013E-06  2.81845668E-05
 -6.91564089E-05  6.24490372E-05  7.11501902E-06  8.89038497E-06  3.54279210E-05
 -9.06827606E-07 -7.05538121E-05  1.49387564E-06  1.17892411E-05  2.63582909E-05
  5.91928888E-05 -2.53650602E-05  7.97002069E-06  5.31000911E-05 -8.45199627E-05
 -3.75458952E-05  5.73009763E-06  1.22733490E-05  2.05941085E-04  1.58478363E-05
  3.90624683E-06 -1.34602790E-04  8.75744851E-05 -1.35905003E-06 -2.53812296E-04
  1.42220600E-06  1.24393105E-05  2.71715852E-05  5.63773971E-05  3.16241553E-05
  7.01105017E-06  4.06024367E-05  8.99310661E-05 -3.81715497E-05 -6.65775518E-06
  2.91398369E-05 -7.31512218E-05  5.32394848E-05 -1.49560303E-05  3.21342062E-05
 -7.41266250E-06 -6.72914291E-05  4.05118841E-05 -6.11770888E-06  2.82953557E-05
 -8.13988698E-05  5.05802508E-05 -1.10244776E-05  3.84804265E-05 -1.38728797E-05
 -7.26097176E-05  4.09440150E-05 -7.13866115E-07 -1.20829632E-05  8.14388094E-05
 -7.90221724E-06  6.33958543E-06  2.14033578E-07  3.80137403E-05  1.37463832E-05
  2.27845102E-05  9.85518274E-08 -1.23078995E-06  1.42965590E-06 -5.98014993E-07
  9.32112151E-07 -1.68872865E-07  1.06949575E-05 -3.15654575E-06  8.55064214E-06
 -8.64091720E-06 -2.82654336E-05  1.27805799E-06 -3.74656116E-06 -3.36364629E-05
 -3.02758563E-05 -4.24434470E-05 -1.74166597E-04 -1.26277299E-06 -6.05115733E-06
  6.53535153E-05 -7.23385584E-06 -4.98447252E-06 -5.23161206E-06 -2.68889141E-05
  5.75742398E-06  9.63996506E-06  1.92369891E-06  6.43399015E-06 -8.66896998E-05
 -3.72652663E-06 -7.19999868E-06 -1.03025777E-07 -6.58304175E-06 -1.49110351E-05
 -9.98426864E-06 -6.89570922E-06 -2.37151195E-07  1.71492499E-06  1.66491986E-06
 -1.59573527E-05 -6.24671590E-05 -3.42511820E-06  7.77276185E-05 -5.60155839E-06
  3.59240577E-07  2.29874808E-06  1.05447686E-05 -1.39816529E-06 -3.01289698E-06
  6.80665119E-05 -8.85537374E-06 -5.66555684E-06 -5.88278652E-06 -3.44733440E-05
 -2.04011010E-05 -9.92960336E-06 -6.29913674E-07  2.91976336E-06  3.06120247E-05
  2.32609972E-06  3.86983815E-06  3.34302539E-06 -4.45718336E-06 -5.05438877E-06
  1.49616417E-05 -7.95871390E-06  2.42602345E-05  2.48793746E-06  4.13168621E-06
  1.19577906E-06 -8.27876145E-07  6.99214336E-06  3.27527161E-05 -5.76715019E-06
 -2.00605949E-05 -8.73065266E-07 -1.66617074E-05 -1.76246868E-05 -6.79783092E-05
 -3.20632835E-06 -4.21134861E-05  8.76311635E-06  5.90973266E-05 -4.07644292E-04
  4.72413165E-05 -3.90825291E-05 -6.13829737E-06  9.60424349E-05 -2.89191295E-05
 -1.43492291E-05 -3.61533530E-07 -1.08771932E-06  2.88728633E-05  8.81592658E-06
 -1.02348771E-06  2.47783738E-06 -1.16970420E-05  8.49109327E-06 -5.17086638E-06
  1.64304466E-07 -9.06695868E-07 -9.09135193E-06  4.55501204E-06 -6.19862203E-06
 -2.97940924E-06  5.05857165E-05 -2.58250255E-05  1.03793957E-06  1.40276405E-06
  5.01011631E-06 -6.63517670E-06  2.85113786E-05  1.95352171E-05  9.72283328E-08
  3.99896570E-05  5.80629419E-05  2.60428264E-05  4.05032001E-06  3.14289297E-05
  4.85445762E-06 -3.78191415E-06  7.01486894E-07 -1.32959459E-05  4.95780596E-06
  5.89329279E-05 -6.04817069E-05  3.62319768E-04 -4.05118300E-06 -3.97714323E-05
  3.67552846E-06  5.30144435E-05 -2.82947447E-06 -2.63734890E-06  7.30744217E-07
 -8.46183021E-06 -2.50239036E-05 -1.49961872E-05 -2.81786729E-06  1.95396374E-05
  2.82731076E-05  7.85984810E-06 -7.00579397E-06 -1.68355291E-06 -4.46985433E-05
  1.62356581E-05 -6.21031719E-06 -4.09125596E-06  9.84550822E-06  9.30433366E-05
 -1.34360621E-05 -3.61705888E-06  2.87967534E-06 -7.69642729E-05 -1.77118226E-06
 -4.14149083E-05  9.40981844E-07  3.50452960E-05 -1.01303714E-05 -3.62247435E-05
  4.65298932E-07  8.45832881E-07 -1.20965749E-05 -1.07556015E-05  3.16285024E-06
  6.79269559E-06 -1.69978225E-05  3.05830982E-06  1.74749967E-05  3.98940050E-07
 -6.35227978E-07 -1.08027615E-05 -5.00268560E-06  8.59543914E-06 -4.03014368E-06
 -4.94569910E-06  1.93115357E-05 -6.75788777E-06  1.34418383E-07 -1.89152993E-06
 -5.72791728E-05 -1.60939944E-05 -5.62732376E-07  4.08461348E-06 -3.53020656E-06
  9.97553721E-06  1.78331709E-05  5.48546555E-07  6.17038641E-06  1.78159796E-05
  1.55730432E-05  1.63535357E-05 -9.32277018E-06 -3.01957161E-05 -2.80008229E-05
  9.10328549E-06 -2.57111323E-06 -1.00054411E-05  3.93088327E-06  1.38834947E-05
  1.09408295E-07 -2.60022922E-06  3.82703192E-06  1.34752507E-05 -1.81753124E-06
 -9.33182998E-06  5.04627176E-06  1.07373635E-06  6.80833395E-06  9.39894747E-06
 -3.91678601E-06  8.74684321E-06 -2.23088482E-05 -2.57937504E-05 -8.93814042E-06
  3.13949957E-05  6.69970795E-04 -3.23963482E-04  7.18647101E-05  1.36335510E-03
  9.61228929E-04  5.36592503E-04  8.80284237E-03  6.20429222E-03 -1.86677690E-04
 -8.38877345E-05 -1.20150965E-04 -5.67375983E-05 -8.26935213E-05  2.10027131E-04
  2.17508338E-04 -4.30840005E-04 -9.15619678E-04 -3.07344921E-05  6.72859531E-05
  1.57042683E-04  2.39940000E-04 -1.27043223E-04 -1.57249567E-05  4.60977455E-05
 -8.14179713E-06  6.40726922E-04 -4.60918575E-04 -2.17289159E-04 -1.20759861E-04
  1.28350239E-04  1.52091582E-03  5.45781985E-05  8.47609068E-04 -2.03842476E-04
  1.66324452E-03 -5.32494383E-04  3.66945400E-04 -9.94288928E-04  1.89554793E-03
  2.80223646E-05  3.73308538E-05 -1.81797946E-04  6.08558269E-05 -7.46832696E-05
  5.38202719E-04  3.19804152E-04  1.42787062E-04  6.31575066E-04 -2.62679737E-04
  2.01601586E-03  1.60084264E-03  5.55085272E-04 -1.88731610E-04 -8.13867207E-05
 -1.64113028E-04  1.34808382E-04 -7.23191179E-05  1.77261905E-04 -4.49206838E-04
 -4.97404335E-04 -7.87171559E-04  5.63907318E-05  1.00991020E-04  1.58748216E-04
  1.33984717E-04  2.17490225E-04  2.74017703E-06  1.01101280E-04  2.19208223E-05
  2.65439001E-04  7.81876843E-04 -7.71583792E-05  1.45581772E-04 -1.75090015E-04
 -1.79983793E-04 -7.99177776E-05 -1.70856276E-04 -2.26402610E-04  3.93997759E-05
  4.98373982E-05  5.04750209E-04 -6.52084259E-04 -6.77712547E-04 -1.06697251E-04
  1.04535703E-04  1.05975961E-04 -3.75259375E-05 -1.82029414E-04  5.57682535E-05
  1.25040054E-04 -1.53068940E-04 -2.61521936E-04 -4.64998409E-04  3.03649453E-04
  5.81402510E-04 -1.78958233E-04  1.55256168E-03  3.09710248E-05  9.55513092E-04
 -1.01854928E-03  3.59248402E-04  1.35839273E-03  1.54383807E-03  9.54527003E-04
 -8.99359064E-04 -1.63212723E-04 -1.52852203E-04  6.11231418E-05 -1.73880936E-04
  5.17242207E-04  8.03485164E-05 -2.95822118E-04  1.58577939E-06 -9.34457031E-04
  2.16659418E-03 -6.21922659E-05 -1.08248459E-03  2.99345684E-04 -1.86877233E-04
  4.83523457E-05 -1.46524056E-04 -5.25543170E-05 -8.81629677E-05 -7.99860461E-05
  1.77225706E-03 -1.41009937E-04  6.73675367E-04 -2.50360988E-04 -1.81638933E-05
 -1.40961734E-04 -8.52518205E-06 -2.67330253E-04 -6.41443551E-05 -1.74826586E-04
 -1.90018639E-04 -5.56968235E-05 -8.67737242E-04 -2.28884730E-04 -5.45282282E-04
 -6.39589373E-04 -1.81876000E-04  4.77353287E-05 -1.11618969E-04  3.10658823E-05
 -8.17450353E-05 -9.63411801E-05 -1.41006443E-03 -3.58755074E-04  1.20073863E-03
  2.01024409E-04  1.81951555E-05 -2.12072558E-04 -1.75738155E-04  2.73671910E-04
 -7.89571353E-05 -1.17281868E-04  1.27300791E-04 -5.75971945E-04  8.70997714E-04
 -2.83369159E-04 -3.60220045E-04  4.30309110E-04  1.53462858E-03  4.66470670E-05
  8.72634850E-04  1.36642218E-03  5.22055740E-04  9.50213570E-04 -1.97703500E-03
  7.16253658E-04 -3.39651982E-04  1.81975896E-04 -8.49948944E-05 -3.25047774E-05
  1.10059727E-04 -4.17945742E-04  2.42305597E-05 -4.59713616E-04 -8.56494047E-05
  3.33757328E-04 -1.90388922E-03 -1.43909028E-04 -1.70211947E-03 -7.30915217E-04
 -1.86636430E-04 -8.31727833E-05 -1.77096840E-04  2.24523073E-04  6.84140022E-05
 -2.37978861E-05 -5.87742092E-04 -7.11693156E-04 -4.70379785E-04  1.01680002E-04
  1.55568272E-04  5.08686325E-05 -1.21205746E-04  8.24982546E-05  1.36183231E-05
  1.27925977E-04  1.98786791E-04 -4.13641979E-04  1.66842851E-05  2.08288113E-04
  5.59950980E-04  4.43740540E-04 -1.81713893E-04 -7.73856888E-05 -2.02087762E-04
 -1.62144417E-04  1.38208743E-04 -9.83099516E-05  2.62694458E-04 -1.02493978E-03
 -1.39033642E-04 -5.24071950E-05  1.77318662E-04  2.54156493E-05 -1.21215342E-04
  3.37980691E-05 -1.06308042E-04 -9.26294044E-05 -1.98350897E-04 -2.36325601E-04
  4.83995236E-04 -3.02476928E-04 -2.22108534E-04 -5.81145032E-04 -1.85886940E-04
 -8.24011087E-05 -1.64618774E-04  9.60898049E-05  1.58204318E-04 -1.41570328E-04
 -1.65368454E-04 -1.00875246E-03 -5.00760476E-05  3.58897004E-05  1.66562545E-04
  4.00651523E-06 -9.66207427E-05 -3.72904538E-05 -1.69539397E-04 -1.49714529E-04
  1.16622668E-04  1.39854369E-05 -3.26775311E-04 -5.03487941E-04 -4.64838631E-04
  3.54803049E-04 -1.81616639E-04  4.93144284E-05 -1.21929607E-04 -3.86839494E-08
 -1.27183078E-04 -3.16507217E-05 -3.26398532E-04  1.35660759E-03 -1.28435694E-03
  4.28508946E-05 -2.53746166E-04  1.46512550E-04  1.83082576E-04  1.10061370E-06
  2.00541507E-04  2.50863108E-04  6.86848881E-05  6.17897197E-04  1.30315709E-05
  6.20225192E-04  8.37833714E-04  2.35167760E-04  6.82423857E-05 -5.33649804E-04
 -6.75612757E-04 -1.82313544E-04 -8.90917996E-04 -4.86360590E-04 -5.24339608E-05
 -1.29837836E-03 -9.31570785E-04  1.01919075E+00 -4.57787771E-02 -6.17248046E-02
  1.33403810E-05  3.11686702E-04  2.34282650E-04 -8.04522420E-06  1.51073012E-04
  1.28751689E-04  6.82926735E-05 -5.33104425E-04 -6.80865403E-04  1.22123320E-04
 -8.66824344E-04 -5.35758957E-04 -8.84742825E-05 -1.29445573E-03 -9.16992141E-04
  6.84791634E-05 -5.29938642E-04 -6.90497040E-04 -7.84016591E-05 -7.18918943E-04
 -7.27030311E-04 -6.60810928E-05 -1.31427961E-03 -8.94272668E-04  7.23985927E-05
 -4.78598953E-04 -7.48578190E-04 -3.68197542E-05  4.09197413E-04 -2.53002052E-04
 -8.29185620E-05  7.83267667E-04 -5.59097815E-04  7.24847977E-05 -4.84287517E-04
 -7.25148281E-04 -9.98464226E-05  4.04130142E-04 -2.41515223E-04 -2.17859812E-04
  7.65245943E-04 -5.34762302E-04  5.50218065E-06  2.75141669E-05  1.46752938E-04
  4.74940945E-05 -3.60955825E-06  2.68083383E-04  9.73620002E-05 -2.54205734E-05
  5.16224446E-04  7.22192158E-05 -4.77881913E-04 -7.44432379E-04  4.34706631E-04
  6.67029357E-05  1.89322128E-04  9.00352530E-04  7.63385415E-05  3.65401973E-04
  7.21612850E-05 -4.81182701E-04 -7.20188624E-04 -3.47571784E-04  9.46917499E-06
  3.25559628E-04 -7.14264537E-04 -1.05711070E-05  6.32943958E-04 -1.81610749E-05
  1.01118006E-04  3.58520413E-04 -1.58585534E-05  1.50301771E-05 -9.32770434E-05
 -4.97147083E-05  9.43955799E-05 -2.58001451E-04  2.39821965E-06  2.84125309E-05
  2.06058160E-04 -2.00528146E-04  1.76059980E-04  3.23239246E-05 -4.05571525E-04
  3.30910574E-04  4.56822325E-05  7.18305656E-05 -4.80900977E-04 -7.12952522E-04
 -3.07974388E-04 -1.82839611E-05  3.64177502E-04 -6.17885984E-04 -7.61690815E-05
  7.19624711E-04 -1.67070487E-05  8.76865528E-05  3.45530890E-04 -7.08095559E-05
 -7.22636809E-05  1.94243322E-05 -2.09463611E-04 -1.72698470E-04  9.66622449E-05
 -1.77506415E-05  9.99065607E-05  3.49987890E-04  7.99964469E-05 -5.42146871E-05
 -4.24399826E-06  2.51937340E-04 -1.26152361E-04  2.70449124E-05  7.25374538E-05
 -4.83799769E-04 -7.19743948E-04  4.09448794E-04  3.39116062E-05  2.39578907E-04
  8.43761323E-04  4.70967417E-06  4.58889521E-04  5.15195266E-06  2.52241027E-05
  1.60002373E-04  1.78925475E-04  2.03196978E-04 -3.41901020E-05  3.56139284E-04
  3.78148193E-04 -8.00889848E-05 -1.57703986E-05  7.09664454E-05  3.78139688E-04
 -1.08704415E-04  4.12322707E-05  1.46795999E-04 -2.04465441E-04  2.31880382E-05
  2.22758317E-04 -9.28469692E-05 -1.12205391E-04  6.59150071E-04 -8.21628743E-04
  1.13900773E-03  4.17415084E-04 -1.18129862E-03  1.54583780E-03  5.38228158E-04
 -2.27584814E-07  5.63862846E-06 -1.43715061E-04 -5.87520203E-05 -1.14391472E-04
 -3.51548592E-05 -7.87783650E-05 -2.19006891E-04 -2.18157982E-05 -3.22161295E-07
  7.61362931E-06 -1.46672902E-04  5.80670071E-05 -1.06743062E-04 -5.52468348E-05
  9.29757520E-05 -2.04812273E-04 -4.68625294E-05 -9.04976288E-05 -1.35878278E-04
  7.10099992E-04  7.49375974E-04  1.22424184E-03  1.42297751E-04  1.11942516E-03
  1.72259464E-03  1.29119806E-04 -1.57765047E-05  6.82188325E-05  3.85387893E-04
  1.45671428E-04  5.83092056E-05  1.03125307E-04  2.49630532E-04  6.16677288E-05
  1.51378773E-04 -3.46355427E-07  7.23414515E-06 -1.49302154E-04 -9.03758488E-06
 -5.74669150E-05 -1.18879943E-04 -8.54632397E-05 -8.67564660E-05 -2.17740289E-04
 -9.13576155E-05 -1.15125493E-04  6.47671428E-04  2.17898858E-04  3.86445662E-04
  1.38733972E-03  3.09579042E-04  4.69562835E-04  1.92432848E-03 -5.11997232E-07
  6.77086231E-06 -1.39198935E-04 -2.26623343E-05 -5.88923691E-05 -1.17816930E-04
  4.82333880E-06 -8.73858702E-05 -2.21982357E-04 -4.88971320E-07  6.16293562E-06
 -1.44572773E-04 -4.85877503E-05 -1.18662751E-04 -2.70606085E-05 -1.52551760E-04
 -1.91324613E-04 -7.29461696E-05 -1.57071517E-05  6.99843693E-05  3.77745114E-04
 -2.16537474E-05  1.78192702E-04 -5.36654574E-05 -4.88328847E-05  2.62961423E-04
 -1.38893785E-04 -6.05733047E-07  7.82825589E-06 -1.40708797E-04  5.28443787E-05
 -1.12523829E-04 -4.60189814E-05  1.24623350E-04 -1.68311720E-04 -1.12925971E-04
 -6.68022898E-06  2.85431152E-05 -6.91867534E-05  1.35487331E-05 -4.49107803E-05
 -4.38226953E-05  5.88974073E-05  2.49384463E-05 -4.69344273E-05  6.20595838E-06
  1.07386099E-05  1.98901694E-04  2.76497170E-05 -3.88695948E-05  1.27415153E-04
  4.13045461E-05 -1.27235608E-04  2.32333050E-04 -6.50443916E-06  2.80630633E-05
 -7.44092133E-05 -2.19864635E-05 -4.71423060E-05 -3.78001692E-05 -7.27307501E-05
  1.19004303E-05 -2.68077212E-05 -6.59393820E-06  2.66037531E-05 -7.16567942E-05
  9.06607994E-06 -4.35905592E-05 -4.72246050E-05  6.56067806E-05  3.77389026E-05
 -4.26684985E-05  7.82501773E-06  4.64242317E-06  1.86186817E-04  1.01679799E-04
  7.44365711E-05 -5.18752894E-05  2.01376207E-04  1.12751056E-04 -1.32712295E-04
  1.30363426E-06  1.29806491E-05  2.82403048E-05  2.84365734E-05 -5.43531309E-05
 -2.23630184E-05  9.51778910E-05 -4.65744720E-05  1.40735857E-05  1.55175758E-06
  1.12751380E-05  2.84848364E-05 -2.82542649E-05 -5.65417204E-05 -1.30987643E-05
 -7.81695188E-05 -5.77913171E-05  4.32406436E-05  6.62315319E-06  9.15086772E-06
  1.94057939E-04 -1.17358336E-04  6.35730778E-05 -1.20697419E-05 -2.49203626E-04
  7.85983322E-05 -4.89535646E-05 -6.64555362E-06  2.81633480E-05 -7.16808238E-05
 -1.95294286E-05 -4.36679202E-05 -4.20006143E-05 -7.59134116E-05  1.33702453E-05
 -2.07202356E-05 -6.43262035E-06  2.55078938E-05 -7.43360572E-05 -2.70831624E-06
 -6.08812959E-05 -2.05247849E-05  1.40963519E-05 -4.39135324E-05  7.32134157E-05
 -6.63386449E-06  2.74700187E-05 -6.93362611E-05  3.74165969E-06 -5.95922215E-05
 -2.03640082E-05  1.08789815E-05 -4.93529100E-05  6.28412307E-05  1.18003746E-06
  1.27332133E-05  3.19929235E-05 -1.03864140E-05 -2.57115529E-05 -5.89343292E-05
 -2.07141423E-05  3.96486897E-05 -9.68730006E-05  1.38601194E-07 -7.21874800E-07
 -2.89662319E-06  4.55946093E-07 -1.57118216E-06  1.04294619E-06 -7.51535762E-06
  1.42955814E-05  5.43033971E-06 -1.22728125E-06 -1.35686319E-05  9.18289292E-05
  4.66913125E-06  8.17416539E-06  7.59037570E-07  8.50095872E-06 -2.24241788E-05
 -5.30688960E-05  1.13639205E-06  1.46733118E-05 -7.65480132E-06 -2.23745739E-05
  1.09679564E-05  1.64455005E-04 -3.39986788E-05 -3.11824225E-05 -1.12773383E-06
 -3.91919324E-06  3.35821719E-05 -5.99738023E-08  3.46356888E-06  6.92294676E-06
 -5.17095435E-06  4.23877188E-06  1.91493664E-07 -1.36630057E-06 -7.30223377E-06
  7.52142949E-05 -3.32336336E-06  6.51209716E-06  1.00062708E-05  2.46947137E-05
  2.92247163E-06  3.92231740E-06 -3.84084786E-06  1.26763094E-06 -5.67869890E-06
 -8.42228118E-06  8.66998889E-07 -2.13198090E-05 -1.21620059E-05 -5.53720308E-05
  3.35493943E-07 -7.04750299E-07 -6.01956015E-06  8.49060805E-07 -1.73523275E-06
 -3.24992648E-07  4.32107730E-05  7.02398872E-07  9.15832827E-06  3.00313711E-06
 -7.55369797E-06  9.58376018E-06 -2.45617383E-07 -1.35720050E-06 -6.42669473E-06
  5.21880804E-05 -2.37765686E-06  5.78998803E-06  9.45876034E-06  8.56264325E-06
 -1.98974058E-06  4.18505495E-05 -4.24706549E-06  1.82357046E-06 -7.40689369E-06
  3.71776930E-05  2.13096943E-06 -8.75798403E-06  1.47726235E-06 -4.21375201E-06
 -2.12241523E-07  1.21033862E-06 -4.70343318E-06 -2.24259554E-05 -9.96157499E-06
 -4.16210365E-05 -1.20242148E-05 -2.33334238E-05  3.34736255E-07 -2.55925695E-06
 -5.64904151E-05  3.61313455E-06 -4.70331413E-07 -9.90576509E-07  9.66925791E-07
  3.95187336E-06  2.61406390E-06  7.42450802E-06  5.62724403E-05 -3.53743504E-04
 -3.39393744E-05 -3.83969056E-05  8.47624672E-06 -3.13961694E-05 -6.81910700E-05
 -4.92284859E-05 -3.22929994E-07  9.62623936E-06  2.14666195E-05 -4.97317482E-06
  3.20532161E-06  8.82100554E-07 -2.90479679E-05  2.94820123E-05  1.04272812E-05
  7.11276449E-08 -1.86428998E-06 -3.79838170E-07 -6.10133120E-06 -6.00192789E-06
  2.49492120E-06 -2.59099494E-05 -4.29558180E-05 -4.36963423E-06  1.19047355E-06
  1.04855534E-05  3.31323802E-06  2.85630851E-05 -1.04265994E-07 -1.93653905E-05
 -8.83545869E-08 -8.92885636E-06  1.65055038E-05  8.10862483E-05 -5.96520166E-05
  2.90658339E-04  1.02727438E-06  1.05112491E-05  4.55982445E-06  2.09575097E-05
 -1.21476912E-06 -2.40078863E-05  2.14131045E-06 -1.96492537E-05  2.80393857E-06
  9.15183214E-07 -9.93521079E-05 -3.86352375E-06  4.86882590E-06  1.84958953E-06
 -9.01824951E-06  2.18410235E-05  1.24242779E-05 -2.74447782E-06  2.07502125E-05
  2.43363077E-05 -7.08863431E-06 -7.51959418E-06  2.90455526E-07  1.73788229E-05
  4.21036521E-05  1.28298272E-05 -2.05003604E-06 -3.87419356E-05  1.11819431E-06
  2.96300353E-05  1.66037159E-07 -3.78851515E-07  1.10620705E-05  6.87856586E-06
 -2.31250353E-06 -3.02220043E-06  5.91098039E-06 -3.22775543E-08 -2.96506415E-06
  2.87887004E-07  1.21799316E-06  8.63529152E-06  4.23805637E-06 -5.17300575E-06
  2.74236650E-06 -3.86359696E-06  1.28923540E-07  4.34635440E-06  5.65559171E-07
  5.40996423E-07 -1.15719105E-05  2.74455327E-06  1.07578719E-05 -5.09116500E-06
 -3.54206261E-07  1.94302652E-05 -1.35769850E-05  5.04029974E-07  1.23042049E-06
 -9.47115280E-06  1.16440019E-05  6.53078351E-06  3.93046422E-06  2.24796651E-05
  8.45140504E-06  7.93580183E-06  1.00421175E-06 -5.08389099E-06 -9.41465768E-07
 -7.49907771E-06  2.38819317E-06 -1.33538445E-05 -9.70267045E-07 -5.79527367E-06
  1.33773333E-06 -1.07028040E-05  4.29236018E-06  1.26518466E-05 -2.14912213E-06
 -9.88127007E-06  3.98472695E-06  8.89451855E-06  4.27773643E-07 -2.22279682E-06
 -2.68112746E-06 -1.35547413E-05  6.58952625E-04 -3.12360443E-04  2.57936284E-04
 -1.36402759E-03  9.36087564E-04  1.63316315E-03 -8.77422102E-03  6.05589412E-03
 -1.83840092E-04  4.81450138E-05 -1.27668915E-04  2.07868369E-05  8.59619129E-05
 -9.43301219E-05 -1.43641066E-03  1.50864656E-04  1.22540709E-03  2.05234363E-04
  1.39396547E-05 -2.12973079E-04 -1.73846223E-04  2.59502190E-04  1.20011185E-04
 -7.97714138E-05 -1.57374778E-04 -5.72668215E-04  8.14243518E-04  4.18918573E-04
 -2.27580774E-04 -5.24293295E-04 -1.87348167E-04  4.96430688E-05 -1.33781304E-04
 -1.34500439E-05  1.27023289E-04 -2.82436085E-05 -1.40080965E-04 -1.36716698E-03
 -1.31959428E-03 -4.59106382E-06  2.46804202E-04  1.52888375E-04  1.79501600E-04
  2.38651197E-05 -2.10524042E-04  2.56815411E-04 -2.74309397E-06  6.04551643E-04
  7.77640146E-05 -6.58679797E-04  8.46453817E-04 -1.08076744E-06 -1.85751582E-04
  4.93985025E-05 -1.29663649E-04 -6.34203627E-05  8.09725692E-05 -8.00748763E-05
  1.73319380E-03  3.63796050E-04  6.69592040E-04 -2.49327896E-04 -1.56002474E-05
 -1.39013700E-04 -7.17984492E-06 -2.70862227E-04  3.07177585E-05 -2.16738105E-04
  1.44817746E-04 -3.72207521E-05 -8.77546916E-04  1.25785074E-04 -6.88588448E-04
  4.97197104E-04 -1.99337910E-04 -9.38339015E-05 -1.48549485E-04 -2.18178191E-04
 -7.19894909E-05  5.99922035E-05  4.18799354E-04  7.29949819E-04 -6.04544202E-04
 -8.29167283E-05 -1.21875605E-04  9.26045819E-05 -4.30727639E-05 -1.74703413E-04
 -7.38169286E-05  8.62809096E-05  1.83691913E-04 -3.19000081E-04 -4.20829165E-04
 -3.32546862E-04  4.90168104E-04  3.50684468E-04 -1.90199696E-04 -8.39670663E-05
 -1.54883637E-04  1.16297101E-04 -1.42540367E-04 -1.44405101E-04 -2.82515846E-04
  9.88038415E-04 -2.83736651E-05  5.56199279E-05 -1.58614394E-04 -2.01663398E-06
 -9.10301736E-05 -6.22481388E-05  1.68654555E-04 -1.12395891E-04 -1.50228955E-04
  3.21872842E-05 -3.95839491E-04  4.71533876E-04 -3.53965076E-04 -4.61848002E-04
 -1.98663727E-04 -9.22731364E-05 -1.35850858E-04  1.29699583E-04  7.69539628E-05
  1.81912358E-04 -4.67788098E-04  4.09400029E-04 -8.06170906E-04  6.92418750E-05
 -6.54605774E-05  1.43197316E-04  1.37126103E-04  2.15332393E-04  2.50030384E-05
  1.10625908E-04  4.36926169E-06  2.86360862E-04  7.51740249E-04  1.78857365E-04
  9.10098174E-05  2.39588503E-04 -1.87336988E-04 -8.45222397E-05 -1.50248360E-04
 -6.50715328E-05  7.21733142E-05  2.12751808E-04  2.04192725E-04  4.84769603E-04
 -8.90866249E-04 -2.24670636E-05 -8.55429649E-05  1.62099047E-04  2.40935274E-04
 -1.27537138E-04 -7.68362262E-06  4.19588396E-05  1.92416378E-05  6.45759312E-04
 -5.05212514E-04  1.34823344E-04 -8.02038712E-05 -1.46575773E-04 -1.85782348E-04
 -8.48111168E-05 -1.44833697E-04 -1.39383632E-04 -1.57220105E-04 -9.97459081E-05
  1.05662145E-04  1.03858540E-03 -8.14217296E-05 -3.43359849E-05 -1.80391329E-04
  2.10444402E-05 -1.16379398E-04  2.39553839E-05  1.19722581E-04 -1.40101434E-04
  1.65749719E-04 -2.18911406E-04  4.06401206E-04  3.56705557E-04 -3.60932803E-04
  5.07644782E-04 -1.85118246E-04 -8.53732765E-05 -1.67508441E-04  2.29577873E-04
 -3.95696122E-05 -2.59111721E-05 -6.95335724E-04  6.11519754E-04 -4.77081759E-04
  1.43010183E-04 -1.35346013E-04  6.98675311E-05 -1.19690772E-04  8.06419426E-05
 -2.89621221E-06  1.73236362E-04 -1.59254955E-04 -4.30067415E-04  3.77273630E-05
 -2.18318987E-04  6.54943065E-04 -2.83559924E-04  1.52160468E-03  3.41322824E-05
  9.50272650E-04  1.41712122E-03 -3.53556984E-04  9.46389878E-04 -1.85891300E-03
 -9.33338781E-04 -2.45830136E-04  1.60502269E-04  1.38411140E-04 -1.65436418E-05
  1.13166057E-04 -4.12826836E-04 -7.69002593E-05 -4.65731059E-04 -2.76692399E-05
  3.59319769E-04 -1.90952479E-03 -3.73255042E-05 -1.84746449E-03  2.96243325E-04
  1.55845381E-03  3.10779552E-05  9.49907806E-04 -9.57299364E-04 -5.10381333E-04
  1.34215786E-03  1.62795084E-03 -7.51462250E-04 -9.32154268E-04 -1.65728806E-04
  1.26361975E-04  5.46714747E-05 -1.72416989E-04  5.17057675E-04 -2.83612490E-06
 -2.82392090E-04 -8.57226389E-05 -9.43601742E-04  2.12942159E-03  3.83422623E-04
 -9.46284027E-04 -5.79405229E-04  1.50431435E-03  4.37079415E-05  8.97787263E-04
  1.85339037E-05 -1.66231250E-03 -5.53703722E-04  3.70672647E-04  9.66714834E-04
  1.90571156E-03 -3.43191841E-05 -1.69919201E-05 -1.80288198E-04  4.65549454E-05
 -6.49823611E-06 -5.52110993E-04  3.36350313E-04 -5.13656931E-05  5.40971531E-04
  1.81348447E-05 -2.07590988E-03  1.72362864E-03 -1.71470398E-04  6.71148728E-05
 -5.29520110E-04 -6.79503862E-04 -2.91619180E-04  8.72012992E-04 -4.78790077E-04
 -2.18242908E-04  1.29410758E-03 -9.07165066E-04  6.82970154E-05 -5.29127105E-04
 -6.89423206E-04 -1.72050298E-04  7.17676981E-04 -7.13595671E-04 -2.38461293E-04
  1.30289194E-03 -8.76337092E-04  6.76877486E-05 -5.29386117E-04 -6.85785899E-04
  2.77699015E-06  8.87715176E-04 -5.24914300E-04 -2.64255337E-04  1.28829806E-03
 -9.02026698E-04  1.01919066E+00 -4.57879771E-02 -6.17146841E-02  5.34250165E-05
 -3.12562225E-04  2.30804272E-04  1.79267627E-05 -1.49800161E-04  1.24058166E-04
 -1.76486798E-05  9.80127069E-05  3.55883368E-04  7.21022711E-05  6.45886260E-05
 -3.22473749E-06  2.33838547E-04  1.60943669E-04  2.92744329E-05 -1.78297763E-05
  9.87546498E-05  3.55201842E-04 -7.63172331E-05  5.66699821E-05  2.35808480E-05
 -2.34479470E-04  1.27441211E-04  1.06235026E-04 -1.78476153E-05  9.91798932E-05
  3.55337991E-04 -1.41982933E-05 -1.45318806E-05 -9.48714090E-05 -3.73251599E-05
 -9.42414891E-05 -2.63413878E-04  5.80953425E-06  2.53635258E-05  1.51618086E-04
 -1.81013467E-04 -2.04405597E-04  2.96471967E-05 -3.74320312E-04 -3.75649768E-04
  4.93611152E-05  5.30558360E-06  2.64269764E-05  1.52639205E-04  2.02302233E-04
 -1.78165902E-04 -3.82856510E-05  4.03808696E-04 -3.26690233E-04 -9.30762853E-05
  6.16684321E-06  2.64113651E-05  1.40321022E-04  4.78228936E-05  5.21579414E-06
  2.70096360E-04  9.64000907E-05  3.97213449E-05  5.18673992E-04  7.64601754E-05
 -4.78428414E-04 -7.78592874E-04  4.08043627E-04 -1.37308161E-05  1.92935212E-04
  8.29301522E-04 -1.06333443E-05  3.62792867E-04  7.17601829E-05 -4.78378150E-04
 -7.17924363E-04 -3.06167897E-04 -2.79465523E-05  3.63025042E-04 -6.10770015E-04
 -2.13866487E-05  7.19103374E-04  7.72395304E-05 -4.79611263E-04 -7.90374016E-04
 -3.11204580E-05 -3.88640209E-04 -2.24975515E-04 -8.58104150E-05 -7.59362734E-04
 -4.73824480E-04  7.15447964E-05 -4.82648215E-04 -7.23237275E-04  1.65419838E-05
 -4.07377601E-04 -2.67824670E-04  3.09425149E-05 -7.80039556E-04 -5.71359975E-04
  7.19390882E-05 -4.82605555E-04 -7.21569721E-04  4.13556453E-04  1.98348364E-05
  2.40927645E-04  8.31764781E-04  9.70065574E-05  4.70082793E-04  7.19638220E-05
 -4.78438502E-04 -7.18084450E-04 -3.41317705E-04 -5.96138275E-05  3.23366774E-04
 -7.11209990E-04 -9.45513335E-05  6.29496114E-04 -6.38436344E-07  6.41052568E-06
 -1.37749909E-04 -1.80800669E-05  5.78603264E-05 -1.19283725E-04 -8.86710598E-05
  9.05860192E-05 -2.06984729E-04 -3.83826858E-07  6.45748021E-06 -1.44470884E-04
  3.84381282E-05  1.20025488E-04 -4.35394958E-05  1.02445945E-04  1.80777636E-04
 -1.14921208E-04 -5.46323170E-07  6.85798997E-06 -1.41063571E-04 -7.40172848E-05
  1.05813960E-04 -3.36695234E-05 -9.81173777E-05  2.14810198E-04 -1.81518144E-05
 -3.35116709E-07  6.60728730E-06 -1.41596810E-04  4.32257164E-05  1.14170751E-04
 -5.36179949E-05  6.36613410E-05  2.18527865E-04 -4.66672135E-05 -3.41086113E-07
  8.95469214E-06 -1.49028333E-04 -6.54111607E-05  1.13507546E-04 -2.53883237E-05
 -1.57020638E-04  1.60380036E-04 -6.59850241E-05 -1.98775149E-07  7.60870376E-06
 -1.50419454E-04 -3.17715274E-05  5.67127690E-05 -1.16377573E-04  4.71122671E-06
  8.65811587E-05 -2.14359146E-04 -1.52203582E-05  6.86693612E-05  3.72464895E-04
 -1.03934991E-04 -5.75914880E-05  1.47711974E-04 -1.87265914E-04 -5.44444237E-05
  2.44213140E-04 -1.58085024E-05  6.97696345E-05  3.78688002E-04  1.69437171E-06
 -1.78209142E-04 -5.70652907E-05 -8.21669265E-06 -2.70306808E-04 -1.38246466E-04
 -1.53830264E-05  6.89713329E-05  3.75991190E-04  1.52639214E-04 -4.02096356E-05
  1.02749721E-04  2.77490419E-04 -3.77453031E-05  1.40331471E-04 -9.24486575E-05
 -1.13924526E-04  6.54074021E-04  9.20763703E-04 -1.14203798E-03  1.22513544E-04
  1.32252557E-03 -1.53032541E-03  1.06208126E-04 -9.06619203E-05 -1.16984900E-04
  6.45347225E-04  2.63737594E-04 -3.77509128E-04  1.37917734E-03  3.52504024E-04
 -4.46232329E-04  1.91256438E-03 -9.11501839E-05 -1.16900588E-04  6.47387323E-04
 -6.67702756E-04 -1.24093718E-03  3.94903754E-04 -9.84100731E-04 -1.68007517E-03
  4.85236114E-04  1.54029868E-06  1.14690114E-05  2.90194889E-05 -3.51360782E-05
  5.30124899E-05 -1.25404439E-05 -8.54586352E-05  4.52202469E-05  4.37849981E-05
  1.35813993E-06  1.23541300E-05  2.88277297E-05 -1.16442334E-05  2.56936343E-05
 -5.87906404E-05 -1.18649322E-05 -3.88744093E-05 -1.00196210E-04  1.39072192E-06
  1.21979386E-05  2.95214014E-05  2.16172964E-05  5.71349293E-05 -2.24804845E-05
  8.84430890E-05  5.84030776E-05  1.36663309E-05 -6.22054339E-06  2.87199592E-05
 -8.14606598E-05  3.09633650E-06  4.31001740E-05 -4.77455727E-05  6.60466340E-05
 -1.95889495E-05 -5.09866084E-05 -6.58767183E-06  2.78962514E-05 -7.23543321E-05
 -4.33739647E-06  6.00934932E-05 -1.93718412E-05  4.83424645E-06  5.05741597E-05
  6.33273116E-05 -6.01007740E-06  2.82724442E-05 -8.38262395E-05 -2.88875763E-05
  4.57099730E-05 -3.53268101E-05 -7.82997208E-05 -2.21359053E-05 -2.18613754E-05
 -6.75013473E-06  2.95336478E-05 -7.09775335E-05  7.83003266E-06  4.67608923E-05
 -4.28910621E-05  5.92821744E-05 -1.49239812E-05 -4.83370069E-05 -6.45551558E-06
  2.78002325E-05 -7.13213393E-05 -1.10454526E-05  6.01253430E-05 -1.87484289E-05
  1.14156783E-05  5.10887152E-05  6.12832942E-05 -6.53739249E-06  2.88264781E-05
 -7.45012640E-05 -2.40610128E-05  4.18677527E-05 -4.17365289E-05 -7.61915025E-05
 -2.34363776E-05 -2.06388613E-05  6.20059228E-06  1.22328933E-05  2.04043140E-04
 -1.11169374E-04 -7.83938888E-05 -1.19846538E-05 -2.28662425E-04 -1.22364503E-04
 -6.29814095E-05  7.50092730E-06  8.04441285E-06  1.83335819E-04  1.09937671E-04
 -5.95841265E-05 -5.30227820E-05  2.09990808E-04 -8.18682006E-05 -1.38584284E-04
  5.24621582E-06  1.65030546E-05  2.13035878E-04  2.08861706E-05  3.95088709E-05
  1.29511049E-04  2.60622775E-05  1.24311365E-04  2.34501500E-04 -4.42893757E-08
  4.78764571E-07 -2.16459656E-06 -7.89320947E-07  1.46549026E-08  1.68792758E-06
 -1.91366587E-06 -4.70373753E-06 -2.35956508E-05  1.47925268E-08  1.63390586E-06
 -6.89368751E-06  1.82179697E-06  5.23511750E-08 -6.89513701E-07 -1.58622251E-05
  5.38705290E-06  1.60954631E-05  1.40369597E-06 -4.84780751E-06  1.29894975E-06
 -4.62408738E-06 -4.62668162E-05 -1.79033897E-04 -4.69830142E-05 -1.84175787E-04
 -1.22300206E-06  3.42516586E-06  4.12079983E-05 -7.15722617E-06  2.30513681E-06
  6.79452125E-08 -7.69878281E-06 -1.18334864E-05 -5.18377659E-06 -1.46446801E-06
  3.47491284E-06  4.06979389E-05  5.80262907E-06  6.66236738E-06  2.40483423E-06
 -1.12708162E-06  7.71118891E-06  1.20587617E-05  2.07944799E-06 -2.11136037E-07
  1.55596701E-06  4.07002398E-06 -4.85984293E-06 -5.16947492E-05 -7.50695942E-06
 -5.88323878E-05 -7.15011699E-07 -1.32198414E-05 -6.59842032E-07 -8.89474452E-06
  1.36678337E-06  2.81899855E-06 -6.29098710E-05  5.11925937E-06 -1.24543932E-06
 -8.30956003E-07  1.95025455E-05  2.19458143E-05  8.84381218E-07  1.16299140E-06
  2.76907739E-06 -5.06927960E-05 -2.93648458E-06 -3.24163981E-06 -7.23120409E-07
 -5.07525536E-06  4.13512592E-06 -4.12908221E-05  1.99721062E-06 -1.74569816E-05
  1.88974538E-06 -2.73328212E-05 -2.03827869E-05 -2.33740130E-05 -2.35553797E-05
 -1.93353578E-05  1.39689752E-06  2.06769877E-05  5.99756299E-07  2.93855498E-05
 -2.12634345E-06  5.25847616E-05 -5.81297750E-07  3.82677959E-05 -7.50774003E-07
 -7.12604246E-07  4.77550472E-05 -3.70537652E-06  7.39419187E-06 -4.74117432E-06
 -7.98722237E-06 -2.62642377E-05  3.06323429E-05 -6.50050859E-07  6.60697751E-08
  4.40782295E-05 -5.04789584E-07  8.12334436E-06 -3.44357837E-06  9.11607568E-06
 -1.31373901E-05  1.69864265E-05  1.35239430E-06  3.95958202E-06 -9.76324993E-06
 -2.09243022E-05  2.80580287E-05  1.01217372E-06 -5.17362140E-05  3.74975172E-05
 -2.11138482E-05  8.70534689E-07  1.24040849E-06 -2.49720619E-06  1.55489224E-05
  2.39486284E-05 -1.10970684E-05  7.65518693E-06  4.98460596E-05 -7.63722815E-06
 -3.26816966E-06  3.48131753E-06 -3.25104902E-06 -5.52792185E-06 -2.34658892E-05
 -1.66423666E-05 -2.04119887E-05 -2.62633847E-05 -4.07080897E-06 -4.44787014E-05
 -3.36460970E-06 -4.12426302E-05  4.71163078E-06 -2.18149389E-05  3.75976091E-06
 -7.71847201E-06  4.61820884E-06  6.67157473E-05  3.71639773E-06  6.71132525E-05
 -4.27908123E-06  9.68550625E-06  9.47981072E-05  4.55869553E-06 -1.29611347E-05
 -2.09500126E-06  1.72771018E-05 -7.22990352E-05  3.90259008E-05 -4.40081071E-06
  1.05754928E-05  9.68872712E-05 -7.74781135E-06 -9.23203455E-06  8.06688636E-06
  6.83064762E-06 -6.77486161E-05  5.29976609E-05 -1.04557709E-05 -2.98460704E-05
 -9.48563825E-06 -2.10952950E-05 -1.97969621E-08 -3.98116257E-06 -4.50263906E-05
  8.58849630E-07 -1.52646186E-05 -2.02535833E-06 -9.04846237E-06  1.04377119E-06
 -1.31275368E-05  4.63352591E-07  5.66430909E-06  1.32969544E-05 -1.49124474E-05
  1.57650227E-05  1.00532739E-05  3.06619288E-05 -2.94586671E-05 -8.33620638E-06
  6.67942000E-07  6.76214289E-06  1.04541387E-05  2.26791268E-05  1.42425860E-05
 -4.36069765E-06 -2.07924621E-05 -3.19523675E-05  5.77574342E-06 -7.88035334E-08
 -4.11371213E-06 -4.56233789E-05 -7.29001429E-06 -7.63965034E-06  1.21968301E-05
 -3.07911436E-06  1.24989269E-05  4.72586581E-06  5.99331824E-06  7.20502363E-06
  3.83647583E-06  5.56368188E-06  8.40116581E-06  2.83186482E-05 -4.34218165E-06
  9.41051979E-06 -9.01641234E-06  3.46466192E-05 -3.59958176E-06  1.22329258E-05
 -1.00109375E-05  3.28045699E-05  4.60499091E-06  7.00690555E-06  8.23336183E-06
  2.56754505E-05  6.20659858E-06  6.80021861E-06  6.62247801E-04 -3.35963690E-04
  1.17992737E-03  8.54810105E-05 -1.17585628E-03  7.59965027E-03  5.27677409E-04
 -7.66122904E-03  1.55872934E-03  3.16840078E-05  9.51335222E-04  1.49215982E-04
  1.22801301E-03 -1.21005185E-03  1.04006186E-03 -1.68060565E-03  4.31150003E-04
 -1.48187632E-04  1.62356728E-04  2.26975797E-06  8.47971873E-06 -1.48053543E-04
  4.76528755E-04  3.58911139E-04  9.62176115E-05 -2.43763264E-04 -3.14719937E-04
  2.14715810E-03  1.42318431E-03  7.30327261E-05 -1.90418678E-04 -8.51392037E-05
 -1.63601784E-04  6.51829190E-05 -2.25170541E-04 -2.57645454E-05 -5.96206729E-04
  5.04507180E-04  6.84163875E-04  1.24558607E-04 -9.20505160E-05 -1.01873823E-04
 -7.32773438E-05 -5.12522260E-05  1.65785228E-04 -1.17635588E-04 -1.66458878E-04
 -2.94138495E-04 -2.81959918E-04  2.99070134E-04 -5.89552533E-04 -3.60954768E-04
 -1.85250417E-04 -8.39051528E-05 -1.58152198E-04  1.76736062E-04 -1.18227789E-04
  9.38121824E-05 -9.91158816E-04  1.51255324E-04  2.49086449E-04  1.70742064E-04
 -4.11414196E-05 -4.44335150E-05 -1.41601125E-04  8.14410727E-05 -7.94962450E-06
  1.63572364E-04 -1.45417642E-04 -2.07296585E-04  3.13509447E-04 -3.11292842E-04
  4.84421365E-04 -5.02643655E-04  1.50664636E-03  4.81278306E-05  8.96239397E-04
  1.73824208E-03  1.15340227E-04  2.58231032E-04 -1.28696906E-03  6.62120122E-06
 -1.75780482E-03  5.21876322E-05 -1.08368769E-05  1.78968028E-04  2.02601456E-04
 -4.53910184E-04 -3.02486667E-05 -4.23083012E-04 -5.13697219E-05  1.10552840E-03
 -1.51171237E-03 -1.15728971E-04 -2.01099590E-03 -2.25002462E-04 -1.89048111E-04
  4.63994742E-05 -1.36411731E-04 -6.97905889E-05  3.70337421E-05  1.01840165E-04
 -3.17153153E-04 -1.63646241E-03 -9.16715216E-04  1.77184283E-05  2.37861472E-04
  1.76184174E-04 -1.10006692E-04  3.89714516E-05 -3.07141914E-04  1.38989273E-04
  1.26782914E-04 -3.79823163E-04  1.49250459E-04 -9.80896393E-04  4.25825491E-04
  4.34067528E-04 -1.81376329E-04 -7.79684334E-05 -1.96323972E-04  1.59883237E-04
  1.43104118E-04  9.67829032E-05 -9.73089692E-04 -2.75731767E-04  2.60359536E-04
  1.53984520E-04  5.63876785E-05 -2.74101393E-05 -1.42481426E-04  8.08170769E-05
  1.90210553E-05  1.19100193E-04  1.83898353E-04 -1.87967939E-04  2.93866200E-04
  3.85327476E-04  3.57027708E-04  5.92568701E-04  1.55253255E-03  4.01212317E-05
  9.18551231E-04  3.11338918E-04 -1.18423793E-03 -1.23837770E-03  8.39075234E-04
  1.84554668E-03  5.16896777E-04 -1.27617072E-04 -1.87205941E-04 -5.05778777E-06
 -7.98633806E-06 -8.24424236E-05 -5.08742063E-04  3.67858644E-04  5.03709218E-06
 -3.24351927E-04 -3.72592367E-05 -2.22552661E-03  1.36877727E-03  2.88554602E-04
 -1.89186738E-04 -8.34295554E-05 -1.54238473E-04 -1.04799035E-04 -1.02583889E-04
 -1.82946548E-04 -3.42837975E-04  3.32240795E-04  9.13558323E-04  6.16795719E-05
 -3.71012397E-05 -1.74479541E-04  1.84311706E-04  6.29039366E-05  1.84115750E-04
 -6.40153008E-05  1.09028698E-05  4.18772733E-04  2.40725292E-04  6.45438286E-04
  3.77210162E-06  2.69586003E-04 -1.85054029E-04  4.97133203E-05 -1.13007960E-04
 -1.20326803E-04 -7.35669290E-06  5.24527829E-05  1.56157719E-03  1.07597924E-04
  1.08467587E-03 -2.68503283E-04 -2.60204349E-05 -9.53238237E-05  2.31092759E-04
 -9.96805404E-05 -6.30258532E-06 -2.78229765E-04 -3.56115006E-05  7.63328134E-04
 -2.90715633E-04 -1.51863335E-05 -9.26681010E-04 -1.18765656E-04 -1.98013310E-04
 -9.18203116E-05 -1.32068811E-04 -1.10134354E-04  9.51705705E-05 -1.85307874E-04
 -2.55711990E-04 -3.17615173E-04  9.33449309E-04  4.28613632E-05  4.84101614E-05
 -1.59637691E-04  1.79517389E-04  9.29063325E-05 -1.77352235E-04 -6.55953332E-05
 -2.99756474E-05  4.15150718E-04  3.43066104E-04 -5.90793241E-04  7.87584449E-05
 -2.99083735E-04 -1.82153037E-04  4.76824814E-05 -1.06895244E-04 -6.53973255E-05
 -4.64731857E-05  1.02023991E-04 -5.20961056E-04  1.59739072E-03 -8.75522377E-04
  5.19485951E-05 -2.33593182E-04  1.73007327E-04 -1.00443222E-04 -3.66562934E-06
  3.08555275E-04  1.71075544E-04 -8.69654345E-05 -3.50512759E-04  2.47581368E-05
  9.97553908E-04  5.37571004E-04 -3.09700813E-04 -1.81542385E-04 -7.97852057E-05
 -2.03248814E-04  3.86542052E-05  2.32879165E-04 -1.88831915E-05 -5.24660921E-04
 -6.00251065E-04  6.81508330E-04  9.27902165E-05  1.24157454E-04 -1.05055167E-04
 -7.89810191E-05 -2.67322468E-05 -1.64244270E-04 -1.57021598E-04  1.33352019E-04
 -2.89760384E-04 -2.52741214E-04 -2.97230730E-04 -7.00480271E-04  1.70761893E-04
  1.01919194E+00 -4.57836237E-02 -6.17344208E-02  2.65499536E-04  2.32561937E-05
 -2.88227001E-04  1.31472041E-04  1.72413709E-05 -1.60596623E-04  6.81352577E-05
 -5.34154662E-04 -6.76123810E-04 -7.68793787E-04 -2.07984655E-04  6.54085955E-04
 -1.11956810E-03 -6.73826249E-05  1.13249394E-03  6.85439870E-05 -5.29751383E-04
 -6.90289470E-04 -5.81259354E-04 -4.40285989E-05  8.42161451E-04 -1.14303687E-03
 -8.29140332E-05  1.11056597E-03  6.71781740E-05 -5.29848335E-04 -6.79730362E-04
 -7.90441284E-04  9.20682494E-05  6.63234743E-04 -1.11583451E-03 -1.12938989E-04
  1.14805141E-03  7.16843732E-05 -4.78292462E-04 -7.23216568E-04 -3.73061232E-05
  4.00074929E-04 -2.59206025E-04 -9.41601520E-05  8.09057487E-04 -4.97965567E-04
  5.14285683E-06  2.65104867E-05  1.57233791E-04  2.00137939E-04 -1.81472871E-04
 -3.20002476E-05  3.77819477E-04 -3.67122042E-04 -4.42190545E-05  7.22258126E-05
 -4.79189330E-04 -7.20387731E-04 -6.81499750E-05  3.61232537E-04 -2.95614290E-04
 -1.81878278E-04  7.27017545E-04 -5.81232204E-04  7.17516316E-05 -4.83596920E-04
 -7.31298019E-04  4.46947954E-04  6.34050902E-05  1.89307505E-04  8.68733151E-04
  1.25420577E-04  4.19246179E-04 -1.76797668E-05  9.82795110E-05  3.54339118E-04
 -6.53331620E-05  7.22765540E-05  2.48918649E-06 -1.72018265E-04  2.24205768E-04
 -4.16703960E-05  7.18962554E-05 -4.80175466E-04 -7.21072863E-04 -2.46600944E-05
 -3.66799844E-04 -3.07631099E-04 -8.25490546E-05 -7.48399343E-04 -6.02377789E-04
  7.68156060E-05 -4.80192169E-04 -7.84035189E-04  4.24401428E-04  8.04870131E-06
  1.61332073E-04  8.36233987E-04 -2.14158952E-06  3.55291242E-04 -1.77001493E-05
  9.85039377E-05  3.55560626E-04  3.07519410E-05  1.79714484E-06  9.12055501E-05
  1.36798456E-04  4.68198104E-06  2.44007407E-04  2.14568954E-06  2.87577015E-05
  2.09243862E-04  1.73698132E-04  2.02126382E-04 -2.85624010E-05  3.22012621E-04
  4.08183062E-04 -3.37468451E-05  7.21869199E-05 -4.80409206E-04 -7.22135828E-04
  1.58613937E-05 -3.95777543E-04 -2.67372450E-04  7.41588594E-06 -8.13945836E-04
 -5.20335653E-04  5.75698594E-06  2.65725097E-05  1.48637459E-04 -5.08747530E-05
 -4.68541982E-07 -2.68472810E-04 -1.20847010E-04  1.22138318E-06 -5.14463034E-04
 -1.75525593E-05  9.87724530E-05  3.48105196E-04 -5.55819231E-05 -8.01274315E-05
  2.82141505E-07 -1.39156348E-04 -2.45195299E-04 -4.28600083E-05 -9.27842050E-05
 -1.11601944E-04  6.57006521E-04  1.07544716E-03  8.81728678E-04 -4.67723801E-04
  1.45424014E-03  1.26341315E-03 -5.88950579E-04 -2.94999097E-07  5.89038469E-06
 -1.42458076E-04 -3.66698269E-05  2.48726589E-06  1.28770535E-04 -4.69791965E-05
 -4.36424181E-05  2.30096875E-04 -1.59786440E-05  7.00138952E-05  3.84066499E-04
  1.84761763E-04  1.22066485E-05  2.44807099E-05  2.81255969E-04  2.12700071E-05
  9.70351348E-05 -9.02746663E-05 -1.16995673E-04  6.41649349E-04  1.35678978E-04
  1.72178686E-05 -1.44570826E-03  1.12040282E-04  1.80738486E-05 -1.98244565E-03
 -1.57209484E-05  6.64651649E-05  3.90009598E-04  3.51421771E-05 -1.27808525E-04
 -1.34814821E-04  3.11187136E-05 -2.18664428E-04 -1.99955527E-04 -2.28239705E-07
  9.14534415E-06 -1.54946499E-04 -1.05306642E-04 -5.98523472E-05  5.41652839E-05
 -1.40904712E-04 -1.45837091E-04  1.18397853E-04 -9.16740973E-05 -1.15233177E-04
  6.49100687E-04  1.17965555E-03 -7.30008273E-04 -4.82526268E-04  1.60472531E-03
 -1.05860012E-03 -5.92690540E-04 -2.62920880E-07  6.33757286E-06 -1.42107410E-04
 -1.05176403E-04  5.19786609E-05  6.37649085E-05 -2.10804298E-04  7.63306220E-05
  7.26842496E-05 -4.02259204E-07  7.18116904E-06 -1.50224106E-04 -1.11447668E-04
  4.34146532E-05  5.41165772E-05 -1.68342959E-04  1.40167627E-04  1.30661427E-04
 -1.51968485E-05  6.88647823E-05  3.73648319E-04  1.86181888E-05  1.33534880E-04
 -1.33396303E-04  1.34966198E-07  2.48546496E-04 -1.83369443E-04 -5.45055772E-07
  7.57550238E-06 -1.42506166E-04 -9.72335793E-05 -6.64344464E-05  6.25827798E-05
 -2.05455329E-04 -9.82143766E-05  7.06195979E-05 -4.12293361E-07  6.33024436E-06
 -1.45719643E-04 -3.58465064E-05 -1.09601712E-05  1.26288079E-04 -4.66139237E-05
  4.85259238E-05  2.44061836E-04  7.69737273E-06  6.15991818E-06  1.84833500E-04
  7.94127785E-05 -1.08736335E-04  2.08955611E-05  1.24925687E-04 -2.18908270E-04
  7.78805563E-05 -6.70474577E-06  2.88313878E-05 -7.25486860E-05 -3.57176159E-05
  1.23012632E-05  5.12891539E-05  1.73164055E-05  7.16852384E-05  3.17302388E-05
 -6.42145518E-06  2.67753498E-05 -7.09655631E-05 -5.54096926E-05 -7.66975428E-06
  3.02820077E-05 -6.23616262E-05 -2.76301737E-07 -5.44479698E-05  5.52267262E-06
  1.43729188E-05  2.13589074E-04 -6.10328856E-05 -1.34488249E-06 -1.22982410E-04
 -1.61238241E-04 -1.42060842E-05 -2.10993068E-04  1.44484351E-06  1.18953148E-05
  2.98138299E-05 -4.91527292E-05 -3.20698624E-05  2.76730427E-05 -4.93977209E-05
 -9.16059394E-05 -1.94894595E-05 -6.43349836E-06  2.56675167E-05 -7.49336102E-05
 -5.64161152E-05 -9.22218028E-07  3.11544094E-05 -5.60218414E-05 -1.74358208E-06
 -6.62712785E-05  7.29490516E-06  8.74287455E-06  1.86977238E-04  6.52230812E-05
  1.15835349E-04  2.07890223E-05  9.52305932E-05  2.30400896E-04  8.37773169E-05
 -6.69386157E-06  2.88761302E-05 -7.11616126E-05 -3.90617656E-05  1.52898872E-05
  4.85638491E-05  1.92075623E-05  6.61348740E-05  3.63850316E-05  1.15619964E-06
  1.22121476E-05  3.49258816E-05 -1.51846637E-05 -1.49610500E-06  6.34016959E-05
  5.53768979E-05  3.44457726E-06  9.17717366E-05 -6.13001288E-06  2.83156257E-05
 -8.15570358E-05 -3.82948407E-05 -2.16608075E-05  4.73570983E-05  2.79688502E-05
 -7.15923597E-05  3.17778583E-05  1.45350326E-06  1.13335534E-05  3.23623695E-05
 -5.27654284E-05  2.52734331E-05  2.75603476E-05 -6.07420713E-05  8.40578656E-05
 -1.93901927E-05 -6.62467634E-06  2.71870249E-05 -7.51637586E-05 -3.50155894E-05
 -1.67946921E-05  5.15661407E-05  4.28088525E-05 -7.15578456E-05  2.45537242E-05
  5.27808121E-08  3.65991317E-08 -3.96265323E-06  2.31341560E-07  1.27444128E-06
 -8.38531868E-07 -1.12474705E-05 -8.64234635E-06  1.07377255E-05  5.54157208E-08
 -1.95186787E-06  2.04823666E-07  1.98409086E-06 -1.38453508E-06 -7.95863192E-08
  1.72076532E-05  5.57503929E-06 -6.00773092E-06  2.30105454E-06 -2.77724334E-06
  1.12816703E-06  1.55136955E-05 -3.85117913E-05 -1.53217703E-04  1.18990128E-05
  1.68626563E-04  1.52733922E-06  4.17309200E-06 -6.65046777E-05  4.72267932E-06
 -3.18708446E-06  1.09086421E-06  1.74488550E-05  2.30217773E-06  6.40897465E-06
 -1.09299715E-06 -1.56745745E-06  3.33106053E-05  8.32921827E-06 -3.33621098E-06
 -5.16611493E-06  8.22182459E-06  4.67826788E-06  1.46793915E-05  1.40255199E-06
 -1.76982210E-06 -3.85314438E-06  7.57567540E-08 -2.24784963E-06  5.61261565E-05
 -1.49526454E-06 -3.18341220E-05  1.97859669E-06  9.44283626E-06  4.56617911E-07
 -7.80432595E-06 -8.71458899E-07  3.54971136E-06  4.05137232E-05 -6.65780323E-06
 -9.29170310E-08 -5.64603615E-07 -5.05477383E-07 -1.24145010E-05 -5.52465592E-06
 -2.21683697E-06  3.21155816E-06  7.25114860E-05  6.36049279E-06  1.63895775E-06
 -8.04648433E-06  1.09942627E-05  1.03091603E-05  6.19991099E-06  3.07171889E-06
  5.19472889E-07 -6.19585262E-06  7.29871935E-06  6.81026410E-06  2.53993185E-05
  1.50956317E-06 -7.28688577E-06 -1.05854964E-06 -1.65052271E-05 -2.15887493E-06
 -9.80263220E-06 -2.98942162E-06 -5.32909019E-05 -2.34748254E-05 -8.83705427E-05
 -5.54241357E-07 -1.46700515E-06  3.46135209E-05 -6.09304640E-06  7.00437906E-07
  7.48984385E-06  7.25421403E-06  1.34651343E-05 -2.57538494E-05  1.36815463E-07
 -1.89569518E-06 -6.28365463E-05 -1.54261032E-06 -2.96265655E-06 -4.02752841E-06
 -2.33101482E-06 -3.40478663E-06 -1.91717435E-07  1.11890306E-06  4.50617590E-06
 -7.89828640E-06 -2.36225024E-05  1.70607297E-05  1.32877511E-05 -5.68649812E-05
  1.31839724E-05  1.21791759E-05 -2.54338636E-07  9.39419829E-06  1.93735641E-05
  3.48934955E-06  5.51730227E-06  6.14594045E-08  3.16265491E-05  2.77021164E-05
 -5.65697857E-06  5.78125547E-06 -1.13803352E-05  1.97261636E-06  1.47980313E-05
  4.97459853E-06  6.29639111E-05 -4.55593470E-07 -1.84596384E-05 -2.69447646E-06
 -4.32880032E-05  1.25568123E-05  9.39386576E-05 -3.10385943E-06  5.10477017E-06
  7.13774863E-07  1.28769397E-05 -2.57362881E-05 -2.06192141E-05 -7.46520041E-07
 -1.85662918E-05 -3.82022506E-06  9.05863724E-06  8.69714240E-05  6.28226445E-06
 -7.68720435E-06 -8.87251098E-06  5.09724142E-05  1.29738267E-05 -6.22707790E-05
  2.78680636E-06  2.82613918E-07 -9.94051348E-05  5.09662038E-06  4.18257298E-06
 -1.74607590E-06  2.22586359E-05  1.01541820E-05 -9.31116693E-06 -9.97979315E-06
 -2.64533678E-05 -2.19869485E-06 -3.78341154E-05  6.05974994E-07  8.03791812E-06
  1.03401260E-05 -1.27206888E-05  2.05892304E-05  3.87390026E-06  2.64392786E-05
 -2.39498978E-05 -1.12476344E-05  1.29381976E-07 -3.19396601E-06 -5.13664507E-05
  5.03842559E-06 -8.06427615E-06 -1.28326001E-05 -1.28064102E-05 -6.19684411E-06
 -6.62097412E-06  1.55721393E-07 -5.15013971E-07  1.27485423E-05 -1.73882540E-06
 -7.26995162E-06  1.94172069E-06  6.89247554E-06 -3.07271980E-06  3.80353240E-06
  2.33593888E-07  4.85616142E-07  2.95585161E-06 -6.08315396E-06 -4.66846132E-06
 -2.36468027E-06 -6.45414199E-06 -6.46051109E-06 -5.37119609E-07 -9.11556058E-06
  3.04299106E-05 -3.12064309E-06  1.00265625E-05 -2.53631903E-05 -1.69835236E-05
  4.10741846E-06  4.87702385E-06  6.43098831E-06  7.69424295E-06 -9.44091685E-07
 -7.07800893E-06  1.03226535E-06 -9.54438001E-06 -7.92588360E-07 -4.38508110E-06
  2.37260327E-06 -1.19178248E-05  1.19368147E-06 -3.29207245E-07 -1.56935735E-04
  1.62760993E-05 -4.36116173E-05  1.62622164E-04  1.71123909E-04  1.13643849E-03
  3.48461901E-03  1.46364171E-03  1.28488707E-04  2.26942112E-05  1.00023433E-04
  1.83064319E-05  2.47642224E-05 -2.25768903E-06 -1.68330314E-04  2.26130844E-04
 -6.20797485E-05  3.52955086E-05 -6.34377266E-05 -1.59676594E-05  1.37605584E-05
 -5.06844280E-06  1.37712647E-05 -4.06726994E-05 -4.26829810E-05  1.21752923E-04
 -3.38342593E-05  6.52041590E-05 -2.17944910E-04 -1.40642340E-04  5.57329051E-05
 -5.47637890E-05  1.94965221E-04 -3.84507568E-05 -1.36048793E-05 -3.41581171E-05
 -4.02370398E-04  4.89958136E-04 -2.91660288E-04  9.54706141E-05 -6.47059678E-05
  5.47810819E-05 -5.15030038E-05 -3.96670744E-05 -3.63621317E-06 -9.16503419E-05
 -2.19864792E-05 -2.21696556E-04 -1.74172789E-04 -1.65811595E-04 -4.41984025E-04
 -1.89843844E-04 -3.53765927E-05  1.20157178E-04 -6.92118182E-05 -1.41168468E-05
  7.69653533E-05 -1.22189954E-05  1.39681170E-04 -2.38788811E-03 -8.21209953E-04
 -4.89762544E-06  4.04830385E-04  1.63641034E-04  2.30349868E-04  8.36557066E-05
  5.78257005E-05  2.11141706E-04  1.18402360E-04  9.40001240E-04  3.49977331E-04
  1.93832661E-04  9.51042088E-04  5.61993738E-04  1.21625835E-04  2.02876539E-05
  1.16570387E-04  1.94308765E-05  2.44559927E-05 -1.56366977E-06  1.54230916E-04
  5.74116430E-06  2.31826404E-04 -1.76201342E-05 -3.47031759E-05 -7.52558621E-05
  2.20299433E-05  2.27779654E-05  4.93124775E-05  1.34132882E-05 -1.79771059E-05
  3.11745977E-05  6.57268125E-05  2.61180974E-04  7.35149634E-05 -1.03263372E-04
  2.29939855E-04  9.47024087E-06  2.39160721E-04 -5.18471841E-06  3.41156254E-05
  3.15628269E-05 -6.66475445E-05  1.55401539E-04  2.02380217E-04 -8.46966240E-06
 -3.75668764E-05 -9.96698524E-06 -6.21463121E-06 -1.58418839E-05 -2.00830452E-05
  1.41872920E-05  1.81686112E-05  6.87382541E-05 -1.27733908E-04  3.35569716E-05
  5.67126999E-05 -3.90203127E-05  8.69127873E-04  1.81179986E-03  3.82096354E-04
 -2.09039107E-03  2.93310824E-03 -3.05297384E-03  4.39946163E-03 -5.28904269E-03
  4.95595681E-03 -6.29497591E-04  8.11073916E-04 -7.54677788E-04 -4.94937568E-04
 -1.45746444E-03  2.01051294E-03  5.82445855E-05  1.34101789E-03 -1.47027591E-03
 -3.17785728E-03  4.76261024E-03 -8.02259520E-04  2.66828262E-03 -1.73207889E-04
 -2.85841804E-04  2.02415934E-04 -3.23668606E-04 -1.84886900E-04  2.00552608E-04
  1.99723684E-03  1.69466004E-03 -8.62076961E-04 -3.08955065E-04 -2.66326413E-04
  1.22299613E-04 -5.19948926E-05 -3.36546930E-04 -3.16129027E-04  2.83249244E-04
  2.41927121E-04 -2.37320804E-04 -6.26125588E-04 -1.34534215E-03  9.66568991E-04
  5.94794818E-04  5.96802608E-05 -5.20077237E-05  1.75423574E-04  1.15700204E-05
 -4.95862451E-05  1.29701135E-05  4.46749797E-04 -1.24167225E-04  5.13548868E-04
 -5.06385523E-05  4.43156092E-05 -9.86447087E-05  2.79618580E-05  4.43520380E-05
  6.95887984E-05  3.05403489E-05  6.61801729E-05  1.38295143E-04  2.91260738E-04
  2.87875345E-04  2.76736578E-04  2.73203330E-04 -2.69053062E-04 -2.25588203E-04
 -2.37443670E-04  2.48791995E-04 -2.66015904E-04 -1.28720112E-04 -2.85444611E-04
  1.41963088E-03 -2.63426195E-04  6.92646823E-05 -1.71802236E-04  8.00615597E-06
 -2.06156037E-04 -2.42365017E-05  1.61594935E-04 -1.12171937E-04 -3.97694299E-04
 -3.47940311E-04  2.30959074E-04  5.36970108E-04 -2.73753447E-04 -1.04758654E-03
 -3.29416151E-05  1.20263587E-04 -3.47487484E-05  5.48877884E-05  3.05017861E-05
  5.34088686E-05 -7.57674001E-04 -1.69848165E-03 -1.63956921E-03  1.01769517E-04
  3.05951510E-04  2.48697917E-04 -1.42868250E-04 -1.85495191E-04 -1.19754576E-04
 -9.57146928E-05 -2.07790532E-04 -6.26936169E-04 -8.05904382E-04 -5.72122006E-04
 -3.77058661E-04 -8.48140704E-04 -2.73684372E-04 -2.21452233E-04 -2.38152878E-04
 -1.67218498E-05 -7.27178624E-05 -3.76469009E-04  1.01181758E-03  5.02697693E-04
  9.66906682E-04 -1.35356236E-04 -8.06736755E-05 -1.68324745E-04  4.05944467E-04
  2.15490650E-04  1.60364026E-04 -5.45653480E-05 -5.93069248E-06  9.12183289E-04
  6.34306516E-04  4.21623985E-04 -3.23700219E-04 -2.93501813E-04  8.56959848E-04
  1.81764003E-03  3.12523256E-04  3.79556806E-03 -1.30263986E-03  2.48848540E-03
 -6.40006310E-03  2.46332841E-03 -5.15494530E-03  1.06125814E-03 -3.46248341E-04
  7.57853174E-04  2.20123791E-04 -1.88553796E-03  1.04080005E-03 -1.36507072E-03
  1.30357385E-03  7.02020935E-04 -3.56578716E-03  3.11491738E-03 -3.19165452E-03
  3.20852367E-03  1.17950923E-06  1.45040127E-05  1.85104954E-04 -1.67842401E-04
 -2.50328265E-04 -1.25842068E-05 -4.30321824E-04 -3.70346147E-04  1.74670902E-04
 -5.37506016E-05  2.05137746E-04  5.13904042E-04 -4.82159979E-05  1.59573556E-04
  1.73107268E-04  3.63226706E-05  4.70340524E-04  3.19511392E-04  9.27773264E-05
 -4.80122018E-04 -8.27914586E-04 -1.44718037E-04  2.10318529E-04 -2.23491759E-04
 -2.56205526E-04  3.20127036E-04 -5.62584470E-04  9.28991884E-05 -4.78624740E-04
 -8.39178896E-04  2.78666861E-04 -9.30947607E-05  1.72740661E-04  5.94487203E-04
 -2.95182524E-04  2.37538120E-04  9.56534110E-07 -3.38163115E-06 -5.80842351E-05
  3.68722475E-06  2.50837831E-06 -1.11060691E-05  2.78095081E-05  9.35447686E-06
  1.07700149E-05  2.28161461E-05 -5.76672324E-05 -4.31553296E-04 -2.58147515E-05
 -2.33986353E-05 -3.51600311E-05 -1.53767498E-04 -3.50374427E-04 -1.47312766E-04
 -4.76829315E-06  4.36197128E-05  7.54455246E-05 -2.75501610E-05  2.30187993E-05
  6.37009346E-06 -1.44445203E-05  1.64407788E-04  1.03974742E-04  9.92831454E-07
 -3.66033993E-06 -5.82830078E-05  1.15977302E-05 -2.51806948E-06 -4.17860368E-06
 -9.13299152E-07  2.54024032E-05 -1.20600047E-05 -2.25508682E-05  9.69654559E-05
  1.51484590E-04  1.74556168E-05  3.81429101E-05  5.20747449E-05 -4.52347974E-05
  1.00473405E-05  1.51263895E-04  1.84930698E-05 -5.13509955E-04 -5.35679709E-04
 -1.03572083E-06  8.61426648E-04 -1.06357357E-03  8.08891828E-05  1.03870985E-03
 -1.36562655E-03 -4.98503941E-06  4.47244454E-05  7.60880746E-05  4.61236444E-06
  6.66033074E-07  3.60794304E-05  1.56800063E-05  1.36553710E-04  1.29535598E-04
 -2.27469914E-05  9.55377616E-05  1.59760417E-04 -1.58155438E-05  6.23486304E-05
  2.05880985E-05 -1.19669857E-04  6.31376514E-05  7.84945389E-05  1.02013919E+00
 -4.96744802E-02 -6.27721636E-02 -7.91968369E-05 -2.52927285E-05  4.63772017E-05
 -3.69714479E-04 -5.04429925E-04 -4.04456076E-05  1.88662891E-05 -5.15466212E-04
 -5.36366506E-04  1.35059914E-03 -1.12817404E-04  2.09162369E-04  1.70528623E-03
 -1.24244370E-04  1.49545189E-04  2.26521008E-05 -5.91782699E-05 -4.24376412E-04
  9.52662637E-06 -4.69029607E-05 -3.17693003E-06 -1.24572104E-04 -3.70987704E-04
 -1.10804349E-04  8.36117734E-05 -4.02154297E-04 -7.34911784E-04  6.40715191E-05
 -2.98749197E-06 -7.31147792E-05  5.34829271E-05  2.04291837E-04  1.02317542E-04
  9.80951078E-07 -1.42858169E-05  4.79395863E-05 -5.27544041E-06 -2.22616595E-06
  3.23371141E-06 -7.94043017E-05 -5.11536058E-05  3.90304638E-05 -1.59121919E-07
  4.39813835E-06 -1.17204928E-05  4.07229327E-06 -1.97906711E-05  8.24020021E-06
  4.15727673E-05 -6.95791352E-05 -2.38004041E-06 -2.49635392E-05  1.01256835E-04
  2.42717991E-04  1.42750682E-04  6.45002067E-05  1.85493029E-04  1.47041030E-04
  2.14030896E-04  4.62384307E-04 -2.31344890E-05  7.78425735E-05  1.72440591E-04
  5.40024283E-05  8.44692195E-05 -3.67716894E-05  4.72353048E-05  9.23217097E-05
 -2.23342973E-04 -4.70639244E-06  2.73024641E-05  1.81519682E-05 -7.29447003E-07
 -2.05272086E-05 -1.42514095E-05 -4.00054973E-05 -1.39864440E-04 -6.51418257E-05
 -1.71890168E-05  1.03551716E-04  1.29557673E-04  3.63932574E-06  8.91555580E-05
 -4.96511070E-05 -5.95380612E-05  2.02407044E-04 -6.48478641E-05 -2.31432515E-05
  7.81917521E-05  1.71871925E-04  8.84530241E-05  5.99198777E-05 -4.80038513E-06
  2.37590683E-04 -4.86418972E-05 -4.36585821E-05 -2.89626586E-07  3.77507781E-06
 -7.17869055E-06 -1.75900743E-05 -3.87983260E-06 -1.27854759E-05 -3.31339617E-05
 -1.53284991E-05 -7.10985565E-05  8.23648744E-05 -6.63919354E-04 -9.00133596E-04
 -5.35439916E-04  6.19470438E-04 -4.88005364E-04 -7.87149777E-04  9.82685710E-04
 -5.79317975E-04 -2.46950541E-05  9.74786494E-05  2.44974573E-04 -8.51996493E-05
  2.26057653E-04 -3.08404828E-05 -2.05264253E-04  4.89962246E-04  1.34746582E-04
 -1.75529781E-05  1.05828987E-04  1.31356550E-04  9.31513529E-05  2.31693076E-05
  3.38177009E-05  1.62848789E-04  4.11670180E-05  1.35453439E-04  8.09021802E-05
 -6.62201449E-04 -8.86740692E-04  6.68092607E-04 -2.46753857E-04  6.48553138E-04
  9.15932461E-04 -2.35752765E-04  1.04215079E-03  3.96457519E-08  2.50730560E-06
 -5.01864068E-06 -5.75832098E-07 -1.72546183E-05 -4.50411412E-06 -1.09569239E-05
 -1.29046852E-05 -1.34586808E-05  2.73418038E-06 -7.78911573E-06 -8.69080230E-05
  1.05186140E-05 -1.85287991E-05  1.79048942E-05  2.00668489E-05  2.35610144E-05
  2.62577061E-05  1.35230941E-05 -5.52358378E-05 -1.18684891E-04 -6.45099116E-06
 -2.46017255E-05 -2.68731158E-05  1.65976470E-06 -1.35746382E-04 -8.44457155E-05
  1.67246549E-07  1.93673037E-06 -6.58186381E-06 -6.48019074E-06 -1.24060096E-05
 -1.06352674E-05  9.09669042E-07 -2.44392007E-05 -1.47335833E-06  3.63413586E-06
 -3.30690627E-06 -6.92345032E-05 -1.59045567E-07 -2.20545135E-05 -1.66804687E-05
 -4.83010202E-06 -2.31265905E-06  7.46450728E-07  1.66200422E-04 -9.42109016E-04
 -1.48782840E-03 -1.93746506E-04  2.68058708E-04 -2.79910001E-04 -1.44461339E-04
  6.42971256E-05 -3.86419475E-04 -3.90088996E-05  1.80513066E-04  4.90720366E-04
 -3.30219881E-05 -7.23685700E-05 -1.98528590E-05 -3.11222809E-05 -4.89496867E-07
  3.80547066E-05  2.61134357E-06 -7.44685032E-06 -8.64949519E-05 -2.35446857E-05
  5.95173307E-06 -1.41099817E-05 -4.11766436E-06  4.09192143E-05  5.34619567E-06
 -2.28892195E-05  9.41790750E-05  2.06455725E-04 -2.54226755E-05  6.45338076E-05
  8.18217233E-06 -3.15712740E-05  1.19757271E-04 -3.81210147E-05  1.37819571E-05
 -5.40286027E-05 -1.30460516E-04  4.33688558E-06 -3.29822821E-05 -1.74861861E-05
 -1.50115806E-05 -1.22965549E-04 -9.61023292E-05 -2.32330239E-05  9.54304571E-05
  2.08688116E-04  2.58916217E-05  2.43166689E-05  5.80095744E-05  9.55623302E-05
  2.59009878E-05  8.22085438E-05  1.66987947E-04 -9.44667518E-04 -1.50069412E-03
  3.47071528E-04 -1.19313040E-04  2.27448262E-04  3.13974289E-04 -2.65342139E-04
  4.64833346E-05 -8.91091584E-07 -4.01364851E-07  2.76401519E-05 -1.61666482E-06
  2.81515280E-06  5.13807642E-06 -1.19501992E-06 -1.10406429E-05 -1.25360743E-06
  2.06390916E-09 -2.02793404E-07  2.55685702E-06 -9.68800195E-07 -7.70851708E-07
  1.24983579E-06 -1.33467947E-06  2.15774989E-06 -1.36387801E-05 -1.62902835E-06
 -3.12338808E-07 -1.56836787E-06  3.70178045E-06  1.48567893E-05  7.22474123E-06
  9.02092674E-04  2.50783374E-03 -1.47327946E-07  8.34899873E-06 -4.64985557E-05
 -7.29346012E-07 -4.02372876E-06  6.99904145E-07 -7.90192779E-06  6.18322182E-07
  2.29928731E-05  1.51992227E-07 -1.89398769E-06  9.73364062E-06 -6.86493913E-07
 -6.65158962E-07 -8.18717627E-07 -1.07732844E-05  4.84129820E-06 -3.21700259E-06
  4.95461818E-06  8.05624331E-06 -1.98341941E-06  5.78595456E-06 -9.16795261E-06
  4.32113633E-05  9.09196071E-07 -2.78043252E-07  8.77911360E-07  1.82798156E-05
 -6.87655835E-07 -4.01487012E-06  3.28899019E-07 -2.92887032E-06  1.85575453E-06
  1.34736374E-06 -2.71930873E-06  3.95534685E-06 -9.92490453E-06 -7.08070881E-06
  3.81675376E-06  5.10072031E-07  2.69823310E-06 -2.26074867E-05 -1.79478669E-06
 -2.23295580E-06 -2.95755542E-07  1.97435641E-06 -2.98172966E-06  6.62907451E-07
 -5.19979611E-06  1.22174895E-05 -7.19320460E-07  5.80004271E-06  2.20372520E-05
  4.69069938E-05 -4.81859108E-05 -1.30111007E-04 -1.66991127E-06 -2.10657128E-06
  3.08368480E-07  3.38948703E-06 -4.21701761E-06 -5.82965774E-06 -3.63482179E-06
  2.06777137E-05 -9.25925490E-08  4.34177267E-06 -2.72607021E-05  1.70607817E-06
  9.52430089E-06  2.12961245E-06  5.17469534E-06 -4.80585900E-06  1.17330870E-05
  3.42770093E-07 -5.68943013E-06 -9.57692828E-06 -2.63383940E-06 -2.07150550E-06
  6.57945089E-07  1.31538607E-05  5.19624508E-06 -6.67467564E-06 -1.02036958E-07
  9.69584745E-06 -5.64596410E-05 -2.59551024E-05  1.03133852E-05 -1.01061140E-05
  1.18735419E-05 -2.49960924E-05  1.82502897E-05  9.22714024E-06  4.96913947E-05
 -2.45515700E-05 -1.24749289E-05  1.24384672E-10  1.25358690E-05  5.07609007E-05
 -1.25089354E-05 -4.30066524E-05 -4.29183271E-06  1.58075542E-05 -2.40849123E-06
  5.63198788E-06 -1.70798859E-05  9.67761746E-05 -2.39336493E-05 -8.62574705E-05
 -3.58890791E-06  4.20144038E-05  4.84655304E-06  1.35733753E-05  4.34878427E-06
  5.26253573E-06 -2.84439468E-06  4.08525188E-06  2.15480247E-05 -8.37815282E-06
 -2.72469150E-05 -1.09026045E-04 -2.71478504E-07 -6.21395062E-06  2.07155782E-05
  6.91548795E-06  9.77431525E-07 -3.41601275E-06  2.26583838E-05 -5.30023885E-07
 -3.83496826E-06  8.55769776E-05 -2.23961731E-04 -1.28386707E-03  1.70768122E-04
  1.82012393E-04 -2.15888017E-05  3.95811028E-04  3.96748043E-04 -6.58881690E-05
 -3.21691490E-06  3.45619583E-05  3.59461509E-07 -8.56478291E-05 -4.41866846E-07
  9.93051057E-07  1.79025816E-05  3.25874712E-06  1.29163784E-06 -3.01687159E-06
  5.88077244E-06  6.69220849E-06  1.01294563E-05 -1.29996150E-07 -3.72839343E-06
 -6.84253510E-06  1.96336680E-06 -2.54444596E-07  1.96667982E-06 -1.72288743E-05
  3.91359641E-05  3.68227602E-05  1.21166697E-05  5.55955579E-05  3.08049145E-05
  2.38289359E-05 -8.97856451E-06  3.89517089E-06  1.37730809E-04  1.43457311E-04
 -4.30451662E-05  1.04586582E-05  5.44970543E-05  3.61942318E-05 -1.90017861E-05
 -1.55265215E-05 -1.30669854E-05  1.23549319E-04  7.81860318E-05 -5.49700292E-06
  2.30705551E-07 -5.26148294E-06 -6.30864022E-07  1.04597846E-05 -4.18279322E-06
 -2.06491603E-05  6.82571385E-06  3.66467778E-05  2.97885146E-06 -2.78687943E-05
 -3.33354643E-05 -8.10033571E-05 -4.01094024E-06 -2.14391650E-04 -3.59358574E-05
 -8.97618634E-05 -6.18787765E-05 -2.02518891E-04  3.50934357E-06 -1.73014831E-04
 -1.54199915E-04  1.84318358E-05 -1.89642433E-04 -7.17197067E-05 -1.32255720E-04
 -3.72907215E-03  8.57680658E-04 -1.03167972E-03 -2.86588033E-05  1.17747270E-04
 -3.53849417E-05 -4.01037249E-05  4.49841308E-05 -5.54726463E-05  1.96696571E-03
 -4.55633363E-04  1.43271482E-03 -3.42910080E-04  7.20016970E-05 -2.11307301E-04
 -1.41638671E-04 -2.11098835E-04  1.15544338E-04  3.34013589E-05  2.07933333E-04
 -6.03473945E-04 -9.46595035E-04  5.03632206E-04  1.09805525E-04  8.24457512E-04
  1.22272495E-04  2.03046222E-05  1.15089620E-04 -2.43849955E-05  1.94779813E-05
  1.74055464E-06 -4.11576702E-05  1.12316085E-04 -2.52356129E-04  4.97909942E-05
 -6.24720792E-06  6.98531686E-05  1.45180916E-05  5.22290660E-05 -2.17733222E-05
 -2.07648995E-06  2.27126651E-05 -2.17743473E-05  2.48674704E-04 -8.48927732E-05
 -1.48738658E-05  1.37292529E-04  5.75670573E-05 -5.31551347E-05  1.72731950E-04
  4.76753127E-05  9.24468098E-06 -2.31579563E-05  3.37052566E-05  3.50979966E-04
 -6.00401416E-04 -3.04926952E-05 -3.86044072E-05  1.09576384E-04  1.53950216E-05
  9.17616913E-05 -2.94056150E-05 -8.38991329E-06 -5.87985051E-05  1.16743449E-04
  4.12178985E-04 -2.41144578E-04 -1.61599397E-04 -2.61844733E-04  8.54270062E-04
  1.81652057E-03  3.60320398E-04  7.65928243E-04  3.30544975E-03 -3.29036582E-03
 -1.42390984E-03 -5.31513873E-03  6.50516641E-03  1.94699916E-04  8.89530721E-04
 -9.65575331E-04 -7.09574411E-04  9.04189261E-04  2.22923572E-03  1.19736994E-03
 -7.43064558E-04 -1.45960444E-03  2.86951281E-03  4.47005251E-03  3.00650278E-03
 -1.91212417E-03  1.27288847E-04  2.29510765E-05  9.63380579E-05 -2.39463645E-05
  1.85262938E-05  3.41874599E-06 -1.99691373E-04 -1.56126715E-04  1.26940703E-04
  5.94995601E-05  3.81795490E-05 -6.12559835E-06  9.39151388E-06  2.30157727E-06
  8.75396134E-06  4.00396912E-05  4.65353298E-05  9.22053786E-05  3.42287849E-05
  7.97454971E-05  2.11926562E-04  1.66392040E-04  2.25170646E-04  5.70289332E-06
  2.57659938E-04 -3.68350573E-05 -1.14618549E-05 -2.34624476E-05 -1.72269384E-04
 -1.05804374E-04 -1.68046629E-04  3.83870019E-05 -1.26922002E-05  9.65768948E-06
 -4.91981782E-06 -1.60832220E-05  1.41304366E-05 -1.89931629E-05 -1.85556429E-05
  1.82089281E-05  4.78649547E-05  1.28356256E-04 -8.04947032E-05  6.89720382E-05
 -2.77220584E-04 -2.22928630E-04 -2.52392463E-04  1.36386437E-04  4.96872293E-05
  3.56395926E-04 -6.60168146E-04  8.33435671E-04 -1.02030979E-03  1.04714414E-04
 -9.81644444E-05  1.68755496E-04  3.87546568E-04  2.63505972E-04 -7.70146873E-05
  1.16402702E-04  1.88885590E-05  9.08318082E-04  5.72607154E-04 -3.26500442E-04
  4.83890811E-04  3.01559793E-04 -1.70404451E-04 -2.88597838E-04  2.07703089E-04
  1.59150252E-04 -3.55150738E-04 -1.71250577E-04 -1.58209095E-03  2.12230209E-03
  7.79797558E-04  2.49746903E-04 -3.19841822E-04 -1.05906005E-04 -6.57321100E-05
 -2.39308583E-04  2.99224692E-04 -3.80042054E-04 -2.48286281E-04 -4.18406558E-05
 -1.08999402E-03  4.88645825E-04 -1.24903123E-03 -7.54734040E-04  5.42011231E-05
 -5.44406100E-05  1.82040100E-04  2.07808927E-05 -3.22274662E-05  3.74938801E-05
 -4.19382088E-04 -3.52821347E-04  4.32484113E-04  4.96860536E-05  8.29179736E-05
 -8.11944167E-05 -5.72194137E-05 -3.96170393E-05  3.33176930E-05  7.99748993E-05
  2.77642268E-05 -1.96149128E-04 -3.35717657E-04  1.43862226E-04  3.77550949E-04
  1.83283344E-04  8.64623919E-04  1.81540849E-03  3.44360309E-04 -2.31830142E-03
 -1.53007727E-03  3.81421654E-03  4.27715906E-03  3.48100173E-03 -6.48795144E-03
 -6.61717843E-04 -5.00188103E-04  9.81199165E-04 -1.51098263E-03  1.87137354E-03
  1.36252040E-03  5.95247956E-05 -7.54283741E-04 -3.74014668E-03  4.13016755E-03
  2.95044150E-03  1.07157982E-03 -1.31288717E-03 -3.34739532E-05  1.18208610E-04
 -4.89035917E-05 -7.28201248E-05 -1.23955173E-05  2.83191807E-05  2.48396035E-03
  2.70524904E-04  3.79909404E-04 -4.20025816E-04 -1.86219215E-05 -8.42119961E-05
  2.13602584E-04  1.78101417E-04 -2.75879893E-05 -1.78522887E-04 -1.14352521E-04
  8.77829359E-04  7.08955287E-04 -1.22958257E-04 -8.18781310E-04 -5.39551402E-04
 -2.63103286E-04 -2.25639627E-04 -2.28135045E-04  2.76064962E-04  2.66869284E-04
  3.72359488E-05 -1.34098138E-03 -2.43476070E-04  5.40942063E-04  1.64426050E-04
  6.53751355E-05 -5.30467975E-05 -2.21942890E-04  7.62323349E-06 -9.01925590E-05
  1.18796020E-04  4.11004951E-04 -3.60205337E-04  2.03917883E-04 -4.58837238E-04
  3.64295839E-04  1.07040538E-03  9.24675617E-05 -4.78808562E-04 -8.33366119E-04
  5.20614266E-05  2.46504985E-04 -2.34775295E-04  2.21673531E-04  5.43128662E-04
 -3.83500248E-04  1.31134168E-06  1.43379225E-05  1.83385046E-04  2.53936842E-04
 -1.63825454E-04 -1.24343678E-06  3.50925126E-04 -4.55211778E-04 -1.60735282E-04
 -5.37313398E-05  2.05983917E-04  5.11585470E-04 -1.84567029E-04 -7.84593100E-05
 -1.33011963E-04 -5.22314447E-04 -2.17769340E-05 -2.40174359E-04  9.21673944E-05
 -4.77445036E-04 -8.28381323E-04 -1.72420261E-04 -1.04575322E-04  2.76501512E-04
 -2.21447046E-04 -1.54165550E-04  6.44230901E-04 -4.66994988E-06  4.50838251E-05
  7.08795014E-05 -6.32339800E-06 -2.81973693E-06 -3.64708829E-05 -1.57801378E-04
 -1.23654894E-05 -1.04434937E-04  1.07332680E-06 -3.20868739E-06 -6.16541409E-05
  3.05360514E-06  1.17086935E-05  1.65113502E-06 -2.42692347E-05  1.61757865E-06
  1.99266577E-05  2.26457651E-05 -5.83614505E-05 -4.23746325E-04  4.76986764E-05
  1.02870744E-05 -6.53492283E-06  3.90625104E-04 -1.01253760E-04  6.47187563E-05
  1.80650976E-05 -5.12490063E-04 -5.33594912E-04  3.60524708E-05  1.29628980E-03
 -4.52518776E-04  4.73645791E-05  1.66412529E-03 -4.64474008E-04  9.69330955E-07
 -3.89511156E-06 -5.62673111E-05 -8.99914907E-07  5.47209786E-06  1.03482668E-05
 -9.36924662E-06  2.63799357E-05 -1.25587630E-05 -2.24807998E-05  9.47080313E-05
  1.57270278E-04 -6.43472884E-05 -1.85669941E-05 -5.75177133E-06 -6.74886081E-05
 -1.28008343E-04 -4.27196620E-05  1.02014014E+00 -4.96807886E-02 -6.27809537E-02
  1.97918041E-05 -7.99831095E-05 -4.09380161E-05  5.13757027E-04 -3.30607226E-04
 -8.76863635E-06 -4.70084562E-06  4.42819149E-05  7.26692140E-05 -2.26792712E-05
 -2.85953007E-05  2.08195795E-06 -1.76690837E-04 -3.65007314E-05 -7.19737443E-05
 -2.22835034E-05  9.59487341E-05  1.46391015E-04 -4.96919139E-05  5.22912238E-06
 -4.66025872E-05 -3.40443819E-05 -7.55151139E-05 -1.29902309E-04  8.38055406E-05
 -4.01491888E-04 -7.32624318E-04  1.70891892E-05  7.82850914E-05  6.37930414E-05
 -2.14377330E-04  4.27149301E-05 -7.05022607E-05  1.76976776E-05 -5.10975999E-04
 -5.32374807E-04 -6.73186174E-04  1.87347267E-04  1.18133655E-03 -7.98773105E-04
  3.17234548E-04  1.49022024E-03  2.27537686E-05 -5.79641638E-05 -4.28140209E-04
  2.89946536E-05 -1.85305983E-05  3.45635395E-05  3.79899174E-04 -1.29250765E-04
  1.12381862E-04 -2.46208526E-05  9.89813454E-05  2.37556916E-04 -2.18287871E-04
 -7.66177969E-05  7.99179796E-05 -4.95627118E-04 -2.21818946E-04 -8.81696867E-06
  1.10994815E-06 -1.47668363E-05  4.65066970E-05  1.68406799E-06 -5.68864125E-06
 -2.98173103E-06  4.49341578E-05 -8.34260584E-05 -3.52758958E-05 -1.87133379E-07
  3.41120521E-06 -8.36949073E-06  6.98419660E-06 -1.56032854E-05  1.48617813E-05
  2.69200689E-05 -1.94650326E-05  7.40998129E-05 -1.74485336E-05  1.05475111E-04
  1.31256756E-04 -3.23410217E-05  8.54561159E-05 -4.53728410E-05 -7.11741630E-05
  1.38215247E-04 -1.51908334E-04 -2.31471411E-05  7.94580867E-05  1.68802023E-04
 -5.98893863E-05  8.89234839E-05 -1.11857942E-06  4.78226961E-05  2.41938206E-04
 -7.00040352E-06 -4.67325822E-06  2.77525418E-05  1.57363469E-05  2.22289848E-05
  2.27189415E-06  1.11415967E-05  1.51485269E-04 -2.98793500E-05  4.23358077E-05
  8.20596394E-05 -6.62627364E-04 -9.01575507E-04  1.17963796E-04  5.42595154E-04
 -7.79445032E-04  4.80272346E-05  7.16774741E-04 -1.18555125E-03 -2.30873813E-05
  7.78719376E-05  1.72540088E-04 -7.77093041E-05  6.00549708E-05  4.04865935E-05
 -5.29177984E-05  8.66736282E-05  2.24960604E-04 -1.74237072E-07  3.79215445E-06
 -9.08474222E-06  1.79370613E-05  2.84157542E-06 -1.19001370E-05  7.12521952E-05
  4.08151356E-05 -2.18985848E-05  8.16597363E-05 -6.63622064E-04 -8.93294847E-04
 -5.16070598E-04 -4.46987986E-04  6.70126478E-04 -8.55817061E-04 -6.79860588E-04
  8.65925215E-04 -2.42639366E-05  9.78539575E-05  2.38672726E-04 -9.70947428E-05
  1.10287396E-04 -1.94212170E-04 -2.88797189E-04  6.66456752E-05 -4.41781052E-04
 -1.71736312E-05  1.05452447E-04  1.26481362E-04 -7.94304431E-05  1.11572294E-05
  6.32821157E-05 -1.87662645E-04 -4.07687161E-05  1.04330163E-04  1.38497006E-05
 -5.60178334E-05 -1.23152653E-04  3.42869113E-05  6.56965954E-06  1.07841033E-05
  1.37227634E-04  3.47233046E-06  7.71279593E-05  7.59562922E-08  2.16254537E-06
 -4.27620609E-06  1.40663906E-05 -4.50727107E-06  9.23768830E-06  2.37003935E-05
  1.10914878E-06 -1.10755590E-06  2.64947991E-06 -7.61396560E-06 -8.66380659E-05
 -2.75919776E-06 -2.07861543E-05  1.86878409E-05 -4.13157965E-05 -4.57272406E-06
  3.20104990E-06  1.67569024E-04 -9.45890002E-04 -1.50264620E-03  7.00875162E-05
  2.97564592E-04 -2.99375542E-04  2.42393844E-04  2.87443977E-04 -1.43712824E-04
  6.05241720E-08  2.35121346E-06 -5.35732253E-06  1.77185043E-05  2.76795621E-07
  1.44807462E-06  1.59532143E-05 -8.33349543E-06  1.30374995E-05  3.74226562E-06
 -2.44418372E-06 -7.46841840E-05  2.45603355E-05  2.43992265E-06  1.29465261E-05
  2.14848285E-06 -4.49552303E-06  2.45687116E-08 -2.31163660E-05  9.47287023E-05
  2.08317121E-04 -3.42708286E-05  1.58443398E-05 -5.68181089E-05 -4.21821005E-05
  7.80762739E-05 -9.08166584E-05 -3.90831948E-05  1.81119088E-04  4.91259111E-04
  7.51036683E-05 -2.94844672E-05  1.30053186E-05 -4.85493643E-06 -3.79702862E-05
 -3.16499119E-05  2.76708372E-06 -7.95156022E-06 -8.93503653E-05  1.50449208E-05
  7.23204134E-06 -2.23442834E-05 -2.89117838E-05  1.77283026E-05 -2.49107265E-05
  1.65669361E-04 -9.42012705E-04 -1.47753650E-03 -2.12243960E-04 -1.44672818E-04
  3.52318242E-04  1.59825068E-06 -7.60781783E-05  4.17315222E-04  1.37938786E-05
 -5.57017210E-05 -1.22578684E-04  2.90487764E-05 -1.06919067E-06  2.18683764E-05
  1.45873112E-04  1.51954038E-05  5.85922282E-05 -2.28794863E-05  9.43765986E-05
  2.06112218E-04 -6.37222101E-05 -2.58247408E-05  7.38414879E-06 -1.14505875E-04
 -2.47199152E-05  6.45675497E-05  8.31051581E-08 -1.68546739E-07 -5.30250114E-07
  5.81508182E-07 -2.21098700E-06 -8.46626662E-07  4.02163018E-06  1.27975923E-05
  3.36155937E-06  1.52537361E-07 -7.17400029E-06  2.84749895E-05  6.28657325E-06
 -2.71970806E-06 -3.47815956E-07 -2.30109874E-05  1.56082464E-05 -1.96881811E-05
 -1.25833808E-06  5.65290309E-06 -2.14192996E-06  2.51117941E-06  8.38038676E-04
  2.38632231E-03  2.54234280E-06 -1.70880781E-05  1.95722235E-07 -7.10156984E-07
  2.21518436E-06  1.44479466E-06 -4.43563774E-07 -3.64628091E-07  5.87702554E-06
  4.38784019E-06 -7.01570068E-06 -3.36656232E-07 -4.49010626E-06  1.88865616E-05
 -4.54065424E-06  5.76631029E-06  3.42623842E-06  7.15633329E-08 -5.33479690E-06
 -1.47559720E-05 -1.66797380E-06  4.86083761E-06  1.70490067E-06 -5.31757909E-06
 -4.18525437E-07  5.52181295E-06  8.63599947E-06  1.62916674E-05 -5.58101486E-07
 -1.70044363E-07  1.19295738E-06  7.08575738E-06  3.64156631E-07  1.27162842E-06
 -1.50136625E-05  2.18309177E-06 -8.24990846E-07 -1.25992265E-07  7.74208298E-07
 -4.97012556E-06  6.84382477E-06 -1.80923581E-06  2.01046195E-05 -6.03869871E-05
  9.84436501E-06 -3.88857847E-06  1.05517797E-05 -1.52431163E-05  2.42201347E-05
  7.86030297E-05 -1.25452936E-06  7.00214469E-06  5.81784171E-06  6.38187616E-05
 -4.39322076E-05 -1.11961536E-04 -1.36869256E-06  6.14152330E-06  2.29644119E-08
  2.23223588E-06  9.15036338E-06 -1.30549985E-05 -3.00071987E-06  1.85825963E-05
 -2.36178183E-05  3.88811596E-05  2.83200070E-07 -7.54341064E-06 -6.73016834E-07
  2.25047760E-06 -2.41822992E-06 -1.33747563E-06 -9.21510273E-06  1.46930179E-05
  8.54310251E-06  9.78633842E-07 -6.18023469E-06 -3.36147449E-05 -1.17204781E-05
  8.47307901E-06 -3.23435113E-07 -2.43008191E-05  2.06691995E-05  4.01577562E-06
  8.66721834E-06  4.67175925E-05 -3.38824600E-05  7.24783184E-06 -1.69775093E-05
 -9.16836425E-06  3.88679572E-05  3.25715494E-05  4.76660893E-05  5.29882040E-07
  2.49556786E-06 -4.25832004E-05  3.71540763E-06  4.85025904E-06 -5.57972950E-06
 -1.40975861E-05 -1.95607053E-05 -1.84806432E-05 -2.97271770E-06  3.52850749E-06
 -5.58631733E-06  6.12364816E-06 -2.42467732E-05 -1.00023625E-04 -5.96454031E-06
  1.45093168E-05  6.68665162E-06  3.76121997E-06  1.34044656E-05  3.24054340E-05
 -2.67615102E-06  1.82454081E-06  1.23506322E-06  2.22961359E-05 -2.83831461E-05
 -1.13538829E-04  5.89310967E-07  2.17432743E-05  8.15302408E-05 -2.04645122E-04
 -1.22406760E-03 -1.75091803E-04  1.56068920E-04  5.32188747E-05 -3.94001411E-04
  3.73018768E-04  1.48359177E-04  1.06722974E-07 -6.20272366E-06  2.79969506E-05
  7.45980087E-07  1.37720871E-06 -4.09460981E-06  2.04595792E-05 -5.99037275E-06
  8.53775078E-06  2.38789172E-06 -6.44881978E-05 -1.22443819E-06  2.25659980E-05
  1.02384414E-05  5.33637563E-05  3.45874756E-05  2.14871709E-05 -1.40871271E-06
 -4.74266309E-06 -1.07930516E-04  9.31073012E-05  7.33902592E-05  1.16057392E-05
  5.70371983E-05  3.32594200E-05 -1.05638398E-05  3.77900907E-06  2.64517447E-05
 -1.40772962E-04  1.58299591E-04  4.22458356E-05  1.23373337E-06 -1.07270514E-06
 -1.33428290E-05  3.16260809E-06 -1.31682903E-06 -6.48982328E-07  6.17012366E-06
  1.40707942E-07 -9.94247409E-06  4.08918944E-07 -4.75011387E-06 -8.07712226E-06
  2.51861800E-06  1.38854081E-06  3.60358652E-06  6.15413204E-06 -1.33834676E-07
 -5.66907866E-06  2.58202033E-06 -1.81427223E-04 -3.29461684E-05 -7.72635740E-05
 -5.91985484E-05 -2.01107599E-04 -2.90721385E-05 -6.03153656E-05 -5.69091938E-06
 -2.23387892E-04 -5.62942091E-06  1.76592685E-05 -1.28345473E-06  1.58416702E-07
 -5.47036627E-06  6.00903516E-06 -1.40448025E-06 -9.81101561E-06 -1.67873393E-06
  5.49776499E-07 -1.26767455E-04  1.48887670E-04 -2.35918594E-04 -1.40402205E-05
 -4.89009786E-05 -3.21615065E-03 -1.83633348E-04 -2.93354114E-03  1.30901601E-04
  2.44042109E-05  1.00121917E-04 -9.51915885E-06  1.05045148E-07 -3.03152645E-05
 -1.76413607E-04  2.40712631E-04 -3.06683909E-05  6.73222220E-05 -4.91202242E-05
  2.00810910E-05 -4.36908822E-05  1.60507796E-05 -3.35642631E-05  2.38312044E-05
 -1.68684865E-05 -2.18749866E-04  8.26990534E-05 -1.79457411E-04  1.28599472E-04
  3.90582755E-06 -3.41635801E-05  1.21444602E-04 -1.17529885E-04 -4.06423854E-05
  5.01917521E-05 -3.62618383E-05  2.13731659E-03 -5.76201780E-04  1.36871233E-03
 -3.40876867E-04  4.17620291E-05 -2.58414310E-04 -2.75153012E-05 -1.07229558E-04
  1.54415540E-04 -4.10626262E-05  2.79684652E-04 -6.48124664E-05 -5.03493158E-04
  7.24490990E-04 -2.58747705E-04  1.24184948E-03  6.98125124E-05 -5.63304599E-05
  2.10057122E-04  1.95158888E-05  4.23552787E-05  2.79298434E-05 -2.79327440E-04
  6.89403157E-04 -1.16562963E-04  4.47832011E-05 -1.10485432E-04  3.30649841E-06
  1.10055541E-05  4.78398565E-05 -6.85591725E-05  4.03872674E-05 -7.01550217E-05
 -3.74758707E-06  1.76385464E-04 -4.47973790E-04  7.16839964E-05 -3.88528616E-04
 -1.35139852E-04 -3.19085138E-04  2.89325162E-04 -1.40342731E-04 -2.52288762E-05
  4.16004687E-04  2.92661108E-04  2.09866545E-05 -3.05599284E-03 -3.79611478E-05
 -1.38551730E-05  4.45837544E-04  4.45167377E-04 -4.44081970E-04 -2.73090216E-05
 -7.80974778E-05 -1.51980872E-05  1.25756697E-03 -1.33173173E-03 -8.72958763E-05
 -8.16545404E-04 -1.26200658E-04 -2.95446600E-04 -2.28815107E-04 -3.32710859E-04
  3.58056557E-04 -1.76680280E-04 -2.85427835E-05 -5.74409173E-04  9.73006741E-04
 -6.98007931E-04  9.91999035E-05 -1.43200222E-04  8.30309509E-05 -2.77211816E-04
  6.81905081E-05  7.93005285E-06  1.10135078E-04 -3.85150623E-04 -8.51000626E-04
  3.11200822E-04  1.57557025E-04  1.45917317E-04 -7.52220158E-04  7.50647586E-05
 -5.22463067E-05  2.12445187E-04  2.22025172E-05 -3.82694920E-05  2.60175937E-05
 -2.00668341E-04 -6.94227794E-04 -1.37969952E-04  1.97255336E-05  1.13591125E-04
  1.58008228E-05  1.24376065E-05  3.91079691E-05  7.20287327E-05  2.05236039E-05
  7.89867626E-05  2.14568342E-05  1.30942117E-04  4.75932336E-04 -2.81322068E-06
  3.84318560E-04  1.34226392E-04  2.53011213E-05  9.88103147E-05 -9.28600246E-06
  1.38710436E-07 -3.18754423E-05 -1.42876644E-04 -2.51145589E-04 -3.97957208E-05
  5.62845845E-05  5.26531207E-05  2.40695543E-05 -4.43463883E-05  1.21224462E-05
  3.50270373E-05  1.77294470E-05  2.15439038E-05 -2.07938970E-04  5.79927775E-05
  1.92341248E-04  1.25917764E-04  3.85703977E-05  8.47280992E-04  1.82329320E-03
  4.74206676E-04 -3.01099387E-04  4.58810093E-03 -1.10205352E-03  1.29242184E-03
 -8.30332617E-03  8.57633458E-04 -1.18031168E-04  1.37465754E-03 -1.91891743E-04
  1.21413168E-03  2.11962790E-04  8.27573703E-04  2.45698722E-03  1.83635809E-04
  2.58324301E-03  1.15532358E-03  1.10797765E-03  5.68463512E-03 -1.86877227E-04
  2.34950166E-04  3.96588401E-06  3.07307673E-04 -4.75285926E-05 -2.50457327E-06
 -5.45728036E-06 -2.88739177E-04 -8.10174570E-06  8.96864887E-05  3.65759624E-05
 -9.06342882E-06  1.31533733E-05  2.53309503E-05 -1.95913735E-05 -1.02519239E-06
 -5.27345223E-06  1.42783638E-07 -2.56534303E-05 -1.84058728E-04 -1.74394424E-05
  1.13703634E-04  1.39269691E-05  8.02789119E-04  1.87293794E-03  4.81572289E-04
  2.97421718E-04 -4.62428585E-03 -1.18371471E-03  1.30019473E-04  8.59228142E-03
  1.09882844E-03  9.44128244E-05 -1.38721000E-03 -2.31678665E-04  1.22794261E-03
  3.15510159E-04 -9.01162586E-04  2.47809398E-03  4.61325852E-04  2.61894949E-03
  1.30799361E-03 -1.15881327E-03  5.54419080E-03  1.61999347E-03 -2.94861446E-04
 -2.30193389E-04 -3.32137143E-04  3.32512654E-04  2.23666026E-04 -2.50594200E-05
 -4.46861012E-04 -1.02049917E-03 -7.15893021E-04  9.73045466E-05  1.44784737E-04
  8.80190531E-05 -2.78154505E-04  7.45936327E-05  6.87195479E-06  4.35053410E-06
  3.99814331E-04 -8.60949547E-04  3.39351692E-04 -8.50521006E-05 -4.93704545E-05
  7.66756719E-04 -2.80374264E-05  1.26169521E-04 -1.57144376E-04 -3.58575687E-05
 -5.53333189E-05 -3.85098886E-05  2.08171443E-03  8.45513317E-04  1.37653279E-03
 -3.74415156E-04 -8.84162796E-05 -2.75609580E-04 -3.49512773E-05 -8.98268042E-05
 -1.69116418E-04  3.50964308E-05 -2.81125891E-04 -6.45228788E-05 -4.27326697E-04
 -7.68753404E-04  5.42469536E-05 -1.28169601E-03  3.75096726E-06  1.32581124E-05
  1.36297099E-04  1.06700164E-04  5.11275830E-06  2.93643602E-04 -3.54227053E-05
 -3.47014473E-06  6.63511061E-04  8.71883830E-05 -4.77744131E-04 -7.73007840E-04
 -5.46659173E-05  3.37726992E-04 -1.09442775E-04  3.59719602E-05  6.45010663E-04
 -2.38186577E-04 -5.66101422E-05  2.20621626E-04  5.41326419E-04 -2.48280578E-04
 -1.57541140E-05 -2.76757961E-05 -5.54134471E-04 -3.61888400E-05 -2.83419354E-04
  8.68964116E-05 -4.77580061E-04 -7.75931812E-04 -1.20145277E-05 -3.44102559E-04
 -1.17143741E-04  1.16720259E-04 -6.35936461E-04 -2.46129212E-04 -4.53272998E-06
  4.37651103E-05  7.57109439E-05 -2.78321831E-05  2.19767893E-05  7.50982603E-06
 -1.86350152E-04  8.35481999E-06 -6.98480900E-05  2.26098509E-05 -5.28069406E-05
 -4.45698848E-04  3.07313434E-05  2.80900420E-05  2.11063481E-05  2.85960310E-04
  3.02959338E-05  3.17686538E-04  1.09170799E-06 -3.47577143E-06 -6.45251947E-05
  7.63606889E-06  7.05010751E-06 -7.06884825E-06 -8.15897865E-06 -2.06429570E-05
 -2.32571943E-05  4.95272146E-06 -4.76981721E-04 -4.67096357E-04  2.62982522E-04
  1.09379208E-03 -8.70869772E-04  3.88553967E-04  1.31971241E-03 -1.18703564E-03
 -2.24795292E-05  9.55470411E-05  1.54034537E-04 -5.52814641E-05 -2.82283737E-05
 -2.42945249E-05 -1.06117829E-04 -4.76293720E-05  5.09362859E-05  1.09097044E-06
 -4.15040427E-06 -6.33809390E-05  8.95015457E-06 -4.61780332E-06 -7.88127221E-06
 -1.22760360E-05  1.02429733E-05 -2.29917082E-05  1.79599595E-05 -5.13139310E-04
 -5.27704183E-04  3.76745522E-04 -1.01677908E-03 -8.25864323E-04  5.30860613E-04
 -1.22944691E-03 -1.13695658E-03  8.31716914E-05 -3.96621445E-04 -7.29797179E-04
  7.16659000E-05  3.98778131E-06 -6.38743452E-05 -1.97736945E-04 -1.05288384E-05
 -1.49846785E-04  2.30901320E-05 -5.40421921E-05 -4.42194821E-04  3.75426351E-05
 -2.40549659E-05  2.48096091E-05  2.94600608E-04  1.50120888E-05  3.13322900E-04
 -5.08933602E-06  4.45901166E-05  8.51713310E-05 -2.48329513E-05 -2.59109491E-05
  6.55346268E-06 -1.90576939E-04 -3.45810942E-05 -8.05381109E-05  1.02017404E+00
 -4.98094086E-02 -6.29550078E-02 -5.35213856E-05  2.30746367E-06  8.62778114E-05
  2.40475197E-04  1.72231971E-05  5.83302918E-04 -2.24126600E-05  9.63322697E-05
  1.49267383E-04 -5.80697039E-05  2.11287357E-05 -2.45488060E-05 -1.16550397E-04
  3.42031024E-05  5.12967116E-05 -2.42559416E-05  8.28793062E-05  1.85790704E-04
 -1.10480327E-05  2.99048876E-05 -1.02795615E-04  1.18586874E-04  1.77477610E-04
 -1.53013513E-04 -1.72597999E-05  1.00387949E-04  1.50716207E-04 -1.93737146E-05
  6.97793477E-05 -7.16918467E-05 -1.21857149E-04  1.36904849E-04 -1.10659845E-04
 -4.94065791E-06  2.88008315E-05  2.28542113E-05  2.43366184E-05  1.86600598E-06
  1.08416893E-05  1.25157075E-04  9.22330837E-06  1.16960791E-04  1.37671103E-06
 -1.53777428E-05  4.27812326E-05 -3.06558441E-06 -1.04716359E-06  4.59652663E-06
 -1.85646847E-05 -1.16311033E-06  1.06067985E-04 -2.29768096E-05  9.07821211E-05
  2.12924054E-04 -1.14541337E-04 -1.96281999E-04 -1.12890142E-04 -3.55120861E-04
 -3.06272906E-04 -1.72660126E-04 -1.63551226E-07  7.13630193E-06 -2.10947407E-05
  6.99680065E-06 -1.62033990E-05  1.34752677E-05  7.08052701E-05 -7.44359881E-05
  1.71958660E-05 -2.44891397E-05  8.39833065E-05  1.90527421E-04 -5.49597127E-06
 -3.00550967E-05 -1.03947230E-04  1.47200945E-04 -1.50851447E-04 -1.54104207E-04
  8.86851417E-05 -6.72261985E-04 -9.61791561E-04 -1.85632986E-04  8.92031071E-04
 -1.27386528E-04 -2.64115166E-04  1.22466000E-03 -1.56967318E-04 -6.16843928E-08
  4.83174435E-06 -1.72492561E-05  6.25950842E-06  1.64826340E-05  1.31692368E-05
  5.87688194E-05  8.50169659E-05  2.13923160E-05 -2.41692854E-05  9.65819993E-05
  2.11780594E-04 -1.46788262E-04  1.80819949E-04 -1.17361560E-04 -4.00623367E-04
  2.76690622E-04 -1.61037051E-04  9.03032284E-05 -6.82174778E-04 -9.66234952E-04
 -6.14975153E-05 -9.09276009E-04 -1.44196407E-04 -1.03431498E-04 -1.24693138E-03
 -1.79706512E-04 -1.69584751E-05  1.00101455E-04  1.41553517E-04 -1.23570369E-05
 -7.20269381E-05 -7.62439196E-05 -9.86048556E-05 -1.41006692E-04 -1.06952839E-04
  6.17365952E-08  3.53286578E-06 -4.55357452E-06  1.38632062E-05 -4.11191050E-06
  1.02759904E-05  1.72058232E-05  1.30287297E-05  1.84591859E-05  1.43790285E-05
 -5.19765857E-05 -1.51876119E-04  3.14092777E-05  8.15295043E-06  1.34379360E-05
  1.50628077E-04 -8.87168260E-07  7.05417742E-05  2.75108850E-06 -7.22189623E-06
 -9.25334430E-05  3.39677565E-06 -2.79042729E-05  1.04684491E-05 -2.98740400E-05
 -2.04302864E-05 -2.87290251E-05 -4.02374198E-05  1.88582393E-04  5.07434252E-04
  4.54094571E-05 -5.06238047E-07  6.67348023E-05 -3.60358458E-05 -8.35996027E-06
  2.77404333E-05 -2.22615393E-05  9.56178509E-05  1.80744961E-04 -5.59135977E-05
  3.72412127E-05 -2.23863051E-05 -5.89231654E-05  9.17346837E-05 -6.79389164E-05
  2.87582746E-06 -8.69145442E-06 -9.19295769E-05 -7.70957892E-07  2.71118718E-05
  1.20057870E-05 -2.98958238E-05  2.09540995E-05 -3.29517876E-05  9.05008524E-08
  3.09486816E-06 -4.29288752E-06  1.30662950E-05  5.63926661E-06  1.07098187E-05
  1.58352226E-05 -1.04102868E-05  1.62369069E-05  1.69583355E-04 -9.47700612E-04
 -1.47473088E-03 -3.26622765E-05  3.84366993E-04 -8.03782363E-05  1.22642178E-04
  2.50141913E-04  7.68987184E-05  4.09167800E-06 -3.77953538E-06 -7.99556970E-05
  2.72628207E-05  1.34273154E-06  9.26990388E-06 -3.98050281E-06 -5.29300748E-07
  4.89747490E-06  1.72416587E-04 -9.61289772E-04 -1.50290201E-03  2.11436744E-05
 -3.81902361E-04 -8.87978198E-05  1.54966230E-04 -2.30491527E-04  6.85114848E-05
 -2.21304665E-05  9.48355968E-05  1.80810656E-04 -5.08542983E-05 -4.39963930E-05
 -2.37421730E-05 -4.90079067E-05 -9.76450027E-05 -7.17690174E-05  1.43452838E-05
 -5.62285195E-05 -1.42086127E-04  3.23710843E-05 -3.58370426E-06  1.35370030E-05
  1.50915357E-04  1.77754543E-05  6.67907438E-05 -1.42391807E-08 -5.57828137E-07
  2.99302585E-06  3.11510566E-07 -1.68726869E-06  5.37656634E-07 -8.23861969E-06
 -1.44920204E-05  3.60223792E-06 -1.25318827E-06  6.76480844E-07  2.89168584E-05
 -4.89178685E-06  1.12097548E-05 -5.35208458E-06  6.66566976E-05 -2.22612336E-05
 -3.80293579E-05 -9.40833758E-07  3.81789509E-07  3.47607980E-07  3.70604849E-05
 -1.05555289E-04 -1.21809457E-04 -2.07948916E-05  3.15269199E-05  7.19144906E-07
  5.80625694E-06 -6.13866847E-05  1.95074401E-06 -4.47409216E-06  3.53767010E-06
 -3.46984067E-06 -1.22755676E-05 -2.39899775E-06 -1.48873982E-06 -1.19306993E-05
  1.63294594E-05  1.57635807E-06  1.93663709E-06 -1.12911620E-06  6.33626988E-06
  2.45348618E-05 -4.08467523E-05  2.37963998E-06  7.95550657E-06 -6.33493672E-07
  2.48658811E-05 -2.05924466E-06  5.68508015E-05  5.29778208E-06  7.04237889E-06
  3.66827563E-06  5.85379006E-06 -2.74161526E-06  3.06286084E-05  6.20082965E-07
  3.29155054E-07 -5.39295414E-06  3.07118448E-06 -2.84176528E-06  3.67967420E-06
  4.17110298E-07 -4.64748312E-06 -3.01633971E-06 -1.06004161E-06  6.28255280E-06
  4.62150669E-05 -4.28715652E-07 -1.44916880E-05  1.84481321E-05  5.85514163E-06
 -1.92800379E-05  1.18512497E-05 -1.37507035E-06 -2.15339649E-06  4.08429002E-06
  3.00649374E-05  2.80339538E-06  1.70436881E-04 -1.23469703E-06  1.78003602E-05
 -1.29217894E-06 -2.69112254E-06 -9.45788302E-06 -6.01464272E-06 -3.54413720E-06
  1.65097872E-06 -3.50930336E-06  7.81245403E-07  5.82532396E-08 -9.33497112E-06
  3.64571001E-05 -3.78859557E-07 -1.19705830E-06  1.09069907E-06 -2.14526133E-06
 -8.22153938E-06 -1.12772362E-05 -3.16154257E-06 -9.44709751E-07 -3.39870593E-05
  2.31301178E-05 -2.54367151E-05  4.24442988E-06 -1.49050703E-05  1.01850252E-04
 -1.34862754E-04 -1.07058297E-06 -1.29075020E-05 -1.72402308E-06  9.70272158E-06
 -4.81608830E-06  4.54753585E-06  3.60095963E-05 -3.82699000E-05 -8.96560010E-06
 -1.50732685E-08 -8.80164636E-07  1.02061179E-05 -5.00227669E-06  5.57827929E-06
  4.09768218E-06 -4.75586581E-06  1.11513222E-05 -5.31335578E-06 -2.34532817E-06
 -1.02120515E-05  1.14831801E-05 -1.49016924E-05  2.03590624E-05  3.91996593E-05
 -3.04795302E-06 -7.49597197E-06  7.60931615E-06 -2.24950257E-05  2.07120857E-05
  5.15578136E-05 -2.74929847E-06 -4.40502683E-06  3.60275294E-07  7.88564002E-05
 -2.70999632E-07 -4.79219392E-06 -5.37757588E-06  1.41473244E-05 -8.45556632E-06
  3.50709888E-05  1.15286814E-04  1.92512202E-05 -2.43301295E-05  1.30537602E-05
  1.52183171E-05  3.30681305E-05 -3.72551781E-05 -9.20290391E-07  1.21059517E-05
 -2.87655352E-05 -2.48643416E-06 -8.50146815E-07  2.28456505E-06  1.36508243E-05
 -1.05530282E-05  1.90432321E-05  1.77230082E-06  4.65380106E-05 -9.91852291E-07
 -3.42497451E-06 -2.22167283E-06 -1.07039692E-05  4.39500930E-05  1.70847181E-05
 -1.40672587E-05 -1.90974807E-06  2.22011609E-05 -1.13146893E-05 -8.37448654E-07
  3.95402645E-06  2.84253613E-05 -1.41260814E-04 -6.77660435E-05  5.30535532E-05
  2.54932443E-05 -6.72070582E-05  6.30525399E-05 -4.76802428E-06 -1.69585115E-07
 -2.32486450E-06  1.83529684E-06  1.03282713E-05  5.84718191E-06 -3.07439298E-06
 -1.80050861E-05 -3.01711481E-05  9.27485966E-06 -3.97212814E-07 -4.19663122E-06
 -9.61110504E-06 -3.67969864E-06 -3.78522625E-06  1.56289009E-06 -1.96142061E-05
 -1.48753810E-05 -1.19686524E-06  3.85603055E-06  1.04758345E-05 -6.41863196E-06
  1.70432645E-05  3.27796130E-06 -5.14457160E-07  2.38845295E-06  2.74145865E-05
 -1.68842133E-05 -2.89778008E-05  5.07119174E-06  2.46302835E-05 -5.41461112E-06
  3.17751770E-05  2.14796271E-06  6.90507564E-06  1.46863866E-06 -6.59616957E-06
  7.49393210E-07  2.40896931E-05 -1.28640560E-04  1.56953122E-04  1.47630009E-04
  5.98020386E-05 -1.85764820E-04  3.36926794E-03 -8.79893587E-04 -2.45552901E-03
  2.34094406E-04  6.12803775E-06  2.89660063E-04  2.49429704E-05  1.30337282E-05
 -3.77680637E-05  7.85823211E-05  1.37296149E-04 -2.30218306E-04 -6.96310222E-06
 -4.65308209E-06  3.06023356E-05 -1.19996832E-05  1.36427028E-05 -9.32020826E-06
 -1.56746205E-05 -2.14285917E-05  4.11148668E-05  6.74442944E-06 -1.53216926E-04
 -1.04235259E-04  2.25860359E-05 -2.75967504E-04 -2.30140916E-04 -3.38013981E-04
 -2.56863698E-04 -2.70028638E-04  1.45187981E-04  1.32217644E-03  2.24208127E-04
  1.57007143E-04 -1.45788069E-04 -5.58651141E-05 -1.66815171E-05 -1.81977264E-04
 -1.57789469E-04 -6.52107600E-05  8.61824921E-05  4.21365007E-04 -2.03480785E-04
 -4.30119822E-04  7.04586699E-05  2.10446492E-04  1.12080491E-03 -2.68595837E-04
 -2.30929958E-04 -3.27987239E-04 -2.48685412E-05 -5.10086674E-05  3.91832646E-04
  1.63704544E-04 -8.25530755E-04 -1.07389847E-03 -1.20197164E-05  6.92470384E-05
  1.39537862E-04  4.79099597E-04 -2.28591510E-05  7.35583733E-05  5.84563479E-05
  3.88221086E-05  1.10059299E-03 -7.92708942E-05  2.25882144E-04  3.34989739E-04
  3.33086093E-04  6.25931610E-05 -5.84677168E-05  2.27611493E-04 -5.29175121E-06
  3.39752723E-05  4.37931660E-05  5.86232705E-04  3.69545204E-04  2.71793540E-04
 -9.38028450E-05 -8.63933330E-05 -5.19582967E-05 -6.24923803E-05 -2.90112407E-05
 -4.03449868E-05  8.68397315E-05  1.52851578E-05 -3.29438453E-04  3.30714203E-05
 -1.96380212E-04  4.66862120E-04  1.38614347E-04  8.38936100E-04  1.85192864E-03
  4.64303215E-04  3.45295036E-03  1.60207051E-03  2.85778758E-03 -5.93254665E-03
 -3.95853682E-03 -4.65887618E-03  9.15446787E-04  6.02699747E-04  7.59879702E-04
 -2.33975696E-04 -2.31154789E-03 -1.09726183E-03 -6.34944438E-04 -1.23381874E-03
 -9.12817757E-04 -5.30785187E-03 -2.54428997E-03 -3.62759303E-04 -2.43616322E-03
 -1.85242637E-05  1.25656675E-04 -6.76746672E-05  1.48524426E-05 -4.30178674E-05
 -6.45527626E-05 -1.46543231E-03  5.03116399E-04  2.05574453E-03  2.79487177E-04
 -7.19626713E-05 -2.87119029E-04 -2.25057514E-04  7.30774852E-05 -1.74543176E-04
  8.70439780E-05  1.54882077E-04 -1.03151896E-03  3.97031477E-04 -7.55694115E-04
  3.58386925E-04  6.69805699E-04  6.71465930E-05 -5.39042636E-05  1.92600538E-04
 -5.27960782E-05 -9.71841198E-06 -7.69541305E-06 -2.18008940E-04 -3.60028913E-04
 -5.95280050E-04  5.73362624E-05  3.56934418E-05  1.08054767E-04  6.34114634E-05
 -6.18380304E-05  5.01919942E-05 -3.56213072E-05 -4.79977569E-05  3.27746209E-04
 -2.20240056E-04  3.36414940E-04 -2.76929669E-04 -1.77457716E-04 -3.07781580E-05
  1.21351919E-04 -1.13325677E-04  7.14013602E-05  1.57636975E-05  4.53982017E-06
 -2.30827557E-03 -2.37711370E-04  1.25880269E-03  3.79536082E-04  1.37107890E-06
 -2.40674993E-04  2.55115863E-04  3.97111172E-05  6.64462995E-05 -2.02507400E-04
 -9.48448178E-05  1.07198454E-03  2.22323702E-04  3.33516755E-04 -9.33257800E-04
 -4.65328852E-04  8.22431871E-04  1.82106044E-03  5.04802080E-04 -1.89766020E-03
 -3.30360827E-03 -2.81737751E-03  3.83518513E-03  5.05559480E-03  5.73434716E-03
 -5.55120964E-04 -1.00253491E-03 -8.30488259E-04  4.40769704E-05 -1.50579007E-03
 -1.83843260E-03  7.32727796E-04 -1.50172238E-03  6.36367202E-04 -4.03762490E-03
 -3.41184680E-03  1.45608744E-03 -3.56829228E-03  1.34257510E-04  2.57510264E-05
  1.07064144E-04  2.46252070E-05 -1.79012409E-05 -5.78857089E-06  2.39653899E-04
  1.83425336E-04  4.46946856E-05 -6.49681533E-05 -3.82076857E-05  9.41550576E-06
  1.25525759E-05 -1.23954615E-05 -2.33888153E-05  3.98331164E-05  4.12355281E-05
  1.27631946E-04 -5.45424105E-05 -1.36063853E-04  2.05398411E-04  1.64770049E-04
 -1.53159503E-04 -3.08523183E-04  2.59674972E-04 -2.11944433E-04  3.62905674E-04
 -1.14932078E-04  1.84818942E-03 -2.29745903E-03  2.61832478E-04 -2.53297818E-04
  3.53451964E-04 -2.82664640E-05 -2.27972847E-04  2.88623141E-04 -2.13949960E-04
 -3.07279586E-04 -3.39983055E-04 -7.79379315E-04  1.25887543E-03 -2.56552040E-04
 -8.89319552E-04 -8.71441223E-04  1.26534147E-04  2.26350503E-05  1.30396659E-04
  2.45585320E-05 -1.94292487E-05 -6.94713100E-06 -4.55006635E-05 -9.97724515E-05
 -2.68343326E-04 -6.30385381E-06  1.29238693E-05  9.12723101E-05  4.17277029E-05
 -3.44873137E-05  1.31181434E-05 -1.65211348E-05  2.83306263E-05  1.40846078E-04
 -2.10758440E-04  3.49967257E-05 -9.49532601E-05  1.65288760E-04 -5.62827947E-05
  2.17522655E-04  5.39499121E-04  1.33694653E-04  8.08631355E-05 -1.95242789E-04
  4.38499543E-04  1.41817640E-05 -4.14617952E-04  8.70028566E-05 -4.76100430E-04
 -7.73799920E-04  2.90593448E-04  1.11103612E-04  1.84705784E-04  5.00750796E-04
  1.26187565E-04  4.61318365E-04  8.77067101E-05 -4.70783354E-04 -8.05734913E-04
 -1.06845996E-04 -2.54403273E-04 -2.34108575E-04 -2.61162240E-04 -5.64732804E-04
 -3.28065728E-04  3.68539422E-06  1.23744576E-05  1.38621185E-04 -2.46833132E-04
  1.69118464E-04  8.55389698E-05 -4.14633928E-04  4.90525265E-04 -2.93068337E-05
 -2.25735931E-05  9.77991192E-05  1.49004639E-04  2.90964138E-05 -7.18500061E-06
 -5.86093365E-05 -3.61308323E-06  6.36305574E-05 -1.26701977E-04  8.32502079E-05
 -4.01704933E-04 -7.12585514E-04  1.08639192E-05 -7.61293869E-05  5.75886899E-05
  1.64943979E-04 -4.18887832E-05 -1.48390143E-04 -2.19298892E-05  9.34593459E-05
  1.50887192E-04  5.37869374E-05  1.82812123E-05 -2.73125604E-05  3.04961596E-05
  1.05591348E-04 -6.87767507E-05  2.30858619E-05 -5.39380400E-05 -4.50517131E-04
 -1.50670173E-05  1.86264872E-05  4.22901970E-05 -3.36781815E-04  1.32132790E-04
  2.39845537E-04  1.02016600E+00 -4.97865666E-02 -6.29101205E-02 -2.97089714E-05
  9.22596448E-05 -2.97533625E-05 -4.63941236E-04  3.49232783E-04  1.87838938E-04
  2.31631446E-05 -5.48156069E-05 -4.52779103E-04 -4.53176550E-05 -1.17060095E-05
  9.63074930E-06 -3.59699673E-04  1.10991286E-04  2.07013448E-04  1.08124082E-06
 -3.70033074E-06 -5.89428448E-05  2.53921720E-06 -5.65771853E-06  1.04955012E-05
  2.46253817E-06 -2.68758920E-05 -1.58267590E-05  1.04098980E-05 -4.92058769E-04
 -4.84507782E-04  1.04095912E-03 -1.95479123E-04  9.12574438E-04  1.31524948E-03
 -3.48051613E-04  1.15836923E-03 -4.95225980E-06  4.53282062E-05  8.24671038E-05
 -5.86025870E-06  2.96454066E-06 -3.55163982E-05  1.14685511E-04  1.21903606E-05
 -1.58225977E-04  1.13397173E-06 -4.01755315E-06 -6.33917569E-05 -1.96734506E-06
 -1.33538106E-05  2.86352863E-06  2.53146504E-05 -6.85714411E-07  6.37818043E-06
 -4.75984035E-06  4.32129585E-05  8.23043853E-05  2.15649483E-05  2.91420875E-05
 -6.58493559E-06  1.48820417E-04  3.89580598E-05 -1.36157509E-04  1.10463192E-05
 -4.91733754E-04 -5.04491538E-04 -1.90601148E-04 -1.33068448E-03 -3.96486212E-04
 -1.87684768E-04 -1.72277582E-03 -4.37806444E-04 -2.49610095E-07  5.84453653E-06
 -1.50716841E-05 -2.14680280E-05 -2.88540824E-06 -5.11837094E-06 -8.22600509E-05
 -4.59463443E-05  5.06172682E-06  8.83780226E-05 -6.75356329E-04 -9.41884327E-04
  6.75640518E-04  4.29808156E-04  4.58880385E-04  9.32831084E-04  6.14183193E-04
  6.00152861E-04 -1.75080030E-05  1.05650549E-04  1.41291335E-04  1.36335487E-05
 -8.41259639E-05 -5.41759451E-05  5.62539294E-05 -1.17926410E-04 -1.66846032E-04
 -3.76201164E-07  4.49471704E-06 -7.75412741E-06 -1.57798508E-06  1.60517437E-05
  1.68471182E-05  6.46730138E-07  2.71512293E-05  8.38418907E-05 -1.68924958E-05
  9.82076851E-05  1.42543357E-04  9.69716334E-05 -1.09496918E-05  3.01155346E-05
  2.23402428E-04  3.76724937E-05  4.14765228E-06  8.86040326E-05 -6.72487447E-04
 -9.88433800E-04 -3.73418044E-04 -5.36930744E-04 -6.68755393E-04 -4.68542723E-04
 -7.38855585E-04 -9.38621975E-04 -4.78354356E-06  2.79799834E-05  1.65853638E-05
 -1.84850303E-05 -1.28510689E-06  1.80168464E-05 -1.35156827E-04  3.24882565E-05
  1.02305254E-04 -2.23545919E-05  8.87691708E-05  2.04583358E-04  2.17757906E-05
 -1.24115376E-04 -2.21450642E-04  1.03714391E-04 -1.15143984E-04 -4.73281081E-04
 -2.37788623E-05  9.27532024E-05  2.24427675E-04  2.41982246E-04  7.67349674E-05
  1.09465613E-05  4.87172618E-04  1.93878985E-04 -1.32434140E-04  1.28202030E-06
 -1.56690256E-05  4.53528946E-05 -1.71018295E-06  5.40604238E-06 -1.93498055E-06
 -6.38908003E-05  8.77132075E-05 -1.36198833E-05 -2.41693944E-05  8.17871516E-05
  1.83077750E-04  9.09774493E-05 -5.71350481E-05  1.21211478E-05  1.43539080E-04
 -8.58419640E-05  1.98021652E-04 -2.42829603E-05  8.15085821E-05  1.87452434E-04
  5.63183938E-05 -8.88203714E-05 -2.50107583E-05 -4.48654350E-05 -2.56455392E-04
  8.15560274E-06  3.99153596E-06 -3.95895706E-06 -7.54627572E-05 -1.85730287E-05
 -3.50313373E-06  2.11926217E-05 -7.63796403E-07  3.94085930E-06 -4.46859023E-07
 -2.22977789E-05  9.49676005E-05  1.84031368E-04  6.61705653E-05  2.51731438E-05
 -1.66372857E-05  1.28592061E-04  2.01923997E-05  1.54553892E-05 -2.19235546E-05
  9.25029813E-05  1.91964977E-04  1.63493332E-05 -1.94374122E-05 -6.34079980E-05
  1.28194162E-05 -6.94565790E-05 -9.57614842E-05  2.99646927E-06 -7.37623165E-06
 -9.74165581E-05 -2.33982178E-05 -8.06964140E-06 -1.61511151E-05  2.01906716E-05
 -1.42228181E-05 -3.49782260E-05  1.69788411E-04 -9.52141272E-04 -1.47599847E-03
  2.90581300E-04  1.47128348E-04  2.36606624E-04  4.09362117E-05  1.23168710E-04
  2.84223408E-04  1.42515112E-05 -5.11259898E-05 -1.51338576E-04 -2.86928585E-05
 -7.39274768E-06  2.25990822E-05 -1.04195912E-04 -3.59296295E-06  1.21530278E-04
  2.76824232E-06 -7.31857305E-06 -9.26953757E-05  8.91382934E-06  2.16844152E-05
  1.79686116E-05  4.23431366E-05  5.98684114E-06 -1.48367624E-05  1.40618084E-05
 -5.42814109E-05 -1.35634003E-04 -1.94268218E-05  9.79370858E-07  2.94486547E-05
 -1.19868273E-04 -1.74752512E-05  1.09020136E-04  1.71293429E-04 -9.51656423E-04
 -1.50888868E-03 -1.62596613E-04 -2.70107815E-04 -2.48150146E-04 -2.70325977E-04
 -1.42903794E-04 -4.17545123E-05 -7.70761539E-08  3.14945247E-06 -1.46233597E-06
 -1.63103881E-05 -1.63027501E-07  8.05218216E-06 -1.33391252E-05  1.14829702E-05
  2.18002028E-05 -4.01297076E-05  1.86880324E-04  5.01676761E-04 -6.69231735E-05
  3.06186207E-05  3.65749721E-05 -6.55485938E-06  3.15681547E-05 -3.07831900E-05
  1.63604565E-07  2.77268548E-06 -5.47904111E-06 -1.01026191E-05  4.32330558E-06
  1.35841600E-05 -2.64070273E-05 -4.18398217E-07  7.43559723E-06 -1.02125891E-06
 -2.62122142E-06  1.73653919E-05  1.49990702E-06 -5.49516669E-06 -1.92979504E-05
 -7.13606053E-06  4.87546699E-06 -1.01348643E-04 -6.36004991E-07 -1.57682528E-06
  2.61319810E-05  2.68556213E-08  4.40482653E-06 -4.16243061E-06 -5.82968433E-06
 -7.68283653E-06  8.75059102E-06  3.34458685E-06 -4.11957542E-05 -2.84295784E-06
  1.32895719E-06  2.08949116E-06  2.70786928E-05  1.17008357E-05  2.66337127E-05
 -6.88677185E-07  1.17996424E-05  7.48644064E-05 -1.05966231E-05 -1.56007580E-06
  9.25991199E-06  1.14476149E-05 -4.50240594E-05  3.14585501E-05  3.18320866E-07
 -4.77461786E-06  2.98209106E-06 -3.25809139E-06  2.46182100E-07 -2.28996226E-06
  9.23689407E-06  1.30279867E-05  1.11968709E-07  1.88134544E-06 -6.24726648E-05
 -5.61978030E-06  9.98574132E-06 -9.06263394E-06 -8.43752957E-05 -6.28392117E-06
 -1.42939525E-05  1.91563201E-06 -3.61225875E-05 -2.80498449E-06  6.40436899E-06
  1.73040995E-05  4.84539150E-06 -4.68378534E-04  3.63207746E-05 -6.38871031E-06
 -1.24596258E-05  1.27750822E-04  7.83608024E-06  6.47044847E-05  4.54572284E-07
  4.73911901E-06 -4.61301120E-05 -3.48580854E-06 -2.23084601E-06 -3.20551906E-07
  2.99248708E-06  9.61781580E-06 -2.14530061E-05  9.16276042E-06 -2.30056698E-05
  3.21902460E-06  1.25459238E-05 -4.81284272E-06  5.44207121E-06 -4.74133043E-06
 -2.23613407E-05  1.43133584E-05  8.27412776E-05 -3.79084535E-07  2.33295060E-05
  2.33998810E-05  4.41188443E-04 -6.46934516E-06  4.20000321E-05 -3.18126922E-06
  2.68198735E-05  3.12495675E-04 -4.64046855E-05 -1.77207248E-05  4.75370224E-05
 -4.06978461E-05 -1.15866346E-04  2.23759573E-04  3.72861760E-08  6.46981333E-06
 -2.80307117E-05  6.25966898E-06 -3.30322781E-06 -1.53130297E-06 -8.49698772E-06
  7.38794474E-06 -1.62143383E-05  7.72671434E-07  4.52457308E-06 -4.49047668E-05
 -1.70007307E-06  7.53402042E-07 -1.60617292E-06  1.96172255E-05 -1.54641978E-05
 -5.44738202E-06  6.02936936E-07  1.56163698E-05 -9.93246440E-05  1.00946062E-05
  2.86240411E-05  1.31786744E-05 -1.54204742E-05 -1.46637177E-05 -3.13090922E-05
 -7.07630609E-07  5.13477319E-05  6.10656216E-06  4.78273411E-06 -2.73701681E-06
  1.29176670E-05  1.97283965E-05 -2.08769421E-06 -9.33421902E-05 -4.39992308E-04
 -9.18622410E-06  3.31651892E-05 -9.20335463E-06 -2.05643650E-04 -4.01432291E-06
  2.00268699E-05 -2.42327507E-06  1.93342817E-05 -1.74103217E-05  1.29761735E-04
  8.34914120E-07 -2.92148009E-06 -1.04516031E-05 -1.69749320E-06  2.06295172E-06
  1.15993950E-07 -6.82690180E-06  2.96288232E-06  9.19647335E-06 -3.35222763E-07
 -8.43759755E-06  2.96510992E-05  8.67801351E-07 -7.57901734E-06  2.86940520E-06
  8.18257326E-06 -2.14180971E-05 -1.00305078E-05 -4.63998437E-08  2.77727377E-05
 -1.55334950E-06  3.72511814E-05  1.22029261E-07  1.02663928E-06 -8.35477889E-06
  1.99309261E-06 -2.93123692E-06 -3.47520942E-06 -1.18073865E-05  2.69823342E-05
  4.37453854E-06 -6.79673361E-08  4.01424968E-08 -2.86717653E-06  6.13630762E-08
 -2.37737550E-06  7.65488006E-07  1.21513685E-05 -4.71367434E-06  2.32058040E-07
 -3.83985704E-07 -9.25622356E-07  2.05697300E-05  1.32194774E-06 -2.24994884E-06
  1.96742536E-06  1.22529742E-05 -6.88708091E-06 -1.44225724E-05 -2.50832846E-08
 -3.72506107E-06 -1.08093623E-06  2.05705891E-06 -4.23355389E-07 -2.17782738E-06
  4.41242251E-05  2.26568647E-05 -4.29038153E-05  2.33620559E-06 -1.90675680E-05
 -1.07705363E-07  4.50987331E-06 -3.67830996E-06  1.98247751E-05 -1.00347413E-06
 -3.28922440E-06  2.48268127E-08  8.80157691E-06 -1.99925652E-06  1.57591503E-05
 -6.71228482E-07 -7.43989704E-06  5.40404760E-06  4.43032660E-05  2.07453672E-05
  3.92647683E-05  1.48177320E-06 -3.19988495E-05 -1.26893684E-04  1.67617757E-04
  2.06064833E-04  1.37231023E-05 -1.29260529E-04  1.99843868E-03  1.71141735E-04
 -3.80749903E-03  6.90575713E-05 -5.46716459E-05  2.08520608E-04 -1.44352695E-05
  3.93831024E-05  3.35771537E-05  1.16436817E-04  6.89251227E-04 -1.85150857E-04
 -2.21181127E-05 -1.20447299E-04  1.46725538E-05  3.65707374E-05 -3.12186975E-05
 -9.66387243E-05  1.06372592E-05  4.81811228E-05  8.13154127E-05 -8.17137177E-05
 -5.60752403E-04 -5.86811115E-05  2.14086958E-04 -2.72803532E-05  1.24264792E-04
 -1.46087718E-04  1.67357251E-05  5.44207124E-05 -4.60533431E-05 -1.53824043E-03
 -8.21373727E-04  2.02184146E-03  2.77106310E-04  8.81446106E-05 -3.82339495E-04
 -7.75511140E-05  4.49962351E-05  2.53880123E-04  5.32869262E-05 -2.10245266E-04
 -3.09771512E-04  2.90649327E-04  1.15885897E-03  1.75775284E-04 -9.46173163E-04
  1.34148517E-04  2.57852953E-05  9.04512881E-05 -1.98289152E-06 -7.29511015E-07
 -3.16656003E-05  1.09208124E-04  2.53427849E-04 -7.96084609E-05 -5.91789000E-05
 -5.21599253E-05  4.43980442E-05 -2.73057214E-05 -3.87128056E-05 -3.97390797E-05
  9.31631512E-06  8.02143640E-06 -1.29610019E-04 -1.96993400E-04 -1.92498748E-04
  9.02738193E-05 -3.49042519E-05  2.33587473E-04  2.24782588E-06  3.20254854E-04
  4.21942061E-05  2.73660927E-06 -2.12292596E-05  2.90180917E-04  2.70333923E-05
 -2.56632155E-05 -2.85769032E-05 -4.86421245E-06  1.47688886E-05  9.95092431E-06
  3.10420497E-05  2.43544811E-06  4.30020963E-06  7.35805285E-07 -1.11688135E-04
  8.73900056E-05  4.56226357E-06  1.52779874E-04  1.53090355E-05  8.21920588E-04
  1.84606570E-03  4.83486446E-04 -6.96350816E-04  4.58325326E-03 -1.04263406E-03
  2.57389256E-04 -8.50194142E-03  1.16730376E-03 -1.08204623E-04  1.35119661E-03
 -1.94746663E-04  1.41984930E-03 -3.68771746E-04  7.16200353E-04  2.30967504E-03
  7.55571858E-04  3.40880173E-03 -1.34917797E-03  5.80618786E-04  4.94356160E-03
  1.93913901E-03  1.31807553E-04  2.56270783E-05  1.01030229E-04 -2.26404668E-06
  1.35220278E-06 -3.19983786E-05  1.43282891E-04 -2.28760062E-04 -8.53870438E-05
 -6.10108284E-05  3.92247097E-05  4.47641334E-05 -2.58044030E-05 -4.34803761E-05
  3.63547495E-05  1.28095286E-05 -4.14417706E-06 -1.25376812E-04 -2.23713566E-04
  1.66673903E-04  7.87481325E-05  5.97699038E-05  7.03588441E-05 -5.40674862E-05
  2.08466998E-04 -8.79317471E-06 -4.15036441E-05  3.27595283E-05  2.11931241E-04
 -6.67915920E-04 -1.97052734E-04 -3.91786940E-05  1.14840447E-04  1.76316456E-05
  3.89282116E-05 -4.32744996E-05  8.96278985E-05  2.34301354E-05 -4.41483697E-05
  1.01851650E-04 -1.59674646E-04  5.43638422E-04  3.03006650E-06 -2.16374170E-04
 -2.79775162E-04 -2.28766130E-04 -3.24085509E-04 -3.19555772E-04 -2.24852027E-04
  8.81808722E-05  2.02945408E-04  1.02903517E-03 -8.59823403E-04 -5.11678502E-05
 -1.30910790E-04  9.68530447E-05 -1.88729120E-04 -2.18760367E-04 -1.42956992E-04
 -3.99721059E-05  3.75798308E-04 -5.36435346E-04 -7.47705867E-04 -1.77936202E-04
 -2.32412960E-04  7.64171091E-04 -1.47144658E-04 -3.12008786E-04  2.54711877E-04
  2.71812168E-04  1.65194762E-05  3.39239995E-04 -1.29325269E-03 -4.02046303E-05
 -2.71329455E-03  1.90883975E-04  1.74112184E-06  4.30406623E-04  1.14675496E-04
  6.03967048E-04  3.56728317E-05  1.10777104E-04  8.22488571E-06  2.25928697E-04
  1.94343643E-03  1.21003739E-04 -2.09360075E-04 -4.66525873E-05 -2.70612544E-04
 -2.29574490E-04 -3.02087434E-04 -3.46797648E-04  1.79802590E-04  9.22676984E-05
  3.45715867E-04 -9.87344061E-04 -8.79948867E-04 -6.02371319E-05  1.21520375E-04
  1.01869571E-04 -1.87043949E-04 -2.41455755E-04  1.19104539E-04  5.90174244E-05
 -3.70224258E-04 -5.43536962E-04 -7.91832646E-04  1.05374017E-04 -2.49181520E-05
 -7.96091618E-04  8.27625404E-04  1.83798593E-03  4.64176997E-04 -1.00302077E-04
 -4.60712384E-03 -1.11907292E-03 -8.31333163E-04  8.43330051E-03  1.29123263E-03
  5.93907894E-05 -1.36948861E-03 -2.27645538E-04  1.39127328E-03 -2.76308693E-04
 -8.33359326E-04  2.39942380E-03 -1.34555470E-04  3.38557899E-03 -1.28328584E-03
 -9.40496718E-04  5.24990847E-03 -5.94429441E-04 -3.09254060E-05  1.23993631E-04
 -1.28397901E-04  2.43319398E-05 -5.21240198E-05 -4.75863238E-05 -1.61304266E-03
  5.74840579E-04  2.01507772E-03  2.73587446E-04 -1.67046017E-05 -3.77481265E-04
 -8.16770895E-05  8.00606821E-05 -2.44137639E-04 -7.65713943E-06  2.12342481E-04
 -3.55613291E-04  4.48358540E-04 -1.08752979E-03 -9.48986708E-05  9.50742890E-04
 -5.64278491E-05  2.17975016E-04  5.43601005E-04  2.24012247E-04  1.49952627E-05
 -1.08320494E-04  4.16569366E-04  2.88563389E-05 -4.45472508E-04  8.66944670E-05
 -4.75887144E-04 -7.67724979E-04 -2.97825925E-05  3.41125702E-04 -1.16056840E-04
 -2.00594111E-04  6.30432763E-04 -2.02156370E-04  4.04958920E-06  1.38264601E-05
  1.27858704E-04 -4.92228519E-06 -3.32236478E-06  3.10934695E-04  2.52301203E-04
  1.09449875E-05  6.08441007E-04  8.65714911E-05 -4.73801931E-04 -7.72842511E-04
  1.56642824E-05 -3.38199686E-04 -1.22054607E-04 -1.18924600E-04 -6.51122251E-04
 -2.16646520E-04  2.31339245E-05 -5.25583705E-05 -4.59078191E-04 -2.46990139E-05
  2.57769630E-05  3.34431364E-05 -1.65501230E-04 -1.81719693E-07  3.96975745E-04
 -4.88122831E-06  4.38854590E-05  8.49763124E-05  2.61374706E-05  2.56438215E-05
 -1.91530631E-06  1.51012561E-04  3.06189460E-05 -1.38496112E-04  1.10350301E-06
 -4.16708138E-06 -6.20924980E-05 -1.10033750E-05  5.65980514E-06 -4.15927508E-06
 -2.40032148E-06 -1.90745172E-05 -2.29392742E-05 -2.24838009E-05  9.68510193E-05
  1.50120464E-04  4.60954808E-05 -2.22335546E-05 -4.28178641E-05  1.26717759E-04
 -3.57310427E-05  1.27665653E-05  1.06250591E-05 -4.92979142E-04 -4.84075357E-04
 -6.57059079E-04  1.02476771E-03 -6.83438948E-04 -8.98009044E-04  1.25018233E-03
 -9.31327978E-04  1.05410093E-06 -4.55815803E-06 -5.94056006E-05 -9.93619985E-06
 -7.43964965E-06 -4.75531657E-06 -5.00684181E-06  1.78059883E-05 -2.35064300E-05
 -2.23764594E-05  9.67322779E-05  1.45749050E-04  4.62546642E-05  2.54461472E-05
 -4.22781324E-05  1.26278861E-04  4.38420034E-05  1.33612353E-05  1.02016226E+00
 -4.97809754E-02 -6.28833775E-02  7.43549718E-05 -1.09928922E-06  6.31576770E-05
 -2.24282803E-05 -2.62484668E-06  6.35750344E-04 -5.15931803E-06  4.36276263E-05
  9.13983367E-05  2.85576734E-05 -2.21156859E-05 -3.21370069E-06  1.45628718E-04
 -1.24036458E-05 -1.34512813E-04  2.29918855E-05 -5.35645123E-05 -4.54156693E-04
 -2.12362634E-05 -2.83183609E-05  3.07944038E-05 -1.58721043E-04 -2.66718191E-05
  3.98783894E-04  8.38993224E-05 -3.99857643E-04 -7.34755703E-04 -9.72909427E-05
 -6.81161861E-06 -3.38226022E-05  1.17855863E-04  6.63693956E-06 -2.03207500E-04
  9.96628229E-06 -4.92076605E-04 -4.78527288E-04 -5.23438643E-04 -1.09057052E-03
 -7.03964779E-04 -7.39831648E-04 -1.33180715E-03 -9.63241205E-04 -1.74350563E-07
  5.52490341E-06 -1.56269601E-05 -6.07311625E-07 -1.76969445E-05  1.51847202E-05
 -4.85342172E-05 -7.37565181E-05  3.77842856E-05 -2.23925377E-05  8.96740738E-05
  1.97004689E-04  1.05698797E-04 -1.81182178E-04 -1.46517488E-04  3.17769810E-04
 -2.80446530E-04 -2.65572844E-04  1.27358743E-06 -1.52009892E-05  4.57368189E-05
  4.55883863E-06  5.61491318E-07  3.71659852E-06  5.22674487E-05  3.67121186E-06
  9.17603378E-05 -4.80748713E-06  2.85556646E-05  1.65284238E-05 -1.84223331E-05
 -1.44802320E-06  1.85553561E-05 -8.29215486E-05 -7.74934094E-06  1.49541690E-04
 -1.73492707E-05  9.95391572E-05  1.49598316E-04 -1.45252901E-05  7.02093621E-05
 -7.44894094E-05  6.13861294E-05  1.53311166E-04 -1.51722690E-04 -2.42894806E-05
  8.19290591E-05  1.89567292E-04 -2.90029951E-05  2.82311643E-05 -1.00498580E-04
 -1.88993134E-04  1.54135446E-04 -1.03774778E-04 -2.82803817E-07  5.34557904E-06
 -1.19535202E-05 -3.61380743E-06  1.72387437E-05  1.45768415E-05 -5.28215766E-05
  6.90215739E-05  4.34110968E-05  8.75620430E-05 -6.68824477E-04 -9.45692324E-04
  1.65946400E-05  9.13868277E-04 -1.65266319E-04  4.62512522E-05  1.24760562E-03
 -2.14568983E-04 -2.41862938E-05  8.20438002E-05  1.86244507E-04 -2.52397686E-05
 -2.95125990E-05 -1.00325752E-04 -1.64809642E-04 -1.74374587E-04 -1.04753990E-04
 -1.75092117E-05  1.02597312E-04  1.46806203E-04 -6.03207733E-06 -7.18241570E-05
 -7.41165801E-05  8.16026530E-05 -1.33145453E-04 -1.52686490E-04  8.70652322E-05
 -6.69022416E-04 -9.42827119E-04  1.38482361E-04 -9.03118671E-04 -1.81431190E-04
  2.12479536E-04 -1.23086428E-03 -2.37261492E-04 -2.21222781E-05  8.73438127E-05
  1.98848411E-04  7.65756700E-05  1.98617611E-04 -1.40973643E-04  2.79943622E-04
  3.26590905E-04 -2.71820034E-04  2.86956018E-06 -7.32747611E-06 -9.48817020E-05
  4.08055816E-06 -2.73980043E-05  1.03519999E-05  2.20490117E-05 -1.83698987E-05
 -3.47348974E-05  1.42434149E-05 -5.45491304E-05 -1.43550583E-04 -2.53958573E-05
  4.15792910E-06  2.35742145E-05 -1.20129307E-04 -1.96401778E-05  1.14418635E-04
 -2.40992636E-08  3.97052970E-06 -4.86552529E-06 -8.94528241E-06 -5.62099672E-06
  1.41798661E-05 -1.04543457E-05  9.34137059E-06  2.12550030E-05  4.08277188E-06
 -2.66744682E-06 -8.17630806E-05 -2.21727128E-05 -1.93061258E-06  1.84419877E-05
  3.34476621E-06 -1.15848653E-06  4.19684027E-06  1.70569642E-04 -9.53119753E-04
 -1.48233332E-03 -4.82299927E-05  3.86898531E-04 -8.19193845E-05 -1.30124173E-04
  2.39765656E-04  1.20306766E-04  6.47418650E-08  3.38195430E-06 -4.61821969E-06
 -9.62317553E-06  4.21704659E-06  1.40602518E-05 -8.20327381E-06 -1.21686086E-05
  2.25958241E-05  2.80644713E-06 -7.24872462E-06 -9.43507412E-05  5.78523681E-07
  2.77701594E-05  1.08624796E-05  1.80658069E-05  2.18279358E-05 -3.63511183E-05
 -2.22205829E-05  9.56588207E-05  1.80738874E-04  3.92588035E-05  4.49050296E-05
 -4.09463006E-05  1.92678168E-05  9.64422122E-05 -8.57129250E-05 -4.01724383E-05
  1.87130547E-04  5.03418403E-04 -2.11041136E-05 -2.27588390E-06  7.83081126E-05
  4.14827745E-05  1.54227954E-06  1.32869464E-05 -2.23341571E-05  9.65259133E-05
  1.82280132E-04  4.42992367E-05 -3.79285971E-05 -4.18698912E-05  3.18363407E-05
 -9.40254681E-05 -9.24359099E-05  1.70758188E-04 -9.52428845E-04 -1.48702855E-03
  1.95290319E-06 -3.86328879E-04 -8.89280138E-05 -9.43168199E-05 -2.51802662E-04
  1.18046865E-04  1.43047875E-05 -5.12066929E-05 -1.55777709E-04 -2.58944483E-05
 -7.71103827E-06  2.39905649E-05 -1.17921427E-04 -3.01523946E-07  1.13010717E-04
  6.05690673E-07 -5.88626633E-06  1.15244969E-05 -9.65798696E-07 -3.39283731E-06
  6.71842134E-06  1.19596046E-05  1.23050650E-05 -1.51887550E-05 -9.45840049E-07
 -1.62519318E-06  3.57410463E-05  5.34110080E-06  1.07787627E-06 -1.70619237E-06
 -2.95401412E-06 -9.09047213E-06  1.12334584E-05 -2.21654058E-06  2.58083102E-07
 -2.24319537E-06 -4.00806344E-06  2.72374511E-06 -1.74014937E-05  1.27929025E-05
  3.90057657E-06  1.38102692E-08 -3.31957275E-06  9.23088027E-06 -3.08872928E-06
 -2.40509986E-06 -5.90241913E-06  7.66145280E-06  3.71492637E-06 -1.53745451E-06
  1.25903818E-07  1.02990721E-05 -6.74951885E-05 -1.33650479E-06 -2.83545038E-06
  3.66558030E-06  2.23582261E-05 -1.01523425E-05  1.68629933E-06  1.01694774E-06
 -6.83838110E-07  6.29798010E-06  1.10505651E-05  5.88798399E-06  1.43330480E-05
 -1.04272609E-05  6.77848053E-05  1.66246960E-06  3.41973529E-07  1.75300789E-06
  2.06781268E-05 -1.76310555E-06  8.53735796E-06 -5.64553674E-06 -7.12593432E-06
  4.04236571E-06  9.17082775E-06 -5.09983201E-05 -3.90922616E-05 -3.05299458E-05
  3.78331937E-07 -2.03405252E-06 -1.35375009E-05  1.18153994E-06 -5.49779437E-06
  1.38451893E-06  1.07427393E-05 -5.35792120E-06  3.72075700E-06 -7.98792359E-07
  4.21459346E-05 -4.90652173E-06  1.58827860E-05 -1.33655460E-06  5.08712174E-06
  2.31075499E-05  5.48813969E-05  7.99399164E-06 -1.40251450E-05 -1.22708304E-06
  5.51102047E-06 -8.35959745E-06 -2.28976393E-05 -5.95267537E-06  1.90387496E-05
  1.61661593E-06 -3.31729944E-06 -4.24268611E-05  2.58847104E-06 -1.14551635E-06
 -1.55047628E-05  6.18186480E-06 -5.76802396E-06 -3.49423362E-05 -1.27409270E-07
  6.84277729E-06 -2.57120064E-05  2.88999215E-06  1.58008380E-06 -5.49130234E-06
  1.32447265E-05 -1.75331084E-05  1.22804903E-07  6.80965110E-07  3.52271143E-06
 -5.42493058E-05 -3.50081301E-06  9.14730938E-06 -8.24173262E-07  4.04297882E-05
 -2.74278463E-06 -2.60924227E-06  4.21177893E-10  1.51254779E-05 -6.38931988E-05
  4.59080906E-06  2.12189069E-05  2.17497628E-06  2.22262988E-05 -8.34858831E-06
  5.57708351E-06 -6.64807477E-06 -5.06188694E-06 -5.11914969E-06  1.96474094E-05
 -5.98069358E-06  1.63931450E-05 -1.88519834E-05  8.84246091E-05  8.23004935E-06
  3.46886921E-05 -8.43550926E-06  3.79704421E-05  1.18628466E-06  2.31481583E-05
  4.73164635E-06 -2.50384055E-06  3.19421692E-07  3.07218241E-05  2.09805059E-05
 -4.82100955E-06  1.91470079E-08 -6.87506020E-06  3.19829110E-05  1.91415086E-06
  4.16453992E-06  1.84762938E-08 -1.12730667E-05 -1.60368657E-06  2.06582783E-05
 -4.62433395E-07 -7.93265161E-06  2.94213311E-05 -4.08027230E-06  1.78413576E-07
 -4.40065771E-06 -1.73105389E-05 -2.53226415E-05 -2.04094108E-05 -1.64923189E-06
  3.27535756E-05 -1.08913515E-07  9.97835318E-06  3.08873333E-07 -6.04312816E-06
 -5.28914484E-06 -4.27698591E-06 -2.00487297E-06  1.74780027E-06  3.33115034E-06
  9.20616810E-06  5.44099003E-06  1.09816266E-06 -1.31971783E-06 -1.43687661E-05
  4.38094837E-07  1.23499677E-06  3.57135051E-06  6.67035291E-06  9.67427012E-06
  3.43735232E-06  1.86118474E-08 -2.72625699E-06 -8.05051053E-06  1.72080386E-07
  7.80910369E-08 -5.44309115E-08  6.46697982E-05  1.48356948E-05 -1.81163518E-05
 -4.17608759E-07  1.36995468E-06  2.34478357E-05 -3.01486222E-06  7.57774178E-07
 -2.77659164E-06  8.17941055E-06 -6.93944006E-06 -8.61347912E-06 -1.95603271E-06
  1.37899317E-06 -5.34742244E-06  6.73440929E-06 -1.37353680E-06 -1.03419695E-05
 -6.45491729E-06  2.18672199E-05 -1.26065572E-06  3.32202293E-06  7.55619254E-06
  3.60991286E-05  3.63356969E-06 -3.76469450E-05 -8.19776810E-07  1.01545350E-05
 -4.81613401E-06 -2.55178194E-05  2.12439500E-07 -7.71401334E-06 -1.28161063E-04
  1.48159297E-04 -2.28287002E-06 -1.75866674E-04  1.67826674E-04  1.63165890E-03
 -3.64768011E-03  1.57346253E-03 -1.53651274E-04 -3.09947459E-04  2.44158438E-04
 -3.58452189E-04  1.40345159E-04  2.11084218E-04  2.32819204E-03 -1.47203424E-03
 -1.00208320E-03 -3.38287122E-04  2.18459460E-04  1.58327172E-04 -3.81842634E-05
 -3.99588600E-04  2.81411235E-04  3.57803017E-04 -1.52745788E-04 -1.77194441E-04
 -8.50699432E-04  1.28001886E-03  1.13394740E-03 -2.98747424E-04  8.10729016E-04
  1.85366741E-03  4.31146228E-04  3.59300620E-03  1.81400379E-03  2.53975756E-03
 -5.66846646E-03 -3.53756026E-03 -5.45734098E-03  1.02846651E-03  6.30967328E-04
  8.21903397E-04  1.61124305E-04 -1.78733374E-03 -1.32768969E-03 -9.64097655E-04
 -1.63733344E-03  4.84908691E-04 -3.16800705E-03 -3.60732947E-03 -1.83395284E-03
 -4.03113828E-03  8.48489531E-04  1.82265760E-03  5.31639960E-04 -1.76701176E-03
 -3.08809958E-03 -3.13359708E-03  4.09860301E-03  5.53949574E-03  4.90312488E-03
 -5.50433495E-04 -8.81822635E-04 -8.54573303E-04 -5.67568575E-04 -1.27377685E-03
 -2.15503453E-03  3.11046328E-04 -1.30250818E-03 -1.66713159E-03 -2.88858272E-03
 -4.72767239E-03 -3.91218632E-04 -2.91258990E-03  1.27429749E-04  2.32188430E-05
  1.19244181E-04  2.27071270E-05 -2.07770258E-05 -7.55089277E-07  1.39811767E-04
  3.13874657E-05  2.55590517E-04 -3.59864623E-05  1.22009732E-05 -7.70477466E-05
  2.07108631E-05  3.01304780E-05 -4.86839690E-05  7.39854454E-06  1.96424054E-05
  4.53906431E-05  1.11299450E-04 -2.74366624E-04  2.24124868E-05  1.38758318E-04
 -2.89694348E-04 -2.29947902E-04 -3.56883670E-04 -2.43140900E-05  9.68152972E-05
 -3.88300984E-04  1.01753999E-03 -2.13443567E-04  8.39034274E-04 -1.43741378E-04
  2.99865924E-05 -1.34575751E-04  4.10414278E-04  2.37770906E-04 -1.34394371E-04
 -3.63430759E-05 -1.72065032E-05  8.93521253E-04  6.72193648E-04 -2.88142113E-04
 -3.42429993E-04  1.50549536E-04 -2.05839619E-05  1.27754821E-04 -1.25301430E-04
 -8.22767843E-06 -7.22712126E-05 -1.61432342E-05 -2.42025063E-04  2.52057276E-03
 -8.30764925E-04  7.71322447E-05 -4.34913784E-04  1.87585468E-04  2.25193469E-04
  8.86852897E-05 -5.80662693E-05  2.25770368E-04 -5.92514608E-05  9.83658344E-04
  4.01393489E-04 -1.63398388E-04  1.10272419E-03 -2.97488836E-04  1.33566568E-04
  2.62322363E-05  1.03382687E-04  2.10697032E-05 -2.20155390E-05 -1.96905409E-06
 -1.56290645E-04 -2.34041283E-04 -5.64249736E-05  3.41060627E-05  6.95605083E-05
 -5.74578808E-06  1.18137690E-05 -2.60262785E-06 -1.56231586E-05 -5.27820956E-05
  3.14514879E-05  1.24588713E-04 -2.54636529E-05 -8.33269615E-05 -2.59125806E-04
  1.01167619E-04 -3.31356164E-05  1.21523126E-04 -8.38792884E-05  5.09360481E-05
 -1.81422066E-05  5.25249186E-05 -1.06357250E-03  1.70110910E-03 -1.63058915E-03
  1.77458528E-04 -3.08271356E-04  2.16436892E-04 -1.37595513E-04 -1.93297996E-04
  1.01200107E-04 -1.39553182E-04  1.82672842E-04 -6.25986320E-04 -8.67513355E-04
  5.21740248E-04 -6.09963386E-04  7.81096357E-04 -2.65098334E-04 -2.34927999E-04
 -2.97696995E-04  2.04731673E-04  3.12645271E-04 -1.36478329E-04 -1.61594839E-04
 -1.25602185E-03 -3.50522824E-04  7.78567191E-05  6.84688470E-05  3.28929913E-05
 -2.15950354E-04 -1.88340364E-06 -1.47842591E-04 -2.13556303E-04  3.54838583E-04
 -3.99941736E-04  2.71742665E-04 -4.54948746E-04 -5.21388205E-04  9.01225261E-04
  6.81100017E-05 -5.65850656E-05  2.20454182E-04  6.87295684E-06  5.34808829E-05
  1.56579563E-05  4.63878087E-04  1.85088940E-04  5.63906712E-04 -6.07017223E-05
 -4.26596497E-05 -1.08415893E-04  2.61902224E-05  5.54813038E-05 -6.73900903E-05
  4.41912101E-05 -6.03045823E-05  1.41243749E-04  3.60054182E-04 -2.62887120E-04
  3.45624924E-04 -2.07382241E-04  2.31252860E-04  4.75137039E-06  3.01090903E-04
 -6.11554871E-06 -3.21208144E-05  3.26842560E-05 -1.03157170E-04 -1.25351948E-04
  2.26266719E-04  2.20074973E-05  1.76597759E-05 -2.25570843E-05 -3.67512228E-06
 -2.16127465E-05  1.53655845E-05  1.55427019E-05 -1.13640901E-05  7.87328243E-05
 -1.51844469E-04 -4.73622519E-05  5.89985081E-05  6.79712295E-05  6.51704431E-05
 -5.53639270E-05  2.30009495E-04 -4.02981838E-05  5.95657446E-06 -3.26319229E-05
 -3.47400288E-04 -5.93395794E-04 -2.83479702E-04  8.85887836E-05  9.90872244E-05
  4.59234873E-05 -5.55534148E-05 -3.88243817E-05  6.96520799E-07 -9.45920902E-05
 -6.54957293E-07 -2.27177025E-04 -2.05789747E-04  1.57026461E-04 -5.28462390E-04
  5.71803742E-05  3.47441160E-06  1.23002911E-05  1.42940919E-04 -2.06119747E-04
  2.33138096E-04 -8.27659625E-06 -5.10446945E-04  3.45332478E-04  1.91497605E-04
  8.75117111E-05 -4.79560272E-04 -7.79619502E-04  2.84045508E-04  1.00262239E-04
  2.05817760E-04  5.86004738E-04  2.56125712E-04  2.76119203E-04  8.70550103E-05
 -4.68777362E-04 -7.94135488E-04 -1.13312256E-04 -2.66319316E-04 -2.13368548E-04
 -1.66854080E-04 -4.18893453E-04 -5.19513553E-04 -5.63177459E-05  2.17775449E-04
  5.40546675E-04 -2.92943581E-05 -1.72721135E-04  1.77547290E-04  1.11368394E-04
 -5.05872203E-04  3.32678545E-04  1.06445633E-05 -4.90264742E-04 -5.02265985E-04
  1.36018597E-03  2.94944002E-04  1.96212048E-04  1.75780107E-03  3.35414130E-04
  1.51359939E-04  1.02017004E+00 -4.97941301E-02 -6.29392359E-02 -7.89795899E-05
  1.32204557E-05  5.60483999E-05 -4.27111196E-04  4.41958955E-04 -3.46521665E-05
  1.11363994E-05 -4.91969846E-04 -5.00411457E-04  1.22732249E-04 -8.36904360E-04
 -1.10858432E-03  2.16882001E-04 -1.06117844E-03 -1.42238565E-03 -4.64920685E-06
  4.44757932E-05  7.60246254E-05  2.82519588E-06 -9.38587906E-07  3.58913469E-05
  2.45171647E-05 -1.42491961E-04  1.41585717E-04  8.30237560E-05 -4.00146883E-04
 -7.10702565E-04  6.38243095E-05  7.54941635E-06 -6.92168212E-05  7.50878702E-05
 -1.93903132E-04  9.03409682E-05 -4.62743553E-06  4.42590439E-05  7.67140796E-05
 -2.48785701E-05 -2.49429337E-05  7.10818725E-06  1.81686825E-06 -1.83094494E-04
  1.10611630E-04  1.18270869E-06 -3.06595321E-06 -6.48317706E-05  9.59444659E-06
  5.25451265E-06 -5.29065789E-06  1.27225553E-06 -2.50211064E-05 -1.84355010E-05
 -2.26186233E-05  9.58657209E-05  1.55772570E-04 -6.59091125E-06 -6.29664231E-05
  2.09079136E-05 -8.85084018E-05 -6.42682169E-05  7.41927425E-05  2.31335407E-05
 -5.23143662E-05 -4.46856288E-04 -2.65493983E-05  2.22473744E-05 -3.58581041E-05
 -1.95216782E-04  3.70710807E-04 -1.46469924E-04  1.09297475E-06 -3.42332318E-06
 -6.59618704E-05  5.05484976E-06 -1.96786027E-06 -1.12442028E-05  2.11004129E-05
 -8.07390509E-06  6.33419310E-06  2.27894942E-05 -5.37561553E-05 -4.44733871E-04
  4.77296431E-06  4.73356715E-05 -2.85338640E-06 -1.81145876E-04  3.69473430E-04
 -1.14377128E-04 -2.17442120E-05  9.59886369E-05  1.39349675E-04  2.04318182E-05
 -3.59320747E-05  4.83190503E-05 -5.63308475E-05 -1.85622995E-05  1.14914675E-04
 -2.40963139E-05  8.27300400E-05  1.79682710E-04  9.75729915E-05 -4.70275592E-05
 -1.74249914E-06  2.41688273E-04  7.95296149E-05 -3.93043077E-05  8.93255773E-05
 -6.78591062E-04 -9.59848830E-04  6.11426956E-04  3.26579028E-04  6.11831740E-04
  8.15097996E-04  4.46065101E-04  8.69018812E-04 -2.35590181E-05  9.52955535E-05
  2.17370339E-04  1.64663928E-04 -4.71321954E-05  1.88372171E-04  2.23798374E-04
 -1.62797022E-04  4.32811068E-04 -2.42220073E-05  8.15521394E-05  1.85148994E-04
  6.16569118E-05 -7.96987299E-05 -3.79634215E-05  6.28704829E-05 -8.86044337E-05
 -2.35011908E-04 -2.38498769E-05  9.38714079E-05  2.22375998E-04 -4.84941859E-05
 -2.45244246E-04 -4.73947928E-05 -9.53621729E-05 -4.88668317E-04  6.66564035E-05
  8.81654175E-05 -6.69050676E-04 -9.88741905E-04 -4.49304695E-04 -6.55166637E-04
 -4.95419092E-04 -5.83760843E-04 -9.20203010E-04 -6.60840912E-04  1.25754004E-06
 -1.55014325E-05  4.60346319E-05 -4.27962644E-06  9.41052663E-07  3.60620774E-06
 -9.17128075E-05  4.62015752E-05  4.03510779E-05 -1.70636410E-05  9.94671312E-05
  1.48002303E-04  9.49277119E-05 -1.37287627E-05  3.55698897E-05  1.52570087E-04
 -5.68279065E-05  1.44008965E-04 -1.69329465E-05  1.04288645E-04  1.29014699E-04
  1.15378776E-05 -9.04544853E-05 -5.02972112E-05  1.27907726E-06 -1.98563004E-04
 -2.69182209E-05 -4.85987610E-06  2.87189631E-05  1.85862554E-05 -3.60104764E-06
  2.11300076E-05 -1.50596433E-05 -6.32933508E-05  1.50897879E-04 -5.76376227E-05
 -2.64165495E-07  5.71554714E-06 -1.51650450E-05 -1.90581367E-05  2.43171204E-06
 -1.33802967E-05 -4.03909090E-05  9.54789474E-06 -8.31428007E-05 -9.40408374E-08
  4.55603882E-06 -1.65589444E-05  5.87907422E-07  1.98788095E-05  7.06819194E-06
  4.29519068E-05  9.25335699E-05  1.27926576E-05 -4.01045164E-05  1.87166902E-04
  5.00745119E-04 -4.28418528E-05  6.79612585E-05 -1.70656111E-05 -2.58738736E-05
 -3.68412310E-06  3.62890883E-05  1.70724354E-04 -9.56368525E-04 -1.48994589E-03
  2.95551777E-04  1.58377316E-04  2.22405885E-04  1.28427356E-04  2.60001058E-04
  6.56036589E-05  1.69992415E-04 -9.49345736E-04 -1.47678147E-03 -1.60454492E-04
 -2.64113204E-04 -2.55395961E-04 -1.79725732E-04  2.00736320E-06 -2.56123752E-04
  5.78340781E-08  2.12701286E-06 -8.74153779E-07 -8.02442192E-06  1.23987702E-05
 -1.06128822E-05 -3.08654849E-06  2.93291807E-05 -2.74917272E-06 -2.26504338E-05
  9.56340821E-05  1.89726554E-04  3.07386325E-05 -2.51585108E-05  5.85690685E-05
  9.75792970E-05 -2.25286237E-05  8.26816515E-05  1.41128281E-05 -5.55276924E-05
 -1.35128592E-04 -7.70619129E-06  2.42157385E-05 -2.46496435E-05 -1.20406274E-05
  1.37289433E-04 -8.94415358E-05  7.55796597E-08  3.48369261E-06 -6.80980048E-06
 -2.44957736E-06  1.66747817E-05 -4.13787161E-06 -1.53534610E-05  1.52646925E-05
 -1.54551116E-05  1.43499473E-05 -5.26111768E-05 -1.48336629E-04  2.28700111E-07
  3.20922886E-05 -1.65376600E-05 -3.21240570E-05  1.26167395E-04 -1.01270813E-04
 -2.18498511E-05  9.22319244E-05  1.93210923E-04 -1.28508421E-05 -6.92549975E-05
  5.30035239E-06 -1.75479375E-05 -1.17221760E-04 -2.99909619E-05  2.86275398E-06
 -6.85784677E-06 -9.59536691E-05 -2.40692155E-05 -8.36107497E-06 -1.56101763E-05
  7.79811260E-07 -4.19251280E-05  8.74962205E-06  4.04279735E-06 -4.27424175E-06
 -7.64750494E-05 -2.07358181E-06  2.23499036E-05 -1.75648634E-05 -4.46155352E-06
 -7.64986629E-07  1.89863660E-06  2.98405761E-06 -9.01130666E-06 -9.36400648E-05
  6.74834500E-06  2.10807143E-05  1.85109850E-05  3.29242947E-05 -2.61538506E-05
  2.71518169E-05 -1.11726131E-07 -4.44586345E-08 -1.87514717E-05 -1.43150069E-06
 -1.33575641E-05  5.72405600E-06 -3.41743089E-05 -2.04551361E-05  3.91575574E-05
 -8.28174264E-07  3.40390224E-06  1.10626206E-05  1.30723494E-05  3.47839533E-07
 -3.49587627E-06 -2.46809609E-05  3.38863200E-05 -5.04756822E-05  6.59100737E-06
 -2.55744246E-05  1.60799998E-06  3.40661332E-05  2.49516745E-06  2.61171773E-05
 -2.12097129E-05  5.17520630E-05  1.41198206E-05  6.17448659E-06 -3.19716135E-04
  2.19913491E-05 -2.06962727E-05 -1.34130658E-05  1.16593411E-04  3.48778054E-07
 -7.13928406E-05 -4.29421603E-06  2.70742258E-05  9.15529467E-05 -2.06661564E-05
  1.77424329E-05  5.75521136E-06 -2.29606223E-05  2.46972931E-05  2.96592749E-05
  1.07179762E-05  5.59989608E-05  6.57306355E-06  4.40634615E-05  1.19841997E-05
  2.66756568E-04 -4.48378507E-05 -8.69912635E-05  6.39782679E-06 -2.02252966E-06
 -9.76232913E-06 -2.14110475E-05  1.86300455E-07  1.87854841E-05  5.13770364E-05
 -9.35225349E-06  7.39149639E-06 -9.49158041E-06  3.75649502E-05  8.76033405E-06
 -2.68736414E-05 -1.11358568E-06 -8.82418727E-06 -2.79454536E-05  1.90266464E-06
 -2.10670240E-06 -1.13664074E-06  4.76734540E-05  6.83631051E-06 -5.14549542E-05
  5.97686646E-06 -5.73240314E-05  1.22697249E-06  1.84448200E-05 -4.16726112E-06
  1.81734436E-05  1.30873601E-07 -5.78284741E-06  2.56180614E-06 -3.27984300E-05
 -3.44076061E-06  6.00963049E-05 -2.14115877E-05 -1.02767107E-04  3.25140812E-06
  3.87636692E-05 -4.70648388E-06  2.37524478E-05  2.98371031E-04 -2.34433183E-05
  4.97175487E-05 -3.87750849E-05  3.53908012E-05  1.12796353E-04 -1.21703822E-04
 -3.87284003E-06 -2.81425294E-06 -2.92077185E-05 -9.87718071E-06  8.38616657E-06
 -2.32082778E-05  1.80439522E-04 -6.16738667E-05  4.49755891E-05  7.44653733E-07
  3.92286269E-06 -4.45042181E-05 -2.25310723E-06  1.06658573E-07 -3.17660852E-07
  2.07579774E-05 -1.84969761E-05 -4.82819947E-06  5.40513017E-07  4.75435766E-06
 -3.06726279E-05 -1.52131252E-06  7.18692757E-06  7.74594033E-06  1.08852261E-05
 -1.51206098E-05  7.57860799E-06 -8.69026437E-06 -1.59315674E-04 -6.82507488E-07
  1.30130229E-04 -2.14040070E-06  1.51526405E-05 -6.75686895E-06  2.71965442E-05
 -9.66531422E-05 -4.64776719E-04  1.93636154E-05  7.18111572E-05  5.58959324E-07
  3.63802091E-05  1.18858513E-05 -2.00984982E-05 -3.35189163E-06  1.67565368E-05
 -7.34305079E-06  1.49989925E-05  8.17255442E-07 -2.94516292E-06 -9.73913861E-06
 -2.00349949E-06  1.28078248E-06  8.89182620E-07 -2.62152976E-06  1.26535436E-05
 -2.44339185E-06 -8.17236906E-07  1.07232248E-05 -2.49486665E-05 -2.81936135E-06
  2.50546136E-07  2.53488290E-06 -4.72606577E-06  1.77416001E-05 -2.03652497E-05
 -3.78089241E-07  3.02225682E-05 -1.57850319E-06  1.23271437E-05 -3.45810674E-08
  9.50680422E-08 -6.26528356E-06  1.75741246E-06 -7.88856837E-07 -2.95962590E-06
  1.04811031E-05 -3.02772511E-06 -8.78160310E-07  1.12217395E-07  1.30363338E-06
 -9.92875676E-06  4.62515286E-07 -4.00175450E-06 -8.21567105E-07 -1.34143490E-05
  1.48660212E-05  1.22781690E-05 -5.23670635E-07 -8.10941885E-06  5.74545538E-06
 -5.87889825E-06 -2.36583295E-06  1.49993919E-06  2.52784099E-06 -1.64384703E-05
  5.80506126E-06 -8.96511963E-08  2.42587915E-07 -1.67697993E-05  8.73216343E-06
  8.41346520E-06 -4.96893013E-06 -2.98106701E-05 -3.64294396E-05  4.57647582E-07
  4.85686617E-07  8.22562649E-06 -7.93175227E-07 -3.61371101E-06 -5.42950668E-06
  1.32955766E-05 -1.73101411E-07  3.09856901E-06  2.02534031E-06 -1.50139805E-05
  1.09667988E-06  3.76838000E-06  1.95213513E-07  1.24588839E-05  2.82954977E-06
  3.50316104E-05 -4.96270054E-06  2.61521255E-05 -6.00582914E-06  4.48567870E-05
 -1.28330276E-04  1.53938593E-04  2.50090925E-05 -2.23905552E-04  8.58466941E-05
  7.80775839E-04 -2.61918336E-03  3.35669528E-03  8.46799602E-04  1.83883589E-03
  5.00078900E-04  4.70937587E-03  5.07933135E-04  3.30290869E-04 -8.49986965E-03
 -5.13807973E-05  3.04625985E-04  1.35922532E-03  7.65969909E-05 -3.65149007E-05
  1.42560857E-03  1.59519520E-05 -2.58941902E-04 -2.43102669E-03 -6.72995984E-04
  2.96465544E-03  9.25743202E-04 -1.09521948E-03 -5.13473102E-03 -2.01063462E-03
 -1.44016222E-04 -3.11243810E-04  2.52316069E-04 -5.20850456E-05 -2.11216227E-04
 -3.78695540E-04  4.42703482E-04  8.07897454E-04  2.84255728E-03 -6.11908318E-05
 -1.15466691E-04 -4.33249517E-04  2.86340441E-04  5.02072567E-05  5.47203642E-04
 -1.13404965E-05  9.24854696E-05  7.80380942E-04  3.40605420E-05  1.68994510E-03
  5.26869593E-04  3.55940704E-04  7.98026463E-04  1.85011037E-03  4.38579420E-04
 -4.34820655E-03 -9.49679710E-05  1.90999437E-03  8.15914402E-03  1.02277090E-03
 -2.58061860E-03 -1.36069294E-03 -5.99993955E-05  4.66552486E-04  9.38087168E-04
  1.61525566E-03 -2.54096508E-04 -2.24130928E-03 -5.99349968E-05  2.43223752E-03
  2.85353265E-03 -1.33186487E-03 -5.21755675E-03  2.02059493E-04 -2.75769759E-05
  1.26013608E-04 -1.79143021E-04  6.07441487E-05 -2.41882471E-05  3.22696807E-05
 -1.11156575E-03  1.83514727E-03 -1.55977915E-03  1.44233400E-04 -3.33634490E-04
  3.09225565E-04  3.38215064E-06 -2.10913920E-04  2.81423224E-05 -8.34418522E-05
  2.54470232E-04  9.74045432E-05 -9.56444971E-04  1.95661655E-04 -2.81161751E-04
  1.17697232E-03  1.31864981E-04  2.48605044E-05  1.06607760E-04  6.19780786E-06
 -2.74836539E-06  3.15091705E-05 -2.10468858E-04 -1.54681864E-04  1.04017457E-04
  4.07361148E-05  5.68419426E-05 -3.50602255E-05 -2.56150656E-05 -4.07514707E-05
 -3.19619024E-05 -2.54754636E-05  4.33056823E-06 -1.24038674E-04 -1.90309195E-04
 -1.54452978E-04 -1.43393458E-04 -5.89937289E-05 -2.79346385E-04 -2.33347315E-04
 -3.29169358E-04  1.71072999E-04  3.61099587E-04 -6.44587242E-05 -8.32448457E-04
 -4.77833018E-04  9.60136413E-04  1.12097295E-04  7.25941314E-05 -1.09956531E-04
 -2.20373408E-04 -1.10757268E-04 -2.28820264E-04 -1.04881625E-04  3.52486578E-04
 -7.23192014E-04 -1.78932151E-04 -7.14042575E-04 -9.88057638E-05  6.85180821E-04
 -2.82318718E-04 -2.28115754E-04 -3.06034660E-04 -2.27078342E-04  3.27315217E-04
  5.89568954E-06  1.13839578E-03 -3.53017396E-04  6.09153080E-04 -1.60747630E-04
  7.89008238E-05 -7.19704010E-05 -2.56212540E-04 -1.09472417E-06 -8.89774902E-05
  1.53953263E-05 -4.13571926E-04 -7.08706151E-04 -1.84847375E-04 -4.42005853E-04
  1.05990642E-04 -8.59431986E-04  1.32804920E-04  2.52999208E-05  9.53315792E-05
  4.59688316E-06 -3.40637737E-06  3.10464054E-05  2.56352705E-04 -1.17415162E-04
  1.67281182E-05 -5.69599044E-05  6.17301891E-05 -2.63006588E-05 -4.69930698E-05
  2.71591160E-05 -2.39575134E-05 -9.08965691E-06 -2.02049503E-05 -2.31274204E-04
  1.49630630E-04 -1.26560793E-04 -8.08846846E-05 -1.79005143E-05 -3.33178502E-05
  1.24233512E-04 -1.13282921E-04 -4.17181034E-05 -3.48801047E-05  5.28100377E-05
  2.98196796E-04  1.89084320E-03 -1.78097377E-03  1.38687125E-05 -2.91634887E-04
  3.20280300E-04 -1.13719054E-04  1.69482415E-04  1.41352890E-04  5.42111060E-05
 -2.30214503E-04 -4.67418363E-04  7.83100458E-04  6.77250738E-04  3.19731916E-04
 -1.01894340E-03  7.25201054E-05 -5.28616509E-05  2.10636290E-04  3.25171689E-05
  1.73703505E-05 -3.55355838E-05  7.14757684E-04 -1.69571139E-04  4.81527527E-05
 -1.13177161E-04  2.59603583E-05  2.77204399E-06 -1.08397446E-06  8.81990617E-05
 -2.51027163E-05  6.35093255E-07 -7.03215293E-05 -9.75250386E-05  5.18291428E-04
 -6.69496813E-05  1.20018116E-04 -3.10656609E-04  7.12520217E-05 -5.41775190E-05
  1.96281516E-04 -4.65370385E-05  1.44164718E-05 -2.37234697E-05 -6.39001611E-04
 -2.44619002E-04  2.67665664E-04  1.09739551E-04  3.46329679E-05 -3.25549352E-05
  4.70936920E-05 -6.27115081E-05 -5.76214670E-05 -4.37910788E-05  4.89405425E-05
  1.92160457E-04 -4.49616739E-04 -2.29658306E-04 -1.16576923E-04  2.68845841E-04
  2.33396715E-04  1.92892498E-06  3.20879513E-04  4.69914059E-06 -4.49896404E-05
  1.21829281E-05  1.59470364E-05 -2.91446464E-04 -3.71863045E-05  7.43039985E-07
  3.06571511E-05 -1.01349740E-05  1.81491420E-05  4.04692929E-06  2.66229813E-05
  1.26961771E-06  3.81984850E-06 -7.51024714E-05 -2.60773952E-06  1.42596925E-04
 -1.34803118E-04  1.03221626E-05  8.68836307E-05 -4.73222775E-04 -7.73121451E-04
  3.52531654E-04  1.16763039E-05  5.63973373E-05  6.52406368E-04  1.63762273E-04
  1.11359754E-04  3.77413638E-06  1.38304415E-05  1.34084572E-04 -5.56887731E-05
  5.67838274E-05 -3.00668717E-04 -1.01905866E-04 -1.43848805E-04 -6.35462127E-04
  8.70282290E-05 -4.78946984E-04 -7.69735987E-04 -3.14696362E-04 -3.45044350E-05
  1.72816549E-04 -5.99695416E-04  7.74524900E-05  3.43001294E-04 -5.63831937E-05
  2.18546786E-04  5.42386047E-04  2.73254057E-05 -2.38487297E-04  6.51704029E-05
  9.83185239E-05 -4.91627448E-04  3.59378634E-04  9.75434047E-06 -4.90534486E-04
 -4.78959668E-04  1.14689542E-03  5.34951344E-04  5.98358806E-04  1.41385683E-03
  7.28725932E-04  8.40536570E-04  1.10576156E-05 -4.92704090E-04 -5.00900588E-04
 -9.38473425E-04  3.95302723E-04  9.58231528E-04 -1.12995741E-03  5.68220450E-04
  1.27399669E-03  1.02016595E+00 -4.97897745E-02 -6.29049496E-02 -1.16423055E-05
 -6.34427342E-05 -7.56412271E-05 -7.67181019E-05  1.34424044E-04 -6.16576161E-04
 -4.85923808E-06  4.33804003E-05  8.28419509E-05  2.47796980E-05 -2.62215390E-05
 -6.79318373E-06  5.38366736E-05 -1.74715565E-04  1.08592018E-04 -4.79980895E-06
  4.36753093E-05  8.29008003E-05 -2.22412711E-05 -2.88302225E-05  1.68669113E-06
  1.24308563E-05 -1.68200497E-04  1.08103817E-04  8.37966676E-05 -4.00143642E-04
 -7.33636176E-04  2.46587963E-07  8.59707166E-05  5.06321634E-05  4.19266721E-05
 -1.57240651E-04  1.77424535E-04  2.27500815E-05 -5.28282801E-05 -4.38564058E-04
  1.78419395E-05  3.19916888E-05 -3.30022519E-05 -7.64536718E-05  2.35501100E-04
 -3.53483280E-04  1.06580891E-06 -4.25418427E-06 -6.19365436E-05 -5.82957101E-06
  8.72413068E-06  6.86983051E-06  2.15619357E-05 -2.55436222E-08  2.04422097E-05
 -2.23899047E-05  9.57961315E-05  1.48448617E-04  3.05827818E-05 -5.28405686E-05
  2.87708206E-05  3.88638048E-05 -1.22560612E-04 -3.82692475E-05 -2.23884289E-05
  9.64536052E-05  1.49473611E-04 -1.59547859E-05 -5.27953426E-05  3.81102200E-05
 -3.81482356E-05 -1.20258846E-04 -2.78240996E-05  1.09796378E-06 -3.67975653E-06
 -6.47284400E-05  5.89040950E-06  9.76945110E-06  4.82100705E-06 -9.76080739E-06
 -4.66039015E-06  2.35688052E-05  2.27661336E-05 -5.23659096E-05 -4.52455302E-04
 -3.25403303E-05  2.62253420E-05 -2.15067814E-05 -9.10287809E-05  2.24941330E-04
 -3.51127843E-04 -2.22671265E-05  8.83310877E-05  2.00509414E-04 -1.57608318E-04
 -1.26062081E-04  1.56344735E-04 -2.42155851E-04 -3.54876376E-04  2.47101354E-04
 -2.40769867E-05  8.22332619E-05  1.84601037E-04 -1.12527739E-05  8.64407507E-06
  1.06495203E-04 -1.48342685E-04  1.46172413E-04  1.58012425E-04  8.84925595E-05
 -6.74572429E-04 -9.63076302E-04 -8.60165546E-04 -1.64183230E-04  3.10401305E-04
 -1.18337605E-03 -2.36558551E-04  4.04368371E-04  8.68302507E-05 -6.66378233E-04
 -9.40458442E-04  9.30779735E-04 -4.62670990E-05 -1.93289589E-06  1.26301874E-03
 -8.77595825E-05 -1.41430773E-05 -2.42894362E-05  8.30073994E-05  1.84434724E-04
  4.73813663E-05  1.16184570E-05  9.72884659E-05  1.70543569E-04  1.66049261E-04
  9.91885323E-05 -2.39076552E-05  9.50074116E-05  2.17213011E-04  2.12870827E-04
 -9.88376641E-05  9.67380044E-05  3.37508489E-04 -3.31918130E-04  1.82046997E-04
 -1.72197951E-05  1.01075169E-04  1.40729146E-04  8.43486268E-05  7.75514700E-07
  6.28561157E-05  1.60452435E-04 -7.88220896E-05  1.00262311E-04  1.24748079E-06
 -1.47341079E-05  4.46192893E-05 -4.28747456E-07 -3.70999751E-06 -4.25863029E-06
 -1.42754570E-05 -3.77575552E-05 -9.82614891E-05 -1.73581779E-05  1.00984887E-04
  1.51551437E-04 -5.72172323E-05 -6.77600556E-06  8.58641063E-05 -1.11966126E-04
 -1.04260239E-04  1.50427413E-04 -3.50029479E-08  4.63732012E-06 -1.78151489E-05
 -1.85521749E-05  4.00524993E-06 -1.12134643E-05 -8.97662793E-05  5.13570482E-05
 -1.76052566E-05 -4.90005870E-06  2.87223656E-05  2.11271713E-05 -4.02690003E-06
  2.19522680E-05 -1.43754839E-05 -3.27058063E-05  1.02354000E-04 -1.32106275E-04
 -2.18087175E-07  5.39479023E-06 -1.37473078E-05  1.47088888E-05  6.08283955E-06
 -1.71481292E-05  6.31714064E-05  5.95473548E-05 -4.32122878E-05  1.70191305E-04
 -9.50806933E-04 -1.47746515E-03  3.96274436E-04  3.23843958E-05  2.13303766E-05
  2.20091937E-04  1.47763182E-04 -1.34096671E-04 -4.01578039E-05  1.87937446E-04
  5.01761599E-04 -1.52543453E-05  3.38356475E-05 -7.24300996E-05 -3.24184861E-06
 -4.02892244E-05 -2.06900168E-05  1.70799396E-04 -9.55577415E-04 -1.48695744E-03
 -3.67700060E-04 -1.30659503E-05  1.48109663E-04 -2.61090886E-04  1.09426659E-04
 -5.06584398E-05  1.41469414E-05 -5.60569915E-05 -1.39806875E-04  1.33793171E-07
  2.94712247E-05 -1.90443227E-05 -3.16379113E-05  1.35354807E-04 -8.58092525E-05
  2.34777176E-08  3.16821487E-06 -1.97815913E-06  1.81779269E-06  1.19570114E-05
 -1.30279455E-05 -1.53428173E-05  1.30892008E-05 -1.86846814E-05 -2.24471527E-05
  9.67911261E-05  1.83775582E-04 -3.11860614E-05 -5.05495132E-05  3.91692817E-05
 -7.89736710E-05 -4.68587738E-05  9.80702412E-05 -2.23591957E-05  9.59724656E-05
  1.84172659E-04  4.94305065E-05 -4.50755383E-05  2.41745058E-05  1.09667463E-04
 -3.52650381E-05  6.22265926E-05  1.53866148E-08  3.80222448E-06 -6.27969757E-06
 -7.77129508E-06  1.08283321E-05 -1.12194970E-05  7.16236992E-06  1.39651671E-05
 -2.07116655E-05  1.43949707E-05 -5.14776003E-05 -1.55802269E-04 -1.18758485E-05
  2.93804930E-05 -1.75968943E-05 -1.37699461E-05  1.37657371E-04 -9.43432824E-05
  2.88226560E-06 -8.69450995E-06 -9.27974365E-05 -2.83173042E-05 -2.57433019E-06
 -6.84499107E-06 -1.51639207E-05 -2.38389532E-05  4.16349471E-05  2.77044425E-06
 -7.30301305E-06 -9.32244572E-05  2.55210633E-05  1.30891568E-06 -1.54813677E-05
  2.62803776E-05 -2.38332211E-05  2.82939216E-05  4.08961402E-06 -2.86547787E-06
 -8.11879397E-05 -4.29395816E-06  2.49610418E-05 -1.37667722E-05 -1.55015142E-06
 -2.92397571E-06 -4.08439351E-06 -8.45387725E-07  1.07723960E-06  2.06979684E-05
 -7.71703415E-06  3.08685356E-06  9.87178941E-06  2.24030587E-05  6.30568182E-05
 -3.02391763E-05  4.98841346E-07 -1.63034050E-06 -2.70427940E-07 -5.99232127E-06
  7.19866696E-06  3.08755091E-07 -1.08132724E-06 -1.33265569E-05 -1.92959482E-05
  1.21084690E-06  3.20696100E-05 -1.13786726E-06 -2.82240067E-07 -1.74118001E-05
  5.08313968E-05  3.21362700E-06 -1.22819898E-05 -3.86233256E-06  2.75996120E-05
  6.21516661E-05  7.67291201E-07  2.29749825E-07 -2.49354601E-05 -7.31134467E-06
 -1.12069153E-05 -2.01787743E-05 -3.12064993E-06  9.22035649E-06  5.22993440E-05
  7.74411464E-06  9.18344560E-06 -1.24419857E-05  1.14526693E-05  2.84938469E-05
  1.79306348E-05  7.49071150E-06  3.52533045E-05 -5.99873251E-06  1.20524263E-05
 -3.95421561E-05 -3.94037962E-05 -1.79252546E-05 -7.09273407E-05 -7.29626297E-06
 -7.20128221E-06  5.68194279E-06  1.02962234E-05 -1.39295249E-06 -1.03935835E-05
 -2.32149902E-05 -1.35773346E-07  1.31429815E-06  2.08210580E-06 -1.14852741E-05
  3.25631088E-05  4.58608718E-05 -6.80976940E-07 -1.00660305E-06 -2.14529265E-05
 -3.44570480E-06  4.81775924E-06  4.93593408E-06  1.56805969E-05 -8.33364502E-06
  4.44208544E-05  1.43699600E-06  3.30393347E-05  8.75270457E-07  3.87754628E-05
  5.03656963E-07 -2.78107696E-06 -1.32559241E-06 -7.56618732E-06 -1.85399068E-06
  4.67969015E-05  5.84599012E-06  4.22198571E-07  4.76649542E-06  4.47538323E-05
  8.28212002E-06  4.91147800E-05 -3.67720528E-06 -4.45100264E-06 -3.23422403E-05
  1.16902170E-05  1.68740449E-05 -1.30912019E-05 -8.35990428E-05 -2.84487275E-05
  1.86185761E-04  1.50387462E-06 -4.10174905E-06 -3.67207496E-05  6.24470170E-07
 -6.10467568E-06  1.32130692E-05 -2.86170759E-06  2.02106004E-06  1.04899592E-05
  8.88684625E-08 -1.08887130E-08  6.26540282E-06 -5.98356448E-06 -5.00696242E-06
 -2.97331373E-06 -1.37991744E-05 -5.14599392E-06  1.10345145E-05  6.16750691E-07
  3.84917875E-06 -4.61393296E-05  9.20508853E-06  2.17078450E-06  5.58890961E-07
 -5.07353549E-07 -2.88648257E-05 -2.94161413E-06  6.86592049E-07  1.31337604E-04
  2.12449400E-06  6.77306391E-06 -5.86413099E-06  1.77365907E-05  7.80088811E-07
  2.88630942E-05  2.46258346E-05  8.06710346E-05  1.39244897E-05  2.69929707E-05
  1.33416020E-05 -3.69076644E-05 -5.34040972E-06  3.33365191E-06 -3.20916472E-06
 -6.83495342E-06 -5.51279815E-06  1.40187699E-05 -5.75233180E-07  1.16415068E-05
 -3.40802453E-05 -1.02502640E-06 -2.29727847E-06 -2.45900622E-06  1.44637470E-06
  1.91313731E-05 -1.90740317E-05  6.84932504E-08 -6.65493560E-06  3.04109831E-05
  4.19555256E-06 -1.91123154E-06 -8.32685380E-07 -4.12100167E-06  1.65086211E-05
 -1.63728087E-05 -1.25368361E-06 -5.16849108E-06 -1.32250235E-06  2.32597831E-05
 -1.70511075E-07 -3.41572510E-07 -5.60936115E-06 -5.63882349E-06  1.01069235E-05
  3.43408558E-06  3.19609472E-05 -2.68398395E-05 -1.13638700E-05 -2.71350371E-07
 -3.43586260E-06 -8.25704221E-06  3.11641809E-06 -3.92913343E-06 -2.30846038E-06
  5.85353287E-06 -1.32871117E-05  2.09619227E-06  3.66107101E-07 -4.35529450E-06
 -8.99395668E-06 -2.37558069E-06  4.56456445E-06 -1.09484246E-06  7.61619441E-06
  1.09292769E-06 -3.53415454E-06  1.25799950E-06 -7.67308390E-07 -1.22898491E-05
  7.78254579E-07 -7.02415320E-07 -3.56746084E-06  1.49793819E-05 -1.63135519E-06
 -2.41948920E-06 -5.42286668E-06  3.79962771E-05  4.22268725E-06  2.58154577E-05
 -2.69678012E-06  1.84079035E-05  1.85693824E-06  3.53513630E-06  1.02024520E-06
  1.48037633E-05 -4.41508707E-06  2.44860826E-06 -1.35051358E-06 -6.20274953E-07
 -5.78880162E-06  2.09753674E-05 -3.51427693E-07 -3.92504502E-07 -5.64015486E-07
 -4.23955458E-06 -1.28404576E-04  1.56252205E-04  1.46035454E-04 -3.69010615E-05
 -1.91931034E-04  3.25824953E-03  1.34973830E-03 -2.40498605E-03  7.04520369E-05
 -5.38846155E-05  1.90981169E-04 -5.46714275E-05  3.48815975E-06 -7.49137697E-06
 -2.83168078E-04  3.50370889E-04 -5.91339154E-04  5.95782255E-05 -4.26906779E-05
  9.95191290E-05  6.15126406E-05 -5.47639835E-05 -5.88171263E-05 -4.63094799E-05
  3.75905246E-05  3.11610135E-04 -1.59828860E-04 -3.64454915E-04 -3.22590018E-04
  9.96621087E-05  1.27511736E-04  2.14215334E-05  1.30104990E-04  2.11967694E-05
  2.24193800E-05 -7.34245416E-06 -5.96241544E-05  9.48248448E-05 -2.75243358E-04
  1.04291963E-05 -1.11002093E-05  9.36804174E-05  4.08100058E-05 -3.27284174E-05
 -1.82082017E-05 -9.51968446E-06 -3.11056234E-05  1.42299027E-04 -2.15593923E-04
 -6.28161318E-05 -3.81369618E-05 -1.83751533E-04 -3.22860435E-05  1.19964065E-04
 -4.61777421E-05  9.73051697E-06  4.31733457E-05 -6.41050333E-05 -1.35570118E-03
 -7.33790428E-04  2.03378046E-03  2.53698629E-04  1.37007415E-04 -2.80361689E-04
 -2.20491388E-04  4.89941349E-05  1.88400139E-04  1.23101826E-04 -1.32436314E-04
 -1.00810306E-03  2.76932474E-04  8.34129399E-04  5.50623829E-04 -5.41443356E-04
  6.83745049E-05 -5.43462112E-05  2.19658676E-04  5.27469808E-07 -3.31979262E-05
  3.96016336E-05  6.38546098E-04 -2.83842628E-04  2.42768950E-04 -1.01689651E-04
  5.99010013E-05 -4.09787107E-05 -6.15406627E-05 -3.32946112E-05  3.52313219E-05
  8.54172569E-05  6.90925987E-06 -3.13805137E-04 -3.11230122E-06  2.16354650E-04
  4.95133133E-04  7.78838825E-06 -1.46100580E-04 -3.08090650E-04  2.45324930E-04
 -1.63328488E-04 -3.84401366E-04 -1.21552556E-04  1.54948250E-03  2.53384238E-03
  3.11105260E-04 -2.17212389E-04 -3.84001443E-04 -3.61643457E-05 -2.23467322E-04
  2.64682018E-04  2.63385373E-04 -3.80902995E-04  2.47669766E-04 -7.72012359E-04
  1.23838150E-03  4.67589458E-04 -1.07102989E-03  5.93459709E-04 -2.78405511E-04
 -2.31920037E-04 -3.50348147E-04 -2.70562487E-05  4.02195960E-05  3.95981970E-04
  7.09859326E-05  8.93495508E-04 -1.04665805E-03  1.52522473E-05 -8.71580371E-05
  1.43820779E-04  4.78577510E-04 -9.08032712E-06 -9.45933127E-05  5.38410554E-05
 -1.97440170E-05  1.08677411E-03 -1.88779196E-05 -3.03181267E-04  3.84943453E-04
 -2.41938990E-04  2.38097366E-04  6.10345234E-06  3.12834736E-04  2.82393919E-05
 -9.37174728E-06 -3.80744819E-05  1.13502563E-04 -1.19916829E-04 -2.41466221E-04
 -1.30348076E-05  3.77444886E-06  3.25189256E-05 -1.28841310E-05  1.21505891E-05
  1.21134777E-05 -1.73660344E-05  1.60715412E-05  4.45184695E-05 -1.52144460E-05
  1.56396443E-04 -8.34258592E-05 -4.66100488E-05  1.33475866E-04  2.48657457E-05
  1.02642940E-04  2.12786729E-05  2.06956208E-05 -6.07052151E-06  2.51466623E-04
 -1.47601760E-04  3.99776032E-05 -7.02450849E-05  3.80628673E-05  9.48823024E-06
  1.25006649E-05 -1.62114347E-05  2.02321481E-05  4.93943257E-05 -2.95124863E-05
  1.29048067E-04 -7.55607490E-05  1.26531532E-04  2.46232698E-04 -9.67314119E-05
  8.05388068E-04  1.85361040E-03  3.66192997E-04 -2.31320337E-03  3.08744488E-03
 -2.77730839E-03  4.56044087E-03 -4.67079089E-03  5.64752668E-03 -7.91157042E-04
  9.13636346E-04 -8.78543542E-04  8.61391390E-05 -1.71888337E-03  1.62326119E-03
  3.50855561E-04  1.67762720E-03  7.55882784E-04 -4.39444119E-03  2.82791149E-03
  5.56265462E-04  3.89151505E-03 -3.14696178E-05  1.20873583E-04 -1.12896490E-04
  7.27984961E-05 -6.98896769E-06  4.47843168E-06 -2.31146453E-03 -9.07430702E-05
  1.25491633E-03  3.83557311E-04  5.69298097E-05 -2.41811469E-04  2.52270715E-04
  4.52571129E-05 -6.19480736E-05 -2.17925438E-04  3.70283510E-05  1.05716748E-03
  2.80947226E-04 -3.13190802E-04 -1.03331236E-03  2.12925889E-04  8.59057898E-04
  1.84354148E-03  4.28587952E-04  3.62692807E-03 -1.19918560E-03  2.82679001E-03
 -6.35595706E-03  3.18686505E-03 -4.57989053E-03  9.84509222E-04 -4.83791319E-04
  7.52507839E-04 -2.06420190E-04 -2.39360788E-03  8.08501642E-04 -9.02623555E-04
  1.07085412E-03 -8.35581968E-04 -5.53121193E-03  1.83409595E-03 -9.11646035E-04
  2.35613151E-03 -2.67523609E-04 -2.31114011E-04 -2.90544957E-04 -2.87936776E-04
  2.27631415E-04  1.43530386E-04  1.35971238E-03 -3.98537553E-05  1.48798425E-04
 -1.16391663E-04  6.56286388E-05 -8.93735903E-06 -1.77288464E-04 -1.69735382E-04
  4.36167161E-05  1.93191679E-04 -3.74797210E-04 -2.24588739E-04 -4.15382234E-04
 -1.25822879E-04  5.29504795E-04 -9.90878250E-04 -5.61116515E-05  2.18654077E-04
  5.32612564E-04  1.41911800E-04 -6.01665024E-05 -1.95917704E-04  4.34108556E-04
  4.42541845E-05 -4.18175425E-04  3.53782071E-06  1.16918060E-05  1.45773053E-04
 -2.22503246E-04 -2.02680190E-04  8.15913290E-05 -3.52395391E-04 -5.40044995E-04
 -4.00214813E-05  8.70848402E-05 -4.79999859E-04 -7.72574923E-04 -1.40275888E-04
  2.44648478E-04 -2.33310078E-04 -3.17866744E-04  5.37791352E-04 -3.24694805E-04
  8.64876778E-05 -4.72801479E-04 -7.69507326E-04  3.01581466E-04 -7.47107919E-05
  1.81700408E-04  5.07628169E-04 -6.51469023E-05  4.61385978E-04  1.15300333E-06
 -3.54454537E-06 -6.64643301E-05 -4.01629918E-06  1.23288633E-05  3.46491714E-06
  2.86113525E-05  7.47743759E-06  6.58907454E-06 -4.63615751E-06  4.64863011E-05
  7.14838220E-05 -5.24669812E-06 -2.99448299E-06 -3.51266528E-05  1.17937347E-04
  5.89128827E-08 -1.57776650E-04  2.27973574E-05 -5.33387965E-05 -4.48497584E-04
 -4.60158768E-05  5.33961294E-06  9.87010752E-06 -3.37892098E-04 -1.57307782E-04
  2.04285202E-04  1.09026603E-06 -3.17300960E-06 -6.66584434E-05  3.46591067E-06
  7.00953322E-06  9.89226810E-06  7.68511512E-06  2.16082967E-05 -1.05193245E-05
  1.09159185E-05 -4.91215867E-04 -5.04728534E-04 -3.62715297E-04  1.30389485E-03
 -3.73829834E-04 -4.02898515E-04  1.68933672E-03 -3.86685783E-04 -2.27425782E-05
  9.69392179E-05  1.59341975E-04  5.71360416E-05 -1.06752461E-05 -2.95892373E-05
  6.14680693E-05 -9.89217207E-05 -6.27438698E-05  2.29687403E-05 -5.35361165E-05
 -4.39796767E-04 -1.53424396E-05 -2.00306994E-05  4.29251014E-05 -3.28947971E-04
 -1.64392378E-04  2.31693517E-04  9.91893477E-06 -4.90972160E-04 -4.80159049E-04
  1.00765181E-03  3.14611608E-04  9.17748838E-04  1.25877180E-03  4.98949282E-04
  1.15320053E-03  8.42423406E-05 -4.00798972E-04 -7.45281979E-04  1.85090186E-06
  7.69226070E-05  5.59773597E-05  1.81344707E-04  5.24610192E-05 -1.49548591E-04
 -2.25567987E-05  9.83161669E-05  1.51039354E-04  2.74519323E-05  1.07937528E-05
 -5.79886050E-05  3.67953515E-06 -5.66296409E-05 -1.20247393E-04 -4.71996075E-06
  4.40663680E-05  7.74805980E-05  2.48261224E-05 -2.48784058E-05 -7.08005418E-06
  1.59301976E-04 -2.14489252E-05 -1.38647820E-04  1.02016832E+00 -4.97928903E-02
 -6.29239410E-02 -1.82073916E-05 -8.84761963E-05 -3.60839604E-05 -4.01578856E-04
 -3.97069175E-04  2.12559230E-04 -4.86745987E-06  2.88413501E-05  1.88908458E-05
 -1.80848505E-05 -9.33182721E-07  1.87336353E-05 -1.34088133E-04 -5.05253313E-05
  9.33645735E-05 -2.41264906E-05  8.27137372E-05  1.82283642E-04  4.40308131E-05
  9.62645589E-05 -2.33964771E-05 -8.05079164E-05  2.50785794E-04  6.79993539E-06
 -1.68874765E-05  1.00942390E-04  1.39749084E-04  6.12024613E-06  8.61247614E-05
 -5.24454283E-05  2.73491341E-05  1.23613345E-04 -1.75202226E-04 -3.45619832E-07
  5.36248550E-06 -1.15753213E-05  2.70784707E-07 -1.65829756E-05  1.68119019E-05
  3.01973380E-06 -2.52198018E-05  8.60202780E-05  1.10295325E-06 -1.57176978E-05
  5.23827503E-05 -2.46575565E-06 -6.77061570E-06 -1.84015182E-06 -4.65556870E-05
 -8.89064286E-05 -1.91528200E-05 -2.38908516E-05  9.36073606E-05  2.24051374E-04
  2.49893152E-04 -3.96550193E-05  1.18709530E-05  4.86756379E-04 -1.09769412E-04
 -1.48213285E-04 -1.17486115E-07  5.33100422E-06 -1.81534750E-05 -2.09850315E-05
 -3.50770622E-07 -3.82797833E-06 -9.30797778E-05  3.80786817E-05  1.71878472E-06
 -2.42386663E-05  8.25284201E-05  1.82254801E-04  8.39942265E-05  6.78472552E-05
  1.27342798E-05  1.28502009E-04  9.69033839E-05  2.01786222E-04  8.80261207E-05
 -6.80748427E-04 -9.29481726E-04 -4.44487563E-04  4.96457897E-04 -6.55961595E-04
 -6.05594720E-04  6.25213143E-04 -9.36300154E-04 -1.65034673E-05  1.01022780E-04
  1.25074482E-04  9.65944719E-05  2.22701198E-05  2.95128089E-05  2.07620001E-04
 -5.95780102E-06 -2.40736724E-06 -2.21090404E-05  8.75453172E-05  2.05328768E-04
  4.88327897E-06  1.31525803E-04 -2.17972953E-04  7.88441851E-05  1.35202723E-04
 -4.74515941E-04  8.64202420E-05 -6.74029428E-04 -9.07187900E-04  7.37783561E-04
 -3.57525494E-04  4.52933180E-04  1.00621622E-03 -5.30773926E-04  5.59689342E-04
  2.69452259E-06 -7.10999161E-06 -9.04272254E-05  1.13468497E-05 -2.11604077E-05
  1.74621899E-05  4.25171431E-05  2.55436192E-06 -1.27283510E-05  4.10675175E-08
  2.45558243E-06 -1.28621211E-07 -9.94827640E-06 -5.78655005E-06  1.35949163E-05
 -2.83744411E-05 -4.36932276E-06  8.45732151E-06  1.41994959E-05 -5.26514364E-05
 -1.43654208E-04 -2.90667859E-05  2.96550278E-06  2.14998365E-05 -1.08401978E-04
 -1.45697572E-05  1.25010939E-04  2.90065418E-06 -8.89289714E-06 -9.11315963E-05
 -2.41654148E-05  3.32098623E-06 -1.56943878E-05  1.96464025E-05  2.75064299E-05
 -3.47593927E-05 -4.03029576E-05  1.87684750E-04  5.03846018E-04 -6.25433764E-05
 -3.94550316E-05  3.56596769E-05 -2.36653089E-06 -3.07646633E-05 -3.19163830E-05
 -2.17916684E-05  9.31438140E-05  1.83711578E-04  1.56747445E-05  2.08500206E-05
 -6.32972018E-05  1.60920164E-06  7.35382192E-05 -9.30194573E-05  3.97139706E-06
 -4.11716374E-06 -7.42888770E-05 -1.87209942E-05  1.06386745E-06  2.13793443E-05
 -1.06675308E-06 -3.75337127E-06 -8.73282634E-07 -3.25056631E-08  3.70135791E-06
 -5.65873532E-06 -1.57942345E-05 -2.04080071E-06  7.51496062E-06 -1.14734855E-05
 -1.33638916E-05  2.00506202E-05  1.70933205E-04 -9.56505964E-04 -1.50114506E-03
 -2.00973537E-04  2.49610418E-04 -2.38117301E-04 -2.75992406E-04  1.21548781E-04
 -3.81096978E-05  1.39855159E-05 -5.62181497E-05 -1.30226410E-04 -1.94809051E-05
 -3.33834737E-06  2.91904276E-05 -1.19253616E-04 -5.54899684E-09  1.10853336E-04
  1.69587366E-04 -9.49348186E-04 -1.48229771E-03  3.08261009E-04 -1.12754167E-04
  2.32760132E-04  5.75838632E-05 -1.19908768E-04  2.87934830E-04 -2.13958558E-05
  9.30423685E-05  1.78370973E-04  6.60470731E-05 -1.35972574E-05 -1.67220671E-05
  1.16468658E-04 -7.65481665E-06  1.48036030E-05 -1.05256125E-06 -7.50574002E-08
  3.21860879E-05 -3.29804387E-06  1.28559612E-05 -7.30566514E-06 -2.25828400E-06
  1.79928541E-05  7.60033200E-05  9.62558426E-08 -8.19194728E-07  7.64539176E-06
 -1.63507604E-07  8.09495302E-07  2.32867413E-06 -6.61386900E-06 -9.95466551E-06
 -2.09853442E-05 -3.97937130E-09  3.81795237E-05 -3.40940687E-06 -2.34650215E-06
 -2.24331056E-05  4.08622703E-05 -3.97050145E-05 -2.36921818E-04 -1.69402730E-06
 -1.31680139E-05  1.38981985E-06 -1.74228557E-06  3.53022168E-06 -8.10830401E-07
 -3.83825881E-06  5.96262199E-05 -3.65262068E-06  2.19702909E-07 -1.62534790E-06
  8.07606427E-06 -1.57431922E-06 -2.57165004E-07 -1.39776076E-06  4.47578691E-07
  3.18900365E-06 -1.29110037E-05 -5.85258091E-07  3.73154318E-05 -1.42932147E-06
 -1.05937820E-06  7.11369341E-06  2.19068220E-05 -6.35669422E-08  1.40690605E-06
 -2.55000376E-06  4.22028758E-05 -1.60904721E-06  7.80998249E-06 -2.02191463E-06
  2.33170737E-05  1.76832577E-05 -2.69320920E-06 -3.19720073E-05  1.18156855E-05
  2.74647220E-06 -2.06725105E-05  8.51108723E-06  4.76530997E-07  2.60024269E-06
 -2.03409311E-05 -5.31161926E-07 -2.42069587E-06 -1.33707527E-06  6.67389494E-06
 -3.46039397E-06  1.55661156E-05  7.89044067E-06  4.55058160E-05 -1.24257552E-06
  1.42247231E-05 -2.08828942E-06  2.14309108E-05 -5.25069812E-06 -6.65550880E-05
 -8.78761404E-06  3.94842477E-06 -6.10559057E-07  6.89484527E-07 -2.73726207E-05
  2.40851915E-05 -4.42998020E-06  2.05291123E-05 -3.69045495E-06 -6.19443856E-06
 -3.80150476E-05  9.70642555E-07 -1.01920808E-05  2.67183499E-05  4.05638370E-06
  1.74781573E-04 -1.00637869E-04  8.57213576E-07  5.41636769E-07 -4.48964128E-05
 -6.10843684E-06 -4.57803438E-06  2.90475209E-06  6.94870722E-06  1.41427653E-05
 -8.37253225E-06  3.81836146E-07  2.74853648E-06 -1.65977172E-05 -6.63814360E-06
 -2.19841854E-06 -6.73261041E-06  6.85518678E-06  8.79831207E-06 -8.94403284E-06
 -9.31647270E-06 -2.89830516E-05  2.70144001E-04 -9.86348329E-05 -1.61799892E-04
 -1.22422281E-05 -3.33441980E-04 -4.87581883E-04  1.05492091E-06  1.25851156E-05
 -1.87157983E-05 -1.02512248E-06  7.17351400E-06 -5.76411033E-06  5.47887310E-06
 -5.09322344E-05 -2.50050609E-04  2.82534633E-05  7.88644332E-05 -3.44038106E-06
  3.41554199E-05 -3.67106687E-07  1.21587831E-04 -8.46488544E-07  1.31763430E-05
 -6.33414219E-06  2.28951894E-05 -5.86522168E-05 -3.34740672E-04 -9.20923348E-07
  1.12563027E-05 -2.49964221E-05  3.63964326E-07 -3.44442634E-06 -2.05297727E-06
 -1.06229704E-05 -6.56319783E-06  1.93598697E-05 -3.79673986E-07  3.75868241E-05
 -3.63914554E-05  4.37973244E-06  1.73590033E-05  8.86581949E-06 -2.92097721E-05
  1.66039632E-04  1.40620547E-04 -1.23130792E-06  6.08840617E-06  2.31656732E-05
  3.70777379E-04 -4.89472555E-07 -6.64643537E-06  3.16779532E-07  2.93377051E-06
 -5.08460206E-06 -1.40059268E-06  1.94540452E-05 -5.68405337E-06 -8.66490461E-06
 -1.25784905E-07 -9.59584661E-07 -8.48575779E-06 -6.07794944E-06  6.75440930E-06
  5.06589789E-06  2.81605117E-05 -2.59631007E-05 -1.65239071E-06 -2.01727654E-06
 -2.00017099E-05  8.89984682E-06 -1.00136204E-05  7.49103532E-06 -1.88637441E-05
  1.93517669E-05  1.40270374E-06 -7.35115931E-05 -1.86363818E-06 -1.92443089E-05
 -1.24200132E-05  1.58851523E-05 -1.14612899E-05  8.10110422E-06  5.56132878E-05
 -4.35372932E-05 -1.57261529E-05  2.55809452E-07  1.92480903E-05  1.15503138E-06
  5.54533800E-06  6.92677488E-07 -6.33422305E-06  3.97317918E-06  2.75738953E-05
 -4.90095008E-06  3.55125674E-05  4.03005558E-06  4.77537315E-05 -1.32437765E-06
  2.14000780E-06  4.44311143E-06  4.95041597E-05 -1.84745151E-06 -5.07623405E-05
 -5.04172650E-07  1.44024193E-05 -1.24591620E-04  1.72619910E-04 -1.41266896E-06
  2.25701595E-04  9.46399841E-05  4.22789417E-04  2.67714690E-03  3.39744051E-03
 -2.84896738E-04 -2.26833729E-04 -3.09667307E-04 -1.80544908E-04 -3.55364096E-04
  3.33680655E-07  1.09828364E-03  4.71250240E-04  6.15785909E-04 -1.54866824E-04
 -9.08541597E-05 -7.60347538E-05 -2.53054373E-04 -4.32338181E-06  9.38427368E-05
 -8.99533009E-05  4.03265661E-04 -6.90749619E-04 -2.30301105E-04  4.30049020E-04
 -1.04545202E-04  8.61940237E-04  2.37565191E-04  4.75746145E-06  3.04051191E-04
  1.81340049E-07  4.60335316E-05  1.48432246E-05 -1.41846450E-05  2.97890037E-04
 -2.44131618E-05 -4.60187225E-07 -3.04509024E-05 -1.76173703E-05  1.70666992E-05
  6.92706016E-06 -2.66833551E-05  1.45710399E-06 -4.36449346E-06 -8.16147040E-05
  1.31152134E-05 -1.38834713E-04 -1.36808993E-04 -4.03998986E-05 -2.88588531E-04
 -2.31411213E-04 -3.56730179E-04  2.16054850E-04 -3.35426654E-04 -6.94687857E-05
 -8.84541474E-04  3.18455154E-04  9.64356353E-04  1.10578579E-04 -7.00185183E-05
 -1.13621021E-04 -2.12577262E-04 -1.45078262E-04  2.17041547E-04 -5.33134265E-06
 -3.65031473E-04 -6.86372949E-04 -2.76049659E-04  6.91146935E-04  9.82738439E-05
 -6.74042402E-04 -3.28012219E-05  1.21396520E-04 -1.34982866E-04  5.74288209E-05
  3.17887945E-05  3.22738293E-05 -8.44875591E-04 -1.91397378E-03 -1.58834233E-03
  7.40510984E-05  3.27855290E-04  3.08484811E-04  6.07046253E-06 -2.10030216E-04
 -5.47634381E-05 -1.14173240E-05 -2.61954106E-04  6.12568035E-05 -9.45560819E-04
 -3.13291591E-04  2.61942968E-05 -1.17916933E-03  7.33359245E-05 -5.37730832E-05
  2.05767036E-04 -4.38684912E-05 -1.92028734E-05 -2.36917661E-05 -6.53207633E-04
  1.61683820E-04  2.75726914E-04  1.16402434E-04 -1.95985182E-05 -3.08173106E-05
  4.93712092E-05 -7.28382929E-05  4.86699674E-05 -2.98056110E-05 -5.74351302E-05
  1.98703205E-04 -4.75740082E-04  1.63824528E-04 -4.66111870E-05 -2.86392865E-04
  7.78543943E-04  1.87895457E-03  4.74969686E-04 -4.36244867E-03 -4.98524617E-04
  1.90173830E-03  8.33176737E-03  8.87113402E-05 -2.58984255E-03 -1.33068643E-03
 -1.35625570E-04  4.55700803E-04  9.69984952E-04  1.57781188E-03  4.59533734E-04
 -2.21721063E-03 -5.45685442E-04  2.50598264E-03  2.64472055E-03  1.69611859E-03
 -5.04265044E-03 -1.54968552E-03  8.69644366E-04  1.81836817E-03  4.94666242E-04
  4.71511033E-03  1.02170115E-04  3.14851657E-04 -8.33729027E-03 -1.10662879E-03
  3.87334330E-04  1.35509257E-03  1.06551110E-04 -3.43390883E-05  1.40980908E-03
  9.31986993E-06  2.62175105E-04 -2.48081604E-03  1.75425148E-05  2.95787859E-03
  8.40179188E-04  1.23071579E-03 -5.41846028E-03  6.06643158E-04  7.06163496E-05
 -5.59447381E-05  2.22837434E-04  3.57795479E-05 -1.43011443E-05 -3.65598331E-05
  6.92444096E-04  2.51562424E-04  5.27869157E-05 -1.12370957E-04 -4.97509881E-05
  1.00460284E-05 -1.57272072E-07  8.85240076E-05  3.82491241E-05 -1.71717912E-05
  6.58659444E-05 -9.81707627E-05  4.92848906E-04  1.23324005E-04  4.82525729E-05
  3.36097859E-04 -2.93268079E-05  1.24603160E-04 -1.37202975E-04 -4.69984304E-05
  2.93366283E-05  5.36895971E-05  5.27421475E-04 -1.82480427E-03 -1.82323831E-03
 -1.80631341E-05  2.98568590E-04  3.43016286E-04 -1.19430321E-04  1.93323637E-04
 -1.13503258E-04 -9.15128819E-06  2.37561791E-04 -4.75993027E-04  8.77905894E-04
 -5.56984064E-04  4.15188404E-05  1.05035624E-03  1.31955403E-04  2.51952733E-05
  1.01290654E-04  4.44862091E-06  4.31488678E-06  3.15077698E-05  2.46378220E-04
  1.63956504E-04  1.41522965E-05 -4.61855580E-05 -6.87343176E-05 -3.06017720E-05
 -4.60420776E-05  2.63304754E-05  2.98289088E-05 -1.45687316E-05  1.66852299E-05
 -2.33683941E-04  1.32463203E-04  1.63332429E-04 -8.12353438E-05 -3.43703678E-06
  1.34959924E-04  2.57324052E-05  1.03203881E-04  5.93251476E-06  4.15554340E-06
  3.34451009E-05 -2.36899182E-04  1.40408211E-04  1.08373562E-04  5.06254162E-05
 -5.97639626E-05 -4.09315696E-05 -2.58999716E-05 -4.48684482E-05  2.84705520E-05
 -2.23237244E-05 -9.63518493E-06 -1.16921284E-04 -2.16762145E-04  1.39034293E-04
 -1.48276155E-04  1.72805490E-05 -1.38492724E-04 -3.20283475E-04  2.88443013E-04
 -9.38319142E-05  2.09315280E-04 -3.75225828E-04  5.20705797E-04 -8.07561909E-04
  2.92077223E-03 -7.74370922E-05  1.13952302E-04 -4.40727988E-04  2.72504423E-04
  1.14507883E-04 -5.53080985E-04  4.47767643E-06 -8.57457189E-05  7.45758489E-04
  2.47939246E-04 -1.74973967E-03  5.72659718E-04 -1.90579422E-04  8.62598203E-05
 -4.73356832E-04 -7.72715986E-04  3.54910315E-04  4.04376351E-05  6.21469863E-05
  6.80085212E-04 -7.30485267E-05  1.19430684E-04 -5.69300368E-05  2.20645666E-04
  5.47328443E-04 -3.00978903E-06  2.41386228E-04  7.11045738E-05  3.27435277E-05
  4.90446750E-04  3.70033921E-04  8.64072318E-05 -4.80118476E-04 -7.68946690E-04
 -3.22925886E-04 -4.05716747E-06  1.80813954E-04 -5.92165708E-04 -1.54235435E-04
  3.44404280E-04  4.14133742E-06  1.31168794E-05  1.28120644E-04 -4.78317667E-05
 -5.66829041E-05 -3.04640462E-04 -1.16886075E-04  1.48613624E-04 -6.37269334E-04
 -2.25456644E-05  9.67962178E-05  1.51797508E-04 -2.23912619E-05  4.99278083E-05
  3.79666710E-05 -5.35263523E-05  1.15419837E-04 -2.62113513E-05 -2.24898242E-05
  9.69725927E-05  1.48873084E-04  2.66594734E-05  5.29722837E-05  2.91679647E-05
  3.02487848E-05  1.26497737E-04 -3.52031153E-05  8.34772471E-05 -3.98852397E-04
 -7.32508911E-04  1.11441361E-05 -8.24649884E-05  5.00944745E-05  2.33003393E-05
  1.67599647E-04  1.78403111E-04  2.29068671E-05 -5.37221462E-05 -4.51642273E-04
  2.32557656E-05 -2.66219892E-05 -3.09074680E-05 -3.57972494E-05 -2.23395358E-04
 -3.60286693E-04  2.33429519E-05 -5.47871152E-05 -4.56465561E-04 -3.08719496E-05
 -3.11938908E-05 -2.50880016E-05 -6.13543845E-05 -2.28961948E-04 -3.51347923E-04
  1.02017192E+00 -4.98005624E-02 -6.29443538E-02  3.24613020E-06  6.35096518E-05
 -7.30797898E-05 -5.70889075E-05 -1.34080518E-04 -6.14945420E-04 -4.99549451E-06
  4.30975195E-05  8.89907136E-05  2.12147134E-05  2.87899720E-05 -6.09805093E-06
  2.95104717E-05  1.68742932E-04  1.00005906E-04  1.08976866E-06 -4.88267547E-06
 -5.97566690E-05 -4.29936931E-06 -1.06963565E-05  7.12167588E-06  2.07896472E-05
  7.67224223E-06  2.20134840E-05  1.88237889E-05 -5.16108378E-04 -5.30764728E-04
 -8.70054136E-04 -5.09322316E-04  9.11925732E-04 -1.03985539E-03 -7.18614018E-04
  1.22126285E-03  4.60177471E-06 -4.78068026E-04 -4.52731593E-04  1.21834457E-03
 -4.07921693E-04  6.09470196E-04  1.49363525E-03 -5.81700231E-04  8.64791092E-04
  1.11785215E-06 -3.69016547E-06 -6.28408691E-05  8.34285386E-06 -9.21261152E-06
  4.78095259E-06 -1.59245467E-05  1.82469941E-06  2.65393793E-05 -5.19453021E-06
  4.49606022E-05  8.88279203E-05 -2.59536228E-05  2.54338259E-05  2.13622039E-06
 -8.92613533E-06  1.70439100E-04  1.10635447E-04 -1.73773278E-05  1.01356051E-04
  1.48111022E-04  8.22979972E-05  6.78687496E-06  6.06027680E-05  1.53149889E-04
  1.02513123E-04  1.08911441E-04 -2.30749193E-07  5.50779753E-06 -1.35083007E-05
  1.53111331E-05 -3.41374437E-06 -1.73851145E-05  6.66417994E-05 -5.42470744E-05
 -4.33512185E-05  9.07764379E-05 -6.84391286E-04 -9.69534080E-04 -8.67757494E-04
  3.53409796E-05  3.07413570E-04 -1.19646241E-03  6.59849540E-05  4.03880602E-04
  8.71912335E-05 -6.67530099E-04 -9.41965465E-04  9.09681019E-04  1.65168102E-04
 -2.87489119E-06  1.23778060E-03  2.47538753E-04 -1.44190632E-05 -3.12637707E-07
  6.82447876E-06 -1.51373302E-05 -1.89902138E-05 -5.40240820E-06 -1.09269347E-05
 -7.21604325E-05 -6.34373892E-05 -1.80318177E-05 -1.72757664E-05  9.93391246E-05
  1.54025430E-04 -5.59549606E-05 -1.61836674E-06  8.71639792E-05 -1.27374498E-04
  8.61122907E-05  1.53903394E-04 -2.14130460E-05  8.45227697E-05  1.94702336E-04
 -1.76406967E-04  9.55913320E-05  1.57476586E-04 -2.85430713E-04  3.15972231E-04
  2.66403553E-04 -4.83817970E-06  2.86802954E-05  1.75096642E-05 -8.43056369E-07
 -2.14651365E-05 -1.54171148E-05 -1.61165561E-05 -1.09821798E-04 -1.32059126E-04
 -2.43864966E-05  9.71394789E-05  2.11589225E-04  2.01489591E-04  1.28171176E-04
  1.07578726E-04  3.13551551E-04  3.70958755E-04  1.82615985E-04 -2.44113592E-05
  8.32887369E-05  1.87265154E-04  4.74153299E-05 -6.22392871E-06  9.64655773E-05
  1.96659142E-04 -1.41421524E-04  9.89726461E-05  1.44711938E-06 -1.58207129E-05
  4.23062612E-05 -1.78888331E-06  4.05341820E-06 -3.93098242E-06 -1.87848903E-05
  3.45163174E-05 -9.90789381E-05 -2.45759271E-05  8.31136303E-05  1.95872562E-04
 -1.14195702E-05 -1.28200127E-05  1.06172123E-04 -1.27250816E-04 -1.70526459E-04
  1.58578892E-04 -2.22391246E-05  9.57789971E-05  1.80895127E-04  4.25520039E-05
  5.11979466E-05  2.50325196E-05  1.03850166E-04  4.66292312E-05  6.23192360E-05
  4.09536254E-06 -3.53238887E-06 -8.06036280E-05 -7.62325072E-07 -2.52811928E-05
 -1.39957866E-05 -2.21114083E-06  3.30915047E-06 -4.18108383E-06 -2.20961282E-05
  9.49172874E-05  1.79116832E-04 -3.75688371E-05  4.64108014E-05  4.03622307E-05
 -8.13703363E-05  3.46529208E-05  9.54035020E-05  1.43336667E-05 -5.07673533E-05
 -1.57157587E-04  4.66785055E-06 -2.95733148E-05 -1.96784457E-05 -1.53411251E-05
 -1.33580495E-04 -9.00296615E-05  2.86238522E-06 -7.40668097E-06 -9.41580667E-05
  2.56377024E-05  2.37241109E-06 -1.56686705E-05  2.27493717E-05  2.64908353E-05
  2.67826554E-05  1.72554820E-04 -9.63136926E-04 -1.51354874E-03 -3.66560856E-04
 -3.82542963E-05  1.48999335E-04 -2.47407848E-04 -1.38879034E-04 -5.27689281E-05
  1.69803784E-04 -9.46219829E-04 -1.47729231E-03  3.92051594E-04  2.04317099E-05
  2.04597546E-05  2.28627391E-04 -1.09787058E-04 -1.42248170E-04  2.82725634E-06
 -7.10189540E-06 -9.40542032E-05 -2.94645981E-05 -1.52973716E-06 -5.91072455E-06
 -1.49725543E-05  2.50956778E-05  3.53911971E-05  1.43993190E-05 -5.46101702E-05
 -1.46525572E-04 -7.10508646E-06 -3.00027851E-05 -1.80618222E-05  1.62254271E-06
 -1.36152726E-04 -9.40891816E-05  9.08115407E-08  3.71664555E-06 -6.23226460E-06
 -6.32317520E-06 -1.18205887E-05 -1.12484683E-05  9.02674038E-06 -1.27950725E-05
 -2.28078400E-05  1.18488524E-07  2.97389537E-06 -3.45068014E-06  3.23989042E-06
 -1.13722041E-05 -1.35443792E-05 -1.27605077E-05 -1.30548952E-05 -1.75551979E-05
 -4.02329671E-05  1.88094576E-04  5.06573211E-04 -1.33404625E-05 -3.36545528E-05
 -7.13074452E-05 -1.25453893E-05  3.86085998E-05 -1.79939277E-05 -7.91190683E-07
  6.04679464E-07  2.07073368E-05 -4.04315610E-08  6.60422320E-06 -2.73465741E-07
  1.52043879E-06 -1.22663535E-05 -1.46980192E-05  8.32992046E-08  8.98461858E-08
  5.23765991E-07  1.48683102E-07 -2.97106586E-07 -1.13295041E-06 -1.82010363E-05
  5.61135101E-06  2.00243769E-05 -1.39244943E-06  2.75336157E-07 -1.54771301E-06
  2.94789670E-06  1.11649130E-05  4.35059581E-06 -9.90210002E-05 -8.28738407E-05
  9.65522243E-08 -4.41448681E-06  1.39181210E-05  2.63268495E-06  2.71602406E-06
 -2.10731620E-06 -1.17905159E-05  4.08782500E-06 -5.14336441E-06  5.05750075E-07
 -1.53160064E-06 -3.35714059E-06 -1.65615275E-06 -2.35795288E-06 -3.74972414E-06
 -8.31972317E-06  1.09734568E-05  9.07340244E-06 -4.89391563E-06  8.58904486E-06
 -2.35522159E-06  9.51206536E-06 -3.91251749E-06 -2.08921822E-05 -5.30557637E-06
 -5.91395105E-06 -2.01968407E-06 -8.11393367E-07 -2.32447971E-06 -5.32401781E-06
 -2.36563574E-08  6.26434686E-06 -4.23131592E-05  9.44513610E-07 -1.85252680E-06
 -3.07432759E-06 -2.25341858E-06  2.54958849E-05 -1.26938313E-05 -1.61887592E-07
  5.98465058E-06 -3.70911126E-05 -2.81008400E-06  1.78927849E-06 -1.62500892E-06
 -8.40892919E-06  3.19626509E-05 -2.01378801E-05  5.68694008E-06  9.00947237E-06
  3.15733913E-06 -5.15207247E-06 -4.76454646E-06 -2.00356547E-05  6.16461965E-07
 -1.30018529E-05  2.13761022E-07  1.88373787E-05  1.04604604E-06  2.19576242E-05
 -8.02164526E-06  3.14946152E-05 -8.45023323E-06  1.85209707E-05 -1.70838136E-07
  2.42840996E-06 -1.15590645E-05  4.34457862E-09  4.58022180E-06  9.06051235E-06
  1.16293761E-05  1.02562464E-06 -6.76335499E-06  1.83701368E-07 -6.80443978E-06
  2.35098140E-05 -3.76321805E-06  5.03936479E-09 -9.35679177E-07 -1.52849078E-05
 -2.43284890E-08  2.04739245E-05  4.78981681E-08  1.51084529E-05 -6.31002526E-05
 -2.47760064E-05  3.22590324E-06 -9.03498951E-07 -2.26617418E-06  2.59615473E-05
 -8.46855251E-06 -9.06818803E-07 -1.07324165E-05 -3.00543524E-06 -4.98128947E-06
 -6.44770067E-06 -6.07057603E-06 -4.06803797E-05 -3.31452047E-05  1.79468869E-06
  7.99909854E-06 -2.15821829E-06 -9.91880003E-07 -7.41186800E-06  2.07054245E-05
 -1.96341511E-06 -1.03714704E-07 -4.27934245E-06 -1.83978747E-06  3.71519628E-05
  3.70905005E-06  3.29123478E-06 -3.93182568E-06  1.22855776E-05 -3.01886398E-06
  4.48337192E-06 -1.96971224E-05  9.50736948E-05  2.17449428E-05  5.34127172E-05
 -3.16882198E-07 -8.55487502E-06  2.86148545E-05  1.12607229E-06 -4.42413791E-06
  4.34221539E-06  2.94496359E-05 -1.48244930E-05  1.36743828E-05 -7.67325690E-06
  3.10295639E-05  1.12778234E-04 -2.54528316E-05 -1.14803863E-05 -1.62233584E-05
  3.64462355E-05 -1.60936112E-05  4.77775672E-05  2.59276238E-07  4.83924370E-06
  1.72369179E-06  4.25803039E-05 -1.38799841E-08 -3.57800830E-06  3.46241756E-06
 -2.31885599E-07  1.82171536E-06  2.35858643E-06 -1.35099442E-05  6.08769919E-05
  1.82232878E-05 -2.27344700E-07  2.33275975E-06  1.67460616E-05 -1.16911191E-06
 -1.68533030E-06  3.03598667E-06  4.35076141E-06  7.73072731E-06  6.73566208E-06
 -2.03222260E-06 -8.45356724E-06  3.62226672E-05 -1.83259905E-05 -1.86469744E-05
 -2.09716647E-06 -1.47867307E-05 -2.56453735E-05 -1.09288804E-05  5.94914256E-06
  3.78052217E-05 -1.64838639E-04  6.70438057E-05  8.61587177E-05 -2.29211190E-05
  1.11418909E-04  1.21301889E-04 -1.10018380E-05  2.45576181E-06 -3.80239700E-05
  6.66310525E-06  3.48583914E-05  2.30145168E-05  3.65785698E-05 -1.08957321E-06
  8.89061038E-06 -9.95879351E-08 -7.52447603E-06 -5.37238867E-06  2.67361479E-05
  5.63232821E-06  9.96437023E-06  1.63816721E-06  3.21690597E-05 -5.36475002E-06
  1.96340711E-04 -1.94821645E-05 -7.87292319E-05 -1.27490820E-04  1.55252523E-04
  8.58579546E-05 -1.78481102E-04  1.45833829E-04 -5.38527973E-04 -3.75767638E-03
  1.99722856E-03  8.30864697E-04  1.84874115E-03  4.35836949E-04  9.88398730E-04
 -2.91519632E-03 -3.62187695E-03 -2.95726208E-03  5.09059313E-03  6.23063453E-03
  4.46532496E-04 -7.95051095E-04 -1.01257676E-03 -1.24079074E-03  9.01953662E-04
 -2.35975665E-03  4.36373525E-04  6.31143477E-04 -3.18450417E-03  2.13663112E-03
 -5.07372374E-03 -6.62848178E-05  1.11049123E-03  8.16528100E-04  1.82517831E-03
  5.17917552E-04 -2.71557178E-03  1.40108741E-03  3.62730757E-03  3.88532358E-03
 -2.80007902E-03 -7.09253859E-03 -7.70934330E-04  4.14434730E-04  1.07889978E-03
 -9.92913855E-04  1.99740808E-03 -1.49854254E-03 -6.16463565E-04  9.30066101E-04
 -1.70851195E-03  3.90047834E-03 -4.20468475E-03 -1.36814381E-03  2.23212239E-03
 -1.54354447E-04 -3.13305988E-04  2.50127747E-04  3.85958430E-04  1.92146494E-04
  8.63922794E-05 -2.36678932E-03 -1.75693560E-03 -1.45584912E-04  3.58622356E-04
  2.51781459E-04  8.45045251E-07 -2.07734184E-04  1.48199861E-04  2.30109009E-04
  3.94458511E-04  3.44469210E-04 -4.77904362E-04  6.07203215E-05  1.09637340E-03
  1.15533151E-03  1.02524268E-03 -2.67879219E-04 -2.30968436E-04 -3.14718609E-04
 -2.82537833E-04  2.78914266E-04 -5.31666462E-05  1.65286475E-04 -1.25113946E-03
 -4.33223530E-04 -3.67040691E-05  8.89103622E-05  5.50257771E-05 -2.08136558E-04
 -5.40712874E-05 -7.13540113E-06 -1.11876737E-04 -4.32238208E-04 -2.32758494E-04
 -2.97317577E-04 -1.21065714E-04 -3.30154846E-04 -1.13690944E-03 -1.73930828E-05
  1.22686259E-04 -7.56546617E-05 -3.13907067E-05 -2.12766249E-05  6.60092022E-05
  1.83663408E-04  1.83457657E-03 -1.85164484E-03 -3.43554456E-05 -3.35284880E-04
  2.65092232E-04 -2.32238779E-04  9.18976930E-05  1.78235081E-04 -4.42309300E-05
 -1.56084556E-04 -1.01945641E-03  3.90086830E-04  8.58801819E-04 -1.74622777E-04
 -6.44637334E-04  1.34542438E-04  2.64712161E-05  1.09852169E-04 -1.71708036E-05
 -2.49211224E-05  4.00934317E-06  1.71679297E-04 -2.18934238E-04 -1.20645394E-04
 -4.55504107E-05  6.75562806E-05  1.64537567E-05  3.04481434E-06  2.57855026E-05
 -5.69197340E-07 -3.82677196E-05 -4.54016038E-05  7.36685583E-05  1.73065204E-04
 -2.38127812E-05 -1.90308904E-04 -1.94672515E-04 -3.11862651E-05  1.19680177E-04
 -8.84844895E-05  1.32048415E-05 -6.90087712E-05 -2.02079330E-05 -3.73933279E-04
  2.49488673E-03 -8.08879273E-04  9.06163725E-06 -4.19478497E-04  1.73204351E-04
  2.60220875E-04 -6.27619186E-06 -8.66379926E-05  1.94960319E-04  9.24395245E-05
  1.11986998E-03 -7.53361688E-05 -3.31231796E-04  9.09902291E-04  4.58789180E-04
 -2.68820064E-04 -2.28686469E-04 -3.38452520E-04 -1.16047104E-04  8.99105938E-05
 -3.68425126E-04 -6.28785194E-04 -3.13947136E-04  1.13521813E-03  5.19082289E-05
  2.16409708E-05 -1.42557960E-04  4.53112646E-04  7.33217879E-05 -1.45038908E-04
 -7.50421683E-05 -4.96592158E-05  1.05475331E-03  1.11851323E-04 -2.79179620E-04
 -4.02587381E-04 -3.39645492E-04  1.27456911E-04  2.36336987E-05  1.11445837E-04
 -1.83759447E-05 -2.39549646E-05  6.44608910E-06 -4.70064079E-05  2.40807608E-05
  2.84719469E-04  1.16618074E-06  1.42911862E-05 -8.75237325E-05  3.39886270E-05
 -9.48869917E-06 -4.09756530E-05  7.13444492E-06 -3.38680019E-05  8.48624295E-05
 -4.58393440E-05 -2.25540941E-04  5.00465880E-05 -2.05139160E-04  2.26478855E-04
  1.41825510E-06  3.06496909E-04  1.99215623E-05 -2.78815671E-05  2.88943000E-05
  1.89085967E-04 -8.91928904E-05  1.88064646E-04 -1.53451476E-05 -7.23347640E-07
 -3.41119248E-05 -1.05584671E-05  6.70095484E-06  1.04961135E-05  1.93691313E-05
  2.06545557E-05 -7.02205205E-06  1.46457211E-04 -1.35629472E-05  1.45931455E-04
 -5.29594321E-05  6.44094531E-05 -5.51620694E-05  1.96363068E-04 -6.78398050E-06
  5.26199121E-05  1.87220365E-05 -2.43752423E-04  1.34611472E-04  6.86886442E-04
  1.91688541E-05 -4.54042275E-05 -1.29149387E-04  5.33109322E-05 -3.01190163E-05
 -9.21439689E-05  1.67441036E-05  4.04822399E-05  3.33797185E-04 -2.53180375E-04
 -3.81444154E-04  1.82810435E-04  1.66256387E-04  6.14192402E-05 -5.86931447E-05
  2.36364483E-04  2.56967328E-05  1.23253626E-05 -4.77575326E-05  2.98408256E-04
 -5.34469455E-04 -4.20222313E-04 -7.51277031E-05  8.90617968E-05  7.59645052E-05
 -7.68168696E-05  3.04737574E-05  9.02103813E-06 -8.25624020E-05 -2.08344140E-05
 -3.45174297E-04  1.49683069E-04  2.26151513E-04 -4.23882457E-04 -1.30904701E-04
  8.66744013E-05 -4.73686441E-04 -7.77120578E-04  7.04647709E-05 -2.58766416E-04
 -2.45477162E-04  3.09626994E-05 -4.20994788E-04 -5.52523708E-04  8.73892973E-05
 -4.71498431E-04 -7.99421360E-04 -2.09343431E-04  6.48301548E-05  2.93125302E-04
 -4.91825566E-04  1.94125504E-04  4.63345478E-04  3.84427937E-06  1.23692229E-05
  1.35756572E-04  1.60081986E-04  2.57978338E-04 -7.13887058E-05  5.01634119E-04
  4.06645937E-04  1.16905679E-05 -5.62963245E-05  2.17183800E-04  5.41922256E-04
  1.10144010E-04 -1.63558666E-04  1.52878421E-04  7.74733070E-05 -5.11127825E-04
  3.33250438E-04  1.02016683E+00 -4.97855992E-02 -6.29210140E-02  9.35931366E-05
  2.41891194E-05  1.77722620E-05  3.27031441E-04  5.01594354E-04 -1.39779041E-04
  1.10734081E-05 -4.91112328E-04 -5.03027685E-04 -1.23587138E-03  1.19815095E-04
  6.44792382E-04 -1.61779494E-03  1.26304787E-04  7.73432951E-04  9.81328639E-06
 -4.90961367E-04 -4.79415489E-04 -3.83155411E-04 -8.73104155E-04 -1.02617929E-03
 -5.85577662E-04 -1.10743107E-03 -1.29132152E-03  8.35572079E-05 -4.00801219E-04
 -7.13115955E-04 -8.78366982E-05  2.22004250E-06 -4.83457063E-05 -2.51920431E-05
 -1.91061990E-04  1.13169294E-04 -4.71787553E-06  4.59913875E-05  7.81794470E-05
  9.59784934E-06  3.01994213E-08  3.51130481E-05  4.79876610E-05 -1.41405684E-04
  1.36251684E-04 -4.71108703E-06  4.43191076E-05  7.99882084E-05  2.90596561E-05
 -2.17348955E-05 -2.09190781E-06  6.31515655E-05 -1.68511356E-04  1.00806877E-04
 -2.21683146E-05  9.66628459E-05  1.42495820E-04  4.54572090E-06 -4.05659761E-05
  5.28296589E-05  9.02817317E-05 -1.59620988E-05  9.67922156E-05  2.32152214E-05
 -5.28561899E-05 -4.56713730E-04 -1.18451392E-05  4.67071468E-05  4.07493002E-08
  8.20661840E-05  4.01419711E-04 -1.62037359E-04  1.13739022E-06 -3.27091070E-06
 -6.14544038E-05 -7.31977101E-06 -6.87589527E-07 -9.36917876E-06 -2.52298950E-05
 -3.19256081E-06  1.78408598E-05  2.31373374E-05 -5.30132039E-05 -4.53449772E-04
  1.09297673E-05  2.13739097E-05 -4.17760800E-05  9.95644428E-05  3.77880527E-04
 -1.99431405E-04 -2.16947128E-05  9.39637577E-05  1.44295267E-04  2.00320399E-05
 -5.92833920E-05  1.37148641E-05  1.11580505E-04 -2.73200993E-05  4.20004044E-05
  1.19339973E-06 -3.56402799E-06 -6.72306550E-05 -1.34474933E-05  2.58447986E-06
 -2.90643158E-07 -2.20566092E-06 -2.60105730E-05 -1.38954776E-05  8.78736283E-05
 -6.73333897E-04 -9.45297224E-04  3.30246492E-04 -5.92746379E-04 -6.32519336E-04
  4.79506687E-04 -8.20139906E-04 -8.49535114E-04 -2.30494935E-05  9.54821395E-05
  1.99417639E-04  6.73326645E-05 -2.38916896E-04 -6.00843779E-05  1.99803836E-04
 -4.86581917E-04 -4.78335752E-06 -2.40912860E-05  8.12062847E-05  1.84120815E-04
 -6.14885473E-05 -8.65392094E-05 -1.66000992E-05 -1.24056515E-04 -1.07302634E-04
 -2.02026812E-04 -2.18629769E-05  8.71382155E-05  1.99084725E-04 -8.66249760E-05
 -5.83394294E-05  2.32836002E-04 -4.12171189E-05 -1.76552202E-04  4.66965949E-04
  8.71362663E-05 -6.65245666E-04 -9.84317013E-04 -4.00618233E-04  2.58814721E-04
  8.14783378E-04 -5.53318981E-04  3.14074026E-04  1.12911448E-03 -2.42745155E-05
  8.16822193E-05  1.87038328E-04 -8.52737490E-05 -5.96673309E-05  3.03139561E-05
 -2.56416912E-04  4.76425770E-05  3.98723951E-05 -1.68699051E-05  1.01862118E-04
  1.34975673E-04 -1.70858521E-05 -9.10041049E-05 -4.42348293E-05  2.32175364E-05
 -2.15946642E-04 -4.05837310E-05 -1.73997549E-05  1.05889638E-04  1.41096102E-04
 -7.34940390E-05 -2.30423687E-05  6.54186126E-05 -9.13820600E-05 -8.96488894E-05
  1.75811174E-04  1.34685912E-06 -1.61340440E-05  4.55320356E-05  5.45402540E-06
  1.14620282E-06  1.54948127E-06  9.25359966E-05  5.99913488E-05  1.06218440E-05
 -2.11300113E-07  5.77389757E-06 -1.59651484E-05 -9.04368328E-07  2.02933554E-05
  9.05400284E-06 -4.79452894E-05  8.47223455E-05  1.87918984E-05 -2.89010965E-07
  4.50221026E-06 -1.02263576E-05  1.33801218E-05  5.10592533E-06 -1.88334818E-05
  1.13161026E-05  1.00026195E-05 -9.07962866E-05 -4.73516772E-06  2.86630820E-05
  1.31657883E-05 -4.00101226E-06  2.11066543E-05 -1.46477298E-05  1.92278135E-05
  1.53144788E-04 -7.98433164E-05  1.69727843E-04 -9.52723784E-04 -1.47385795E-03
  9.63061810E-05 -2.47179450E-04 -3.04671723E-04  7.21747026E-05  6.42309713E-06
 -3.06558925E-04  1.70662524E-04 -9.53452552E-04 -1.48163498E-03 -2.18967494E-04
  1.20050138E-04  3.14193229E-04 -1.34509656E-04  2.60880327E-04  1.09644511E-04
 -4.02390534E-05  1.87412073E-04  5.03082917E-04  2.61298358E-05  7.12939360E-05
 -2.98135815E-05  3.64997334E-05  6.66835417E-07  2.37555509E-05 -2.23352865E-05
  9.46777088E-05  1.88522140E-04  2.51169529E-05 -6.75257944E-05  8.97942959E-07
  1.24811368E-05 -1.24901940E-04 -4.08226419E-05  1.44027645E-05 -5.42519289E-05
 -1.43127254E-04 -8.66560155E-06  3.04087151E-05 -1.57752540E-05 -2.43186921E-05
  1.21974472E-04 -1.00399852E-04 -3.82591276E-08  3.06699726E-06 -2.33870871E-06
 -1.13349951E-06  1.74675371E-05 -4.81807478E-06  7.59516711E-06  1.78103177E-05
 -2.11450189E-05  1.42771288E-05 -5.48329638E-05 -1.38557733E-04 -3.98264752E-06
  2.43316622E-05 -2.46930783E-05 -3.24038110E-05  1.35810758E-04 -8.32474994E-05
 -2.21088189E-05  9.23603829E-05  1.96076614E-04 -8.33624863E-06 -2.56263617E-05
  6.28282673E-05 -5.31332064E-05 -2.92847393E-05  1.03398539E-04  1.33255511E-07
  3.24134223E-06 -7.26759250E-06  2.47651265E-06  1.21793237E-05 -1.21080981E-05
 -1.81257582E-06  2.66382930E-05 -4.68409692E-06  4.08778908E-06 -2.85104975E-06
 -8.30847006E-05 -6.25256436E-06  2.18777187E-05 -1.75764960E-05  4.01545337E-06
  1.23329051E-06  1.70607231E-06  2.83024701E-06 -7.30573125E-06 -9.44946883E-05
  1.80747788E-05 -5.56307296E-06 -2.28601192E-05  6.74772335E-06 -4.49311813E-05
  6.57002609E-06  3.01934904E-06 -7.43200191E-06 -9.82866737E-05 -4.42949173E-06
  2.05245695E-05  2.09040481E-05 -9.13485358E-06 -2.70236450E-05  3.42638372E-05
  3.76672105E-07 -3.58038738E-06  1.14876999E-05 -1.82170411E-07  2.13569066E-06
 -6.89028711E-06  1.51569523E-05 -6.19535466E-06  1.18583190E-05  7.57891631E-07
 -1.43741646E-06 -1.08997597E-05 -1.93824824E-06 -1.25084619E-05  1.11860203E-05
  2.91379425E-05 -3.24953280E-05  3.29921558E-05 -3.28161035E-06 -3.32505997E-06
  7.54209023E-07 -4.38364700E-05 -6.59723262E-09  1.18603853E-05  1.83855097E-06
  3.19923882E-05 -1.53621552E-06  6.36639514E-06  1.84413955E-06 -7.10689181E-07
  1.14459795E-05  1.83136342E-06 -4.41736321E-05 -1.74029425E-05 -2.13083904E-05
  1.99559621E-05 -1.68015053E-06 -4.74708995E-04 -3.61537013E-05 -2.72491331E-05
 -4.45940282E-06 -1.28331044E-04 -4.44992269E-05 -7.66371541E-05 -3.68864261E-06
  2.47064940E-05  1.54849934E-05  6.51334684E-05 -5.56188547E-06 -2.05439237E-05
  4.85938143E-05  4.42660205E-04  6.57495016E-06 -1.93099493E-06  1.27130021E-05
  3.25339575E-05  4.22940865E-08 -7.82846459E-08 -2.33768381E-05 -2.14527588E-06
 -3.22212682E-06 -2.74572829E-06 -1.97456494E-05 -3.17457245E-05  4.37098109E-06
  2.38007422E-06  2.56748833E-05 -1.64641889E-05  2.29158683E-06  1.24995812E-05
 -1.21830038E-06 -2.50201474E-05 -1.84837386E-05 -1.28648729E-05  3.19551951E-07
  3.00225790E-05  7.81959628E-06 -3.09515130E-05 -2.80606853E-06 -1.61530357E-07
 -4.42596544E-06  2.10178357E-05  4.16655420E-06 -5.29308321E-06  5.14740433E-06
 -2.26207922E-05  5.11303410E-06  4.30874646E-05 -3.09998090E-05 -5.93396323E-05
  1.69014099E-06 -5.27552931E-06 -3.26834552E-05 -2.35294566E-06 -1.37478481E-05
  2.77483232E-06 -5.29950212E-06 -2.59720092E-05 -3.66988306E-06 -2.08580796E-06
  2.10415579E-05  2.38730418E-04 -4.99807108E-06  5.75554926E-05 -1.24949383E-05
 -9.97633903E-05  1.08000989E-04 -6.36803795E-05  4.76364483E-07  3.00725433E-06
 -5.04983905E-05 -5.60276619E-06  4.02202716E-06  5.47666911E-06  3.13198146E-05
 -2.01186806E-05  1.65418151E-05  7.97128503E-07  5.28501885E-06 -5.03681509E-05
  7.45143521E-07  2.03010464E-06  1.34163770E-06 -1.87109956E-05 -2.26180494E-05
  8.57801690E-07  9.43057136E-07  1.31989653E-05 -5.92187162E-06 -1.29628712E-04
 -1.21236223E-07  2.93529099E-05 -2.39903508E-06  1.65442053E-05  9.95414583E-06
  3.08077841E-05 -9.21443623E-05 -4.10903569E-04 -6.06323238E-06 -3.89439849E-07
  9.58806085E-07  4.33379633E-05 -9.41515353E-06  2.17665681E-05 -3.42677351E-06
  1.83651422E-05  7.64302549E-08 -5.67393074E-06  2.58046784E-05 -8.00094732E-08
  8.58241227E-07  4.25305279E-06 -9.88907762E-06  2.66127885E-05 -9.14623888E-06
  8.27806774E-07 -3.02681286E-06 -1.04460638E-05  1.97327005E-06  1.55876431E-06
  2.79735030E-07  5.46980410E-06  9.22925798E-06 -9.45511512E-06 -2.19289065E-06
  3.41793486E-05 -1.46895852E-07  3.16659375E-05  1.41242370E-06  1.56804565E-06
 -3.36653511E-05  1.57136592E-06  4.43940734E-06  1.37211265E-07  2.09903531E-06
 -4.57146594E-07  1.33493168E-05  3.52138621E-07 -4.55162943E-06 -1.51405781E-05
 -1.70597880E-06  2.58071676E-06 -4.01085352E-06 -1.57128225E-07  4.71488610E-06
  7.92298431E-06  9.81570399E-08  1.02266901E-06 -8.77238986E-06 -2.44509206E-06
 -2.21733256E-06  3.59686974E-06  2.27159420E-05  9.84376878E-06 -4.03743128E-06
 -3.75167333E-08  7.66869858E-08 -7.39666800E-06 -3.83852650E-06 -2.81335949E-07
 -3.81848463E-07 -4.41781727E-06 -8.14959687E-06 -5.00433285E-06 -1.36526829E-06
  8.34852448E-06 -7.24614103E-06  3.00266640E-05 -3.07941654E-06  1.46616083E-05
 -5.66914083E-06  1.08715902E-05 -1.94048516E-06  3.42886257E-06  1.97214590E-07
  1.79222233E-06  2.15814853E-06 -1.60291589E-05 -9.01839858E-07 -1.19887669E-06
 -5.44727291E-06  1.43631155E-05  6.85236401E-07  7.21972758E-06 -1.25958138E-04
  1.54761124E-04 -2.04632835E-04  3.13348592E-05 -1.32704560E-04 -3.93389531E-03
 -1.33369729E-03 -1.19044099E-03 -2.94687816E-04 -2.28946701E-04 -3.75778242E-04
  1.60337734E-04 -4.13328690E-05  3.64892915E-04 -3.83559073E-04 -8.67772490E-04
 -9.33785276E-04  7.19646656E-05  1.10546287E-04  1.53098154E-04  4.01575532E-04
  2.48986984E-04  9.75729090E-05  1.00315145E-04  1.31160063E-05  9.25845625E-04
  4.73962928E-04  3.37711037E-04  4.90155764E-04 -1.34671308E-04 -2.72606393E-04
 -2.31759072E-04 -3.06139885E-04  3.22011344E-04 -2.24652348E-04  4.67851126E-05
 -1.17063452E-03  8.47944862E-05  6.22616472E-04  9.59694548E-05 -6.15475950E-05
 -6.26557416E-05 -2.22797767E-04 -2.00143715E-05  8.93594289E-05  2.18221940E-04
 -3.62900195E-04 -3.72092435E-04  6.37923921E-05  4.49062710E-04  5.90712404E-04
 -8.76788281E-04  2.29811853E-04  3.60367493E-06  2.93321688E-04 -3.79742168E-05
  1.10994572E-05 -2.45000024E-05 -1.75562060E-04  1.51329021E-04 -1.77357794E-04
  3.14230558E-05 -1.22258257E-05  7.72553002E-06 -4.89300674E-06 -1.19526088E-05
 -1.77968651E-05 -2.19338771E-05  1.02462700E-05  2.08511026E-05  5.85783354E-05
 -1.53267648E-04 -7.34910616E-05 -1.07668949E-04  7.74937268E-04  1.88661738E-03
  4.00195504E-04  1.26435043E-03 -3.11995092E-03 -3.40733255E-03 -2.45422215E-03
  4.75361396E-03  6.95924943E-03  4.51271640E-04 -8.97818826E-04 -1.05474708E-03
 -8.40948034E-04  1.28783121E-03 -2.14453757E-03  8.98164737E-04  1.05397789E-03
 -1.74325191E-03  3.67900948E-03 -4.01642557E-03  1.99441058E-03  2.73013301E-03
 -2.25214934E-05  1.20197142E-04 -8.63498498E-05 -6.74757110E-05  6.88240148E-06
  2.97807440E-05  2.58176023E-03  1.20878603E-04  4.13609524E-04 -4.21399264E-04
 -6.13862351E-05 -9.56624227E-05  2.11786475E-04  1.70514928E-04  4.79880906E-05
 -1.94662060E-04  6.12157016E-05  9.24887018E-04  6.88141613E-04  2.37496343E-04
 -9.38103667E-04  2.84340893E-04  6.85502750E-05 -5.60569134E-05  2.16213693E-04
  5.01997006E-05 -3.54347478E-06 -2.58581189E-05  6.76694513E-05 -3.54997318E-04
 -6.54380496E-04 -3.10502824E-05  4.38306208E-05  1.24769807E-04  1.71919016E-05
  9.17879801E-05  4.39381976E-05 -2.12166867E-05  5.58654819E-05  1.40178956E-04
  4.04607996E-04  3.20383672E-04 -2.24883320E-04  2.25755511E-04 -2.87328980E-05
  1.20381540E-04 -6.91009359E-05 -2.94869601E-05 -4.30125198E-05 -5.76176187E-05
  2.00021769E-03  7.54652575E-04  1.46455891E-03 -3.62294450E-04 -1.39110579E-04
 -1.93752559E-04 -1.45211499E-04 -1.99513006E-04 -1.36584628E-04  8.36583392E-05
 -1.91502553E-04 -6.24706654E-04 -9.40622612E-04 -6.07004873E-04  3.33128075E-04
 -7.91373556E-04  8.74582747E-04  1.80220619E-03  5.60485153E-04 -2.44314317E-03
  1.22061659E-03  3.85388086E-03  4.38313741E-03 -3.30200594E-03 -6.24505137E-03
 -6.75725424E-04  4.29524005E-04  1.02785952E-03 -1.53277809E-03  1.98868710E-03
 -1.12655394E-03 -1.00147718E-04  7.34424096E-04 -3.77469567E-03  4.06124106E-03
 -2.63841970E-03  8.10905164E-04  1.63742312E-03  6.07868788E-05 -5.84442823E-05
  2.18935247E-04  1.43194319E-05  3.55545650E-05  3.96426161E-05 -5.21754480E-04
  3.11281116E-04  4.43905797E-04  9.11298838E-05 -9.80273925E-05 -6.61726799E-05
 -6.05565670E-05 -3.55253603E-05 -3.79695012E-05  8.73561617E-05 -4.61448531E-06
 -2.19596472E-04 -3.30538253E-04 -2.00869243E-04  4.41286094E-04 -8.44321953E-05
 -1.43745627E-04 -3.18387971E-04  2.84469945E-04  1.18803058E-04  3.84595615E-04
 -1.81299396E-04 -1.38471154E-03 -2.55274685E-03  8.32373244E-04  2.00046644E-04
  3.57869833E-04 -1.27548899E-04 -8.13107435E-05 -2.10007933E-04 -3.32507702E-04
 -4.67627880E-04  1.36967202E-04 -7.02394108E-05 -1.05955059E-03 -6.59932673E-04
 -1.49843414E-03  4.01132315E-04  1.32253255E-04  2.53855537E-05  1.07807153E-04
 -2.33580031E-05 -2.01361220E-05  2.44759207E-06 -2.29817265E-04  1.64827582E-04
  1.27001859E-04  7.36425294E-05 -3.92740350E-05 -1.81172725E-05  6.72157979E-06
  3.10512059E-06 -9.63844719E-06  5.34240452E-05 -3.49848937E-05  9.10868646E-05
  4.82186735E-05 -8.02579180E-05  2.69083537E-04 -1.29814787E-04  1.29719047E-04
  2.36505532E-05  1.20273792E-04 -2.28634024E-05 -2.37720805E-05  1.77426434E-07
 -3.10079137E-05 -9.59508480E-05 -2.89594653E-04  3.95535594E-05  2.60219095E-05
  7.85213791E-05  1.47502855E-05  5.10254732E-05  2.92403677E-05  6.25014118E-06
 -2.31173119E-05  3.85613691E-06  2.59389377E-04  1.30134907E-04  3.84695349E-05
 -1.59122847E-04  8.70374230E-05 -4.79601135E-04 -7.86340718E-04  4.99021248E-05
 -2.50363213E-04 -2.72732284E-04  1.88999138E-04 -5.36049426E-04 -4.21951459E-04
  8.68309277E-05 -4.69636021E-04 -7.92831971E-04 -2.28335606E-04  7.67722765E-05
  2.71697328E-04 -3.31290902E-04  7.38715904E-05  6.07508487E-04 -5.65442207E-05
  2.20184173E-04  5.38920407E-04 -2.01889545E-04  5.87918423E-05 -1.38244113E-04
 -5.59025432E-04 -5.46827167E-05 -2.56245144E-04  3.79051567E-06  1.20976836E-05
  1.38417921E-04  2.36864707E-04  2.05462251E-04 -4.94626803E-09  3.17077506E-04
  5.44805602E-04 -1.63201548E-04  8.29828685E-05 -3.99001378E-04 -7.10046474E-04
  2.04272504E-05 -7.66821121E-05  5.48358387E-05 -2.17782925E-04 -4.71418350E-05
 -5.87846565E-05 -2.16740024E-05  9.41251056E-05  1.43886087E-04 -4.30933113E-05
 -1.16078612E-05 -4.49740842E-05 -3.84369859E-05  6.90329165E-05 -9.41263971E-05
 -2.24749382E-05  9.53442807E-05  1.53630644E-04 -6.51106797E-05  9.81762001E-06
 -7.88790961E-06 -7.88416765E-05  9.90689304E-05 -4.47711578E-05  1.02017479E+00
 -4.98026527E-02 -6.29686493E-02 -1.89824264E-06  8.93511134E-05 -2.83526965E-05
  4.38730313E-04  4.29300766E-04  6.53694274E-05  2.30600403E-05 -5.34510137E-05
 -4.49584791E-04  2.52983134E-05  1.93008478E-05  3.55295379E-05  3.85923758E-04
  1.82375105E-04  1.17715912E-04  2.33162927E-05 -5.55930034E-05 -4.50551983E-04
  4.93852976E-05 -4.96897240E-06 -7.12709384E-06  3.93208083E-04  1.57946629E-04
  7.47241333E-05  1.82415205E-05 -5.13835210E-04 -5.28568658E-04  2.21293206E-04
 -1.26503716E-03 -4.69567648E-04  2.61550643E-04 -1.66411925E-03 -4.90520199E-04
 -4.56805762E-06  4.44200014E-05  7.82234642E-05 -2.54011373E-05  2.60041940E-05
  1.70065483E-06 -1.82638478E-04  2.49908368E-05 -7.98515462E-05  1.20541484E-06
 -3.76016810E-06 -6.16457072E-05  6.12647746E-06 -1.07826273E-05  3.62467981E-06
 -2.48907333E-05 -3.27290090E-06  1.84413551E-05 -4.92395538E-06  4.61016862E-05
  7.88939943E-05 -6.34431539E-06  3.18793896E-06 -3.57643041E-05 -1.68105699E-04
  2.84774942E-06 -1.16157136E-04  5.16107912E-06 -4.77177208E-04 -4.68027153E-04
 -6.45754244E-04 -3.30926008E-04  1.22058592E-03 -8.06903687E-04 -4.99362723E-04
  1.54697390E-03  1.13704332E-06 -3.08342673E-06 -6.69770893E-05 -3.91573457E-07
 -6.59929145E-06  1.12327532E-05 -8.74454249E-06 -2.33531322E-05 -1.52452442E-05
  8.99647415E-05 -6.88778852E-04 -9.47375349E-04  2.05655068E-04 -4.99817897E-04
 -7.51648304E-04  2.61100344E-04 -6.62196005E-04 -1.07049000E-03 -1.70195085E-05
[truncated: 38,119,978 more chars]
