# Supplementary material for: Morphology Effects on Free Energies of Proton-Coupled Electron Transfer in Polyoxotungstates
Source: Inorg Chem. 2025 Oct 23;64(49):23834–45. doi: 10.1021/acs.inorgchem.5c02910 (PMC12709570; doi:10.1021/acs.inorgchem.5c02910)
Supplement: Supplementary file 2 [file ic5c02910_si_002.zip › SiW12_Me3HN_1Ob1_Sp2.xyz]

110
SiW12_Me3HN_1Ob1_Sp2.xyz
 Si   0.007426   0.004164   0.088120
  W   1.928678  -1.897266   2.396359
  W   3.554365  -0.346334  -0.551546
  W   2.224319   1.821409   2.199465
  W  -0.329112  -3.583673   0.446492
  W   1.667195   1.363156  -2.825908
  W  -1.139709   2.191412   2.652172
  W  -1.592429  -1.511108   2.869551
  W   1.333264  -2.040240  -2.526442
  W   0.373431   3.562533  -0.084565
  W  -2.341568  -1.641682  -2.047300
  W  -2.007749   1.762657  -2.331110
  W  -3.561806   0.423603   0.400298
  O   0.008684  -1.285055   1.174172
  O   1.219902  -0.214205  -1.039980
  O   0.277720   1.423013   0.920959
  O  -1.479873   0.094039  -0.675952
  O   2.995361  -1.511163   0.890851
  O   3.168490   1.061043   0.703813
  O   2.006937   0.002785   2.761750
  O   0.819019  -3.079855  -1.039981
  O   1.399101   2.688406  -1.450569
  O  -1.171996   0.345179   3.187110
  O  -1.766090  -2.824156  -0.674560
  O  -0.250124   1.458776  -2.998258
  O  -2.578194   1.676027   1.477145
  O  -2.912157  -0.875787   1.684532
  O  -0.575137  -1.722839  -2.759357
  O  -1.142636   2.962833  -1.100024
  O   1.205291  -3.473385   1.662503
  O   3.352113   0.910687  -1.997454
  O   0.688379   2.320188   3.268508
  O   0.295978  -1.853855   3.710572
  O   3.109810  -1.745417  -1.802738
  O   1.874266   3.399940   1.128917
  O  -1.444658  -3.186326   2.023118
  O   1.627664  -0.399356  -3.563220
  O  -0.758122   3.682741   1.484959
  O  -3.769817  -0.995522  -0.874140
  O  -2.575733   0.063366  -2.990115
  O  -3.515932   1.680387  -1.074030
  O   3.061888  -2.532654   3.544481
  O   5.280863  -0.488321  -0.461530
  O   3.522725   2.380724   3.207389
  O  -0.531265  -5.292814   0.263487
  O   2.199407   2.315299  -4.174956
  O  -1.986269   2.977202   3.948205
  O  -2.490684  -1.920401   4.295823
  O   1.661915  -3.244316  -3.732411
  O   0.491989   5.233557  -0.540342
  O  -3.234659  -2.701559  -3.094043
  O  -2.678299   2.849187  -3.506870
  O  -5.195031   0.657709   0.938250
  N   5.308501   5.844697   0.235841
  N   5.493911  -5.444226  -1.430184
  H   5.939959   6.656468   0.288281
  H   6.082779  -6.211163  -1.784077
  H  -3.662139  -3.764973   0.246377
  H  -4.848552   2.887492  -1.260268
  C   6.104451   4.620892   0.639849
  C   6.139716  -4.922202  -0.163285
  H   6.464440   4.758614   1.662011
  H   7.147318  -4.573286  -0.400707
  H   5.450067   3.748646   0.582957
  H   5.533658  -4.098022   0.219559
  H   6.947448   4.507577  -0.045628
  H   6.182700  -5.732732   0.567907
  C   4.820657   5.738497  -1.194314
  C   4.119238  -6.016453  -1.152060
  H   4.289764   6.657615  -1.452738
  H   3.705342  -6.405621  -2.085158
  H  -4.907974  -4.400657  -1.706311
  H  -6.245392   2.691759  -3.206534
  H   5.683026   5.603058  -1.851008
  H   4.215633  -6.819346  -0.417449
  H   4.149540   4.880158  -1.267777
  H   3.485639  -5.218397  -0.759956
  C   4.160461   6.097318   1.192527
  C   5.441186  -4.376994  -2.504994
  C  -5.662571  -3.437782   0.710859
  C  -5.075473   4.822197  -2.009006
  H   3.647375   7.012296   0.886852
  H   5.031070  -4.820175  -3.415519
  H  -5.797599  -2.738336  -0.116150
  H  -4.670265   4.562627  -2.989025
  H   3.477103   5.245274   1.151694
  H   4.799815  -3.563088  -2.158362
  H   4.566002   6.211944   2.200636
  H   6.455619  -4.013999  -2.686276
  H  -5.437626  -2.894530   1.630917
  H  -4.283679   5.223502  -1.371653
  N  -4.499397  -4.353571   0.388669
  N  -5.632169   3.571218  -1.363092
  H  -6.556010  -4.052446   0.842516
  H  -5.883500   5.550844  -2.110580
  C  -4.212781  -5.299643   1.537251
  C  -4.742340  -5.116470  -0.898751
  C  -6.687455   2.927875  -2.235638
  C  -6.169888   3.868838   0.020326
  H  -5.092346  -5.929435   1.689220
  H  -3.346549  -5.912825   1.280328
  H  -4.006217  -4.713134   2.434417
  H  -3.864696  -5.730185  -1.114042
  H  -5.623029  -5.748192  -0.763007
  H  -7.036925   2.013512  -1.750125
  H  -7.516036   3.629593  -2.359031
  H  -6.535486   2.940836   0.464568
  H  -5.362116   4.282289   0.629202
  H  -6.982603   4.593774  -0.069773
  H   0.449576  -1.558243   4.634231
