# Supplementary material for: Morphology Effects on Free Energies of Proton-Coupled Electron Transfer in Polyoxotungstates
Source: Inorg Chem. 2025 Oct 23;64(49):23834–45. doi: 10.1021/acs.inorgchem.5c02910 (PMC12709570; doi:10.1021/acs.inorgchem.5c02910)
Supplement: Supplementary file 2 [file ic5c02910_si_002.zip › SiW12_Me3HN_2Ob1_Sp1.xyz]

111
SiW12_Me3HN_2Ob1_Sp1.xyz
 Si   0.027369  -0.001160   0.054471
  W   2.344803  -1.156999   2.548089
  W   3.558276   0.475938  -0.506765
  W   1.646058   2.467892   2.024249
  W   0.684377  -3.478847   0.654240
  W   1.188867   1.490379  -2.985038
  W  -1.705673   1.958480   2.481739
  W  -1.161713  -1.705142   2.965314
  W   1.925517  -1.822932  -2.445488
  W  -0.592614   3.481933  -0.358523
  W  -1.746482  -2.357857  -1.934087
  W  -2.428587   0.967404  -2.441999
  W  -3.555488  -0.560338   0.384918
  O   0.371739  -1.164992   1.224585
  O   1.276259   0.055862  -1.069914
  O  -0.115784   1.482864   0.796938
  O  -1.417068  -0.368857  -0.712676
  O   3.312335  -0.620143   1.029605
  O   2.757716   1.904936   0.585943
  O   1.892267   0.724206   2.766897
  O   1.626656  -2.862343  -0.837253
  O   0.643779   2.809762  -1.663801
  O  -1.246559   0.206401   3.147969
  O  -1.002700  -3.243003  -0.369468
  O  -0.652056   1.108483  -3.156487
  O  -2.933880   0.971633   1.363639
  O  -2.585480  -1.548844   1.762754
  O  -0.041397  -2.077455  -2.607671
  O  -1.895902   2.432511  -1.316353
  O   2.060223  -2.926065   1.897194
  O   3.042319   1.804842  -2.042834
  O  -0.001481   2.624149   3.065776
  O   0.729725  -1.471359   3.830790
  O   3.505930  -0.978626  -1.714554
  O   0.869199   3.824823   0.852107
  O  -0.545843  -3.317463   2.237550
  O   1.761580  -0.192806  -3.556159
  O  -1.746631   3.402924   1.200668
  O  -3.345351  -2.050611  -0.760851
  O  -2.498809  -0.871193  -2.961201
  O  -3.851854   0.576568  -1.152665
  O   3.583386  -1.407759   3.733388
  O   5.254077   0.826755  -0.457766
  O   2.722168   3.444710   2.977738
  O   0.924324  -5.196128   0.600863
  O   1.508005   2.471154  -4.379414
  O  -2.755097   2.569908   3.724309
  O  -1.936297  -2.235429   4.426059
  O   2.588355  -2.971969  -3.557738
  O  -0.919763   5.087279  -0.938206
  O  -2.324505  -3.704190  -2.868835
  O  -3.371756   1.740632  -3.676483
  O  -5.191557  -0.736854   0.939622
  N   2.846135   7.702684   0.573611
  N   6.884426  -3.747268  -1.475634
  H   2.936809   8.705916   0.787380
  H   7.675774  -4.307348  -1.822625
  H  -2.387695  -4.421205   0.543048
  H  -5.422265   1.435588  -1.318053
  C   4.100293   7.015794   1.072663
  C   7.345396  -3.037886  -0.218846
  H   4.183226   7.176561   2.149950
  H   8.189723  -2.391738  -0.469901
  H   4.020542   5.948790   0.853745
  H   6.514247  -2.443536   0.166835
  H   4.963671   7.444944   0.559214
  H   7.648671  -3.787454   0.515526
  C   2.702827   7.565856  -0.927860
  C   5.745198  -4.701924  -1.182139
  H   1.811617   8.111369  -1.246509
  H   5.472082  -5.217393  -2.105770
  H  -3.617570  -5.454013  -1.255956
  H  -6.724231   0.937551  -3.276064
  H   3.591930   7.983343  -1.405748
  H   6.076573  -5.423002  -0.431369
  H   2.604128   6.505344  -1.170324
  H   4.898660  -4.124584  -0.805018
  C   1.613671   7.191911   1.293227
  C   6.510827  -2.760831  -2.563501
  C  -4.363350  -4.606350   1.195727
  C  -6.052891   3.273615  -2.073722
  H   0.744652   7.746788   0.931336
  H   6.238048  -3.320302  -3.461471
  H  -4.743566  -3.996326   0.374995
  H  -5.593444   3.106427  -3.050128
  H   1.499986   6.125721   1.081536
  H   5.663990  -2.163699  -2.216835
  H   1.744793   7.356029   2.365521
  H   7.372994  -2.120784  -2.765828
  H  -4.214032  -3.990559   2.084678
  H  -5.370861   3.834673  -1.430069
  N  -3.033647  -5.200777   0.782851
  N  -6.334914   1.933015  -1.430384
  H  -5.052158  -5.425911   1.415045
  H  -6.996567   3.813244  -2.184771
  C  -2.422422  -6.000646   1.914862
  C  -3.185659  -6.058586  -0.456587
  C  -7.217196   1.075999  -2.310974
  C  -6.939324   2.108393  -0.053601
  H  -3.105444  -6.815814   2.165673
  H  -1.461292  -6.401062   1.586071
  H  -2.278243  -5.345505   2.775008
  H  -2.200312  -6.424231  -0.754480
  H  -3.843273  -6.897716  -0.217353
  H  -7.367438   0.109375  -1.824191
  H  -8.175776   1.582822  -2.446564
  H  -7.097421   1.123532   0.390575
  H  -6.247768   2.689259   0.561539
  H  -7.890044   2.637547  -0.155221
  H   3.181357   2.747800  -1.794572
  H   0.769134  -1.067739   4.725400
