# Supplementary material for: Morphology Effects on Free Energies of Proton-Coupled Electron Transfer in Polyoxotungstates
Source: Inorg Chem. 2025 Oct 23;64(49):23834–45. doi: 10.1021/acs.inorgchem.5c02910 (PMC12709570; doi:10.1021/acs.inorgchem.5c02910)
Supplement: Supplementary file 2 [file ic5c02910_si_002.zip › SiW12_Me3HN_2Ob2_Sp1.xyz]

111
SiW12_Me3HN_2Ob2_Sp1.xyz
 Si  -0.012473  -0.021037   0.004298
  W   1.804133   1.113301   2.888500
  W   1.122779   3.406252   0.042734
  W  -1.727084   2.235692   2.181266
  W   3.378765  -1.036423   0.725304
  W  -0.591231   2.342533  -2.686103
  W  -2.820155  -1.013403   2.031022
  W   0.918236  -2.197077   2.753939
  W   2.595880   1.204117  -2.137617
  W  -3.404175   1.080185  -0.576831
  W   1.477209  -2.397298  -2.212943
  W  -1.774288  -1.462586  -2.786709
  W  -1.042788  -3.480594  -0.156420
  O   1.111762  -0.415277   1.185025
  O   0.560099   1.276271  -0.892369
  O  -1.480555   0.403694   0.688629
  O  -0.261740  -1.360444  -0.968750
  O   1.912262   2.407371   1.465079
  O  -0.510514   3.174220   1.002442
  O  -0.045689   1.565290   2.950135
  O   3.341409   0.359586  -0.571739
  O  -2.120549   2.054965  -1.669126
  O  -0.978748  -1.325066   3.037752
  O   2.586423  -2.117728  -0.641918
  O  -0.803806   0.347262  -3.323662
  O  -2.267545  -2.386408   0.882059
  O   0.141555  -3.137542   1.350139
  O   2.012735  -0.549210  -2.604258
  O  -2.887912  -0.390241  -1.733458
  O   3.387868   0.276173   2.144811
  O   0.087301   3.731825  -1.588701
  O  -2.567085   0.687606   2.990978
  O   1.408663  -0.583182   3.730287
  O   2.565373   2.861968  -1.132664
  O  -3.114196   2.365953   0.905027
  O   2.681306  -2.289071   2.064136
  O   1.228266   1.956499  -3.276117
  O  -3.986505  -0.190944   0.812894
  O   0.529632  -3.768044  -1.326256
  O  -0.012462  -2.091009  -3.411132
  O  -2.026240  -3.043176  -1.806530
  O   2.471222   1.997803   4.226477
  O   1.583574   5.032415   0.439483
  O  -2.164189   3.483489   3.307976
  O   5.042377  -1.531812   0.684985
  O  -1.206791   3.201163  -4.061074
  O  -3.909379  -1.839413   3.099307
  O   0.939229  -3.371708   4.029579
  O   4.006435   1.425208  -3.127342
  O  -4.924226   1.594847  -1.226630
  O   2.549558  -3.304996  -3.234545
  O  -2.740513  -1.734454  -4.201302
  O  -1.585143  -5.096823   0.146845
  N  -4.539364   6.399307   0.085946
  N   6.525262   4.392413  -0.160213
  H  -5.214040   7.177247   0.094772
  H   7.308138   5.059723  -0.205481
  H   3.575854  -4.534401  -0.238726
  H  -4.863170  -3.384006   0.237775
  C  -3.278128   6.885193   0.769802
  C   6.020312   4.378192   1.267601
  H  -3.524541   7.181229   1.792012
  H   5.678720   5.382312   1.529484
  H  -2.551575   6.070088   0.776676
  H   5.194070   3.667295   1.335482
  H  -2.884364   7.739104   0.213561
  H   6.837495   4.073951   1.925607
  C  -4.274890   6.040409  -1.362157
  C   7.060701   3.035392  -0.568181
  H  -5.214693   5.730884  -1.825131
  H   7.451235   3.103853  -1.586112
  H   3.085491  -6.194531  -1.901043
  H  -4.788253  -5.327772  -1.171079
  H  -3.873039   6.918471  -1.872962
  H   7.856490   2.749779   0.123460
  H  -3.551914   5.222274  -1.388206
  H   6.243011   2.313132  -0.524229
  C  -5.166520   5.242182   0.838013
  C   5.455321   4.876366  -1.118867
  C   3.109464  -6.264360   0.807468
  C  -6.332770  -3.110732  -1.197106
  H  -6.097611   4.966133   0.336973
  H   5.875732   4.899579  -2.127176
  H   2.120437  -6.350856   0.352652
  H  -5.625586  -3.189281  -2.025861
  H  -4.468705   4.401035   0.833944
  H   4.607698   4.187668  -1.075469
  H  -5.370180   5.563641   1.862426
  H   5.145712   5.879870  -0.817144
  H   3.040405  -5.744251   1.765208
  H  -6.488689  -2.062732  -0.931973
  N   4.003544  -5.465151  -0.118828
  N  -5.758878  -3.835704   0.003242
  H   3.552093  -7.253620   0.944219
  H  -7.282337  -3.581089  -1.462336
  C   5.379802  -5.264617   0.482815
  C   4.092123  -6.109849  -1.487110
  C  -5.467429  -5.287745  -0.316733
  C  -6.666035  -3.706159   1.209841
  H   5.842017  -6.245343   0.616841
  H   5.975404  -4.654430  -0.199408
  H   5.272568  -4.761046   1.445683
  H   4.714375  -5.485047  -2.130964
  H   4.539642  -7.099763  -1.371359
  H  -5.005851  -5.753911   0.556350
  H  -6.409732  -5.784554  -0.558487
  H  -6.196309  -4.208077   2.058445
  H  -6.808140  -2.645881   1.429594
  H  -7.623040  -4.176553   0.972544
  H  -0.894366  -0.587688   3.690651
  H   0.003512   0.086301  -3.830960
