# Supplementary material for: Morphology Effects on Free Energies of Proton-Coupled Electron Transfer in Polyoxotungstates
Source: Inorg Chem. 2025 Oct 23;64(49):23834–45. doi: 10.1021/acs.inorgchem.5c02910 (PMC12709570; doi:10.1021/acs.inorgchem.5c02910)
Supplement: Supplementary file 2 [file ic5c02910_si_002.zip › SiW12_Me3HN_2OT1_Sp3.xyz]

111
SiW12_Me3HN_2OT1_Sp3.xyz
 Si  -0.053370  -0.061527  -0.002121
  W  -1.422349   1.397104  -2.937794
  W  -0.192557   3.445896  -0.069208
  W   2.234671   1.567170  -2.188662
  W  -3.548346  -0.197503  -0.776635
  W   1.055604   2.057573   2.770628
  W   2.326322  -1.822580  -1.967522
  W  -1.356293  -1.994316  -2.707486
  W  -2.333904   1.907009   2.080478
  W   3.446496   0.092224   0.653420
  W  -2.220767  -1.817517   2.319100
  W   1.163948  -1.668400   3.016730
  W   0.015397  -3.549509   0.415972
  O  -1.201617  -0.183674  -1.200719
  O  -0.278638   1.391054   0.811075
  O   1.484638  -0.076812  -0.649349
  O  -0.212807  -1.384768   1.021622
  O  -1.174578   2.666572  -1.546844
  O   1.345742   2.780473  -1.034169
  O   0.505199   1.292492  -3.019520
  O  -3.196774   1.140251   0.487051
  O   2.531166   1.395476   1.655324
  O   0.577074  -1.872449  -2.742352
  O  -3.125678  -1.503995   0.620901
  O   0.949952   0.176804   3.288481
  O   1.493007  -2.947219  -0.593301
  O  -1.009703  -3.066344  -1.101876
  O  -2.286402   0.029010   2.610411
  O   2.589547  -1.211821   1.799775
  O  -3.191179   0.984270  -2.262268
  O   0.852540   3.543827   1.535453
  O   2.729548  -0.209656  -2.888855
  O  -1.464907  -0.399014  -3.744293
  O  -1.793177   3.427993   0.988076
  O   3.620510   1.280513  -0.865653
  O  -3.111532  -1.672236  -2.028220
  O  -0.811301   2.248060   3.223169
  O   3.689704  -1.395239  -0.654192
  O  -1.565550  -3.486788   1.456830
  O  -0.681778  -1.999999   3.476401
  O   1.030803  -3.372045   1.996030
  O  -1.806245   2.400115  -4.304298
  O  -0.161942   5.194769  -0.578123
  O   3.040903   2.623006  -3.308374
  O  -5.285866  -0.258415  -0.808575
  O   1.871514   2.793573   4.111021
  O   3.190137  -3.012409  -2.897682
  O  -1.658902  -3.233318  -3.889268
  O  -3.665571   2.545469   2.986734
  O   5.057379   0.157688   1.303423
  O  -3.495982  -2.441293   3.318694
  O   2.004672  -2.198017   4.440182
  O   0.148374  -5.356044   0.162425
  N   6.406812   4.549439  -0.188709
  N  -5.386621   5.585644  -0.504783
  H   7.330424   5.004448  -0.209357
  H  -6.170807   6.245908  -0.407436
  H  -3.887128  -3.320593  -0.222007
  H   5.054708  -2.462921  -0.516361
  C   5.421534   5.486432  -0.855555
  C  -4.667338   5.918797  -1.795270
  H   5.748594   5.667233  -1.882023
  H  -4.307588   6.948821  -1.740418
  H   4.436942   5.013749  -0.849758
  H  -3.828502   5.229032  -1.911983
  H   5.395139   6.424467  -0.296443
  H  -5.367373   5.807190  -2.626537
  C   6.047143   4.314753   1.264118
  C  -5.970261   4.188553  -0.544849
  H   6.802480   3.665231   1.712360
  H  -6.507814   4.005663   0.388492
  H  -4.882258  -4.150550   1.803795
  H   4.663561  -4.632995   0.440776
  H   6.023680   5.277865   1.779150
  H  -6.653561   4.118729  -1.394476
  H   5.065388   3.838639   1.304683
  H  -5.151521   3.475236  -0.656481
  C   6.524377   3.242215  -0.946658
  C  -4.481474   5.772369   0.696333
  C  -3.720744  -5.399082  -0.309150
  C   6.666414  -2.836337   0.763711
  H   7.294444   2.631421  -0.469216
  H  -5.060248   5.578357   1.602458
  H  -3.150199  -5.453471   0.619216
  H   6.024185  -2.974873   1.636556
  H   5.559249   2.730523  -0.914363
  H  -3.649484   5.067775   0.620797
  H   6.805629   3.462673  -1.979284
  H  -4.112708   6.800885   0.698585
  H  -3.045314  -5.382096  -1.166775
  H   7.017341  -1.803521   0.720679
  N  -4.537737  -4.124843  -0.305584
  N   5.863982  -3.133375  -0.483684
  H  -4.406957  -6.246054  -0.386022
  H   7.514102  -3.525330   0.806080
  C  -5.315617  -3.978339  -1.597341
  C  -5.470953  -4.082051   0.887424
  C   5.300549  -4.536243  -0.441851
  C   6.691545  -2.911647  -1.729735
  H  -6.013707  -4.815923  -1.671630
  H  -5.859756  -3.032228  -1.576211
  H  -4.617195  -3.988015  -2.435011
  H  -6.024614  -3.140924   0.867861
  H  -6.160376  -4.926596   0.815774
  H   4.714850  -4.709470  -1.347219
  H   6.130207  -5.245697  -0.387621
  H   6.070059  -3.108921  -2.606130
  H   7.038475  -1.875475  -1.742488
  H   7.545145  -3.594083  -1.711659
  H   0.210036  -6.253696  -0.207978
  H  -0.123169   6.108188  -0.909168
