# Supplementary material for: Morphology Effects on Free Energies of Proton-Coupled Electron Transfer in Polyoxotungstates
Source: Inorg Chem. 2025 Oct 23;64(49):23834–45. doi: 10.1021/acs.inorgchem.5c02910 (PMC12709570; doi:10.1021/acs.inorgchem.5c02910)
Supplement: Supplementary file 2 [file ic5c02910_si_002.zip › SiW12_Me3HN_3Ob1_Sp2.xyz]

112
SiW12_Me3HN_3Ob1_Sp2.xyz
 Si   0.017435   0.034853   0.069544
  W   1.734860  -1.963869   2.524843
  W   3.464491  -0.855322  -0.513488
  W   2.472104   1.673603   2.068192
  W  -0.716763  -3.474597   0.642217
  W   1.688939   0.970702  -3.010410
  W  -0.856220   2.369231   2.572529
  W  -1.721183  -1.204204   3.018497
  W   1.067447  -2.360440  -2.462915
  W   0.834026   3.438893  -0.380599
  W  -2.532389  -1.487470  -1.958144
  W  -1.872002   1.846144  -2.406195
  W  -3.477225   0.796254   0.426997
  O  -0.093565  -1.166846   1.242004
  O   1.214502  -0.334402  -1.053752
  O   0.404817   1.498226   0.818624
  O  -1.456407   0.215703  -0.702426
  O   2.833978  -1.787229   1.014526
  O   3.270137   0.763794   0.605270
  O   2.020381  -0.030752   2.785969
  O   0.442159  -3.198381  -0.839974
  O   1.733941   2.464271  -1.690668
  O  -1.109333   0.672176   3.283741
  O  -2.132516  -2.648086  -0.466896
  O  -0.164037   1.342874  -3.109153
  O  -2.300598   2.049178   1.382795
  O  -2.946063  -0.433477   1.766157
  O  -0.821175  -1.849696  -2.643070
  O  -0.799992   2.999730  -1.238541
  O   0.808807  -3.476081   1.863386
  O   3.508829   0.567235  -2.053616
  O   0.993243   2.427674   3.096857
  O   0.152472  -1.615566   3.854980
  O   2.854471  -2.182154  -1.727875
  O   2.255695   3.229849   0.892299
  O  -1.753634  -2.916509   2.178906
  O   1.537753  -0.818261  -3.566449
  O  -0.329094   3.931116   1.281802
  O  -3.869896  -0.614379  -0.789956
  O  -2.619059   0.192469  -2.976629
  O  -3.315841   2.017552  -1.106778
  O   2.807491  -2.679827   3.685127
  O   5.167964  -1.177122  -0.473094
  O   3.838512   2.161093   3.025459
  O  -1.103978  -5.164285   0.544910
  O   2.326240   1.731268  -4.431167
  O  -1.570847   3.430843   3.749680
  O  -2.695248  -1.483374   4.423011
  O   1.244741  -3.683455  -3.569224
  O   1.065259   5.094774  -0.858249
  O  -3.567788  -2.495023  -2.926354
  O  -2.445066   2.952250  -3.617017
  O  -5.060734   1.263623   0.970845
  N   5.654438   5.879642   0.481932
  N   4.931111  -5.994180  -1.534594
  H   6.212118   6.723710   0.674193
  H   5.503995  -6.772306  -1.890216
  H  -3.862275  -3.311556   0.395030
  H  -4.519595   3.269118  -1.312573
  C   6.520473   4.679619   0.805291
  C   5.585133  -5.490679  -0.264351
  H   6.801920   4.723661   1.859821
  H   6.596903  -5.152938  -0.500261
  H   5.944942   3.773344   0.604558
  H   4.989898  -4.662120   0.125615
  H   7.412127   4.710253   0.174759
  H   5.618378  -6.307387   0.460440
  C   5.277220   5.907460  -0.984712
  C   3.543722  -6.537614  -1.261066
  H   4.691328   6.808675  -1.179479
  H   3.128207  -6.925709  -2.193857
  H  -5.230209  -3.920399  -1.480455
  H  -5.905706   3.035060  -3.265247
  H   6.191171   5.915209  -1.582917
  H   3.620041  -7.336751  -0.520019
  H   4.685874   5.016477  -1.206841
  H   2.922890  -5.724389  -0.879264
  C   4.426679   5.931527   1.369242
  C   4.903976  -4.921043  -2.604804
  C  -5.816077  -2.810355   0.922190
  C  -4.654746   5.170288  -2.171493
  H   3.864626   6.838125   1.131785
  H   4.468471  -5.345512  -3.512382
  H  -5.922076  -2.128759   0.076546
  H  -4.241620   4.836767  -3.125389
  H   3.817672   5.044270   1.177381
  H   4.297540  -4.085545  -2.246856
  H   4.751745   5.952845   2.412113
  H   5.929095  -4.594587  -2.795924
  H  -5.516587  -2.255956   1.813880
  H  -3.858963   5.577985  -1.542920
  N  -4.742476  -3.826998   0.596281
  N  -5.273151   3.984823  -1.463942
  H  -6.751727  -3.344108   1.105528
  H  -5.429378   5.924229  -2.333448
  C  -4.498507  -4.753905   1.769348
  C  -5.098788  -4.614332  -0.648202
  C  -6.345521   3.339568  -2.312535
  C  -5.813527   4.384937  -0.108501
  H  -5.423381  -5.299303   1.972990
  H  -3.698146  -5.449668   1.509318
  H  -4.208644  -4.158130   2.636252
  H  -4.287362  -5.311782  -0.868172
  H  -6.025133  -5.161331  -0.457029
  H  -6.735627   2.466467  -1.784058
  H  -7.145080   4.065065  -2.482199
  H  -6.214563   3.498369   0.386306
  H  -4.997218   4.804946   0.484562
  H  -6.598216   5.132340  -0.250664
  H   3.998760   1.385047  -1.808176
  H   0.388048  -1.026229   4.607042
  H  -0.660510   4.841895   1.419960
