# Supplementary material for: Morphology Effects on Free Energies of Proton-Coupled Electron Transfer in Polyoxotungstates
Source: Inorg Chem. 2025 Oct 23;64(49):23834–45. doi: 10.1021/acs.inorgchem.5c02910 (PMC12709570; doi:10.1021/acs.inorgchem.5c02910)
Supplement: Supplementary file 2 [file ic5c02910_si_002.zip › SiW12_Me3HN_4Ob1_Sp3.xyz]

113
SiW12_Me3HN_4Ob1_Sp3.xyz
 Si  -0.005099   0.045984   0.030044
  W   1.906555  -1.926215   2.445992
  W   3.496337  -0.627000  -0.595805
  W   2.416488   1.761767   2.073675
  W  -0.437561  -3.583805   0.547924
  W   1.552528   1.167734  -3.012038
  W  -0.952839   2.235023   2.632140
  W  -1.605472  -1.396220   2.936939
  W   1.159906  -2.221168  -2.545951
  W   0.639885   3.518437  -0.292628
  W  -2.472583  -1.641142  -1.884975
  W  -2.023639   1.894474  -2.301202
  W  -3.555907   0.611515   0.480440
  O  -0.034836  -1.204082   1.156496
  O   1.208256  -0.223299  -1.103682
  O   0.299517   1.507243   0.823119
  O  -1.495855   0.172646  -0.754136
  O   2.959972  -1.630057   0.902260
  O   3.235165   0.958680   0.558824
  O   2.080548   0.020812   2.741362
  O   0.643090  -3.181469  -0.973082
  O   1.595056   2.611954  -1.626658
  O  -1.065003   0.495180   3.296097
  O  -1.959617  -2.845428  -0.508104
  O  -0.279946   1.450980  -3.091135
  O  -2.406464   1.864351   1.484048
  O  -2.873338  -0.664905   1.766520
  O  -0.747982  -1.781761  -2.666486
  O  -0.966816   3.061679  -1.156327
  O   1.071297  -3.474787   1.734130
  O   3.423064   0.823588  -2.111545
  O   0.900410   2.381187   3.136788
  O   0.305959  -1.664896   3.774219
  O   2.947984  -1.941442  -1.851698
  O   2.090948   3.333986   0.960366
  O  -1.513124  -3.089283   2.122377
  O   1.525608  -0.592454  -3.633731
  O  -0.519354   3.879453   1.412512
  O  -3.822587  -0.835704  -0.769518
  O  -2.677993   0.088697  -3.105174
  O  -3.508258   1.844690  -1.008955
  O   3.043059  -2.618822   3.557032
  O   5.218769  -0.840480  -0.597483
  O   3.768362   2.296475   3.028621
  O  -0.709040  -5.294736   0.435329
  O   2.150285   2.031459  -4.395546
  O  -1.701164   3.207180   3.866547
  O  -2.539189  -1.752012   4.356146
  O   1.392352  -3.479569  -3.718340
  O   0.800271   5.199806  -0.710416
  O  -3.444904  -2.650997  -2.915094
  O  -2.716096   2.965248  -3.474234
  O  -5.155555   0.917183   1.082676
  N   5.301237   6.179461   0.545815
  N   5.209861  -5.715065  -1.485920
  H   5.805834   7.055828   0.739703
  H   5.849074  -6.458024  -1.801574
  H  -3.568154  -3.674279   0.403670
  H  -4.770662   3.040231  -1.166819
  C   6.239404   5.034575   0.867207
  C   5.716278  -5.213931  -0.149715
  H   6.519175   5.094905   1.921383
  H   6.727243  -4.821850  -0.282539
  H   5.719969   4.095111   0.666320
  H   5.046884  -4.425258   0.200206
  H   7.126512   5.120355   0.235493
  H   5.724022  -6.046318   0.557766
  C   4.924210   6.186546  -0.921159
  C   3.830010  -6.326352  -1.357288
  H   4.284997   7.050816  -1.115366
  H   3.520773  -6.703974  -2.334550
  H  -5.080779  -4.166480  -1.394891
  H  -6.186945   2.811067  -3.095907
  H   5.836710   6.250437  -1.518220
  H   3.874683  -7.143403  -0.633423
  H   4.388316   5.261513  -1.144879
  H   3.139592  -5.553271  -1.014055
  C   4.072045   6.153328   1.432137
  C   5.232846  -4.618610  -2.532174
  C  -5.478600  -3.271671   1.131216
  C  -5.010843   4.966045  -1.948515
  H   3.456791   7.025814   1.198707
  H   4.911618  -5.041692  -3.486969
  H  -5.673937  -2.529980   0.354574
  H  -4.612380   4.689601  -2.926465
  H   3.517583   5.231800   1.235821
  H   4.551417  -3.823291  -2.220782
  H   4.394902   6.189488   2.475397
  H   6.253334  -4.236823  -2.613851
  H  -5.113668  -2.780374   2.035241
  H  -4.214091   5.379974  -1.325282
  N  -4.416396  -4.229274   0.633430
  N  -5.559078   3.726905  -1.275555
  H  -6.383065  -3.844301   1.350604
  H  -5.819860   5.693040  -2.056509
  C  -4.051080  -5.240440   1.700074
  C  -4.859952  -4.922169  -0.638728
  C  -6.620230   3.066047  -2.125803
  C  -6.086751   4.051059   0.104699
  H  -4.941880  -5.827747   1.935972
  H  -3.259895  -5.887447   1.315959
  H  -3.700032  -4.707713   2.585470
  H  -4.052819  -5.572271  -0.984147
  H  -5.752629  -5.512215  -0.417897
  H  -6.964107   2.160636  -1.619845
  H  -7.452160   3.762725  -2.256814
  H  -6.438372   3.129972   0.573367
  H  -5.277038   4.484222   0.697313
  H  -6.906117   4.767907   0.007328
  H   3.880327   1.659221  -1.866253
  H   0.500522  -0.971189   4.446071
  H  -2.486624  -0.052126  -4.058371
  H  -0.833568   4.778946   1.635489
