# Supplementary material for: Morphology Effects on Free Energies of Proton-Coupled Electron Transfer in Polyoxotungstates
Source: Inorg Chem. 2025 Oct 23;64(49):23834–45. doi: 10.1021/acs.inorgchem.5c02910 (PMC12709570; doi:10.1021/acs.inorgchem.5c02910)
Supplement: Supplementary file 2 [file ic5c02910_si_002.zip › P2W18_Me4N_0H_EA_Sp2_SP.fchk]

P2W18_Me4N_0H_EA_Sp2_SP                                         
Freq      UB3LYP                                                      LANL2DZ             
Number of atoms                            I              184
Info1-9                                    I   N=           9
         378         378           0           0           0         100
           6          18        -502
Charge                                     I               -1
Multiplicity                               I                2
Number of electrons                        I             1017
Number of alpha electrons                  I              509
Number of beta electrons                   I              508
Number of basis functions                  I             1384
Number of independent functions            I             1384
Number of point charges in /Mol/           I                0
Number of translation vectors              I                0
Atomic numbers                             I   N=         184
           8           8           8           8           8           8
           8           8           8           8           8           8
           8           8           8           8           8           8
           8           8           8           8           8           8
           8           8           8           8           8           8
           8           8           8           8           8           8
           8           8           8           8           8           8
           8           8           8           8           8           8
           8           8           8           8           8           8
           8           8           8           8           8           8
           8           8          15          15          74          74
          74          74          74          74          74          74
          74          74          74          74          74          74
          74          74          74          74           6           1
           1           1           6           1           1           1
           6           1           1           1           6           1
           1           1           6           1           1           1
           6           1           1           1           6           1
           1           1           6           1           1           1
           6           1           1           1           6           1
           1           1           6           1           1           1
           6           1           1           1           6           1
           1           1           6           1           1           1
           6           1           1           1           6           1
           1           1           6           1           1           1
           6           1           1           1           6           1
           1           1           6           1           1           1
           6           1           1           1           6           1
           1           1           6           1           1           1
           7           7           7           7           7           7
           6           1           1           1
Nuclear charges                            R   N=         184
  8.00000000E+00  8.00000000E+00  8.00000000E+00  8.00000000E+00  8.00000000E+00
  8.00000000E+00  8.00000000E+00  8.00000000E+00  8.00000000E+00  8.00000000E+00
  8.00000000E+00  8.00000000E+00  8.00000000E+00  8.00000000E+00  8.00000000E+00
  8.00000000E+00  8.00000000E+00  8.00000000E+00  8.00000000E+00  8.00000000E+00
  8.00000000E+00  8.00000000E+00  8.00000000E+00  8.00000000E+00  8.00000000E+00
  8.00000000E+00  8.00000000E+00  8.00000000E+00  8.00000000E+00  8.00000000E+00
  8.00000000E+00  8.00000000E+00  8.00000000E+00  8.00000000E+00  8.00000000E+00
  8.00000000E+00  8.00000000E+00  8.00000000E+00  8.00000000E+00  8.00000000E+00
  8.00000000E+00  8.00000000E+00  8.00000000E+00  8.00000000E+00  8.00000000E+00
  8.00000000E+00  8.00000000E+00  8.00000000E+00  8.00000000E+00  8.00000000E+00
  8.00000000E+00  8.00000000E+00  8.00000000E+00  8.00000000E+00  8.00000000E+00
  8.00000000E+00  8.00000000E+00  8.00000000E+00  8.00000000E+00  8.00000000E+00
  8.00000000E+00  8.00000000E+00  5.00000000E+00  5.00000000E+00  1.40000000E+01
  1.40000000E+01  1.40000000E+01  1.40000000E+01  1.40000000E+01  1.40000000E+01
  1.40000000E+01  1.40000000E+01  1.40000000E+01  1.40000000E+01  1.40000000E+01
  1.40000000E+01  1.40000000E+01  1.40000000E+01  1.40000000E+01  1.40000000E+01
  1.40000000E+01  1.40000000E+01  6.00000000E+00  1.00000000E+00  1.00000000E+00
  1.00000000E+00  6.00000000E+00  1.00000000E+00  1.00000000E+00  1.00000000E+00
  6.00000000E+00  1.00000000E+00  1.00000000E+00  1.00000000E+00  6.00000000E+00
  1.00000000E+00  1.00000000E+00  1.00000000E+00  6.00000000E+00  1.00000000E+00
  1.00000000E+00  1.00000000E+00  6.00000000E+00  1.00000000E+00  1.00000000E+00
  1.00000000E+00  6.00000000E+00  1.00000000E+00  1.00000000E+00  1.00000000E+00
  6.00000000E+00  1.00000000E+00  1.00000000E+00  1.00000000E+00  6.00000000E+00
  1.00000000E+00  1.00000000E+00  1.00000000E+00  6.00000000E+00  1.00000000E+00
  1.00000000E+00  1.00000000E+00  6.00000000E+00  1.00000000E+00  1.00000000E+00
  1.00000000E+00  6.00000000E+00  1.00000000E+00  1.00000000E+00  1.00000000E+00
  6.00000000E+00  1.00000000E+00  1.00000000E+00  1.00000000E+00  6.00000000E+00
  1.00000000E+00  1.00000000E+00  1.00000000E+00  6.00000000E+00  1.00000000E+00
  1.00000000E+00  1.00000000E+00  6.00000000E+00  1.00000000E+00  1.00000000E+00
  1.00000000E+00  6.00000000E+00  1.00000000E+00  1.00000000E+00  1.00000000E+00
  6.00000000E+00  1.00000000E+00  1.00000000E+00  1.00000000E+00  6.00000000E+00
  1.00000000E+00  1.00000000E+00  1.00000000E+00  6.00000000E+00  1.00000000E+00
  1.00000000E+00  1.00000000E+00  6.00000000E+00  1.00000000E+00  1.00000000E+00
  1.00000000E+00  6.00000000E+00  1.00000000E+00  1.00000000E+00  1.00000000E+00
  6.00000000E+00  1.00000000E+00  1.00000000E+00  1.00000000E+00  7.00000000E+00
  7.00000000E+00  7.00000000E+00  7.00000000E+00  7.00000000E+00  7.00000000E+00
  6.00000000E+00  1.00000000E+00  1.00000000E+00  1.00000000E+00
Current cartesian coordinates              R   N=         552
  1.16542096E+01  5.06407080E+00  4.42794572E+00  1.07564555E+01  3.59925151E+00
 -6.88869492E-01  1.16682804E+01  2.53003500E+00 -5.89793924E+00  1.09556608E+01
 -1.22321618E+00 -2.10031538E+00  1.20817599E+01 -5.12448020E+00  1.44679504E+00
  1.09532080E+01 -2.33496986E-02  2.78360053E+00  6.92578412E+00  5.77117051E+00
  1.89608309E+00  6.92973550E+00  4.32535050E+00 -3.99585242E+00  7.12370635E+00
 -3.46681760E-01 -5.35369622E+00  7.36384132E+00 -4.72399801E+00 -1.16293186E+00
  7.35767705E+00 -3.56112480E+00  3.56956408E+00  7.11383825E+00  2.25383839E+00
  5.26480337E+00  7.05688565E+00  6.14143820E-01  3.84955421E-02  3.02077656E+00
  4.82745648E+00  4.65392483E+00  4.03051591E+00  9.93543531E+00  3.17772181E+00
  3.82750826E+00  7.81435947E+00 -1.73442472E+00  4.03762879E+00  7.41855822E+00
 -7.07020438E+00  3.03110197E+00  2.21031052E+00 -6.01959792E+00  4.42377902E+00
 -1.53103543E+00 -9.67631245E+00  4.36228349E+00 -4.73212944E+00 -5.38543418E+00
  4.82944259E+00 -9.13795977E+00 -2.38180143E+00  3.46768523E+00 -5.71871385E+00
  1.58600171E+00  4.82045510E+00 -6.91215152E+00  6.68578482E+00  4.35648965E+00
 -1.61786456E+00  7.31047347E+00  4.38917445E+00  3.21067859E+00  9.62718700E+00
  2.94447883E+00  3.30907477E+00 -6.26374359E-01  3.14589708E+00 -1.60707987E+00
 -2.05993949E+00  3.14120491E+00 -3.86320574E-01  2.91671095E+00 -1.14116520E-01
  7.23042851E+00  1.52854459E+00 -1.08335877E-01  5.78197233E+00 -4.35822063E+00
  2.18229426E-01 -1.92489395E+00 -6.61213666E+00  4.54021804E-01 -6.29262551E+00
 -2.40866955E+00  4.41651696E-01 -4.38312340E+00  5.39097849E+00  1.97066452E-01
  1.42999731E+00  7.08480427E+00 -2.96292217E+00  4.55647366E+00  4.71374978E+00
 -4.45124580E+00  9.55293413E+00  3.26659941E+00 -4.16179838E+00  7.45446507E+00
 -1.65216494E+00 -4.43766817E+00  7.04643163E+00 -6.98182945E+00 -2.94588445E+00
  1.94411437E+00 -5.96153797E+00 -4.06132372E+00 -1.90260832E+00 -9.59483313E+00
 -3.62307551E+00 -5.09240745E+00 -5.31582611E+00 -3.65146118E+00 -9.50600832E+00
 -2.30511445E+00 -2.52178094E+00 -5.97761377E+00  1.64255177E+00 -3.67224056E+00
 -7.29897072E+00  6.75841455E+00 -3.65547102E+00 -1.97808399E+00  7.39065077E+00
 -4.08831647E+00  2.82788639E+00  9.71628569E+00 -2.85378863E+00  3.04734971E+00
 -5.68760389E-01 -2.64216775E+00 -1.86760118E+00 -2.00456296E+00 -2.64976442E+00
 -6.50347321E-01  2.97197032E+00 -6.69440571E+00 -4.91316990E-03  1.69948671E-01
 -6.98896666E+00  5.14888587E+00  2.03137993E+00 -6.97511500E+00  3.69764802E+00
 -3.85960505E+00 -6.77966072E+00 -9.76436487E-01 -5.21918741E+00 -6.54326741E+00
 -5.33619151E+00 -1.03138613E+00 -6.55134218E+00 -4.18082051E+00  3.70149720E+00
 -6.79767165E+00  1.63154052E+00  5.40047815E+00 -1.15861771E+01  4.02619590E+00
  4.64911737E+00 -1.06574694E+01  2.63909722E+00 -4.83870112E-01 -1.15690279E+01
  1.49584695E+00 -5.67660885E+00 -1.04589991E+01 -2.18005778E+00 -1.88890038E+00
 -1.11433824E+01 -6.17595547E+00  1.67712620E+00 -1.04642714E+01 -9.82181179E-01
  2.99033090E+00  3.90864728E+00  4.74474226E-01  6.81283375E-02 -3.54601615E+00
  1.39293656E-01  1.41243731E-01  9.45348362E+00  3.31919412E+00  2.72630025E+00
  9.46310418E+00  1.77500064E+00 -3.58434187E+00  9.71484584E+00 -2.91068112E+00
  9.08839144E-01  3.47560722E+00  7.00671321E+00  1.79941226E+00  3.48046568E+00
  5.45885744E+00 -4.49431492E+00  3.76651527E+00 -1.30528684E+00 -6.46566966E+00
  4.02022792E+00 -5.97908222E+00 -1.98198262E+00  4.00542950E+00 -4.29869240E+00
  4.87068020E+00  3.74187520E+00  1.91927757E+00  6.67792356E+00 -3.65869850E+00
  6.68685075E+00  1.87276954E+00 -3.65235094E+00  5.14598319E+00 -4.42080269E+00
 -3.36553034E+00 -1.61854282E+00 -6.39762062E+00 -3.11448599E+00 -6.28622304E+00
 -1.91279597E+00 -3.12806175E+00 -4.61710921E+00  4.94053582E+00 -3.38885138E+00
  1.59792223E+00  6.75330851E+00 -9.27037070E+00  2.48526026E+00  2.90333546E+00
 -9.26120556E+00  9.33441728E-01 -3.40843105E+00 -9.01102671E+00 -3.74531229E+00
  1.08568727E+00  1.06482421E+01 -2.21953459E+00  9.93045591E+00  1.13484744E+01
 -3.87286355E+00  8.91069923E+00  8.61923368E+00 -1.99905831E+00  9.62668622E+00
  1.16545761E+01 -5.25489628E-01  9.31836606E+00  1.39456365E+01 -2.94012503E+00
  1.31922876E+01  1.42628062E+01 -3.20406308E+00  1.52151185E+01  1.45897269E+01
 -4.59851278E+00  1.21452867E+01  1.49288006E+01 -1.25071556E+00  1.25288955E+01
  1.01971777E+01 -3.05466896E-01  1.41908416E+01  8.17306749E+00 -8.58995765E-02
  1.38535028E+01  1.05586464E+01 -6.03435139E-01  1.62012343E+01  1.12166736E+01
  1.35919850E+00  1.35190950E+01 -1.95068633E+00  1.75482387E+01 -3.39375733E+00
 -3.67097585E+00  1.66355483E+01 -4.07860352E+00 -2.14540181E+00  1.80297012E+01
 -1.39587273E+00 -1.55075977E+00  1.92433344E+01 -4.50188706E+00 -2.79830258E-01
  1.33465744E+01 -2.14821805E+00  1.29708003E+00  1.20378672E+01 -2.38480420E+00
 -4.71826422E-01  1.38832396E+01 -1.64275851E-01 -2.02656460E+00  1.24848461E+01
 -2.82895031E+00 -1.86317073E+01  2.61669657E+00  3.55357260E-01 -1.73447793E+01
  1.56246180E+00 -8.66554770E-01 -1.76127273E+01  3.36498841E+00  1.98698270E+00
 -2.01843309E+01  1.40489838E+00  9.74108395E-01 -1.75884594E+01  6.53479800E+00
 -2.00666623E+00 -1.63043281E+01  5.44632707E+00 -3.20019268E+00 -1.84000910E+01
  8.10373746E+00 -3.07452778E+00 -1.65898411E+01  7.24115493E+00 -3.43901878E-01
 -1.31524996E+01 -1.13308448E+01  5.19114185E+00 -1.44422226E+01 -1.25202687E+01
  4.10157490E+00 -1.41115299E+01 -1.05902498E+01  6.86309971E+00 -1.24523296E+01
 -9.77898475E+00  4.02352543E+00 -1.19073081E+01 -1.51360163E+01  7.63648903E+00
 -1.02967513E+01 -1.62620625E+01  8.26825470E+00 -1.29270402E+01 -1.43742790E+01
  9.26172530E+00 -1.31689025E+01 -1.62830857E+01  6.47233269E+00 -1.48775319E+00
 -1.33151520E+01 -1.23421245E+01 -2.44259404E+00 -1.51452799E+01 -1.23586048E+01
 -1.82179061E+00 -1.23199334E+01 -1.41197767E+01  5.37623139E-01 -1.35691671E+01
 -1.20346548E+01 -5.36810355E+00 -1.13415767E+01 -1.06033630E+01 -6.29579848E+00
 -1.31845038E+01 -1.06597883E+01 -6.11401244E+00 -1.02142833E+01 -9.04383246E+00
 -5.64043574E+00 -1.03499033E+01 -1.23934155E+01  1.36204184E+01 -3.76379617E+00
 -7.80523793E+00  1.33162424E+01 -3.44667177E+00 -5.78905133E+00  1.53117271E+01
 -2.76897445E+00 -8.44643145E+00  1.19726434E+01 -3.13725932E+00 -8.87866662E+00
  1.63124220E+01 -7.48251267E+00 -6.83277541E+00  1.60387084E+01 -7.10995883E+00
 -4.82095408E+00  1.65456520E+01 -9.50730131E+00 -7.15960544E+00  1.79582261E+01
 -6.45088665E+00 -7.53148086E+00  1.43402641E+01 -7.05868864E+00 -1.10692466E+01
  1.26516843E+01 -6.41494962E+00 -1.20667158E+01  1.59950709E+01 -6.00790268E+00
 -1.17164362E+01  1.46183789E+01 -9.08256075E+00 -1.13662662E+01  1.16780369E+01
 -8.01072882E+00 -7.32622637E+00  1.19604488E+01 -1.00237275E+01 -7.68679745E+00
  1.14610472E+01 -7.66899831E+00 -5.30288527E+00  1.00193468E+01 -7.32595440E+00
 -8.34675784E+00 -1.22850536E+00 -9.19078694E+00 -1.01199294E+01 -2.03154067E+00
 -8.06184752E+00 -8.58976151E+00  7.86942349E-01 -9.50470072E+00 -9.79788420E+00
 -1.52284341E+00 -8.24905703E+00 -1.19339418E+01 -2.13192303E+00 -1.31102698E+01
 -7.69991782E+00 -2.89685579E+00 -1.19622970E+01 -6.16446432E+00 -3.09734068E+00
 -1.49334870E+01 -7.78231744E+00 -1.02774805E-01 -1.33906976E+01 -7.43770131E+00
 -2.11324253E+01  3.81066527E+00 -3.42880797E+00 -2.26561569E+01  2.57987912E+00
 -2.77733811E+00 -2.19052288E+01  5.40806212E+00 -4.48313152E+00 -1.98100593E+01
  2.75030968E+00 -4.60688591E+00 -2.15281302E+01  6.30362033E+00  5.27925160E-01
 -2.22895253E+01  7.87930044E+00 -5.66772397E-01 -2.30529899E+01  5.05161633E+00
  1.13419087E+00 -2.04876413E+01  7.00732030E+00  2.16621377E+00  2.66131310E+00
  1.69475060E+01 -2.75855990E+00  4.21209981E+00  1.56008380E+01 -2.96837431E+00
  3.02291412E+00  1.86353621E+01 -3.89050774E+00  2.42398807E+00  1.74565718E+01
 -7.72106258E-01  5.31861948E-01  1.50087132E+01 -6.45920868E+00 -1.20938463E+00
  1.41027993E+01 -7.09883373E+00  8.85892724E-01  1.67281655E+01 -7.54530799E+00
  2.12309069E+00  1.37074931E+01 -6.64587394E+00 -9.54250483E+00 -1.39676780E+01
  3.75859716E+00 -8.83342097E+00 -1.23769595E+01  2.65147844E+00 -7.97240512E+00
 -1.51412433E+01  4.40700566E+00 -1.08586141E+01 -1.50908632E+01  2.63329360E+00
 -9.13947344E+00 -1.13508666E+01  7.63195557E+00 -1.01656098E+01 -1.06294485E+01
  9.27147440E+00 -7.56477224E+00 -1.25379207E+01  8.24228231E+00 -8.44634643E+00
 -9.78892668E+00  6.47736504E+00 -2.55301634E+00 -1.17392546E+01 -1.01904389E+01
  1.39879455E+01 -6.57927267E+00 -8.25901030E+00  1.11291717E+01 -2.60236099E+00
  1.27383584E+01  2.40524776E-01  1.57135187E+01 -3.68962797E+00 -1.97202405E+01
  4.81593907E+00 -1.13788543E+00 -1.09346868E+01 -1.29444480E+01  6.05468999E+00
  9.72323997E+00 -4.94036603E+00  1.36379228E+01  1.04055652E+01 -6.57228061E+00
  1.25733910E+01  1.00876718E+01 -5.19787334E+00  1.56534707E+01  7.70482917E+00
 -4.66473053E+00  1.33049380E+01
Force Field                                I                0
Int Atom Types                             I   N=         184
           0           0           0           0           0           0
           0           0           0           0           0           0
           0           0           0           0           0           0
           0           0           0           0           0           0
           0           0           0           0           0           0
           0           0           0           0           0           0
           0           0           0           0           0           0
           0           0           0           0           0           0
           0           0           0           0           0           0
           0           0           0           0           0           0
           0           0           0           0           0           0
           0           0           0           0           0           0
           0           0           0           0           0           0
           0           0           0           0           0           0
           0           0           0           0           0           0
           0           0           0           0           0           0
           0           0           0           0           0           0
           0           0           0           0           0           0
           0           0           0           0           0           0
           0           0           0           0           0           0
           0           0           0           0           0           0
           0           0           0           0           0           0
           0           0           0           0           0           0
           0           0           0           0           0           0
           0           0           0           0           0           0
           0           0           0           0           0           0
           0           0           0           0           0           0
           0           0           0           0           0           0
           0           0           0           0           0           0
           0           0           0           0           0           0
           0           0           0           0
MM charges                                 R   N=         184
  0.00000000E+00  0.00000000E+00  0.00000000E+00  0.00000000E+00  0.00000000E+00
  0.00000000E+00  0.00000000E+00  0.00000000E+00  0.00000000E+00  0.00000000E+00
  0.00000000E+00  0.00000000E+00  0.00000000E+00  0.00000000E+00  0.00000000E+00
  0.00000000E+00  0.00000000E+00  0.00000000E+00  0.00000000E+00  0.00000000E+00
  0.00000000E+00  0.00000000E+00  0.00000000E+00  0.00000000E+00  0.00000000E+00
  0.00000000E+00  0.00000000E+00  0.00000000E+00  0.00000000E+00  0.00000000E+00
  0.00000000E+00  0.00000000E+00  0.00000000E+00  0.00000000E+00  0.00000000E+00
  0.00000000E+00  0.00000000E+00  0.00000000E+00  0.00000000E+00  0.00000000E+00
  0.00000000E+00  0.00000000E+00  0.00000000E+00  0.00000000E+00  0.00000000E+00
  0.00000000E+00  0.00000000E+00  0.00000000E+00  0.00000000E+00  0.00000000E+00
  0.00000000E+00  0.00000000E+00  0.00000000E+00  0.00000000E+00  0.00000000E+00
  0.00000000E+00  0.00000000E+00  0.00000000E+00  0.00000000E+00  0.00000000E+00
  0.00000000E+00  0.00000000E+00  0.00000000E+00  0.00000000E+00  0.00000000E+00
  0.00000000E+00  0.00000000E+00  0.00000000E+00  0.00000000E+00  0.00000000E+00
  0.00000000E+00  0.00000000E+00  0.00000000E+00  0.00000000E+00  0.00000000E+00
  0.00000000E+00  0.00000000E+00  0.00000000E+00  0.00000000E+00  0.00000000E+00
  0.00000000E+00  0.00000000E+00  0.00000000E+00  0.00000000E+00  0.00000000E+00
  0.00000000E+00  0.00000000E+00  0.00000000E+00  0.00000000E+00  0.00000000E+00
  0.00000000E+00  0.00000000E+00  0.00000000E+00  0.00000000E+00  0.00000000E+00
  0.00000000E+00  0.00000000E+00  0.00000000E+00  0.00000000E+00  0.00000000E+00
  0.00000000E+00  0.00000000E+00  0.00000000E+00  0.00000000E+00  0.00000000E+00
  0.00000000E+00  0.00000000E+00  0.00000000E+00  0.00000000E+00  0.00000000E+00
  0.00000000E+00  0.00000000E+00  0.00000000E+00  0.00000000E+00  0.00000000E+00
  0.00000000E+00  0.00000000E+00  0.00000000E+00  0.00000000E+00  0.00000000E+00
  0.00000000E+00  0.00000000E+00  0.00000000E+00  0.00000000E+00  0.00000000E+00
  0.00000000E+00  0.00000000E+00  0.00000000E+00  0.00000000E+00  0.00000000E+00
  0.00000000E+00  0.00000000E+00  0.00000000E+00  0.00000000E+00  0.00000000E+00
  0.00000000E+00  0.00000000E+00  0.00000000E+00  0.00000000E+00  0.00000000E+00
  0.00000000E+00  0.00000000E+00  0.00000000E+00  0.00000000E+00  0.00000000E+00
  0.00000000E+00  0.00000000E+00  0.00000000E+00  0.00000000E+00  0.00000000E+00
  0.00000000E+00  0.00000000E+00  0.00000000E+00  0.00000000E+00  0.00000000E+00
  0.00000000E+00  0.00000000E+00  0.00000000E+00  0.00000000E+00  0.00000000E+00
  0.00000000E+00  0.00000000E+00  0.00000000E+00  0.00000000E+00  0.00000000E+00
  0.00000000E+00  0.00000000E+00  0.00000000E+00  0.00000000E+00  0.00000000E+00
  0.00000000E+00  0.00000000E+00  0.00000000E+00  0.00000000E+00  0.00000000E+00
  0.00000000E+00  0.00000000E+00  0.00000000E+00  0.00000000E+00  0.00000000E+00
  0.00000000E+00  0.00000000E+00  0.00000000E+00  0.00000000E+00
Integer atomic weights                     I   N=         184
           0           0           0           0           0           0
           0           0           0           0           0           0
           0           0           0           0           0           0
           0           0           0           0           0           0
           0           0           0           0           0           0
           0           0           0           0           0           0
           0           0           0           0           0           0
           0           0           0           0           0           0
           0           0           0           0           0           0
           0           0           0           0           0           0
           0           0           0           0           0           0
           0           0           0           0           0           0
           0           0           0           0           0           0
           0           0           0           0           0           0
           0           0           0           0           0           0
           0           0           0           0           0           0
           0           0           0           0           0           0
           0           0           0           0           0           0
           0           0           0           0           0           0
           0           0           0           0           0           0
           0           0           0           0           0           0
           0           0           0           0           0           0
           0           0           0           0           0           0
           0           0           0           0           0           0
           0           0           0           0           0           0
           0           0           0           0           0           0
           0           0           0           0           0           0
           0           0           0           0           0           0
           0           0           0           0           0           0
           0           0           0           0           0           0
           0           0           0           0
Real atomic weights                        R   N=         184
  0.00000000E+00  0.00000000E+00  0.00000000E+00  0.00000000E+00  0.00000000E+00
  0.00000000E+00  0.00000000E+00  0.00000000E+00  0.00000000E+00  0.00000000E+00
  0.00000000E+00  0.00000000E+00  0.00000000E+00  0.00000000E+00  0.00000000E+00
  0.00000000E+00  0.00000000E+00  0.00000000E+00  0.00000000E+00  0.00000000E+00
  0.00000000E+00  0.00000000E+00  0.00000000E+00  0.00000000E+00  0.00000000E+00
  0.00000000E+00  0.00000000E+00  0.00000000E+00  0.00000000E+00  0.00000000E+00
  0.00000000E+00  0.00000000E+00  0.00000000E+00  0.00000000E+00  0.00000000E+00
  0.00000000E+00  0.00000000E+00  0.00000000E+00  0.00000000E+00  0.00000000E+00
  0.00000000E+00  0.00000000E+00  0.00000000E+00  0.00000000E+00  0.00000000E+00
  0.00000000E+00  0.00000000E+00  0.00000000E+00  0.00000000E+00  0.00000000E+00
  0.00000000E+00  0.00000000E+00  0.00000000E+00  0.00000000E+00  0.00000000E+00
  0.00000000E+00  0.00000000E+00  0.00000000E+00  0.00000000E+00  0.00000000E+00
  0.00000000E+00  0.00000000E+00  0.00000000E+00  0.00000000E+00  0.00000000E+00
  0.00000000E+00  0.00000000E+00  0.00000000E+00  0.00000000E+00  0.00000000E+00
  0.00000000E+00  0.00000000E+00  0.00000000E+00  0.00000000E+00  0.00000000E+00
  0.00000000E+00  0.00000000E+00  0.00000000E+00  0.00000000E+00  0.00000000E+00
  0.00000000E+00  0.00000000E+00  0.00000000E+00  0.00000000E+00  0.00000000E+00
  0.00000000E+00  0.00000000E+00  0.00000000E+00  0.00000000E+00  0.00000000E+00
  0.00000000E+00  0.00000000E+00  0.00000000E+00  0.00000000E+00  0.00000000E+00
  0.00000000E+00  0.00000000E+00  0.00000000E+00  0.00000000E+00  0.00000000E+00
  0.00000000E+00  0.00000000E+00  0.00000000E+00  0.00000000E+00  0.00000000E+00
  0.00000000E+00  0.00000000E+00  0.00000000E+00  0.00000000E+00  0.00000000E+00
  0.00000000E+00  0.00000000E+00  0.00000000E+00  0.00000000E+00  0.00000000E+00
  0.00000000E+00  0.00000000E+00  0.00000000E+00  0.00000000E+00  0.00000000E+00
  0.00000000E+00  0.00000000E+00  0.00000000E+00  0.00000000E+00  0.00000000E+00
  0.00000000E+00  0.00000000E+00  0.00000000E+00  0.00000000E+00  0.00000000E+00
  0.00000000E+00  0.00000000E+00  0.00000000E+00  0.00000000E+00  0.00000000E+00
  0.00000000E+00  0.00000000E+00  0.00000000E+00  0.00000000E+00  0.00000000E+00
  0.00000000E+00  0.00000000E+00  0.00000000E+00  0.00000000E+00  0.00000000E+00
  0.00000000E+00  0.00000000E+00  0.00000000E+00  0.00000000E+00  0.00000000E+00
  0.00000000E+00  0.00000000E+00  0.00000000E+00  0.00000000E+00  0.00000000E+00
  0.00000000E+00  0.00000000E+00  0.00000000E+00  0.00000000E+00  0.00000000E+00
  0.00000000E+00  0.00000000E+00  0.00000000E+00  0.00000000E+00  0.00000000E+00
  0.00000000E+00  0.00000000E+00  0.00000000E+00  0.00000000E+00  0.00000000E+00
  0.00000000E+00  0.00000000E+00  0.00000000E+00  0.00000000E+00  0.00000000E+00
  0.00000000E+00  0.00000000E+00  0.00000000E+00  0.00000000E+00  0.00000000E+00
  0.00000000E+00  0.00000000E+00  0.00000000E+00  0.00000000E+00
Atom fragment info                         I   N=         184
           0           0           0           0           0           0
           0           0           0           0           0           0
           0           0           0           0           0           0
           0           0           0           0           0           0
           0           0           0           0           0           0
           0           0           0           0           0           0
           0           0           0           0           0           0
           0           0           0           0           0           0
           0           0           0           0           0           0
           0           0           0           0           0           0
           0           0           0           0           0           0
           0           0           0           0           0           0
           0           0           0           0           0           0
           0           0           0           0           0           0
           0           0           0           0           0           0
           0           0           0           0           0           0
           0           0           0           0           0           0
           0           0           0           0           0           0
           0           0           0           0           0           0
           0           0           0           0           0           0
           0           0           0           0           0           0
           0           0           0           0           0           0
           0           0           0           0           0           0
           0           0           0           0           0           0
           0           0           0           0           0           0
           0           0           0           0           0           0
           0           0           0           0           0           0
           0           0           0           0           0           0
           0           0           0           0           0           0
           0           0           0           0           0           0
           0           0           0           0
Atom residue num                           I   N=         184
           0           0           0           0           0           0
           0           0           0           0           0           0
           0           0           0           0           0           0
           0           0           0           0           0           0
           0           0           0           0           0           0
           0           0           0           0           0           0
           0           0           0           0           0           0
           0           0           0           0           0           0
           0           0           0           0           0           0
           0           0           0           0           0           0
           0           0           0           0           0           0
           0           0           0           0           0           0
           0           0           0           0           0           0
           0           0           0           0           0           0
           0           0           0           0           0           0
           0           0           0           0           0           0
           0           0           0           0           0           0
           0           0           0           0           0           0
           0           0           0           0           0           0
           0           0           0           0           0           0
           0           0           0           0           0           0
           0           0           0           0           0           0
           0           0           0           0           0           0
           0           0           0           0           0           0
           0           0           0           0           0           0
           0           0           0           0           0           0
           0           0           0           0           0           0
           0           0           0           0           0           0
           0           0           0           0           0           0
           0           0           0           0           0           0
           0           0           0           0
Nuclear spins                              I   N=         184
           0           0           0           0           0           0
           0           0           0           0           0           0
           0           0           0           0           0           0
           0           0           0           0           0           0
           0           0           0           0           0           0
           0           0           0           0           0           0
           0           0           0           0           0           0
           0           0           0           0           0           0
           0           0           0           0           0           0
           0           0           0           0           0           0
           0           0           0           0           0           0
           0           0           0           0           0           0
           0           0           0           0           0           0
           0           0           0           0           0           0
           0           0           0           0           0           0
           0           0           0           0           0           0
           0           0           0           0           0           0
           0           0           0           0           0           0
           0           0           0           0           0           0
           0           0           0           0           0           0
           0           0           0           0           0           0
           0           0           0           0           0           0
           0           0           0           0           0           0
           0           0           0           0           0           0
           0           0           0           0           0           0
           0           0           0           0           0           0
           0           0           0           0           0           0
           0           0           0           0           0           0
           0           0           0           0           0           0
           0           0           0           0           0           0
           0           0           0           0
Nuclear ZEff                               R   N=         184
  0.00000000E+00  0.00000000E+00  0.00000000E+00  0.00000000E+00  0.00000000E+00
  0.00000000E+00  0.00000000E+00  0.00000000E+00  0.00000000E+00  0.00000000E+00
  0.00000000E+00  0.00000000E+00  0.00000000E+00  0.00000000E+00  0.00000000E+00
  0.00000000E+00  0.00000000E+00  0.00000000E+00  0.00000000E+00  0.00000000E+00
  0.00000000E+00  0.00000000E+00  0.00000000E+00  0.00000000E+00  0.00000000E+00
  0.00000000E+00  0.00000000E+00  0.00000000E+00  0.00000000E+00  0.00000000E+00
  0.00000000E+00  0.00000000E+00  0.00000000E+00  0.00000000E+00  0.00000000E+00
  0.00000000E+00  0.00000000E+00  0.00000000E+00  0.00000000E+00  0.00000000E+00
  0.00000000E+00  0.00000000E+00  0.00000000E+00  0.00000000E+00  0.00000000E+00
  0.00000000E+00  0.00000000E+00  0.00000000E+00  0.00000000E+00  0.00000000E+00
  0.00000000E+00  0.00000000E+00  0.00000000E+00  0.00000000E+00  0.00000000E+00
  0.00000000E+00  0.00000000E+00  0.00000000E+00  0.00000000E+00  0.00000000E+00
  0.00000000E+00  0.00000000E+00  0.00000000E+00  0.00000000E+00  0.00000000E+00
  0.00000000E+00  0.00000000E+00  0.00000000E+00  0.00000000E+00  0.00000000E+00
  0.00000000E+00  0.00000000E+00  0.00000000E+00  0.00000000E+00  0.00000000E+00
  0.00000000E+00  0.00000000E+00  0.00000000E+00  0.00000000E+00  0.00000000E+00
  0.00000000E+00  0.00000000E+00  0.00000000E+00  0.00000000E+00  0.00000000E+00
  0.00000000E+00  0.00000000E+00  0.00000000E+00  0.00000000E+00  0.00000000E+00
  0.00000000E+00  0.00000000E+00  0.00000000E+00  0.00000000E+00  0.00000000E+00
  0.00000000E+00  0.00000000E+00  0.00000000E+00  0.00000000E+00  0.00000000E+00
  0.00000000E+00  0.00000000E+00  0.00000000E+00  0.00000000E+00  0.00000000E+00
  0.00000000E+00  0.00000000E+00  0.00000000E+00  0.00000000E+00  0.00000000E+00
  0.00000000E+00  0.00000000E+00  0.00000000E+00  0.00000000E+00  0.00000000E+00
  0.00000000E+00  0.00000000E+00  0.00000000E+00  0.00000000E+00  0.00000000E+00
  0.00000000E+00  0.00000000E+00  0.00000000E+00  0.00000000E+00  0.00000000E+00
  0.00000000E+00  0.00000000E+00  0.00000000E+00  0.00000000E+00  0.00000000E+00
  0.00000000E+00  0.00000000E+00  0.00000000E+00  0.00000000E+00  0.00000000E+00
  0.00000000E+00  0.00000000E+00  0.00000000E+00  0.00000000E+00  0.00000000E+00
  0.00000000E+00  0.00000000E+00  0.00000000E+00  0.00000000E+00  0.00000000E+00
  0.00000000E+00  0.00000000E+00  0.00000000E+00  0.00000000E+00  0.00000000E+00
  0.00000000E+00  0.00000000E+00  0.00000000E+00  0.00000000E+00  0.00000000E+00
  0.00000000E+00  0.00000000E+00  0.00000000E+00  0.00000000E+00  0.00000000E+00
  0.00000000E+00  0.00000000E+00  0.00000000E+00  0.00000000E+00  0.00000000E+00
  0.00000000E+00  0.00000000E+00  0.00000000E+00  0.00000000E+00  0.00000000E+00
  0.00000000E+00  0.00000000E+00  0.00000000E+00  0.00000000E+00  0.00000000E+00
  0.00000000E+00  0.00000000E+00  0.00000000E+00  0.00000000E+00  0.00000000E+00
  0.00000000E+00  0.00000000E+00  0.00000000E+00  0.00000000E+00
Nuclear ZNuc                               R   N=         184
  0.00000000E+00  0.00000000E+00  0.00000000E+00  0.00000000E+00  0.00000000E+00
  0.00000000E+00  0.00000000E+00  0.00000000E+00  0.00000000E+00  0.00000000E+00
  0.00000000E+00  0.00000000E+00  0.00000000E+00  0.00000000E+00  0.00000000E+00
  0.00000000E+00  0.00000000E+00  0.00000000E+00  0.00000000E+00  0.00000000E+00
  0.00000000E+00  0.00000000E+00  0.00000000E+00  0.00000000E+00  0.00000000E+00
  0.00000000E+00  0.00000000E+00  0.00000000E+00  0.00000000E+00  0.00000000E+00
  0.00000000E+00  0.00000000E+00  0.00000000E+00  0.00000000E+00  0.00000000E+00
  0.00000000E+00  0.00000000E+00  0.00000000E+00  0.00000000E+00  0.00000000E+00
  0.00000000E+00  0.00000000E+00  0.00000000E+00  0.00000000E+00  0.00000000E+00
  0.00000000E+00  0.00000000E+00  0.00000000E+00  0.00000000E+00  0.00000000E+00
  0.00000000E+00  0.00000000E+00  0.00000000E+00  0.00000000E+00  0.00000000E+00
  0.00000000E+00  0.00000000E+00  0.00000000E+00  0.00000000E+00  0.00000000E+00
  0.00000000E+00  0.00000000E+00  0.00000000E+00  0.00000000E+00  0.00000000E+00
  0.00000000E+00  0.00000000E+00  0.00000000E+00  0.00000000E+00  0.00000000E+00
  0.00000000E+00  0.00000000E+00  0.00000000E+00  0.00000000E+00  0.00000000E+00
  0.00000000E+00  0.00000000E+00  0.00000000E+00  0.00000000E+00  0.00000000E+00
  0.00000000E+00  0.00000000E+00  0.00000000E+00  0.00000000E+00  0.00000000E+00
  0.00000000E+00  0.00000000E+00  0.00000000E+00  0.00000000E+00  0.00000000E+00
  0.00000000E+00  0.00000000E+00  0.00000000E+00  0.00000000E+00  0.00000000E+00
  0.00000000E+00  0.00000000E+00  0.00000000E+00  0.00000000E+00  0.00000000E+00
  0.00000000E+00  0.00000000E+00  0.00000000E+00  0.00000000E+00  0.00000000E+00
  0.00000000E+00  0.00000000E+00  0.00000000E+00  0.00000000E+00  0.00000000E+00
  0.00000000E+00  0.00000000E+00  0.00000000E+00  0.00000000E+00  0.00000000E+00
  0.00000000E+00  0.00000000E+00  0.00000000E+00  0.00000000E+00  0.00000000E+00
  0.00000000E+00  0.00000000E+00  0.00000000E+00  0.00000000E+00  0.00000000E+00
  0.00000000E+00  0.00000000E+00  0.00000000E+00  0.00000000E+00  0.00000000E+00
  0.00000000E+00  0.00000000E+00  0.00000000E+00  0.00000000E+00  0.00000000E+00
  0.00000000E+00  0.00000000E+00  0.00000000E+00  0.00000000E+00  0.00000000E+00
  0.00000000E+00  0.00000000E+00  0.00000000E+00  0.00000000E+00  0.00000000E+00
  0.00000000E+00  0.00000000E+00  0.00000000E+00  0.00000000E+00  0.00000000E+00
  0.00000000E+00  0.00000000E+00  0.00000000E+00  0.00000000E+00  0.00000000E+00
  0.00000000E+00  0.00000000E+00  0.00000000E+00  0.00000000E+00  0.00000000E+00
  0.00000000E+00  0.00000000E+00  0.00000000E+00  0.00000000E+00  0.00000000E+00
  0.00000000E+00  0.00000000E+00  0.00000000E+00  0.00000000E+00  0.00000000E+00
  0.00000000E+00  0.00000000E+00  0.00000000E+00  0.00000000E+00  0.00000000E+00
  0.00000000E+00  0.00000000E+00  0.00000000E+00  0.00000000E+00  0.00000000E+00
  0.00000000E+00  0.00000000E+00  0.00000000E+00  0.00000000E+00
Nuclear QMom                               R   N=         184
  0.00000000E+00  0.00000000E+00  0.00000000E+00  0.00000000E+00  0.00000000E+00
  0.00000000E+00  0.00000000E+00  0.00000000E+00  0.00000000E+00  0.00000000E+00
  0.00000000E+00  0.00000000E+00  0.00000000E+00  0.00000000E+00  0.00000000E+00
  0.00000000E+00  0.00000000E+00  0.00000000E+00  0.00000000E+00  0.00000000E+00
  0.00000000E+00  0.00000000E+00  0.00000000E+00  0.00000000E+00  0.00000000E+00
  0.00000000E+00  0.00000000E+00  0.00000000E+00  0.00000000E+00  0.00000000E+00
  0.00000000E+00  0.00000000E+00  0.00000000E+00  0.00000000E+00  0.00000000E+00
  0.00000000E+00  0.00000000E+00  0.00000000E+00  0.00000000E+00  0.00000000E+00
  0.00000000E+00  0.00000000E+00  0.00000000E+00  0.00000000E+00  0.00000000E+00
  0.00000000E+00  0.00000000E+00  0.00000000E+00  0.00000000E+00  0.00000000E+00
  0.00000000E+00  0.00000000E+00  0.00000000E+00  0.00000000E+00  0.00000000E+00
  0.00000000E+00  0.00000000E+00  0.00000000E+00  0.00000000E+00  0.00000000E+00
  0.00000000E+00  0.00000000E+00  0.00000000E+00  0.00000000E+00  0.00000000E+00
  0.00000000E+00  0.00000000E+00  0.00000000E+00  0.00000000E+00  0.00000000E+00
  0.00000000E+00  0.00000000E+00  0.00000000E+00  0.00000000E+00  0.00000000E+00
  0.00000000E+00  0.00000000E+00  0.00000000E+00  0.00000000E+00  0.00000000E+00
  0.00000000E+00  0.00000000E+00  0.00000000E+00  0.00000000E+00  0.00000000E+00
  0.00000000E+00  0.00000000E+00  0.00000000E+00  0.00000000E+00  0.00000000E+00
  0.00000000E+00  0.00000000E+00  0.00000000E+00  0.00000000E+00  0.00000000E+00
  0.00000000E+00  0.00000000E+00  0.00000000E+00  0.00000000E+00  0.00000000E+00
  0.00000000E+00  0.00000000E+00  0.00000000E+00  0.00000000E+00  0.00000000E+00
  0.00000000E+00  0.00000000E+00  0.00000000E+00  0.00000000E+00  0.00000000E+00
  0.00000000E+00  0.00000000E+00  0.00000000E+00  0.00000000E+00  0.00000000E+00
  0.00000000E+00  0.00000000E+00  0.00000000E+00  0.00000000E+00  0.00000000E+00
  0.00000000E+00  0.00000000E+00  0.00000000E+00  0.00000000E+00  0.00000000E+00
  0.00000000E+00  0.00000000E+00  0.00000000E+00  0.00000000E+00  0.00000000E+00
  0.00000000E+00  0.00000000E+00  0.00000000E+00  0.00000000E+00  0.00000000E+00
  0.00000000E+00  0.00000000E+00  0.00000000E+00  0.00000000E+00  0.00000000E+00
  0.00000000E+00  0.00000000E+00  0.00000000E+00  0.00000000E+00  0.00000000E+00
  0.00000000E+00  0.00000000E+00  0.00000000E+00  0.00000000E+00  0.00000000E+00
  0.00000000E+00  0.00000000E+00  0.00000000E+00  0.00000000E+00  0.00000000E+00
  0.00000000E+00  0.00000000E+00  0.00000000E+00  0.00000000E+00  0.00000000E+00
  0.00000000E+00  0.00000000E+00  0.00000000E+00  0.00000000E+00  0.00000000E+00
  0.00000000E+00  0.00000000E+00  0.00000000E+00  0.00000000E+00  0.00000000E+00
  0.00000000E+00  0.00000000E+00  0.00000000E+00  0.00000000E+00  0.00000000E+00
  0.00000000E+00  0.00000000E+00  0.00000000E+00  0.00000000E+00  0.00000000E+00
  0.00000000E+00  0.00000000E+00  0.00000000E+00  0.00000000E+00
Nuclear GFac                               R   N=         184
  0.00000000E+00  0.00000000E+00  0.00000000E+00  0.00000000E+00  0.00000000E+00
  0.00000000E+00  0.00000000E+00  0.00000000E+00  0.00000000E+00  0.00000000E+00
  0.00000000E+00  0.00000000E+00  0.00000000E+00  0.00000000E+00  0.00000000E+00
  0.00000000E+00  0.00000000E+00  0.00000000E+00  0.00000000E+00  0.00000000E+00
  0.00000000E+00  0.00000000E+00  0.00000000E+00  0.00000000E+00  0.00000000E+00
  0.00000000E+00  0.00000000E+00  0.00000000E+00  0.00000000E+00  0.00000000E+00
  0.00000000E+00  0.00000000E+00  0.00000000E+00  0.00000000E+00  0.00000000E+00
  0.00000000E+00  0.00000000E+00  0.00000000E+00  0.00000000E+00  0.00000000E+00
  0.00000000E+00  0.00000000E+00  0.00000000E+00  0.00000000E+00  0.00000000E+00
  0.00000000E+00  0.00000000E+00  0.00000000E+00  0.00000000E+00  0.00000000E+00
  0.00000000E+00  0.00000000E+00  0.00000000E+00  0.00000000E+00  0.00000000E+00
  0.00000000E+00  0.00000000E+00  0.00000000E+00  0.00000000E+00  0.00000000E+00
  0.00000000E+00  0.00000000E+00  0.00000000E+00  0.00000000E+00  0.00000000E+00
  0.00000000E+00  0.00000000E+00  0.00000000E+00  0.00000000E+00  0.00000000E+00
  0.00000000E+00  0.00000000E+00  0.00000000E+00  0.00000000E+00  0.00000000E+00
  0.00000000E+00  0.00000000E+00  0.00000000E+00  0.00000000E+00  0.00000000E+00
  0.00000000E+00  0.00000000E+00  0.00000000E+00  0.00000000E+00  0.00000000E+00
  0.00000000E+00  0.00000000E+00  0.00000000E+00  0.00000000E+00  0.00000000E+00
  0.00000000E+00  0.00000000E+00  0.00000000E+00  0.00000000E+00  0.00000000E+00
  0.00000000E+00  0.00000000E+00  0.00000000E+00  0.00000000E+00  0.00000000E+00
  0.00000000E+00  0.00000000E+00  0.00000000E+00  0.00000000E+00  0.00000000E+00
  0.00000000E+00  0.00000000E+00  0.00000000E+00  0.00000000E+00  0.00000000E+00
  0.00000000E+00  0.00000000E+00  0.00000000E+00  0.00000000E+00  0.00000000E+00
  0.00000000E+00  0.00000000E+00  0.00000000E+00  0.00000000E+00  0.00000000E+00
  0.00000000E+00  0.00000000E+00  0.00000000E+00  0.00000000E+00  0.00000000E+00
  0.00000000E+00  0.00000000E+00  0.00000000E+00  0.00000000E+00  0.00000000E+00
  0.00000000E+00  0.00000000E+00  0.00000000E+00  0.00000000E+00  0.00000000E+00
  0.00000000E+00  0.00000000E+00  0.00000000E+00  0.00000000E+00  0.00000000E+00
  0.00000000E+00  0.00000000E+00  0.00000000E+00  0.00000000E+00  0.00000000E+00
  0.00000000E+00  0.00000000E+00  0.00000000E+00  0.00000000E+00  0.00000000E+00
  0.00000000E+00  0.00000000E+00  0.00000000E+00  0.00000000E+00  0.00000000E+00
  0.00000000E+00  0.00000000E+00  0.00000000E+00  0.00000000E+00  0.00000000E+00
  0.00000000E+00  0.00000000E+00  0.00000000E+00  0.00000000E+00  0.00000000E+00
  0.00000000E+00  0.00000000E+00  0.00000000E+00  0.00000000E+00  0.00000000E+00
  0.00000000E+00  0.00000000E+00  0.00000000E+00  0.00000000E+00  0.00000000E+00
  0.00000000E+00  0.00000000E+00  0.00000000E+00  0.00000000E+00  0.00000000E+00
  0.00000000E+00  0.00000000E+00  0.00000000E+00  0.00000000E+00
MicOpt                                     I   N=         184
          -1          -1          -1          -1          -1          -1
          -1          -1          -1          -1          -1          -1
          -1          -1          -1          -1          -1          -1
          -1          -1          -1          -1          -1          -1
          -1          -1          -1          -1          -1          -1
          -1          -1          -1          -1          -1          -1
          -1          -1          -1          -1          -1          -1
          -1          -1          -1          -1          -1          -1
          -1          -1          -1          -1          -1          -1
          -1          -1          -1          -1          -1          -1
          -1          -1          -1          -1          -1          -1
          -1          -1          -1          -1          -1          -1
          -1          -1          -1          -1          -1          -1
          -1          -1          -1          -1          -1          -1
          -1          -1          -1          -1          -1          -1
          -1          -1          -1          -1          -1          -1
          -1          -1          -1          -1          -1          -1
          -1          -1          -1          -1          -1          -1
          -1          -1          -1          -1          -1          -1
          -1          -1          -1          -1          -1          -1
          -1          -1          -1          -1          -1          -1
          -1          -1          -1          -1          -1          -1
          -1          -1          -1          -1          -1          -1
          -1          -1          -1          -1          -1          -1
          -1          -1          -1          -1          -1          -1
          -1          -1          -1          -1          -1          -1
          -1          -1          -1          -1          -1          -1
          -1          -1          -1          -1          -1          -1
          -1          -1          -1          -1          -1          -1
          -1          -1          -1          -1          -1          -1
          -1          -1          -1          -1
Number of contracted shells                I              756
Number of primitive shells                 I             1968
Pure/Cartesian d shells                    I                0
Pure/Cartesian f shells                    I                0
Highest angular momentum                   I                2
Largest degree of contraction              I                7
Shell types                                I   N=         756
           0           0           0           1           1           0
           0           0           1           1           0           0
           0           1           1           0           0           0
           1           1           0           0           0           1
           1           0           0           0           1           1
           0           0           0           1           1           0
           0           0           1           1           0           0
           0           1           1           0           0           0
           1           1           0           0           0           1
           1           0           0           0           1           1
           0           0           0           1           1           0
           0           0           1           1           0           0
           0           1           1           0           0           0
           1           1           0           0           0           1
           1           0           0           0           1           1
           0           0           0           1           1           0
           0           0           1           1           0           0
           0           1           1           0           0           0
           1           1           0           0           0           1
           1           0           0           0           1           1
           0           0           0           1           1           0
           0           0           1           1           0           0
           0           1           1           0           0           0
           1           1           0           0           0           1
           1           0           0           0           1           1
           0           0           0           1           1           0
           0           0           1           1           0           0
           0           1           1           0           0           0
           1           1           0           0           0           1
           1           0           0           0           1           1
           0           0           0           1           1           0
           0           0           1           1           0           0
           0           1           1           0           0           0
           1           1           0           0           0           1
           1           0           0           0           1           1
           0           0           0           1           1           0
           0           0           1           1           0           0
           0           1           1           0           0           0
           1           1           0           0           0           1
           1           0           0           0           1           1
           0           0           0           1           1           0
           0           0           1           1           0           0
           0           1           1           0           0           0
           1           1           0           0           0           1
           1           0           0           0           1           1
           0           0           0           1           1           0
           0           0           1           1           0           0
           0           1           1           0           0           0
           1           1           0           0           0           1
           1           0           0           0           1           1
           0           0           0           1           1           0
           0           0           1           1           0           0
           1           1           0           0           1           1
           0           0           0           1           1           1
          -2          -2           0           0           0           1
           1           1          -2          -2           0           0
           0           1           1           1          -2          -2
           0           0           0           1           1           1
          -2          -2           0           0           0           1
           1           1          -2          -2           0           0
           0           1           1           1          -2          -2
           0           0           0           1           1           1
          -2          -2           0           0           0           1
           1           1          -2          -2           0           0
           0           1           1           1          -2          -2
           0           0           0           1           1           1
          -2          -2           0           0           0           1
           1           1          -2          -2           0           0
           0           1           1           1          -2          -2
           0           0           0           1           1           1
          -2          -2           0           0           0           1
           1           1          -2          -2           0           0
           0           1           1           1          -2          -2
           0           0           0           1           1           1
          -2          -2           0           0           0           1
           1           1          -2          -2           0           0
           0           1           1           1          -2          -2
           0           0           0           1           1           0
           0           0           0           0           0           0
           0           0           1           1           0           0
           0           0           0           0           0           0
           0           1           1           0           0           0
           0           0           0           0           0           0
           1           1           0           0           0           0
           0           0           0           0           0           1
           1           0           0           0           0           0
           0           0           0           0           1           1
           0           0           0           0           0           0
           0           0           0           1           1           0
           0           0           0           0           0           0
           0           0           1           1           0           0
           0           0           0           0           0           0
           0           1           1           0           0           0
           0           0           0           0           0           0
           1           1           0           0           0           0
           0           0           0           0           0           1
           1           0           0           0           0           0
           0           0           0           0           1           1
           0           0           0           0           0           0
           0           0           0           1           1           0
           0           0           0           0           0           0
           0           0           1           1           0           0
           0           0           0           0           0           0
           0           1           1           0           0           0
           0           0           0           0           0           0
           1           1           0           0           0           0
           0           0           0           0           0           1
           1           0           0           0           0           0
           0           0           0           0           1           1
           0           0           0           0           0           0
           0           0           0           1           1           0
           0           0           0           0           0           0
           0           0           1           1           0           0
           0           0           0           0           0           0
           0           1           1           0           0           0
           0           0           0           0           0           0
           1           1           0           0           0           0
           0           0           0           0           0           1
           1           0           0           0           0           0
           0           0           0           0           1           1
           0           0           0           1           1           0
           0           0           1           1           0           0
           0           1           1           0           0           0
           1           1           0           0           0           1
           1           0           0           0           1           1
           0           0           0           0           0           0
Number of primitives per shell             I   N=         756
           7           2           1           4           1           7
           2           1           4           1           7           2
           1           4           1           7           2           1
           4           1           7           2           1           4
           1           7           2           1           4           1
           7           2           1           4           1           7
           2           1           4           1           7           2
           1           4           1           7           2           1
           4           1           7           2           1           4
           1           7           2           1           4           1
           7           2           1           4           1           7
           2           1           4           1           7           2
           1           4           1           7           2           1
           4           1           7           2           1           4
           1           7           2           1           4           1
           7           2           1           4           1           7
           2           1           4           1           7           2
           1           4           1           7           2           1
           4           1           7           2           1           4
           1           7           2           1           4           1
           7           2           1           4           1           7
           2           1           4           1           7           2
           1           4           1           7           2           1
           4           1           7           2           1           4
           1           7           2           1           4           1
           7           2           1           4           1           7
           2           1           4           1           7           2
           1           4           1           7           2           1
           4           1           7           2           1           4
           1           7           2           1           4           1
           7           2           1           4           1           7
           2           1           4           1           7           2
           1           4           1           7           2           1
           4           1           7           2           1           4
           1           7           2           1           4           1
           7           2           1           4           1           7
           2           1           4           1           7           2
           1           4           1           7           2           1
           4           1           7           2           1           4
           1           7           2           1           4           1
           7           2           1           4           1           7
           2           1           4           1           7           2
           1           4           1           7           2           1
           4           1           7           2           1           4
           1           7           2           1           4           1
           7           2           1           4           1           7
           2           1           4           1           7           2
           1           4           1           7           2           1
           4           1           7           2           1           4
           1           7           2           1           4           1
           7           2           1           4           1           7
           2           1           4           1           2           1
           2           1           2           1           2           1
           3           3           1           3           2           1
           2           1           3           3           1           3
           2           1           2           1           3           3
           1           3           2           1           2           1
           3           3           1           3           2           1
           2           1           3           3           1           3
           2           1           2           1           3           3
           1           3           2           1           2           1
           3           3           1           3           2           1
           2           1           3           3           1           3
           2           1           2           1           3           3
           1           3           2           1           2           1
           3           3           1           3           2           1
           2           1           3           3           1           3
           2           1           2           1           3           3
           1           3           2           1           2           1
           3           3           1           3           2           1
           2           1           3           3           1           3
           2           1           2           1           3           3
           1           3           2           1           2           1
           3           3           1           3           2           1
           2           1           3           3           1           3
           2           1           2           1           3           3
           1           3           2           1           2           1
           7           2           1           4           1           3
           1           3           1           3           1           7
           2           1           4           1           3           1
           3           1           3           1           7           2
           1           4           1           3           1           3
           1           3           1           7           2           1
           4           1           3           1           3           1
           3           1           7           2           1           4
           1           3           1           3           1           3
           1           7           2           1           4           1
           3           1           3           1           3           1
           7           2           1           4           1           3
           1           3           1           3           1           7
           2           1           4           1           3           1
           3           1           3           1           7           2
           1           4           1           3           1           3
           1           3           1           7           2           1
           4           1           3           1           3           1
           3           1           7           2           1           4
           1           3           1           3           1           3
           1           7           2           1           4           1
           3           1           3           1           3           1
           7           2           1           4           1           3
           1           3           1           3           1           7
           2           1           4           1           3           1
           3           1           3           1           7           2
           1           4           1           3           1           3
           1           3           1           7           2           1
           4           1           3           1           3           1
           3           1           7           2           1           4
           1           3           1           3           1           3
           1           7           2           1           4           1
           3           1           3           1           3           1
           7           2           1           4           1           3
           1           3           1           3           1           7
           2           1           4           1           3           1
           3           1           3           1           7           2
           1           4           1           3           1           3
           1           3           1           7           2           1
           4           1           3           1           3           1
           3           1           7           2           1           4
           1           3           1           3           1           3
           1           7           2           1           4           1
           7           2           1           4           1           7
           2           1           4           1           7           2
           1           4           1           7           2           1
           4           1           7           2           1           4
           1           7           2           1           4           1
           3           1           3           1           3           1
Shell to atom map                          I   N=         756
           1           1           1           1           1           2
           2           2           2           2           3           3
           3           3           3           4           4           4
           4           4           5           5           5           5
           5           6           6           6           6           6
           7           7           7           7           7           8
           8           8           8           8           9           9
           9           9           9          10          10          10
          10          10          11          11          11          11
          11          12          12          12          12          12
          13          13          13          13          13          14
          14          14          14          14          15          15
          15          15          15          16          16          16
          16          16          17          17          17          17
          17          18          18          18          18          18
          19          19          19          19          19          20
          20          20          20          20          21          21
          21          21          21          22          22          22
          22          22          23          23          23          23
          23          24          24          24          24          24
          25          25          25          25          25          26
          26          26          26          26          27          27
          27          27          27          28          28          28
          28          28          29          29          29          29
          29          30          30          30          30          30
          31          31          31          31          31          32
          32          32          32          32          33          33
          33          33          33          34          34          34
          34          34          35          35          35          35
          35          36          36          36          36          36
          37          37          37          37          37          38
          38          38          38          38          39          39
          39          39          39          40          40          40
          40          40          41          41          41          41
          41          42          42          42          42          42
          43          43          43          43          43          44
          44          44          44          44          45          45
          45          45          45          46          46          46
          46          46          47          47          47          47
          47          48          48          48          48          48
          49          49          49          49          49          50
          50          50          50          50          51          51
          51          51          51          52          52          52
          52          52          53          53          53          53
          53          54          54          54          54          54
          55          55          55          55          55          56
          56          56          56          56          57          57
          57          57          57          58          58          58
          58          58          59          59          59          59
          59          60          60          60          60          60
          61          61          61          61          61          62
          62          62          62          62          63          63
          63          63          64          64          64          64
          65          65          65          65          65          65
          65          65          66          66          66          66
          66          66          66          66          67          67
          67          67          67          67          67          67
          68          68          68          68          68          68
          68          68          69          69          69          69
          69          69          69          69          70          70
          70          70          70          70          70          70
          71          71          71          71          71          71
          71          71          72          72          72          72
          72          72          72          72          73          73
          73          73          73          73          73          73
          74          74          74          74          74          74
          74          74          75          75          75          75
          75          75          75          75          76          76
          76          76          76          76          76          76
          77          77          77          77          77          77
          77          77          78          78          78          78
          78          78          78          78          79          79
          79          79          79          79          79          79
          80          80          80          80          80          80
          80          80          81          81          81          81
          81          81          81          81          82          82
          82          82          82          82          82          82
          83          83          83          83          83          84
          84          85          85          86          86          87
          87          87          87          87          88          88
          89          89          90          90          91          91
          91          91          91          92          92          93
          93          94          94          95          95          95
          95          95          96          96          97          97
          98          98          99          99          99          99
          99         100         100         101         101         102
         102         103         103         103         103         103
         104         104         105         105         106         106
         107         107         107         107         107         108
         108         109         109         110         110         111
         111         111         111         111         112         112
         113         113         114         114         115         115
         115         115         115         116         116         117
         117         118         118         119         119         119
         119         119         120         120         121         121
         122         122         123         123         123         123
         123         124         124         125         125         126
         126         127         127         127         127         127
         128         128         129         129         130         130
         131         131         131         131         131         132
         132         133         133         134         134         135
         135         135         135         135         136         136
         137         137         138         138         139         139
         139         139         139         140         140         141
         141         142         142         143         143         143
         143         143         144         144         145         145
         146         146         147         147         147         147
         147         148         148         149         149         150
         150         151         151         151         151         151
         152         152         153         153         154         154
         155         155         155         155         155         156
         156         157         157         158         158         159
         159         159         159         159         160         160
         161         161         162         162         163         163
         163         163         163         164         164         165
         165         166         166         167         167         167
         167         167         168         168         169         169
         170         170         171         171         171         171
         171         172         172         173         173         174
         174         175         175         175         175         175
         176         176         176         176         176         177
         177         177         177         177         178         178
         178         178         178         179         179         179
         179         179         180         180         180         180
         180         181         181         181         181         181
         182         182         183         183         184         184
Primitive exponents                        R   N=        1968
  7.81700000E+03  1.17600000E+03  2.73200000E+02  8.11700000E+01  2.71800000E+01
  9.53200000E+00  3.41400000E+00  9.53200000E+00  9.39800000E-01  2.84600000E-01
  3.51800000E+01  7.90400000E+00  2.30500000E+00  7.17100000E-01  2.13700000E-01
  7.81700000E+03  1.17600000E+03  2.73200000E+02  8.11700000E+01  2.71800000E+01
  9.53200000E+00  3.41400000E+00  9.53200000E+00  9.39800000E-01  2.84600000E-01
  3.51800000E+01  7.90400000E+00  2.30500000E+00  7.17100000E-01  2.13700000E-01
  7.81700000E+03  1.17600000E+03  2.73200000E+02  8.11700000E+01  2.71800000E+01
  9.53200000E+00  3.41400000E+00  9.53200000E+00  9.39800000E-01  2.84600000E-01
  3.51800000E+01  7.90400000E+00  2.30500000E+00  7.17100000E-01  2.13700000E-01
  7.81700000E+03  1.17600000E+03  2.73200000E+02  8.11700000E+01  2.71800000E+01
  9.53200000E+00  3.41400000E+00  9.53200000E+00  9.39800000E-01  2.84600000E-01
  3.51800000E+01  7.90400000E+00  2.30500000E+00  7.17100000E-01  2.13700000E-01
  7.81700000E+03  1.17600000E+03  2.73200000E+02  8.11700000E+01  2.71800000E+01
  9.53200000E+00  3.41400000E+00  9.53200000E+00  9.39800000E-01  2.84600000E-01
  3.51800000E+01  7.90400000E+00  2.30500000E+00  7.17100000E-01  2.13700000E-01
  7.81700000E+03  1.17600000E+03  2.73200000E+02  8.11700000E+01  2.71800000E+01
  9.53200000E+00  3.41400000E+00  9.53200000E+00  9.39800000E-01  2.84600000E-01
  3.51800000E+01  7.90400000E+00  2.30500000E+00  7.17100000E-01  2.13700000E-01
  7.81700000E+03  1.17600000E+03  2.73200000E+02  8.11700000E+01  2.71800000E+01
  9.53200000E+00  3.41400000E+00  9.53200000E+00  9.39800000E-01  2.84600000E-01
  3.51800000E+01  7.90400000E+00  2.30500000E+00  7.17100000E-01  2.13700000E-01
  7.81700000E+03  1.17600000E+03  2.73200000E+02  8.11700000E+01  2.71800000E+01
  9.53200000E+00  3.41400000E+00  9.53200000E+00  9.39800000E-01  2.84600000E-01
  3.51800000E+01  7.90400000E+00  2.30500000E+00  7.17100000E-01  2.13700000E-01
  7.81700000E+03  1.17600000E+03  2.73200000E+02  8.11700000E+01  2.71800000E+01
  9.53200000E+00  3.41400000E+00  9.53200000E+00  9.39800000E-01  2.84600000E-01
  3.51800000E+01  7.90400000E+00  2.30500000E+00  7.17100000E-01  2.13700000E-01
  7.81700000E+03  1.17600000E+03  2.73200000E+02  8.11700000E+01  2.71800000E+01
  9.53200000E+00  3.41400000E+00  9.53200000E+00  9.39800000E-01  2.84600000E-01
  3.51800000E+01  7.90400000E+00  2.30500000E+00  7.17100000E-01  2.13700000E-01
  7.81700000E+03  1.17600000E+03  2.73200000E+02  8.11700000E+01  2.71800000E+01
  9.53200000E+00  3.41400000E+00  9.53200000E+00  9.39800000E-01  2.84600000E-01
  3.51800000E+01  7.90400000E+00  2.30500000E+00  7.17100000E-01  2.13700000E-01
  7.81700000E+03  1.17600000E+03  2.73200000E+02  8.11700000E+01  2.71800000E+01
  9.53200000E+00  3.41400000E+00  9.53200000E+00  9.39800000E-01  2.84600000E-01
  3.51800000E+01  7.90400000E+00  2.30500000E+00  7.17100000E-01  2.13700000E-01
  7.81700000E+03  1.17600000E+03  2.73200000E+02  8.11700000E+01  2.71800000E+01
  9.53200000E+00  3.41400000E+00  9.53200000E+00  9.39800000E-01  2.84600000E-01
  3.51800000E+01  7.90400000E+00  2.30500000E+00  7.17100000E-01  2.13700000E-01
  7.81700000E+03  1.17600000E+03  2.73200000E+02  8.11700000E+01  2.71800000E+01
  9.53200000E+00  3.41400000E+00  9.53200000E+00  9.39800000E-01  2.84600000E-01
  3.51800000E+01  7.90400000E+00  2.30500000E+00  7.17100000E-01  2.13700000E-01
  7.81700000E+03  1.17600000E+03  2.73200000E+02  8.11700000E+01  2.71800000E+01
  9.53200000E+00  3.41400000E+00  9.53200000E+00  9.39800000E-01  2.84600000E-01
  3.51800000E+01  7.90400000E+00  2.30500000E+00  7.17100000E-01  2.13700000E-01
  7.81700000E+03  1.17600000E+03  2.73200000E+02  8.11700000E+01  2.71800000E+01
  9.53200000E+00  3.41400000E+00  9.53200000E+00  9.39800000E-01  2.84600000E-01
  3.51800000E+01  7.90400000E+00  2.30500000E+00  7.17100000E-01  2.13700000E-01
  7.81700000E+03  1.17600000E+03  2.73200000E+02  8.11700000E+01  2.71800000E+01
  9.53200000E+00  3.41400000E+00  9.53200000E+00  9.39800000E-01  2.84600000E-01
  3.51800000E+01  7.90400000E+00  2.30500000E+00  7.17100000E-01  2.13700000E-01
  7.81700000E+03  1.17600000E+03  2.73200000E+02  8.11700000E+01  2.71800000E+01
  9.53200000E+00  3.41400000E+00  9.53200000E+00  9.39800000E-01  2.84600000E-01
  3.51800000E+01  7.90400000E+00  2.30500000E+00  7.17100000E-01  2.13700000E-01
  7.81700000E+03  1.17600000E+03  2.73200000E+02  8.11700000E+01  2.71800000E+01
  9.53200000E+00  3.41400000E+00  9.53200000E+00  9.39800000E-01  2.84600000E-01
  3.51800000E+01  7.90400000E+00  2.30500000E+00  7.17100000E-01  2.13700000E-01
  7.81700000E+03  1.17600000E+03  2.73200000E+02  8.11700000E+01  2.71800000E+01
  9.53200000E+00  3.41400000E+00  9.53200000E+00  9.39800000E-01  2.84600000E-01
  3.51800000E+01  7.90400000E+00  2.30500000E+00  7.17100000E-01  2.13700000E-01
  7.81700000E+03  1.17600000E+03  2.73200000E+02  8.11700000E+01  2.71800000E+01
  9.53200000E+00  3.41400000E+00  9.53200000E+00  9.39800000E-01  2.84600000E-01
  3.51800000E+01  7.90400000E+00  2.30500000E+00  7.17100000E-01  2.13700000E-01
  7.81700000E+03  1.17600000E+03  2.73200000E+02  8.11700000E+01  2.71800000E+01
  9.53200000E+00  3.41400000E+00  9.53200000E+00  9.39800000E-01  2.84600000E-01
  3.51800000E+01  7.90400000E+00  2.30500000E+00  7.17100000E-01  2.13700000E-01
  7.81700000E+03  1.17600000E+03  2.73200000E+02  8.11700000E+01  2.71800000E+01
  9.53200000E+00  3.41400000E+00  9.53200000E+00  9.39800000E-01  2.84600000E-01
  3.51800000E+01  7.90400000E+00  2.30500000E+00  7.17100000E-01  2.13700000E-01
  7.81700000E+03  1.17600000E+03  2.73200000E+02  8.11700000E+01  2.71800000E+01
  9.53200000E+00  3.41400000E+00  9.53200000E+00  9.39800000E-01  2.84600000E-01
  3.51800000E+01  7.90400000E+00  2.30500000E+00  7.17100000E-01  2.13700000E-01
  7.81700000E+03  1.17600000E+03  2.73200000E+02  8.11700000E+01  2.71800000E+01
  9.53200000E+00  3.41400000E+00  9.53200000E+00  9.39800000E-01  2.84600000E-01
  3.51800000E+01  7.90400000E+00  2.30500000E+00  7.17100000E-01  2.13700000E-01
  7.81700000E+03  1.17600000E+03  2.73200000E+02  8.11700000E+01  2.71800000E+01
  9.53200000E+00  3.41400000E+00  9.53200000E+00  9.39800000E-01  2.84600000E-01
  3.51800000E+01  7.90400000E+00  2.30500000E+00  7.17100000E-01  2.13700000E-01
  7.81700000E+03  1.17600000E+03  2.73200000E+02  8.11700000E+01  2.71800000E+01
  9.53200000E+00  3.41400000E+00  9.53200000E+00  9.39800000E-01  2.84600000E-01
  3.51800000E+01  7.90400000E+00  2.30500000E+00  7.17100000E-01  2.13700000E-01
  7.81700000E+03  1.17600000E+03  2.73200000E+02  8.11700000E+01  2.71800000E+01
  9.53200000E+00  3.41400000E+00  9.53200000E+00  9.39800000E-01  2.84600000E-01
  3.51800000E+01  7.90400000E+00  2.30500000E+00  7.17100000E-01  2.13700000E-01
  7.81700000E+03  1.17600000E+03  2.73200000E+02  8.11700000E+01  2.71800000E+01
  9.53200000E+00  3.41400000E+00  9.53200000E+00  9.39800000E-01  2.84600000E-01
  3.51800000E+01  7.90400000E+00  2.30500000E+00  7.17100000E-01  2.13700000E-01
  7.81700000E+03  1.17600000E+03  2.73200000E+02  8.11700000E+01  2.71800000E+01
  9.53200000E+00  3.41400000E+00  9.53200000E+00  9.39800000E-01  2.84600000E-01
  3.51800000E+01  7.90400000E+00  2.30500000E+00  7.17100000E-01  2.13700000E-01
  7.81700000E+03  1.17600000E+03  2.73200000E+02  8.11700000E+01  2.71800000E+01
  9.53200000E+00  3.41400000E+00  9.53200000E+00  9.39800000E-01  2.84600000E-01
  3.51800000E+01  7.90400000E+00  2.30500000E+00  7.17100000E-01  2.13700000E-01
  7.81700000E+03  1.17600000E+03  2.73200000E+02  8.11700000E+01  2.71800000E+01
  9.53200000E+00  3.41400000E+00  9.53200000E+00  9.39800000E-01  2.84600000E-01
  3.51800000E+01  7.90400000E+00  2.30500000E+00  7.17100000E-01  2.13700000E-01
  7.81700000E+03  1.17600000E+03  2.73200000E+02  8.11700000E+01  2.71800000E+01
  9.53200000E+00  3.41400000E+00  9.53200000E+00  9.39800000E-01  2.84600000E-01
  3.51800000E+01  7.90400000E+00  2.30500000E+00  7.17100000E-01  2.13700000E-01
  7.81700000E+03  1.17600000E+03  2.73200000E+02  8.11700000E+01  2.71800000E+01
  9.53200000E+00  3.41400000E+00  9.53200000E+00  9.39800000E-01  2.84600000E-01
  3.51800000E+01  7.90400000E+00  2.30500000E+00  7.17100000E-01  2.13700000E-01
  7.81700000E+03  1.17600000E+03  2.73200000E+02  8.11700000E+01  2.71800000E+01
  9.53200000E+00  3.41400000E+00  9.53200000E+00  9.39800000E-01  2.84600000E-01
  3.51800000E+01  7.90400000E+00  2.30500000E+00  7.17100000E-01  2.13700000E-01
  7.81700000E+03  1.17600000E+03  2.73200000E+02  8.11700000E+01  2.71800000E+01
  9.53200000E+00  3.41400000E+00  9.53200000E+00  9.39800000E-01  2.84600000E-01
  3.51800000E+01  7.90400000E+00  2.30500000E+00  7.17100000E-01  2.13700000E-01
  7.81700000E+03  1.17600000E+03  2.73200000E+02  8.11700000E+01  2.71800000E+01
  9.53200000E+00  3.41400000E+00  9.53200000E+00  9.39800000E-01  2.84600000E-01
  3.51800000E+01  7.90400000E+00  2.30500000E+00  7.17100000E-01  2.13700000E-01
  7.81700000E+03  1.17600000E+03  2.73200000E+02  8.11700000E+01  2.71800000E+01
  9.53200000E+00  3.41400000E+00  9.53200000E+00  9.39800000E-01  2.84600000E-01
  3.51800000E+01  7.90400000E+00  2.30500000E+00  7.17100000E-01  2.13700000E-01
  7.81700000E+03  1.17600000E+03  2.73200000E+02  8.11700000E+01  2.71800000E+01
  9.53200000E+00  3.41400000E+00  9.53200000E+00  9.39800000E-01  2.84600000E-01
  3.51800000E+01  7.90400000E+00  2.30500000E+00  7.17100000E-01  2.13700000E-01
  7.81700000E+03  1.17600000E+03  2.73200000E+02  8.11700000E+01  2.71800000E+01
  9.53200000E+00  3.41400000E+00  9.53200000E+00  9.39800000E-01  2.84600000E-01
  3.51800000E+01  7.90400000E+00  2.30500000E+00  7.17100000E-01  2.13700000E-01
  7.81700000E+03  1.17600000E+03  2.73200000E+02  8.11700000E+01  2.71800000E+01
  9.53200000E+00  3.41400000E+00  9.53200000E+00  9.39800000E-01  2.84600000E-01
  3.51800000E+01  7.90400000E+00  2.30500000E+00  7.17100000E-01  2.13700000E-01
  7.81700000E+03  1.17600000E+03  2.73200000E+02  8.11700000E+01  2.71800000E+01
  9.53200000E+00  3.41400000E+00  9.53200000E+00  9.39800000E-01  2.84600000E-01
  3.51800000E+01  7.90400000E+00  2.30500000E+00  7.17100000E-01  2.13700000E-01
  7.81700000E+03  1.17600000E+03  2.73200000E+02  8.11700000E+01  2.71800000E+01
  9.53200000E+00  3.41400000E+00  9.53200000E+00  9.39800000E-01  2.84600000E-01
  3.51800000E+01  7.90400000E+00  2.30500000E+00  7.17100000E-01  2.13700000E-01
  7.81700000E+03  1.17600000E+03  2.73200000E+02  8.11700000E+01  2.71800000E+01
  9.53200000E+00  3.41400000E+00  9.53200000E+00  9.39800000E-01  2.84600000E-01
  3.51800000E+01  7.90400000E+00  2.30500000E+00  7.17100000E-01  2.13700000E-01
  7.81700000E+03  1.17600000E+03  2.73200000E+02  8.11700000E+01  2.71800000E+01
  9.53200000E+00  3.41400000E+00  9.53200000E+00  9.39800000E-01  2.84600000E-01
  3.51800000E+01  7.90400000E+00  2.30500000E+00  7.17100000E-01  2.13700000E-01
  7.81700000E+03  1.17600000E+03  2.73200000E+02  8.11700000E+01  2.71800000E+01
  9.53200000E+00  3.41400000E+00  9.53200000E+00  9.39800000E-01  2.84600000E-01
  3.51800000E+01  7.90400000E+00  2.30500000E+00  7.17100000E-01  2.13700000E-01
  7.81700000E+03  1.17600000E+03  2.73200000E+02  8.11700000E+01  2.71800000E+01
  9.53200000E+00  3.41400000E+00  9.53200000E+00  9.39800000E-01  2.84600000E-01
  3.51800000E+01  7.90400000E+00  2.30500000E+00  7.17100000E-01  2.13700000E-01
  7.81700000E+03  1.17600000E+03  2.73200000E+02  8.11700000E+01  2.71800000E+01
  9.53200000E+00  3.41400000E+00  9.53200000E+00  9.39800000E-01  2.84600000E-01
  3.51800000E+01  7.90400000E+00  2.30500000E+00  7.17100000E-01  2.13700000E-01
  7.81700000E+03  1.17600000E+03  2.73200000E+02  8.11700000E+01  2.71800000E+01
  9.53200000E+00  3.41400000E+00  9.53200000E+00  9.39800000E-01  2.84600000E-01
  3.51800000E+01  7.90400000E+00  2.30500000E+00  7.17100000E-01  2.13700000E-01
  7.81700000E+03  1.17600000E+03  2.73200000E+02  8.11700000E+01  2.71800000E+01
  9.53200000E+00  3.41400000E+00  9.53200000E+00  9.39800000E-01  2.84600000E-01
  3.51800000E+01  7.90400000E+00  2.30500000E+00  7.17100000E-01  2.13700000E-01
  7.81700000E+03  1.17600000E+03  2.73200000E+02  8.11700000E+01  2.71800000E+01
  9.53200000E+00  3.41400000E+00  9.53200000E+00  9.39800000E-01  2.84600000E-01
  3.51800000E+01  7.90400000E+00  2.30500000E+00  7.17100000E-01  2.13700000E-01
  7.81700000E+03  1.17600000E+03  2.73200000E+02  8.11700000E+01  2.71800000E+01
  9.53200000E+00  3.41400000E+00  9.53200000E+00  9.39800000E-01  2.84600000E-01
  3.51800000E+01  7.90400000E+00  2.30500000E+00  7.17100000E-01  2.13700000E-01
  7.81700000E+03  1.17600000E+03  2.73200000E+02  8.11700000E+01  2.71800000E+01
  9.53200000E+00  3.41400000E+00  9.53200000E+00  9.39800000E-01  2.84600000E-01
  3.51800000E+01  7.90400000E+00  2.30500000E+00  7.17100000E-01  2.13700000E-01
  7.81700000E+03  1.17600000E+03  2.73200000E+02  8.11700000E+01  2.71800000E+01
  9.53200000E+00  3.41400000E+00  9.53200000E+00  9.39800000E-01  2.84600000E-01
  3.51800000E+01  7.90400000E+00  2.30500000E+00  7.17100000E-01  2.13700000E-01
  7.81700000E+03  1.17600000E+03  2.73200000E+02  8.11700000E+01  2.71800000E+01
  9.53200000E+00  3.41400000E+00  9.53200000E+00  9.39800000E-01  2.84600000E-01
  3.51800000E+01  7.90400000E+00  2.30500000E+00  7.17100000E-01  2.13700000E-01
  7.81700000E+03  1.17600000E+03  2.73200000E+02  8.11700000E+01  2.71800000E+01
  9.53200000E+00  3.41400000E+00  9.53200000E+00  9.39800000E-01  2.84600000E-01
  3.51800000E+01  7.90400000E+00  2.30500000E+00  7.17100000E-01  2.13700000E-01
  7.81700000E+03  1.17600000E+03  2.73200000E+02  8.11700000E+01  2.71800000E+01
  9.53200000E+00  3.41400000E+00  9.53200000E+00  9.39800000E-01  2.84600000E-01
  3.51800000E+01  7.90400000E+00  2.30500000E+00  7.17100000E-01  2.13700000E-01
  7.81700000E+03  1.17600000E+03  2.73200000E+02  8.11700000E+01  2.71800000E+01
  9.53200000E+00  3.41400000E+00  9.53200000E+00  9.39800000E-01  2.84600000E-01
  3.51800000E+01  7.90400000E+00  2.30500000E+00  7.17100000E-01  2.13700000E-01
  7.81700000E+03  1.17600000E+03  2.73200000E+02  8.11700000E+01  2.71800000E+01
  9.53200000E+00  3.41400000E+00  9.53200000E+00  9.39800000E-01  2.84600000E-01
  3.51800000E+01  7.90400000E+00  2.30500000E+00  7.17100000E-01  2.13700000E-01
  7.81700000E+03  1.17600000E+03  2.73200000E+02  8.11700000E+01  2.71800000E+01
  9.53200000E+00  3.41400000E+00  9.53200000E+00  9.39800000E-01  2.84600000E-01
  3.51800000E+01  7.90400000E+00  2.30500000E+00  7.17100000E-01  2.13700000E-01
  7.81700000E+03  1.17600000E+03  2.73200000E+02  8.11700000E+01  2.71800000E+01
  9.53200000E+00  3.41400000E+00  9.53200000E+00  9.39800000E-01  2.84600000E-01
  3.51800000E+01  7.90400000E+00  2.30500000E+00  7.17100000E-01  2.13700000E-01
  7.81700000E+03  1.17600000E+03  2.73200000E+02  8.11700000E+01  2.71800000E+01
  9.53200000E+00  3.41400000E+00  9.53200000E+00  9.39800000E-01  2.84600000E-01
  3.51800000E+01  7.90400000E+00  2.30500000E+00  7.17100000E-01  2.13700000E-01
  1.51600000E+00  3.36900000E-01  1.21100000E-01  3.70500000E+00  3.93400000E-01
  1.19000000E-01  1.51600000E+00  3.36900000E-01  1.21100000E-01  3.70500000E+00
  3.93400000E-01  1.19000000E-01  1.34700000E+00  4.36600000E-01  1.88300000E-01
  2.13700000E+00  1.34700000E+00  4.36600000E-01  5.18000000E-02  3.00500000E+00
  1.22800000E+00  4.41500000E-01  4.01000000E-01  9.00000000E-02  2.80000000E-02
  9.51900000E-01  3.27000000E-01  1.05400000E-01  1.34700000E+00  4.36600000E-01
  1.88300000E-01  2.13700000E+00  1.34700000E+00  4.36600000E-01  5.18000000E-02
  3.00500000E+00  1.22800000E+00  4.41500000E-01  4.01000000E-01  9.00000000E-02
  2.80000000E-02  9.51900000E-01  3.27000000E-01  1.05400000E-01  1.34700000E+00
  4.36600000E-01  1.88300000E-01  2.13700000E+00  1.34700000E+00  4.36600000E-01
  5.18000000E-02  3.00500000E+00  1.22800000E+00  4.41500000E-01  4.01000000E-01
  9.00000000E-02  2.80000000E-02  9.51900000E-01  3.27000000E-01  1.05400000E-01
  1.34700000E+00  4.36600000E-01  1.88300000E-01  2.13700000E+00  1.34700000E+00
  4.36600000E-01  5.18000000E-02  3.00500000E+00  1.22800000E+00  4.41500000E-01
  4.01000000E-01  9.00000000E-02  2.80000000E-02  9.51900000E-01  3.27000000E-01
  1.05400000E-01  1.34700000E+00  4.36600000E-01  1.88300000E-01  2.13700000E+00
  1.34700000E+00  4.36600000E-01  5.18000000E-02  3.00500000E+00  1.22800000E+00
  4.41500000E-01  4.01000000E-01  9.00000000E-02  2.80000000E-02  9.51900000E-01
  3.27000000E-01  1.05400000E-01  1.34700000E+00  4.36600000E-01  1.88300000E-01
  2.13700000E+00  1.34700000E+00  4.36600000E-01  5.18000000E-02  3.00500000E+00
  1.22800000E+00  4.41500000E-01  4.01000000E-01  9.00000000E-02  2.80000000E-02
  9.51900000E-01  3.27000000E-01  1.05400000E-01  1.34700000E+00  4.36600000E-01
  1.88300000E-01  2.13700000E+00  1.34700000E+00  4.36600000E-01  5.18000000E-02
  3.00500000E+00  1.22800000E+00  4.41500000E-01  4.01000000E-01  9.00000000E-02
  2.80000000E-02  9.51900000E-01  3.27000000E-01  1.05400000E-01  1.34700000E+00
  4.36600000E-01  1.88300000E-01  2.13700000E+00  1.34700000E+00  4.36600000E-01
  5.18000000E-02  3.00500000E+00  1.22800000E+00  4.41500000E-01  4.01000000E-01
  9.00000000E-02  2.80000000E-02  9.51900000E-01  3.27000000E-01  1.05400000E-01
  1.34700000E+00  4.36600000E-01  1.88300000E-01  2.13700000E+00  1.34700000E+00
  4.36600000E-01  5.18000000E-02  3.00500000E+00  1.22800000E+00  4.41500000E-01
  4.01000000E-01  9.00000000E-02  2.80000000E-02  9.51900000E-01  3.27000000E-01
  1.05400000E-01  1.34700000E+00  4.36600000E-01  1.88300000E-01  2.13700000E+00
  1.34700000E+00  4.36600000E-01  5.18000000E-02  3.00500000E+00  1.22800000E+00
  4.41500000E-01  4.01000000E-01  9.00000000E-02  2.80000000E-02  9.51900000E-01
  3.27000000E-01  1.05400000E-01  1.34700000E+00  4.36600000E-01  1.88300000E-01
  2.13700000E+00  1.34700000E+00  4.36600000E-01  5.18000000E-02  3.00500000E+00
  1.22800000E+00  4.41500000E-01  4.01000000E-01  9.00000000E-02  2.80000000E-02
  9.51900000E-01  3.27000000E-01  1.05400000E-01  1.34700000E+00  4.36600000E-01
  1.88300000E-01  2.13700000E+00  1.34700000E+00  4.36600000E-01  5.18000000E-02
  3.00500000E+00  1.22800000E+00  4.41500000E-01  4.01000000E-01  9.00000000E-02
  2.80000000E-02  9.51900000E-01  3.27000000E-01  1.05400000E-01  1.34700000E+00
  4.36600000E-01  1.88300000E-01  2.13700000E+00  1.34700000E+00  4.36600000E-01
  5.18000000E-02  3.00500000E+00  1.22800000E+00  4.41500000E-01  4.01000000E-01
  9.00000000E-02  2.80000000E-02  9.51900000E-01  3.27000000E-01  1.05400000E-01
  1.34700000E+00  4.36600000E-01  1.88300000E-01  2.13700000E+00  1.34700000E+00
  4.36600000E-01  5.18000000E-02  3.00500000E+00  1.22800000E+00  4.41500000E-01
  4.01000000E-01  9.00000000E-02  2.80000000E-02  9.51900000E-01  3.27000000E-01
  1.05400000E-01  1.34700000E+00  4.36600000E-01  1.88300000E-01  2.13700000E+00
  1.34700000E+00  4.36600000E-01  5.18000000E-02  3.00500000E+00  1.22800000E+00
  4.41500000E-01  4.01000000E-01  9.00000000E-02  2.80000000E-02  9.51900000E-01
  3.27000000E-01  1.05400000E-01  1.34700000E+00  4.36600000E-01  1.88300000E-01
  2.13700000E+00  1.34700000E+00  4.36600000E-01  5.18000000E-02  3.00500000E+00
  1.22800000E+00  4.41500000E-01  4.01000000E-01  9.00000000E-02  2.80000000E-02
  9.51900000E-01  3.27000000E-01  1.05400000E-01  1.34700000E+00  4.36600000E-01
  1.88300000E-01  2.13700000E+00  1.34700000E+00  4.36600000E-01  5.18000000E-02
  3.00500000E+00  1.22800000E+00  4.41500000E-01  4.01000000E-01  9.00000000E-02
  2.80000000E-02  9.51900000E-01  3.27000000E-01  1.05400000E-01  1.34700000E+00
  4.36600000E-01  1.88300000E-01  2.13700000E+00  1.34700000E+00  4.36600000E-01
  5.18000000E-02  3.00500000E+00  1.22800000E+00  4.41500000E-01  4.01000000E-01
  9.00000000E-02  2.80000000E-02  9.51900000E-01  3.27000000E-01  1.05400000E-01
  4.23300000E+03  6.34900000E+02  1.46100000E+02  4.25000000E+01  1.41900000E+01
  5.14800000E+00  1.96700000E+00  5.14800000E+00  4.96200000E-01  1.53300000E-01
  1.81600000E+01  3.98600000E+00  1.14300000E+00  3.59400000E-01  1.14600000E-01
  1.92406000E+01  2.89920000E+00  6.53400000E-01  1.77600000E-01  1.92406000E+01
  2.89920000E+00  6.53400000E-01  1.77600000E-01  1.92406000E+01  2.89920000E+00
  6.53400000E-01  1.77600000E-01  4.23300000E+03  6.34900000E+02  1.46100000E+02
  4.25000000E+01  1.41900000E+01  5.14800000E+00  1.96700000E+00  5.14800000E+00
  4.96200000E-01  1.53300000E-01  1.81600000E+01  3.98600000E+00  1.14300000E+00
  3.59400000E-01  1.14600000E-01  1.92406000E+01  2.89920000E+00  6.53400000E-01
  1.77600000E-01  1.92406000E+01  2.89920000E+00  6.53400000E-01  1.77600000E-01
  1.92406000E+01  2.89920000E+00  6.53400000E-01  1.77600000E-01  4.23300000E+03
  6.34900000E+02  1.46100000E+02  4.25000000E+01  1.41900000E+01  5.14800000E+00
  1.96700000E+00  5.14800000E+00  4.96200000E-01  1.53300000E-01  1.81600000E+01
  3.98600000E+00  1.14300000E+00  3.59400000E-01  1.14600000E-01  1.92406000E+01
  2.89920000E+00  6.53400000E-01  1.77600000E-01  1.92406000E+01  2.89920000E+00
  6.53400000E-01  1.77600000E-01  1.92406000E+01  2.89920000E+00  6.53400000E-01
  1.77600000E-01  4.23300000E+03  6.34900000E+02  1.46100000E+02  4.25000000E+01
  1.41900000E+01  5.14800000E+00  1.96700000E+00  5.14800000E+00  4.96200000E-01
  1.53300000E-01  1.81600000E+01  3.98600000E+00  1.14300000E+00  3.59400000E-01
  1.14600000E-01  1.92406000E+01  2.89920000E+00  6.53400000E-01  1.77600000E-01
  1.92406000E+01  2.89920000E+00  6.53400000E-01  1.77600000E-01  1.92406000E+01
  2.89920000E+00  6.53400000E-01  1.77600000E-01  4.23300000E+03  6.34900000E+02
  1.46100000E+02  4.25000000E+01  1.41900000E+01  5.14800000E+00  1.96700000E+00
  5.14800000E+00  4.96200000E-01  1.53300000E-01  1.81600000E+01  3.98600000E+00
  1.14300000E+00  3.59400000E-01  1.14600000E-01  1.92406000E+01  2.89920000E+00
  6.53400000E-01  1.77600000E-01  1.92406000E+01  2.89920000E+00  6.53400000E-01
  1.77600000E-01  1.92406000E+01  2.89920000E+00  6.53400000E-01  1.77600000E-01
  4.23300000E+03  6.34900000E+02  1.46100000E+02  4.25000000E+01  1.41900000E+01
  5.14800000E+00  1.96700000E+00  5.14800000E+00  4.96200000E-01  1.53300000E-01
  1.81600000E+01  3.98600000E+00  1.14300000E+00  3.59400000E-01  1.14600000E-01
  1.92406000E+01  2.89920000E+00  6.53400000E-01  1.77600000E-01  1.92406000E+01
  2.89920000E+00  6.53400000E-01  1.77600000E-01  1.92406000E+01  2.89920000E+00
  6.53400000E-01  1.77600000E-01  4.23300000E+03  6.34900000E+02  1.46100000E+02
  4.25000000E+01  1.41900000E+01  5.14800000E+00  1.96700000E+00  5.14800000E+00
  4.96200000E-01  1.53300000E-01  1.81600000E+01  3.98600000E+00  1.14300000E+00
  3.59400000E-01  1.14600000E-01  1.92406000E+01  2.89920000E+00  6.53400000E-01
  1.77600000E-01  1.92406000E+01  2.89920000E+00  6.53400000E-01  1.77600000E-01
  1.92406000E+01  2.89920000E+00  6.53400000E-01  1.77600000E-01  4.23300000E+03
  6.34900000E+02  1.46100000E+02  4.25000000E+01  1.41900000E+01  5.14800000E+00
  1.96700000E+00  5.14800000E+00  4.96200000E-01  1.53300000E-01  1.81600000E+01
  3.98600000E+00  1.14300000E+00  3.59400000E-01  1.14600000E-01  1.92406000E+01
  2.89920000E+00  6.53400000E-01  1.77600000E-01  1.92406000E+01  2.89920000E+00
  6.53400000E-01  1.77600000E-01  1.92406000E+01  2.89920000E+00  6.53400000E-01
  1.77600000E-01  4.23300000E+03  6.34900000E+02  1.46100000E+02  4.25000000E+01
  1.41900000E+01  5.14800000E+00  1.96700000E+00  5.14800000E+00  4.96200000E-01
  1.53300000E-01  1.81600000E+01  3.98600000E+00  1.14300000E+00  3.59400000E-01
  1.14600000E-01  1.92406000E+01  2.89920000E+00  6.53400000E-01  1.77600000E-01
  1.92406000E+01  2.89920000E+00  6.53400000E-01  1.77600000E-01  1.92406000E+01
  2.89920000E+00  6.53400000E-01  1.77600000E-01  4.23300000E+03  6.34900000E+02
  1.46100000E+02  4.25000000E+01  1.41900000E+01  5.14800000E+00  1.96700000E+00
  5.14800000E+00  4.96200000E-01  1.53300000E-01  1.81600000E+01  3.98600000E+00
  1.14300000E+00  3.59400000E-01  1.14600000E-01  1.92406000E+01  2.89920000E+00
  6.53400000E-01  1.77600000E-01  1.92406000E+01  2.89920000E+00  6.53400000E-01
  1.77600000E-01  1.92406000E+01  2.89920000E+00  6.53400000E-01  1.77600000E-01
  4.23300000E+03  6.34900000E+02  1.46100000E+02  4.25000000E+01  1.41900000E+01
  5.14800000E+00  1.96700000E+00  5.14800000E+00  4.96200000E-01  1.53300000E-01
  1.81600000E+01  3.98600000E+00  1.14300000E+00  3.59400000E-01  1.14600000E-01
  1.92406000E+01  2.89920000E+00  6.53400000E-01  1.77600000E-01  1.92406000E+01
  2.89920000E+00  6.53400000E-01  1.77600000E-01  1.92406000E+01  2.89920000E+00
  6.53400000E-01  1.77600000E-01  4.23300000E+03  6.34900000E+02  1.46100000E+02
  4.25000000E+01  1.41900000E+01  5.14800000E+00  1.96700000E+00  5.14800000E+00
  4.96200000E-01  1.53300000E-01  1.81600000E+01  3.98600000E+00  1.14300000E+00
  3.59400000E-01  1.14600000E-01  1.92406000E+01  2.89920000E+00  6.53400000E-01
  1.77600000E-01  1.92406000E+01  2.89920000E+00  6.53400000E-01  1.77600000E-01
  1.92406000E+01  2.89920000E+00  6.53400000E-01  1.77600000E-01  4.23300000E+03
  6.34900000E+02  1.46100000E+02  4.25000000E+01  1.41900000E+01  5.14800000E+00
  1.96700000E+00  5.14800000E+00  4.96200000E-01  1.53300000E-01  1.81600000E+01
  3.98600000E+00  1.14300000E+00  3.59400000E-01  1.14600000E-01  1.92406000E+01
  2.89920000E+00  6.53400000E-01  1.77600000E-01  1.92406000E+01  2.89920000E+00
  6.53400000E-01  1.77600000E-01  1.92406000E+01  2.89920000E+00  6.53400000E-01
  1.77600000E-01  4.23300000E+03  6.34900000E+02  1.46100000E+02  4.25000000E+01
  1.41900000E+01  5.14800000E+00  1.96700000E+00  5.14800000E+00  4.96200000E-01
  1.53300000E-01  1.81600000E+01  3.98600000E+00  1.14300000E+00  3.59400000E-01
  1.14600000E-01  1.92406000E+01  2.89920000E+00  6.53400000E-01  1.77600000E-01
  1.92406000E+01  2.89920000E+00  6.53400000E-01  1.77600000E-01  1.92406000E+01
  2.89920000E+00  6.53400000E-01  1.77600000E-01  4.23300000E+03  6.34900000E+02
  1.46100000E+02  4.25000000E+01  1.41900000E+01  5.14800000E+00  1.96700000E+00
  5.14800000E+00  4.96200000E-01  1.53300000E-01  1.81600000E+01  3.98600000E+00
  1.14300000E+00  3.59400000E-01  1.14600000E-01  1.92406000E+01  2.89920000E+00
  6.53400000E-01  1.77600000E-01  1.92406000E+01  2.89920000E+00  6.53400000E-01
  1.77600000E-01  1.92406000E+01  2.89920000E+00  6.53400000E-01  1.77600000E-01
  4.23300000E+03  6.34900000E+02  1.46100000E+02  4.25000000E+01  1.41900000E+01
  5.14800000E+00  1.96700000E+00  5.14800000E+00  4.96200000E-01  1.53300000E-01
  1.81600000E+01  3.98600000E+00  1.14300000E+00  3.59400000E-01  1.14600000E-01
  1.92406000E+01  2.89920000E+00  6.53400000E-01  1.77600000E-01  1.92406000E+01
  2.89920000E+00  6.53400000E-01  1.77600000E-01  1.92406000E+01  2.89920000E+00
  6.53400000E-01  1.77600000E-01  4.23300000E+03  6.34900000E+02  1.46100000E+02
  4.25000000E+01  1.41900000E+01  5.14800000E+00  1.96700000E+00  5.14800000E+00
  4.96200000E-01  1.53300000E-01  1.81600000E+01  3.98600000E+00  1.14300000E+00
  3.59400000E-01  1.14600000E-01  1.92406000E+01  2.89920000E+00  6.53400000E-01
  1.77600000E-01  1.92406000E+01  2.89920000E+00  6.53400000E-01  1.77600000E-01
  1.92406000E+01  2.89920000E+00  6.53400000E-01  1.77600000E-01  4.23300000E+03
  6.34900000E+02  1.46100000E+02  4.25000000E+01  1.41900000E+01  5.14800000E+00
  1.96700000E+00  5.14800000E+00  4.96200000E-01  1.53300000E-01  1.81600000E+01
  3.98600000E+00  1.14300000E+00  3.59400000E-01  1.14600000E-01  1.92406000E+01
  2.89920000E+00  6.53400000E-01  1.77600000E-01  1.92406000E+01  2.89920000E+00
  6.53400000E-01  1.77600000E-01  1.92406000E+01  2.89920000E+00  6.53400000E-01
  1.77600000E-01  4.23300000E+03  6.34900000E+02  1.46100000E+02  4.25000000E+01
  1.41900000E+01  5.14800000E+00  1.96700000E+00  5.14800000E+00  4.96200000E-01
  1.53300000E-01  1.81600000E+01  3.98600000E+00  1.14300000E+00  3.59400000E-01
  1.14600000E-01  1.92406000E+01  2.89920000E+00  6.53400000E-01  1.77600000E-01
  1.92406000E+01  2.89920000E+00  6.53400000E-01  1.77600000E-01  1.92406000E+01
  2.89920000E+00  6.53400000E-01  1.77600000E-01  4.23300000E+03  6.34900000E+02
  1.46100000E+02  4.25000000E+01  1.41900000E+01  5.14800000E+00  1.96700000E+00
  5.14800000E+00  4.96200000E-01  1.53300000E-01  1.81600000E+01  3.98600000E+00
  1.14300000E+00  3.59400000E-01  1.14600000E-01  1.92406000E+01  2.89920000E+00
  6.53400000E-01  1.77600000E-01  1.92406000E+01  2.89920000E+00  6.53400000E-01
  1.77600000E-01  1.92406000E+01  2.89920000E+00  6.53400000E-01  1.77600000E-01
  4.23300000E+03  6.34900000E+02  1.46100000E+02  4.25000000E+01  1.41900000E+01
  5.14800000E+00  1.96700000E+00  5.14800000E+00  4.96200000E-01  1.53300000E-01
  1.81600000E+01  3.98600000E+00  1.14300000E+00  3.59400000E-01  1.14600000E-01
  1.92406000E+01  2.89920000E+00  6.53400000E-01  1.77600000E-01  1.92406000E+01
  2.89920000E+00  6.53400000E-01  1.77600000E-01  1.92406000E+01  2.89920000E+00
  6.53400000E-01  1.77600000E-01  4.23300000E+03  6.34900000E+02  1.46100000E+02
  4.25000000E+01  1.41900000E+01  5.14800000E+00  1.96700000E+00  5.14800000E+00
  4.96200000E-01  1.53300000E-01  1.81600000E+01  3.98600000E+00  1.14300000E+00
  3.59400000E-01  1.14600000E-01  1.92406000E+01  2.89920000E+00  6.53400000E-01
  1.77600000E-01  1.92406000E+01  2.89920000E+00  6.53400000E-01  1.77600000E-01
  1.92406000E+01  2.89920000E+00  6.53400000E-01  1.77600000E-01  4.23300000E+03
  6.34900000E+02  1.46100000E+02  4.25000000E+01  1.41900000E+01  5.14800000E+00
  1.96700000E+00  5.14800000E+00  4.96200000E-01  1.53300000E-01  1.81600000E+01
  3.98600000E+00  1.14300000E+00  3.59400000E-01  1.14600000E-01  1.92406000E+01
  2.89920000E+00  6.53400000E-01  1.77600000E-01  1.92406000E+01  2.89920000E+00
  6.53400000E-01  1.77600000E-01  1.92406000E+01  2.89920000E+00  6.53400000E-01
  1.77600000E-01  5.90900000E+03  8.87500000E+02  2.04700000E+02  5.98400000E+01
  2.00000000E+01  7.19300000E+00  2.68600000E+00  7.19300000E+00  7.00000000E-01
  2.13300000E-01  2.67900000E+01  5.95600000E+00  1.70700000E+00  5.31400000E-01
  1.65400000E-01  5.90900000E+03  8.87500000E+02  2.04700000E+02  5.98400000E+01
  2.00000000E+01  7.19300000E+00  2.68600000E+00  7.19300000E+00  7.00000000E-01
  2.13300000E-01  2.67900000E+01  5.95600000E+00  1.70700000E+00  5.31400000E-01
  1.65400000E-01  5.90900000E+03  8.87500000E+02  2.04700000E+02  5.98400000E+01
  2.00000000E+01  7.19300000E+00  2.68600000E+00  7.19300000E+00  7.00000000E-01
  2.13300000E-01  2.67900000E+01  5.95600000E+00  1.70700000E+00  5.31400000E-01
  1.65400000E-01  5.90900000E+03  8.87500000E+02  2.04700000E+02  5.98400000E+01
  2.00000000E+01  7.19300000E+00  2.68600000E+00  7.19300000E+00  7.00000000E-01
  2.13300000E-01  2.67900000E+01  5.95600000E+00  1.70700000E+00  5.31400000E-01
  1.65400000E-01  5.90900000E+03  8.87500000E+02  2.04700000E+02  5.98400000E+01
  2.00000000E+01  7.19300000E+00  2.68600000E+00  7.19300000E+00  7.00000000E-01
  2.13300000E-01  2.67900000E+01  5.95600000E+00  1.70700000E+00  5.31400000E-01
  1.65400000E-01  5.90900000E+03  8.87500000E+02  2.04700000E+02  5.98400000E+01
  2.00000000E+01  7.19300000E+00  2.68600000E+00  7.19300000E+00  7.00000000E-01
  2.13300000E-01  2.67900000E+01  5.95600000E+00  1.70700000E+00  5.31400000E-01
  1.65400000E-01  4.23300000E+03  6.34900000E+02  1.46100000E+02  4.25000000E+01
  1.41900000E+01  5.14800000E+00  1.96700000E+00  5.14800000E+00  4.96200000E-01
  1.53300000E-01  1.81600000E+01  3.98600000E+00  1.14300000E+00  3.59400000E-01
  1.14600000E-01  1.92406000E+01  2.89920000E+00  6.53400000E-01  1.77600000E-01
  1.92406000E+01  2.89920000E+00  6.53400000E-01  1.77600000E-01  1.92406000E+01
  2.89920000E+00  6.53400000E-01  1.77600000E-01
Contraction coefficients                   R   N=        1968
  1.17600033E-03  8.96800252E-03  4.28680121E-02  1.43930040E-01  3.55630100E-01
  4.61248130E-01  1.40206039E-01 -1.54153074E-01  1.05691451E+00  1.00000000E+00
  1.95800005E-02  1.24200003E-01  3.94714010E-01  6.27376016E-01  1.00000000E+00
  1.17600033E-03  8.96800252E-03  4.28680121E-02  1.43930040E-01  3.55630100E-01
  4.61248130E-01  1.40206039E-01 -1.54153074E-01  1.05691451E+00  1.00000000E+00
  1.95800005E-02  1.24200003E-01  3.94714010E-01  6.27376016E-01  1.00000000E+00
  1.17600033E-03  8.96800252E-03  4.28680121E-02  1.43930040E-01  3.55630100E-01
  4.61248130E-01  1.40206039E-01 -1.54153074E-01  1.05691451E+00  1.00000000E+00
  1.95800005E-02  1.24200003E-01  3.94714010E-01  6.27376016E-01  1.00000000E+00
  1.17600033E-03  8.96800252E-03  4.28680121E-02  1.43930040E-01  3.55630100E-01
  4.61248130E-01  1.40206039E-01 -1.54153074E-01  1.05691451E+00  1.00000000E+00
  1.95800005E-02  1.24200003E-01  3.94714010E-01  6.27376016E-01  1.00000000E+00
  1.17600033E-03  8.96800252E-03  4.28680121E-02  1.43930040E-01  3.55630100E-01
  4.61248130E-01  1.40206039E-01 -1.54153074E-01  1.05691451E+00  1.00000000E+00
  1.95800005E-02  1.24200003E-01  3.94714010E-01  6.27376016E-01  1.00000000E+00
  1.17600033E-03  8.96800252E-03  4.28680121E-02  1.43930040E-01  3.55630100E-01
  4.61248130E-01  1.40206039E-01 -1.54153074E-01  1.05691451E+00  1.00000000E+00
  1.95800005E-02  1.24200003E-01  3.94714010E-01  6.27376016E-01  1.00000000E+00
  1.17600033E-03  8.96800252E-03  4.28680121E-02  1.43930040E-01  3.55630100E-01
  4.61248130E-01  1.40206039E-01 -1.54153074E-01  1.05691451E+00  1.00000000E+00
  1.95800005E-02  1.24200003E-01  3.94714010E-01  6.27376016E-01  1.00000000E+00
  1.17600033E-03  8.96800252E-03  4.28680121E-02  1.43930040E-01  3.55630100E-01
  4.61248130E-01  1.40206039E-01 -1.54153074E-01  1.05691451E+00  1.00000000E+00
  1.95800005E-02  1.24200003E-01  3.94714010E-01  6.27376016E-01  1.00000000E+00
  1.17600033E-03  8.96800252E-03  4.28680121E-02  1.43930040E-01  3.55630100E-01
  4.61248130E-01  1.40206039E-01 -1.54153074E-01  1.05691451E+00  1.00000000E+00
  1.95800005E-02  1.24200003E-01  3.94714010E-01  6.27376016E-01  1.00000000E+00
  1.17600033E-03  8.96800252E-03  4.28680121E-02  1.43930040E-01  3.55630100E-01
  4.61248130E-01  1.40206039E-01 -1.54153074E-01  1.05691451E+00  1.00000000E+00
  1.95800005E-02  1.24200003E-01  3.94714010E-01  6.27376016E-01  1.00000000E+00
  1.17600033E-03  8.96800252E-03  4.28680121E-02  1.43930040E-01  3.55630100E-01
  4.61248130E-01  1.40206039E-01 -1.54153074E-01  1.05691451E+00  1.00000000E+00
  1.95800005E-02  1.24200003E-01  3.94714010E-01  6.27376016E-01  1.00000000E+00
  1.17600033E-03  8.96800252E-03  4.28680121E-02  1.43930040E-01  3.55630100E-01
  4.61248130E-01  1.40206039E-01 -1.54153074E-01  1.05691451E+00  1.00000000E+00
  1.95800005E-02  1.24200003E-01  3.94714010E-01  6.27376016E-01  1.00000000E+00
  1.17600033E-03  8.96800252E-03  4.28680121E-02  1.43930040E-01  3.55630100E-01
  4.61248130E-01  1.40206039E-01 -1.54153074E-01  1.05691451E+00  1.00000000E+00
  1.95800005E-02  1.24200003E-01  3.94714010E-01  6.27376016E-01  1.00000000E+00
  1.17600033E-03  8.96800252E-03  4.28680121E-02  1.43930040E-01  3.55630100E-01
  4.61248130E-01  1.40206039E-01 -1.54153074E-01  1.05691451E+00  1.00000000E+00
  1.95800005E-02  1.24200003E-01  3.94714010E-01  6.27376016E-01  1.00000000E+00
  1.17600033E-03  8.96800252E-03  4.28680121E-02  1.43930040E-01  3.55630100E-01
  4.61248130E-01  1.40206039E-01 -1.54153074E-01  1.05691451E+00  1.00000000E+00
  1.95800005E-02  1.24200003E-01  3.94714010E-01  6.27376016E-01  1.00000000E+00
  1.17600033E-03  8.96800252E-03  4.28680121E-02  1.43930040E-01  3.55630100E-01
  4.61248130E-01  1.40206039E-01 -1.54153074E-01  1.05691451E+00  1.00000000E+00
  1.95800005E-02  1.24200003E-01  3.94714010E-01  6.27376016E-01  1.00000000E+00
  1.17600033E-03  8.96800252E-03  4.28680121E-02  1.43930040E-01  3.55630100E-01
  4.61248130E-01  1.40206039E-01 -1.54153074E-01  1.05691451E+00  1.00000000E+00
  1.95800005E-02  1.24200003E-01  3.94714010E-01  6.27376016E-01  1.00000000E+00
  1.17600033E-03  8.96800252E-03  4.28680121E-02  1.43930040E-01  3.55630100E-01
  4.61248130E-01  1.40206039E-01 -1.54153074E-01  1.05691451E+00  1.00000000E+00
  1.95800005E-02  1.24200003E-01  3.94714010E-01  6.27376016E-01  1.00000000E+00
  1.17600033E-03  8.96800252E-03  4.28680121E-02  1.43930040E-01  3.55630100E-01
  4.61248130E-01  1.40206039E-01 -1.54153074E-01  1.05691451E+00  1.00000000E+00
  1.95800005E-02  1.24200003E-01  3.94714010E-01  6.27376016E-01  1.00000000E+00
  1.17600033E-03  8.96800252E-03  4.28680121E-02  1.43930040E-01  3.55630100E-01
  4.61248130E-01  1.40206039E-01 -1.54153074E-01  1.05691451E+00  1.00000000E+00
  1.95800005E-02  1.24200003E-01  3.94714010E-01  6.27376016E-01  1.00000000E+00
  1.17600033E-03  8.96800252E-03  4.28680121E-02  1.43930040E-01  3.55630100E-01
  4.61248130E-01  1.40206039E-01 -1.54153074E-01  1.05691451E+00  1.00000000E+00
  1.95800005E-02  1.24200003E-01  3.94714010E-01  6.27376016E-01  1.00000000E+00
  1.17600033E-03  8.96800252E-03  4.28680121E-02  1.43930040E-01  3.55630100E-01
  4.61248130E-01  1.40206039E-01 -1.54153074E-01  1.05691451E+00  1.00000000E+00
  1.95800005E-02  1.24200003E-01  3.94714010E-01  6.27376016E-01  1.00000000E+00
  1.17600033E-03  8.96800252E-03  4.28680121E-02  1.43930040E-01  3.55630100E-01
  4.61248130E-01  1.40206039E-01 -1.54153074E-01  1.05691451E+00  1.00000000E+00
  1.95800005E-02  1.24200003E-01  3.94714010E-01  6.27376016E-01  1.00000000E+00
  1.17600033E-03  8.96800252E-03  4.28680121E-02  1.43930040E-01  3.55630100E-01
  4.61248130E-01  1.40206039E-01 -1.54153074E-01  1.05691451E+00  1.00000000E+00
  1.95800005E-02  1.24200003E-01  3.94714010E-01  6.27376016E-01  1.00000000E+00
  1.17600033E-03  8.96800252E-03  4.28680121E-02  1.43930040E-01  3.55630100E-01
  4.61248130E-01  1.40206039E-01 -1.54153074E-01  1.05691451E+00  1.00000000E+00
  1.95800005E-02  1.24200003E-01  3.94714010E-01  6.27376016E-01  1.00000000E+00
  1.17600033E-03  8.96800252E-03  4.28680121E-02  1.43930040E-01  3.55630100E-01
  4.61248130E-01  1.40206039E-01 -1.54153074E-01  1.05691451E+00  1.00000000E+00
  1.95800005E-02  1.24200003E-01  3.94714010E-01  6.27376016E-01  1.00000000E+00
  1.17600033E-03  8.96800252E-03  4.28680121E-02  1.43930040E-01  3.55630100E-01
  4.61248130E-01  1.40206039E-01 -1.54153074E-01  1.05691451E+00  1.00000000E+00
  1.95800005E-02  1.24200003E-01  3.94714010E-01  6.27376016E-01  1.00000000E+00
  1.17600033E-03  8.96800252E-03  4.28680121E-02  1.43930040E-01  3.55630100E-01
  4.61248130E-01  1.40206039E-01 -1.54153074E-01  1.05691451E+00  1.00000000E+00
  1.95800005E-02  1.24200003E-01  3.94714010E-01  6.27376016E-01  1.00000000E+00
  1.17600033E-03  8.96800252E-03  4.28680121E-02  1.43930040E-01  3.55630100E-01
  4.61248130E-01  1.40206039E-01 -1.54153074E-01  1.05691451E+00  1.00000000E+00
  1.95800005E-02  1.24200003E-01  3.94714010E-01  6.27376016E-01  1.00000000E+00
  1.17600033E-03  8.96800252E-03  4.28680121E-02  1.43930040E-01  3.55630100E-01
  4.61248130E-01  1.40206039E-01 -1.54153074E-01  1.05691451E+00  1.00000000E+00
  1.95800005E-02  1.24200003E-01  3.94714010E-01  6.27376016E-01  1.00000000E+00
  1.17600033E-03  8.96800252E-03  4.28680121E-02  1.43930040E-01  3.55630100E-01
  4.61248130E-01  1.40206039E-01 -1.54153074E-01  1.05691451E+00  1.00000000E+00
  1.95800005E-02  1.24200003E-01  3.94714010E-01  6.27376016E-01  1.00000000E+00
  1.17600033E-03  8.96800252E-03  4.28680121E-02  1.43930040E-01  3.55630100E-01
  4.61248130E-01  1.40206039E-01 -1.54153074E-01  1.05691451E+00  1.00000000E+00
  1.95800005E-02  1.24200003E-01  3.94714010E-01  6.27376016E-01  1.00000000E+00
  1.17600033E-03  8.96800252E-03  4.28680121E-02  1.43930040E-01  3.55630100E-01
  4.61248130E-01  1.40206039E-01 -1.54153074E-01  1.05691451E+00  1.00000000E+00
  1.95800005E-02  1.24200003E-01  3.94714010E-01  6.27376016E-01  1.00000000E+00
  1.17600033E-03  8.96800252E-03  4.28680121E-02  1.43930040E-01  3.55630100E-01
  4.61248130E-01  1.40206039E-01 -1.54153074E-01  1.05691451E+00  1.00000000E+00
  1.95800005E-02  1.24200003E-01  3.94714010E-01  6.27376016E-01  1.00000000E+00
  1.17600033E-03  8.96800252E-03  4.28680121E-02  1.43930040E-01  3.55630100E-01
  4.61248130E-01  1.40206039E-01 -1.54153074E-01  1.05691451E+00  1.00000000E+00
  1.95800005E-02  1.24200003E-01  3.94714010E-01  6.27376016E-01  1.00000000E+00
  1.17600033E-03  8.96800252E-03  4.28680121E-02  1.43930040E-01  3.55630100E-01
  4.61248130E-01  1.40206039E-01 -1.54153074E-01  1.05691451E+00  1.00000000E+00
  1.95800005E-02  1.24200003E-01  3.94714010E-01  6.27376016E-01  1.00000000E+00
  1.17600033E-03  8.96800252E-03  4.28680121E-02  1.43930040E-01  3.55630100E-01
  4.61248130E-01  1.40206039E-01 -1.54153074E-01  1.05691451E+00  1.00000000E+00
  1.95800005E-02  1.24200003E-01  3.94714010E-01  6.27376016E-01  1.00000000E+00
  1.17600033E-03  8.96800252E-03  4.28680121E-02  1.43930040E-01  3.55630100E-01
  4.61248130E-01  1.40206039E-01 -1.54153074E-01  1.05691451E+00  1.00000000E+00
  1.95800005E-02  1.24200003E-01  3.94714010E-01  6.27376016E-01  1.00000000E+00
  1.17600033E-03  8.96800252E-03  4.28680121E-02  1.43930040E-01  3.55630100E-01
  4.61248130E-01  1.40206039E-01 -1.54153074E-01  1.05691451E+00  1.00000000E+00
  1.95800005E-02  1.24200003E-01  3.94714010E-01  6.27376016E-01  1.00000000E+00
  1.17600033E-03  8.96800252E-03  4.28680121E-02  1.43930040E-01  3.55630100E-01
  4.61248130E-01  1.40206039E-01 -1.54153074E-01  1.05691451E+00  1.00000000E+00
  1.95800005E-02  1.24200003E-01  3.94714010E-01  6.27376016E-01  1.00000000E+00
  1.17600033E-03  8.96800252E-03  4.28680121E-02  1.43930040E-01  3.55630100E-01
  4.61248130E-01  1.40206039E-01 -1.54153074E-01  1.05691451E+00  1.00000000E+00
  1.95800005E-02  1.24200003E-01  3.94714010E-01  6.27376016E-01  1.00000000E+00
  1.17600033E-03  8.96800252E-03  4.28680121E-02  1.43930040E-01  3.55630100E-01
  4.61248130E-01  1.40206039E-01 -1.54153074E-01  1.05691451E+00  1.00000000E+00
  1.95800005E-02  1.24200003E-01  3.94714010E-01  6.27376016E-01  1.00000000E+00
  1.17600033E-03  8.96800252E-03  4.28680121E-02  1.43930040E-01  3.55630100E-01
  4.61248130E-01  1.40206039E-01 -1.54153074E-01  1.05691451E+00  1.00000000E+00
  1.95800005E-02  1.24200003E-01  3.94714010E-01  6.27376016E-01  1.00000000E+00
  1.17600033E-03  8.96800252E-03  4.28680121E-02  1.43930040E-01  3.55630100E-01
  4.61248130E-01  1.40206039E-01 -1.54153074E-01  1.05691451E+00  1.00000000E+00
  1.95800005E-02  1.24200003E-01  3.94714010E-01  6.27376016E-01  1.00000000E+00
  1.17600033E-03  8.96800252E-03  4.28680121E-02  1.43930040E-01  3.55630100E-01
  4.61248130E-01  1.40206039E-01 -1.54153074E-01  1.05691451E+00  1.00000000E+00
  1.95800005E-02  1.24200003E-01  3.94714010E-01  6.27376016E-01  1.00000000E+00
  1.17600033E-03  8.96800252E-03  4.28680121E-02  1.43930040E-01  3.55630100E-01
  4.61248130E-01  1.40206039E-01 -1.54153074E-01  1.05691451E+00  1.00000000E+00
  1.95800005E-02  1.24200003E-01  3.94714010E-01  6.27376016E-01  1.00000000E+00
  1.17600033E-03  8.96800252E-03  4.28680121E-02  1.43930040E-01  3.55630100E-01
  4.61248130E-01  1.40206039E-01 -1.54153074E-01  1.05691451E+00  1.00000000E+00
  1.95800005E-02  1.24200003E-01  3.94714010E-01  6.27376016E-01  1.00000000E+00
  1.17600033E-03  8.96800252E-03  4.28680121E-02  1.43930040E-01  3.55630100E-01
  4.61248130E-01  1.40206039E-01 -1.54153074E-01  1.05691451E+00  1.00000000E+00
  1.95800005E-02  1.24200003E-01  3.94714010E-01  6.27376016E-01  1.00000000E+00
  1.17600033E-03  8.96800252E-03  4.28680121E-02  1.43930040E-01  3.55630100E-01
  4.61248130E-01  1.40206039E-01 -1.54153074E-01  1.05691451E+00  1.00000000E+00
  1.95800005E-02  1.24200003E-01  3.94714010E-01  6.27376016E-01  1.00000000E+00
  1.17600033E-03  8.96800252E-03  4.28680121E-02  1.43930040E-01  3.55630100E-01
  4.61248130E-01  1.40206039E-01 -1.54153074E-01  1.05691451E+00  1.00000000E+00
  1.95800005E-02  1.24200003E-01  3.94714010E-01  6.27376016E-01  1.00000000E+00
  1.17600033E-03  8.96800252E-03  4.28680121E-02  1.43930040E-01  3.55630100E-01
  4.61248130E-01  1.40206039E-01 -1.54153074E-01  1.05691451E+00  1.00000000E+00
  1.95800005E-02  1.24200003E-01  3.94714010E-01  6.27376016E-01  1.00000000E+00
  1.17600033E-03  8.96800252E-03  4.28680121E-02  1.43930040E-01  3.55630100E-01
  4.61248130E-01  1.40206039E-01 -1.54153074E-01  1.05691451E+00  1.00000000E+00
  1.95800005E-02  1.24200003E-01  3.94714010E-01  6.27376016E-01  1.00000000E+00
  1.17600033E-03  8.96800252E-03  4.28680121E-02  1.43930040E-01  3.55630100E-01
  4.61248130E-01  1.40206039E-01 -1.54153074E-01  1.05691451E+00  1.00000000E+00
  1.95800005E-02  1.24200003E-01  3.94714010E-01  6.27376016E-01  1.00000000E+00
  1.17600033E-03  8.96800252E-03  4.28680121E-02  1.43930040E-01  3.55630100E-01
  4.61248130E-01  1.40206039E-01 -1.54153074E-01  1.05691451E+00  1.00000000E+00
  1.95800005E-02  1.24200003E-01  3.94714010E-01  6.27376016E-01  1.00000000E+00
  1.17600033E-03  8.96800252E-03  4.28680121E-02  1.43930040E-01  3.55630100E-01
  4.61248130E-01  1.40206039E-01 -1.54153074E-01  1.05691451E+00  1.00000000E+00
  1.95800005E-02  1.24200003E-01  3.94714010E-01  6.27376016E-01  1.00000000E+00
  1.17600033E-03  8.96800252E-03  4.28680121E-02  1.43930040E-01  3.55630100E-01
  4.61248130E-01  1.40206039E-01 -1.54153074E-01  1.05691451E+00  1.00000000E+00
  1.95800005E-02  1.24200003E-01  3.94714010E-01  6.27376016E-01  1.00000000E+00
  1.17600033E-03  8.96800252E-03  4.28680121E-02  1.43930040E-01  3.55630100E-01
  4.61248130E-01  1.40206039E-01 -1.54153074E-01  1.05691451E+00  1.00000000E+00
  1.95800005E-02  1.24200003E-01  3.94714010E-01  6.27376016E-01  1.00000000E+00
  1.17600033E-03  8.96800252E-03  4.28680121E-02  1.43930040E-01  3.55630100E-01
  4.61248130E-01  1.40206039E-01 -1.54153074E-01  1.05691451E+00  1.00000000E+00
  1.95800005E-02  1.24200003E-01  3.94714010E-01  6.27376016E-01  1.00000000E+00
  1.17600033E-03  8.96800252E-03  4.28680121E-02  1.43930040E-01  3.55630100E-01
  4.61248130E-01  1.40206039E-01 -1.54153074E-01  1.05691451E+00  1.00000000E+00
  1.95800005E-02  1.24200003E-01  3.94714010E-01  6.27376016E-01  1.00000000E+00
  1.17600033E-03  8.96800252E-03  4.28680121E-02  1.43930040E-01  3.55630100E-01
  4.61248130E-01  1.40206039E-01 -1.54153074E-01  1.05691451E+00  1.00000000E+00
  1.95800005E-02  1.24200003E-01  3.94714010E-01  6.27376016E-01  1.00000000E+00
  1.17600033E-03  8.96800252E-03  4.28680121E-02  1.43930040E-01  3.55630100E-01
  4.61248130E-01  1.40206039E-01 -1.54153074E-01  1.05691451E+00  1.00000000E+00
  1.95800005E-02  1.24200003E-01  3.94714010E-01  6.27376016E-01  1.00000000E+00
  1.17600033E-03  8.96800252E-03  4.28680121E-02  1.43930040E-01  3.55630100E-01
  4.61248130E-01  1.40206039E-01 -1.54153074E-01  1.05691451E+00  1.00000000E+00
  1.95800005E-02  1.24200003E-01  3.94714010E-01  6.27376016E-01  1.00000000E+00
 -5.86208911E-01  1.29943762E+00  1.00000000E+00 -6.91471978E-02  1.01619877E+00
  1.00000000E+00 -5.86208911E-01  1.29943762E+00  1.00000000E+00 -6.91471978E-02
  1.01619877E+00  1.00000000E+00 -2.38270819E-01 -8.73267970E-01  1.69961158E+00
 -1.39161500E+00  1.75102600E+00  4.69464700E-01  1.00000000E+00 -2.40556312E-01
  7.36409238E-01  4.88148725E-01 -1.49749946E-01  1.07074633E+00  1.00000000E+00
  4.98526499E-01  6.11110999E-01  1.00000000E+00 -2.38270819E-01 -8.73267970E-01
  1.69961158E+00 -1.39161500E+00  1.75102600E+00  4.69464700E-01  1.00000000E+00
 -2.40556312E-01  7.36409238E-01  4.88148725E-01 -1.49749946E-01  1.07074633E+00
  1.00000000E+00  4.98526499E-01  6.11110999E-01  1.00000000E+00 -2.38270819E-01
 -8.73267970E-01  1.69961158E+00 -1.39161500E+00  1.75102600E+00  4.69464700E-01
  1.00000000E+00 -2.40556312E-01  7.36409238E-01  4.88148725E-01 -1.49749946E-01
  1.07074633E+00  1.00000000E+00  4.98526499E-01  6.11110999E-01  1.00000000E+00
 -2.38270819E-01 -8.73267970E-01  1.69961158E+00 -1.39161500E+00  1.75102600E+00
  4.69464700E-01  1.00000000E+00 -2.40556312E-01  7.36409238E-01  4.88148725E-01
 -1.49749946E-01  1.07074633E+00  1.00000000E+00  4.98526499E-01  6.11110999E-01
  1.00000000E+00 -2.38270819E-01 -8.73267970E-01  1.69961158E+00 -1.39161500E+00
  1.75102600E+00  4.69464700E-01  1.00000000E+00 -2.40556312E-01  7.36409238E-01
  4.88148725E-01 -1.49749946E-01  1.07074633E+00  1.00000000E+00  4.98526499E-01
  6.11110999E-01  1.00000000E+00 -2.38270819E-01 -8.73267970E-01  1.69961158E+00
 -1.39161500E+00  1.75102600E+00  4.69464700E-01  1.00000000E+00 -2.40556312E-01
  7.36409238E-01  4.88148725E-01 -1.49749946E-01  1.07074633E+00  1.00000000E+00
  4.98526499E-01  6.11110999E-01  1.00000000E+00 -2.38270819E-01 -8.73267970E-01
  1.69961158E+00 -1.39161500E+00  1.75102600E+00  4.69464700E-01  1.00000000E+00
 -2.40556312E-01  7.36409238E-01  4.88148725E-01 -1.49749946E-01  1.07074633E+00
  1.00000000E+00  4.98526499E-01  6.11110999E-01  1.00000000E+00 -2.38270819E-01
 -8.73267970E-01  1.69961158E+00 -1.39161500E+00  1.75102600E+00  4.69464700E-01
  1.00000000E+00 -2.40556312E-01  7.36409238E-01  4.88148725E-01 -1.49749946E-01
  1.07074633E+00  1.00000000E+00  4.98526499E-01  6.11110999E-01  1.00000000E+00
 -2.38270819E-01 -8.73267970E-01  1.69961158E+00 -1.39161500E+00  1.75102600E+00
  4.69464700E-01  1.00000000E+00 -2.40556312E-01  7.36409238E-01  4.88148725E-01
 -1.49749946E-01  1.07074633E+00  1.00000000E+00  4.98526499E-01  6.11110999E-01
  1.00000000E+00 -2.38270819E-01 -8.73267970E-01  1.69961158E+00 -1.39161500E+00
  1.75102600E+00  4.69464700E-01  1.00000000E+00 -2.40556312E-01  7.36409238E-01
  4.88148725E-01 -1.49749946E-01  1.07074633E+00  1.00000000E+00  4.98526499E-01
  6.11110999E-01  1.00000000E+00 -2.38270819E-01 -8.73267970E-01  1.69961158E+00
 -1.39161500E+00  1.75102600E+00  4.69464700E-01  1.00000000E+00 -2.40556312E-01
  7.36409238E-01  4.88148725E-01 -1.49749946E-01  1.07074633E+00  1.00000000E+00
  4.98526499E-01  6.11110999E-01  1.00000000E+00 -2.38270819E-01 -8.73267970E-01
  1.69961158E+00 -1.39161500E+00  1.75102600E+00  4.69464700E-01  1.00000000E+00
 -2.40556312E-01  7.36409238E-01  4.88148725E-01 -1.49749946E-01  1.07074633E+00
  1.00000000E+00  4.98526499E-01  6.11110999E-01  1.00000000E+00 -2.38270819E-01
 -8.73267970E-01  1.69961158E+00 -1.39161500E+00  1.75102600E+00  4.69464700E-01
  1.00000000E+00 -2.40556312E-01  7.36409238E-01  4.88148725E-01 -1.49749946E-01
  1.07074633E+00  1.00000000E+00  4.98526499E-01  6.11110999E-01  1.00000000E+00
 -2.38270819E-01 -8.73267970E-01  1.69961158E+00 -1.39161500E+00  1.75102600E+00
  4.69464700E-01  1.00000000E+00 -2.40556312E-01  7.36409238E-01  4.88148725E-01
 -1.49749946E-01  1.07074633E+00  1.00000000E+00  4.98526499E-01  6.11110999E-01
  1.00000000E+00 -2.38270819E-01 -8.73267970E-01  1.69961158E+00 -1.39161500E+00
  1.75102600E+00  4.69464700E-01  1.00000000E+00 -2.40556312E-01  7.36409238E-01
  4.88148725E-01 -1.49749946E-01  1.07074633E+00  1.00000000E+00  4.98526499E-01
  6.11110999E-01  1.00000000E+00 -2.38270819E-01 -8.73267970E-01  1.69961158E+00
 -1.39161500E+00  1.75102600E+00  4.69464700E-01  1.00000000E+00 -2.40556312E-01
  7.36409238E-01  4.88148725E-01 -1.49749946E-01  1.07074633E+00  1.00000000E+00
  4.98526499E-01  6.11110999E-01  1.00000000E+00 -2.38270819E-01 -8.73267970E-01
  1.69961158E+00 -1.39161500E+00  1.75102600E+00  4.69464700E-01  1.00000000E+00
 -2.40556312E-01  7.36409238E-01  4.88148725E-01 -1.49749946E-01  1.07074633E+00
  1.00000000E+00  4.98526499E-01  6.11110999E-01  1.00000000E+00 -2.38270819E-01
 -8.73267970E-01  1.69961158E+00 -1.39161500E+00  1.75102600E+00  4.69464700E-01
  1.00000000E+00 -2.40556312E-01  7.36409238E-01  4.88148725E-01 -1.49749946E-01
  1.07074633E+00  1.00000000E+00  4.98526499E-01  6.11110999E-01  1.00000000E+00
  1.21999969E-03  9.34199761E-03  4.54519884E-02  1.54656960E-01  3.58865908E-01
  4.38631888E-01  1.45917963E-01 -1.68366956E-01  1.06009072E+00  1.00000000E+00
  1.85389998E-02  1.15435999E-01  3.86187996E-01  6.40113993E-01  1.00000000E+00
  3.28280770E-02  2.31208542E-01  8.17239916E-01  1.00000000E+00  3.28280770E-02
  2.31208542E-01  8.17239916E-01  1.00000000E+00  3.28280770E-02  2.31208542E-01
  8.17239916E-01  1.00000000E+00  1.21999969E-03  9.34199761E-03  4.54519884E-02
  1.54656960E-01  3.58865908E-01  4.38631888E-01  1.45917963E-01 -1.68366956E-01
  1.06009072E+00  1.00000000E+00  1.85389998E-02  1.15435999E-01  3.86187996E-01
  6.40113993E-01  1.00000000E+00  3.28280770E-02  2.31208542E-01  8.17239916E-01
  1.00000000E+00  3.28280770E-02  2.31208542E-01  8.17239916E-01  1.00000000E+00
  3.28280770E-02  2.31208542E-01  8.17239916E-01  1.00000000E+00  1.21999969E-03
  9.34199761E-03  4.54519884E-02  1.54656960E-01  3.58865908E-01  4.38631888E-01
  1.45917963E-01 -1.68366956E-01  1.06009072E+00  1.00000000E+00  1.85389998E-02
  1.15435999E-01  3.86187996E-01  6.40113993E-01  1.00000000E+00  3.28280770E-02
  2.31208542E-01  8.17239916E-01  1.00000000E+00  3.28280770E-02  2.31208542E-01
  8.17239916E-01  1.00000000E+00  3.28280770E-02  2.31208542E-01  8.17239916E-01
  1.00000000E+00  1.21999969E-03  9.34199761E-03  4.54519884E-02  1.54656960E-01
  3.58865908E-01  4.38631888E-01  1.45917963E-01 -1.68366956E-01  1.06009072E+00
  1.00000000E+00  1.85389998E-02  1.15435999E-01  3.86187996E-01  6.40113993E-01
  1.00000000E+00  3.28280770E-02  2.31208542E-01  8.17239916E-01  1.00000000E+00
  3.28280770E-02  2.31208542E-01  8.17239916E-01  1.00000000E+00  3.28280770E-02
  2.31208542E-01  8.17239916E-01  1.00000000E+00  1.21999969E-03  9.34199761E-03
  4.54519884E-02  1.54656960E-01  3.58865908E-01  4.38631888E-01  1.45917963E-01
 -1.68366956E-01  1.06009072E+00  1.00000000E+00  1.85389998E-02  1.15435999E-01
  3.86187996E-01  6.40113993E-01  1.00000000E+00  3.28280770E-02  2.31208542E-01
  8.17239916E-01  1.00000000E+00  3.28280770E-02  2.31208542E-01  8.17239916E-01
  1.00000000E+00  3.28280770E-02  2.31208542E-01  8.17239916E-01  1.00000000E+00
  1.21999969E-03  9.34199761E-03  4.54519884E-02  1.54656960E-01  3.58865908E-01
  4.38631888E-01  1.45917963E-01 -1.68366956E-01  1.06009072E+00  1.00000000E+00
  1.85389998E-02  1.15435999E-01  3.86187996E-01  6.40113993E-01  1.00000000E+00
  3.28280770E-02  2.31208542E-01  8.17239916E-01  1.00000000E+00  3.28280770E-02
  2.31208542E-01  8.17239916E-01  1.00000000E+00  3.28280770E-02  2.31208542E-01
  8.17239916E-01  1.00000000E+00  1.21999969E-03  9.34199761E-03  4.54519884E-02
  1.54656960E-01  3.58865908E-01  4.38631888E-01  1.45917963E-01 -1.68366956E-01
  1.06009072E+00  1.00000000E+00  1.85389998E-02  1.15435999E-01  3.86187996E-01
  6.40113993E-01  1.00000000E+00  3.28280770E-02  2.31208542E-01  8.17239916E-01
  1.00000000E+00  3.28280770E-02  2.31208542E-01  8.17239916E-01  1.00000000E+00
  3.28280770E-02  2.31208542E-01  8.17239916E-01  1.00000000E+00  1.21999969E-03
  9.34199761E-03  4.54519884E-02  1.54656960E-01  3.58865908E-01  4.38631888E-01
  1.45917963E-01 -1.68366956E-01  1.06009072E+00  1.00000000E+00  1.85389998E-02
  1.15435999E-01  3.86187996E-01  6.40113993E-01  1.00000000E+00  3.28280770E-02
  2.31208542E-01  8.17239916E-01  1.00000000E+00  3.28280770E-02  2.31208542E-01
  8.17239916E-01  1.00000000E+00  3.28280770E-02  2.31208542E-01  8.17239916E-01
  1.00000000E+00  1.21999969E-03  9.34199761E-03  4.54519884E-02  1.54656960E-01
  3.58865908E-01  4.38631888E-01  1.45917963E-01 -1.68366956E-01  1.06009072E+00
  1.00000000E+00  1.85389998E-02  1.15435999E-01  3.86187996E-01  6.40113993E-01
  1.00000000E+00  3.28280770E-02  2.31208542E-01  8.17239916E-01  1.00000000E+00
  3.28280770E-02  2.31208542E-01  8.17239916E-01  1.00000000E+00  3.28280770E-02
  2.31208542E-01  8.17239916E-01  1.00000000E+00  1.21999969E-03  9.34199761E-03
  4.54519884E-02  1.54656960E-01  3.58865908E-01  4.38631888E-01  1.45917963E-01
 -1.68366956E-01  1.06009072E+00  1.00000000E+00  1.85389998E-02  1.15435999E-01
  3.86187996E-01  6.40113993E-01  1.00000000E+00  3.28280770E-02  2.31208542E-01
  8.17239916E-01  1.00000000E+00  3.28280770E-02  2.31208542E-01  8.17239916E-01
  1.00000000E+00  3.28280770E-02  2.31208542E-01  8.17239916E-01  1.00000000E+00
  1.21999969E-03  9.34199761E-03  4.54519884E-02  1.54656960E-01  3.58865908E-01
  4.38631888E-01  1.45917963E-01 -1.68366956E-01  1.06009072E+00  1.00000000E+00
  1.85389998E-02  1.15435999E-01  3.86187996E-01  6.40113993E-01  1.00000000E+00
  3.28280770E-02  2.31208542E-01  8.17239916E-01  1.00000000E+00  3.28280770E-02
  2.31208542E-01  8.17239916E-01  1.00000000E+00  3.28280770E-02  2.31208542E-01
  8.17239916E-01  1.00000000E+00  1.21999969E-03  9.34199761E-03  4.54519884E-02
  1.54656960E-01  3.58865908E-01  4.38631888E-01  1.45917963E-01 -1.68366956E-01
  1.06009072E+00  1.00000000E+00  1.85389998E-02  1.15435999E-01  3.86187996E-01
  6.40113993E-01  1.00000000E+00  3.28280770E-02  2.31208542E-01  8.17239916E-01
  1.00000000E+00  3.28280770E-02  2.31208542E-01  8.17239916E-01  1.00000000E+00
  3.28280770E-02  2.31208542E-01  8.17239916E-01  1.00000000E+00  1.21999969E-03
  9.34199761E-03  4.54519884E-02  1.54656960E-01  3.58865908E-01  4.38631888E-01
  1.45917963E-01 -1.68366956E-01  1.06009072E+00  1.00000000E+00  1.85389998E-02
  1.15435999E-01  3.86187996E-01  6.40113993E-01  1.00000000E+00  3.28280770E-02
  2.31208542E-01  8.17239916E-01  1.00000000E+00  3.28280770E-02  2.31208542E-01
  8.17239916E-01  1.00000000E+00  3.28280770E-02  2.31208542E-01  8.17239916E-01
  1.00000000E+00  1.21999969E-03  9.34199761E-03  4.54519884E-02  1.54656960E-01
  3.58865908E-01  4.38631888E-01  1.45917963E-01 -1.68366956E-01  1.06009072E+00
  1.00000000E+00  1.85389998E-02  1.15435999E-01  3.86187996E-01  6.40113993E-01
  1.00000000E+00  3.28280770E-02  2.31208542E-01  8.17239916E-01  1.00000000E+00
  3.28280770E-02  2.31208542E-01  8.17239916E-01  1.00000000E+00  3.28280770E-02
  2.31208542E-01  8.17239916E-01  1.00000000E+00  1.21999969E-03  9.34199761E-03
  4.54519884E-02  1.54656960E-01  3.58865908E-01  4.38631888E-01  1.45917963E-01
 -1.68366956E-01  1.06009072E+00  1.00000000E+00  1.85389998E-02  1.15435999E-01
  3.86187996E-01  6.40113993E-01  1.00000000E+00  3.28280770E-02  2.31208542E-01
  8.17239916E-01  1.00000000E+00  3.28280770E-02  2.31208542E-01  8.17239916E-01
  1.00000000E+00  3.28280770E-02  2.31208542E-01  8.17239916E-01  1.00000000E+00
  1.21999969E-03  9.34199761E-03  4.54519884E-02  1.54656960E-01  3.58865908E-01
  4.38631888E-01  1.45917963E-01 -1.68366956E-01  1.06009072E+00  1.00000000E+00
  1.85389998E-02  1.15435999E-01  3.86187996E-01  6.40113993E-01  1.00000000E+00
  3.28280770E-02  2.31208542E-01  8.17239916E-01  1.00000000E+00  3.28280770E-02
  2.31208542E-01  8.17239916E-01  1.00000000E+00  3.28280770E-02  2.31208542E-01
  8.17239916E-01  1.00000000E+00  1.21999969E-03  9.34199761E-03  4.54519884E-02
  1.54656960E-01  3.58865908E-01  4.38631888E-01  1.45917963E-01 -1.68366956E-01
  1.06009072E+00  1.00000000E+00  1.85389998E-02  1.15435999E-01  3.86187996E-01
  6.40113993E-01  1.00000000E+00  3.28280770E-02  2.31208542E-01  8.17239916E-01
  1.00000000E+00  3.28280770E-02  2.31208542E-01  8.17239916E-01  1.00000000E+00
  3.28280770E-02  2.31208542E-01  8.17239916E-01  1.00000000E+00  1.21999969E-03
  9.34199761E-03  4.54519884E-02  1.54656960E-01  3.58865908E-01  4.38631888E-01
  1.45917963E-01 -1.68366956E-01  1.06009072E+00  1.00000000E+00  1.85389998E-02
  1.15435999E-01  3.86187996E-01  6.40113993E-01  1.00000000E+00  3.28280770E-02
  2.31208542E-01  8.17239916E-01  1.00000000E+00  3.28280770E-02  2.31208542E-01
  8.17239916E-01  1.00000000E+00  3.28280770E-02  2.31208542E-01  8.17239916E-01
  1.00000000E+00  1.21999969E-03  9.34199761E-03  4.54519884E-02  1.54656960E-01
  3.58865908E-01  4.38631888E-01  1.45917963E-01 -1.68366956E-01  1.06009072E+00
  1.00000000E+00  1.85389998E-02  1.15435999E-01  3.86187996E-01  6.40113993E-01
  1.00000000E+00  3.28280770E-02  2.31208542E-01  8.17239916E-01  1.00000000E+00
  3.28280770E-02  2.31208542E-01  8.17239916E-01  1.00000000E+00  3.28280770E-02
  2.31208542E-01  8.17239916E-01  1.00000000E+00  1.21999969E-03  9.34199761E-03
  4.54519884E-02  1.54656960E-01  3.58865908E-01  4.38631888E-01  1.45917963E-01
 -1.68366956E-01  1.06009072E+00  1.00000000E+00  1.85389998E-02  1.15435999E-01
  3.86187996E-01  6.40113993E-01  1.00000000E+00  3.28280770E-02  2.31208542E-01
  8.17239916E-01  1.00000000E+00  3.28280770E-02  2.31208542E-01  8.17239916E-01
  1.00000000E+00  3.28280770E-02  2.31208542E-01  8.17239916E-01  1.00000000E+00
  1.21999969E-03  9.34199761E-03  4.54519884E-02  1.54656960E-01  3.58865908E-01
  4.38631888E-01  1.45917963E-01 -1.68366956E-01  1.06009072E+00  1.00000000E+00
  1.85389998E-02  1.15435999E-01  3.86187996E-01  6.40113993E-01  1.00000000E+00
  3.28280770E-02  2.31208542E-01  8.17239916E-01  1.00000000E+00  3.28280770E-02
  2.31208542E-01  8.17239916E-01  1.00000000E+00  3.28280770E-02  2.31208542E-01
  8.17239916E-01  1.00000000E+00  1.21999969E-03  9.34199761E-03  4.54519884E-02
  1.54656960E-01  3.58865908E-01  4.38631888E-01  1.45917963E-01 -1.68366956E-01
  1.06009072E+00  1.00000000E+00  1.85389998E-02  1.15435999E-01  3.86187996E-01
  6.40113993E-01  1.00000000E+00  3.28280770E-02  2.31208542E-01  8.17239916E-01
  1.00000000E+00  3.28280770E-02  2.31208542E-01  8.17239916E-01  1.00000000E+00
  3.28280770E-02  2.31208542E-01  8.17239916E-01  1.00000000E+00  1.21999969E-03
  9.34199761E-03  4.54519884E-02  1.54656960E-01  3.58865908E-01  4.38631888E-01
  1.45917963E-01 -1.68366956E-01  1.06009072E+00  1.00000000E+00  1.85389998E-02
  1.15435999E-01  3.86187996E-01  6.40113993E-01  1.00000000E+00  3.28280770E-02
  2.31208542E-01  8.17239916E-01  1.00000000E+00  3.28280770E-02  2.31208542E-01
  8.17239916E-01  1.00000000E+00  3.28280770E-02  2.31208542E-01  8.17239916E-01
  1.00000000E+00  1.18999955E-03  9.09899654E-03  4.41449832E-02  1.50463943E-01
  3.56740864E-01  4.46532830E-01  1.45602945E-01 -1.60405033E-01  1.05821522E+00
  1.00000000E+00  1.82539982E-02  1.16460989E-01  3.90177962E-01  6.37101939E-01
  1.00000000E+00  1.18999955E-03  9.09899654E-03  4.41449832E-02  1.50463943E-01
  3.56740864E-01  4.46532830E-01  1.45602945E-01 -1.60405033E-01  1.05821522E+00
  1.00000000E+00  1.82539982E-02  1.16460989E-01  3.90177962E-01  6.37101939E-01
  1.00000000E+00  1.18999955E-03  9.09899654E-03  4.41449832E-02  1.50463943E-01
  3.56740864E-01  4.46532830E-01  1.45602945E-01 -1.60405033E-01  1.05821522E+00
  1.00000000E+00  1.82539982E-02  1.16460989E-01  3.90177962E-01  6.37101939E-01
  1.00000000E+00  1.18999955E-03  9.09899654E-03  4.41449832E-02  1.50463943E-01
  3.56740864E-01  4.46532830E-01  1.45602945E-01 -1.60405033E-01  1.05821522E+00
  1.00000000E+00  1.82539982E-02  1.16460989E-01  3.90177962E-01  6.37101939E-01
  1.00000000E+00  1.18999955E-03  9.09899654E-03  4.41449832E-02  1.50463943E-01
  3.56740864E-01  4.46532830E-01  1.45602945E-01 -1.60405033E-01  1.05821522E+00
  1.00000000E+00  1.82539982E-02  1.16460989E-01  3.90177962E-01  6.37101939E-01
  1.00000000E+00  1.18999955E-03  9.09899654E-03  4.41449832E-02  1.50463943E-01
  3.56740864E-01  4.46532830E-01  1.45602945E-01 -1.60405033E-01  1.05821522E+00
  1.00000000E+00  1.82539982E-02  1.16460989E-01  3.90177962E-01  6.37101939E-01
  1.00000000E+00  1.21999969E-03  9.34199761E-03  4.54519884E-02  1.54656960E-01
  3.58865908E-01  4.38631888E-01  1.45917963E-01 -1.68366956E-01  1.06009072E+00
  1.00000000E+00  1.85389998E-02  1.15435999E-01  3.86187996E-01  6.40113993E-01
  1.00000000E+00  3.28280770E-02  2.31208542E-01  8.17239916E-01  1.00000000E+00
  3.28280770E-02  2.31208542E-01  8.17239916E-01  1.00000000E+00  3.28280770E-02
  2.31208542E-01  8.17239916E-01  1.00000000E+00
Coordinates of each shell                  R   N=        2268
  1.16542096E+01  5.06407080E+00  4.42794572E+00  1.16542096E+01  5.06407080E+00
  4.42794572E+00  1.16542096E+01  5.06407080E+00  4.42794572E+00  1.16542096E+01
  5.06407080E+00  4.42794572E+00  1.16542096E+01  5.06407080E+00  4.42794572E+00
  1.07564555E+01  3.59925151E+00 -6.88869492E-01  1.07564555E+01  3.59925151E+00
 -6.88869492E-01  1.07564555E+01  3.59925151E+00 -6.88869492E-01  1.07564555E+01
  3.59925151E+00 -6.88869492E-01  1.07564555E+01  3.59925151E+00 -6.88869492E-01
  1.16682804E+01  2.53003500E+00 -5.89793924E+00  1.16682804E+01  2.53003500E+00
 -5.89793924E+00  1.16682804E+01  2.53003500E+00 -5.89793924E+00  1.16682804E+01
  2.53003500E+00 -5.89793924E+00  1.16682804E+01  2.53003500E+00 -5.89793924E+00
  1.09556608E+01 -1.22321618E+00 -2.10031538E+00  1.09556608E+01 -1.22321618E+00
 -2.10031538E+00  1.09556608E+01 -1.22321618E+00 -2.10031538E+00  1.09556608E+01
 -1.22321618E+00 -2.10031538E+00  1.09556608E+01 -1.22321618E+00 -2.10031538E+00
  1.20817599E+01 -5.12448020E+00  1.44679504E+00  1.20817599E+01 -5.12448020E+00
  1.44679504E+00  1.20817599E+01 -5.12448020E+00  1.44679504E+00  1.20817599E+01
 -5.12448020E+00  1.44679504E+00  1.20817599E+01 -5.12448020E+00  1.44679504E+00
  1.09532080E+01 -2.33496986E-02  2.78360053E+00  1.09532080E+01 -2.33496986E-02
  2.78360053E+00  1.09532080E+01 -2.33496986E-02  2.78360053E+00  1.09532080E+01
 -2.33496986E-02  2.78360053E+00  1.09532080E+01 -2.33496986E-02  2.78360053E+00
  6.92578412E+00  5.77117051E+00  1.89608309E+00  6.92578412E+00  5.77117051E+00
  1.89608309E+00  6.92578412E+00  5.77117051E+00  1.89608309E+00  6.92578412E+00
  5.77117051E+00  1.89608309E+00  6.92578412E+00  5.77117051E+00  1.89608309E+00
  6.92973550E+00  4.32535050E+00 -3.99585242E+00  6.92973550E+00  4.32535050E+00
 -3.99585242E+00  6.92973550E+00  4.32535050E+00 -3.99585242E+00  6.92973550E+00
  4.32535050E+00 -3.99585242E+00  6.92973550E+00  4.32535050E+00 -3.99585242E+00
  7.12370635E+00 -3.46681760E-01 -5.35369622E+00  7.12370635E+00 -3.46681760E-01
 -5.35369622E+00  7.12370635E+00 -3.46681760E-01 -5.35369622E+00  7.12370635E+00
 -3.46681760E-01 -5.35369622E+00  7.12370635E+00 -3.46681760E-01 -5.35369622E+00
  7.36384132E+00 -4.72399801E+00 -1.16293186E+00  7.36384132E+00 -4.72399801E+00
 -1.16293186E+00  7.36384132E+00 -4.72399801E+00 -1.16293186E+00  7.36384132E+00
 -4.72399801E+00 -1.16293186E+00  7.36384132E+00 -4.72399801E+00 -1.16293186E+00
  7.35767705E+00 -3.56112480E+00  3.56956408E+00  7.35767705E+00 -3.56112480E+00
  3.56956408E+00  7.35767705E+00 -3.56112480E+00  3.56956408E+00  7.35767705E+00
 -3.56112480E+00  3.56956408E+00  7.35767705E+00 -3.56112480E+00  3.56956408E+00
  7.11383825E+00  2.25383839E+00  5.26480337E+00  7.11383825E+00  2.25383839E+00
  5.26480337E+00  7.11383825E+00  2.25383839E+00  5.26480337E+00  7.11383825E+00
  2.25383839E+00  5.26480337E+00  7.11383825E+00  2.25383839E+00  5.26480337E+00
  7.05688565E+00  6.14143820E-01  3.84955421E-02  7.05688565E+00  6.14143820E-01
  3.84955421E-02  7.05688565E+00  6.14143820E-01  3.84955421E-02  7.05688565E+00
  6.14143820E-01  3.84955421E-02  7.05688565E+00  6.14143820E-01  3.84955421E-02
  3.02077656E+00  4.82745648E+00  4.65392483E+00  3.02077656E+00  4.82745648E+00
  4.65392483E+00  3.02077656E+00  4.82745648E+00  4.65392483E+00  3.02077656E+00
  4.82745648E+00  4.65392483E+00  3.02077656E+00  4.82745648E+00  4.65392483E+00
  4.03051591E+00  9.93543531E+00  3.17772181E+00  4.03051591E+00  9.93543531E+00
  3.17772181E+00  4.03051591E+00  9.93543531E+00  3.17772181E+00  4.03051591E+00
  9.93543531E+00  3.17772181E+00  4.03051591E+00  9.93543531E+00  3.17772181E+00
  3.82750826E+00  7.81435947E+00 -1.73442472E+00  3.82750826E+00  7.81435947E+00
 -1.73442472E+00  3.82750826E+00  7.81435947E+00 -1.73442472E+00  3.82750826E+00
  7.81435947E+00 -1.73442472E+00  3.82750826E+00  7.81435947E+00 -1.73442472E+00
  4.03762879E+00  7.41855822E+00 -7.07020438E+00  4.03762879E+00  7.41855822E+00
 -7.07020438E+00  4.03762879E+00  7.41855822E+00 -7.07020438E+00  4.03762879E+00
  7.41855822E+00 -7.07020438E+00  4.03762879E+00  7.41855822E+00 -7.07020438E+00
  3.03110197E+00  2.21031052E+00 -6.01959792E+00  3.03110197E+00  2.21031052E+00
 -6.01959792E+00  3.03110197E+00  2.21031052E+00 -6.01959792E+00  3.03110197E+00
  2.21031052E+00 -6.01959792E+00  3.03110197E+00  2.21031052E+00 -6.01959792E+00
  4.42377902E+00 -1.53103543E+00 -9.67631245E+00  4.42377902E+00 -1.53103543E+00
 -9.67631245E+00  4.42377902E+00 -1.53103543E+00 -9.67631245E+00  4.42377902E+00
 -1.53103543E+00 -9.67631245E+00  4.42377902E+00 -1.53103543E+00 -9.67631245E+00
  4.36228349E+00 -4.73212944E+00 -5.38543418E+00  4.36228349E+00 -4.73212944E+00
 -5.38543418E+00  4.36228349E+00 -4.73212944E+00 -5.38543418E+00  4.36228349E+00
 -4.73212944E+00 -5.38543418E+00  4.36228349E+00 -4.73212944E+00 -5.38543418E+00
  4.82944259E+00 -9.13795977E+00 -2.38180143E+00  4.82944259E+00 -9.13795977E+00
 -2.38180143E+00  4.82944259E+00 -9.13795977E+00 -2.38180143E+00  4.82944259E+00
 -9.13795977E+00 -2.38180143E+00  4.82944259E+00 -9.13795977E+00 -2.38180143E+00
  3.46768523E+00 -5.71871385E+00  1.58600171E+00  3.46768523E+00 -5.71871385E+00
  1.58600171E+00  3.46768523E+00 -5.71871385E+00  1.58600171E+00  3.46768523E+00
 -5.71871385E+00  1.58600171E+00  3.46768523E+00 -5.71871385E+00  1.58600171E+00
  4.82045510E+00 -6.91215152E+00  6.68578482E+00  4.82045510E+00 -6.91215152E+00
  6.68578482E+00  4.82045510E+00 -6.91215152E+00  6.68578482E+00  4.82045510E+00
 -6.91215152E+00  6.68578482E+00  4.82045510E+00 -6.91215152E+00  6.68578482E+00
  4.35648965E+00 -1.61786456E+00  7.31047347E+00  4.35648965E+00 -1.61786456E+00
  7.31047347E+00  4.35648965E+00 -1.61786456E+00  7.31047347E+00  4.35648965E+00
 -1.61786456E+00  7.31047347E+00  4.35648965E+00 -1.61786456E+00  7.31047347E+00
  4.38917445E+00  3.21067859E+00  9.62718700E+00  4.38917445E+00  3.21067859E+00
  9.62718700E+00  4.38917445E+00  3.21067859E+00  9.62718700E+00  4.38917445E+00
  3.21067859E+00  9.62718700E+00  4.38917445E+00  3.21067859E+00  9.62718700E+00
  2.94447883E+00  3.30907477E+00 -6.26374359E-01  2.94447883E+00  3.30907477E+00
 -6.26374359E-01  2.94447883E+00  3.30907477E+00 -6.26374359E-01  2.94447883E+00
  3.30907477E+00 -6.26374359E-01  2.94447883E+00  3.30907477E+00 -6.26374359E-01
  3.14589708E+00 -1.60707987E+00 -2.05993949E+00  3.14589708E+00 -1.60707987E+00
 -2.05993949E+00  3.14589708E+00 -1.60707987E+00 -2.05993949E+00  3.14589708E+00
 -1.60707987E+00 -2.05993949E+00  3.14589708E+00 -1.60707987E+00 -2.05993949E+00
  3.14120491E+00 -3.86320574E-01  2.91671095E+00  3.14120491E+00 -3.86320574E-01
  2.91671095E+00  3.14120491E+00 -3.86320574E-01  2.91671095E+00  3.14120491E+00
 -3.86320574E-01  2.91671095E+00  3.14120491E+00 -3.86320574E-01  2.91671095E+00
 -1.14116520E-01  7.23042851E+00  1.52854459E+00 -1.14116520E-01  7.23042851E+00
  1.52854459E+00 -1.14116520E-01  7.23042851E+00  1.52854459E+00 -1.14116520E-01
  7.23042851E+00  1.52854459E+00 -1.14116520E-01  7.23042851E+00  1.52854459E+00
 -1.08335877E-01  5.78197233E+00 -4.35822063E+00 -1.08335877E-01  5.78197233E+00
 -4.35822063E+00 -1.08335877E-01  5.78197233E+00 -4.35822063E+00 -1.08335877E-01
  5.78197233E+00 -4.35822063E+00 -1.08335877E-01  5.78197233E+00 -4.35822063E+00
  2.18229426E-01 -1.92489395E+00 -6.61213666E+00  2.18229426E-01 -1.92489395E+00
 -6.61213666E+00  2.18229426E-01 -1.92489395E+00 -6.61213666E+00  2.18229426E-01
 -1.92489395E+00 -6.61213666E+00  2.18229426E-01 -1.92489395E+00 -6.61213666E+00
  4.54021804E-01 -6.29262551E+00 -2.40866955E+00  4.54021804E-01 -6.29262551E+00
 -2.40866955E+00  4.54021804E-01 -6.29262551E+00 -2.40866955E+00  4.54021804E-01
 -6.29262551E+00 -2.40866955E+00  4.54021804E-01 -6.29262551E+00 -2.40866955E+00
  4.41651696E-01 -4.38312340E+00  5.39097849E+00  4.41651696E-01 -4.38312340E+00
  5.39097849E+00  4.41651696E-01 -4.38312340E+00  5.39097849E+00  4.41651696E-01
 -4.38312340E+00  5.39097849E+00  4.41651696E-01 -4.38312340E+00  5.39097849E+00
  1.97066452E-01  1.42999731E+00  7.08480427E+00  1.97066452E-01  1.42999731E+00
  7.08480427E+00  1.97066452E-01  1.42999731E+00  7.08480427E+00  1.97066452E-01
  1.42999731E+00  7.08480427E+00  1.97066452E-01  1.42999731E+00  7.08480427E+00
 -2.96292217E+00  4.55647366E+00  4.71374978E+00 -2.96292217E+00  4.55647366E+00
  4.71374978E+00 -2.96292217E+00  4.55647366E+00  4.71374978E+00 -2.96292217E+00
  4.55647366E+00  4.71374978E+00 -2.96292217E+00  4.55647366E+00  4.71374978E+00
 -4.45124580E+00  9.55293413E+00  3.26659941E+00 -4.45124580E+00  9.55293413E+00
  3.26659941E+00 -4.45124580E+00  9.55293413E+00  3.26659941E+00 -4.45124580E+00
  9.55293413E+00  3.26659941E+00 -4.45124580E+00  9.55293413E+00  3.26659941E+00
 -4.16179838E+00  7.45446507E+00 -1.65216494E+00 -4.16179838E+00  7.45446507E+00
 -1.65216494E+00 -4.16179838E+00  7.45446507E+00 -1.65216494E+00 -4.16179838E+00
  7.45446507E+00 -1.65216494E+00 -4.16179838E+00  7.45446507E+00 -1.65216494E+00
 -4.43766817E+00  7.04643163E+00 -6.98182945E+00 -4.43766817E+00  7.04643163E+00
 -6.98182945E+00 -4.43766817E+00  7.04643163E+00 -6.98182945E+00 -4.43766817E+00
  7.04643163E+00 -6.98182945E+00 -4.43766817E+00  7.04643163E+00 -6.98182945E+00
 -2.94588445E+00  1.94411437E+00 -5.96153797E+00 -2.94588445E+00  1.94411437E+00
 -5.96153797E+00 -2.94588445E+00  1.94411437E+00 -5.96153797E+00 -2.94588445E+00
  1.94411437E+00 -5.96153797E+00 -2.94588445E+00  1.94411437E+00 -5.96153797E+00
 -4.06132372E+00 -1.90260832E+00 -9.59483313E+00 -4.06132372E+00 -1.90260832E+00
 -9.59483313E+00 -4.06132372E+00 -1.90260832E+00 -9.59483313E+00 -4.06132372E+00
 -1.90260832E+00 -9.59483313E+00 -4.06132372E+00 -1.90260832E+00 -9.59483313E+00
 -3.62307551E+00 -5.09240745E+00 -5.31582611E+00 -3.62307551E+00 -5.09240745E+00
 -5.31582611E+00 -3.62307551E+00 -5.09240745E+00 -5.31582611E+00 -3.62307551E+00
 -5.09240745E+00 -5.31582611E+00 -3.62307551E+00 -5.09240745E+00 -5.31582611E+00
 -3.65146118E+00 -9.50600832E+00 -2.30511445E+00 -3.65146118E+00 -9.50600832E+00
 -2.30511445E+00 -3.65146118E+00 -9.50600832E+00 -2.30511445E+00 -3.65146118E+00
 -9.50600832E+00 -2.30511445E+00 -3.65146118E+00 -9.50600832E+00 -2.30511445E+00
 -2.52178094E+00 -5.97761377E+00  1.64255177E+00 -2.52178094E+00 -5.97761377E+00
  1.64255177E+00 -2.52178094E+00 -5.97761377E+00  1.64255177E+00 -2.52178094E+00
 -5.97761377E+00  1.64255177E+00 -2.52178094E+00 -5.97761377E+00  1.64255177E+00
 -3.67224056E+00 -7.29897072E+00  6.75841455E+00 -3.67224056E+00 -7.29897072E+00
  6.75841455E+00 -3.67224056E+00 -7.29897072E+00  6.75841455E+00 -3.67224056E+00
 -7.29897072E+00  6.75841455E+00 -3.67224056E+00 -7.29897072E+00  6.75841455E+00
 -3.65547102E+00 -1.97808399E+00  7.39065077E+00 -3.65547102E+00 -1.97808399E+00
  7.39065077E+00 -3.65547102E+00 -1.97808399E+00  7.39065077E+00 -3.65547102E+00
 -1.97808399E+00  7.39065077E+00 -3.65547102E+00 -1.97808399E+00  7.39065077E+00
 -4.08831647E+00  2.82788639E+00  9.71628569E+00 -4.08831647E+00  2.82788639E+00
  9.71628569E+00 -4.08831647E+00  2.82788639E+00  9.71628569E+00 -4.08831647E+00
  2.82788639E+00  9.71628569E+00 -4.08831647E+00  2.82788639E+00  9.71628569E+00
 -2.85378863E+00  3.04734971E+00 -5.68760389E-01 -2.85378863E+00  3.04734971E+00
 -5.68760389E-01 -2.85378863E+00  3.04734971E+00 -5.68760389E-01 -2.85378863E+00
  3.04734971E+00 -5.68760389E-01 -2.85378863E+00  3.04734971E+00 -5.68760389E-01
 -2.64216775E+00 -1.86760118E+00 -2.00456296E+00 -2.64216775E+00 -1.86760118E+00
 -2.00456296E+00 -2.64216775E+00 -1.86760118E+00 -2.00456296E+00 -2.64216775E+00
 -1.86760118E+00 -2.00456296E+00 -2.64216775E+00 -1.86760118E+00 -2.00456296E+00
 -2.64976442E+00 -6.50347321E-01  2.97197032E+00 -2.64976442E+00 -6.50347321E-01
  2.97197032E+00 -2.64976442E+00 -6.50347321E-01  2.97197032E+00 -2.64976442E+00
 -6.50347321E-01  2.97197032E+00 -2.64976442E+00 -6.50347321E-01  2.97197032E+00
 -6.69440571E+00 -4.91316990E-03  1.69948671E-01 -6.69440571E+00 -4.91316990E-03
  1.69948671E-01 -6.69440571E+00 -4.91316990E-03  1.69948671E-01 -6.69440571E+00
 -4.91316990E-03  1.69948671E-01 -6.69440571E+00 -4.91316990E-03  1.69948671E-01
 -6.98896666E+00  5.14888587E+00  2.03137993E+00 -6.98896666E+00  5.14888587E+00
  2.03137993E+00 -6.98896666E+00  5.14888587E+00  2.03137993E+00 -6.98896666E+00
  5.14888587E+00  2.03137993E+00 -6.98896666E+00  5.14888587E+00  2.03137993E+00
 -6.97511500E+00  3.69764802E+00 -3.85960505E+00 -6.97511500E+00  3.69764802E+00
 -3.85960505E+00 -6.97511500E+00  3.69764802E+00 -3.85960505E+00 -6.97511500E+00
  3.69764802E+00 -3.85960505E+00 -6.97511500E+00  3.69764802E+00 -3.85960505E+00
 -6.77966072E+00 -9.76436487E-01 -5.21918741E+00 -6.77966072E+00 -9.76436487E-01
 -5.21918741E+00 -6.77966072E+00 -9.76436487E-01 -5.21918741E+00 -6.77966072E+00
 -9.76436487E-01 -5.21918741E+00 -6.77966072E+00 -9.76436487E-01 -5.21918741E+00
 -6.54326741E+00 -5.33619151E+00 -1.03138613E+00 -6.54326741E+00 -5.33619151E+00
 -1.03138613E+00 -6.54326741E+00 -5.33619151E+00 -1.03138613E+00 -6.54326741E+00
 -5.33619151E+00 -1.03138613E+00 -6.54326741E+00 -5.33619151E+00 -1.03138613E+00
 -6.55134218E+00 -4.18082051E+00  3.70149720E+00 -6.55134218E+00 -4.18082051E+00
  3.70149720E+00 -6.55134218E+00 -4.18082051E+00  3.70149720E+00 -6.55134218E+00
 -4.18082051E+00  3.70149720E+00 -6.55134218E+00 -4.18082051E+00  3.70149720E+00
 -6.79767165E+00  1.63154052E+00  5.40047815E+00 -6.79767165E+00  1.63154052E+00
  5.40047815E+00 -6.79767165E+00  1.63154052E+00  5.40047815E+00 -6.79767165E+00
  1.63154052E+00  5.40047815E+00 -6.79767165E+00  1.63154052E+00  5.40047815E+00
 -1.15861771E+01  4.02619590E+00  4.64911737E+00 -1.15861771E+01  4.02619590E+00
  4.64911737E+00 -1.15861771E+01  4.02619590E+00  4.64911737E+00 -1.15861771E+01
  4.02619590E+00  4.64911737E+00 -1.15861771E+01  4.02619590E+00  4.64911737E+00
 -1.06574694E+01  2.63909722E+00 -4.83870112E-01 -1.06574694E+01  2.63909722E+00
 -4.83870112E-01 -1.06574694E+01  2.63909722E+00 -4.83870112E-01 -1.06574694E+01
  2.63909722E+00 -4.83870112E-01 -1.06574694E+01  2.63909722E+00 -4.83870112E-01
 -1.15690279E+01  1.49584695E+00 -5.67660885E+00 -1.15690279E+01  1.49584695E+00
 -5.67660885E+00 -1.15690279E+01  1.49584695E+00 -5.67660885E+00 -1.15690279E+01
  1.49584695E+00 -5.67660885E+00 -1.15690279E+01  1.49584695E+00 -5.67660885E+00
 -1.04589991E+01 -2.18005778E+00 -1.88890038E+00 -1.04589991E+01 -2.18005778E+00
 -1.88890038E+00 -1.04589991E+01 -2.18005778E+00 -1.88890038E+00 -1.04589991E+01
 -2.18005778E+00 -1.88890038E+00 -1.04589991E+01 -2.18005778E+00 -1.88890038E+00
 -1.11433824E+01 -6.17595547E+00  1.67712620E+00 -1.11433824E+01 -6.17595547E+00
  1.67712620E+00 -1.11433824E+01 -6.17595547E+00  1.67712620E+00 -1.11433824E+01
 -6.17595547E+00  1.67712620E+00 -1.11433824E+01 -6.17595547E+00  1.67712620E+00
 -1.04642714E+01 -9.82181179E-01  2.99033090E+00 -1.04642714E+01 -9.82181179E-01
  2.99033090E+00 -1.04642714E+01 -9.82181179E-01  2.99033090E+00 -1.04642714E+01
 -9.82181179E-01  2.99033090E+00 -1.04642714E+01 -9.82181179E-01  2.99033090E+00
  3.90864728E+00  4.74474226E-01  6.81283375E-02  3.90864728E+00  4.74474226E-01
  6.81283375E-02  3.90864728E+00  4.74474226E-01  6.81283375E-02  3.90864728E+00
  4.74474226E-01  6.81283375E-02 -3.54601615E+00  1.39293656E-01  1.41243731E-01
 -3.54601615E+00  1.39293656E-01  1.41243731E-01 -3.54601615E+00  1.39293656E-01
  1.41243731E-01 -3.54601615E+00  1.39293656E-01  1.41243731E-01  9.45348362E+00
  3.31919412E+00  2.72630025E+00  9.45348362E+00  3.31919412E+00  2.72630025E+00
  9.45348362E+00  3.31919412E+00  2.72630025E+00  9.45348362E+00  3.31919412E+00
  2.72630025E+00  9.45348362E+00  3.31919412E+00  2.72630025E+00  9.45348362E+00
  3.31919412E+00  2.72630025E+00  9.45348362E+00  3.31919412E+00  2.72630025E+00
  9.45348362E+00  3.31919412E+00  2.72630025E+00  9.46310418E+00  1.77500064E+00
 -3.58434187E+00  9.46310418E+00  1.77500064E+00 -3.58434187E+00  9.46310418E+00
  1.77500064E+00 -3.58434187E+00  9.46310418E+00  1.77500064E+00 -3.58434187E+00
  9.46310418E+00  1.77500064E+00 -3.58434187E+00  9.46310418E+00  1.77500064E+00
 -3.58434187E+00  9.46310418E+00  1.77500064E+00 -3.58434187E+00  9.46310418E+00
  1.77500064E+00 -3.58434187E+00  9.71484584E+00 -2.91068112E+00  9.08839144E-01
  9.71484584E+00 -2.91068112E+00  9.08839144E-01  9.71484584E+00 -2.91068112E+00
  9.08839144E-01  9.71484584E+00 -2.91068112E+00  9.08839144E-01  9.71484584E+00
 -2.91068112E+00  9.08839144E-01  9.71484584E+00 -2.91068112E+00  9.08839144E-01
  9.71484584E+00 -2.91068112E+00  9.08839144E-01  9.71484584E+00 -2.91068112E+00
  9.08839144E-01  3.47560722E+00  7.00671321E+00  1.79941226E+00  3.47560722E+00
  7.00671321E+00  1.79941226E+00  3.47560722E+00  7.00671321E+00  1.79941226E+00
  3.47560722E+00  7.00671321E+00  1.79941226E+00  3.47560722E+00  7.00671321E+00
  1.79941226E+00  3.47560722E+00  7.00671321E+00  1.79941226E+00  3.47560722E+00
  7.00671321E+00  1.79941226E+00  3.47560722E+00  7.00671321E+00  1.79941226E+00
  3.48046568E+00  5.45885744E+00 -4.49431492E+00  3.48046568E+00  5.45885744E+00
 -4.49431492E+00  3.48046568E+00  5.45885744E+00 -4.49431492E+00  3.48046568E+00
  5.45885744E+00 -4.49431492E+00  3.48046568E+00  5.45885744E+00 -4.49431492E+00
  3.48046568E+00  5.45885744E+00 -4.49431492E+00  3.48046568E+00  5.45885744E+00
 -4.49431492E+00  3.48046568E+00  5.45885744E+00 -4.49431492E+00  3.76651527E+00
 -1.30528684E+00 -6.46566966E+00  3.76651527E+00 -1.30528684E+00 -6.46566966E+00
  3.76651527E+00 -1.30528684E+00 -6.46566966E+00  3.76651527E+00 -1.30528684E+00
 -6.46566966E+00  3.76651527E+00 -1.30528684E+00 -6.46566966E+00  3.76651527E+00
 -1.30528684E+00 -6.46566966E+00  3.76651527E+00 -1.30528684E+00 -6.46566966E+00
  3.76651527E+00 -1.30528684E+00 -6.46566966E+00  4.02022792E+00 -5.97908222E+00
 -1.98198262E+00  4.02022792E+00 -5.97908222E+00 -1.98198262E+00  4.02022792E+00
 -5.97908222E+00 -1.98198262E+00  4.02022792E+00 -5.97908222E+00 -1.98198262E+00
  4.02022792E+00 -5.97908222E+00 -1.98198262E+00  4.02022792E+00 -5.97908222E+00
 -1.98198262E+00  4.02022792E+00 -5.97908222E+00 -1.98198262E+00  4.02022792E+00
 -5.97908222E+00 -1.98198262E+00  4.00542950E+00 -4.29869240E+00  4.87068020E+00
  4.00542950E+00 -4.29869240E+00  4.87068020E+00  4.00542950E+00 -4.29869240E+00
  4.87068020E+00  4.00542950E+00 -4.29869240E+00  4.87068020E+00  4.00542950E+00
 -4.29869240E+00  4.87068020E+00  4.00542950E+00 -4.29869240E+00  4.87068020E+00
  4.00542950E+00 -4.29869240E+00  4.87068020E+00  4.00542950E+00 -4.29869240E+00
  4.87068020E+00  3.74187520E+00  1.91927757E+00  6.67792356E+00  3.74187520E+00
  1.91927757E+00  6.67792356E+00  3.74187520E+00  1.91927757E+00  6.67792356E+00
  3.74187520E+00  1.91927757E+00  6.67792356E+00  3.74187520E+00  1.91927757E+00
  6.67792356E+00  3.74187520E+00  1.91927757E+00  6.67792356E+00  3.74187520E+00
  1.91927757E+00  6.67792356E+00  3.74187520E+00  1.91927757E+00  6.67792356E+00
 -3.65869850E+00  6.68685075E+00  1.87276954E+00 -3.65869850E+00  6.68685075E+00
  1.87276954E+00 -3.65869850E+00  6.68685075E+00  1.87276954E+00 -3.65869850E+00
  6.68685075E+00  1.87276954E+00 -3.65869850E+00  6.68685075E+00  1.87276954E+00
 -3.65869850E+00  6.68685075E+00  1.87276954E+00 -3.65869850E+00  6.68685075E+00
  1.87276954E+00 -3.65869850E+00  6.68685075E+00  1.87276954E+00 -3.65235094E+00
  5.14598319E+00 -4.42080269E+00 -3.65235094E+00  5.14598319E+00 -4.42080269E+00
 -3.65235094E+00  5.14598319E+00 -4.42080269E+00 -3.65235094E+00  5.14598319E+00
 -4.42080269E+00 -3.65235094E+00  5.14598319E+00 -4.42080269E+00 -3.65235094E+00
  5.14598319E+00 -4.42080269E+00 -3.65235094E+00  5.14598319E+00 -4.42080269E+00
 -3.65235094E+00  5.14598319E+00 -4.42080269E+00 -3.36553034E+00 -1.61854282E+00
 -6.39762062E+00 -3.36553034E+00 -1.61854282E+00 -6.39762062E+00 -3.36553034E+00
 -1.61854282E+00 -6.39762062E+00 -3.36553034E+00 -1.61854282E+00 -6.39762062E+00
 -3.36553034E+00 -1.61854282E+00 -6.39762062E+00 -3.36553034E+00 -1.61854282E+00
 -6.39762062E+00 -3.36553034E+00 -1.61854282E+00 -6.39762062E+00 -3.36553034E+00
 -1.61854282E+00 -6.39762062E+00 -3.11448599E+00 -6.28622304E+00 -1.91279597E+00
 -3.11448599E+00 -6.28622304E+00 -1.91279597E+00 -3.11448599E+00 -6.28622304E+00
 -1.91279597E+00 -3.11448599E+00 -6.28622304E+00 -1.91279597E+00 -3.11448599E+00
 -6.28622304E+00 -1.91279597E+00 -3.11448599E+00 -6.28622304E+00 -1.91279597E+00
 -3.11448599E+00 -6.28622304E+00 -1.91279597E+00 -3.11448599E+00 -6.28622304E+00
 -1.91279597E+00 -3.12806175E+00 -4.61710921E+00  4.94053582E+00 -3.12806175E+00
 -4.61710921E+00  4.94053582E+00 -3.12806175E+00 -4.61710921E+00  4.94053582E+00
 -3.12806175E+00 -4.61710921E+00  4.94053582E+00 -3.12806175E+00 -4.61710921E+00
  4.94053582E+00 -3.12806175E+00 -4.61710921E+00  4.94053582E+00 -3.12806175E+00
 -4.61710921E+00  4.94053582E+00 -3.12806175E+00 -4.61710921E+00  4.94053582E+00
 -3.38885138E+00  1.59792223E+00  6.75330851E+00 -3.38885138E+00  1.59792223E+00
  6.75330851E+00 -3.38885138E+00  1.59792223E+00  6.75330851E+00 -3.38885138E+00
  1.59792223E+00  6.75330851E+00 -3.38885138E+00  1.59792223E+00  6.75330851E+00
 -3.38885138E+00  1.59792223E+00  6.75330851E+00 -3.38885138E+00  1.59792223E+00
  6.75330851E+00 -3.38885138E+00  1.59792223E+00  6.75330851E+00 -9.27037070E+00
  2.48526026E+00  2.90333546E+00 -9.27037070E+00  2.48526026E+00  2.90333546E+00
 -9.27037070E+00  2.48526026E+00  2.90333546E+00 -9.27037070E+00  2.48526026E+00
  2.90333546E+00 -9.27037070E+00  2.48526026E+00  2.90333546E+00 -9.27037070E+00
  2.48526026E+00  2.90333546E+00 -9.27037070E+00  2.48526026E+00  2.90333546E+00
 -9.27037070E+00  2.48526026E+00  2.90333546E+00 -9.26120556E+00  9.33441728E-01
 -3.40843105E+00 -9.26120556E+00  9.33441728E-01 -3.40843105E+00 -9.26120556E+00
  9.33441728E-01 -3.40843105E+00 -9.26120556E+00  9.33441728E-01 -3.40843105E+00
 -9.26120556E+00  9.33441728E-01 -3.40843105E+00 -9.26120556E+00  9.33441728E-01
 -3.40843105E+00 -9.26120556E+00  9.33441728E-01 -3.40843105E+00 -9.26120556E+00
  9.33441728E-01 -3.40843105E+00 -9.01102671E+00 -3.74531229E+00  1.08568727E+00
 -9.01102671E+00 -3.74531229E+00  1.08568727E+00 -9.01102671E+00 -3.74531229E+00
  1.08568727E+00 -9.01102671E+00 -3.74531229E+00  1.08568727E+00 -9.01102671E+00
 -3.74531229E+00  1.08568727E+00 -9.01102671E+00 -3.74531229E+00  1.08568727E+00
 -9.01102671E+00 -3.74531229E+00  1.08568727E+00 -9.01102671E+00 -3.74531229E+00
  1.08568727E+00  1.06482421E+01 -2.21953459E+00  9.93045591E+00  1.06482421E+01
 -2.21953459E+00  9.93045591E+00  1.06482421E+01 -2.21953459E+00  9.93045591E+00
  1.06482421E+01 -2.21953459E+00  9.93045591E+00  1.06482421E+01 -2.21953459E+00
  9.93045591E+00  1.13484744E+01 -3.87286355E+00  8.91069923E+00  1.13484744E+01
 -3.87286355E+00  8.91069923E+00  8.61923368E+00 -1.99905831E+00  9.62668622E+00
  8.61923368E+00 -1.99905831E+00  9.62668622E+00  1.16545761E+01 -5.25489628E-01
  9.31836606E+00  1.16545761E+01 -5.25489628E-01  9.31836606E+00  1.39456365E+01
 -2.94012503E+00  1.31922876E+01  1.39456365E+01 -2.94012503E+00  1.31922876E+01
  1.39456365E+01 -2.94012503E+00  1.31922876E+01  1.39456365E+01 -2.94012503E+00
  1.31922876E+01  1.39456365E+01 -2.94012503E+00  1.31922876E+01  1.42628062E+01
 -3.20406308E+00  1.52151185E+01  1.42628062E+01 -3.20406308E+00  1.52151185E+01
  1.45897269E+01 -4.59851278E+00  1.21452867E+01  1.45897269E+01 -4.59851278E+00
  1.21452867E+01  1.49288006E+01 -1.25071556E+00  1.25288955E+01  1.49288006E+01
 -1.25071556E+00  1.25288955E+01  1.01971777E+01 -3.05466896E-01  1.41908416E+01
  1.01971777E+01 -3.05466896E-01  1.41908416E+01  1.01971777E+01 -3.05466896E-01
  1.41908416E+01  1.01971777E+01 -3.05466896E-01  1.41908416E+01  1.01971777E+01
 -3.05466896E-01  1.41908416E+01  8.17306749E+00 -8.58995765E-02  1.38535028E+01
  8.17306749E+00 -8.58995765E-02  1.38535028E+01  1.05586464E+01 -6.03435139E-01
  1.62012343E+01  1.05586464E+01 -6.03435139E-01  1.62012343E+01  1.12166736E+01
  1.35919850E+00  1.35190950E+01  1.12166736E+01  1.35919850E+00  1.35190950E+01
 -1.95068633E+00  1.75482387E+01 -3.39375733E+00 -1.95068633E+00  1.75482387E+01
 -3.39375733E+00 -1.95068633E+00  1.75482387E+01 -3.39375733E+00 -1.95068633E+00
  1.75482387E+01 -3.39375733E+00 -1.95068633E+00  1.75482387E+01 -3.39375733E+00
 -3.67097585E+00  1.66355483E+01 -4.07860352E+00 -3.67097585E+00  1.66355483E+01
 -4.07860352E+00 -2.14540181E+00  1.80297012E+01 -1.39587273E+00 -2.14540181E+00
  1.80297012E+01 -1.39587273E+00 -1.55075977E+00  1.92433344E+01 -4.50188706E+00
 -1.55075977E+00  1.92433344E+01 -4.50188706E+00 -2.79830258E-01  1.33465744E+01
 -2.14821805E+00 -2.79830258E-01  1.33465744E+01 -2.14821805E+00 -2.79830258E-01
  1.33465744E+01 -2.14821805E+00 -2.79830258E-01  1.33465744E+01 -2.14821805E+00
 -2.79830258E-01  1.33465744E+01 -2.14821805E+00  1.29708003E+00  1.20378672E+01
 -2.38480420E+00  1.29708003E+00  1.20378672E+01 -2.38480420E+00 -4.71826422E-01
  1.38832396E+01 -1.64275851E-01 -4.71826422E-01  1.38832396E+01 -1.64275851E-01
 -2.02656460E+00  1.24848461E+01 -2.82895031E+00 -2.02656460E+00  1.24848461E+01
 -2.82895031E+00 -1.86317073E+01  2.61669657E+00  3.55357260E-01 -1.86317073E+01
  2.61669657E+00  3.55357260E-01 -1.86317073E+01  2.61669657E+00  3.55357260E-01
 -1.86317073E+01  2.61669657E+00  3.55357260E-01 -1.86317073E+01  2.61669657E+00
  3.55357260E-01 -1.73447793E+01  1.56246180E+00 -8.66554770E-01 -1.73447793E+01
  1.56246180E+00 -8.66554770E-01 -1.76127273E+01  3.36498841E+00  1.98698270E+00
 -1.76127273E+01  3.36498841E+00  1.98698270E+00 -2.01843309E+01  1.40489838E+00
  9.74108395E-01 -2.01843309E+01  1.40489838E+00  9.74108395E-01 -1.75884594E+01
  6.53479800E+00 -2.00666623E+00 -1.75884594E+01  6.53479800E+00 -2.00666623E+00
 -1.75884594E+01  6.53479800E+00 -2.00666623E+00 -1.75884594E+01  6.53479800E+00
 -2.00666623E+00 -1.75884594E+01  6.53479800E+00 -2.00666623E+00 -1.63043281E+01
  5.44632707E+00 -3.20019268E+00 -1.63043281E+01  5.44632707E+00 -3.20019268E+00
 -1.84000910E+01  8.10373746E+00 -3.07452778E+00 -1.84000910E+01  8.10373746E+00
 -3.07452778E+00 -1.65898411E+01  7.24115493E+00 -3.43901878E-01 -1.65898411E+01
  7.24115493E+00 -3.43901878E-01 -1.31524996E+01 -1.13308448E+01  5.19114185E+00
 -1.31524996E+01 -1.13308448E+01  5.19114185E+00 -1.31524996E+01 -1.13308448E+01
  5.19114185E+00 -1.31524996E+01 -1.13308448E+01  5.19114185E+00 -1.31524996E+01
 -1.13308448E+01  5.19114185E+00 -1.44422226E+01 -1.25202687E+01  4.10157490E+00
 -1.44422226E+01 -1.25202687E+01  4.10157490E+00 -1.41115299E+01 -1.05902498E+01
  6.86309971E+00 -1.41115299E+01 -1.05902498E+01  6.86309971E+00 -1.24523296E+01
 -9.77898475E+00  4.02352543E+00 -1.24523296E+01 -9.77898475E+00  4.02352543E+00
 -1.19073081E+01 -1.51360163E+01  7.63648903E+00 -1.19073081E+01 -1.51360163E+01
  7.63648903E+00 -1.19073081E+01 -1.51360163E+01  7.63648903E+00 -1.19073081E+01
 -1.51360163E+01  7.63648903E+00 -1.19073081E+01 -1.51360163E+01  7.63648903E+00
 -1.02967513E+01 -1.62620625E+01  8.26825470E+00 -1.02967513E+01 -1.62620625E+01
  8.26825470E+00 -1.29270402E+01 -1.43742790E+01  9.26172530E+00 -1.29270402E+01
 -1.43742790E+01  9.26172530E+00 -1.31689025E+01 -1.62830857E+01  6.47233269E+00
 -1.31689025E+01 -1.62830857E+01  6.47233269E+00 -1.48775319E+00 -1.33151520E+01
 -1.23421245E+01 -1.48775319E+00 -1.33151520E+01 -1.23421245E+01 -1.48775319E+00
 -1.33151520E+01 -1.23421245E+01 -1.48775319E+00 -1.33151520E+01 -1.23421245E+01
 -1.48775319E+00 -1.33151520E+01 -1.23421245E+01 -2.44259404E+00 -1.51452799E+01
 -1.23586048E+01 -2.44259404E+00 -1.51452799E+01 -1.23586048E+01 -1.82179061E+00
 -1.23199334E+01 -1.41197767E+01 -1.82179061E+00 -1.23199334E+01 -1.41197767E+01
  5.37623139E-01 -1.35691671E+01 -1.20346548E+01  5.37623139E-01 -1.35691671E+01
 -1.20346548E+01 -5.36810355E+00 -1.13415767E+01 -1.06033630E+01 -5.36810355E+00
 -1.13415767E+01 -1.06033630E+01 -5.36810355E+00 -1.13415767E+01 -1.06033630E+01
 -5.36810355E+00 -1.13415767E+01 -1.06033630E+01 -5.36810355E+00 -1.13415767E+01
 -1.06033630E+01 -6.29579848E+00 -1.31845038E+01 -1.06597883E+01 -6.29579848E+00
 -1.31845038E+01 -1.06597883E+01 -6.11401244E+00 -1.02142833E+01 -9.04383246E+00
 -6.11401244E+00 -1.02142833E+01 -9.04383246E+00 -5.64043574E+00 -1.03499033E+01
 -1.23934155E+01 -5.64043574E+00 -1.03499033E+01 -1.23934155E+01  1.36204184E+01
 -3.76379617E+00 -7.80523793E+00  1.36204184E+01 -3.76379617E+00 -7.80523793E+00
  1.36204184E+01 -3.76379617E+00 -7.80523793E+00  1.36204184E+01 -3.76379617E+00
 -7.80523793E+00  1.36204184E+01 -3.76379617E+00 -7.80523793E+00  1.33162424E+01
 -3.44667177E+00 -5.78905133E+00  1.33162424E+01 -3.44667177E+00 -5.78905133E+00
  1.53117271E+01 -2.76897445E+00 -8.44643145E+00  1.53117271E+01 -2.76897445E+00
 -8.44643145E+00  1.19726434E+01 -3.13725932E+00 -8.87866662E+00  1.19726434E+01
 -3.13725932E+00 -8.87866662E+00  1.63124220E+01 -7.48251267E+00 -6.83277541E+00
  1.63124220E+01 -7.48251267E+00 -6.83277541E+00  1.63124220E+01 -7.48251267E+00
 -6.83277541E+00  1.63124220E+01 -7.48251267E+00 -6.83277541E+00  1.63124220E+01
 -7.48251267E+00 -6.83277541E+00  1.60387084E+01 -7.10995883E+00 -4.82095408E+00
  1.60387084E+01 -7.10995883E+00 -4.82095408E+00  1.65456520E+01 -9.50730131E+00
 -7.15960544E+00  1.65456520E+01 -9.50730131E+00 -7.15960544E+00  1.79582261E+01
 -6.45088665E+00 -7.53148086E+00  1.79582261E+01 -6.45088665E+00 -7.53148086E+00
  1.43402641E+01 -7.05868864E+00 -1.10692466E+01  1.43402641E+01 -7.05868864E+00
 -1.10692466E+01  1.43402641E+01 -7.05868864E+00 -1.10692466E+01  1.43402641E+01
 -7.05868864E+00 -1.10692466E+01  1.43402641E+01 -7.05868864E+00 -1.10692466E+01
  1.26516843E+01 -6.41494962E+00 -1.20667158E+01  1.26516843E+01 -6.41494962E+00
 -1.20667158E+01  1.59950709E+01 -6.00790268E+00 -1.17164362E+01  1.59950709E+01
 -6.00790268E+00 -1.17164362E+01  1.46183789E+01 -9.08256075E+00 -1.13662662E+01
  1.46183789E+01 -9.08256075E+00 -1.13662662E+01  1.16780369E+01 -8.01072882E+00
 -7.32622637E+00  1.16780369E+01 -8.01072882E+00 -7.32622637E+00  1.16780369E+01
 -8.01072882E+00 -7.32622637E+00  1.16780369E+01 -8.01072882E+00 -7.32622637E+00
  1.16780369E+01 -8.01072882E+00 -7.32622637E+00  1.19604488E+01 -1.00237275E+01
 -7.68679745E+00  1.19604488E+01 -1.00237275E+01 -7.68679745E+00  1.14610472E+01
 -7.66899831E+00 -5.30288527E+00  1.14610472E+01 -7.66899831E+00 -5.30288527E+00
  1.00193468E+01 -7.32595440E+00 -8.34675784E+00  1.00193468E+01 -7.32595440E+00
 -8.34675784E+00 -1.22850536E+00 -9.19078694E+00 -1.01199294E+01 -1.22850536E+00
 -9.19078694E+00 -1.01199294E+01 -1.22850536E+00 -9.19078694E+00 -1.01199294E+01
 -1.22850536E+00 -9.19078694E+00 -1.01199294E+01 -1.22850536E+00 -9.19078694E+00
 -1.01199294E+01 -2.03154067E+00 -8.06184752E+00 -8.58976151E+00 -2.03154067E+00
 -8.06184752E+00 -8.58976151E+00  7.86942349E-01 -9.50470072E+00 -9.79788420E+00
  7.86942349E-01 -9.50470072E+00 -9.79788420E+00 -1.52284341E+00 -8.24905703E+00
 -1.19339418E+01 -1.52284341E+00 -8.24905703E+00 -1.19339418E+01 -2.13192303E+00
 -1.31102698E+01 -7.69991782E+00 -2.13192303E+00 -1.31102698E+01 -7.69991782E+00
 -2.13192303E+00 -1.31102698E+01 -7.69991782E+00 -2.13192303E+00 -1.31102698E+01
 -7.69991782E+00 -2.13192303E+00 -1.31102698E+01 -7.69991782E+00 -2.89685579E+00
 -1.19622970E+01 -6.16446432E+00 -2.89685579E+00 -1.19622970E+01 -6.16446432E+00
 -3.09734068E+00 -1.49334870E+01 -7.78231744E+00 -3.09734068E+00 -1.49334870E+01
 -7.78231744E+00 -1.02774805E-01 -1.33906976E+01 -7.43770131E+00 -1.02774805E-01
 -1.33906976E+01 -7.43770131E+00 -2.11324253E+01  3.81066527E+00 -3.42880797E+00
 -2.11324253E+01  3.81066527E+00 -3.42880797E+00 -2.11324253E+01  3.81066527E+00
 -3.42880797E+00 -2.11324253E+01  3.81066527E+00 -3.42880797E+00 -2.11324253E+01
  3.81066527E+00 -3.42880797E+00 -2.26561569E+01  2.57987912E+00 -2.77733811E+00
 -2.26561569E+01  2.57987912E+00 -2.77733811E+00 -2.19052288E+01  5.40806212E+00
 -4.48313152E+00 -2.19052288E+01  5.40806212E+00 -4.48313152E+00 -1.98100593E+01
  2.75030968E+00 -4.60688591E+00 -1.98100593E+01  2.75030968E+00 -4.60688591E+00
 -2.15281302E+01  6.30362033E+00  5.27925160E-01 -2.15281302E+01  6.30362033E+00
  5.27925160E-01 -2.15281302E+01  6.30362033E+00  5.27925160E-01 -2.15281302E+01
  6.30362033E+00  5.27925160E-01 -2.15281302E+01  6.30362033E+00  5.27925160E-01
 -2.22895253E+01  7.87930044E+00 -5.66772397E-01 -2.22895253E+01  7.87930044E+00
 -5.66772397E-01 -2.30529899E+01  5.05161633E+00  1.13419087E+00 -2.30529899E+01
  5.05161633E+00  1.13419087E+00 -2.04876413E+01  7.00732030E+00  2.16621377E+00
 -2.04876413E+01  7.00732030E+00  2.16621377E+00  2.66131310E+00  1.69475060E+01
 -2.75855990E+00  2.66131310E+00  1.69475060E+01 -2.75855990E+00  2.66131310E+00
  1.69475060E+01 -2.75855990E+00  2.66131310E+00  1.69475060E+01 -2.75855990E+00
  2.66131310E+00  1.69475060E+01 -2.75855990E+00  4.21209981E+00  1.56008380E+01
 -2.96837431E+00  4.21209981E+00  1.56008380E+01 -2.96837431E+00  3.02291412E+00
  1.86353621E+01 -3.89050774E+00  3.02291412E+00  1.86353621E+01 -3.89050774E+00
  2.42398807E+00  1.74565718E+01 -7.72106258E-01  2.42398807E+00  1.74565718E+01
 -7.72106258E-01  5.31861948E-01  1.50087132E+01 -6.45920868E+00  5.31861948E-01
  1.50087132E+01 -6.45920868E+00  5.31861948E-01  1.50087132E+01 -6.45920868E+00
  5.31861948E-01  1.50087132E+01 -6.45920868E+00  5.31861948E-01  1.50087132E+01
 -6.45920868E+00 -1.20938463E+00  1.41027993E+01 -7.09883373E+00 -1.20938463E+00
  1.41027993E+01 -7.09883373E+00  8.85892724E-01  1.67281655E+01 -7.54530799E+00
  8.85892724E-01  1.67281655E+01 -7.54530799E+00  2.12309069E+00  1.37074931E+01
 -6.64587394E+00  2.12309069E+00  1.37074931E+01 -6.64587394E+00 -9.54250483E+00
 -1.39676780E+01  3.75859716E+00 -9.54250483E+00 -1.39676780E+01  3.75859716E+00
 -9.54250483E+00 -1.39676780E+01  3.75859716E+00 -9.54250483E+00 -1.39676780E+01
  3.75859716E+00 -9.54250483E+00 -1.39676780E+01  3.75859716E+00 -8.83342097E+00
 -1.23769595E+01  2.65147844E+00 -8.83342097E+00 -1.23769595E+01  2.65147844E+00
 -7.97240512E+00 -1.51412433E+01  4.40700566E+00 -7.97240512E+00 -1.51412433E+01
  4.40700566E+00 -1.08586141E+01 -1.50908632E+01  2.63329360E+00 -1.08586141E+01
 -1.50908632E+01  2.63329360E+00 -9.13947344E+00 -1.13508666E+01  7.63195557E+00
 -9.13947344E+00 -1.13508666E+01  7.63195557E+00 -9.13947344E+00 -1.13508666E+01
  7.63195557E+00 -9.13947344E+00 -1.13508666E+01  7.63195557E+00 -9.13947344E+00
 -1.13508666E+01  7.63195557E+00 -1.01656098E+01 -1.06294485E+01  9.27147440E+00
 -1.01656098E+01 -1.06294485E+01  9.27147440E+00 -7.56477224E+00 -1.25379207E+01
  8.24228231E+00 -7.56477224E+00 -1.25379207E+01  8.24228231E+00 -8.44634643E+00
 -9.78892668E+00  6.47736504E+00 -8.44634643E+00 -9.78892668E+00  6.47736504E+00
 -2.55301634E+00 -1.17392546E+01 -1.01904389E+01 -2.55301634E+00 -1.17392546E+01
 -1.01904389E+01 -2.55301634E+00 -1.17392546E+01 -1.01904389E+01 -2.55301634E+00
 -1.17392546E+01 -1.01904389E+01 -2.55301634E+00 -1.17392546E+01 -1.01904389E+01
  1.39879455E+01 -6.57927267E+00 -8.25901030E+00  1.39879455E+01 -6.57927267E+00
 -8.25901030E+00  1.39879455E+01 -6.57927267E+00 -8.25901030E+00  1.39879455E+01
 -6.57927267E+00 -8.25901030E+00  1.39879455E+01 -6.57927267E+00 -8.25901030E+00
  1.11291717E+01 -2.60236099E+00  1.27383584E+01  1.11291717E+01 -2.60236099E+00
  1.27383584E+01  1.11291717E+01 -2.60236099E+00  1.27383584E+01  1.11291717E+01
 -2.60236099E+00  1.27383584E+01  1.11291717E+01 -2.60236099E+00  1.27383584E+01
  2.40524776E-01  1.57135187E+01 -3.68962797E+00  2.40524776E-01  1.57135187E+01
 -3.68962797E+00  2.40524776E-01  1.57135187E+01 -3.68962797E+00  2.40524776E-01
  1.57135187E+01 -3.68962797E+00  2.40524776E-01  1.57135187E+01 -3.68962797E+00
 -1.97202405E+01  4.81593907E+00 -1.13788543E+00 -1.97202405E+01  4.81593907E+00
 -1.13788543E+00 -1.97202405E+01  4.81593907E+00 -1.13788543E+00 -1.97202405E+01
  4.81593907E+00 -1.13788543E+00 -1.97202405E+01  4.81593907E+00 -1.13788543E+00
 -1.09346868E+01 -1.29444480E+01  6.05468999E+00 -1.09346868E+01 -1.29444480E+01
  6.05468999E+00 -1.09346868E+01 -1.29444480E+01  6.05468999E+00 -1.09346868E+01
 -1.29444480E+01  6.05468999E+00 -1.09346868E+01 -1.29444480E+01  6.05468999E+00
  9.72323997E+00 -4.94036603E+00  1.36379228E+01  9.72323997E+00 -4.94036603E+00
  1.36379228E+01  9.72323997E+00 -4.94036603E+00  1.36379228E+01  9.72323997E+00
 -4.94036603E+00  1.36379228E+01  9.72323997E+00 -4.94036603E+00  1.36379228E+01
  1.04055652E+01 -6.57228061E+00  1.25733910E+01  1.04055652E+01 -6.57228061E+00
  1.25733910E+01  1.00876718E+01 -5.19787334E+00  1.56534707E+01  1.00876718E+01
 -5.19787334E+00  1.56534707E+01  7.70482917E+00 -4.66473053E+00  1.33049380E+01
  7.70482917E+00 -4.66473053E+00  1.33049380E+01
Constraint Structure                       R   N=         552
  1.16542096E+01  5.06407080E+00  4.42794572E+00  1.07564555E+01  3.59925151E+00
 -6.88869492E-01  1.16682804E+01  2.53003500E+00 -5.89793924E+00  1.09556608E+01
 -1.22321618E+00 -2.10031538E+00  1.20817599E+01 -5.12448020E+00  1.44679504E+00
  1.09532080E+01 -2.33496986E-02  2.78360053E+00  6.92578412E+00  5.77117051E+00
  1.89608309E+00  6.92973550E+00  4.32535050E+00 -3.99585242E+00  7.12370635E+00
 -3.46681760E-01 -5.35369622E+00  7.36384132E+00 -4.72399801E+00 -1.16293186E+00
  7.35767705E+00 -3.56112480E+00  3.56956408E+00  7.11383825E+00  2.25383839E+00
  5.26480337E+00  7.05688565E+00  6.14143820E-01  3.84955421E-02  3.02077656E+00
  4.82745648E+00  4.65392483E+00  4.03051591E+00  9.93543531E+00  3.17772181E+00
  3.82750826E+00  7.81435947E+00 -1.73442472E+00  4.03762879E+00  7.41855822E+00
 -7.07020438E+00  3.03110197E+00  2.21031052E+00 -6.01959792E+00  4.42377902E+00
 -1.53103543E+00 -9.67631245E+00  4.36228349E+00 -4.73212944E+00 -5.38543418E+00
  4.82944259E+00 -9.13795977E+00 -2.38180143E+00  3.46768523E+00 -5.71871385E+00
  1.58600171E+00  4.82045510E+00 -6.91215152E+00  6.68578482E+00  4.35648965E+00
 -1.61786456E+00  7.31047347E+00  4.38917445E+00  3.21067859E+00  9.62718700E+00
  2.94447883E+00  3.30907477E+00 -6.26374359E-01  3.14589708E+00 -1.60707987E+00
 -2.05993949E+00  3.14120491E+00 -3.86320574E-01  2.91671095E+00 -1.14116520E-01
  7.23042851E+00  1.52854459E+00 -1.08335877E-01  5.78197233E+00 -4.35822063E+00
  2.18229426E-01 -1.92489395E+00 -6.61213666E+00  4.54021804E-01 -6.29262551E+00
 -2.40866955E+00  4.41651696E-01 -4.38312340E+00  5.39097849E+00  1.97066452E-01
  1.42999731E+00  7.08480427E+00 -2.96292217E+00  4.55647366E+00  4.71374978E+00
 -4.45124580E+00  9.55293413E+00  3.26659941E+00 -4.16179838E+00  7.45446507E+00
 -1.65216494E+00 -4.43766817E+00  7.04643163E+00 -6.98182945E+00 -2.94588445E+00
  1.94411437E+00 -5.96153797E+00 -4.06132372E+00 -1.90260832E+00 -9.59483313E+00
 -3.62307551E+00 -5.09240745E+00 -5.31582611E+00 -3.65146118E+00 -9.50600832E+00
 -2.30511445E+00 -2.52178094E+00 -5.97761377E+00  1.64255177E+00 -3.67224056E+00
 -7.29897072E+00  6.75841455E+00 -3.65547102E+00 -1.97808399E+00  7.39065077E+00
 -4.08831647E+00  2.82788639E+00  9.71628569E+00 -2.85378863E+00  3.04734971E+00
 -5.68760389E-01 -2.64216775E+00 -1.86760118E+00 -2.00456296E+00 -2.64976442E+00
 -6.50347321E-01  2.97197032E+00 -6.69440571E+00 -4.91316990E-03  1.69948671E-01
 -6.98896666E+00  5.14888587E+00  2.03137993E+00 -6.97511500E+00  3.69764802E+00
 -3.85960505E+00 -6.77966072E+00 -9.76436487E-01 -5.21918741E+00 -6.54326741E+00
 -5.33619151E+00 -1.03138613E+00 -6.55134218E+00 -4.18082051E+00  3.70149720E+00
 -6.79767165E+00  1.63154052E+00  5.40047815E+00 -1.15861771E+01  4.02619590E+00
  4.64911737E+00 -1.06574694E+01  2.63909722E+00 -4.83870112E-01 -1.15690279E+01
  1.49584695E+00 -5.67660885E+00 -1.04589991E+01 -2.18005778E+00 -1.88890038E+00
 -1.11433824E+01 -6.17595547E+00  1.67712620E+00 -1.04642714E+01 -9.82181179E-01
  2.99033090E+00  3.90864728E+00  4.74474226E-01  6.81283375E-02 -3.54601615E+00
  1.39293656E-01  1.41243731E-01  9.45348362E+00  3.31919412E+00  2.72630025E+00
  9.46310418E+00  1.77500064E+00 -3.58434187E+00  9.71484584E+00 -2.91068112E+00
  9.08839144E-01  3.47560722E+00  7.00671321E+00  1.79941226E+00  3.48046568E+00
  5.45885744E+00 -4.49431492E+00  3.76651527E+00 -1.30528684E+00 -6.46566966E+00
  4.02022792E+00 -5.97908222E+00 -1.98198262E+00  4.00542950E+00 -4.29869240E+00
  4.87068020E+00  3.74187520E+00  1.91927757E+00  6.67792356E+00 -3.65869850E+00
  6.68685075E+00  1.87276954E+00 -3.65235094E+00  5.14598319E+00 -4.42080269E+00
 -3.36553034E+00 -1.61854282E+00 -6.39762062E+00 -3.11448599E+00 -6.28622304E+00
 -1.91279597E+00 -3.12806175E+00 -4.61710921E+00  4.94053582E+00 -3.38885138E+00
  1.59792223E+00  6.75330851E+00 -9.27037070E+00  2.48526026E+00  2.90333546E+00
 -9.26120556E+00  9.33441728E-01 -3.40843105E+00 -9.01102671E+00 -3.74531229E+00
  1.08568727E+00  1.06482421E+01 -2.21953459E+00  9.93045591E+00  1.13484744E+01
 -3.87286355E+00  8.91069923E+00  8.61923368E+00 -1.99905831E+00  9.62668622E+00
  1.16545761E+01 -5.25489628E-01  9.31836606E+00  1.39456365E+01 -2.94012503E+00
  1.31922876E+01  1.42628062E+01 -3.20406308E+00  1.52151185E+01  1.45897269E+01
 -4.59851278E+00  1.21452867E+01  1.49288006E+01 -1.25071556E+00  1.25288955E+01
  1.01971777E+01 -3.05466896E-01  1.41908416E+01  8.17306749E+00 -8.58995765E-02
  1.38535028E+01  1.05586464E+01 -6.03435139E-01  1.62012343E+01  1.12166736E+01
  1.35919850E+00  1.35190950E+01 -1.95068633E+00  1.75482387E+01 -3.39375733E+00
 -3.67097585E+00  1.66355483E+01 -4.07860352E+00 -2.14540181E+00  1.80297012E+01
 -1.39587273E+00 -1.55075977E+00  1.92433344E+01 -4.50188706E+00 -2.79830258E-01
  1.33465744E+01 -2.14821805E+00  1.29708003E+00  1.20378672E+01 -2.38480420E+00
 -4.71826422E-01  1.38832396E+01 -1.64275851E-01 -2.02656460E+00  1.24848461E+01
 -2.82895031E+00 -1.86317073E+01  2.61669657E+00  3.55357260E-01 -1.73447793E+01
  1.56246180E+00 -8.66554770E-01 -1.76127273E+01  3.36498841E+00  1.98698270E+00
 -2.01843309E+01  1.40489838E+00  9.74108395E-01 -1.75884594E+01  6.53479800E+00
 -2.00666623E+00 -1.63043281E+01  5.44632707E+00 -3.20019268E+00 -1.84000910E+01
  8.10373746E+00 -3.07452778E+00 -1.65898411E+01  7.24115493E+00 -3.43901878E-01
 -1.31524996E+01 -1.13308448E+01  5.19114185E+00 -1.44422226E+01 -1.25202687E+01
  4.10157490E+00 -1.41115299E+01 -1.05902498E+01  6.86309971E+00 -1.24523296E+01
 -9.77898475E+00  4.02352543E+00 -1.19073081E+01 -1.51360163E+01  7.63648903E+00
 -1.02967513E+01 -1.62620625E+01  8.26825470E+00 -1.29270402E+01 -1.43742790E+01
  9.26172530E+00 -1.31689025E+01 -1.62830857E+01  6.47233269E+00 -1.48775319E+00
 -1.33151520E+01 -1.23421245E+01 -2.44259404E+00 -1.51452799E+01 -1.23586048E+01
 -1.82179061E+00 -1.23199334E+01 -1.41197767E+01  5.37623139E-01 -1.35691671E+01
 -1.20346548E+01 -5.36810355E+00 -1.13415767E+01 -1.06033630E+01 -6.29579848E+00
 -1.31845038E+01 -1.06597883E+01 -6.11401244E+00 -1.02142833E+01 -9.04383246E+00
 -5.64043574E+00 -1.03499033E+01 -1.23934155E+01  1.36204184E+01 -3.76379617E+00
 -7.80523793E+00  1.33162424E+01 -3.44667177E+00 -5.78905133E+00  1.53117271E+01
 -2.76897445E+00 -8.44643145E+00  1.19726434E+01 -3.13725932E+00 -8.87866662E+00
  1.63124220E+01 -7.48251267E+00 -6.83277541E+00  1.60387084E+01 -7.10995883E+00
 -4.82095408E+00  1.65456520E+01 -9.50730131E+00 -7.15960544E+00  1.79582261E+01
 -6.45088665E+00 -7.53148086E+00  1.43402641E+01 -7.05868864E+00 -1.10692466E+01
  1.26516843E+01 -6.41494962E+00 -1.20667158E+01  1.59950709E+01 -6.00790268E+00
 -1.17164362E+01  1.46183789E+01 -9.08256075E+00 -1.13662662E+01  1.16780369E+01
 -8.01072882E+00 -7.32622637E+00  1.19604488E+01 -1.00237275E+01 -7.68679745E+00
  1.14610472E+01 -7.66899831E+00 -5.30288527E+00  1.00193468E+01 -7.32595440E+00
 -8.34675784E+00 -1.22850536E+00 -9.19078694E+00 -1.01199294E+01 -2.03154067E+00
 -8.06184752E+00 -8.58976151E+00  7.86942349E-01 -9.50470072E+00 -9.79788420E+00
 -1.52284341E+00 -8.24905703E+00 -1.19339418E+01 -2.13192303E+00 -1.31102698E+01
 -7.69991782E+00 -2.89685579E+00 -1.19622970E+01 -6.16446432E+00 -3.09734068E+00
 -1.49334870E+01 -7.78231744E+00 -1.02774805E-01 -1.33906976E+01 -7.43770131E+00
 -2.11324253E+01  3.81066527E+00 -3.42880797E+00 -2.26561569E+01  2.57987912E+00
 -2.77733811E+00 -2.19052288E+01  5.40806212E+00 -4.48313152E+00 -1.98100593E+01
  2.75030968E+00 -4.60688591E+00 -2.15281302E+01  6.30362033E+00  5.27925160E-01
 -2.22895253E+01  7.87930044E+00 -5.66772397E-01 -2.30529899E+01  5.05161633E+00
  1.13419087E+00 -2.04876413E+01  7.00732030E+00  2.16621377E+00  2.66131310E+00
  1.69475060E+01 -2.75855990E+00  4.21209981E+00  1.56008380E+01 -2.96837431E+00
  3.02291412E+00  1.86353621E+01 -3.89050774E+00  2.42398807E+00  1.74565718E+01
 -7.72106258E-01  5.31861948E-01  1.50087132E+01 -6.45920868E+00 -1.20938463E+00
  1.41027993E+01 -7.09883373E+00  8.85892724E-01  1.67281655E+01 -7.54530799E+00
  2.12309069E+00  1.37074931E+01 -6.64587394E+00 -9.54250483E+00 -1.39676780E+01
  3.75859716E+00 -8.83342097E+00 -1.23769595E+01  2.65147844E+00 -7.97240512E+00
 -1.51412433E+01  4.40700566E+00 -1.08586141E+01 -1.50908632E+01  2.63329360E+00
 -9.13947344E+00 -1.13508666E+01  7.63195557E+00 -1.01656098E+01 -1.06294485E+01
  9.27147440E+00 -7.56477224E+00 -1.25379207E+01  8.24228231E+00 -8.44634643E+00
 -9.78892668E+00  6.47736504E+00 -2.55301634E+00 -1.17392546E+01 -1.01904389E+01
  1.39879455E+01 -6.57927267E+00 -8.25901030E+00  1.11291717E+01 -2.60236099E+00
  1.27383584E+01  2.40524776E-01  1.57135187E+01 -3.68962797E+00 -1.97202405E+01
  4.81593907E+00 -1.13788543E+00 -1.09346868E+01 -1.29444480E+01  6.05468999E+00
  9.72323997E+00 -4.94036603E+00  1.36379228E+01  1.04055652E+01 -6.57228061E+00
  1.25733910E+01  1.00876718E+01 -5.19787334E+00  1.56534707E+01  7.70482917E+00
 -4.66473053E+00  1.33049380E+01
Num ILSW                                   I              100
ILSW                                       I   N=         100
           1           0           0           0           2           0
           0           0           0           0         402          -1
           5           0           0           0           2           0
           0           0           1           0           1           0
           1           0           0           0           0           0
           0           0      100000        8193          -1           0
           0           0           0           0           0           0
           0           0           0           1           0           0
           0 -2000000000           1           0           0           0
           0           0           4          41           0           0
           0           0           5           0           0           0
           0           0           0           0           0           1
           0           0           0           0           0           0
           0           0           0           0           0           0
           0           0           0           0           0           0
           0           0           0           0           0           0
           0           0           0           0
Num RLSW                                   I               41
RLSW                                       R   N=          41
  8.00000000E-01  7.20000000E-01  1.00000000E+00  8.10000000E-01  2.00000000E-01
  0.00000000E+00  0.00000000E+00  1.00000000E+00  0.00000000E+00  0.00000000E+00
  0.00000000E+00  0.00000000E+00  1.00000000E+00  0.00000000E+00  0.00000000E+00
  0.00000000E+00  0.00000000E+00  1.00000000E+00  0.00000000E+00  0.00000000E+00
  0.00000000E+00  0.00000000E+00  1.00000000E+00  0.00000000E+00  0.00000000E+00
  0.00000000E+00  0.00000000E+00  1.00000000E+00  0.00000000E+00  0.00000000E+00
  0.00000000E+00  0.00000000E+00  1.00000000E+00  0.00000000E+00  0.00000000E+00
  0.00000000E+00  0.00000000E+00  0.00000000E+00  1.00000000E+00  1.00000000E+00
  0.00000000E+00
ECP-MxAtEC                                 I           250000
ECP-MaxLECP                                I               10
ECP-MaxAtL                                 I          2250000
ECP-MxTECP                                 I         11250000
ECP-LenNCZ                                 I               44
ECP-KFirst                                 I   N=        1840
           0           0           0           0           0           0
           0           0           0           0           0           0
           0           0           0           0           0           0
           0           0           0           0           0           0
           0           0           0           0           0           0
           0           0           0           0           0           0
           0           0           0           0           0           0
           0           0           0           0           0           0
           0           0           0           0           0           0
           0           0           0           0           0           0
           0           0           1           1          17          17
          17          17          17          17          17          17
          17          17          17          17          17          17
          17          17          17          17           0           0
           0           0           0           0           0           0
           0           0           0           0           0           0
           0           0           0           0           0           0
           0           0           0           0           0           0
           0           0           0           0           0           0
           0           0           0           0           0           0
           0           0           0           0           0           0
           0           0           0           0           0           0
           0           0           0           0           0           0
           0           0           0           0           0           0
           0           0           0           0           0           0
           0           0           0           0           0           0
           0           0           0           0           0           0
           0           0           0           0           0           0
           0           0           0           0           0           0
           0           0           0           0           0           0
           0           0           0           0           0           0
           0           0           0           0           0           0
           0           0           0           0           0           0
           0           0           0           0           0           0
           0           0           0           0           0           0
           0           0           0           0           0           0
           0           0           0           0           0           0
           0           0           0           0           0           0
           0           0           0           0           0           0
           0           0           0           0           0           0
           0           0           0           0           0           0
           6           6          23          23          23          23
          23          23          23          23          23          23
          23          23          23          23          23          23
          23          23           0           0           0           0
           0           0           0           0           0           0
           0           0           0           0           0           0
           0           0           0           0           0           0
           0           0           0           0           0           0
           0           0           0           0           0           0
           0           0           0           0           0           0
           0           0           0           0           0           0
           0           0           0           0           0           0
           0           0           0           0           0           0
           0           0           0           0           0           0
           0           0           0           0           0           0
           0           0           0           0           0           0
           0           0           0           0           0           0
           0           0           0           0           0           0
           0           0           0           0           0           0
           0           0           0           0           0           0
           0           0           0           0           0           0
           0           0           0           0           0           0
           0           0           0           0           0           0
           0           0           0           0           0           0
           0           0           0           0           0           0
           0           0           0           0           0           0
           0           0           0           0           0           0
           0           0           0           0           0           0
           0           0           0           0           0           0
           0           0           0           0           0           0
           0           0           0           0          11          11
          30          30          30          30          30          30
          30          30          30          30          30          30
          30          30          30          30          30          30
           0           0           0           0           0           0
           0           0           0           0           0           0
           0           0           0           0           0           0
           0           0           0           0           0           0
           0           0           0           0           0           0
           0           0           0           0           0           0
           0           0           0           0           0           0
           0           0           0           0           0           0
           0           0           0           0           0           0
           0           0           0           0           0           0
           0           0           0           0           0           0
           0           0           0           0           0           0
           0           0           0           0           0           0
           0           0           0           0           0           0
           0           0           0           0           0           0
           0           0           0           0           0           0
           0           0           0           0           0           0
           0           0           0           0           0           0
           0           0           0           0           0           0
           0           0           0           0           0           0
           0           0           0           0           0           0
           0           0           0           0           0           0
           0           0           0           0           0           0
           0           0           0           0           0           0
           0           0           0           0           0           0
           0           0           0           0           0           0
           0           0           0           0           0           0
           0           0           0           0          35          35
          35          35          35          35          35          35
          35          35          35          35          35          35
          35          35          35          35           0           0
           0           0           0           0           0           0
           0           0           0           0           0           0
           0           0           0           0           0           0
           0           0           0           0           0           0
           0           0           0           0           0           0
           0           0           0           0           0           0
           0           0           0           0           0           0
           0           0           0           0           0           0
           0           0           0           0           0           0
           0           0           0           0           0           0
           0           0           0           0           0           0
           0           0           0           0           0           0
           0           0           0           0           0           0
           0           0           0           0           0           0
           0           0           0           0           0           0
           0           0           0           0           0           0
           0           0           0           0           0           0
           0           0           0           0           0           0
           0           0           0           0           0           0
           0           0           0           0           0           0
           0           0           0           0           0           0
           0           0           0           0           0           0
           0           0           0           0           0           0
           0           0           0           0           0           0
           0           0           0           0           0           0
           0           0           0           0           0           0
           0           0           0           0           0           0
           0           0          40          40          40          40
          40          40          40          40          40          40
          40          40          40          40          40          40
          40          40           0           0           0           0
           0           0           0           0           0           0
           0           0           0           0           0           0
           0           0           0           0           0           0
           0           0           0           0           0           0
           0           0           0           0           0           0
           0           0           0           0           0           0
           0           0           0           0           0           0
           0           0           0           0           0           0
           0           0           0           0           0           0
           0           0           0           0           0           0
           0           0           0           0           0           0
           0           0           0           0           0           0
           0           0           0           0           0           0
           0           0           0           0           0           0
           0           0           0           0           0           0
           0           0           0           0           0           0
           0           0           0           0           0           0
           0           0           0           0           0           0
           0           0           0           0           0           0
           0           0           0           0           0           0
           0           0           0           0           0           0
           0           0           0           0           0           0
           0           0           0           0           0           0
           0           0           0           0           0           0
           0           0           0           0           0           0
           0           0           0           0           0           0
           0           0           0           0           0           0
           0           0           0           0           0           0
           0           0           0           0           0           0
           0           0           0           0           0           0
           0           0           0           0           0           0
           0           0           0           0           0           0
           0           0           0           0           0           0
           0           0           0           0           0           0
           0           0           0           0           0           0
           0           0           0           0           0           0
           0           0           0           0           0           0
           0           0           0           0           0           0
           0           0           0           0           0           0
           0           0           0           0           0           0
           0           0           0           0           0           0
           0           0           0           0           0           0
           0           0           0           0           0           0
           0           0           0           0           0           0
           0           0           0           0           0           0
           0           0           0           0           0           0
           0           0           0           0           0           0
           0           0           0           0           0           0
           0           0           0           0           0           0
           0           0           0           0           0           0
           0           0           0           0           0           0
           0           0           0           0           0           0
           0           0           0           0           0           0
           0           0           0           0           0           0
           0           0           0           0           0           0
           0           0           0           0           0           0
           0           0           0           0           0           0
           0           0           0           0           0           0
           0           0           0           0           0           0
           0           0           0           0           0           0
           0           0           0           0           0           0
           0           0           0           0           0           0
           0           0           0           0           0           0
           0           0           0           0           0           0
           0           0           0           0           0           0
           0           0           0           0           0           0
           0           0           0           0           0           0
           0           0           0           0           0           0
           0           0           0           0           0           0
           0           0           0           0           0           0
           0           0           0           0           0           0
           0           0           0           0           0           0
           0           0           0           0           0           0
           0           0           0           0           0           0
           0           0           0           0           0           0
           0           0           0           0           0           0
           0           0           0           0           0           0
           0           0           0           0           0           0
           0           0           0           0           0           0
           0           0           0           0           0           0
           0           0           0           0           0           0
           0           0           0           0           0           0
           0           0           0           0           0           0
           0           0           0           0           0           0
           0           0           0           0           0           0
           0           0           0           0           0           0
           0           0           0           0           0           0
           0           0           0           0           0           0
           0           0           0           0           0           0
           0           0           0           0           0           0
           0           0           0           0           0           0
           0           0           0           0           0           0
           0           0           0           0           0           0
           0           0           0           0           0           0
           0           0           0           0           0           0
           0           0           0           0           0           0
           0           0           0           0           0           0
           0           0           0           0           0           0
           0           0           0           0           0           0
           0           0           0           0           0           0
           0           0           0           0           0           0
           0           0           0           0           0           0
           0           0           0           0           0           0
           0           0           0           0           0           0
           0           0           0           0           0           0
           0           0           0           0           0           0
           0           0           0           0           0           0
           0           0           0           0           0           0
           0           0           0           0           0           0
           0           0           0           0           0           0
           0           0           0           0           0           0
           0           0           0           0           0           0
           0           0           0           0           0           0
           0           0           0           0           0           0
           0           0           0           0           0           0
           0           0           0           0           0           0
           0           0           0           0           0           0
           0           0           0           0           0           0
           0           0           0           0           0           0
           0           0           0           0           0           0
           0           0           0           0           0           0
           0           0           0           0           0           0
           0           0           0           0           0           0
           0           0           0           0           0           0
           0           0           0           0           0           0
           0           0           0           0           0           0
           0           0           0           0           0           0
           0           0           0           0           0           0
           0           0           0           0           0           0
           0           0           0           0           0           0
           0           0           0           0           0           0
           0           0           0           0           0           0
           0           0           0           0           0           0
           0           0           0           0           0           0
           0           0           0           0           0           0
           0           0           0           0           0           0
           0           0           0           0           0           0
           0           0           0           0           0           0
           0           0           0           0           0           0
           0           0           0           0           0           0
           0           0           0           0           0           0
           0           0           0           0           0           0
           0           0           0           0           0           0
           0           0           0           0           0           0
           0           0           0           0           0           0
           0           0           0           0           0           0
           0           0           0           0           0           0
           0           0           0           0           0           0
           0           0           0           0           0           0
           0           0           0           0           0           0
           0           0           0           0           0           0
           0           0           0           0           0           0
           0           0           0           0           0           0
           0           0           0           0           0           0
           0           0           0           0           0           0
           0           0           0           0           0           0
           0           0           0           0           0           0
           0           0           0           0           0           0
           0           0           0           0           0           0
           0           0           0           0           0           0
           0           0           0           0           0           0
           0           0           0           0           0           0
           0           0           0           0           0           0
           0           0           0           0           0           0
           0           0           0           0           0           0
           0           0           0           0           0           0
           0           0           0           0           0           0
           0           0           0           0           0           0
           0           0           0           0           0           0
           0           0           0           0
ECP-KLast                                  I   N=        1840
           0           0           0           0           0           0
           0           0           0           0           0           0
           0           0           0           0           0           0
           0           0           0           0           0           0
           0           0           0           0           0           0
           0           0           0           0           0           0
           0           0           0           0           0           0
           0           0           0           0           0           0
           0           0           0           0           0           0
           0           0           0           0           0           0
           0           0           5           5          22          22
          22          22          22          22          22          22
          22          22          22          22          22          22
          22          22          22          22           0           0
           0           0           0           0           0           0
           0           0           0           0           0           0
           0           0           0           0           0           0
           0           0           0           0           0           0
           0           0           0           0           0           0
           0           0           0           0           0           0
           0           0           0           0           0           0
           0           0           0           0           0           0
           0           0           0           0           0           0
           0           0           0           0           0           0
           0           0           0           0           0           0
           0           0           0           0           0           0
           0           0           0           0           0           0
           0           0           0           0           0           0
           0           0           0           0           0           0
           0           0           0           0           0           0
           0           0           0           0           0           0
           0           0           0           0           0           0
           0           0           0           0           0           0
           0           0           0           0           0           0
           0           0           0           0           0           0
           0           0           0           0           0           0
           0           0           0           0           0           0
           0           0           0           0           0           0
           0           0           0           0           0           0
           0           0           0           0           0           0
           0           0           0           0           0           0
          10          10          29          29          29          29
          29          29          29          29          29          29
          29          29          29          29          29          29
          29          29           0           0           0           0
           0           0           0           0           0           0
           0           0           0           0           0           0
           0           0           0           0           0           0
           0           0           0           0           0           0
           0           0           0           0           0           0
           0           0           0           0           0           0
           0           0           0           0           0           0
           0           0           0           0           0           0
           0           0           0           0           0           0
           0           0           0           0           0           0
           0           0           0           0           0           0
           0           0           0           0           0           0
           0           0           0           0           0           0
           0           0           0           0           0           0
           0           0           0           0           0           0
           0           0           0           0           0           0
           0           0           0           0           0           0
           0           0           0           0           0           0
           0           0           0           0           0           0
           0           0           0           0           0           0
           0           0           0           0           0           0
           0           0           0           0           0           0
           0           0           0           0           0           0
           0           0           0           0           0           0
           0           0           0           0           0           0
           0           0           0           0           0           0
           0           0           0           0          16          16
          34          34          34          34          34          34
          34          34          34          34          34          34
          34          34          34          34          34          34
           0           0           0           0           0           0
           0           0           0           0           0           0
           0           0           0           0           0           0
           0           0           0           0           0           0
           0           0           0           0           0           0
           0           0           0           0           0           0
           0           0           0           0           0           0
           0           0           0           0           0           0
           0           0           0           0           0           0
           0           0           0           0           0           0
           0           0           0           0           0           0
           0           0           0           0           0           0
           0           0           0           0           0           0
           0           0           0           0           0           0
           0           0           0           0           0           0
           0           0           0           0           0           0
           0           0           0           0           0           0
           0           0           0           0           0           0
           0           0           0           0           0           0
           0           0           0           0           0           0
           0           0           0           0           0           0
           0           0           0           0           0           0
           0           0           0           0           0           0
           0           0           0           0           0           0
           0           0           0           0           0           0
           0           0           0           0           0           0
           0           0           0           0           0           0
           0           0           0           0          39          39
          39          39          39          39          39          39
          39          39          39          39          39          39
          39          39          39          39           0           0
           0           0           0           0           0           0
           0           0           0           0           0           0
           0           0           0           0           0           0
           0           0           0           0           0           0
           0           0           0           0           0           0
           0           0           0           0           0           0
           0           0           0           0           0           0
           0           0           0           0           0           0
           0           0           0           0           0           0
           0           0           0           0           0           0
           0           0           0           0           0           0
           0           0           0           0           0           0
           0           0           0           0           0           0
           0           0           0           0           0           0
           0           0           0           0           0           0
           0           0           0           0           0           0
           0           0           0           0           0           0
           0           0           0           0           0           0
           0           0           0           0           0           0
           0           0           0           0           0           0
           0           0           0           0           0           0
           0           0           0           0           0           0
           0           0           0           0           0           0
           0           0           0           0           0           0
           0           0           0           0           0           0
           0           0           0           0           0           0
           0           0           0           0           0           0
           0           0          44          44          44          44
          44          44          44          44          44          44
          44          44          44          44          44          44
          44          44           0           0           0           0
           0           0           0           0           0           0
           0           0           0           0           0           0
           0           0           0           0           0           0
           0           0           0           0           0           0
           0           0           0           0           0           0
           0           0           0           0           0           0
           0           0           0           0           0           0
           0           0           0           0           0           0
           0           0           0           0           0           0
           0           0           0           0           0           0
           0           0           0           0           0           0
           0           0           0           0           0           0
           0           0           0           0           0           0
           0           0           0           0           0           0
           0           0           0           0           0           0
           0           0           0           0           0           0
           0           0           0           0           0           0
           0           0           0           0           0           0
           0           0           0           0           0           0
           0           0           0           0           0           0
           0           0           0           0           0           0
           0           0           0           0           0           0
           0           0           0           0           0           0
           0           0           0           0           0           0
           0           0           0           0           0           0
           0           0           0           0           0           0
           0           0           0           0           0           0
           0           0           0           0           0           0
           0           0           0           0           0           0
           0           0           0           0           0           0
           0           0           0           0           0           0
           0           0           0           0           0           0
           0           0           0           0           0           0
           0           0           0           0           0           0
           0           0           0           0           0           0
           0           0           0           0           0           0
           0           0           0           0           0           0
           0           0           0           0           0           0
           0           0           0           0           0           0
           0           0           0           0           0           0
           0           0           0           0           0           0
           0           0           0           0           0           0
           0           0           0           0           0           0
           0           0           0           0           0           0
           0           0           0           0           0           0
           0           0           0           0           0           0
           0           0           0           0           0           0
           0           0           0           0           0           0
           0           0           0           0           0           0
           0           0           0           0           0           0
           0           0           0           0           0           0
           0           0           0           0           0           0
           0           0           0           0           0           0
           0           0           0           0           0           0
           0           0           0           0           0           0
           0           0           0           0           0           0
           0           0           0           0           0           0
           0           0           0           0           0           0
           0           0           0           0           0           0
           0           0           0           0           0           0
           0           0           0           0           0           0
           0           0           0           0           0           0
           0           0           0           0           0           0
           0           0           0           0           0           0
           0           0           0           0           0           0
           0           0           0           0           0           0
           0           0           0           0           0           0
           0           0           0           0           0           0
           0           0           0           0           0           0
           0           0           0           0           0           0
           0           0           0           0           0           0
           0           0           0           0           0           0
           0           0           0           0           0           0
           0           0           0           0           0           0
           0           0           0           0           0           0
           0           0           0           0           0           0
           0           0           0           0           0           0
           0           0           0           0           0           0
           0           0           0           0           0           0
           0           0           0           0           0           0
           0           0           0           0           0           0
           0           0           0           0           0           0
           0           0           0           0           0           0
           0           0           0           0           0           0
           0           0           0           0           0           0
           0           0           0           0           0           0
           0           0           0           0           0           0
           0           0           0           0           0           0
           0           0           0           0           0           0
           0           0           0           0           0           0
           0           0           0           0           0           0
           0           0           0           0           0           0
           0           0           0           0           0           0
           0           0           0           0           0           0
           0           0           0           0           0           0
           0           0           0           0           0           0
           0           0           0           0           0           0
           0           0           0           0           0           0
           0           0           0           0           0           0
           0           0           0           0           0           0
           0           0           0           0           0           0
           0           0           0           0           0           0
           0           0           0           0           0           0
           0           0           0           0           0           0
           0           0           0           0           0           0
           0           0           0           0           0           0
           0           0           0           0           0           0
           0           0           0           0           0           0
           0           0           0           0           0           0
           0           0           0           0           0           0
           0           0           0           0           0           0
           0           0           0           0           0           0
           0           0           0           0           0           0
           0           0           0           0           0           0
           0           0           0           0           0           0
           0           0           0           0           0           0
           0           0           0           0           0           0
           0           0           0           0           0           0
           0           0           0           0           0           0
           0           0           0           0           0           0
           0           0           0           0           0           0
           0           0           0           0           0           0
           0           0           0           0           0           0
           0           0           0           0           0           0
           0           0           0           0           0           0
           0           0           0           0           0           0
           0           0           0           0           0           0
           0           0           0           0           0           0
           0           0           0           0           0           0
           0           0           0           0           0           0
           0           0           0           0           0           0
           0           0           0           0           0           0
           0           0           0           0           0           0
           0           0           0           0           0           0
           0           0           0           0           0           0
           0           0           0           0           0           0
           0           0           0           0           0           0
           0           0           0           0           0           0
           0           0           0           0           0           0
           0           0           0           0           0           0
           0           0           0           0           0           0
           0           0           0           0           0           0
           0           0           0           0           0           0
           0           0           0           0           0           0
           0           0           0           0           0           0
           0           0           0           0           0           0
           0           0           0           0           0           0
           0           0           0           0           0           0
           0           0           0           0           0           0
           0           0           0           0           0           0
           0           0           0           0           0           0
           0           0           0           0           0           0
           0           0           0           0           0           0
           0           0           0           0           0           0
           0           0           0           0           0           0
           0           0           0           0           0           0
           0           0           0           0           0           0
           0           0           0           0           0           0
           0           0           0           0           0           0
           0           0           0           0           0           0
           0           0           0           0           0           0
           0           0           0           0           0           0
           0           0           0           0           0           0
           0           0           0           0           0           0
           0           0           0           0           0           0
           0           0           0           0           0           0
           0           0           0           0           0           0
           0           0           0           0           0           0
           0           0           0           0           0           0
           0           0           0           0
ECP-LMax                                   I   N=         184
           0           0           0           0           0           0
           0           0           0           0           0           0
           0           0           0           0           0           0
           0           0           0           0           0           0
           0           0           0           0           0           0
           0           0           0           0           0           0
           0           0           0           0           0           0
           0           0           0           0           0           0
           0           0           0           0           0           0
           0           0           0           0           0           0
           0           0           2           2           4           4
           4           4           4           4           4           4
           4           4           4           4           4           4
           4           4           4           4           0           0
           0           0           0           0           0           0
           0           0           0           0           0           0
           0           0           0           0           0           0
           0           0           0           0           0           0
           0           0           0           0           0           0
           0           0           0           0           0           0
           0           0           0           0           0           0
           0           0           0           0           0           0
           0           0           0           0           0           0
           0           0           0           0           0           0
           0           0           0           0           0           0
           0           0           0           0           0           0
           0           0           0           0           0           0
           0           0           0           0           0           0
           0           0           0           0           0           0
           0           0           0           0           0           0
           0           0           0           0
ECP-LPSkip                                 I   N=         184
           1           1           1           1           1           1
           1           1           1           1           1           1
           1           1           1           1           1           1
           1           1           1           1           1           1
           1           1           1           1           1           1
           1           1           1           1           1           1
           1           1           1           1           1           1
           1           1           1           1           1           1
           1           1           1           1           1           1
           1           1           1           1           1           1
           1           1           0           0           0           0
           0           0           0           0           0           0
           0           0           0           0           0           0
           0           0           0           0           1           1
           1           1           1           1           1           1
           1           1           1           1           1           1
           1           1           1           1           1           1
           1           1           1           1           1           1
           1           1           1           1           1           1
           1           1           1           1           1           1
           1           1           1           1           1           1
           1           1           1           1           1           1
           1           1           1           1           1           1
           1           1           1           1           1           1
           1           1           1           1           1           1
           1           1           1           1           1           1
           1           1           1           1           1           1
           1           1           1           1           1           1
           1           1           1           1           1           1
           1           1           1           1           1           1
           1           1           1           1
ECP-RNFroz                                 R   N=         184
  0.00000000E+00  0.00000000E+00  0.00000000E+00  0.00000000E+00  0.00000000E+00
  0.00000000E+00  0.00000000E+00  0.00000000E+00  0.00000000E+00  0.00000000E+00
  0.00000000E+00  0.00000000E+00  0.00000000E+00  0.00000000E+00  0.00000000E+00
  0.00000000E+00  0.00000000E+00  0.00000000E+00  0.00000000E+00  0.00000000E+00
  0.00000000E+00  0.00000000E+00  0.00000000E+00  0.00000000E+00  0.00000000E+00
  0.00000000E+00  0.00000000E+00  0.00000000E+00  0.00000000E+00  0.00000000E+00
  0.00000000E+00  0.00000000E+00  0.00000000E+00  0.00000000E+00  0.00000000E+00
  0.00000000E+00  0.00000000E+00  0.00000000E+00  0.00000000E+00  0.00000000E+00
  0.00000000E+00  0.00000000E+00  0.00000000E+00  0.00000000E+00  0.00000000E+00
  0.00000000E+00  0.00000000E+00  0.00000000E+00  0.00000000E+00  0.00000000E+00
  0.00000000E+00  0.00000000E+00  0.00000000E+00  0.00000000E+00  0.00000000E+00
  0.00000000E+00  0.00000000E+00  0.00000000E+00  0.00000000E+00  0.00000000E+00
  0.00000000E+00  0.00000000E+00  1.00000000E+01  1.00000000E+01  6.00000000E+01
  6.00000000E+01  6.00000000E+01  6.00000000E+01  6.00000000E+01  6.00000000E+01
  6.00000000E+01  6.00000000E+01  6.00000000E+01  6.00000000E+01  6.00000000E+01
  6.00000000E+01  6.00000000E+01  6.00000000E+01  6.00000000E+01  6.00000000E+01
  6.00000000E+01  6.00000000E+01  0.00000000E+00  0.00000000E+00  0.00000000E+00
  0.00000000E+00  0.00000000E+00  0.00000000E+00  0.00000000E+00  0.00000000E+00
  0.00000000E+00  0.00000000E+00  0.00000000E+00  0.00000000E+00  0.00000000E+00
  0.00000000E+00  0.00000000E+00  0.00000000E+00  0.00000000E+00  0.00000000E+00
  0.00000000E+00  0.00000000E+00  0.00000000E+00  0.00000000E+00  0.00000000E+00
  0.00000000E+00  0.00000000E+00  0.00000000E+00  0.00000000E+00  0.00000000E+00
  0.00000000E+00  0.00000000E+00  0.00000000E+00  0.00000000E+00  0.00000000E+00
  0.00000000E+00  0.00000000E+00  0.00000000E+00  0.00000000E+00  0.00000000E+00
  0.00000000E+00  0.00000000E+00  0.00000000E+00  0.00000000E+00  0.00000000E+00
  0.00000000E+00  0.00000000E+00  0.00000000E+00  0.00000000E+00  0.00000000E+00
  0.00000000E+00  0.00000000E+00  0.00000000E+00  0.00000000E+00  0.00000000E+00
  0.00000000E+00  0.00000000E+00  0.00000000E+00  0.00000000E+00  0.00000000E+00
  0.00000000E+00  0.00000000E+00  0.00000000E+00  0.00000000E+00  0.00000000E+00
  0.00000000E+00  0.00000000E+00  0.00000000E+00  0.00000000E+00  0.00000000E+00
  0.00000000E+00  0.00000000E+00  0.00000000E+00  0.00000000E+00  0.00000000E+00
  0.00000000E+00  0.00000000E+00  0.00000000E+00  0.00000000E+00  0.00000000E+00
  0.00000000E+00  0.00000000E+00  0.00000000E+00  0.00000000E+00  0.00000000E+00
  0.00000000E+00  0.00000000E+00  0.00000000E+00  0.00000000E+00  0.00000000E+00
  0.00000000E+00  0.00000000E+00  0.00000000E+00  0.00000000E+00  0.00000000E+00
  0.00000000E+00  0.00000000E+00  0.00000000E+00  0.00000000E+00  0.00000000E+00
  0.00000000E+00  0.00000000E+00  0.00000000E+00  0.00000000E+00
ECP-NLP                                    I   N=          44
           1           2           2           2           2           0
           1           2           2           2           0           1
           2           2           2           2           1           2
           2           2           2           2           0           1
           2           2           2           2           2           0
           1           2           2           2           0           1
           2           2           2           0           1           2
           2           2
ECP-CLP1                                   R   N=          44
 -1.00000000E+01 -7.94864658E+01 -2.83668251E+01 -9.85775890E+00 -1.01637830E+00
  3.00000000E+00  1.29104154E+01  1.50025030E+02  7.17083146E+01  2.30397012E+01
  5.00000000E+00  6.34465070E+00  1.98558510E+02  1.11147082E+02  4.03944144E+01
  6.44832330E+00 -6.00000000E+01 -6.64198792E+02 -2.38614365E+02 -8.84192407E+01
 -2.06062326E+01 -9.28379200E-01  3.00000000E+00  3.91192967E+01  1.18096930E+03
  7.28956421E+02  2.93559114E+02  5.62673149E+02 -4.57380719E+02  2.00000000E+00
  6.38948393E+01  2.05890184E+02  3.12142715E+02 -2.31396128E+02  3.00000000E+00
  5.53315256E+01  2.67197665E+02  1.46848558E+02  4.41055243E+01  4.00000000E+00
  5.03065523E+01  1.90736310E+02  9.17605552E+01  8.42473120E+00
ECP-CLP2                                   R   N=          44
  0.00000000E+00  0.00000000E+00  0.00000000E+00  0.00000000E+00  0.00000000E+00
  0.00000000E+00  0.00000000E+00  0.00000000E+00  0.00000000E+00  0.00000000E+00
  0.00000000E+00  0.00000000E+00  0.00000000E+00  0.00000000E+00  0.00000000E+00
  0.00000000E+00  0.00000000E+00  0.00000000E+00  0.00000000E+00  0.00000000E+00
  0.00000000E+00  0.00000000E+00  0.00000000E+00  0.00000000E+00  0.00000000E+00
  0.00000000E+00  0.00000000E+00  0.00000000E+00  0.00000000E+00  0.00000000E+00
  0.00000000E+00  0.00000000E+00  0.00000000E+00  0.00000000E+00  0.00000000E+00
  0.00000000E+00  0.00000000E+00  0.00000000E+00  0.00000000E+00  0.00000000E+00
  0.00000000E+00  0.00000000E+00  0.00000000E+00  0.00000000E+00
ECP-ZLP                                    R   N=          44
  4.62121142E+02  9.36863701E+01  2.12349094E+01  6.33884150E+00  2.06206840E+00
  7.80831823E+01  5.89576810E+01  3.60571255E+01  1.12464453E+01  2.67575610E+00
  7.51617880E+01  5.74544041E+01  4.79481748E+01  1.84588360E+01  5.94141900E+00
  1.84875070E+00  8.39448912E+02  1.92853248E+02  4.86651974E+01  1.29221727E+01
  4.57488900E+00  1.26817960E+00  3.13426752E+02  6.99315546E+02  2.59892374E+02
  8.54999980E+01  2.27635925E+01  4.07643170E+00  3.88271620E+00  2.24392642E+02
  6.16736931E+01  1.91469043E+01  3.55657100E+00  3.32632100E+00  1.61527896E+02
  7.55814607E+01  3.89115852E+01  1.25426271E+01  3.46151870E+00  9.12102727E+01
  4.54152756E+01  2.20452967E+01  6.98104130E+00  1.83804800E+00
MxBond                                     I                5
NBond                                      I   N=         184
           1           2           1           2           1           2
           2           2           2           2           2           2
           1           2           1           2           1           2
           1           2           1           2           1           2
           1           1           1           1           2           2
           2           2           2           2           2           1
           2           1           2           1           2           1
           2           1           2           1           1           1
           1           1           2           2           2           2
           2           2           1           2           1           2
           1           2           4           4           5           5
           5           5           5           5           5           5
           5           5           5           5           5           5
           5           5           5           5           4           1
           1           1           4           1           1           1
           4           1           1           1           4           1
           1           1           4           1           1           1
           4           1           1           1           4           1
           1           1           4           1           1           1
           4           1           1           1           4           1
           1           1           4           1           1           1
           4           1           1           1           4           1
           1           1           4           1           1           1
           4           1           1           1           4           1
           1           1           4           1           1           1
           4           1           1           1           4           1
           1           1           4           1           1           1
           4           1           1           1           4           1
           1           1           4           1           1           1
           4           4           4           4           4           4
           4           1           1           1
IBond                                      I   N=         920
          65           0           0           0           0          65
          66           0           0           0          66           0
           0           0           0          66          67           0
           0           0          67           0           0           0
           0          65          67           0           0           0
          65          68           0           0           0          66
          69           0           0           0          66          70
           0           0           0          67          71           0
           0           0          67          72           0           0
           0          65          73           0           0           0
          63           0           0           0           0          68
          73           0           0           0          68           0
           0           0           0          68          69           0
           0           0          69           0           0           0
           0          69          70           0           0           0
          70           0           0           0           0          70
          71           0           0           0          71           0
           0           0           0          71          72           0
           0           0          72           0           0           0
           0          72          73           0           0           0
          73           0           0           0           0          63
           0           0           0           0          63           0
           0           0           0          63           0           0
           0           0          68          74           0           0
           0          69          75           0           0           0
          70          76           0           0           0          71
          77           0           0           0          72          78
           0           0           0          73          79           0
           0           0          74          79           0           0
           0          74           0           0           0           0
          74          75           0           0           0          75
           0           0           0           0          75          76
           0           0           0          76           0           0
           0           0          76          77           0           0
           0          77           0           0           0           0
          77          78           0           0           0          78
           0           0           0           0          78          79
           0           0           0          79           0           0
           0           0          64           0           0           0
           0          64           0           0           0           0
          64           0           0           0           0          64
           0           0           0           0          74          80
           0           0           0          75          81           0
           0           0          76          81           0           0
           0          77          82           0           0           0
          78          82           0           0           0          79
          80           0           0           0          80           0
           0           0           0          80          81           0
           0           0          81           0           0           0
           0          81          82           0           0           0
          82           0           0           0           0          80
          82           0           0           0          13          26
          27          28           0          47          48          49
          50           0           1           2           6           7
          12           2           3           4           8           9
           4           5           6          10          11           7
          14          15          16          29           8          16
          17          18          30           9          18          19
          20          31          10          20          21          22
          32          11          22          23          24          33
          12          14          24          25          34          29
          35          36          37          51          30          37
          38          39          52          31          39          40
          41          53          32          41          42          43
          54          33          43          44          45          55
          34          35          45          46          56          51
          56          57          58          62          52          53
          58          59          60          54          55          60
          61          62          84          85          86         177
           0          83           0           0           0           0
          83           0           0           0           0          83
           0           0           0           0          88          89
          90         177           0          87           0           0
           0           0          87           0           0           0
           0          87           0           0           0           0
          92          93          94         177           0          91
           0           0           0           0          91           0
           0           0           0          91           0           0
           0           0          96          97          98         178
           0          95           0           0           0           0
          95           0           0           0           0          95
           0           0           0           0         100         101
         102         178           0          99           0           0
           0           0          99           0           0           0
           0          99           0           0           0           0
         104         105         106         179           0         103
           0           0           0           0         103           0
           0           0           0         103           0           0
           0           0         108         109         110         179
           0         107           0           0           0           0
         107           0           0           0           0         107
           0           0           0           0         112         113
         114         180           0         111           0           0
           0           0         111           0           0           0
           0         111           0           0           0           0
         116         117         118         180           0         115
           0           0           0           0         115           0
           0           0           0         115           0           0
           0           0         120         121         122         175
           0         119           0           0           0           0
         119           0           0           0           0         119
           0           0           0           0         124         125
         126         175           0         123           0           0
           0           0         123           0           0           0
           0         123           0           0           0           0
         128         129         130         176           0         127
           0           0           0           0         127           0
           0           0           0         127           0           0
           0           0         132         133         134         176
           0         131           0           0           0           0
         131           0           0           0           0         131
           0           0           0           0         136         137
         138         176           0         135           0           0
           0           0         135           0           0           0
           0         135           0           0           0           0
         140         141         142         176           0         139
           0           0           0           0         139           0
           0           0           0         139           0           0
           0           0         144         145         146         175
           0         143           0           0           0           0
         143           0           0           0           0         143
           0           0           0           0         148         149
         150         175           0         147           0           0
           0           0         147           0           0           0
           0         147           0           0           0           0
         152         153         154         179           0         151
           0           0           0           0         151           0
           0           0           0         151           0           0
           0           0         156         157         158         179
           0         155           0           0           0           0
         155           0           0           0           0         155
           0           0           0           0         160         161
         162         178           0         159           0           0
           0           0         159           0           0           0
           0         159           0           0           0           0
         164         165         166         178           0         163
           0           0           0           0         163           0
           0           0           0         163           0           0
           0           0         168         169         170         180
           0         167           0           0           0           0
         167           0           0           0           0         167
           0           0           0           0         172         173
         174         180           0         171           0           0
           0           0         171           0           0           0
           0         171           0           0           0           0
         119         123         143         147           0         127
         131         135         139           0          83          87
          91         181           0          95          99         159
         163           0         103         107         151         155
           0         111         115         167         171           0
         177         182         183         184           0         181
           0           0           0           0         181           0
           0           0           0         181           0           0
           0           0
RBond                                      R   N=         920
  2.00000000E+00  0.00000000E+00  0.00000000E+00  0.00000000E+00  0.00000000E+00
  1.00000000E+00  1.00000000E+00  0.00000000E+00  0.00000000E+00  0.00000000E+00
  2.00000000E+00  0.00000000E+00  0.00000000E+00  0.00000000E+00  0.00000000E+00
  1.00000000E+00  1.00000000E+00  0.00000000E+00  0.00000000E+00  0.00000000E+00
  2.00000000E+00  0.00000000E+00  0.00000000E+00  0.00000000E+00  0.00000000E+00
  1.00000000E+00  1.00000000E+00  0.00000000E+00  0.00000000E+00  0.00000000E+00
  1.00000000E+00  1.00000000E+00  0.00000000E+00  0.00000000E+00  0.00000000E+00
  1.00000000E+00  1.00000000E+00  0.00000000E+00  0.00000000E+00  0.00000000E+00
  1.00000000E+00  1.00000000E+00  0.00000000E+00  0.00000000E+00  0.00000000E+00
  1.00000000E+00  1.00000000E+00  0.00000000E+00  0.00000000E+00  0.00000000E+00
  1.00000000E+00  1.00000000E+00  0.00000000E+00  0.00000000E+00  0.00000000E+00
  1.00000000E+00  1.00000000E+00  0.00000000E+00  0.00000000E+00  0.00000000E+00
  1.00000000E+00  0.00000000E+00  0.00000000E+00  0.00000000E+00  0.00000000E+00
  1.00000000E+00  1.00000000E+00  0.00000000E+00  0.00000000E+00  0.00000000E+00
  2.00000000E+00  0.00000000E+00  0.00000000E+00  0.00000000E+00  0.00000000E+00
  1.00000000E+00  1.00000000E+00  0.00000000E+00  0.00000000E+00  0.00000000E+00
  2.00000000E+00  0.00000000E+00  0.00000000E+00  0.00000000E+00  0.00000000E+00
  1.00000000E+00  1.00000000E+00  0.00000000E+00  0.00000000E+00  0.00000000E+00
  2.00000000E+00  0.00000000E+00  0.00000000E+00  0.00000000E+00  0.00000000E+00
  1.00000000E+00  1.00000000E+00  0.00000000E+00  0.00000000E+00  0.00000000E+00
  2.00000000E+00  0.00000000E+00  0.00000000E+00  0.00000000E+00  0.00000000E+00
  1.00000000E+00  1.00000000E+00  0.00000000E+00  0.00000000E+00  0.00000000E+00
  2.00000000E+00  0.00000000E+00  0.00000000E+00  0.00000000E+00  0.00000000E+00
  1.00000000E+00  1.00000000E+00  0.00000000E+00  0.00000000E+00  0.00000000E+00
  2.00000000E+00  0.00000000E+00  0.00000000E+00  0.00000000E+00  0.00000000E+00
  1.00000000E+00  0.00000000E+00  0.00000000E+00  0.00000000E+00  0.00000000E+00
  1.00000000E+00  0.00000000E+00  0.00000000E+00  0.00000000E+00  0.00000000E+00
  1.00000000E+00  0.00000000E+00  0.00000000E+00  0.00000000E+00  0.00000000E+00
  1.00000000E+00  1.00000000E+00  0.00000000E+00  0.00000000E+00  0.00000000E+00
  1.00000000E+00  1.00000000E+00  0.00000000E+00  0.00000000E+00  0.00000000E+00
  1.00000000E+00  1.00000000E+00  0.00000000E+00  0.00000000E+00  0.00000000E+00
  1.00000000E+00  1.00000000E+00  0.00000000E+00  0.00000000E+00  0.00000000E+00
  1.00000000E+00  1.00000000E+00  0.00000000E+00  0.00000000E+00  0.00000000E+00
  1.00000000E+00  1.00000000E+00  0.00000000E+00  0.00000000E+00  0.00000000E+00
  1.00000000E+00  1.00000000E+00  0.00000000E+00  0.00000000E+00  0.00000000E+00
  2.00000000E+00  0.00000000E+00  0.00000000E+00  0.00000000E+00  0.00000000E+00
  1.00000000E+00  1.00000000E+00  0.00000000E+00  0.00000000E+00  0.00000000E+00
  2.00000000E+00  0.00000000E+00  0.00000000E+00  0.00000000E+00  0.00000000E+00
  1.00000000E+00  1.00000000E+00  0.00000000E+00  0.00000000E+00  0.00000000E+00
  2.00000000E+00  0.00000000E+00  0.00000000E+00  0.00000000E+00  0.00000000E+00
  1.00000000E+00  1.00000000E+00  0.00000000E+00  0.00000000E+00  0.00000000E+00
  2.00000000E+00  0.00000000E+00  0.00000000E+00  0.00000000E+00  0.00000000E+00
  1.00000000E+00  1.00000000E+00  0.00000000E+00  0.00000000E+00  0.00000000E+00
  2.00000000E+00  0.00000000E+00  0.00000000E+00  0.00000000E+00  0.00000000E+00
  1.00000000E+00  1.00000000E+00  0.00000000E+00  0.00000000E+00  0.00000000E+00
  2.00000000E+00  0.00000000E+00  0.00000000E+00  0.00000000E+00  0.00000000E+00
  1.00000000E+00  0.00000000E+00  0.00000000E+00  0.00000000E+00  0.00000000E+00
  1.00000000E+00  0.00000000E+00  0.00000000E+00  0.00000000E+00  0.00000000E+00
  1.00000000E+00  0.00000000E+00  0.00000000E+00  0.00000000E+00  0.00000000E+00
  1.00000000E+00  0.00000000E+00  0.00000000E+00  0.00000000E+00  0.00000000E+00
  1.00000000E+00  1.00000000E+00  0.00000000E+00  0.00000000E+00  0.00000000E+00
  1.00000000E+00  1.00000000E+00  0.00000000E+00  0.00000000E+00  0.00000000E+00
  1.00000000E+00  1.00000000E+00  0.00000000E+00  0.00000000E+00  0.00000000E+00
  1.00000000E+00  1.00000000E+00  0.00000000E+00  0.00000000E+00  0.00000000E+00
  1.00000000E+00  1.00000000E+00  0.00000000E+00  0.00000000E+00  0.00000000E+00
  1.00000000E+00  1.00000000E+00  0.00000000E+00  0.00000000E+00  0.00000000E+00
  2.00000000E+00  0.00000000E+00  0.00000000E+00  0.00000000E+00  0.00000000E+00
  1.00000000E+00  1.00000000E+00  0.00000000E+00  0.00000000E+00  0.00000000E+00
  2.00000000E+00  0.00000000E+00  0.00000000E+00  0.00000000E+00  0.00000000E+00
  1.00000000E+00  1.00000000E+00  0.00000000E+00  0.00000000E+00  0.00000000E+00
  2.00000000E+00  0.00000000E+00  0.00000000E+00  0.00000000E+00  0.00000000E+00
  1.00000000E+00  1.00000000E+00  0.00000000E+00  0.00000000E+00  0.00000000E+00
  1.00000000E+00  1.00000000E+00  1.00000000E+00  1.00000000E+00  0.00000000E+00
  1.00000000E+00  1.00000000E+00  1.00000000E+00  1.00000000E+00  0.00000000E+00
  2.00000000E+00  1.00000000E+00  1.00000000E+00  1.00000000E+00  1.00000000E+00
  1.00000000E+00  2.00000000E+00  1.00000000E+00  1.00000000E+00  1.00000000E+00
  1.00000000E+00  2.00000000E+00  1.00000000E+00  1.00000000E+00  1.00000000E+00
  1.00000000E+00  1.00000000E+00  2.00000000E+00  1.00000000E+00  1.00000000E+00
  1.00000000E+00  1.00000000E+00  2.00000000E+00  1.00000000E+00  1.00000000E+00
  1.00000000E+00  1.00000000E+00  2.00000000E+00  1.00000000E+00  1.00000000E+00
  1.00000000E+00  1.00000000E+00  2.00000000E+00  1.00000000E+00  1.00000000E+00
  1.00000000E+00  1.00000000E+00  2.00000000E+00  1.00000000E+00  1.00000000E+00
  1.00000000E+00  1.00000000E+00  1.00000000E+00  2.00000000E+00  1.00000000E+00
  1.00000000E+00  1.00000000E+00  2.00000000E+00  1.00000000E+00  1.00000000E+00
  1.00000000E+00  1.00000000E+00  2.00000000E+00  1.00000000E+00  1.00000000E+00
  1.00000000E+00  1.00000000E+00  2.00000000E+00  1.00000000E+00  1.00000000E+00
  1.00000000E+00  1.00000000E+00  2.00000000E+00  1.00000000E+00  1.00000000E+00
  1.00000000E+00  1.00000000E+00  2.00000000E+00  1.00000000E+00  1.00000000E+00
  1.00000000E+00  1.00000000E+00  1.00000000E+00  2.00000000E+00  1.00000000E+00
  1.00000000E+00  1.00000000E+00  2.00000000E+00  1.00000000E+00  1.00000000E+00
  1.00000000E+00  1.00000000E+00  1.00000000E+00  2.00000000E+00  1.00000000E+00
  1.00000000E+00  1.00000000E+00  1.00000000E+00  2.00000000E+00  1.00000000E+00
  1.00000000E+00  1.00000000E+00  1.00000000E+00  1.00000000E+00  0.00000000E+00
  1.00000000E+00  0.00000000E+00  0.00000000E+00  0.00000000E+00  0.00000000E+00
  1.00000000E+00  0.00000000E+00  0.00000000E+00  0.00000000E+00  0.00000000E+00
  1.00000000E+00  0.00000000E+00  0.00000000E+00  0.00000000E+00  0.00000000E+00
  1.00000000E+00  1.00000000E+00  1.00000000E+00  1.00000000E+00  0.00000000E+00
  1.00000000E+00  0.00000000E+00  0.00000000E+00  0.00000000E+00  0.00000000E+00
  1.00000000E+00  0.00000000E+00  0.00000000E+00  0.00000000E+00  0.00000000E+00
  1.00000000E+00  0.00000000E+00  0.00000000E+00  0.00000000E+00  0.00000000E+00
  1.00000000E+00  1.00000000E+00  1.00000000E+00  1.00000000E+00  0.00000000E+00
  1.00000000E+00  0.00000000E+00  0.00000000E+00  0.00000000E+00  0.00000000E+00
  1.00000000E+00  0.00000000E+00  0.00000000E+00  0.00000000E+00  0.00000000E+00
  1.00000000E+00  0.00000000E+00  0.00000000E+00  0.00000000E+00  0.00000000E+00
  1.00000000E+00  1.00000000E+00  1.00000000E+00  1.00000000E+00  0.00000000E+00
  1.00000000E+00  0.00000000E+00  0.00000000E+00  0.00000000E+00  0.00000000E+00
  1.00000000E+00  0.00000000E+00  0.00000000E+00  0.00000000E+00  0.00000000E+00
  1.00000000E+00  0.00000000E+00  0.00000000E+00  0.00000000E+00  0.00000000E+00
  1.00000000E+00  1.00000000E+00  1.00000000E+00  1.00000000E+00  0.00000000E+00
  1.00000000E+00  0.00000000E+00  0.00000000E+00  0.00000000E+00  0.00000000E+00
  1.00000000E+00  0.00000000E+00  0.00000000E+00  0.00000000E+00  0.00000000E+00
  1.00000000E+00  0.00000000E+00  0.00000000E+00  0.00000000E+00  0.00000000E+00
  1.00000000E+00  1.00000000E+00  1.00000000E+00  1.00000000E+00  0.00000000E+00
  1.00000000E+00  0.00000000E+00  0.00000000E+00  0.00000000E+00  0.00000000E+00
  1.00000000E+00  0.00000000E+00  0.00000000E+00  0.00000000E+00  0.00000000E+00
  1.00000000E+00  0.00000000E+00  0.00000000E+00  0.00000000E+00  0.00000000E+00
  1.00000000E+00  1.00000000E+00  1.00000000E+00  1.00000000E+00  0.00000000E+00
  1.00000000E+00  0.00000000E+00  0.00000000E+00  0.00000000E+00  0.00000000E+00
  1.00000000E+00  0.00000000E+00  0.00000000E+00  0.00000000E+00  0.00000000E+00
  1.00000000E+00  0.00000000E+00  0.00000000E+00  0.00000000E+00  0.00000000E+00
  1.00000000E+00  1.00000000E+00  1.00000000E+00  1.00000000E+00  0.00000000E+00
  1.00000000E+00  0.00000000E+00  0.00000000E+00  0.00000000E+00  0.00000000E+00
  1.00000000E+00  0.00000000E+00  0.00000000E+00  0.00000000E+00  0.00000000E+00
  1.00000000E+00  0.00000000E+00  0.00000000E+00  0.00000000E+00  0.00000000E+00
  1.00000000E+00  1.00000000E+00  1.00000000E+00  1.00000000E+00  0.00000000E+00
  1.00000000E+00  0.00000000E+00  0.00000000E+00  0.00000000E+00  0.00000000E+00
  1.00000000E+00  0.00000000E+00  0.00000000E+00  0.00000000E+00  0.00000000E+00
  1.00000000E+00  0.00000000E+00  0.00000000E+00  0.00000000E+00  0.00000000E+00
  1.00000000E+00  1.00000000E+00  1.00000000E+00  1.00000000E+00  0.00000000E+00
  1.00000000E+00  0.00000000E+00  0.00000000E+00  0.00000000E+00  0.00000000E+00
  1.00000000E+00  0.00000000E+00  0.00000000E+00  0.00000000E+00  0.00000000E+00
  1.00000000E+00  0.00000000E+00  0.00000000E+00  0.00000000E+00  0.00000000E+00
  1.00000000E+00  1.00000000E+00  1.00000000E+00  1.00000000E+00  0.00000000E+00
  1.00000000E+00  0.00000000E+00  0.00000000E+00  0.00000000E+00  0.00000000E+00
  1.00000000E+00  0.00000000E+00  0.00000000E+00  0.00000000E+00  0.00000000E+00
  1.00000000E+00  0.00000000E+00  0.00000000E+00  0.00000000E+00  0.00000000E+00
  1.00000000E+00  1.00000000E+00  1.00000000E+00  1.00000000E+00  0.00000000E+00
  1.00000000E+00  0.00000000E+00  0.00000000E+00  0.00000000E+00  0.00000000E+00
  1.00000000E+00  0.00000000E+00  0.00000000E+00  0.00000000E+00  0.00000000E+00
  1.00000000E+00  0.00000000E+00  0.00000000E+00  0.00000000E+00  0.00000000E+00
  1.00000000E+00  1.00000000E+00  1.00000000E+00  1.00000000E+00  0.00000000E+00
  1.00000000E+00  0.00000000E+00  0.00000000E+00  0.00000000E+00  0.00000000E+00
  1.00000000E+00  0.00000000E+00  0.00000000E+00  0.00000000E+00  0.00000000E+00
  1.00000000E+00  0.00000000E+00  0.00000000E+00  0.00000000E+00  0.00000000E+00
  1.00000000E+00  1.00000000E+00  1.00000000E+00  1.00000000E+00  0.00000000E+00
  1.00000000E+00  0.00000000E+00  0.00000000E+00  0.00000000E+00  0.00000000E+00
  1.00000000E+00  0.00000000E+00  0.00000000E+00  0.00000000E+00  0.00000000E+00
  1.00000000E+00  0.00000000E+00  0.00000000E+00  0.00000000E+00  0.00000000E+00
  1.00000000E+00  1.00000000E+00  1.00000000E+00  1.00000000E+00  0.00000000E+00
  1.00000000E+00  0.00000000E+00  0.00000000E+00  0.00000000E+00  0.00000000E+00
  1.00000000E+00  0.00000000E+00  0.00000000E+00  0.00000000E+00  0.00000000E+00
  1.00000000E+00  0.00000000E+00  0.00000000E+00  0.00000000E+00  0.00000000E+00
  1.00000000E+00  1.00000000E+00  1.00000000E+00  1.00000000E+00  0.00000000E+00
  1.00000000E+00  0.00000000E+00  0.00000000E+00  0.00000000E+00  0.00000000E+00
  1.00000000E+00  0.00000000E+00  0.00000000E+00  0.00000000E+00  0.00000000E+00
  1.00000000E+00  0.00000000E+00  0.00000000E+00  0.00000000E+00  0.00000000E+00
  1.00000000E+00  1.00000000E+00  1.00000000E+00  1.00000000E+00  0.00000000E+00
  1.00000000E+00  0.00000000E+00  0.00000000E+00  0.00000000E+00  0.00000000E+00
  1.00000000E+00  0.00000000E+00  0.00000000E+00  0.00000000E+00  0.00000000E+00
  1.00000000E+00  0.00000000E+00  0.00000000E+00  0.00000000E+00  0.00000000E+00
  1.00000000E+00  1.00000000E+00  1.00000000E+00  1.00000000E+00  0.00000000E+00
  1.00000000E+00  0.00000000E+00  0.00000000E+00  0.00000000E+00  0.00000000E+00
  1.00000000E+00  0.00000000E+00  0.00000000E+00  0.00000000E+00  0.00000000E+00
  1.00000000E+00  0.00000000E+00  0.00000000E+00  0.00000000E+00  0.00000000E+00
  1.00000000E+00  1.00000000E+00  1.00000000E+00  1.00000000E+00  0.00000000E+00
  1.00000000E+00  0.00000000E+00  0.00000000E+00  0.00000000E+00  0.00000000E+00
  1.00000000E+00  0.00000000E+00  0.00000000E+00  0.00000000E+00  0.00000000E+00
  1.00000000E+00  0.00000000E+00  0.00000000E+00  0.00000000E+00  0.00000000E+00
  1.00000000E+00  1.00000000E+00  1.00000000E+00  1.00000000E+00  0.00000000E+00
  1.00000000E+00  0.00000000E+00  0.00000000E+00  0.00000000E+00  0.00000000E+00
  1.00000000E+00  0.00000000E+00  0.00000000E+00  0.00000000E+00  0.00000000E+00
  1.00000000E+00  0.00000000E+00  0.00000000E+00  0.00000000E+00  0.00000000E+00
  1.00000000E+00  1.00000000E+00  1.00000000E+00  1.00000000E+00  0.00000000E+00
  1.00000000E+00  0.00000000E+00  0.00000000E+00  0.00000000E+00  0.00000000E+00
  1.00000000E+00  0.00000000E+00  0.00000000E+00  0.00000000E+00  0.00000000E+00
  1.00000000E+00  0.00000000E+00  0.00000000E+00  0.00000000E+00  0.00000000E+00
  1.00000000E+00  1.00000000E+00  1.00000000E+00  1.00000000E+00  0.00000000E+00
  1.00000000E+00  0.00000000E+00  0.00000000E+00  0.00000000E+00  0.00000000E+00
  1.00000000E+00  0.00000000E+00  0.00000000E+00  0.00000000E+00  0.00000000E+00
  1.00000000E+00  0.00000000E+00  0.00000000E+00  0.00000000E+00  0.00000000E+00
  1.00000000E+00  1.00000000E+00  1.00000000E+00  1.00000000E+00  0.00000000E+00
  1.00000000E+00  0.00000000E+00  0.00000000E+00  0.00000000E+00  0.00000000E+00
  1.00000000E+00  0.00000000E+00  0.00000000E+00  0.00000000E+00  0.00000000E+00
  1.00000000E+00  0.00000000E+00  0.00000000E+00  0.00000000E+00  0.00000000E+00
  1.00000000E+00  1.00000000E+00  1.00000000E+00  1.00000000E+00  0.00000000E+00
  1.00000000E+00  1.00000000E+00  1.00000000E+00  1.00000000E+00  0.00000000E+00
  1.00000000E+00  1.00000000E+00  1.00000000E+00  1.00000000E+00  0.00000000E+00
  1.00000000E+00  1.00000000E+00  1.00000000E+00  1.00000000E+00  0.00000000E+00
  1.00000000E+00  1.00000000E+00  1.00000000E+00  1.00000000E+00  0.00000000E+00
  1.00000000E+00  1.00000000E+00  1.00000000E+00  1.00000000E+00  0.00000000E+00
  1.00000000E+00  1.00000000E+00  1.00000000E+00  1.00000000E+00  0.00000000E+00
  1.00000000E+00  0.00000000E+00  0.00000000E+00  0.00000000E+00  0.00000000E+00
  1.00000000E+00  0.00000000E+00  0.00000000E+00  0.00000000E+00  0.00000000E+00
  1.00000000E+00  0.00000000E+00  0.00000000E+00  0.00000000E+00  0.00000000E+00
Virial Ratio                               R      2.141171844841999E+00
SCF Energy                                 R     -7.188609004331906E+03
Total Energy                               R     -7.188609004331906E+03
S**2                                       R      7.572616885024104E-01
S**2 after annihilation                    R      7.500540132111568E-01
RMS Force                                  R      2.446486401401271E-03
RMS Density                                R      3.909351377492441E-09
External E-field                           R   N=          35
  0.00000000E+00  0.00000000E+00  0.00000000E+00  0.00000000E+00  0.00000000E+00
  0.00000000E+00  0.00000000E+00  0.00000000E+00  0.00000000E+00  0.00000000E+00
  0.00000000E+00  0.00000000E+00  0.00000000E+00  0.00000000E+00  0.00000000E+00
  0.00000000E+00  0.00000000E+00  0.00000000E+00  0.00000000E+00  0.00000000E+00
  0.00000000E+00  0.00000000E+00  0.00000000E+00  0.00000000E+00  0.00000000E+00
  0.00000000E+00  0.00000000E+00  0.00000000E+00  0.00000000E+00  0.00000000E+00
  0.00000000E+00  0.00000000E+00  0.00000000E+00  0.00000000E+00  0.00000000E+00
IOpCl                                      I                1
IROHF                                      I                0
Alpha Orbital Energies                     R   N=        1384
 -1.89367478E+01 -1.89364455E+01 -1.89278369E+01 -1.89275217E+01 -1.89275098E+01
 -1.89274982E+01 -1.89270012E+01 -1.89269816E+01 -1.88808767E+01 -1.88806167E+01
 -1.88806032E+01 -1.88805496E+01 -1.88805469E+01 -1.88802887E+01 -1.88762421E+01
 -1.88762336E+01 -1.88760790E+01 -1.88759896E+01 -1.88759665E+01 -1.88759234E+01
 -1.88758862E+01 -1.88758747E+01 -1.88758629E+01 -1.88758475E+01 -1.88758457E+01
 -1.88757815E+01 -1.88757623E+01 -1.88756728E+01 -1.88756618E+01 -1.88756155E+01
 -1.88755514E+01 -1.88754636E+01 -1.88723664E+01 -1.88722291E+01 -1.88721023E+01
 -1.88720476E+01 -1.88719166E+01 -1.88718327E+01 -1.88709070E+01 -1.88706738E+01
 -1.88705836E+01 -1.88705306E+01 -1.88704326E+01 -1.88703797E+01 -1.88547892E+01
 -1.88531793E+01 -1.88531539E+01 -1.88529630E+01 -1.88528502E+01 -1.88526431E+01
 -1.88504153E+01 -1.88496963E+01 -1.88493616E+01 -1.88493138E+01 -1.88491937E+01
 -1.88491401E+01 -1.88491224E+01 -1.88489677E+01 -1.88489600E+01 -1.88488693E+01
 -1.88488665E+01 -1.88487799E+01 -1.42984366E+01 -1.42969737E+01 -1.42968803E+01
 -1.42964662E+01 -1.42960938E+01 -1.42956399E+01 -1.01032820E+01 -1.01031304E+01
 -1.01027199E+01 -1.01024257E+01 -1.01024081E+01 -1.01021838E+01 -1.01018378E+01
 -1.01018155E+01 -1.01016252E+01 -1.01016110E+01 -1.01015519E+01 -1.01014918E+01
 -1.01011776E+01 -1.01009943E+01 -1.01007865E+01 -1.01006919E+01 -1.01005113E+01
 -1.00993728E+01 -1.00978746E+01 -1.00974282E+01 -1.00972755E+01 -1.00964373E+01
 -1.00956708E+01 -1.00945593E+01 -3.01341899E+00 -3.01324439E+00 -3.01321033E+00
 -3.01318944E+00 -3.01306879E+00 -3.01268132E+00 -3.01156365E+00 -3.01135925E+00
 -3.01122733E+00 -3.01121285E+00 -3.01099865E+00 -3.01096158E+00 -3.01086472E+00
 -3.01083252E+00 -3.01079891E+00 -3.01058632E+00 -3.01047983E+00 -3.01028882E+00
 -1.73895265E+00 -1.73881439E+00 -1.73862695E+00 -1.73851446E+00 -1.73805156E+00
 -1.73801631E+00 -1.73786359E+00 -1.73786035E+00 -1.73723331E+00 -1.73717477E+00
 -1.73711542E+00 -1.73706847E+00 -1.73678443E+00 -1.73655718E+00 -1.73653803E+00
 -1.73647794E+00 -1.73640318E+00 -1.73635929E+00 -1.73629454E+00 -1.73570153E+00
 -1.73565328E+00 -1.73550811E+00 -1.73522701E+00 -1.73520120E+00 -1.73510935E+00
 -1.73506053E+00 -1.73489342E+00 -1.73482960E+00 -1.73481655E+00 -1.73478980E+00
 -1.73474132E+00 -1.73464739E+00 -1.73462807E+00 -1.73455925E+00 -1.73454509E+00
 -1.73453355E+00 -1.73451601E+00 -1.73451137E+00 -1.73446071E+00 -1.73437238E+00
 -1.73433900E+00 -1.73432726E+00 -1.73429284E+00 -1.73421675E+00 -1.73416770E+00
 -1.73414813E+00 -1.73397899E+00 -1.73391599E+00 -1.73390446E+00 -1.73382439E+00
 -1.73355583E+00 -1.73352412E+00 -1.73345557E+00 -1.73338488E+00 -8.62322849E-01
 -8.60258543E-01 -8.59825716E-01 -8.59359964E-01 -8.57935729E-01 -8.56748601E-01
 -8.55739089E-01 -8.55170263E-01 -8.54597627E-01 -8.54470744E-01 -8.54119143E-01
 -8.52897991E-01 -8.52728353E-01 -8.51616362E-01 -8.50832264E-01 -8.49009568E-01
 -8.47334494E-01 -8.36617730E-01 -8.26171877E-01 -8.25394306E-01 -8.25049020E-01
 -8.23148238E-01 -8.22846374E-01 -8.22238329E-01 -8.21955672E-01 -8.21809978E-01
 -8.21588418E-01 -8.21451745E-01 -8.19958471E-01 -8.19812055E-01 -8.19451653E-01
 -8.19112899E-01 -8.18174644E-01 -8.17915587E-01 -8.17292472E-01 -8.16623414E-01
 -8.15969632E-01 -8.15539598E-01 -8.15533587E-01 -8.15405891E-01 -8.15095087E-01
 -8.14698447E-01 -8.14193231E-01 -8.13439694E-01 -8.13280726E-01 -8.13158139E-01
 -8.13109111E-01 -8.13019289E-01 -8.12763527E-01 -8.12724071E-01 -8.12674977E-01
 -8.12598994E-01 -8.12330959E-01 -8.12297270E-01 -8.12270694E-01 -8.12131408E-01
 -8.11939620E-01 -8.11790253E-01 -8.11572603E-01 -8.11416777E-01 -8.10671690E-01
 -8.10390647E-01 -8.09216972E-01 -8.08014475E-01 -8.07938130E-01 -8.07278850E-01
 -8.07202206E-01 -8.06891488E-01 -8.06800277E-01 -8.05936752E-01 -8.05365911E-01
 -8.04878959E-01 -8.04805983E-01 -8.04180650E-01 -8.03881287E-01 -8.03537878E-01
 -8.03486399E-01 -8.03301638E-01 -8.03041996E-01 -8.02901372E-01 -8.02371166E-01
 -8.02002112E-01 -8.01741640E-01 -8.01166971E-01 -8.00475866E-01 -8.00141187E-01
 -7.99591031E-01 -7.98981395E-01 -7.98537244E-01 -7.97590023E-01 -7.96849980E-01
 -7.95454042E-01 -7.74072321E-01 -7.73678965E-01 -7.57116161E-01 -7.56086557E-01
 -7.56028908E-01 -7.50065128E-01 -7.49995073E-01 -7.49213713E-01 -7.24248538E-01
 -7.23116195E-01 -7.22925519E-01 -7.22839282E-01 -7.22678013E-01 -7.22477234E-01
 -7.22418772E-01 -7.21468215E-01 -7.21270980E-01 -7.21184417E-01 -7.17819437E-01
 -7.17804719E-01 -7.17564168E-01 -7.17468495E-01 -7.17412568E-01 -7.17154975E-01
 -7.17001603E-01 -7.16943895E-01 -7.16817224E-01 -7.16509454E-01 -7.16469774E-01
 -7.16449179E-01 -7.16435134E-01 -7.16362386E-01 -7.16247361E-01 -7.16220274E-01
 -7.16141542E-01 -7.16096139E-01 -7.16038485E-01 -7.15893558E-01 -7.15882150E-01
 -7.15752688E-01 -7.15543363E-01 -7.15493075E-01 -7.15324643E-01 -7.15282019E-01
 -7.15248380E-01 -7.15245580E-01 -7.15058996E-01 -7.15053208E-01 -7.14978467E-01
 -7.14972204E-01 -7.14920689E-01 -7.14915576E-01 -7.14618933E-01 -7.14618602E-01
 -7.14227885E-01 -7.11800214E-01 -5.23251556E-01 -5.23074807E-01 -5.23073049E-01
 -5.22995247E-01 -5.22888678E-01 -5.22760654E-01 -5.22726832E-01 -5.22649814E-01
 -5.22580257E-01 -5.22556072E-01 -5.22410610E-01 -5.22338062E-01 -5.22320446E-01
 -5.22310032E-01 -5.22279280E-01 -5.22161583E-01 -5.22146149E-01 -5.22085290E-01
 -5.22075941E-01 -5.22036505E-01 -5.21946762E-01 -5.21811335E-01 -5.21777682E-01
 -5.21774809E-01 -5.21742338E-01 -5.21684546E-01 -5.21674423E-01 -5.21665548E-01
 -5.21573494E-01 -5.21559522E-01 -5.21558577E-01 -5.21527404E-01 -5.21502508E-01
 -5.21493648E-01 -5.21411972E-01 -5.21391926E-01 -5.21206911E-01 -5.21183894E-01
 -5.21127299E-01 -5.21082673E-01 -5.21080164E-01 -5.20921671E-01 -5.20920492E-01
 -5.20907712E-01 -5.20808205E-01 -5.20805630E-01 -5.20719487E-01 -5.20695795E-01
 -5.20563016E-01 -5.20519843E-01 -5.20479010E-01 -5.20385913E-01 -5.20189159E-01
 -5.20172314E-01 -5.19893962E-01 -5.19813337E-01 -5.19770460E-01 -5.19606564E-01
 -5.19570179E-01 -5.19554861E-01 -5.19453746E-01 -5.18800167E-01 -5.18796270E-01
 -5.18701217E-01 -5.18634322E-01 -5.18318423E-01 -5.18216763E-01 -5.18060293E-01
 -5.17499031E-01 -5.17474092E-01 -5.17284752E-01 -5.17023310E-01 -3.76694860E-01
 -3.75029456E-01 -3.72638927E-01 -3.71722820E-01 -3.71592499E-01 -3.71295720E-01
 -3.54942116E-01 -3.54631975E-01 -3.52927927E-01 -3.51335992E-01 -3.50584994E-01
 -3.45369034E-01 -3.44790456E-01 -3.44756529E-01 -3.44611190E-01 -3.41002577E-01
 -3.40156428E-01 -3.40104794E-01 -3.39699258E-01 -3.39612559E-01 -3.39270138E-01
 -3.39203815E-01 -3.36673171E-01 -3.36669604E-01 -3.36506287E-01 -3.36467835E-01
 -3.33070655E-01 -3.32791458E-01 -3.32677714E-01 -3.32316342E-01 -3.31155749E-01
 -3.31148253E-01 -3.30880119E-01 -3.30848881E-01 -3.30813881E-01 -3.30686166E-01
 -3.30641836E-01 -3.30375105E-01 -3.30355788E-01 -3.30108868E-01 -3.29925138E-01
 -3.29816602E-01 -3.29789948E-01 -3.29775952E-01 -3.29629273E-01 -3.29315043E-01
 -3.28914435E-01 -3.28614304E-01 -3.28115843E-01 -3.27816829E-01 -3.26913301E-01
 -3.26809641E-01 -3.26576035E-01 -3.25835702E-01 -3.25393187E-01 -3.23989945E-01
 -3.22043815E-01 -3.20894459E-01 -3.20154902E-01 -3.20042709E-01 -3.19958598E-01
 -3.19722411E-01 -3.19699179E-01 -3.19380202E-01 -3.17914086E-01 -3.16031046E-01
 -3.14762671E-01 -3.14360805E-01 -3.08878869E-01 -3.08308587E-01 -3.08049616E-01
 -3.07865267E-01 -3.07601989E-01 -3.07220836E-01 -3.00507225E-01 -2.99839695E-01
 -2.99809237E-01 -2.99283162E-01 -2.97334155E-01 -2.96064607E-01 -2.87828271E-01
 -2.87778395E-01 -2.87709553E-01 -2.87370409E-01 -2.87049472E-01 -2.86996479E-01
 -2.85633461E-01 -2.83300171E-01 -2.82957982E-01 -2.82925244E-01 -2.81860432E-01
 -2.80899519E-01 -2.80866359E-01 -2.80833430E-01 -2.80584745E-01 -2.80222131E-01
 -2.78264727E-01 -2.76769618E-01 -2.72780763E-01 -2.71257966E-01 -2.71056818E-01
 -2.70901651E-01 -2.70188098E-01 -2.67856781E-01 -2.67196966E-01 -2.67129419E-01
 -2.67016124E-01 -2.66987803E-01 -2.66894400E-01 -2.66864885E-01 -2.66763705E-01
 -2.66716162E-01 -2.66683325E-01 -2.66628548E-01 -2.66556410E-01 -2.66459014E-01
 -2.66343542E-01 -2.66339954E-01 -2.66310239E-01 -2.66243338E-01 -2.65867422E-01
 -2.65751552E-01 -2.59609108E-01 -2.42801688E-01  2.53322011E-01 -1.19442706E-01
 -1.19203750E-01 -1.17818790E-01 -1.17334485E-01 -1.15761885E-01 -1.15259314E-01
 -1.11850303E-01 -1.11813661E-01 -1.09823512E-01 -1.09492033E-01 -1.09059968E-01
 -1.08259023E-01 -1.07395308E-01 -1.07176651E-01 -1.00808883E-01 -6.90310747E-02
 -6.42756348E-02 -6.28962022E-02 -5.79809935E-02 -5.76492515E-02 -5.60806622E-02
 -5.55752979E-02 -5.37221405E-02 -5.30832053E-02 -4.76417344E-02 -4.74495710E-02
 -4.73104323E-02 -4.69992028E-02 -4.62408569E-02 -4.44106025E-02 -3.50508001E-02
 -2.77495507E-02 -2.40803613E-02 -2.32765604E-02 -2.08838707E-02 -1.32093168E-02
 -1.31495834E-02 -1.22195854E-02 -5.75405724E-03 -4.81978831E-03  7.54600128E-03
  1.16303235E-02  1.32986929E-02  1.92305525E-02  3.23226145E-02  4.90478673E-02
  7.97622238E-02  8.16261551E-02  8.40580312E-02  9.02214340E-02  9.66874152E-02
  9.67933097E-02  1.04617192E-01  1.12947646E-01  1.21163461E-01  1.33081956E-01
  1.53740606E-01  2.09642610E-01  2.13881950E-01  2.14198786E-01  2.15111833E-01
  2.15276677E-01  2.15322587E-01  2.15493884E-01  2.15538302E-01  2.15617990E-01
  2.15683290E-01  2.15702382E-01  2.15831993E-01  2.15840190E-01  2.16293198E-01
  2.16319904E-01  2.16365768E-01  2.16502376E-01  2.16746980E-01  2.16777812E-01
  2.16806447E-01  2.17648640E-01  2.17802154E-01  2.19076536E-01  2.20245052E-01
  2.21397632E-01  2.21762724E-01  2.24428020E-01  2.28663256E-01  2.48642874E-01
  2.52471513E-01  2.52718642E-01  2.53446301E-01  2.54896504E-01  2.55622111E-01
  2.62183962E-01  2.69658596E-01  2.80571334E-01  2.88221659E-01  2.89977456E-01
  2.96183397E-01  3.00295389E-01  3.07442190E-01  3.10170001E-01  3.13470314E-01
  3.13504265E-01  3.13608356E-01  3.17176005E-01  3.22328863E-01  3.22941307E-01
  3.25148924E-01  3.26112615E-01  3.26406853E-01  3.27963683E-01  3.29840638E-01
  3.30828363E-01  3.30852669E-01  3.30967822E-01  3.32164720E-01  3.33116644E-01
  3.33747108E-01  3.35340917E-01  3.35855284E-01  3.36510550E-01  3.36588464E-01
  3.37871014E-01  3.38474641E-01  3.38543615E-01  3.38989845E-01  3.40894742E-01
  3.41706813E-01  3.43046472E-01  3.43664420E-01  3.46419384E-01  3.46742975E-01
  3.47044866E-01  3.48777490E-01  3.50057565E-01  3.50915665E-01  3.51825155E-01
  3.52617343E-01  3.53074832E-01  3.53638101E-01  3.54348320E-01  3.54698975E-01
  3.55350544E-01  3.55536085E-01  3.58717246E-01  3.59042032E-01  3.59137859E-01
  3.59665327E-01  3.59669856E-01  3.59975745E-01  3.60617460E-01  3.60759318E-01
  3.61550962E-01  3.62120727E-01  3.62164172E-01  3.62183257E-01  3.62290886E-01
  3.62946933E-01  3.67974710E-01  3.70997315E-01  3.73889791E-01  3.74102037E-01
  3.75085390E-01  3.75223047E-01  3.75527908E-01  3.75946904E-01  3.77720120E-01
  3.77827636E-01  3.78322623E-01  3.79776142E-01  3.81659293E-01  3.82417743E-01
  3.82555713E-01  3.84177250E-01  3.84627702E-01  3.86257196E-01  3.87684166E-01
  3.87868068E-01  3.87897613E-01  3.88782049E-01  3.89517340E-01  3.90115092E-01
  3.90658599E-01  3.90740235E-01  3.91165045E-01  3.91584789E-01  3.93676723E-01
  3.94408068E-01  3.95119837E-01  3.98103829E-01  4.13337122E-01  4.24875227E-01
  4.31100914E-01  4.49047888E-01  4.50312172E-01  4.63540254E-01  4.64104412E-01
  4.75665703E-01  4.75969145E-01  4.76011827E-01  4.76033759E-01  4.76109308E-01
  4.76137788E-01  4.76196637E-01  4.76250661E-01  4.76282935E-01  4.76344755E-01
  4.76389609E-01  4.76395477E-01  4.76421192E-01  4.76452900E-01  4.76456395E-01
  4.76544918E-01  4.76568114E-01  4.76590074E-01  4.76691291E-01  4.76703512E-01
  4.76749623E-01  4.76755619E-01  4.76860937E-01  4.76894017E-01  4.76943077E-01
  4.76959835E-01  4.76974720E-01  4.77027046E-01  4.77032632E-01  4.77064941E-01
  4.77130759E-01  4.77160611E-01  4.77168296E-01  4.77271606E-01  4.77279591E-01
  4.77364483E-01  4.77372740E-01  4.77374494E-01  4.77387695E-01  4.77428857E-01
  4.77458144E-01  4.77488992E-01  4.77578934E-01  4.77584749E-01  4.77609795E-01
  4.77714553E-01  4.77735689E-01  4.77751551E-01  4.77826019E-01  4.77954290E-01
  4.77993467E-01  4.78027857E-01  4.78111690E-01  4.78228898E-01  4.78328130E-01
  4.78347744E-01  4.78553809E-01  4.78605088E-01  4.78770594E-01  4.78802619E-01
  4.78869073E-01  4.79048472E-01  4.79333544E-01  4.80077206E-01  4.80198664E-01
  4.83356752E-01  4.83821440E-01  4.86616935E-01  4.87837247E-01  4.87916347E-01
  4.90206422E-01  4.90510801E-01  5.54926835E-01  1.00657227E+00  2.60556092E-01
  3.37835205E-01  3.38332957E-01  3.38453927E-01  3.38711891E-01  3.38776251E-01
  3.38818081E-01  3.38829729E-01  3.39004348E-01  3.39042181E-01  3.39177597E-01
  3.39337882E-01  3.39545893E-01  3.39635034E-01  3.39705125E-01  3.39850208E-01
  3.40775925E-01  3.42027710E-01  3.42147967E-01  3.43047178E-01  3.44151248E-01
  3.44396520E-01  3.44631023E-01  3.45300939E-01  3.45870242E-01  3.46539691E-01
  3.48096639E-01  3.48163908E-01  3.48184843E-01  3.48201487E-01  3.48854137E-01
  3.49012263E-01  3.50965107E-01  3.51642490E-01  3.53822924E-01  3.60245338E-01
  3.65119175E-01  3.66504271E-01  3.67039143E-01  3.68946240E-01  3.69043245E-01
  3.74260728E-01  3.77286442E-01  3.77888327E-01  3.79063082E-01  3.81006612E-01
  3.86884646E-01  3.96039188E-01  3.98432853E-01  4.01710096E-01  4.03122271E-01
  4.04272736E-01  4.07287176E-01  4.07351056E-01  4.14136645E-01  4.19658803E-01
  4.25971638E-01  4.29144342E-01  4.29441716E-01  4.32144990E-01  4.34280451E-01
  4.36288377E-01  4.39140796E-01  4.39910395E-01  4.40668799E-01  4.44012144E-01
  4.44093788E-01  4.52049621E-01  4.52766504E-01  4.55600718E-01  4.59538851E-01
  4.61179907E-01  4.63679533E-01  4.65906892E-01  4.66380522E-01  4.67986751E-01
  4.68066317E-01  4.70417425E-01  4.76180730E-01  4.76571883E-01  4.83359893E-01
  4.84404109E-01  4.84581136E-01  4.87770270E-01  4.89600917E-01  4.90937691E-01
  4.91938877E-01  4.92678589E-01  4.92956418E-01  4.94895921E-01  4.95471218E-01
  4.95645585E-01  4.95893098E-01  4.96002380E-01  4.96744834E-01  4.98393758E-01
  1.00000000E+03  1.00000000E+03  1.00000000E+03  1.00000000E+03  1.00000000E+03
  1.00000000E+03  1.00000000E+03  1.00000000E+03  1.00000000E+03  1.00000000E+03
  1.00000000E+03  1.00000000E+03  1.00000000E+03  1.00000000E+03  1.00000000E+03
  1.00000000E+03  1.00000000E+03  1.00000000E+03  1.00000000E+03  1.00000000E+03
  1.00000000E+03  1.00000000E+03  1.00000000E+03  1.00000000E+03  1.00000000E+03
  1.00000000E+03  1.00000000E+03  1.00000000E+03  1.00000000E+03  1.00000000E+03
  1.00000000E+03  1.00000000E+03  1.00000000E+03  1.00000000E+03  1.00000000E+03
  1.00000000E+03  1.00000000E+03  1.00000000E+03  1.00000000E+03  1.00000000E+03
  1.00000000E+03  1.00000000E+03  1.00000000E+03  1.00000000E+03  1.00000000E+03
  1.00000000E+03  1.00000000E+03  1.00000000E+03  1.00000000E+03  1.00000000E+03
  1.00000000E+03  1.00000000E+03  1.00000000E+03  1.00000000E+03  1.00000000E+03
  1.00000000E+03  1.00000000E+03  1.00000000E+03  1.00000000E+03  1.00000000E+03
  1.00000000E+03  1.00000000E+03  1.00000000E+03  1.00000000E+03  1.00000000E+03
  1.00000000E+03  1.00000000E+03  1.00000000E+03  1.00000000E+03  1.00000000E+03
  1.00000000E+03  1.00000000E+03  1.00000000E+03  1.00000000E+03  1.00000000E+03
  1.00000000E+03  1.00000000E+03  1.00000000E+03  1.00000000E+03  1.00000000E+03
  1.00000000E+03  1.00000000E+03  1.00000000E+03  1.00000000E+03  1.00000000E+03
  1.00000000E+03  1.00000000E+03  1.00000000E+03  1.00000000E+03  1.00000000E+03
  1.00000000E+03  1.00000000E+03  1.00000000E+03  1.00000000E+03  1.00000000E+03
  1.00000000E+03  1.00000000E+03  1.00000000E+03  1.00000000E+03  1.00000000E+03
  1.00000000E+03  1.00000000E+03  1.00000000E+03  1.00000000E+03  1.00000000E+03
  1.00000000E+03  1.00000000E+03  1.00000000E+03  1.00000000E+03  1.00000000E+03
  1.00000000E+03  1.00000000E+03  1.00000000E+03  1.00000000E+03  1.00000000E+03
  1.00000000E+03  1.00000000E+03  1.00000000E+03  1.00000000E+03  1.00000000E+03
  1.00000000E+03  1.00000000E+03  1.00000000E+03  1.00000000E+03  1.00000000E+03
  1.00000000E+03  1.00000000E+03  1.00000000E+03  1.00000000E+03  1.00000000E+03
  1.00000000E+03  1.00000000E+03  1.00000000E+03  1.00000000E+03  1.00000000E+03
  1.00000000E+03  1.00000000E+03  1.00000000E+03  1.00000000E+03  1.00000000E+03
  1.00000000E+03  1.00000000E+03  1.00000000E+03  1.00000000E+03  1.00000000E+03
  1.00000000E+03  1.00000000E+03  1.00000000E+03  1.00000000E+03  1.00000000E+03
  1.00000000E+03  1.00000000E+03  1.00000000E+03  1.00000000E+03  1.00000000E+03
  1.00000000E+03  1.00000000E+03  1.00000000E+03  1.00000000E+03  1.00000000E+03
  1.00000000E+03  1.00000000E+03  1.00000000E+03  1.00000000E+03  1.00000000E+03
  1.00000000E+03  1.00000000E+03  1.00000000E+03  1.00000000E+03  1.00000000E+03
  1.00000000E+03  1.00000000E+03  1.00000000E+03  1.00000000E+03  1.00000000E+03
  1.00000000E+03  1.00000000E+03  1.00000000E+03  1.00000000E+03  1.00000000E+03
  1.00000000E+03  1.00000000E+03  1.00000000E+03  1.00000000E+03  1.00000000E+03
  1.00000000E+03  1.00000000E+03  1.00000000E+03  1.00000000E+03  1.00000000E+03
  1.00000000E+03  1.00000000E+03  1.00000000E+03  1.00000000E+03  1.00000000E+03
  1.00000000E+03  1.00000000E+03  1.00000000E+03  1.00000000E+03  1.00000000E+03
  1.00000000E+03  1.00000000E+03  1.00000000E+03  1.00000000E+03  1.00000000E+03
  1.00000000E+03  1.00000000E+03  1.00000000E+03  1.00000000E+03  1.00000000E+03
  1.00000000E+03  1.00000000E+03  1.00000000E+03  1.00000000E+03  1.00000000E+03
  1.00000000E+03  1.00000000E+03  1.00000000E+03  1.00000000E+03  1.00000000E+03
  1.00000000E+03  1.00000000E+03  1.00000000E+03  1.00000000E+03  1.00000000E+03
  1.00000000E+03  1.00000000E+03  1.00000000E+03  1.00000000E+03  1.00000000E+03
  1.00000000E+03  1.00000000E+03  1.00000000E+03  1.00000000E+03  1.00000000E+03
  1.00000000E+03  1.00000000E+03  1.00000000E+03  1.00000000E+03  1.00000000E+03
  1.00000000E+03  1.00000000E+03  1.00000000E+03  1.00000000E+03  1.00000000E+03
  1.00000000E+03  1.00000000E+03  1.00000000E+03  1.00000000E+03  1.00000000E+03
  1.00000000E+03  1.00000000E+03  1.00000000E+03  1.00000000E+03  1.00000000E+03
  1.00000000E+03  1.00000000E+03  1.00000000E+03  1.00000000E+03  1.00000000E+03
  1.00000000E+03  1.00000000E+03  1.00000000E+03  1.00000000E+03  1.00000000E+03
  1.00000000E+03  1.00000000E+03  1.00000000E+03  1.00000000E+03  1.00000000E+03
  1.00000000E+03  1.00000000E+03  1.00000000E+03  1.00000000E+03  1.00000000E+03
  1.00000000E+03  1.00000000E+03  1.00000000E+03  1.00000000E+03  1.00000000E+03
  1.00000000E+03  1.00000000E+03  1.00000000E+03  1.00000000E+03  1.00000000E+03
  1.00000000E+03  1.00000000E+03  1.00000000E+03  1.00000000E+03  1.00000000E+03
  1.00000000E+03  1.00000000E+03  1.00000000E+03  1.00000000E+03  1.00000000E+03
  1.00000000E+03  1.00000000E+03  1.00000000E+03  1.00000000E+03  1.00000000E+03
  1.00000000E+03  1.00000000E+03  1.00000000E+03  1.00000000E+03  1.00000000E+03
  1.00000000E+03  1.00000000E+03  1.00000000E+03  1.00000000E+03  1.00000000E+03
  1.00000000E+03  1.00000000E+03  1.00000000E+03  1.00000000E+03  1.00000000E+03
  1.00000000E+03  1.00000000E+03  1.00000000E+03  1.00000000E+03  1.00000000E+03
  1.00000000E+03  1.00000000E+03  1.00000000E+03  1.00000000E+03  1.00000000E+03
  1.00000000E+03  1.00000000E+03  1.00000000E+03  1.00000000E+03  1.00000000E+03
  1.00000000E+03  1.00000000E+03  1.00000000E+03  1.00000000E+03  1.00000000E+03
  1.00000000E+03  1.00000000E+03  1.00000000E+03  1.00000000E+03  1.00000000E+03
  1.00000000E+03  1.00000000E+03  1.00000000E+03  1.00000000E+03  1.00000000E+03
  1.00000000E+03  1.00000000E+03  1.00000000E+03  1.00000000E+03  1.00000000E+03
  1.00000000E+03  1.00000000E+03  1.00000000E+03  1.00000000E+03  1.00000000E+03
  1.00000000E+03  1.00000000E+03  1.00000000E+03  1.00000000E+03  1.00000000E+03
  1.00000000E+03  1.00000000E+03  1.00000000E+03  1.00000000E+03  1.00000000E+03
  1.00000000E+03  1.00000000E+03  1.00000000E+03  1.00000000E+03  1.00000000E+03
  1.00000000E+03  1.00000000E+03  1.00000000E+03  1.00000000E+03  1.00000000E+03
  1.00000000E+03  1.00000000E+03  1.00000000E+03  1.00000000E+03  1.00000000E+03
  1.00000000E+03  1.00000000E+03  1.00000000E+03  1.00000000E+03  1.00000000E+03
  1.00000000E+03  1.00000000E+03  1.00000000E+03  1.00000000E+03  1.00000000E+03
  1.00000000E+03  1.00000000E+03  1.00000000E+03  1.00000000E+03  1.00000000E+03
  1.00000000E+03  1.00000000E+03  1.00000000E+03  1.00000000E+03  1.00000000E+03
  1.00000000E+03  1.00000000E+03  1.00000000E+03  1.00000000E+03  1.00000000E+03
  1.00000000E+03  1.00000000E+03  1.00000000E+03  1.00000000E+03  1.00000000E+03
  1.00000000E+03  1.00000000E+03  1.00000000E+03  1.00000000E+03  1.00000000E+03
  1.00000000E+03  1.00000000E+03  1.00000000E+03  1.00000000E+03  1.00000000E+03
  1.00000000E+03  1.00000000E+03  1.00000000E+03  1.00000000E+03  1.00000000E+03
  1.00000000E+03  1.00000000E+03  1.00000000E+03  1.00000000E+03  1.00000000E+03
  1.00000000E+03  1.00000000E+03  1.00000000E+03  1.00000000E+03  1.00000000E+03
  1.00000000E+03  1.00000000E+03  1.00000000E+03  1.00000000E+03  1.00000000E+03
  1.00000000E+03  1.00000000E+03  1.00000000E+03  1.00000000E+03  1.00000000E+03
  1.00000000E+03  1.00000000E+03  1.00000000E+03  1.00000000E+03  1.00000000E+03
  1.00000000E+03  1.00000000E+03  1.00000000E+03  1.00000000E+03  1.00000000E+03
  1.00000000E+03  1.00000000E+03  1.00000000E+03  1.00000000E+03  1.00000000E+03
  1.00000000E+03  1.00000000E+03  1.00000000E+03  1.00000000E+03  1.00000000E+03
  1.00000000E+03  1.00000000E+03  1.00000000E+03  1.00000000E+03  1.00000000E+03
  1.00000000E+03  1.00000000E+03  1.00000000E+03  1.00000000E+03  1.00000000E+03
  1.00000000E+03  1.00000000E+03  1.00000000E+03  1.00000000E+03  1.00000000E+03
  1.00000000E+03  1.00000000E+03  1.00000000E+03  1.00000000E+03  1.00000000E+03
  1.00000000E+03  1.00000000E+03  1.00000000E+03  1.00000000E+03  1.00000000E+03
  1.00000000E+03  1.00000000E+03  1.00000000E+03  1.00000000E+03  1.00000000E+03
  1.00000000E+03  1.00000000E+03  1.00000000E+03  1.00000000E+03  1.00000000E+03
  1.00000000E+03  1.00000000E+03  1.00000000E+03  1.00000000E+03  1.00000000E+03
  1.00000000E+03  1.00000000E+03  1.00000000E+03  1.00000000E+03
Beta Orbital Energies                      R   N=        1384
 -1.89367513E+01 -1.89357347E+01 -1.89285048E+01 -1.89281639E+01 -1.89280713E+01
 -1.89270093E+01 -1.89270028E+01 -1.89267882E+01 -1.88830725E+01 -1.88829844E+01
 -1.88827758E+01 -1.88806190E+01 -1.88805035E+01 -1.88803838E+01 -1.88801985E+01
 -1.88797178E+01 -1.88795991E+01 -1.88795468E+01 -1.88793920E+01 -1.88775915E+01
 -1.88773403E+01 -1.88771658E+01 -1.88770795E+01 -1.88768811E+01 -1.88764348E+01
 -1.88756459E+01 -1.88754469E+01 -1.88753334E+01 -1.88751470E+01 -1.88751110E+01
 -1.88750740E+01 -1.88750219E+01 -1.88735238E+01 -1.88734035E+01 -1.88732675E+01
 -1.88731930E+01 -1.88731381E+01 -1.88730565E+01 -1.88720120E+01 -1.88718980E+01
 -1.88711613E+01 -1.88709377E+01 -1.88708154E+01 -1.88707132E+01 -1.88548524E+01
 -1.88532050E+01 -1.88531848E+01 -1.88530096E+01 -1.88530060E+01 -1.88526552E+01
 -1.88512700E+01 -1.88498388E+01 -1.88495691E+01 -1.88495162E+01 -1.88494956E+01
 -1.88494725E+01 -1.88493427E+01 -1.88492885E+01 -1.88492662E+01 -1.88491224E+01
 -1.88491014E+01 -1.88490239E+01 -1.42984366E+01 -1.42969737E+01 -1.42968803E+01
 -1.42964662E+01 -1.42960940E+01 -1.42956400E+01 -1.01032820E+01 -1.01031304E+01
 -1.01027199E+01 -1.01024258E+01 -1.01024081E+01 -1.01021838E+01 -1.01018378E+01
 -1.01018156E+01 -1.01016252E+01 -1.01016110E+01 -1.01015519E+01 -1.01014918E+01
 -1.01011776E+01 -1.01009943E+01 -1.01007865E+01 -1.01006919E+01 -1.01005113E+01
 -1.00993729E+01 -1.00978748E+01 -1.00974282E+01 -1.00972755E+01 -1.00964376E+01
 -1.00956714E+01 -1.00945595E+01 -3.01321802E+00 -3.01287387E+00 -3.01283995E+00
 -3.01283011E+00 -3.01267383E+00 -3.01225457E+00 -3.00924490E+00 -3.00917650E+00
 -3.00910757E+00 -3.00893376E+00 -3.00883181E+00 -3.00864123E+00 -3.00859076E+00
 -3.00834903E+00 -3.00830761E+00 -3.00791504E+00 -3.00744657E+00 -3.00744654E+00
 -1.73904194E+00 -1.73894496E+00 -1.73862483E+00 -1.73858940E+00 -1.73820870E+00
 -1.73808332E+00 -1.73788627E+00 -1.73769022E+00 -1.73749392E+00 -1.73748388E+00
 -1.73718234E+00 -1.73712011E+00 -1.73702395E+00 -1.73673114E+00 -1.73672742E+00
 -1.73649292E+00 -1.73648217E+00 -1.73625521E+00 -1.73505787E+00 -1.73482332E+00
 -1.73465541E+00 -1.73460425E+00 -1.73331692E+00 -1.73327904E+00 -1.73324084E+00
 -1.73315112E+00 -1.73309288E+00 -1.73307683E+00 -1.73304645E+00 -1.73298052E+00
 -1.73199667E+00 -1.73194584E+00 -1.73170828E+00 -1.73161322E+00 -1.73151499E+00
 -1.73150782E+00 -1.73134945E+00 -1.73130015E+00 -1.73124127E+00 -1.73123630E+00
 -1.73120255E+00 -1.73110625E+00 -1.73095323E+00 -1.73087196E+00 -1.73085086E+00
 -1.73076769E+00 -1.73054994E+00 -1.73046961E+00 -1.73034076E+00 -1.73029759E+00
 -1.73008289E+00 -1.73000567E+00 -1.72982226E+00 -1.72976148E+00 -8.71884608E-01
 -8.70750722E-01 -8.70719815E-01 -8.66073785E-01 -8.63944834E-01 -8.63809473E-01
 -8.63017694E-01 -8.62287999E-01 -8.62056174E-01 -8.61201098E-01 -8.58917648E-01
 -8.58729346E-01 -8.58641556E-01 -8.58443604E-01 -8.58185200E-01 -8.57220162E-01
 -8.57183608E-01 -8.53541897E-01 -8.51156967E-01 -8.46549311E-01 -8.33471008E-01
 -8.30532724E-01 -8.30117629E-01 -8.25905520E-01 -8.25371676E-01 -8.24652661E-01
 -8.24178872E-01 -8.22765378E-01 -8.21462719E-01 -8.20963480E-01 -8.19723701E-01
 -8.17802373E-01 -8.15958898E-01 -8.13490546E-01 -8.12786394E-01 -8.12308953E-01
 -8.11995559E-01 -8.09636448E-01 -8.09479498E-01 -8.03847488E-01 -8.03716802E-01
 -8.03478710E-01 -8.03111781E-01 -8.02942597E-01 -7.92909319E-01 -7.86871082E-01
 -7.86244171E-01 -7.73527461E-01 -7.52408289E-01 -7.50104227E-01 -7.42333884E-01
 -7.35855261E-01 -7.34288726E-01 -7.31787186E-01 -7.30523579E-01 -7.29704941E-01
 -7.25689095E-01 -7.25539135E-01 -7.23515905E-01 -7.22601113E-01 -7.22264416E-01
 -7.21704383E-01 -7.20295290E-01 -7.20224024E-01 -7.18899201E-01 -7.17819438E-01
 -7.17804729E-01 -7.17564164E-01 -7.17468500E-01 -7.16509407E-01 -7.16469752E-01
 -7.16247225E-01 -7.16220191E-01 -7.16141544E-01 -7.16096082E-01 -7.15963179E-01
 -7.15893652E-01 -7.15882098E-01 -7.15790335E-01 -7.15684129E-01 -7.15605105E-01
 -7.15543488E-01 -7.15492533E-01 -7.15324361E-01 -7.15281851E-01 -7.15248518E-01
 -7.15245918E-01 -7.15245281E-01 -7.15110695E-01 -7.15053366E-01 -7.14978434E-01
 -7.14920714E-01 -7.14915221E-01 -7.14730533E-01 -7.14618949E-01 -7.14618697E-01
 -7.14582805E-01 -7.14439061E-01 -7.13758725E-01 -6.99395665E-01 -6.63825061E-01
 -6.63666226E-01 -6.46856154E-01 -6.39067064E-01 -6.32486550E-01 -6.18831123E-01
 -6.11003858E-01 -6.09379129E-01 -6.09145265E-01 -6.07742307E-01 -5.89675264E-01
 -5.89508559E-01 -5.83241522E-01 -5.78502020E-01 -5.76829500E-01 -5.74081901E-01
 -5.55869792E-01 -5.48929861E-01 -5.38543895E-01 -5.32980948E-01 -5.31201986E-01
 -5.29128564E-01 -5.29116980E-01 -5.27424767E-01 -5.26954784E-01 -5.25914160E-01
 -5.23251556E-01 -5.23074808E-01 -5.23073050E-01 -5.22995247E-01 -5.22888703E-01
 -5.22760655E-01 -5.22726833E-01 -5.22649826E-01 -5.22580322E-01 -5.22556078E-01
 -5.22410611E-01 -5.22338112E-01 -5.22320483E-01 -5.22310024E-01 -5.22279255E-01
 -5.22161611E-01 -5.22146155E-01 -5.22085295E-01 -5.22075937E-01 -5.22036482E-01
 -5.21946770E-01 -5.21811469E-01 -5.21777664E-01 -5.21774802E-01 -5.21742368E-01
 -5.21684563E-01 -5.21674494E-01 -5.21665532E-01 -5.21573542E-01 -5.21559565E-01
 -5.21558629E-01 -5.21527447E-01 -5.21502514E-01 -5.21493719E-01 -5.21411979E-01
 -5.21391621E-01 -5.21206934E-01 -5.21183906E-01 -5.21127281E-01 -5.21082665E-01
 -5.21080186E-01 -5.20921914E-01 -5.20920813E-01 -5.20907720E-01 -5.20808211E-01
 -5.20805634E-01 -5.20719490E-01 -5.20695865E-01 -5.20562968E-01 -5.20519853E-01
 -5.20478963E-01 -5.20385782E-01 -5.20189129E-01 -5.20172155E-01 -5.19894739E-01
 -5.19814922E-01 -5.19770465E-01 -5.19606486E-01 -5.19570096E-01 -5.19554849E-01
 -5.19453749E-01 -5.18799582E-01 -5.18796023E-01 -5.18701790E-01 -5.18634426E-01
 -5.18321151E-01 -5.18216458E-01 -5.18059543E-01 -5.17502289E-01 -5.17473216E-01
 -5.17284407E-01 -5.17024818E-01 -5.12580677E-01 -5.10337032E-01 -5.07711717E-01
 -5.02050073E-01 -4.98802587E-01 -4.94118598E-01 -4.68332888E-01 -4.26462086E-01
 -4.23938370E-01 -3.98751750E-01 -3.82850820E-01 -3.79443608E-01 -3.74818327E-01
 -3.74753315E-01 -3.74384427E-01 -3.73012314E-01 -3.72118913E-01 -3.72062163E-01
 -3.71371705E-01 -3.59346412E-01 -3.59304239E-01 -3.57500488E-01 -3.57173707E-01
 -3.57066182E-01 -3.57019615E-01 -3.56021663E-01 -3.55766069E-01 -3.55673942E-01
 -3.55325295E-01 -3.54581199E-01 -3.53902700E-01 -3.53802193E-01 -3.53320208E-01
 -3.52499873E-01 -3.52394763E-01 -3.52223749E-01 -3.51922363E-01 -3.51478312E-01
 -3.51102454E-01 -3.46666763E-01 -3.46357772E-01 -3.40866446E-01 -3.36682987E-01
 -3.36679619E-01 -3.36457857E-01 -3.36441140E-01 -3.32653810E-01 -3.32647527E-01
 -3.32292429E-01 -3.32029305E-01 -3.30969283E-01 -3.30940904E-01 -3.30864574E-01
 -3.30441207E-01 -3.30127096E-01 -3.28781551E-01 -3.28378107E-01 -3.27794937E-01
 -3.25956147E-01 -3.25727464E-01 -3.25342472E-01 -3.24977133E-01 -3.24496236E-01
 -3.24198610E-01 -3.22914052E-01 -3.22378340E-01 -3.20788868E-01 -3.19997474E-01
 -3.19713899E-01 -3.19679559E-01 -3.19630268E-01 -3.19394385E-01 -3.05490822E-01
 -2.97899793E-01 -2.97518781E-01 -2.92674391E-01 -2.92266591E-01 -2.90875971E-01
 -2.90438118E-01 -2.90428839E-01 -2.90382551E-01 -2.89228072E-01 -2.89026179E-01
 -2.85016745E-01 -2.83858735E-01 -2.83572685E-01 -2.83010016E-01 -2.82998457E-01
 -2.82744411E-01 -2.81486912E-01 -2.78892876E-01 -2.74239908E-01 -2.71922004E-01
 -2.70266888E-01 -2.69953941E-01 -2.69439393E-01 -2.69312465E-01 -2.69297573E-01
 -2.69262889E-01 -2.69092265E-01 -2.68980002E-01 -2.68474109E-01 -2.67881285E-01
 -2.67093273E-01 -2.66310908E-01 -1.71760388E-01 -1.71205686E-01 -1.70426837E-01
 -1.68419199E-01 -1.66075967E-01 -1.65540884E-01 -1.65291556E-01 -1.57513321E-01
 -1.57136576E-01 -1.56890329E-01 -1.38718911E-01 -1.38641765E-01 -1.38519935E-01
 -1.37308416E-01 -1.34854567E-01 -1.33724518E-01 -1.33468173E-01 -1.29014980E-01
 -1.27978023E-01 -1.27547185E-01 -1.87202786E-02  9.79334906E-03  1.57507753E-02
  1.79967332E-02  3.10862775E-02  2.12483594E-01  2.14659760E-01  2.14844311E-01
  2.15014434E-01  2.17943000E-01  2.43590865E-01  2.86992874E-01  3.43477417E-01
  3.83244462E-01  4.77734999E-01  4.82938032E-01  4.86415391E-01  5.22433026E-01
  6.39250812E-01  7.52714678E-01  7.62520846E-01 -7.08877106E-01 -7.07954701E-01
 -7.05653256E-01 -7.05385091E-01 -7.02332453E-01 -6.80411730E-01 -6.76346349E-01
 -6.70413448E-01 -6.62501410E-01 -6.61654653E-01 -6.57216964E-01 -6.06541063E-01
 -5.99376750E-01 -5.97491643E-01 -5.96776724E-01 -5.96172073E-01 -5.95904017E-01
 -5.82160638E-01 -5.77485638E-01 -3.26551807E-01 -3.25396991E-01 -3.09993733E-01
 -3.09610458E-01 -3.09555315E-01 -3.09304249E-01 -3.03809870E-01 -3.03241378E-01
 -3.02210740E-01 -3.00502922E-01 -2.99631166E-01 -2.99445349E-01 -2.99440104E-01
 -2.99391090E-01 -2.98561245E-01 -2.97582437E-01 -2.96239840E-01 -2.89966443E-01
 -2.89959253E-01 -2.87133508E-01 -2.79339393E-01 -2.78890394E-01 -1.12696487E-01
 -1.11827651E-01 -1.05633549E-01 -1.04448144E-01 -1.04293462E-01 -1.03430026E-01
 -1.03140965E-01 -1.02622985E-01 -1.01957210E-01 -1.01791892E-01 -1.01267575E-01
 -9.95316780E-02 -9.81354235E-02 -9.77349023E-02 -9.57024202E-02 -9.50437933E-02
 -9.45198188E-02 -9.44471550E-02 -9.28695744E-02 -6.68233158E-02 -5.99013043E-02
 -5.96872652E-02 -5.51564330E-02 -5.40580843E-02 -4.38514367E-02 -4.34989231E-02
 -4.01314319E-02 -3.94660928E-02 -3.25716383E-02 -3.22382471E-02 -3.19078039E-02
 -3.16143485E-02 -2.53301112E-02 -2.32898615E-02 -2.13775932E-02 -2.01947826E-02
 -1.82434360E-02 -1.20910643E-02 -1.18731946E-02 -1.12537281E-02  6.68350584E-02
  9.77134807E-02  1.93197828E-01  1.95344844E-01  1.96201961E-01  2.05757299E-01
  2.12057862E-01  2.12306641E-01  2.13881950E-01  2.14198785E-01  2.15111801E-01
  2.15276713E-01  2.15322549E-01  2.15456499E-01  2.15493886E-01  2.15617999E-01
  2.15683271E-01  2.15702230E-01  2.15824296E-01  2.15831978E-01  2.15840030E-01
  2.16293103E-01  2.16319909E-01  2.16365675E-01  2.16417997E-01  2.16502420E-01
  2.16747043E-01  2.16777808E-01  2.17236490E-01  2.17648429E-01  2.17802808E-01
  2.19076655E-01  2.20930960E-01  2.21397523E-01  2.21763998E-01  2.24430469E-01
  2.27068831E-01  2.28668726E-01  2.32903720E-01  2.33752349E-01  2.37010352E-01
  2.37470557E-01  2.47197504E-01  2.50935775E-01  2.56929929E-01  2.61035596E-01
  2.65922747E-01  2.68341871E-01  2.69299669E-01  2.69881837E-01  2.70156377E-01
  2.70549372E-01  2.70581795E-01  2.72726155E-01  2.73441003E-01  2.73572855E-01
  2.74585124E-01  2.75311441E-01  2.75607034E-01  2.75901437E-01  2.76609213E-01
  2.79084612E-01  2.94434371E-01  3.03864794E-01  3.06923637E-01  3.07997530E-01
  3.09521692E-01  3.11383419E-01  3.13390303E-01  3.14417796E-01  3.15968857E-01
  3.16706149E-01  3.17946573E-01  3.22772642E-01  3.24681475E-01  3.25168109E-01
  3.27563066E-01  3.28853817E-01  3.29341339E-01  3.33492689E-01  3.34230640E-01
  3.37372361E-01  3.37680868E-01  3.38444837E-01  3.38653522E-01  3.39356707E-01
  3.39793870E-01  3.40562336E-01  3.40852669E-01  3.42296902E-01  3.42450533E-01
  3.43687131E-01  3.45452665E-01  3.47074143E-01  3.48830359E-01  3.50271088E-01
  3.52850525E-01  3.54396731E-01  3.55343026E-01  3.55712819E-01  3.56603188E-01
  3.57044521E-01  3.59331649E-01  3.59762247E-01  3.70225634E-01  3.72231432E-01
  3.73998514E-01  3.75149089E-01  3.77666845E-01  3.93697004E-01  3.96068276E-01
  3.96154066E-01  4.07675186E-01  4.50463900E-01  4.75665649E-01  4.75969152E-01
  4.76011827E-01  4.76033749E-01  4.76109298E-01  4.76137787E-01  4.76196531E-01
  4.76250498E-01  4.76282936E-01  4.76344788E-01  4.76389606E-01  4.76395406E-01
  4.76421186E-01  4.76452873E-01  4.76456169E-01  4.76544923E-01  4.76568103E-01
  4.76592006E-01  4.76691293E-01  4.76704309E-01  4.76749587E-01  4.76755599E-01
  4.76860626E-01  4.76894024E-01  4.76943066E-01  4.76959857E-01  4.76974711E-01
  4.77027017E-01  4.77032009E-01  4.77065747E-01  4.77130792E-01  4.77160726E-01
  4.77168440E-01  4.77271587E-01  4.77280610E-01  4.77364528E-01  4.77372715E-01
  4.77374453E-01  4.77388215E-01  4.77428886E-01  4.77458162E-01  4.77488988E-01
  4.77578965E-01  4.77584568E-01  4.77611219E-01  4.77715472E-01  4.77735700E-01
  4.77751500E-01  4.77826071E-01  4.77954383E-01  4.77993442E-01  4.78027887E-01
  4.78111719E-01  4.78228742E-01  4.78328071E-01  4.78347466E-01  4.78553805E-01
  4.78605054E-01  4.78770867E-01  4.78802825E-01  4.78868891E-01  4.79051787E-01
  4.79333912E-01  4.80077120E-01  4.80205351E-01  4.83356225E-01  4.83828020E-01
  4.86639901E-01  4.87872916E-01  4.87923371E-01  4.90226779E-01  4.90510617E-01
  3.05382436E-01  3.37835222E-01  3.38333011E-01  3.38453930E-01  3.38711811E-01
  3.38776267E-01  3.38821766E-01  3.38826787E-01  3.39004374E-01  3.39042190E-01
  3.39177653E-01  3.39334884E-01  3.39541133E-01  3.39632956E-01  3.39704405E-01
  3.39774031E-01  3.40775905E-01  3.42126301E-01  3.42148112E-01  3.43064458E-01
  3.44151578E-01  3.44631422E-01  3.45301833E-01  3.45842416E-01  3.45875874E-01
  3.46542165E-01  3.48188130E-01  3.48195314E-01  3.48278094E-01  3.48294632E-01
  3.48306867E-01  3.48866375E-01  3.49016907E-01  3.50948670E-01  3.51779921E-01
  3.53811715E-01  3.60240390E-01  3.66492778E-01  3.68954076E-01  3.69113428E-01
  3.74213625E-01  3.77136335E-01  3.78838708E-01  3.80887958E-01  3.84305569E-01
  3.84445107E-01  3.86632033E-01  3.86970681E-01  3.94276251E-01  3.97953792E-01
  4.07287420E-01  4.09272546E-01  4.23852309E-01  4.25650325E-01  4.26079458E-01
  4.27335867E-01  4.27808842E-01  4.29169292E-01  4.35060342E-01  4.35577157E-01
  4.35630687E-01  4.35925030E-01  4.36151555E-01  4.37142612E-01  4.39043687E-01
  4.42289976E-01  4.42641986E-01  4.43934275E-01  4.46304434E-01  4.46974487E-01
  4.48527113E-01  4.48927564E-01  4.50413296E-01  4.51290082E-01  4.51378170E-01
  4.52016223E-01  4.54022617E-01  4.57742067E-01  4.59575157E-01  4.61282115E-01
  4.63867714E-01  4.64411213E-01  4.66533499E-01  4.70016077E-01  4.71760219E-01
  4.72719454E-01  4.75527695E-01  4.77045847E-01  4.78235173E-01  4.82360349E-01
  4.85794431E-01  4.91440368E-01  4.91941550E-01  4.92664014E-01  4.92959244E-01
  4.94893355E-01  4.95442912E-01  4.95626421E-01  4.95890037E-01  4.95992831E-01
  4.96718899E-01  1.00000000E+03  1.00000000E+03  1.00000000E+03  1.00000000E+03
  1.00000000E+03  1.00000000E+03  1.00000000E+03  1.00000000E+03  1.00000000E+03
  1.00000000E+03  1.00000000E+03  1.00000000E+03  1.00000000E+03  1.00000000E+03
  1.00000000E+03  1.00000000E+03  1.00000000E+03  1.00000000E+03  1.00000000E+03
  1.00000000E+03  1.00000000E+03  1.00000000E+03  1.00000000E+03  1.00000000E+03
  1.00000000E+03  1.00000000E+03  1.00000000E+03  1.00000000E+03  1.00000000E+03
  1.00000000E+03  1.00000000E+03  1.00000000E+03  1.00000000E+03  1.00000000E+03
  1.00000000E+03  1.00000000E+03  1.00000000E+03  1.00000000E+03  1.00000000E+03
  1.00000000E+03  1.00000000E+03  1.00000000E+03  1.00000000E+03  1.00000000E+03
  1.00000000E+03  1.00000000E+03  1.00000000E+03  1.00000000E+03  1.00000000E+03
  1.00000000E+03  1.00000000E+03  1.00000000E+03  1.00000000E+03  1.00000000E+03
  1.00000000E+03  1.00000000E+03  1.00000000E+03  1.00000000E+03  1.00000000E+03
  1.00000000E+03  1.00000000E+03  1.00000000E+03  1.00000000E+03  1.00000000E+03
  1.00000000E+03  1.00000000E+03  1.00000000E+03  1.00000000E+03  1.00000000E+03
  1.00000000E+03  1.00000000E+03  1.00000000E+03  1.00000000E+03  1.00000000E+03
  1.00000000E+03  1.00000000E+03  1.00000000E+03  1.00000000E+03  1.00000000E+03
  1.00000000E+03  1.00000000E+03  1.00000000E+03  1.00000000E+03  1.00000000E+03
  1.00000000E+03  1.00000000E+03  1.00000000E+03  1.00000000E+03  1.00000000E+03
  1.00000000E+03  1.00000000E+03  1.00000000E+03  1.00000000E+03  1.00000000E+03
  1.00000000E+03  1.00000000E+03  1.00000000E+03  1.00000000E+03  1.00000000E+03
  1.00000000E+03  1.00000000E+03  1.00000000E+03  1.00000000E+03  1.00000000E+03
  1.00000000E+03  1.00000000E+03  1.00000000E+03  1.00000000E+03  1.00000000E+03
  1.00000000E+03  1.00000000E+03  1.00000000E+03  1.00000000E+03  1.00000000E+03
  1.00000000E+03  1.00000000E+03  1.00000000E+03  1.00000000E+03  1.00000000E+03
  1.00000000E+03  1.00000000E+03  1.00000000E+03  1.00000000E+03  1.00000000E+03
  1.00000000E+03  1.00000000E+03  1.00000000E+03  1.00000000E+03  1.00000000E+03
  1.00000000E+03  1.00000000E+03  1.00000000E+03  1.00000000E+03  1.00000000E+03
  1.00000000E+03  1.00000000E+03  1.00000000E+03  1.00000000E+03  1.00000000E+03
  1.00000000E+03  1.00000000E+03  1.00000000E+03  1.00000000E+03  1.00000000E+03
  1.00000000E+03  1.00000000E+03  1.00000000E+03  1.00000000E+03  1.00000000E+03
  1.00000000E+03  1.00000000E+03  1.00000000E+03  1.00000000E+03  1.00000000E+03
  1.00000000E+03  1.00000000E+03  1.00000000E+03  1.00000000E+03  1.00000000E+03
  1.00000000E+03  1.00000000E+03  1.00000000E+03  1.00000000E+03  1.00000000E+03
  1.00000000E+03  1.00000000E+03  1.00000000E+03  1.00000000E+03  1.00000000E+03
  1.00000000E+03  1.00000000E+03  1.00000000E+03  1.00000000E+03  1.00000000E+03
  1.00000000E+03  1.00000000E+03  1.00000000E+03  1.00000000E+03  1.00000000E+03
  1.00000000E+03  1.00000000E+03  1.00000000E+03  1.00000000E+03  1.00000000E+03
  1.00000000E+03  1.00000000E+03  1.00000000E+03  1.00000000E+03  1.00000000E+03
  1.00000000E+03  1.00000000E+03  1.00000000E+03  1.00000000E+03  1.00000000E+03
  1.00000000E+03  1.00000000E+03  1.00000000E+03  1.00000000E+03  1.00000000E+03
  1.00000000E+03  1.00000000E+03  1.00000000E+03  1.00000000E+03  1.00000000E+03
  1.00000000E+03  1.00000000E+03  1.00000000E+03  1.00000000E+03  1.00000000E+03
  1.00000000E+03  1.00000000E+03  1.00000000E+03  1.00000000E+03  1.00000000E+03
  1.00000000E+03  1.00000000E+03  1.00000000E+03  1.00000000E+03  1.00000000E+03
  1.00000000E+03  1.00000000E+03  1.00000000E+03  1.00000000E+03  1.00000000E+03
  1.00000000E+03  1.00000000E+03  1.00000000E+03  1.00000000E+03  1.00000000E+03
  1.00000000E+03  1.00000000E+03  1.00000000E+03  1.00000000E+03  1.00000000E+03
  1.00000000E+03  1.00000000E+03  1.00000000E+03  1.00000000E+03  1.00000000E+03
  1.00000000E+03  1.00000000E+03  1.00000000E+03  1.00000000E+03  1.00000000E+03
  1.00000000E+03  1.00000000E+03  1.00000000E+03  1.00000000E+03  1.00000000E+03
  1.00000000E+03  1.00000000E+03  1.00000000E+03  1.00000000E+03  1.00000000E+03
  1.00000000E+03  1.00000000E+03  1.00000000E+03  1.00000000E+03  1.00000000E+03
  1.00000000E+03  1.00000000E+03  1.00000000E+03  1.00000000E+03  1.00000000E+03
  1.00000000E+03  1.00000000E+03  1.00000000E+03  1.00000000E+03  1.00000000E+03
  1.00000000E+03  1.00000000E+03  1.00000000E+03  1.00000000E+03  1.00000000E+03
  1.00000000E+03  1.00000000E+03  1.00000000E+03  1.00000000E+03  1.00000000E+03
  1.00000000E+03  1.00000000E+03  1.00000000E+03  1.00000000E+03  1.00000000E+03
  1.00000000E+03  1.00000000E+03  1.00000000E+03  1.00000000E+03  1.00000000E+03
  1.00000000E+03  1.00000000E+03  1.00000000E+03  1.00000000E+03  1.00000000E+03
  1.00000000E+03  1.00000000E+03  1.00000000E+03  1.00000000E+03  1.00000000E+03
  1.00000000E+03  1.00000000E+03  1.00000000E+03  1.00000000E+03  1.00000000E+03
  1.00000000E+03  1.00000000E+03  1.00000000E+03  1.00000000E+03  1.00000000E+03
  1.00000000E+03  1.00000000E+03  1.00000000E+03  1.00000000E+03  1.00000000E+03
  1.00000000E+03  1.00000000E+03  1.00000000E+03  1.00000000E+03  1.00000000E+03
  1.00000000E+03  1.00000000E+03  1.00000000E+03  1.00000000E+03  1.00000000E+03
  1.00000000E+03  1.00000000E+03  1.00000000E+03  1.00000000E+03  1.00000000E+03
  1.00000000E+03  1.00000000E+03  1.00000000E+03  1.00000000E+03  1.00000000E+03
  1.00000000E+03  1.00000000E+03  1.00000000E+03  1.00000000E+03  1.00000000E+03
  1.00000000E+03  1.00000000E+03  1.00000000E+03  1.00000000E+03  1.00000000E+03
  1.00000000E+03  1.00000000E+03  1.00000000E+03  1.00000000E+03  1.00000000E+03
  1.00000000E+03  1.00000000E+03  1.00000000E+03  1.00000000E+03  1.00000000E+03
  1.00000000E+03  1.00000000E+03  1.00000000E+03  1.00000000E+03  1.00000000E+03
  1.00000000E+03  1.00000000E+03  1.00000000E+03  1.00000000E+03  1.00000000E+03
  1.00000000E+03  1.00000000E+03  1.00000000E+03  1.00000000E+03  1.00000000E+03
  1.00000000E+03  1.00000000E+03  1.00000000E+03  1.00000000E+03  1.00000000E+03
  1.00000000E+03  1.00000000E+03  1.00000000E+03  1.00000000E+03  1.00000000E+03
  1.00000000E+03  1.00000000E+03  1.00000000E+03  1.00000000E+03  1.00000000E+03
  1.00000000E+03  1.00000000E+03  1.00000000E+03  1.00000000E+03  1.00000000E+03
  1.00000000E+03  1.00000000E+03  1.00000000E+03  1.00000000E+03  1.00000000E+03
  1.00000000E+03  1.00000000E+03  1.00000000E+03  1.00000000E+03  1.00000000E+03
  1.00000000E+03  1.00000000E+03  1.00000000E+03  1.00000000E+03  1.00000000E+03
  1.00000000E+03  1.00000000E+03  1.00000000E+03  1.00000000E+03  1.00000000E+03
  1.00000000E+03  1.00000000E+03  1.00000000E+03  1.00000000E+03  1.00000000E+03
  1.00000000E+03  1.00000000E+03  1.00000000E+03  1.00000000E+03  1.00000000E+03
  1.00000000E+03  1.00000000E+03  1.00000000E+03  1.00000000E+03  1.00000000E+03
  1.00000000E+03  1.00000000E+03  1.00000000E+03  1.00000000E+03  1.00000000E+03
  1.00000000E+03  1.00000000E+03  1.00000000E+03  1.00000000E+03  1.00000000E+03
  1.00000000E+03  1.00000000E+03  1.00000000E+03  1.00000000E+03  1.00000000E+03
  1.00000000E+03  1.00000000E+03  1.00000000E+03  1.00000000E+03  1.00000000E+03
  1.00000000E+03  1.00000000E+03  1.00000000E+03  1.00000000E+03  1.00000000E+03
  1.00000000E+03  1.00000000E+03  1.00000000E+03  1.00000000E+03  1.00000000E+03
  1.00000000E+03  1.00000000E+03  1.00000000E+03  1.00000000E+03  1.00000000E+03
  1.00000000E+03  1.00000000E+03  1.00000000E+03  1.00000000E+03  1.00000000E+03
  1.00000000E+03  1.00000000E+03  1.00000000E+03  1.00000000E+03  1.00000000E+03
  1.00000000E+03  1.00000000E+03  1.00000000E+03  1.00000000E+03  1.00000000E+03
  1.00000000E+03  1.00000000E+03  1.00000000E+03  1.00000000E+03  1.00000000E+03
  1.00000000E+03  1.00000000E+03  1.00000000E+03  1.00000000E+03  1.00000000E+03
  1.00000000E+03  1.00000000E+03  1.00000000E+03  1.00000000E+03  1.00000000E+03
  1.00000000E+03  1.00000000E+03  1.00000000E+03  1.00000000E+03  1.00000000E+03
  1.00000000E+03  1.00000000E+03  1.00000000E+03  1.00000000E+03  1.00000000E+03
  1.00000000E+03  1.00000000E+03  1.00000000E+03  1.00000000E+03  1.00000000E+03
  1.00000000E+03  1.00000000E+03  1.00000000E+03  1.00000000E+03
Alpha MO coefficients                      R   N=     1915456
 -1.26092115E-06  7.13121998E-06  1.39106752E-05 -9.86635943E-07 -4.66731156E-06
 -4.90960229E-06  1.08720997E-06  9.88457548E-09  9.17256747E-08  3.25517510E-07
 -2.78347127E-06  6.95943080E-07 -3.64525059E-06 -3.58826918E-06  8.86021282E-07
 -2.22499689E-05 -9.00229726E-06  1.03589723E-06 -1.18305833E-06  6.94519958E-06
  1.30525000E-05 -9.47236720E-07 -1.76831260E-06  6.60791714E-06  9.76333021E-07
  6.19295762E-07  1.59292679E-07  3.40770393E-07 -3.23618763E-06  1.51866778E-06
 -3.76199285E-06  2.23545855E-06  2.50596918E-06 -2.31247151E-05  4.42684515E-06
  6.67213105E-06 -1.31467401E-06  7.36316088E-06  1.43200316E-05 -1.31375064E-06
  6.60580856E-06 -1.53382342E-06  4.92961190E-07  4.05431368E-07  3.77294992E-09
  3.31587908E-07 -3.03394107E-06  1.36303085E-06 -3.67798475E-06  9.22744117E-07
 -3.22668826E-06 -2.32904090E-05  4.42645184E-07 -7.20075053E-06 -2.21541329E-07
  3.12248972E-06  3.61255270E-06 -2.19617401E-06  1.45327465E-06 -3.43172172E-06
  4.50189837E-06 -3.45150071E-08  1.48092532E-05 -2.01746311E-07  3.30850007E-06
  2.19524252E-06 -2.14792823E-06  2.91620019E-06  2.13891620E-06  6.25884110E-06
 -6.55667715E-06 -1.20576915E-05 -2.32312008E-07  3.33148227E-06  2.87129820E-06
 -1.72116788E-06 -3.94226462E-06 -5.02624822E-08  4.31491531E-06  1.25632397E-05
 -6.95315511E-06 -2.19638201E-07  2.96680509E-06  4.05403335E-06 -2.04431555E-06
 -2.79865123E-07 -4.01729409E-06  6.06752434E-06 -7.05893550E-06  1.21741505E-05
 -1.70440553E-07  3.05468746E-06  2.34202939E-06 -2.15354424E-06  1.97747490E-06
  3.21949052E-06  6.27074934E-06 -1.13086856E-05 -7.03499996E-06 -2.09836237E-07
  3.32741600E-06  2.25677709E-06 -1.77761419E-06 -3.67196898E-06  1.60488999E-06
  5.69016676E-06  1.43932446E-05  4.50186317E-07  1.81457944E-05 -6.42376710E-05
 -1.91396052E-04  9.34473414E-05  4.19524708E-06 -1.15874961E-06  1.91586077E-04
  8.34998724E-06 -2.94267408E-06 -1.19999013E-06 -6.05895775E-06  1.48947104E-05
  5.30920107E-06 -1.28904940E-06 -1.60407217E-06 -1.04645974E-05 -1.52859670E-05
 -1.77001921E-05 -3.65449606E-06  1.91873457E-05  2.39852287E-05  6.46356079E-06
 -3.19957377E-06 -4.56365686E-06  1.25839364E-05  3.72343006E-06 -1.88276153E-05
  8.86125698E-07  2.52986218E-06 -4.35594936E-05  1.95234626E-05  6.59451018E-06
 -1.84751087E-06 -2.87159496E-06  2.50004514E-05 -5.21483802E-06 -3.77057463E-06
  2.02546062E-05  2.39822076E-05  6.79392407E-06 -8.76098718E-07  5.79849795E-06
  1.34579347E-05  1.16310853E-05  1.46049897E-05 -1.06441535E-06 -6.68727398E-06
  1.37937472E-05  5.58555199E-06  3.38502557E-07  1.43259906E-06 -1.03456498E-05
 -7.04134667E-06  2.12196254E-05 -4.02106778E-06  2.14013268E-05  2.52389962E-05
  6.67166048E-06 -1.97667201E-06  5.67855742E-06  1.46984050E-05 -1.64240499E-05
  6.93300956E-06  8.44227379E-07  2.59814120E-06 -4.25659651E-05  2.05937798E-05
 -3.67315686E-06 -5.14279436E-06  6.43536560E-07 -1.76524507E-05 -1.77158332E-05
 -4.08561641E-06  2.10100148E-05  2.87811897E-05  6.40589345E-06  6.13651820E-06
 -2.01326234E-06  1.36566853E-05  9.81391025E-06 -1.74678377E-05 -1.04813660E-06
 -6.64755825E-06  1.28681694E-05  5.95845988E-06  1.79011716E-06  3.05529494E-07
 -1.20653982E-05  2.23721682E-05 -5.80591432E-06 -3.75198360E-06  1.99618755E-05
  2.51322473E-05  6.36701058E-06  6.38105667E-06 -9.03067282E-07  1.41932781E-05
  1.44268795E-05  1.14816071E-05  8.25101572E-07  3.80470792E-06 -4.49527232E-05
  1.98511119E-05 -7.13822201E-07  5.45249902E-06  1.22957991E-06 -6.48458463E-06
  2.27357057E-05 -3.76846922E-06  2.00073618E-05  2.49516001E-05  6.68764116E-06
 -4.36879922E-06 -3.79766222E-06  1.54496749E-05 -1.72568934E-05  1.85647421E-06
 -6.65396743E-06  2.22926538E-05  9.62671826E-05  1.37717085E-05 -2.15673086E-05
  5.66891188E-06 -8.00238837E-05 -1.01264377E-04  2.39398844E-05 -6.50164408E-06
  2.12036808E-05  9.74100418E-05  1.25418782E-05  1.71245123E-05  1.71817530E-05
 -8.55172635E-05  6.56170260E-05  7.30542996E-05 -6.69074276E-06  2.18762219E-05
  9.83532884E-05  1.26949551E-05  6.89753373E-06 -2.20829942E-05 -8.71212831E-05
  2.26347655E-05 -9.38151901E-05 -9.65903834E-06  4.49568159E-05 -9.49014443E-06
 -5.84924757E-05 -3.86304891E-05 -8.60871774E-06 -4.67693268E-05  2.69045743E-05
  2.95423870E-05 -9.77653482E-06  4.54137548E-05 -9.44668928E-06 -5.93751396E-05
 -2.94813603E-05  2.42980794E-05 -5.05775125E-05  9.59124335E-06 -3.63618913E-05
 -9.55110240E-06  4.45774694E-05 -1.25061371E-05 -6.06909998E-05  7.10375158E-06
  3.52623322E-05 -4.96940695E-05  7.55762137E-06 -3.50494368E-05 -9.98774984E-06
  4.50905985E-05 -4.66679370E-06 -6.40891406E-05  3.17754501E-05  1.19400853E-05
 -5.20782804E-05 -3.97069575E-05  7.19280537E-06 -9.88025333E-06  4.64092506E-05
 -1.10207075E-05 -6.34204289E-05  2.25146335E-05 -2.49338427E-05 -4.98843404E-05
 -3.83350987E-05  6.32204949E-06 -9.57854826E-06  4.55869328E-05 -1.40791785E-05
 -6.03833975E-05 -1.03627916E-05 -3.48131522E-05 -4.89254938E-05  2.61694788E-05
  2.41900760E-05  6.62116417E-07  2.16143285E-05  2.11552600E-04  1.35548811E-04
  1.30041221E-04  1.28287412E-04  1.38705412E-04  2.41877036E-04  2.45540975E-04
 -1.27349222E-05  5.74338552E-05 -2.22111368E-05 -3.86457599E-05 -2.23190598E-05
  1.81680339E-06  1.20189176E-05 -7.54909677E-05 -7.21650726E-06 -1.01629229E-05
  3.53890292E-05  2.66818628E-04  8.30634006E-05  1.30695029E-04 -3.20711705E-05
  1.89447840E-05  2.08003956E-04 -5.37750526E-05 -1.30703033E-05  5.87545049E-05
 -1.95192940E-05 -3.80529143E-05 -2.05560122E-05  9.10112799E-06  1.30079491E-05
 -6.40864957E-05  4.07288944E-05  4.32544703E-07  2.22475618E-05  2.12969251E-04
  1.36730434E-04  5.55746346E-05 -1.73779040E-04  1.38386823E-04  9.98047566E-05
 -3.31484120E-04 -1.28307441E-05  5.75996048E-05 -2.11782965E-05 -4.01657933E-05
  1.00137167E-05  1.77884589E-05  8.59253751E-06  3.33011631E-05  6.82872821E-05
 -1.08120543E-05  3.59390451E-05  2.79906706E-04  9.34203157E-05 -8.81753544E-05
 -9.43359059E-05  3.59647784E-05 -1.43787463E-04 -1.45478352E-04 -1.30798882E-05
  5.94159661E-05 -2.42331767E-05 -4.11335573E-05  1.59010938E-05  1.39242392E-05
  7.69415063E-06  6.80597095E-05  3.30707547E-05  6.92360296E-07  2.16042851E-05
  2.13101199E-04  1.50764124E-04 -1.70750759E-04  4.09835737E-05  1.69377273E-04
 -3.30232536E-04  8.01103334E-05 -1.30058778E-05  6.02154537E-05 -2.67023785E-05
 -3.87465375E-05  8.41389007E-06 -1.83076927E-05  3.50618453E-06  4.01990071E-05
 -6.46390071E-05 -1.00737738E-05  3.65859549E-05  2.63029406E-04  9.27031071E-05
 -3.30576235E-05  1.24625857E-04  3.40962782E-05 -6.25355088E-05  2.05108298E-04
 -1.27458917E-05  5.73814164E-05 -2.12215287E-05 -3.97774024E-05  3.59648460E-07
 -2.04601392E-05  6.68624572E-06 -5.53683831E-07 -7.54262065E-05  2.89529051E-05
 -4.37912040E-04 -2.95585823E-04 -1.15742388E-03 -8.90356554E-06  2.95171890E-07
 -1.65959081E-03 -3.16680152E-04  7.32382516E-05  2.91700327E-05 -4.39116590E-04
 -2.94516845E-04 -1.15110163E-03 -8.23108110E-05 -2.22592377E-05 -1.67367513E-03
  9.53842614E-05  1.88066063E-04  2.95066525E-05 -4.39711274E-04 -2.98150135E-04
 -1.15221717E-03 -6.54361135E-05  5.69998571E-05 -1.67091821E-03 -8.23068405E-06
 -2.14693591E-04  1.01900200E+00 -4.53796145E-02 -6.06753038E-02 -1.44837493E-04
 -1.89811251E-05  2.47856448E-06 -5.33192367E-04 -5.45369251E-05  4.60580685E-06
  6.42993975E-05 -4.46599975E-04 -6.00437312E-04  2.17744515E-04 -3.68744059E-04
 -3.21120231E-04  4.18523596E-04 -6.87896774E-04 -6.27285421E-04  6.37101039E-05
 -4.47369477E-04 -5.97527624E-04  2.17076583E-04 -1.84411548E-04  4.64060039E-04
  4.18390680E-04 -3.29808665E-04  8.88216860E-04  6.32808751E-05 -4.48440345E-04
 -5.88229477E-04  2.13931006E-04 -7.68956430E-05  4.98098481E-04  4.12660915E-04
 -1.64121004E-04  9.39860214E-04  6.31272878E-05 -4.51774614E-04 -5.93651732E-04
  1.82752271E-04  5.24848665E-04 -6.49781827E-05  3.53039256E-04  9.91300451E-04
 -1.44062311E-04  6.35602496E-05 -4.51484539E-04 -5.98280069E-04  1.85159926E-04
  4.93052903E-04 -1.81239942E-04  3.56633305E-04  9.36585590E-04 -3.27669563E-04
  6.35029936E-05 -4.46800279E-04 -5.92048236E-04  2.13893444E-04 -2.96503798E-04
 -4.00477497E-04  4.11850594E-04 -5.79767873E-04 -7.42243661E-04  1.14665287E-06
  3.61644019E-05  2.67723425E-04  6.62147240E-05  6.30544177E-05  6.03796672E-05
  3.70268992E-05  1.70143341E-04  1.69716117E-04 -9.52866648E-05 -1.09126345E-04
  6.94069679E-04  1.27306186E-03 -8.99392885E-04  2.24861304E-04  1.70576959E-03
 -1.28949730E-03  3.19205057E-04  8.86695833E-07  3.60092145E-05  2.75308072E-04
  6.75916930E-05  2.64819462E-05 -8.12530011E-05  3.63063954E-05  7.01693367E-05
 -2.27223519E-04 -9.41083500E-05 -1.10571987E-04  6.80047646E-04  1.20920333E-03
  7.39234187E-04  6.97945433E-04  1.61712201E-03  1.04650515E-03  1.00313007E-03
 -4.20381188E-07  4.27542092E-05  2.90481735E-04  7.72218158E-05 -6.99617115E-05
  1.80874313E-05  5.17784350E-05 -2.11137603E-04  4.73901922E-05 -9.51087441E-05
 -1.07769547E-04  6.85384202E-04  1.21225700E-03  3.36196188E-04 -9.58077345E-04
  1.61984156E-03  4.71969642E-04 -1.36951626E-03 -3.05740093E-05 -1.06116279E-04
  1.05858779E-04  5.12138178E-06 -7.71194851E-07  9.90215076E-04  4.44505035E-05
 -6.81254842E-06  1.26078576E-03 -9.42090781E-05  1.63608274E-03  7.49909576E-05
 -1.40396524E-05  5.24092061E-03  2.35593785E-04 -4.23888541E-05 -2.74528196E-05
  1.02656170E-05 -7.19028858E-05  1.45695182E-07 -9.43343587E-07 -1.22045236E-06
  6.57611631E-05  5.25084623E-05  4.54240285E-05 -1.79781860E-06 -6.19607050E-06
 -5.18087750E-06  8.47642257E-07 -1.15335565E-05 -8.93585855E-06 -6.45890693E-07
 -1.16494355E-05  1.05185716E-05 -5.03650612E-05 -3.52569796E-05 -1.51851272E-05
 -5.34872820E-05 -2.77146509E-05  1.09033515E-05 -8.05548556E-05 -1.44384810E-07
 -5.00990332E-07  1.38025543E-06  6.71003733E-05  2.23014594E-05 -7.28803291E-05
  9.53152850E-07 -3.16489990E-06  7.76513821E-06 -5.58570294E-06  1.56318658E-05
  5.35579550E-06 -4.31351070E-06 -5.14568930E-06 -1.70152909E-05  6.97667588E-05
  2.23964668E-05 -3.01185422E-05 -2.42221831E-05 -2.68462459E-05  1.08262108E-05
 -8.66400610E-05  7.23392274E-08  1.23868021E-06 -3.19982958E-07  6.82706350E-05
 -6.55214232E-05  1.55846648E-05  2.96442663E-06  1.20723977E-05 -1.05232237E-06
  7.41347561E-06 -4.07537398E-06  3.63963549E-06  7.45421675E-07  1.65679777E-05
  3.68531876E-05 -1.73529058E-05  1.40189907E-05 -8.25857052E-06  7.06877887E-05
  5.16059498E-05  1.03344070E-05 -2.31475153E-05  1.37525480E-06 -1.39291850E-06
 -3.43424268E-06 -1.06801960E-04 -6.67725157E-05 -4.05925341E-05  3.79601240E-05
  1.60128614E-05  9.22830495E-06 -8.56781338E-06  5.76481792E-06 -3.42353509E-06
  3.36103378E-05  2.45657109E-06  4.21814764E-05 -1.66114830E-05  1.92100490E-05
  4.31509371E-05 -1.22672552E-05  5.29015131E-05  1.00574596E-05 -1.56411031E-05
  1.22392285E-06  3.54981286E-07  3.39602406E-06 -1.11463042E-04 -4.35998800E-05
  6.66223758E-05  4.00117047E-05  1.51046331E-05 -1.35273425E-05 -1.44082349E-05
 -5.89712031E-06  1.00635917E-05  3.11724884E-05 -2.39272813E-07  2.90229579E-05
  2.16863164E-05  3.78007850E-05  3.88336173E-05 -7.57079989E-06  5.32671516E-05
  1.02800692E-05 -2.35448693E-05  1.62060789E-06 -2.28148042E-06  2.06613756E-06
 -1.16972424E-04 -5.69605195E-06  8.01429255E-05  4.31413830E-05  7.99830899E-07
 -2.10539558E-05 -2.43656559E-05 -2.81585020E-06 -6.82984864E-06  2.46542118E-05
  7.15534271E-06 -2.09807725E-05  2.74204366E-05 -5.47203386E-05  9.58716311E-06
 -2.91345327E-06  5.54653591E-05  1.10996897E-05 -3.83655427E-05  9.46136402E-07
  2.58389848E-06 -2.19562446E-06 -1.26716695E-04  7.75132411E-05  5.58885318E-06
  6.12648200E-05 -9.34090186E-06 -1.43149840E-06 -1.10883023E-05  4.88402506E-06
 -6.82172494E-06  3.47076542E-05  8.25020770E-07  3.26005972E-08 -7.25615759E-07
 -6.04113232E-05  2.19145386E-05  2.46960879E-05  5.30578477E-05  1.01423458E-05
 -2.00226244E-05  9.34359138E-07  3.40821266E-06  5.16412891E-07 -1.22943992E-04
  5.81176845E-05 -3.13007978E-05  4.71025047E-05 -6.89012079E-06  1.03615127E-05
 -1.89986685E-05 -4.38789487E-06  9.96715835E-06  2.92423965E-05 -2.09177389E-06
 -4.56449144E-05 -1.62491514E-05  4.18498726E-05 -4.88158682E-06  2.35527983E-05
  5.10506051E-05  8.96714912E-06 -1.01594013E-05  1.58840327E-06 -2.95807452E-06
 -1.55330041E-06 -1.15314776E-04 -3.99855540E-05 -6.49740197E-05  3.64668852E-05
  5.61605741E-06  2.11498074E-05 -2.54956814E-05 -5.99029085E-07 -2.72518731E-06
  2.32191079E-05  8.10279343E-06 -5.61676190E-05 -2.67647634E-05  1.80722413E-05
 -9.92149465E-06 -1.46970675E-05 -1.54647770E-04 -6.13596271E-05  2.99679879E-06
  8.03214452E-05  1.76332249E-04  6.38074391E-05 -1.15411463E-04 -4.79188581E-04
 -2.85994742E-04  6.65681107E-05  9.91986359E-05  5.65123325E-05 -7.31705519E-05
  6.35139878E-06  5.99263487E-05 -8.12322060E-05  1.39474748E-04 -3.38320430E-04
 -1.27792804E-04  3.44892516E-04 -2.17398890E-04  7.15555005E-05 -1.52522141E-04
 -6.06405894E-05 -7.05479669E-06  7.96229335E-05  1.27145911E-04 -1.40003303E-04
 -1.33298013E-04 -3.15779822E-04  4.66412347E-04  6.99986998E-05  7.21526094E-05
 -9.35977428E-05  7.74935884E-06 -7.02696618E-05 -1.19196985E-04 -3.45096711E-05
  1.21460977E-04  4.31909661E-05  7.82090137E-05 -5.28965099E-04  7.77598529E-06
  1.28770519E-04 -1.52716560E-04 -5.99066338E-05 -8.24538185E-06  8.58369612E-05
 -2.60418067E-05 -1.84342588E-04 -1.44213572E-04 -2.03816269E-05  5.51447011E-04
  6.56065900E-05  1.14142922E-05 -1.09948775E-04  1.02513164E-04 -1.31654829E-04
  4.88524309E-05  3.66134732E-05 -6.08955183E-05  4.37834904E-04 -3.18244299E-05
  1.75263547E-04  2.61721384E-04 -1.14567694E-04 -1.51969483E-04 -6.16057109E-05
 -9.92752802E-06  9.55005910E-05 -1.82031946E-04 -3.82946092E-05 -2.11577167E-04
  5.62171734E-04  4.98263627E-05  1.41357507E-04 -1.29632053E-04 -4.25314787E-05
 -7.47854607E-05 -7.52920890E-05  6.20624400E-05 -5.88970128E-05 -1.36792741E-04
 -4.29509442E-04 -1.61262846E-04  2.24815299E-04 -2.50835511E-04 -4.44985401E-05
 -1.55050387E-04 -6.14980327E-05  5.45018382E-06  9.41959773E-05 -1.42184018E-04
  1.17671351E-04 -1.89030140E-04  4.68624636E-04 -2.81383325E-04  8.71547198E-05
 -9.12622827E-05  6.33020902E-05  7.24176999E-06  1.26387723E-04 -1.10788683E-04
 -1.41221275E-05 -8.59948056E-05 -8.14871153E-05  1.64107317E-04 -5.26460336E-04
 -5.56562245E-05  3.71601549E-05 -1.54613246E-04 -6.11679539E-05  2.35090372E-06
  8.53344448E-05  6.15726863E-05  1.75250691E-04 -1.34521428E-04 -2.72120213E-04
 -4.76656562E-04  5.12968458E-05  4.96896050E-05  8.66376232E-05  9.77416823E-05
  1.44863853E-04  5.91638858E-05  3.29863526E-05  7.20303169E-06  3.74754760E-04
  8.38084270E-05  3.12936232E-04  2.13582254E-04 -9.25795473E-05  1.06880501E-03
  5.32139927E-05  4.48439132E-04  1.03187871E-03 -8.87866562E-04 -9.80851111E-04
 -5.41844164E-04  1.97473710E-03  2.08613635E-03 -6.46578889E-06 -2.22167649E-04
 -2.26720580E-04 -1.16884320E-04  4.58329431E-04 -5.41572033E-04  1.10749816E-04
  4.22751764E-04 -3.87749984E-04  1.86979626E-03 -1.93280500E-03  3.13964471E-04
  1.74216856E-03  1.06140983E-03  5.84997440E-05  4.34815086E-04  1.03483741E-03
 -3.35328132E-04  1.29292190E-03 -5.73074400E-04  7.75766655E-04 -2.78982698E-03
  1.22847321E-05 -9.40622440E-05  3.00907313E-04 -4.92406164E-04 -6.10658826E-04
  2.73593263E-04 -1.02605874E-04  1.62678255E-04 -1.70878940E-03 -2.48173448E-03
  9.56963641E-04 -4.58538474E-04  6.79850026E-04  1.02495178E-03  7.52205059E-05
  3.61057042E-04  9.61791228E-04  1.38381499E-03 -3.37887086E-04 -4.43820277E-04
 -2.97156888E-03  7.42692639E-04  3.11788677E-05  2.90374997E-04 -8.65329593E-05
  3.52966256E-04  1.42066939E-04  2.78024589E-04  4.64010338E-04 -5.79640127E-04
  1.30618179E-03  5.80087451E-04  1.01669720E-03  1.61027280E-03 -2.36721686E-03
  2.77083301E-07 -1.52395662E-06 -2.68265555E-06  1.17250200E-06 -3.10407582E-07
 -4.70558496E-08 -3.56363740E-06 -1.26698027E-06  4.97324298E-06 -1.42881314E-06
 -1.06810215E-06  2.05988116E-06  1.14428546E-06 -1.17804305E-06 -1.60226101E-06
  4.68311735E-08 -2.89972287E-08 -1.29779325E-06  4.48972678E-07 -8.73941860E-08
  2.89737815E-08  1.83167070E-06  1.09366961E-07 -1.60654572E-06  7.03410879E-08
  2.34411693E-07  2.70054029E-08 -1.66153938E-06 -1.42750722E-08 -1.43823153E-06
  7.93383712E-08 -1.68561292E-07  3.57993120E-06 -1.45573605E-07  1.52360773E-07
 -2.34611053E-08  1.92200376E-06 -8.74379496E-07  5.97477696E-07 -1.40284371E-07
 -3.97828727E-06 -1.41530175E-07 -1.72705340E-06 -3.28569553E-07 -3.70659116E-06
  3.87759311E-08 -1.29757158E-06  1.94713894E-06 -1.73964000E-07  7.88638957E-07
 -1.13901812E-06 -1.83997415E-06 -6.51977456E-06  6.88713251E-06 -8.66108128E-07
 -2.90230035E-06 -9.63153637E-07 -2.99001492E-06 -5.39600896E-07  5.61972730E-06
  9.56540783E-08 -4.57765577E-06 -7.17642599E-06 -2.11535794E-06 -4.24861713E-06
  4.57331241E-06  1.39432993E-05 -2.98342487E-05  4.88874261E-06 -2.14962908E-06
 -1.86061256E-05  9.24910689E-07 -1.20243033E-05  6.87843888E-07  2.16849461E-05
 -9.61447569E-07  7.51965235E-07  1.41642837E-04 -2.60979587E-05  4.65499219E-06
 -1.24239073E-05 -1.09860489E-04  1.77342075E-05 -2.91766749E-05 -1.84804028E-05
 -9.79092390E-05 -1.16711071E-05 -1.86413912E-05 -1.23317023E-05 -5.91953821E-05
  7.18843899E-07  1.31357423E-05 -5.72419518E-05 -1.30545242E-05  1.20109785E-05
 -9.23302366E-06  6.75938625E-05 -3.17448870E-05  3.14031483E-05 -1.59291811E-05
 -2.43285831E-05 -7.15073336E-06  5.69615233E-05  5.41474081E-07 -3.15680649E-05
  6.04933678E-08  4.12405446E-06 -4.90655651E-05 -3.90735019E-06 -9.59708115E-06
  1.78886801E-06  2.04983504E-06  2.21452370E-05  1.19438659E-06  2.26118013E-06
  2.09112368E-05  5.58334508E-06  5.85669754E-06  1.53566367E-06  6.45515918E-05
 -4.01463123E-07 -2.87182910E-06  8.31419183E-06  5.63812436E-07  1.42452056E-06
 -4.07216456E-07 -9.69536274E-06  5.77912992E-06 -4.96334169E-06 -1.91578284E-07
  8.73610285E-06 -2.53672609E-07 -1.35634592E-06 -2.28423422E-07 -4.01180119E-06
  1.79848113E-07  2.09698310E-06 -9.27996087E-06  4.79994682E-07 -1.43687328E-06
 -6.79474612E-07 -2.45836636E-06 -3.96468655E-08 -9.83007475E-06  6.96535881E-07
 -2.02597662E-06  9.14820265E-07 -7.57415960E-06  6.26694718E-07  7.23850716E-07
  6.17056005E-07  4.44327758E-07 -1.81648921E-05  8.94189010E-07  7.06986829E-08
  2.78703840E-07 -1.72591418E-06  1.08044306E-05 -1.02217249E-05  1.26318323E-06
  6.13124802E-06  3.33782120E-06  1.63058238E-05  9.06418649E-07 -8.01841718E-06
  8.97386479E-08  1.19407852E-06  9.11127438E-07  8.89818712E-07  7.02550000E-08
  1.34538100E-07  7.29494169E-06  3.34968746E-07 -1.63969017E-06 -1.31432170E-06
 -4.15027148E-06 -2.56800794E-07 -4.70366702E-06 -1.40923002E-06 -4.59555587E-07
  3.15849987E-08  2.59240598E-07  1.56330385E-07  2.69312067E-07  4.28724474E-08
 -5.03742988E-08  3.00331565E-07 -1.60364496E-06 -5.27553863E-07  1.28152379E-08
 -3.73028188E-07  2.11452896E-08 -1.38080484E-06  2.03543388E-08 -5.25635519E-07
  7.47483415E-09  2.18637129E-07  1.50993647E-06  1.05745622E-07  7.04371475E-08
 -2.25242079E-07  5.49649204E-07 -1.47078102E-06 -6.89788201E-07 -2.55123242E-08
 -2.35059196E-06 -8.44349729E-08 -7.76453145E-07 -1.35866028E-09 -1.79979888E-06
  7.53359609E-08 -2.20429944E-07  2.44854848E-06 -7.23766126E-07 -2.27441938E-07
  3.33030176E-07 -5.37347311E-09  2.73934833E-06 -9.15853886E-07 -3.37766135E-07
 -1.20090057E-06 -1.88412219E-06 -3.92690839E-06 -9.36391172E-07 -6.89125049E-06
  5.04516973E-07 -2.22544176E-06 -3.09008110E-05 -1.19160433E-06  2.47377164E-06
 -1.62673697E-06  1.71745297E-05 -1.23553265E-05  5.65768042E-06  6.59081647E-06
  4.92302088E-05  8.54867773E-07 -1.75715352E-05  9.31347640E-07  3.49112117E-06
  4.97631869E-07 -5.25129641E-06  1.91845020E-05  7.68497583E-07  2.75397007E-06
 -2.41677634E-07 -2.13132230E-05 -1.83495016E-05 -2.44204541E-05  9.18806425E-06
  9.09033950E-07  3.51585457E-07 -2.38937067E-05 -1.20886488E-06  7.49423014E-07
  1.74871413E-07  1.04303093E-08 -5.79668001E-06 -3.12033306E-06 -1.44492455E-06
  8.51501389E-07  5.75178461E-06  2.39164980E-05 -1.96083433E-05 -1.11160114E-06
  1.22470839E-05  8.46958124E-08 -1.80051122E-05  4.67739964E-08  7.59936258E-07
  3.17972014E-07  1.83772518E-06 -2.54201816E-06 -1.02529162E-06 -3.16973185E-06
  1.53774989E-07  5.40114587E-06  3.12008146E-05 -1.51615433E-05  5.09354674E-07
 -2.15658161E-05 -1.34345084E-06  1.59637809E-05  1.30617885E-06  7.39677916E-07
  6.13985587E-08  6.32295650E-07  1.08041697E-07  1.06352758E-06  3.07200451E-07
 -9.45960214E-07 -1.17648067E-06  1.35456564E-06  1.37250886E-06 -3.09104619E-07
 -3.26479035E-06 -2.62208170E-07  4.70935868E-08 -1.01486274E-07 -3.12751121E-06
  9.07160506E-08 -1.71648279E-06  2.07616569E-05 -4.70196755E-07  3.27817363E-07
  1.38980789E-06 -1.38980579E-06  1.70253232E-05  2.33299140E-06  1.90979514E-07
 -9.36002087E-06 -1.85799884E-07 -1.21886420E-05 -2.03266182E-06  9.82338588E-07
 -4.71166856E-07  5.42575738E-07 -1.57288078E-05  8.81996798E-07 -1.19730008E-07
  3.68287824E-07 -1.51429370E-05  9.05448848E-06 -8.22725673E-06  1.09880415E-06
  2.79679011E-05  2.37124811E-07  1.96444945E-05  2.48956324E-06  4.62845819E-07
 -1.41113454E-06 -1.60561355E-06  3.45908343E-05  7.45057600E-06  2.39456753E-06
 -2.19344191E-06 -1.22123632E-05  4.42046539E-06 -1.32413131E-05  9.99137072E-07
  2.74121013E-06 -3.14870027E-06  9.92967919E-06  3.35687976E-06 -1.67613997E-05
  9.01164444E-08 -6.94422121E-07  5.20562072E-07  7.66467639E-07 -1.43969017E-06
 -5.91256182E-07  1.56864082E-06  9.26243628E-06 -1.30976201E-05  1.64727116E-08
 -1.78710284E-07 -1.42821920E-06  1.37890557E-07 -3.21843369E-07  9.70291830E-09
 -1.40624295E-06 -2.81463763E-07  4.40014260E-07  1.14223471E-07  6.03599548E-07
 -5.15456907E-06  6.37392676E-07 -5.30708346E-09  1.55700145E-07  3.05673940E-06
 -2.93824075E-07  6.05910995E-08 -2.23164695E-07  5.49087908E-07  4.16368098E-06
  8.39607275E-07 -6.98415469E-07  3.88152373E-09 -3.69355756E-06 -3.99954891E-06
  1.64896193E-05  1.44033357E-06 -3.84808134E-07 -4.05155380E-05  4.15427338E-06
  7.51651255E-07 -8.21164166E-07  7.75967419E-06  5.62293067E-05 -4.20890546E-05
 -3.50072055E-07  5.44017545E-06 -3.76430128E-06  1.12723172E-08  3.04312644E-06
  2.52867452E-07 -6.79931373E-06 -8.22074854E-06 -7.56532554E-06  4.74488443E-08
  2.38466929E-07  4.66437595E-06 -2.65427555E-07 -6.99158389E-08  1.63501700E-08
  1.98599737E-06 -2.29336149E-07  3.41121075E-06 -1.91925741E-07 -3.69054774E-06
 -1.03112236E-07 -3.82028019E-06 -5.98641012E-07 -4.64474363E-06  9.34891255E-07
  3.76592573E-05  2.72544327E-04 -7.13828490E-05  5.52752112E-05  6.05902102E-05
 -4.24286106E-05  1.70355483E-04  1.66356615E-04 -9.57634382E-05 -1.04698460E-04
  6.83117492E-04 -1.18667846E-03 -1.01485887E-03  2.43538491E-04 -1.57926605E-03
 -1.45039985E-03  3.45592588E-04 -2.76993620E-07  4.08772039E-05  2.79508955E-04
 -7.73198371E-05  2.34361536E-05 -7.49251916E-05 -4.63356182E-05  6.75248143E-05
 -2.26104036E-04 -9.44372475E-05 -1.23237891E-04  7.17285610E-04 -1.25140171E-03
  6.22827592E-04  7.18551784E-04 -1.69231691E-03  9.36423309E-04  1.05480009E-03
 -3.67349633E-07  4.37625043E-05  2.81097863E-04 -6.93589033E-05 -8.32709731E-05
  2.33335975E-05 -3.07619243E-05 -2.35127105E-04  5.29656425E-05 -9.47088363E-05
 -1.08610537E-04  6.77757520E-04 -1.25301649E-03  2.21385487E-04 -9.34820277E-04
 -1.67616545E-03  3.22586508E-04 -1.34385572E-03  6.37809614E-05 -4.47284329E-04
 -5.91985649E-04 -1.90549353E-04 -3.91817664E-04 -3.19616992E-04 -3.74091655E-04
 -7.32320452E-04 -6.11880420E-04  6.42435967E-05 -4.52630989E-04 -5.91324131E-04
 -1.92958926E-04 -2.02221627E-04  4.64263961E-04 -3.55781673E-04 -3.71113122E-04
  8.95348189E-04  6.41725990E-05 -4.47174310E-04 -6.20694706E-04 -1.98298183E-04
 -9.09337133E-05  5.03872955E-04 -3.68727086E-04 -2.05668979E-04  9.57646131E-04
  6.43663554E-05 -4.47573700E-04 -6.15018832E-04 -2.27512890E-04  4.89497346E-04
 -6.05617657E-05 -4.38011427E-04  9.31633720E-04 -1.34805609E-04  6.39569766E-05
 -4.48724098E-04 -6.09936215E-04 -2.29660183E-04  4.66780771E-04 -1.76434078E-04
 -4.41038619E-04  8.90776860E-04 -3.13315871E-04  6.37517497E-05 -4.47334953E-04
 -6.02600413E-04 -1.93279338E-04 -3.14929256E-04 -4.02325468E-04 -3.81980713E-04
 -6.14720616E-04 -7.41666041E-04  1.01900534E+00 -4.53954338E-02 -6.06791186E-02
  1.49407474E-04  2.76049977E-06 -1.02328839E-05  5.52962051E-04  1.00419589E-05
 -2.11483044E-05  5.62453307E-07  2.14135566E-05  2.15116956E-04 -1.44953195E-04
  1.18408087E-04  1.30917537E-04 -1.53460358E-04  2.32599721E-04  2.49209632E-04
 -1.25621425E-05  5.62292005E-05 -2.35915271E-05  4.13133544E-05 -1.87557779E-05
  1.46503554E-06 -4.97661404E-06 -7.60034128E-05 -7.02565571E-06 -1.05841451E-05
  3.56059366E-05  2.75645666E-04 -9.53947210E-05  1.22867846E-04 -2.94129524E-05
 -3.79180464E-05  2.03157396E-04 -5.25236853E-05 -1.29225774E-05  5.82145795E-05
 -2.13767000E-05  4.07576133E-05 -1.77817456E-05  7.94498352E-06 -6.33809582E-06
 -6.44974884E-05  4.22311308E-05  7.15865150E-07  2.18981761E-05  2.10410524E-04
 -1.45193223E-04  4.58503776E-05 -1.72309691E-04 -1.55474653E-04  9.50254300E-05
 -3.30125126E-04 -1.35469137E-05  6.18485465E-05 -1.50524076E-05  3.82651066E-05
  1.28932780E-05  1.85829878E-05 -1.25436747E-05  3.36031701E-05  6.65377917E-05
 -1.01617234E-05  3.72553946E-05  2.65014428E-04 -8.66365171E-05 -9.63063612E-05
 -9.55569263E-05 -3.17351113E-05 -1.53498057E-04 -1.54051946E-04 -1.36388148E-05
  6.17903903E-05 -1.40497101E-05  3.82559586E-05  1.92396466E-05  1.17299005E-05
 -1.38769406E-05  6.74732661E-05  3.65256013E-05  8.24401256E-07  2.11576613E-05
  2.11097788E-04 -1.33241833E-04 -1.81932094E-04  4.56452394E-05 -1.32580106E-04
 -3.41503632E-04  8.60897870E-05 -1.28271508E-05  5.90341742E-05 -2.35955372E-05
  3.91230540E-05  1.05199735E-05 -1.94616311E-05 -9.72771307E-06  3.96862369E-05
 -6.25323971E-05 -9.88791273E-06  3.40682244E-05  2.72982710E-04 -8.48631817E-05
 -4.10397127E-05  1.29468012E-04 -4.05388332E-05 -5.86636638E-05  2.02658095E-04
 -1.29618371E-05  5.88209722E-05 -2.02380797E-05  3.89318980E-05  4.34366075E-06
 -2.11698311E-05 -6.19178021E-06 -2.37000167E-06 -7.52909778E-05  2.90137104E-05
 -4.36535797E-04 -3.00553411E-04  1.15107134E-03  9.40739673E-05 -2.04164076E-05
  1.67684096E-03 -1.65724336E-04  4.29226076E-05  3.00910626E-05 -4.41684088E-04
 -2.97565786E-04  1.15297463E-03  2.01148875E-05 -4.37742553E-05  1.65532900E-03
  2.37398869E-04  1.52887406E-04  2.88962019E-05 -4.37746129E-04 -2.93362928E-04
  1.15441834E-03  3.87066079E-05  3.21410398E-05  1.65683215E-03  1.37831864E-04
 -2.42874680E-04 -9.72123048E-06  4.48617833E-05 -9.34898819E-06  6.16845811E-05
 -3.32534326E-05 -9.82490443E-06  4.74816947E-05  2.83629530E-05  2.65122800E-05
 -9.79194835E-06  4.47885972E-05 -8.54318460E-06  6.25104882E-05 -2.44041777E-05
  2.30197434E-05  4.90688253E-05  1.24516916E-05 -3.51597513E-05 -9.68325802E-06
  4.58016270E-05 -1.28528578E-05  6.11416167E-05  1.19670675E-05  3.32528661E-05
  4.21713279E-05  1.17805692E-05 -3.69118268E-05 -9.85437723E-06  4.58751582E-05
 -9.78616447E-06  6.08008712E-05  3.57911775E-05  1.01484923E-05  4.79460974E-05
 -3.58473808E-05  7.89162415E-06 -9.52254078E-06  4.42100487E-05 -1.13438846E-05
  5.88115710E-05  2.77221692E-05 -2.64073578E-05  4.55694322E-05 -2.98489329E-05
  5.48202398E-06 -9.57638835E-06  4.48468601E-05 -1.24134025E-05  6.02782249E-05
 -5.23828298E-06 -3.61030338E-05  4.32328386E-05  2.59353527E-05  2.17857582E-05
 -1.22375371E-06 -6.37502312E-06  1.59003698E-05 -5.31376051E-06 -1.73046443E-06
 -1.31860421E-06  1.28919298E-05 -1.47122582E-05 -1.81663584E-05 -3.71330734E-06
  1.96221669E-05  2.39908686E-05 -6.19502374E-06 -3.75713079E-06 -4.51316907E-06
 -1.40992636E-05  2.73418572E-06 -1.80072191E-05  8.42571452E-07  2.57224413E-06
 -4.24690663E-05 -1.99989441E-05  4.97777761E-06 -1.40566632E-06 -2.54586261E-07
  2.40303443E-05 -5.91819320E-06 -3.80210727E-06  2.01174787E-05  2.48834148E-05
 -6.42785503E-06 -1.43431700E-06  5.94050904E-06 -1.42166069E-05  1.03499096E-05
  1.49620341E-05 -1.16281052E-06 -6.47176844E-06  1.53916370E-05 -5.31856946E-06
 -8.07711259E-07  1.89279535E-06  1.17409416E-05 -7.14595589E-06  2.18600610E-05
 -3.66563869E-06  1.99642515E-05  2.25708709E-05 -6.46937577E-06 -2.52802775E-06
  5.79124675E-06 -1.29330793E-05 -1.76074982E-05  6.78808399E-06  9.18794316E-07
  2.55669571E-06 -4.37536378E-05 -1.97696886E-05 -5.01989070E-06 -4.13793806E-06
  7.26152903E-07 -1.79861000E-05 -1.81043753E-05 -3.82568465E-06  2.03427586E-05
  2.51814738E-05 -7.16765371E-06  5.60531394E-06 -1.74232880E-06 -1.36101146E-05
  8.25649223E-06 -1.72067121E-05 -1.16625928E-06 -6.69216820E-06  1.58627666E-05
 -5.53051665E-06  1.54695442E-06 -2.16935956E-07  1.14478035E-05  2.24000681E-05
 -5.93594036E-06 -3.78527659E-06  1.98049960E-05  2.50297571E-05 -6.62617610E-06
  5.61674669E-06 -7.52359170E-07 -1.44717836E-05  1.33141390E-05  1.14259773E-05
  9.23826914E-07  3.11261820E-06 -4.56920810E-05 -1.96606013E-05 -2.50705640E-06
  6.03038361E-06  1.10021122E-06 -7.05271548E-06  2.26247945E-05 -3.63449602E-06
  1.95134445E-05  2.30510772E-05 -6.22672739E-06 -4.69930764E-06 -3.79160771E-06
 -1.31794892E-05 -1.78915827E-05  3.16047621E-06 -6.65030567E-06  2.18648468E-05
  9.74940373E-05 -1.13645840E-05 -2.28803436E-05  5.77674808E-06  8.76767279E-05
 -9.17130365E-05  2.29314591E-05 -6.66124102E-06  2.21676150E-05  9.64326493E-05
 -1.36833425E-05  1.54666162E-05  1.65615905E-05  8.27799728E-05  7.30384830E-05
  7.09612329E-05 -6.67337155E-06  2.17101712E-05  9.83693531E-05 -1.30002457E-05
  6.28815716E-06 -2.18485533E-05  8.27736247E-05  3.12909799E-05 -9.49934024E-05
  1.81565148E-05 -6.44222778E-05 -1.90883853E-04 -9.29861790E-05 -4.21391258E-06
  7.55009916E-07 -1.90813771E-04 -9.63360320E-06  1.92121083E-06 -2.30540913E-07
  3.14555520E-06  3.19909572E-06  2.03578451E-06  1.85142393E-06 -3.47774485E-06
 -5.44046741E-06 -1.41485696E-06  1.46884620E-05 -2.09155063E-07  3.01830140E-06
  3.17589963E-06  1.85181672E-06  3.27354523E-06  1.92864143E-06 -5.24225121E-06
 -6.63762966E-06 -1.11825964E-05 -1.63184892E-07  3.03254698E-06  2.37115535E-06
  1.96942563E-06 -3.58100401E-06  4.12014355E-07 -6.14488609E-06  1.10064593E-05
 -7.37817395E-06 -1.72510417E-07  2.88485066E-06  3.02657211E-06  1.71666121E-06
  4.18665258E-07 -3.61864516E-06 -5.83236987E-06 -8.19569180E-06  1.11389869E-05
 -2.15083966E-07  2.93876972E-06  3.43333810E-06  2.01414679E-06  2.05683349E-06
  3.15129317E-06 -6.33266267E-06 -1.24447443E-05 -6.22277073E-06 -2.18998103E-07
  3.45637391E-06  2.29051411E-06  2.36850510E-06 -3.37205436E-06  1.47343348E-06
 -7.68721845E-06  1.28775495E-05 -1.77814584E-09 -1.26896312E-06  7.09261620E-06
  1.39076343E-05  1.22747598E-06 -4.56826988E-06 -4.89003904E-06 -6.22816345E-07
 -1.07934859E-07 -2.76858352E-07  3.05976997E-07 -2.90963638E-06  1.55031188E-06
  3.82450274E-06 -3.13209142E-06  7.84869052E-07  2.34851214E-05 -6.37742188E-06
  9.82971352E-07 -1.25864056E-06  7.06467043E-06  1.39203861E-05  1.26532092E-06
 -1.85155556E-06  6.53044059E-06 -7.86634309E-07 -1.21669889E-07  1.44458277E-07
  3.25982821E-07 -3.06793348E-06  1.43940975E-06  3.59456612E-06  2.52096187E-06
  2.28789953E-06  2.29979302E-05  6.26108171E-06  5.83801662E-06 -1.28578218E-06
  6.99517519E-06  1.44869822E-05  7.32720876E-07  6.76998686E-06 -1.66933455E-06
 -6.27533363E-07  1.79044053E-07  4.17516030E-08  3.11609041E-07 -3.07009550E-06
  1.82458693E-06  3.55051400E-06  1.16341440E-06 -3.22703641E-06  2.33440701E-05
  2.65013202E-06 -7.53930389E-06  1.26282931E-03 -7.22474940E-05 -1.63533074E-03
 -7.37079833E-05  1.56239872E-05 -5.21430263E-03 -2.38930502E-04  5.19817385E-05
 -2.97470906E-05 -1.07004966E-04 -1.05341435E-04 -4.93389006E-06  1.25507445E-06
 -9.87665598E-04 -4.37753925E-05  9.36622172E-06  1.06303793E-03  5.09930923E-05
  5.00240930E-04 -9.71271498E-04 -9.78956835E-04 -9.68444295E-04  4.43826349E-04
  2.00583718E-03  2.05916846E-03 -1.94502556E-05 -2.23160724E-04 -2.10687067E-04
 -1.00892122E-04 -4.18647756E-04 -5.73076354E-04  1.75908573E-04 -4.12374647E-04
 -2.94440748E-04 -1.71918806E-03 -2.07916228E-03  5.61693062E-04 -1.71168757E-03
  1.01554325E-03  6.89624672E-05  3.77479817E-04 -9.80834522E-04 -4.23555573E-04
  1.31511077E-03  4.83757623E-04  8.24534060E-04 -2.90090542E-03 -2.71886156E-05
 -3.65929144E-05  2.81133582E-04 -5.16125100E-04  5.67890581E-04  3.37794471E-04
 -6.43032074E-05 -1.84859292E-04 -1.82131599E-03  2.36480571E-03  1.23636911E-03
 -2.83460698E-04 -7.17183649E-04  1.04383438E-03  6.69361140E-05  4.21225135E-04
 -1.07499802E-03  1.27713726E-03 -3.16651158E-04  6.94529833E-04 -2.85293683E-03
  6.78142357E-04 -5.05726159E-05  2.63925583E-04 -3.10668997E-05  3.50064559E-04
 -1.59979351E-04  2.48065984E-04  3.46429586E-04  6.37425539E-04  1.33836597E-03
 -6.38546041E-04  9.03874283E-04  1.16356038E-03  2.60003987E-03 -1.52256547E-04
 -6.10826918E-05 -1.86247645E-05 -9.50325460E-05  1.70907451E-04  6.56515713E-05
  1.57987423E-04 -4.66762051E-04 -2.80910149E-04 -7.52900419E-05  9.48290877E-05
  5.12282893E-05 -7.49517189E-05 -1.34636875E-05  6.24914163E-05 -5.69244267E-05
 -1.50747103E-04 -3.51416211E-04  8.90247542E-05  3.60039862E-04 -2.02820465E-04
 -1.07927821E-04 -1.51792143E-04 -5.94332798E-05 -2.23419818E-05 -9.21373690E-05
  1.19770292E-04 -1.38741116E-04  1.82950805E-04 -2.92696144E-04  4.78569842E-04
 -9.61329571E-05  6.18235610E-05 -9.46642909E-05  6.07438112E-06  8.22869734E-05
 -1.11822355E-04 -9.75402360E-06 -1.27844351E-04  4.90619057E-05 -2.39335501E-05
 -5.43922543E-04  3.90882932E-05 -1.44316503E-04 -1.48981904E-04 -6.10565606E-05
  1.79856615E-05 -8.59183821E-05 -3.36824974E-05 -1.84470345E-04  1.68874662E-04
  1.73984670E-05  5.73078441E-04 -8.30205262E-05 -6.21730314E-06 -1.21373706E-04
  9.72184256E-05  1.31784672E-04  6.01057425E-05  2.63333514E-05  6.91191969E-05
  4.18123164E-04  2.73015404E-05  1.84155534E-04  2.42690370E-04  1.62146458E-04
 -1.50891897E-04 -6.31615566E-05  5.62115985E-06 -7.93163985E-05 -1.88218853E-04
 -3.75357945E-05  1.44679475E-04  5.92108870E-04  3.68218108E-05 -8.56724756E-05
 -1.30515151E-04 -2.57812731E-05 -7.37134434E-05  6.76187452E-05  6.64248353E-05
 -7.93560132E-05  1.24836706E-04 -4.22240218E-04  1.25470280E-04  2.29533651E-04
 -2.35738751E-04  9.31363985E-06 -1.49192176E-04 -6.15748857E-05 -1.11858647E-05
 -7.97501452E-05 -1.48555076E-04  1.18815591E-04  1.33454330E-04  4.82796379E-04
 -2.64731546E-04 -8.87574593E-05 -9.08868349E-05  5.30424750E-05  8.04968543E-06
 -1.15322886E-04 -1.22760616E-04 -3.03783277E-05  7.83001017E-05 -8.22207240E-05
 -1.17559278E-04 -5.34801239E-04 -3.59154650E-05 -4.31557535E-05 -1.50036521E-04
 -6.29756286E-05 -1.58491524E-05 -8.99630198E-05  5.49942574E-05  1.78490017E-04
  1.51729762E-04 -2.46461130E-04 -4.91106105E-04 -7.48739071E-05  4.61988311E-05
  9.85290605E-05  1.03524045E-04 -1.47013748E-04  4.70218894E-05  3.15556772E-05
 -1.81457021E-06  3.80643682E-04 -1.10478092E-04  3.02432867E-04  2.10625884E-04
  1.30576682E-04  5.34987406E-05  1.09371536E-05 -2.50244627E-05 -1.26366304E-06
 -1.19871322E-06 -3.30575314E-06  1.12617864E-04 -5.33473015E-05 -4.29198189E-05
 -4.01056990E-05  1.09110059E-05  1.06553722E-05 -8.34692161E-06 -6.31606196E-06
 -3.92021505E-06  3.37037000E-05  3.26087881E-06  3.96677308E-05  1.54038576E-05
  1.89156616E-05  4.27222969E-05  2.41134864E-05  5.32170341E-05  1.06042364E-05
 -2.34585129E-05 -1.16450640E-06  2.19155530E-07  3.18167015E-06  1.17927441E-04
 -3.35958298E-05  6.22273247E-05 -4.42611946E-05  7.51358325E-06 -1.15686401E-05
 -1.45137627E-05  3.75198060E-06  1.01700095E-05  3.03752670E-05  6.04488147E-06
  2.89435379E-05 -2.36462452E-05  3.65183729E-05  3.70060768E-05  1.33931989E-05
  5.12528927E-05  1.05175567E-05 -3.07481090E-05 -1.83609134E-06 -2.21703549E-06
  2.82670867E-06  1.05433990E-04 -7.15870796E-08  7.19653705E-05 -4.31797532E-05
 -4.73683561E-06 -1.53799117E-05 -2.40864102E-05  2.01055842E-06 -6.45097754E-06
  2.56371878E-05 -2.93886610E-06 -1.70291333E-05 -2.30173289E-05 -5.82501873E-05
  5.32802299E-06  1.09094831E-06  5.26800663E-05  1.06538786E-05 -3.29280682E-05
 -1.91335477E-06  3.01628617E-06 -1.71252053E-06  1.06561396E-04  8.59808142E-05
 -5.26213630E-07 -4.41674560E-05 -2.67601863E-05 -5.83333269E-06 -1.05065647E-05
 -5.25048424E-06 -7.98831310E-06  3.35080675E-05  5.20093760E-06 -5.81412012E-07
  1.84526011E-06 -5.85338783E-05  2.03747049E-05 -2.36515598E-05  5.21070095E-05
  1.01357017E-05 -2.77211089E-05 -2.30101945E-06  2.76735748E-06  1.75827487E-07
  1.03358495E-04  7.25849347E-05 -3.53086649E-05 -4.12586783E-05 -1.52585223E-05
  9.42655136E-06 -1.87446929E-05  1.90862603E-06  1.02152463E-05  2.75354765E-05
  7.06155250E-06 -4.18298712E-05  9.42070815E-06  4.17779648E-05 -6.45488740E-06
 -2.33902489E-05  5.14881830E-05  9.60552147E-06 -1.99308267E-05 -2.07960999E-06
 -2.72722365E-06 -1.42913572E-06  1.04934003E-04 -2.89504879E-05 -6.19395641E-05
 -3.51133167E-05  3.15425939E-06  1.17845631E-05 -2.55429886E-05 -6.98827213E-07
 -2.36967395E-06  2.46476507E-05 -3.23348615E-06 -5.39212539E-05  2.10630075E-05
  1.82644221E-05 -1.54409752E-05  1.19656546E-05 -2.78620876E-05  1.02863213E-05
 -7.67517253E-05 -2.02436623E-07 -1.10353332E-06 -1.19639317E-06 -6.90887105E-05
  4.47726963E-05  4.92243977E-05 -7.97647404E-07 -6.16774388E-06 -5.52342990E-06
  1.67649606E-07  1.25129320E-05 -8.11555885E-06 -2.26373312E-06  1.11725255E-05
  9.01863638E-06  5.38514859E-05 -3.06539541E-05 -2.31253750E-05  4.89134987E-05
 -2.81141319E-05  1.04163662E-05 -7.54231190E-05  8.85525945E-08 -5.52038801E-07
  1.19697914E-06 -6.58516126E-05  1.50908306E-05 -6.89459337E-05 -1.98977240E-06
 -1.87703825E-06  1.13251980E-05 -5.17537367E-06 -1.61610935E-05  3.85104234E-06
 -5.48664755E-06  4.16827519E-06 -1.41605173E-05 -7.12433231E-05  1.35651842E-05
 -3.38330218E-05  1.81503921E-05 -2.71481121E-05  1.11900103E-05 -8.26794260E-05
 -1.27716687E-08  1.05726346E-06 -3.38102522E-07 -6.29588833E-05 -7.28175383E-05
  1.68658197E-05 -9.80706906E-07  9.00918576E-06 -2.60215405E-07  7.15957869E-06
  3.87509077E-06  4.11426481E-06  3.67783431E-06 -1.59409244E-05  3.58197520E-05
  1.73123012E-05  1.73916691E-05  5.30425052E-06 -7.10078327E-05  3.80312474E-06
  4.63520133E-06  5.07855260E-06  1.55901091E-05 -1.58178470E-05  7.00669553E-05
  1.13465719E-04 -5.63956933E-05  1.69737326E-04  1.09843153E-06 -3.07982259E-05
  3.63692651E-06  1.51759510E-04 -9.63571966E-06 -2.81541219E-05  1.20084824E-06
  8.92360068E-06 -4.16670442E-05  4.56710410E-06 -7.96987473E-07 -2.30867147E-06
  2.22828905E-05 -7.24310323E-06  4.29076523E-05  4.46576208E-06 -3.29806407E-05
  3.54288153E-06  9.33574315E-07  3.96726773E-06  2.96207408E-06  5.26502328E-07
 -3.00080517E-06 -1.83000104E-05 -4.51288685E-06  5.30602760E-06 -5.21332708E-06
 -8.76241879E-06  9.14064813E-06  5.06482348E-06  5.37714809E-06 -8.02410563E-06
  2.85139364E-06 -7.10417568E-06 -2.76808342E-07  9.45667788E-06  1.37354203E-07
  1.37459584E-06 -5.42613512E-06 -1.09935436E-06  1.00654325E-06 -9.35738253E-07
 -4.70656915E-07  5.37609608E-06  2.77178868E-07  3.54098103E-07 -1.64731916E-06
  4.27941443E-07 -2.82831855E-06  3.60676972E-07 -2.96564069E-06  5.22835796E-07
 -2.37156883E-06 -3.34072160E-05  2.72951279E-07 -1.18486157E-06  4.76737644E-06
 -2.64461230E-05 -1.53874927E-05 -6.53548888E-06  3.00548052E-06  5.32811321E-05
  7.86221704E-07 -2.81035874E-06 -1.77306612E-07 -1.96774142E-05 -2.42126768E-08
 -3.21617246E-07  2.44431238E-06 -1.30763448E-07 -2.22247312E-07 -1.46253450E-07
 -1.47595961E-06  1.03338352E-06 -1.06563769E-06  2.17076597E-07 -1.86507208E-06
  1.35828194E-07  3.69399835E-07 -1.72313957E-07 -6.83349743E-07  1.48023424E-09
  3.03056483E-08  6.05052133E-07 -5.16142155E-07  3.09897107E-08  2.72327796E-09
 -1.36374428E-06 -8.96037177E-07  8.24052530E-07 -1.96112142E-07  2.57179285E-07
 -1.34446088E-07  1.84979717E-07  2.50445301E-08 -8.10959648E-07  7.81627136E-08
  3.71186153E-07 -1.16531592E-06 -5.87370595E-07 -4.02930085E-07 -2.79651150E-08
 -2.13574005E-06 -2.68834036E-07 -7.77420651E-08  6.50099354E-08 -1.59889981E-06
  1.70930081E-07 -1.39040594E-06  2.23696202E-07  1.29197463E-06  7.89886379E-08
  7.16016253E-07 -2.50678531E-06 -1.50728094E-07 -2.71950929E-07  3.23123287E-08
 -2.38852311E-06 -5.26328039E-07  1.48509278E-06  2.38614171E-07  2.78475721E-07
  2.86226797E-07 -1.96578120E-06  2.24532387E-07 -9.02437242E-07  8.89296338E-08
  4.86444834E-07 -2.57305302E-06 -2.74501475E-07 -9.76179344E-07 -2.15878482E-07
  3.42487514E-06  6.34353376E-06 -5.61232497E-06 -1.47440049E-07  3.67198689E-06
  1.58481668E-07 -5.18057866E-06 -3.26940512E-07 -2.44105537E-06  1.12544144E-07
  1.60203482E-07  4.18831470E-06 -5.56782404E-08 -3.71888816E-07  6.17926853E-07
  1.67875963E-06 -2.20387400E-07 -4.47370659E-06 -2.34183912E-07 -1.51057912E-06
 -3.79183194E-07 -4.14203280E-06 -3.63056924E-08 -5.53364036E-06  7.14551738E-06
  5.53893691E-05 -2.72395747E-04  3.89779746E-05 -3.64756408E-05 -3.63652692E-05
  1.14153823E-04  4.38513697E-05 -1.49529508E-04 -6.51808416E-05  2.24429958E-04
  3.85027701E-06 -4.88252387E-05  8.05241028E-06  2.49126312E-05 -3.78586063E-07
 -2.87578867E-06  3.21496804E-05  5.38133805E-07 -2.75547685E-06 -2.95436934E-06
 -9.42614719E-06 -8.08782824E-06 -3.37426796E-06 -1.64703535E-06  3.74470202E-06
 -9.77368715E-07 -8.84544675E-06 -3.16422402E-06  2.25434585E-06  8.58889853E-07
  5.35598603E-06 -1.60631241E-05  4.06727380E-06 -3.92944892E-06 -2.12719120E-06
  4.65935052E-06 -4.49196253E-05 -1.51247550E-06  4.12886648E-06  9.35134000E-06
  1.95548675E-06  7.69514774E-07  5.32421980E-07 -2.01962640E-05 -2.27092250E-06
 -1.53200609E-05  7.83109950E-05 -1.00425625E-06 -1.68687074E-05  1.13748294E-05
  1.42073567E-05  1.84422637E-05  3.79447164E-05 -9.26171895E-06  5.21747448E-06
 -1.24876853E-05 -8.96431537E-05 -6.19671864E-06  4.43170341E-05  5.01621521E-07
 -1.77853035E-06 -2.94453621E-06  3.94528941E-07  7.72775176E-07 -5.51887366E-07
  9.82534217E-07  4.00710862E-06  1.38367708E-05 -1.96672058E-06 -9.88311423E-06
 -3.81657061E-07 -8.46507945E-06 -1.09750192E-06 -4.72413674E-07  3.13909373E-07
 -2.60243489E-06  1.27638938E-05  3.45219897E-07 -5.55224358E-07 -1.26278896E-06
 -4.66423551E-06 -9.92592474E-06 -1.67347607E-05  2.05477232E-08  5.93581593E-06
 -2.78669151E-07 -1.13517979E-05 -1.03918136E-07 -1.12259213E-05  2.14711624E-08
  1.49330421E-07 -6.13690129E-07  6.99446683E-12 -2.03112472E-08 -1.15738021E-08
 -4.68829153E-07  9.27453980E-08 -5.06791632E-07  8.55330735E-08 -3.06540807E-07
  8.37531065E-08 -4.95357797E-07  1.78216760E-07 -8.71788200E-08  1.78505299E-08
  2.49586327E-07 -4.55354438E-07  4.57644502E-08 -3.85677183E-08  5.00202371E-09
 -6.16991989E-07  5.06567149E-07  6.31606452E-08  7.94479359E-08 -6.08824946E-07
  6.81031447E-08 -2.74345139E-07  1.38365712E-07 -1.55835706E-07  2.11989267E-07
 -1.46924267E-06  8.46362857E-08  3.62514451E-07 -3.46461505E-07 -5.69061573E-08
 -2.63690897E-06 -3.29697454E-06  5.07078896E-06 -3.12795809E-07  1.74459103E-06
  2.74454455E-07  2.69372000E-06 -9.03141059E-07 -3.75030721E-06  2.20929354E-07
 -2.30374220E-06  2.14514188E-05 -2.08033151E-07 -8.41650591E-07  1.74595503E-06
  4.52506842E-06  2.16862405E-05  2.44792412E-06 -1.89446407E-06 -3.66036010E-08
  2.06121109E-07 -1.62246352E-05  2.26579100E-06 -7.11723995E-06 -2.45623916E-08
 -6.73162220E-08  4.45662406E-06  3.97983430E-08  1.14978526E-07 -2.92262038E-07
 -5.92186474E-06 -1.62783101E-06  2.64859335E-06 -1.44230707E-06 -1.84490386E-06
 -5.03808700E-07 -8.54808205E-08 -2.32917616E-07 -3.34446466E-06  2.07901847E-07
  3.92720095E-07 -6.24559855E-06  6.71547294E-07 -7.44512686E-07  9.86952920E-07
 -3.59084845E-06 -2.93413964E-06  1.88589404E-06  3.97235686E-08 -2.90624785E-06
 -4.51947228E-07 -1.31760998E-06 -1.14139880E-06  7.33598415E-06  1.00538444E-07
  1.04086761E-06 -7.84584989E-06 -3.09071670E-07 -3.92617981E-07 -3.75937264E-07
  3.68848023E-06  6.56984578E-06 -7.16015422E-06 -1.19309491E-07 -1.81865705E-05
  6.01130491E-05 -4.93546628E-06 -7.33655264E-06  8.38300268E-06 -3.98126148E-05
  5.89646628E-05  5.64307222E-06  3.73324135E-06 -8.95351290E-06 -6.35990825E-05
  4.55476440E-06 -1.77436542E-07  1.35843079E-05  1.32072481E-05 -9.47980134E-07
  6.90072963E-05 -1.14662058E-07 -7.17979235E-07  6.63199392E-06 -1.23537131E-06
  1.17378002E-07 -7.90467219E-07 -5.31720106E-06 -4.27053889E-06  1.87250530E-05
  4.99485666E-08  2.88966785E-07 -2.28188105E-06  5.73250195E-08 -8.69651160E-08
  7.33910508E-08 -9.54466924E-07  2.92050423E-07 -5.10638773E-07 -1.12229294E-08
  2.57447500E-07 -1.23569575E-06 -1.51571028E-07  1.54171238E-07  1.54606157E-07
  4.34192958E-08  6.51787211E-07  2.44278288E-06  8.46577769E-07  2.55021733E-06
 -2.10487937E-05 -2.85580787E-06 -2.11818054E-06 -5.05813271E-06 -4.36303566E-06
 -1.05544174E-05  1.44963165E-05  4.04898335E-07  2.25364361E-06  2.66961268E-06
 -1.38610798E-05  2.74751849E-06 -1.74179603E-06  1.00284094E-06 -3.92459241E-06
 -2.50316889E-05  2.62983034E-06  4.75889516E-06  4.87625714E-06 -1.25698120E-05
  6.45338898E-07  2.01025903E-06 -6.70382022E-07  2.84099177E-06  1.46291032E-05
  8.42391879E-07  3.04310680E-06  3.46562341E-06  3.13252277E-05  1.11484699E-05
  6.07089860E-06  4.26444227E-07 -1.65369458E-06  2.84930788E-06  2.79092090E-06
  1.22443065E-06 -1.29264579E-06  5.79155854E-06 -3.94993469E-06 -2.61194640E-07
 -7.69427857E-08  4.16886029E-06 -2.06284987E-05  1.13636699E-05  1.77740822E-06
  1.51410311E-06 -6.02962991E-06 -6.43702045E-06 -8.78404700E-06  5.36120666E-07
 -2.07154555E-06  2.61090848E-06  2.58539801E-06 -1.21046291E-06  1.08926760E-06
  6.03476183E-06 -8.06214953E-08 -4.86367125E-06 -6.49648294E-07  2.69107826E-06
  1.49518415E-05  6.60811062E-07  3.52057852E-06  3.09630044E-06  3.05891628E-05
  7.89131411E-06  9.39943061E-06  9.15121314E-07  2.06457709E-07 -3.67008416E-05
  3.76405306E-07  2.83154705E-07 -3.09750803E-06  2.39974470E-05  2.70806192E-05
 -2.46008154E-06  2.74341058E-07 -9.43582533E-06  1.56272269E-05  9.40286209E-06
 -9.00494940E-06 -3.70683369E-07 -4.23370759E-05  2.08191095E-06  3.10424849E-05
 -7.43491847E-06  4.11187115E-05  5.77179446E-07 -4.67459821E-05 -1.89253372E-05
  1.36858568E-07  1.11276818E-05  1.53219591E-05 -3.00104274E-05 -7.55752619E-06
  4.09956174E-05  4.00489416E-06 -4.71209987E-05 -1.03077096E-06 -1.60278561E-05
  9.92323706E-06 -3.20719959E-05  1.25688504E-05  2.54711553E-07 -8.89692165E-06
  1.43576318E-05  8.79698384E-06  3.57670590E-07 -9.49863794E-06 -4.42256385E-05
  3.05577497E-05  3.79618954E-06  9.26722979E-07  4.42565313E-07 -3.80238927E-05
  4.15861822E-07 -3.23203998E-06  2.45330005E-07  2.67114234E-05 -1.58189520E-06
  2.52914911E-05 -1.96678145E-05  7.45098408E-05  1.66402651E-04 -1.01615718E-04
  9.46736581E-06  1.59921757E-05 -1.81717712E-04  7.68637815E-06  1.81761664E-05
  3.73584891E-07 -6.96091784E-06 -3.17389744E-06 -1.21028231E-05 -4.24127207E-06
 -3.95572600E-06 -6.94937456E-05 -2.45169704E-05 -2.20145763E-05  2.17733220E-07
 -5.07016413E-06  6.69626226E-06 -2.72265483E-06 -2.17484784E-06 -1.00807609E-06
  5.64564671E-06 -2.89264557E-06  3.13632179E-06  4.62500312E-07 -5.19122840E-06
  2.00833421E-05 -6.41630625E-06 -1.27558480E-06  1.05816703E-05  1.27854265E-05
 -1.86330592E-05 -8.79515787E-06  3.90342018E-06 -1.90370987E-05 -1.31628550E-05
  3.30270995E-06  8.85087898E-07 -4.26464666E-06 -1.64751591E-05  1.22063387E-06
 -1.01968055E-05 -1.34672149E-06  3.23189963E-05  1.18125081E-04  1.05851024E-04
  2.89652799E-05 -6.48091880E-05  1.82470392E-04 -5.04835951E-06 -1.37125482E-04
 -3.32563095E-06  2.27764313E-05 -9.25783436E-05 -4.66703647E-05  1.31021341E-06
 -1.30291412E-05 -1.91259073E-05  2.02591735E-05  2.89166895E-05 -1.09580886E-05
  4.93142431E-05  2.18815116E-04  1.35251683E-04 -3.32619483E-05 -4.24030675E-05
  1.53353594E-04 -9.55296165E-05 -1.04859975E-04 -3.28522642E-06  2.33466773E-05
 -9.86699270E-05 -4.66090435E-05 -1.58399913E-05  3.36654281E-06 -1.95373264E-05
  2.50501039E-05  2.15534952E-05 -1.51946362E-06  3.27293370E-05  1.21385647E-04
  1.09909059E-04 -6.00247143E-05  1.99571028E-05  1.92590405E-04 -1.26900024E-04
 -2.50917160E-05  3.88447846E-06 -1.88880137E-05 -1.19726610E-05  3.62650243E-06
 -4.09192705E-06  7.85287227E-07 -1.59906562E-05 -1.14712961E-05  5.97477339E-07
  4.46557446E-07 -5.31222511E-06  2.16274617E-05 -7.15746460E-06  9.73126694E-06
 -6.01486221E-07  1.27976336E-05 -3.87232767E-06 -1.84061201E-05  2.08482505E-07
 -5.15206812E-06  7.12903141E-06 -2.72531025E-06 -1.20673238E-06 -2.07661166E-06
  5.52198962E-06  2.33018838E-06 -2.79683342E-06  7.42739383E-06 -2.60953429E-06
 -4.33162861E-05  7.40118735E-05  4.91109966E-05  1.47036058E-05  1.85997897E-04
  1.46354226E-04  6.80407602E-05  3.55646255E-05 -2.03194563E-04 -5.20005916E-04
 -4.15044237E-04  3.01305371E-05  5.43872256E-05 -6.11590040E-04 -2.07657627E-05
  1.31631887E-05  7.53612160E-06 -2.71697845E-06 -4.50049515E-05  7.58372016E-05
  1.68671085E-05  4.58218483E-05  1.90342908E-04  7.26547174E-05  1.39722731E-04
  7.92814739E-06 -2.84907691E-05 -1.37898798E-04  3.57861048E-05 -3.74623760E-05
 -2.03562213E-06  1.38040778E-04 -6.71670966E-05  4.57858966E-05 -1.15890709E-05
  5.63931461E-05  1.99977968E-04 -4.79503155E-05  8.31455743E-05 -2.33652809E-05
 -1.46508642E-04  1.53402724E-04 -2.82460902E-06  6.02839484E-05 -4.33476291E-04
 -5.89897184E-04 -3.36530327E-05 -5.99410468E-05  6.32413565E-04 -1.25875252E-04
 -9.35526582E-05  1.07003765E-03  6.05004035E-05 -4.37421450E-04 -5.99586229E-04
 -7.11358143E-05  6.46210308E-04 -3.01334938E-05 -1.91811616E-04  1.08705561E-03
 -4.20796001E-05 -1.17255005E-05  5.65050648E-05  2.02770022E-04 -4.19685727E-05
 -2.94178819E-05  8.38165277E-05 -1.46259764E-04 -1.66896202E-05  1.62018578E-04
  7.99566847E-06 -2.90918886E-05 -1.37231329E-04  3.42802726E-05  1.87734916E-06
 -3.96233928E-05  1.32517968E-04  5.46818679E-05 -7.35408372E-05 -1.99234510E-05
  8.38490984E-05  3.40566709E-04 -3.53474686E-05 -6.64621663E-05 -6.85490308E-05
 -1.33625773E-04 -1.31337495E-04 -1.29656060E-04  4.32205998E-06  4.43183569E-07
 -1.56004133E-05  2.59313357E-05  7.80832613E-06 -3.18711935E-05  4.30235873E-05
  6.59508192E-05 -4.50621923E-05 -6.59163023E-06  2.88160761E-05 -4.59776549E-05
  4.24504204E-06 -7.43377768E-05 -8.95299769E-05  3.25257996E-05 -9.75858607E-05
 -1.67073985E-04 -1.11529921E-05  4.07240039E-05 -1.43005900E-05  2.83226341E-06
 -5.97345738E-05 -2.82197839E-05 -4.92161298E-05 -9.69580932E-05  2.56824393E-05
  8.05036344E-05 -4.77876711E-04 -8.16650718E-04  8.85258621E-05 -1.00146969E-04
  4.98830436E-04  1.13974843E-04 -1.57003879E-04  8.49075219E-04  7.06355373E-07
  4.41713527E-05  2.48143894E-04  2.88037291E-05  1.01020067E-04 -3.38150311E-05
  3.69745284E-05  1.34997072E-04 -1.73007195E-04 -1.27163268E-04  4.64546657E-05
  7.62138339E-04  3.43893301E-04  1.17314598E-03  1.19561095E-03  3.48685993E-04
  1.48679927E-03  1.52820556E-03 -8.51386660E-07  4.94328522E-05  2.68616162E-04
  3.89664566E-05 -3.15044584E-05  9.95635058E-05  5.54260318E-05 -1.67026011E-04
  1.38992362E-04  8.12855530E-05 -4.83597872E-04 -8.32227143E-04  5.67740211E-05
  5.19436695E-04 -8.34566850E-05  5.85595163E-05  8.80108851E-04 -1.28935235E-04
 -1.13774953E-05  4.00215654E-05 -7.86221609E-06  6.92195376E-07 -2.53742804E-05
 -6.21531303E-05 -5.50572320E-05  2.90354475E-05 -9.55713544E-05 -6.43670158E-06
  2.85606364E-05 -5.07790033E-05  4.99503319E-06 -8.71266579E-05 -7.89435052E-05
  3.68127388E-05 -1.57863440E-04 -1.07982108E-04  4.45674003E-06  8.67196537E-08
 -1.63797134E-05  2.75199848E-05 -3.05202179E-05  4.98634752E-06  5.01702554E-05
 -4.51411023E-05  6.10384411E-05  9.35228891E-05 -5.91165195E-04 -8.17624278E-04
  4.54722648E-04 -2.21288840E-04 -8.63907935E-04  5.48425949E-04 -6.07593889E-04
 -1.21572341E-03  1.01890565E+00 -4.55049199E-02 -5.93731392E-02 -2.63800789E-04
  6.69914665E-05  1.17502293E-04 -6.57717757E-04  1.15730689E-04  2.11725367E-04
  9.33395396E-05 -5.92587954E-04 -8.15165782E-04  4.88513278E-04 -8.28429400E-04
 -2.88489619E-04  5.81057351E-04 -1.15822549E-03 -6.90880710E-04  1.75441156E-05
 -3.76534914E-04 -2.76293899E-04  3.55330920E-04 -7.43110916E-04 -7.97021120E-04
  6.94848143E-04 -1.01362955E-03 -1.09893209E-03 -1.77074533E-05  6.88836676E-05
  3.00048308E-04  5.18088150E-05 -7.94072633E-05  1.31392122E-05  1.30798298E-04
 -2.19295883E-04  1.17573571E-04  9.84000822E-06  6.45877491E-06  3.54442992E-05
 -1.75102903E-04  2.09809267E-04 -4.88189741E-05 -3.01440720E-04  3.53650190E-04
 -1.29776225E-04  4.21174218E-05 -4.30113098E-04 -4.86360687E-04  3.70188236E-04
 -1.41759470E-04  6.58622816E-04  6.17324617E-04 -2.96255973E-04  1.04550078E-03
  4.28024710E-05 -4.36223873E-04 -4.94305056E-04  3.28159473E-04  6.95674322E-04
 -1.32341643E-04  5.47713648E-04  1.11359450E-03 -2.85899034E-04  9.77382296E-06
  7.10580841E-06  3.71760390E-05 -1.60182935E-04 -6.72972681E-05  2.16583557E-04
 -2.73399507E-04 -1.70275206E-04  3.71070910E-04 -1.77306729E-05  6.89831797E-05
  3.03989108E-04  4.52820854E-05  1.97769664E-05 -8.12021095E-05  1.13881656E-04
  1.33341045E-04 -2.18126123E-04 -1.76904210E-07  1.81469148E-05  2.41640430E-05
 -1.93436138E-05 -2.26321577E-05 -2.28982616E-05 -9.01742275E-05 -3.63263197E-05
 -3.44395026E-05 -5.95587010E-06  2.62778959E-05 -1.04069226E-04  4.65404931E-05
 -2.45258972E-05 -9.90607911E-05  4.71900897E-05 -2.70767428E-05 -1.91938470E-04
 -1.06223611E-05  4.20603829E-05 -2.06134880E-05  3.84350775E-05 -2.17073338E-05
 -4.10163463E-05  7.09064317E-05  3.07805978E-05  1.63695334E-05 -1.55598019E-05
  7.04064874E-05  3.81192980E-04 -2.18229611E-04  3.18340595E-05  4.59099520E-05
 -3.15275678E-04  4.13687209E-05  6.64191527E-05 -1.08504900E-05  4.33640360E-05
 -2.24397502E-05  4.09052434E-05 -3.74227560E-05 -2.66493352E-05  7.34282647E-05
  1.81610213E-05  3.26176083E-05 -6.00444644E-06  2.64764153E-05 -1.04064952E-04
  5.06207667E-05 -9.54165475E-05 -3.16093188E-05  5.39458414E-05 -1.88313901E-04
 -4.17081289E-05 -1.06588171E-05  1.19182861E-04 -8.38038132E-05 -5.14175615E-05
 -4.95108030E-05 -9.74024388E-04 -4.21842221E-04 -3.82333442E-04  1.26352673E-03
  6.42317551E-05 -4.75721466E-04  1.52520300E-03  1.61868400E-03 -1.60828993E-03
  5.42423893E-03  5.76117499E-03  3.16717313E-05 -1.67508464E-05  6.58099735E-05
  4.00488766E-06  1.07600306E-06  6.99581840E-07 -1.22195093E-04 -8.78514952E-05
 -8.62763261E-05  6.47539589E-06  5.83858590E-06  6.45894897E-06 -4.33572919E-06
  1.10872398E-05  6.94665956E-06  7.07849100E-06  1.18496629E-05 -2.71331935E-05
  9.88609891E-05  5.59659479E-05  3.87440922E-05  1.02175305E-04  5.00943076E-05
 -1.20518559E-05  3.31533921E-05 -3.09002606E-07  4.78434420E-06  1.90042292E-06
 -1.13279663E-04  6.89740955E-07  3.77728367E-05  1.06607783E-05  2.76289752E-06
  7.75399460E-06 -1.16311369E-06  1.67713660E-06  1.05607849E-06  8.65743910E-06
  2.48610917E-05 -1.02264345E-05 -1.44850844E-05 -2.99488450E-05  3.00731293E-05
 -1.13842352E-05  4.92266452E-05 -1.20157654E-05  3.56565186E-05 -6.62725724E-07
  1.70862560E-06  3.87442986E-06 -1.11279466E-04  2.97605615E-05  4.26508518E-06
  8.82968893E-06  1.10566334E-05  7.24130608E-06 -9.38758649E-06  2.36968848E-05
  2.75423645E-06  6.08976420E-06  1.53602869E-06 -1.87627288E-05 -1.33592652E-05
 -3.13525129E-05  2.42209422E-05 -1.06776238E-05 -6.32089557E-05 -4.51399847E-06
 -1.23817402E-04  1.64437409E-05  3.23150839E-06 -1.31890059E-06  2.79696596E-04
  4.01061355E-05  4.50547842E-05 -1.59741390E-05  4.84135602E-07 -1.29155778E-05
  3.47676075E-06  4.50785661E-06 -1.37300846E-05 -1.65472724E-05 -5.35678080E-06
  4.63383938E-05 -6.40803856E-06 -3.77280566E-05 -7.93566654E-05 -9.53575045E-05
  4.54347970E-05  7.71702678E-07  1.77435629E-04 -4.60668541E-05 -2.48330108E-05
  2.46722827E-06 -2.52470324E-04  7.86991052E-06 -9.25819933E-05  9.68505121E-06
 -3.79082304E-05  1.36105082E-05  8.15965870E-06  9.54506521E-06 -5.89933031E-06
  1.66676724E-05 -2.30381258E-05 -8.43565073E-05 -8.65020002E-05  1.11546021E-05
  5.65548215E-05  5.52417232E-05 -2.96385272E-05 -4.49681923E-05 -3.70539772E-05
  1.02226206E-04 -5.27455979E-06 -1.44606452E-04 -3.38721541E-04 -2.42605225E-04
  3.64576532E-04  1.00855869E-04  4.77675056E-05 -5.29608219E-05  6.76834565E-05
 -1.67909456E-04 -7.29814527E-07  1.41337782E-04  9.92819410E-06  3.80247128E-04
 -2.54338035E-04  5.40388905E-05  3.89797142E-04  1.04117603E-04 -2.98854102E-05
 -4.27977380E-05 -4.80941932E-05  1.07888673E-04 -1.40455310E-04 -1.73934808E-05
 -3.71680067E-04  3.43249393E-04 -2.11805284E-04  1.28439823E-04 -3.29879538E-05
  5.00756988E-05 -1.55871464E-04 -1.38213124E-05  1.87289265E-05  2.91160637E-05
 -1.65706497E-04 -5.36204635E-04  4.34372999E-05  1.17088726E-04 -1.08473138E-04
 -2.68507363E-04  4.68215199E-05  6.60492150E-07  1.85877850E-04 -4.86387623E-05
  8.26380707E-07 -2.21713451E-05 -2.56261872E-04 -1.06114382E-04  1.49306170E-05
 -1.07127418E-06  1.67337358E-05 -3.11583805E-05 -1.70460352E-05 -2.44181392E-05
 -6.29113480E-06 -2.02869203E-06  1.09075522E-05 -1.13342073E-05  4.66717799E-05
  1.86073413E-05  1.20911663E-04 -7.66240054E-05 -6.41732315E-05 -4.60473498E-06
 -1.24919872E-04  1.68635906E-05 -2.32140570E-07  2.10164314E-06  2.81209656E-04
  6.56610177E-05  2.47971376E-05 -1.94953990E-05 -1.27760423E-05  2.49071163E-06
  1.22622572E-05 -2.44831665E-06 -1.49998135E-05 -1.28962717E-05  2.45492958E-06
  5.06320375E-05 -8.65614951E-05 -3.96067748E-05 -8.33154738E-05 -1.51408161E-05
  2.42179503E-05  8.32506120E-05  1.46343592E-04  1.88124475E-05 -1.52490961E-04
 -6.66707029E-05  2.36151992E-04  1.00180761E-03 -4.72939341E-04  2.30367724E-05
 -1.65061619E-04  1.63412765E-05  1.39240306E-04 -1.84846406E-05  1.47331637E-05
  1.73947006E-04 -1.98118665E-05  4.57209454E-04 -8.65725943E-05 -1.55116647E-05
  6.78999865E-04 -5.56259863E-05 -2.72186767E-04 -1.11322867E-04 -3.65211888E-04
 -7.45653532E-05  2.31108794E-04 -1.37943636E-04 -1.19190557E-04 -9.90215224E-04
 -1.04533057E-04 -2.17520789E-05  1.54503773E-04 -2.31516480E-05 -1.34376770E-04
 -9.56966925E-06 -1.20233192E-04 -1.91705677E-04 -7.65374991E-05 -9.53643879E-05
 -1.32357829E-04 -5.22307330E-04 -6.94714537E-04 -2.39270467E-04  1.25585149E-03
  9.73020926E-05  5.40163282E-04  3.18933258E-04 -5.15111899E-05  1.78758482E-03
 -1.20277614E-04  9.74929090E-04 -2.90276120E-03  1.06697347E-05 -1.32061401E-04
  3.24059950E-04 -9.71789316E-04 -2.56642237E-04  2.55722161E-04  1.00566419E-04
  1.93646452E-05 -3.20016358E-03 -7.87062629E-04  6.15178147E-04  1.27122784E-04
  2.86396522E-05  1.21016468E-03  1.24556643E-04  4.62721102E-04  2.25566356E-04
  1.85198381E-03  1.13339523E-05  7.63536790E-05 -3.16003150E-03  9.02470406E-04
 -1.03748714E-05  3.40443375E-04 -9.62873672E-05  4.40426096E-04 -1.21050379E-05
  2.06814747E-04  9.68084248E-04 -1.54794282E-04  1.59463678E-03 -4.13047053E-05
  4.37593828E-04  3.06080188E-03 -4.68700661E-04 -2.79395452E-04 -1.11828745E-04
 -3.73290279E-04 -5.50968339E-05 -1.51385100E-04  2.28994650E-04 -1.75331853E-04
 -6.17141995E-05 -9.80890945E-04  8.61921019E-07 -1.09934716E-05  1.68716563E-04
  2.28165676E-04 -4.88581833E-05 -1.42119053E-04  1.24398392E-05 -1.24955795E-05
  6.35006170E-04 -1.46563168E-04 -5.54321140E-04 -2.96171297E-04 -1.94188363E-04
  2.53586778E-05  8.32219462E-05  1.31788739E-04  1.41442854E-05 -5.83647687E-05
 -1.55494239E-04  3.26132822E-04 -4.92390611E-04  9.71916594E-04 -9.64910657E-06
  4.37555814E-05 -1.68438294E-04 -2.17402862E-04 -4.20677476E-05  3.15520274E-05
 -3.26324540E-05 -1.98815079E-05 -8.04886325E-04 -1.37055142E-04  4.08130820E-05
 -5.05643889E-05 -8.90666441E-05  8.46153122E-05  6.82243957E-05  1.02323907E-04
  1.06977618E-04 -7.72466948E-05 -8.57941514E-05 -1.22451582E-03 -5.15463301E-04
 -4.64354745E-04  1.88797614E-04  5.64673579E-05  3.97817809E-05  1.13950622E-04
  6.80749887E-05  5.70695744E-05 -1.98900588E-04  4.68744167E-05  4.31770175E-04
  2.98569502E-04  2.01349916E-04 -7.59558049E-04  2.18615129E-04 -9.83977009E-05
 -1.09941967E-04  2.95450377E-05 -2.19902733E-04  8.30678319E-05 -1.13997407E-04
  1.16811869E-03 -5.95140947E-04 -2.57214686E-04 -1.83148781E-04  1.13734255E-04
  4.13416579E-05 -1.41890959E-04  6.78974265E-05 -1.67725989E-05  1.86525490E-04
 -1.85856675E-04 -2.67278130E-04  3.48950373E-04  7.80806192E-05  5.71109070E-04
 -4.80770429E-04 -1.02154331E-04 -1.08534283E-04  2.37572226E-05 -2.08488677E-04
 -1.30525164E-04  9.17876845E-05  1.15155563E-03 -1.80460246E-04 -6.40438290E-04
 -1.74572714E-04  3.45448847E-05  1.18081715E-04 -7.39377921E-05 -1.98873489E-04
 -3.60733975E-05  1.94751919E-04  9.87281606E-05 -3.15526211E-04 -5.22613233E-04
  5.22787893E-05  4.55698699E-04  4.38751877E-04 -1.06449416E-07 -1.14885684E-07
  5.93868031E-06 -8.37329658E-07 -2.24353573E-07 -5.17046814E-07  3.39337416E-06
  8.16190302E-06 -1.14926063E-06  9.29152712E-07 -2.98047298E-06 -1.53169828E-08
 -2.99174087E-06 -3.60229921E-08 -4.81730580E-06 -1.72048984E-08  2.38413776E-07
  7.66807111E-08 -1.38806330E-07  5.37579704E-07  3.02822001E-07 -7.20161860E-07
  4.25269799E-07  9.89277383E-07 -9.53218684E-08 -2.13462865E-07 -2.16172633E-07
  1.47557593E-06 -1.11528821E-07 -2.34809463E-07 -1.02033234E-08  2.77006125E-07
  1.83496289E-07  3.93498850E-07 -1.83174820E-07 -1.57003100E-07  5.39452587E-07
  1.30288837E-06 -1.29889544E-06  6.31866294E-07  2.73518618E-06  4.67130513E-08
  1.14528310E-06  3.99507894E-07 -1.07191320E-06 -7.99167695E-09 -7.73685390E-07
  3.48263429E-07 -8.12527621E-07 -1.00288656E-06  1.07285637E-06  4.05161698E-07
 -1.77343829E-07 -2.64274173E-06 -7.25952077E-07 -4.15764938E-07  7.05207708E-07
  4.35048492E-06  3.11062690E-07 -1.97666683E-07  8.22137459E-07 -3.32638656E-07
 -9.65956113E-06  5.17867000E-06  7.38454257E-06 -7.19916837E-06 -1.29266337E-05
 -4.92357054E-06 -1.77472941E-05  1.40678101E-07  2.98263128E-06  3.71608180E-06
  2.20547197E-05  2.40166988E-06 -9.13369662E-06  7.28463798E-07  4.92210922E-07
 -1.62249330E-05 -3.50829979E-06  5.87375234E-07  3.90384442E-07  1.36565982E-07
  1.30192079E-06 -7.76571165E-07  1.98567016E-06 -7.42257461E-06 -2.25123715E-06
  1.49076328E-05 -2.19320135E-07  2.52762994E-06  1.37165372E-07 -5.39888720E-06
  2.87122017E-05  1.96305642E-07 -5.84358342E-07  1.35974200E-06 -1.61254094E-05
  4.49178367E-06 -4.11319109E-06  2.12035280E-06 -2.15355526E-05 -6.73918806E-07
 -1.52801078E-05 -1.62527990E-06 -1.01727414E-06  5.63946953E-07 -3.39057627E-06
  3.05493258E-06  4.58112046E-06 -1.74707000E-06  1.52456061E-06  4.07360121E-06
 -1.70279750E-05 -1.02943210E-05 -9.40990089E-08 -7.09486251E-06 -1.57235142E-06
  6.55431820E-06  4.02899477E-06  7.56431642E-06 -1.05703425E-07 -2.42171507E-06
 -4.73389811E-06 -6.66396273E-07 -1.71373160E-06  1.01887864E-06  5.84912504E-06
 -3.11631685E-06 -2.41465662E-06 -1.93683381E-07 -2.93084254E-06 -1.28462739E-07
  4.16148344E-06 -3.13477882E-07  3.10323784E-06  7.60684060E-07  3.00444087E-06
 -1.44258813E-05  1.71073623E-08 -1.01767755E-06 -4.25068516E-06 -2.58226820E-05
 -4.15484063E-05 -4.59125155E-06  1.47202538E-06 -3.13319731E-05  1.37309163E-06
  1.41687706E-06  3.08226406E-06  8.20158758E-06  3.74239691E-07  1.50528114E-05
 -3.44875007E-05 -3.22915619E-06 -3.69396774E-06 -2.96045545E-06 -1.25764648E-05
  9.06379459E-07  8.16854717E-06 -1.11499015E-07  6.01790351E-06 -1.63119626E-05
  1.59048637E-06  2.11016986E-06  4.09061231E-06  2.34036349E-07 -1.70970681E-06
  1.16614108E-05  2.54359694E-07 -1.37603739E-06 -4.11371233E-07 -5.71676328E-06
  3.30845658E-06  1.01131939E-06 -6.08594264E-07 -8.35258878E-06 -6.40686308E-07
 -9.79269401E-07 -3.29840793E-06 -1.31395383E-05  4.11062446E-09 -1.53612771E-06
 -2.71951825E-06  1.35948481E-06 -1.89736934E-07  4.73588193E-07 -4.40400380E-06
 -3.51966333E-07  3.16177699E-06 -1.58056026E-06 -2.25741692E-06 -4.47212565E-07
  1.50341243E-06 -7.53834452E-07  5.21786885E-06 -3.00955000E-08 -1.35938392E-06
  3.78927195E-06 -2.22675286E-07  1.78226167E-07 -3.98654199E-07 -1.50552312E-06
  9.21067444E-07  2.26612002E-06 -1.93493721E-06 -1.26960460E-06 -5.15132286E-07
  1.40206523E-06 -5.66254330E-07  1.38668062E-06  7.72007040E-07  3.29151426E-06
 -2.57555936E-05  1.61480984E-06  1.73638343E-06  7.35537680E-07 -1.24654028E-05
  4.85677213E-06  5.64127294E-06 -1.90246352E-08  8.17140445E-06 -1.89919484E-06
 -7.19750839E-06 -4.67450850E-06  1.05999383E-05  4.74069530E-06  3.69933960E-05
 -1.38120701E-04 -1.25573448E-05 -3.43873321E-05 -2.20618188E-05 -7.40257353E-05
 -6.65769977E-05 -1.34821986E-04 -5.72407616E-05  6.71333913E-05 -6.82551066E-06
  1.28747790E-04 -2.69251027E-06 -2.32307872E-05 -1.61667494E-08  2.37561015E-06
 -4.45277487E-05 -6.40573571E-06 -1.81122661E-05  4.70705317E-06 -9.36339454E-07
 -2.38088592E-06  3.29213783E-05 -1.95846135E-05  1.71615203E-05 -2.08512002E-06
  5.98391813E-06 -5.36144339E-07  2.66819925E-05  1.24262365E-07  6.18854751E-07
  1.82999087E-07 -1.40842786E-06  3.94583042E-07 -6.81329988E-07 -5.80514611E-06
 -2.27905491E-06  4.37437115E-07 -1.25812808E-08 -5.96782941E-06 -2.11409507E-07
 -1.99561668E-06 -1.75955563E-06 -6.28586357E-06  1.25557493E-07  1.13999180E-06
  1.35394688E-06  9.45781173E-07 -3.26252574E-07 -5.71625481E-07 -2.72323917E-06
 -2.83968330E-06  1.06752274E-06  2.45812302E-07  2.31085167E-07  3.67141097E-07
 -3.65194243E-06  6.88337409E-07  2.59050646E-06 -1.15772952E-07 -2.77948869E-06
  9.91516189E-07  4.84928627E-07 -3.47578169E-07  8.14125588E-07 -1.12979000E-06
 -8.92411223E-06  4.69410329E-06 -1.77442213E-07 -1.71627499E-07 -4.59946469E-07
  7.54467371E-06 -1.10970945E-07  1.37218719E-06  2.28643779E-07  1.44455791E-06
 -3.82777562E-06  3.77798731E-09  1.69499441E-06  4.30484897E-07  2.01341971E-06
 -4.23725256E-06 -1.14813721E-06 -2.14976665E-06 -3.19448740E-06 -4.92305959E-07
  3.47292757E-06 -1.69063271E-06 -2.58606183E-06 -1.24453131E-07 -3.81566088E-06
 -1.42518691E-06  1.73470762E-06  9.18462696E-07 -9.86859236E-07  2.79206651E-05
  5.91279150E-06 -7.07689080E-06  6.50719420E-06  1.06428808E-05  2.72734371E-06
 -5.63214413E-06  1.53984891E-06  1.26930106E-05  1.70053085E-06  1.07486550E-06
 -7.35627096E-05 -1.01982604E-07 -7.05630846E-06  7.43138580E-07 -1.18457491E-05
  6.46089025E-06  8.82772775E-06  2.72845797E-06 -2.91274023E-06  1.16513479E-06
  2.17621802E-05  9.40856922E-06  8.21710716E-05  2.92787016E-07 -1.05531170E-05
  3.69403965E-05 -4.01503142E-06  2.27297324E-06  7.43417175E-06  6.42858634E-06
 -3.76411115E-05  2.97524707E-05 -2.55308136E-08 -1.48597740E-06  7.15891849E-06
 -1.65104569E-07 -2.91097587E-07 -7.72519120E-07  2.34970678E-06 -8.42517105E-06
  3.44797648E-06 -7.46216793E-08  7.56244364E-08  9.61828496E-07 -7.05557891E-08
  5.88127062E-07 -1.51799818E-07 -1.77827982E-06 -5.20807233E-06  2.18661074E-08
  3.90200123E-07 -1.51568358E-06 -1.78955405E-06 -2.59451296E-07  2.10378302E-06
 -8.36069077E-07  3.43175996E-06  3.90777740E-06  1.50820117E-06  1.36140874E-07
  3.68876153E-07 -6.59480268E-06 -6.54884798E-07  1.33231274E-06  8.35669057E-07
  8.68833788E-07 -1.16901563E-05 -6.51127113E-07 -2.57790070E-07 -1.50132484E-06
  1.75775957E-05  4.39320636E-07 -6.09351245E-08  2.18851795E-07  6.16054880E-06
 -9.25962446E-06  9.98258710E-06 -5.67396325E-08 -2.93451126E-07 -3.25996092E-06
 -2.87292418E-07 -6.66629585E-09  4.14184584E-07 -2.09872783E-06  6.12577910E-07
 -1.73136223E-06 -1.25961484E-07  2.57987923E-06 -1.87959404E-07  2.51703519E-06
  3.71870461E-07 -1.12230649E-07  4.63568260E-07 -1.93140364E-06  3.01565645E-06
  2.64877473E-06  1.73112671E-06  5.21394629E-07  5.91925171E-06 -2.91745383E-06
  2.06505551E-06 -6.69724697E-07  2.86117833E-06  1.44066561E-05  8.93620627E-07
  1.20949856E-06 -4.23740752E-06  3.05115685E-05  7.29702501E-06 -8.60046619E-06
  9.22972744E-07 -3.52390148E-06 -2.45338034E-05  2.64934820E-06  2.01860560E-06
 -6.63330420E-06 -1.21039238E-05 -1.45854176E-06 -2.01552782E-06 -6.80739648E-07
  2.81175721E-06  1.54190209E-05  8.78118556E-07  1.17839529E-06 -4.41702019E-06
  3.02162198E-05  2.30141189E-06 -1.12842735E-05  5.03490324E-07 -1.97172354E-06
  3.00906856E-06  2.61334425E-06 -1.62267067E-06 -4.63367828E-07  6.41062436E-06
  1.93052524E-06  4.07460271E-06 -1.65520455E-07  3.96519857E-06 -1.82668179E-05
  1.13042053E-05  9.56956028E-07 -1.87626693E-06 -6.85349899E-06 -3.99482809E-07
  8.22627312E-06  2.96873213E-07 -9.24685300E-06  1.27798289E-05  9.72778642E-06
 -7.63196978E-06  4.22882546E-06 -4.05027916E-05 -1.35480805E-05 -2.92348625E-05
  8.87592108E-07  4.25599167E-08 -3.54130950E-05  1.66395006E-07  1.96182563E-06
  2.65604744E-06  2.30627492E-05  2.38782070E-05 -1.14129426E-05  8.34043285E-07
 -1.21254514E-07 -3.39588493E-05  1.27436559E-07 -3.44831660E-06  1.25985437E-06
  2.62930736E-05 -1.21249989E-05 -2.21650978E-05  2.74153411E-07 -8.56092275E-06
  1.15018394E-05  8.84931477E-06  4.78783880E-06  8.17226114E-06 -4.35272184E-05
  2.67754102E-05 -1.86494515E-05 -7.55532114E-06  4.07021066E-05  3.54362683E-06
 -4.72709565E-05  6.25049908E-06  1.39746566E-05  7.93388093E-06 -3.39694178E-05
  6.26299073E-06 -7.52637909E-06  4.05893307E-05  2.85819737E-06 -4.64065110E-05
 -1.64385353E-05  7.20196316E-06  6.91065349E-06  2.47446836E-05  2.42202762E-05
 -1.96260895E-05  7.37669617E-05  1.67743554E-04 -1.01416415E-04  1.23439837E-06
 -1.83760791E-05 -1.79805165E-04 -2.49304173E-06 -1.57193662E-05 -1.59218294E-06
  3.19960582E-05  1.22056202E-04  1.05400493E-04  5.52147480E-05  4.57283952E-05
  1.77445996E-04  5.16508600E-05  1.31309679E-04  3.69621680E-06 -1.90935379E-05
 -7.85751653E-06  3.45476218E-06  2.86024705E-06  2.93203276E-06 -1.66560167E-05
  5.75637483E-06  7.49634738E-06  4.20231235E-07 -5.30511404E-06  2.07632885E-05
 -6.01895074E-06 -5.93888492E-06 -8.85870167E-06  1.09384381E-05 -1.15120269E-05
  1.80139984E-05  2.20032241E-07 -5.57091668E-06  8.46521517E-06 -2.59739708E-06
 -1.29081972E-06  1.88104542E-06  5.64675289E-06 -3.92596496E-06 -9.85630974E-07
  3.89669517E-07 -7.49172549E-06 -8.80775730E-07 -1.16517470E-05 -1.86332927E-06
  5.68289918E-06 -6.80508372E-05 -1.15557408E-05  3.19373679E-05  2.59024434E-07
 -5.79707441E-06  7.91820600E-06 -2.43631506E-06 -2.79950642E-07  2.25449543E-06
  5.09909430E-06  2.74915109E-06  1.63521568E-06  4.22715965E-07 -5.08410243E-06
  2.12515985E-05 -6.50180066E-06  9.25841646E-06 -4.23945757E-06  1.13261678E-05
  5.96445394E-06  1.99684328E-05  3.85356286E-06 -1.90466343E-05 -9.66441046E-06
  3.94060242E-06 -3.95348280E-06  1.27514715E-06 -1.46828831E-05 -1.12248111E-05
  4.88265112E-06 -1.74684650E-06  3.29299123E-05  1.22505788E-04  1.09948351E-04
 -6.22460612E-05  1.08943571E-05  1.88032709E-04 -9.94983837E-05  8.80271994E-05
 -3.35574267E-06  2.20294044E-05 -9.86106289E-05 -4.66501246E-05 -1.66257364E-05
  4.59481709E-06 -2.20994530E-05  1.64573656E-05 -2.87796335E-05 -1.17853853E-05
  4.72381617E-05  2.38644095E-04  1.35207597E-04 -9.82813858E-06  5.30838249E-05
  1.37559438E-04 -3.50610868E-05  1.39738094E-04 -3.41075063E-06  2.17735715E-05
 -9.59406218E-05 -4.71415397E-05  7.80843145E-06  1.12864044E-05 -2.18788353E-05
 -6.56276944E-07 -3.43755880E-05  7.48058565E-06 -2.94230254E-06 -4.34697493E-05
  7.43634458E-05  3.69050732E-05 -3.56765486E-05  1.84517384E-04  1.00947614E-04
 -1.25539895E-04  7.54623289E-06 -2.94751874E-06 -4.51075148E-05  7.64507841E-05
 -6.74764523E-06 -4.83672769E-05  1.89327149E-04 -5.72908268E-06 -1.54938557E-04
  3.61867982E-05 -2.02571774E-04 -5.28354943E-04 -4.09826135E-04  1.06663026E-06
 -6.44909637E-05 -6.04061922E-04 -2.30488489E-05 -1.20573325E-05 -1.17962771E-05
  5.55200446E-05  2.04942433E-04 -4.86328676E-05  8.36180191E-05 -1.80847428E-05
 -1.46842480E-04  1.33042821E-04 -6.68692610E-05  7.98709580E-06 -2.87512021E-05
 -1.39175748E-04  3.53874896E-05 -3.24928371E-05  1.93348955E-05  1.38481929E-04
 -8.17401054E-05 -7.75101962E-06  8.20002077E-06 -2.95805585E-05 -1.41572009E-04
  3.29774765E-05  1.96464137E-05  3.47198989E-05  1.34813528E-04  8.43529565E-05
  3.63319006E-05 -1.19685592E-05  5.78120539E-05  2.04731161E-04 -4.29566647E-05
 -6.60682696E-05 -6.29250051E-05 -1.46131067E-04 -8.51042038E-05 -1.34323048E-04
  5.91160718E-05 -4.34431597E-04 -5.66852502E-04 -7.42404165E-05  5.82641102E-04
 -2.67720334E-04 -1.79384132E-04  9.70634527E-04 -4.59301029E-04  5.87760751E-05
 -4.31467476E-04 -5.63440016E-04 -3.76338910E-05 -3.51410720E-04 -5.36665947E-04
 -1.06662535E-04 -5.75009405E-04 -9.02987662E-04  7.97630979E-05 -4.72914781E-04
 -8.14463570E-04  8.98144007E-05 -3.24838895E-04 -3.97234603E-04  1.19432958E-04
 -5.18931082E-04 -7.01830892E-04 -1.10331487E-05  3.99816870E-05 -1.67571406E-05
  2.31334886E-06 -3.97134310E-05  5.26002983E-05 -4.88308063E-05 -9.76825696E-05
  2.05453631E-05 -6.41968730E-06  2.88440929E-05 -5.17210705E-05  4.18638931E-06
 -2.53257871E-05  1.13731017E-04  3.06008105E-05 -6.89276380E-06  1.93281329E-04
  4.32982110E-06  9.04488651E-07 -1.61198401E-05  2.58377121E-05  2.21367436E-05
  2.47781540E-05  4.35985371E-05  8.03491026E-05  8.99128353E-06 -2.00365283E-05
  8.42643091E-05  3.41718747E-04 -3.57378007E-05 -2.92488062E-05  9.27708591E-05
 -1.34224844E-04 -6.08075449E-05  1.80452089E-04  4.13841899E-06  1.47676524E-06
 -1.31933284E-05  2.85499637E-05 -2.97370113E-05  1.02239847E-05  5.07158150E-05
 -6.91108569E-05 -3.41719752E-05 -6.72040528E-06  3.02395015E-05 -4.87247406E-05
  4.95530778E-06 -4.07017674E-05  1.10855727E-04  3.43513423E-05 -9.74873893E-05
  1.72907723E-04 -1.09702759E-05  4.03790091E-05 -2.27172925E-05  5.72053260E-07
  4.02073587E-06  6.73123015E-05 -5.72085076E-05  6.66715956E-05  6.96780924E-05
  7.99815936E-05 -4.76719488E-04 -8.24875374E-04  5.59591954E-05  5.01169268E-04
 -1.57507454E-04  6.54951486E-05  8.34329869E-04 -3.05477313E-04  9.75027170E-07
  4.23105556E-05  2.52172953E-04  3.72450838E-05 -7.33677578E-05 -6.75643978E-05
  6.09745905E-05 -2.06738363E-04 -2.55508949E-05 -1.28564282E-04  6.55936810E-05
  7.39585637E-04  3.49078653E-04  4.84219676E-04 -1.60287957E-03  3.68761322E-04
  6.01304774E-04 -2.01489781E-03  1.97689027E-06  3.92666640E-05  2.40049020E-04
  2.81030667E-05  1.01588336E-04 -1.41740756E-05  3.23079305E-05  1.95399886E-04
  9.66013395E-05  9.38299471E-05 -5.93553370E-04 -8.22601787E-04  4.54353193E-04
  2.04479891E-04  8.74416394E-04  5.50652232E-04  2.72688573E-05  1.37062130E-03
  9.35226636E-05 -5.93333236E-04 -8.16964688E-04  4.88035450E-04 -6.01671893E-04
  6.37397165E-04  5.81307578E-04 -7.10812804E-04  1.15536315E-03  1.01890119E+00
 -4.54836175E-02 -5.93768849E-02 -2.66205605E-04  2.26904055E-05 -1.55889965E-04
 -6.60831786E-04  3.09808296E-05 -2.88872682E-04  1.79976131E-05 -3.77787221E-04
 -2.80380381E-04  3.47975977E-04 -2.92426676E-04  1.05296213E-03  6.92989303E-04
 -3.98601209E-04  1.45181157E-03  9.29648006E-06  7.88361946E-06  4.03062423E-05
 -1.73393483E-04  2.07378746E-04 -5.40572579E-05 -2.97611705E-04  3.71317882E-04
 -4.28523935E-05 -1.78978441E-05  6.94099149E-05  3.06958367E-04  5.11808616E-05
 -7.63734240E-05  2.43919286E-05  1.30448122E-04 -2.49476945E-04 -7.98980912E-07
 -1.78715409E-05  6.93763967E-05  3.05406001E-04  4.63170388E-05  5.52587790E-05
  6.26387646E-05  1.14487933E-04  2.23066219E-04  1.34371881E-04  9.83976053E-06
  6.22666242E-06  3.50389125E-05 -1.59870090E-04 -1.61377323E-04 -1.62991786E-04
 -2.69817744E-04 -3.16212804E-04 -2.52432093E-04  4.27084343E-05 -4.32713927E-04
 -4.91131426E-04  3.26549015E-04  6.73090325E-04 -2.01849308E-04  5.31856020E-04
  1.10330639E-03 -2.59378928E-04  4.34928329E-05 -4.30855395E-04 -4.94608581E-04
  3.63457679E-04 -4.26530543E-04 -5.16225966E-04  5.91814010E-04 -7.33856185E-04
 -7.88885592E-04 -1.06407896E-05  4.22364040E-05 -2.31717641E-05  3.79699427E-05
 -4.25123361E-07  4.62547498E-05  7.31806307E-05  1.83850895E-05 -2.76961470E-05
 -5.92736757E-06  2.67535965E-05 -1.07495666E-04  4.62949391E-05  2.42409624E-05
  9.99176954E-05  4.71721276E-05  7.05439474E-05  1.85512570E-04 -1.50788145E-07
  1.86895476E-05  2.35740395E-05 -1.96803085E-05 -9.68344230E-06  3.06969213E-05
 -9.10861993E-05 -1.69606434E-05  4.62579283E-05 -6.12037012E-06  2.67465340E-05
 -1.01465948E-04  5.03710401E-05 -7.02562750E-05  7.28954686E-05  5.48171994E-05
 -1.57044542E-04  1.27733202E-04 -1.08052928E-05  4.42497469E-05 -2.73427692E-05
  3.98755097E-05 -2.08323684E-05  4.00162076E-05  7.43114220E-05  2.83007021E-06
 -3.54774564E-05 -1.54033304E-05  6.96420827E-05  3.78895999E-04 -2.19048453E-04
  6.27723251E-06 -5.64139562E-05 -3.11671647E-04  6.09329139E-06 -7.32209779E-05
 -1.08384572E-05  1.16335902E-04 -8.44224694E-05 -2.30814081E-05  6.84201637E-05
 -9.69569592E-04 -1.93646834E-04  5.13230086E-04  1.25317413E-03  5.20834608E-06
 -4.74296795E-04  6.10619268E-04 -2.15171995E-03 -1.61822039E-03  2.20114423E-03
 -7.71910279E-03  5.03600276E-05 -1.11491185E-05  3.80294668E-05 -1.36511891E-06
  2.77100962E-06 -2.82840201E-06 -1.17683204E-04 -1.69131392E-05 -1.78433846E-05
  1.37677842E-05 -1.54102534E-06 -6.06208675E-06 -2.06888607E-06 -1.35094589E-05
  2.52621144E-06  8.57319578E-06  2.17738313E-05 -3.31917261E-05  1.42236862E-05
  1.76754935E-05  1.92746194E-05 -2.88759279E-06  3.22133297E-05 -1.76655205E-05
  7.33073509E-05  4.30157764E-06  6.63802460E-07 -1.00600749E-06 -1.22524381E-04
 -3.77962858E-05  1.26856260E-04  7.65260259E-06  3.60885079E-07 -5.73563008E-06
  4.49932123E-07 -1.52219113E-05 -3.89487927E-06  9.87649998E-06  5.37185781E-06
  1.73438139E-05 -1.34693714E-04 -3.75185720E-05  6.13956619E-05  4.62108430E-05
  4.98581375E-05 -1.22402379E-05  4.66597056E-05 -9.41017683E-07 -4.27397420E-07
 -3.60271219E-06 -1.16663451E-04  2.02737788E-05 -5.55951590E-06  6.78322904E-06
  1.47676475E-06 -1.02046604E-05 -6.05341558E-06 -2.20035293E-05 -5.58820375E-06
  8.71193196E-06 -9.54924745E-06 -3.81831356E-05  1.46395408E-05  1.53247832E-05
  1.41860748E-05 -1.09003608E-06  4.69216539E-05  5.68471731E-07  1.87131163E-04
 -4.56709180E-05 -2.34776734E-05  1.01207484E-05 -2.52655306E-04  3.59027724E-05
  9.38296741E-05  1.18328076E-05 -3.80423639E-05  2.52942424E-06 -6.76662769E-07
  2.55185197E-06  1.47799383E-05  1.07128640E-05 -2.54251490E-05 -5.94806613E-05
  4.77453809E-05 -5.16381722E-05  7.39009703E-05  8.70148374E-05 -6.39900864E-05
 -4.80427023E-06 -1.19422209E-04  1.65589110E-05  3.57958096E-06  3.77656750E-07
  2.77169157E-04  1.95278394E-05 -5.41376027E-05 -1.55077489E-05  3.14510145E-06
  8.62408882E-06 -4.00014828E-06 -1.38005311E-06  3.32998847E-06 -2.13520635E-05
 -6.78531158E-06  2.17417079E-05  5.00598136E-05  2.47471595E-05 -9.18376336E-05
 -8.07819785E-05 -6.49750495E-05 -5.28119769E-06 -1.26801694E-04  1.74701471E-05
 -1.30772685E-06 -1.05019142E-06  2.79499725E-04  4.23653693E-05 -4.79391536E-05
 -1.42134000E-05 -1.36375108E-05  9.12571036E-06  1.41977254E-07  7.81143790E-07
  1.22016231E-05 -1.94974165E-05  3.46771135E-06  2.42105357E-05  7.99514119E-05
  1.95271438E-05 -1.03130894E-04  2.51355400E-05  4.90957206E-05  8.03414792E-07
  1.93456519E-04 -4.86037032E-05  1.11239162E-05  2.04617379E-05 -2.59461835E-04
 -1.11724840E-04  4.78692739E-05 -3.70858314E-06  3.10563378E-05  1.80693972E-05
 -1.50263619E-05  1.67766876E-05 -9.79038345E-06 -7.76466447E-07  2.08490656E-05
 -1.12177246E-05 -5.38932779E-06  3.53095240E-05  1.25773888E-04 -8.19066993E-05
 -2.77883998E-05 -4.10737055E-05 -8.31434425E-05  1.10623893E-04 -1.16144104E-04
  8.15609527E-05 -3.48607199E-04  4.04924256E-04  2.23461473E-05  9.71070952E-05
 -6.38309518E-05 -3.18218108E-05 -9.66387582E-05  8.91631091E-05 -1.09954832E-04
  6.46699930E-05 -1.39833804E-04 -2.69107825E-04  9.98713964E-05 -5.01446407E-04
  4.11674211E-05 -2.60983283E-04 -2.82023971E-05 -4.19162129E-05 -8.47045492E-05
  1.04582735E-04  6.23808232E-05  1.32731239E-04 -3.07118712E-04 -3.84195060E-04
 -2.13686622E-04  7.90149887E-05  7.87998710E-05  2.11065396E-05  2.02450662E-05
  1.44843886E-04  1.06277034E-04  1.14639144E-04  8.74730735E-05  2.38407657E-04
  1.87889935E-04  4.24292930E-04  2.89559860E-04  2.07818691E-04 -2.71177062E-04
 -1.08601818E-04 -3.91887427E-04 -7.52901620E-05  2.69976259E-04  1.35078397E-05
 -1.29926020E-04 -7.95194924E-04  5.22718573E-04 -2.50519867E-05  1.46014425E-04
 -3.73353909E-05 -1.40831547E-04  4.39347540E-05 -1.06396172E-04 -1.95668005E-04
 -6.31788613E-05 -2.96833589E-04  2.23704005E-04 -3.43193697E-05 -8.08439885E-04
 -1.47713414E-04  2.65067893E-05  8.47652963E-05  1.53712287E-04  1.85383697E-05
 -1.04764031E-04  1.30093825E-04  2.35532294E-04  1.11017716E-03 -5.57931090E-05
  1.89357604E-05 -1.60878790E-04  5.68040853E-05  7.45733818E-05  2.57549290E-05
  1.63296502E-04  1.36232746E-04 -1.00345724E-05  1.69423761E-04  1.02191613E-04
  6.19460610E-04  5.15244424E-04 -9.89039029E-06  2.33238403E-05  8.41871585E-05
  1.54207478E-04  1.38815950E-05  1.86491235E-05  1.66730303E-04  3.30075859E-04
 -9.12825609E-04 -6.31327916E-04  1.41289539E-05  9.68766247E-05  1.32371715E-04
 -1.19538675E-04  4.68727177E-05 -1.86361212E-04  2.27973251E-05  1.72808404E-06
 -5.18000670E-04  1.69497050E-04 -6.36003042E-04  1.20531729E-04 -1.55048356E-05
 -2.66466103E-04 -1.11685109E-04 -4.00507728E-04 -5.50877753E-05 -2.44247016E-04
 -1.36661836E-04 -1.83527044E-04  3.90340485E-04  9.19358766E-04 -3.09378376E-05
 -1.13338795E-04 -1.23265642E-04  5.54600956E-05  4.94750280E-05  2.52708130E-04
 -9.17085347E-05  1.15321807E-05  7.78735538E-05  2.06665143E-04  6.61555488E-04
 -6.22116564E-04 -1.02414625E-04  1.24061160E-03  1.06333064E-04  4.90600451E-04
  2.24460098E-04  1.60590214E-03 -8.53031139E-04  5.44618496E-05 -3.14327901E-03
  5.92383488E-04  1.67725730E-05  4.05563776E-04 -3.40431714E-05  2.50462537E-04
  7.92533404E-05  5.75546112E-04  8.49487711E-04 -1.25715972E-04  7.98694851E-04
  2.41960619E-04  2.08193238E-03  2.53208071E-03 -3.93174012E-04  1.26855102E-03
  8.80899552E-05  5.78733126E-04  3.24036561E-04 -8.65424190E-04 -1.55438021E-03
 -1.52098725E-04  2.24804513E-03  2.07780894E-03  2.03776210E-05 -3.11266660E-04
 -2.43951774E-04 -4.97859771E-04  2.23851419E-04 -7.92820928E-04  3.78647350E-04
  1.41776298E-04 -1.74601220E-03  6.98982821E-04 -2.54680419E-03  9.42398241E-04
[truncated: 100,581,598 more chars]
