# Supplementary material for: Morphology Effects on Free Energies of Proton-Coupled Electron Transfer in Polyoxotungstates
Source: Inorg Chem. 2025 Oct 23;64(49):23834–45. doi: 10.1021/acs.inorgchem.5c02910 (PMC12709570; doi:10.1021/acs.inorgchem.5c02910)
Supplement: Supplementary file 2 [file ic5c02910_si_002.zip › P2W18_Me4N_0H_IP_Sp2_SP.fchk]

P2W18_Me4N_0H_IP_Sp2_SP                                         
Freq      UB3LYP                                                      LANL2DZ             
Number of atoms                            I              184
Info1-9                                    I   N=           9
         378         378           0           0           0         100
           6          18        -502
Charge                                     I                1
Multiplicity                               I                2
Number of electrons                        I             1015
Number of alpha electrons                  I              508
Number of beta electrons                   I              507
Number of basis functions                  I             1384
Number of independent functions            I             1384
Number of point charges in /Mol/           I                0
Number of translation vectors              I                0
Atomic numbers                             I   N=         184
           8           8           8           8           8           8
           8           8           8           8           8           8
           8           8           8           8           8           8
           8           8           8           8           8           8
           8           8           8           8           8           8
           8           8           8           8           8           8
           8           8           8           8           8           8
           8           8           8           8           8           8
           8           8           8           8           8           8
           8           8           8           8           8           8
           8           8          15          15          74          74
          74          74          74          74          74          74
          74          74          74          74          74          74
          74          74          74          74           6           1
           1           1           6           1           1           1
           6           1           1           1           6           1
           1           1           6           1           1           1
           6           1           1           1           6           1
           1           1           6           1           1           1
           6           1           1           1           6           1
           1           1           6           1           1           1
           6           1           1           1           6           1
           1           1           6           1           1           1
           6           1           1           1           6           1
           1           1           6           1           1           1
           6           1           1           1           6           1
           1           1           6           1           1           1
           6           1           1           1           6           1
           1           1           6           1           1           1
           7           7           7           7           7           7
           6           1           1           1
Nuclear charges                            R   N=         184
  8.00000000E+00  8.00000000E+00  8.00000000E+00  8.00000000E+00  8.00000000E+00
  8.00000000E+00  8.00000000E+00  8.00000000E+00  8.00000000E+00  8.00000000E+00
  8.00000000E+00  8.00000000E+00  8.00000000E+00  8.00000000E+00  8.00000000E+00
  8.00000000E+00  8.00000000E+00  8.00000000E+00  8.00000000E+00  8.00000000E+00
  8.00000000E+00  8.00000000E+00  8.00000000E+00  8.00000000E+00  8.00000000E+00
  8.00000000E+00  8.00000000E+00  8.00000000E+00  8.00000000E+00  8.00000000E+00
  8.00000000E+00  8.00000000E+00  8.00000000E+00  8.00000000E+00  8.00000000E+00
  8.00000000E+00  8.00000000E+00  8.00000000E+00  8.00000000E+00  8.00000000E+00
  8.00000000E+00  8.00000000E+00  8.00000000E+00  8.00000000E+00  8.00000000E+00
  8.00000000E+00  8.00000000E+00  8.00000000E+00  8.00000000E+00  8.00000000E+00
  8.00000000E+00  8.00000000E+00  8.00000000E+00  8.00000000E+00  8.00000000E+00
  8.00000000E+00  8.00000000E+00  8.00000000E+00  8.00000000E+00  8.00000000E+00
  8.00000000E+00  8.00000000E+00  5.00000000E+00  5.00000000E+00  1.40000000E+01
  1.40000000E+01  1.40000000E+01  1.40000000E+01  1.40000000E+01  1.40000000E+01
  1.40000000E+01  1.40000000E+01  1.40000000E+01  1.40000000E+01  1.40000000E+01
  1.40000000E+01  1.40000000E+01  1.40000000E+01  1.40000000E+01  1.40000000E+01
  1.40000000E+01  1.40000000E+01  6.00000000E+00  1.00000000E+00  1.00000000E+00
  1.00000000E+00  6.00000000E+00  1.00000000E+00  1.00000000E+00  1.00000000E+00
  6.00000000E+00  1.00000000E+00  1.00000000E+00  1.00000000E+00  6.00000000E+00
  1.00000000E+00  1.00000000E+00  1.00000000E+00  6.00000000E+00  1.00000000E+00
  1.00000000E+00  1.00000000E+00  6.00000000E+00  1.00000000E+00  1.00000000E+00
  1.00000000E+00  6.00000000E+00  1.00000000E+00  1.00000000E+00  1.00000000E+00
  6.00000000E+00  1.00000000E+00  1.00000000E+00  1.00000000E+00  6.00000000E+00
  1.00000000E+00  1.00000000E+00  1.00000000E+00  6.00000000E+00  1.00000000E+00
  1.00000000E+00  1.00000000E+00  6.00000000E+00  1.00000000E+00  1.00000000E+00
  1.00000000E+00  6.00000000E+00  1.00000000E+00  1.00000000E+00  1.00000000E+00
  6.00000000E+00  1.00000000E+00  1.00000000E+00  1.00000000E+00  6.00000000E+00
  1.00000000E+00  1.00000000E+00  1.00000000E+00  6.00000000E+00  1.00000000E+00
  1.00000000E+00  1.00000000E+00  6.00000000E+00  1.00000000E+00  1.00000000E+00
  1.00000000E+00  6.00000000E+00  1.00000000E+00  1.00000000E+00  1.00000000E+00
  6.00000000E+00  1.00000000E+00  1.00000000E+00  1.00000000E+00  6.00000000E+00
  1.00000000E+00  1.00000000E+00  1.00000000E+00  6.00000000E+00  1.00000000E+00
  1.00000000E+00  1.00000000E+00  6.00000000E+00  1.00000000E+00  1.00000000E+00
  1.00000000E+00  6.00000000E+00  1.00000000E+00  1.00000000E+00  1.00000000E+00
  6.00000000E+00  1.00000000E+00  1.00000000E+00  1.00000000E+00  7.00000000E+00
  7.00000000E+00  7.00000000E+00  7.00000000E+00  7.00000000E+00  7.00000000E+00
  6.00000000E+00  1.00000000E+00  1.00000000E+00  1.00000000E+00
Current cartesian coordinates              R   N=         552
  1.16542096E+01  5.06407080E+00  4.42794572E+00  1.07564555E+01  3.59925151E+00
 -6.88869492E-01  1.16682804E+01  2.53003500E+00 -5.89793924E+00  1.09556608E+01
 -1.22321618E+00 -2.10031538E+00  1.20817599E+01 -5.12448020E+00  1.44679504E+00
  1.09532080E+01 -2.33496986E-02  2.78360053E+00  6.92578412E+00  5.77117051E+00
  1.89608309E+00  6.92973550E+00  4.32535050E+00 -3.99585242E+00  7.12370635E+00
 -3.46681760E-01 -5.35369622E+00  7.36384132E+00 -4.72399801E+00 -1.16293186E+00
  7.35767705E+00 -3.56112480E+00  3.56956408E+00  7.11383825E+00  2.25383839E+00
  5.26480337E+00  7.05688565E+00  6.14143820E-01  3.84955421E-02  3.02077656E+00
  4.82745648E+00  4.65392483E+00  4.03051591E+00  9.93543531E+00  3.17772181E+00
  3.82750826E+00  7.81435947E+00 -1.73442472E+00  4.03762879E+00  7.41855822E+00
 -7.07020438E+00  3.03110197E+00  2.21031052E+00 -6.01959792E+00  4.42377902E+00
 -1.53103543E+00 -9.67631245E+00  4.36228349E+00 -4.73212944E+00 -5.38543418E+00
  4.82944259E+00 -9.13795977E+00 -2.38180143E+00  3.46768523E+00 -5.71871385E+00
  1.58600171E+00  4.82045510E+00 -6.91215152E+00  6.68578482E+00  4.35648965E+00
 -1.61786456E+00  7.31047347E+00  4.38917445E+00  3.21067859E+00  9.62718700E+00
  2.94447883E+00  3.30907477E+00 -6.26374359E-01  3.14589708E+00 -1.60707987E+00
 -2.05993949E+00  3.14120491E+00 -3.86320574E-01  2.91671095E+00 -1.14116520E-01
  7.23042851E+00  1.52854459E+00 -1.08335877E-01  5.78197233E+00 -4.35822063E+00
  2.18229426E-01 -1.92489395E+00 -6.61213666E+00  4.54021804E-01 -6.29262551E+00
 -2.40866955E+00  4.41651696E-01 -4.38312340E+00  5.39097849E+00  1.97066452E-01
  1.42999731E+00  7.08480427E+00 -2.96292217E+00  4.55647366E+00  4.71374978E+00
 -4.45124580E+00  9.55293413E+00  3.26659941E+00 -4.16179838E+00  7.45446507E+00
 -1.65216494E+00 -4.43766817E+00  7.04643163E+00 -6.98182945E+00 -2.94588445E+00
  1.94411437E+00 -5.96153797E+00 -4.06132372E+00 -1.90260832E+00 -9.59483313E+00
 -3.62307551E+00 -5.09240745E+00 -5.31582611E+00 -3.65146118E+00 -9.50600832E+00
 -2.30511445E+00 -2.52178094E+00 -5.97761377E+00  1.64255177E+00 -3.67224056E+00
 -7.29897072E+00  6.75841455E+00 -3.65547102E+00 -1.97808399E+00  7.39065077E+00
 -4.08831647E+00  2.82788639E+00  9.71628569E+00 -2.85378863E+00  3.04734971E+00
 -5.68760389E-01 -2.64216775E+00 -1.86760118E+00 -2.00456296E+00 -2.64976442E+00
 -6.50347321E-01  2.97197032E+00 -6.69440571E+00 -4.91316990E-03  1.69948671E-01
 -6.98896666E+00  5.14888587E+00  2.03137993E+00 -6.97511500E+00  3.69764802E+00
 -3.85960505E+00 -6.77966072E+00 -9.76436487E-01 -5.21918741E+00 -6.54326741E+00
 -5.33619151E+00 -1.03138613E+00 -6.55134218E+00 -4.18082051E+00  3.70149720E+00
 -6.79767165E+00  1.63154052E+00  5.40047815E+00 -1.15861771E+01  4.02619590E+00
  4.64911737E+00 -1.06574694E+01  2.63909722E+00 -4.83870112E-01 -1.15690279E+01
  1.49584695E+00 -5.67660885E+00 -1.04589991E+01 -2.18005778E+00 -1.88890038E+00
 -1.11433824E+01 -6.17595547E+00  1.67712620E+00 -1.04642714E+01 -9.82181179E-01
  2.99033090E+00  3.90864728E+00  4.74474226E-01  6.81283375E-02 -3.54601615E+00
  1.39293656E-01  1.41243731E-01  9.45348362E+00  3.31919412E+00  2.72630025E+00
  9.46310418E+00  1.77500064E+00 -3.58434187E+00  9.71484584E+00 -2.91068112E+00
  9.08839144E-01  3.47560722E+00  7.00671321E+00  1.79941226E+00  3.48046568E+00
  5.45885744E+00 -4.49431492E+00  3.76651527E+00 -1.30528684E+00 -6.46566966E+00
  4.02022792E+00 -5.97908222E+00 -1.98198262E+00  4.00542950E+00 -4.29869240E+00
  4.87068020E+00  3.74187520E+00  1.91927757E+00  6.67792356E+00 -3.65869850E+00
  6.68685075E+00  1.87276954E+00 -3.65235094E+00  5.14598319E+00 -4.42080269E+00
 -3.36553034E+00 -1.61854282E+00 -6.39762062E+00 -3.11448599E+00 -6.28622304E+00
 -1.91279597E+00 -3.12806175E+00 -4.61710921E+00  4.94053582E+00 -3.38885138E+00
  1.59792223E+00  6.75330851E+00 -9.27037070E+00  2.48526026E+00  2.90333546E+00
 -9.26120556E+00  9.33441728E-01 -3.40843105E+00 -9.01102671E+00 -3.74531229E+00
  1.08568727E+00  1.06482421E+01 -2.21953459E+00  9.93045591E+00  1.13484744E+01
 -3.87286355E+00  8.91069923E+00  8.61923368E+00 -1.99905831E+00  9.62668622E+00
  1.16545761E+01 -5.25489628E-01  9.31836606E+00  1.39456365E+01 -2.94012503E+00
  1.31922876E+01  1.42628062E+01 -3.20406308E+00  1.52151185E+01  1.45897269E+01
 -4.59851278E+00  1.21452867E+01  1.49288006E+01 -1.25071556E+00  1.25288955E+01
  1.01971777E+01 -3.05466896E-01  1.41908416E+01  8.17306749E+00 -8.58995765E-02
  1.38535028E+01  1.05586464E+01 -6.03435139E-01  1.62012343E+01  1.12166736E+01
  1.35919850E+00  1.35190950E+01 -1.95068633E+00  1.75482387E+01 -3.39375733E+00
 -3.67097585E+00  1.66355483E+01 -4.07860352E+00 -2.14540181E+00  1.80297012E+01
 -1.39587273E+00 -1.55075977E+00  1.92433344E+01 -4.50188706E+00 -2.79830258E-01
  1.33465744E+01 -2.14821805E+00  1.29708003E+00  1.20378672E+01 -2.38480420E+00
 -4.71826422E-01  1.38832396E+01 -1.64275851E-01 -2.02656460E+00  1.24848461E+01
 -2.82895031E+00 -1.86317073E+01  2.61669657E+00  3.55357260E-01 -1.73447793E+01
  1.56246180E+00 -8.66554770E-01 -1.76127273E+01  3.36498841E+00  1.98698270E+00
 -2.01843309E+01  1.40489838E+00  9.74108395E-01 -1.75884594E+01  6.53479800E+00
 -2.00666623E+00 -1.63043281E+01  5.44632707E+00 -3.20019268E+00 -1.84000910E+01
  8.10373746E+00 -3.07452778E+00 -1.65898411E+01  7.24115493E+00 -3.43901878E-01
 -1.31524996E+01 -1.13308448E+01  5.19114185E+00 -1.44422226E+01 -1.25202687E+01
  4.10157490E+00 -1.41115299E+01 -1.05902498E+01  6.86309971E+00 -1.24523296E+01
 -9.77898475E+00  4.02352543E+00 -1.19073081E+01 -1.51360163E+01  7.63648903E+00
 -1.02967513E+01 -1.62620625E+01  8.26825470E+00 -1.29270402E+01 -1.43742790E+01
  9.26172530E+00 -1.31689025E+01 -1.62830857E+01  6.47233269E+00 -1.48775319E+00
 -1.33151520E+01 -1.23421245E+01 -2.44259404E+00 -1.51452799E+01 -1.23586048E+01
 -1.82179061E+00 -1.23199334E+01 -1.41197767E+01  5.37623139E-01 -1.35691671E+01
 -1.20346548E+01 -5.36810355E+00 -1.13415767E+01 -1.06033630E+01 -6.29579848E+00
 -1.31845038E+01 -1.06597883E+01 -6.11401244E+00 -1.02142833E+01 -9.04383246E+00
 -5.64043574E+00 -1.03499033E+01 -1.23934155E+01  1.36204184E+01 -3.76379617E+00
 -7.80523793E+00  1.33162424E+01 -3.44667177E+00 -5.78905133E+00  1.53117271E+01
 -2.76897445E+00 -8.44643145E+00  1.19726434E+01 -3.13725932E+00 -8.87866662E+00
  1.63124220E+01 -7.48251267E+00 -6.83277541E+00  1.60387084E+01 -7.10995883E+00
 -4.82095408E+00  1.65456520E+01 -9.50730131E+00 -7.15960544E+00  1.79582261E+01
 -6.45088665E+00 -7.53148086E+00  1.43402641E+01 -7.05868864E+00 -1.10692466E+01
  1.26516843E+01 -6.41494962E+00 -1.20667158E+01  1.59950709E+01 -6.00790268E+00
 -1.17164362E+01  1.46183789E+01 -9.08256075E+00 -1.13662662E+01  1.16780369E+01
 -8.01072882E+00 -7.32622637E+00  1.19604488E+01 -1.00237275E+01 -7.68679745E+00
  1.14610472E+01 -7.66899831E+00 -5.30288527E+00  1.00193468E+01 -7.32595440E+00
 -8.34675784E+00 -1.22850536E+00 -9.19078694E+00 -1.01199294E+01 -2.03154067E+00
 -8.06184752E+00 -8.58976151E+00  7.86942349E-01 -9.50470072E+00 -9.79788420E+00
 -1.52284341E+00 -8.24905703E+00 -1.19339418E+01 -2.13192303E+00 -1.31102698E+01
 -7.69991782E+00 -2.89685579E+00 -1.19622970E+01 -6.16446432E+00 -3.09734068E+00
 -1.49334870E+01 -7.78231744E+00 -1.02774805E-01 -1.33906976E+01 -7.43770131E+00
 -2.11324253E+01  3.81066527E+00 -3.42880797E+00 -2.26561569E+01  2.57987912E+00
 -2.77733811E+00 -2.19052288E+01  5.40806212E+00 -4.48313152E+00 -1.98100593E+01
  2.75030968E+00 -4.60688591E+00 -2.15281302E+01  6.30362033E+00  5.27925160E-01
 -2.22895253E+01  7.87930044E+00 -5.66772397E-01 -2.30529899E+01  5.05161633E+00
  1.13419087E+00 -2.04876413E+01  7.00732030E+00  2.16621377E+00  2.66131310E+00
  1.69475060E+01 -2.75855990E+00  4.21209981E+00  1.56008380E+01 -2.96837431E+00
  3.02291412E+00  1.86353621E+01 -3.89050774E+00  2.42398807E+00  1.74565718E+01
 -7.72106258E-01  5.31861948E-01  1.50087132E+01 -6.45920868E+00 -1.20938463E+00
  1.41027993E+01 -7.09883373E+00  8.85892724E-01  1.67281655E+01 -7.54530799E+00
  2.12309069E+00  1.37074931E+01 -6.64587394E+00 -9.54250483E+00 -1.39676780E+01
  3.75859716E+00 -8.83342097E+00 -1.23769595E+01  2.65147844E+00 -7.97240512E+00
 -1.51412433E+01  4.40700566E+00 -1.08586141E+01 -1.50908632E+01  2.63329360E+00
 -9.13947344E+00 -1.13508666E+01  7.63195557E+00 -1.01656098E+01 -1.06294485E+01
  9.27147440E+00 -7.56477224E+00 -1.25379207E+01  8.24228231E+00 -8.44634643E+00
 -9.78892668E+00  6.47736504E+00 -2.55301634E+00 -1.17392546E+01 -1.01904389E+01
  1.39879455E+01 -6.57927267E+00 -8.25901030E+00  1.11291717E+01 -2.60236099E+00
  1.27383584E+01  2.40524776E-01  1.57135187E+01 -3.68962797E+00 -1.97202405E+01
  4.81593907E+00 -1.13788543E+00 -1.09346868E+01 -1.29444480E+01  6.05468999E+00
  9.72323997E+00 -4.94036603E+00  1.36379228E+01  1.04055652E+01 -6.57228061E+00
  1.25733910E+01  1.00876718E+01 -5.19787334E+00  1.56534707E+01  7.70482917E+00
 -4.66473053E+00  1.33049380E+01
Force Field                                I                0
Int Atom Types                             I   N=         184
           0           0           0           0           0           0
           0           0           0           0           0           0
           0           0           0           0           0           0
           0           0           0           0           0           0
           0           0           0           0           0           0
           0           0           0           0           0           0
           0           0           0           0           0           0
           0           0           0           0           0           0
           0           0           0           0           0           0
           0           0           0           0           0           0
           0           0           0           0           0           0
           0           0           0           0           0           0
           0           0           0           0           0           0
           0           0           0           0           0           0
           0           0           0           0           0           0
           0           0           0           0           0           0
           0           0           0           0           0           0
           0           0           0           0           0           0
           0           0           0           0           0           0
           0           0           0           0           0           0
           0           0           0           0           0           0
           0           0           0           0           0           0
           0           0           0           0           0           0
           0           0           0           0           0           0
           0           0           0           0           0           0
           0           0           0           0           0           0
           0           0           0           0           0           0
           0           0           0           0           0           0
           0           0           0           0           0           0
           0           0           0           0           0           0
           0           0           0           0
MM charges                                 R   N=         184
  0.00000000E+00  0.00000000E+00  0.00000000E+00  0.00000000E+00  0.00000000E+00
  0.00000000E+00  0.00000000E+00  0.00000000E+00  0.00000000E+00  0.00000000E+00
  0.00000000E+00  0.00000000E+00  0.00000000E+00  0.00000000E+00  0.00000000E+00
  0.00000000E+00  0.00000000E+00  0.00000000E+00  0.00000000E+00  0.00000000E+00
  0.00000000E+00  0.00000000E+00  0.00000000E+00  0.00000000E+00  0.00000000E+00
  0.00000000E+00  0.00000000E+00  0.00000000E+00  0.00000000E+00  0.00000000E+00
  0.00000000E+00  0.00000000E+00  0.00000000E+00  0.00000000E+00  0.00000000E+00
  0.00000000E+00  0.00000000E+00  0.00000000E+00  0.00000000E+00  0.00000000E+00
  0.00000000E+00  0.00000000E+00  0.00000000E+00  0.00000000E+00  0.00000000E+00
  0.00000000E+00  0.00000000E+00  0.00000000E+00  0.00000000E+00  0.00000000E+00
  0.00000000E+00  0.00000000E+00  0.00000000E+00  0.00000000E+00  0.00000000E+00
  0.00000000E+00  0.00000000E+00  0.00000000E+00  0.00000000E+00  0.00000000E+00
  0.00000000E+00  0.00000000E+00  0.00000000E+00  0.00000000E+00  0.00000000E+00
  0.00000000E+00  0.00000000E+00  0.00000000E+00  0.00000000E+00  0.00000000E+00
  0.00000000E+00  0.00000000E+00  0.00000000E+00  0.00000000E+00  0.00000000E+00
  0.00000000E+00  0.00000000E+00  0.00000000E+00  0.00000000E+00  0.00000000E+00
  0.00000000E+00  0.00000000E+00  0.00000000E+00  0.00000000E+00  0.00000000E+00
  0.00000000E+00  0.00000000E+00  0.00000000E+00  0.00000000E+00  0.00000000E+00
  0.00000000E+00  0.00000000E+00  0.00000000E+00  0.00000000E+00  0.00000000E+00
  0.00000000E+00  0.00000000E+00  0.00000000E+00  0.00000000E+00  0.00000000E+00
  0.00000000E+00  0.00000000E+00  0.00000000E+00  0.00000000E+00  0.00000000E+00
  0.00000000E+00  0.00000000E+00  0.00000000E+00  0.00000000E+00  0.00000000E+00
  0.00000000E+00  0.00000000E+00  0.00000000E+00  0.00000000E+00  0.00000000E+00
  0.00000000E+00  0.00000000E+00  0.00000000E+00  0.00000000E+00  0.00000000E+00
  0.00000000E+00  0.00000000E+00  0.00000000E+00  0.00000000E+00  0.00000000E+00
  0.00000000E+00  0.00000000E+00  0.00000000E+00  0.00000000E+00  0.00000000E+00
  0.00000000E+00  0.00000000E+00  0.00000000E+00  0.00000000E+00  0.00000000E+00
  0.00000000E+00  0.00000000E+00  0.00000000E+00  0.00000000E+00  0.00000000E+00
  0.00000000E+00  0.00000000E+00  0.00000000E+00  0.00000000E+00  0.00000000E+00
  0.00000000E+00  0.00000000E+00  0.00000000E+00  0.00000000E+00  0.00000000E+00
  0.00000000E+00  0.00000000E+00  0.00000000E+00  0.00000000E+00  0.00000000E+00
  0.00000000E+00  0.00000000E+00  0.00000000E+00  0.00000000E+00  0.00000000E+00
  0.00000000E+00  0.00000000E+00  0.00000000E+00  0.00000000E+00  0.00000000E+00
  0.00000000E+00  0.00000000E+00  0.00000000E+00  0.00000000E+00  0.00000000E+00
  0.00000000E+00  0.00000000E+00  0.00000000E+00  0.00000000E+00  0.00000000E+00
  0.00000000E+00  0.00000000E+00  0.00000000E+00  0.00000000E+00  0.00000000E+00
  0.00000000E+00  0.00000000E+00  0.00000000E+00  0.00000000E+00
Integer atomic weights                     I   N=         184
           0           0           0           0           0           0
           0           0           0           0           0           0
           0           0           0           0           0           0
           0           0           0           0           0           0
           0           0           0           0           0           0
           0           0           0           0           0           0
           0           0           0           0           0           0
           0           0           0           0           0           0
           0           0           0           0           0           0
           0           0           0           0           0           0
           0           0           0           0           0           0
           0           0           0           0           0           0
           0           0           0           0           0           0
           0           0           0           0           0           0
           0           0           0           0           0           0
           0           0           0           0           0           0
           0           0           0           0           0           0
           0           0           0           0           0           0
           0           0           0           0           0           0
           0           0           0           0           0           0
           0           0           0           0           0           0
           0           0           0           0           0           0
           0           0           0           0           0           0
           0           0           0           0           0           0
           0           0           0           0           0           0
           0           0           0           0           0           0
           0           0           0           0           0           0
           0           0           0           0           0           0
           0           0           0           0           0           0
           0           0           0           0           0           0
           0           0           0           0
Real atomic weights                        R   N=         184
  0.00000000E+00  0.00000000E+00  0.00000000E+00  0.00000000E+00  0.00000000E+00
  0.00000000E+00  0.00000000E+00  0.00000000E+00  0.00000000E+00  0.00000000E+00
  0.00000000E+00  0.00000000E+00  0.00000000E+00  0.00000000E+00  0.00000000E+00
  0.00000000E+00  0.00000000E+00  0.00000000E+00  0.00000000E+00  0.00000000E+00
  0.00000000E+00  0.00000000E+00  0.00000000E+00  0.00000000E+00  0.00000000E+00
  0.00000000E+00  0.00000000E+00  0.00000000E+00  0.00000000E+00  0.00000000E+00
  0.00000000E+00  0.00000000E+00  0.00000000E+00  0.00000000E+00  0.00000000E+00
  0.00000000E+00  0.00000000E+00  0.00000000E+00  0.00000000E+00  0.00000000E+00
  0.00000000E+00  0.00000000E+00  0.00000000E+00  0.00000000E+00  0.00000000E+00
  0.00000000E+00  0.00000000E+00  0.00000000E+00  0.00000000E+00  0.00000000E+00
  0.00000000E+00  0.00000000E+00  0.00000000E+00  0.00000000E+00  0.00000000E+00
  0.00000000E+00  0.00000000E+00  0.00000000E+00  0.00000000E+00  0.00000000E+00
  0.00000000E+00  0.00000000E+00  0.00000000E+00  0.00000000E+00  0.00000000E+00
  0.00000000E+00  0.00000000E+00  0.00000000E+00  0.00000000E+00  0.00000000E+00
  0.00000000E+00  0.00000000E+00  0.00000000E+00  0.00000000E+00  0.00000000E+00
  0.00000000E+00  0.00000000E+00  0.00000000E+00  0.00000000E+00  0.00000000E+00
  0.00000000E+00  0.00000000E+00  0.00000000E+00  0.00000000E+00  0.00000000E+00
  0.00000000E+00  0.00000000E+00  0.00000000E+00  0.00000000E+00  0.00000000E+00
  0.00000000E+00  0.00000000E+00  0.00000000E+00  0.00000000E+00  0.00000000E+00
  0.00000000E+00  0.00000000E+00  0.00000000E+00  0.00000000E+00  0.00000000E+00
  0.00000000E+00  0.00000000E+00  0.00000000E+00  0.00000000E+00  0.00000000E+00
  0.00000000E+00  0.00000000E+00  0.00000000E+00  0.00000000E+00  0.00000000E+00
  0.00000000E+00  0.00000000E+00  0.00000000E+00  0.00000000E+00  0.00000000E+00
  0.00000000E+00  0.00000000E+00  0.00000000E+00  0.00000000E+00  0.00000000E+00
  0.00000000E+00  0.00000000E+00  0.00000000E+00  0.00000000E+00  0.00000000E+00
  0.00000000E+00  0.00000000E+00  0.00000000E+00  0.00000000E+00  0.00000000E+00
  0.00000000E+00  0.00000000E+00  0.00000000E+00  0.00000000E+00  0.00000000E+00
  0.00000000E+00  0.00000000E+00  0.00000000E+00  0.00000000E+00  0.00000000E+00
  0.00000000E+00  0.00000000E+00  0.00000000E+00  0.00000000E+00  0.00000000E+00
  0.00000000E+00  0.00000000E+00  0.00000000E+00  0.00000000E+00  0.00000000E+00
  0.00000000E+00  0.00000000E+00  0.00000000E+00  0.00000000E+00  0.00000000E+00
  0.00000000E+00  0.00000000E+00  0.00000000E+00  0.00000000E+00  0.00000000E+00
  0.00000000E+00  0.00000000E+00  0.00000000E+00  0.00000000E+00  0.00000000E+00
  0.00000000E+00  0.00000000E+00  0.00000000E+00  0.00000000E+00  0.00000000E+00
  0.00000000E+00  0.00000000E+00  0.00000000E+00  0.00000000E+00  0.00000000E+00
  0.00000000E+00  0.00000000E+00  0.00000000E+00  0.00000000E+00  0.00000000E+00
  0.00000000E+00  0.00000000E+00  0.00000000E+00  0.00000000E+00
Atom fragment info                         I   N=         184
           0           0           0           0           0           0
           0           0           0           0           0           0
           0           0           0           0           0           0
           0           0           0           0           0           0
           0           0           0           0           0           0
           0           0           0           0           0           0
           0           0           0           0           0           0
           0           0           0           0           0           0
           0           0           0           0           0           0
           0           0           0           0           0           0
           0           0           0           0           0           0
           0           0           0           0           0           0
           0           0           0           0           0           0
           0           0           0           0           0           0
           0           0           0           0           0           0
           0           0           0           0           0           0
           0           0           0           0           0           0
           0           0           0           0           0           0
           0           0           0           0           0           0
           0           0           0           0           0           0
           0           0           0           0           0           0
           0           0           0           0           0           0
           0           0           0           0           0           0
           0           0           0           0           0           0
           0           0           0           0           0           0
           0           0           0           0           0           0
           0           0           0           0           0           0
           0           0           0           0           0           0
           0           0           0           0           0           0
           0           0           0           0           0           0
           0           0           0           0
Atom residue num                           I   N=         184
           0           0           0           0           0           0
           0           0           0           0           0           0
           0           0           0           0           0           0
           0           0           0           0           0           0
           0           0           0           0           0           0
           0           0           0           0           0           0
           0           0           0           0           0           0
           0           0           0           0           0           0
           0           0           0           0           0           0
           0           0           0           0           0           0
           0           0           0           0           0           0
           0           0           0           0           0           0
           0           0           0           0           0           0
           0           0           0           0           0           0
           0           0           0           0           0           0
           0           0           0           0           0           0
           0           0           0           0           0           0
           0           0           0           0           0           0
           0           0           0           0           0           0
           0           0           0           0           0           0
           0           0           0           0           0           0
           0           0           0           0           0           0
           0           0           0           0           0           0
           0           0           0           0           0           0
           0           0           0           0           0           0
           0           0           0           0           0           0
           0           0           0           0           0           0
           0           0           0           0           0           0
           0           0           0           0           0           0
           0           0           0           0           0           0
           0           0           0           0
Nuclear spins                              I   N=         184
           0           0           0           0           0           0
           0           0           0           0           0           0
           0           0           0           0           0           0
           0           0           0           0           0           0
           0           0           0           0           0           0
           0           0           0           0           0           0
           0           0           0           0           0           0
           0           0           0           0           0           0
           0           0           0           0           0           0
           0           0           0           0           0           0
           0           0           0           0           0           0
           0           0           0           0           0           0
           0           0           0           0           0           0
           0           0           0           0           0           0
           0           0           0           0           0           0
           0           0           0           0           0           0
           0           0           0           0           0           0
           0           0           0           0           0           0
           0           0           0           0           0           0
           0           0           0           0           0           0
           0           0           0           0           0           0
           0           0           0           0           0           0
           0           0           0           0           0           0
           0           0           0           0           0           0
           0           0           0           0           0           0
           0           0           0           0           0           0
           0           0           0           0           0           0
           0           0           0           0           0           0
           0           0           0           0           0           0
           0           0           0           0           0           0
           0           0           0           0
Nuclear ZEff                               R   N=         184
  0.00000000E+00  0.00000000E+00  0.00000000E+00  0.00000000E+00  0.00000000E+00
  0.00000000E+00  0.00000000E+00  0.00000000E+00  0.00000000E+00  0.00000000E+00
  0.00000000E+00  0.00000000E+00  0.00000000E+00  0.00000000E+00  0.00000000E+00
  0.00000000E+00  0.00000000E+00  0.00000000E+00  0.00000000E+00  0.00000000E+00
  0.00000000E+00  0.00000000E+00  0.00000000E+00  0.00000000E+00  0.00000000E+00
  0.00000000E+00  0.00000000E+00  0.00000000E+00  0.00000000E+00  0.00000000E+00
  0.00000000E+00  0.00000000E+00  0.00000000E+00  0.00000000E+00  0.00000000E+00
  0.00000000E+00  0.00000000E+00  0.00000000E+00  0.00000000E+00  0.00000000E+00
  0.00000000E+00  0.00000000E+00  0.00000000E+00  0.00000000E+00  0.00000000E+00
  0.00000000E+00  0.00000000E+00  0.00000000E+00  0.00000000E+00  0.00000000E+00
  0.00000000E+00  0.00000000E+00  0.00000000E+00  0.00000000E+00  0.00000000E+00
  0.00000000E+00  0.00000000E+00  0.00000000E+00  0.00000000E+00  0.00000000E+00
  0.00000000E+00  0.00000000E+00  0.00000000E+00  0.00000000E+00  0.00000000E+00
  0.00000000E+00  0.00000000E+00  0.00000000E+00  0.00000000E+00  0.00000000E+00
  0.00000000E+00  0.00000000E+00  0.00000000E+00  0.00000000E+00  0.00000000E+00
  0.00000000E+00  0.00000000E+00  0.00000000E+00  0.00000000E+00  0.00000000E+00
  0.00000000E+00  0.00000000E+00  0.00000000E+00  0.00000000E+00  0.00000000E+00
  0.00000000E+00  0.00000000E+00  0.00000000E+00  0.00000000E+00  0.00000000E+00
  0.00000000E+00  0.00000000E+00  0.00000000E+00  0.00000000E+00  0.00000000E+00
  0.00000000E+00  0.00000000E+00  0.00000000E+00  0.00000000E+00  0.00000000E+00
  0.00000000E+00  0.00000000E+00  0.00000000E+00  0.00000000E+00  0.00000000E+00
  0.00000000E+00  0.00000000E+00  0.00000000E+00  0.00000000E+00  0.00000000E+00
  0.00000000E+00  0.00000000E+00  0.00000000E+00  0.00000000E+00  0.00000000E+00
  0.00000000E+00  0.00000000E+00  0.00000000E+00  0.00000000E+00  0.00000000E+00
  0.00000000E+00  0.00000000E+00  0.00000000E+00  0.00000000E+00  0.00000000E+00
  0.00000000E+00  0.00000000E+00  0.00000000E+00  0.00000000E+00  0.00000000E+00
  0.00000000E+00  0.00000000E+00  0.00000000E+00  0.00000000E+00  0.00000000E+00
  0.00000000E+00  0.00000000E+00  0.00000000E+00  0.00000000E+00  0.00000000E+00
  0.00000000E+00  0.00000000E+00  0.00000000E+00  0.00000000E+00  0.00000000E+00
  0.00000000E+00  0.00000000E+00  0.00000000E+00  0.00000000E+00  0.00000000E+00
  0.00000000E+00  0.00000000E+00  0.00000000E+00  0.00000000E+00  0.00000000E+00
  0.00000000E+00  0.00000000E+00  0.00000000E+00  0.00000000E+00  0.00000000E+00
  0.00000000E+00  0.00000000E+00  0.00000000E+00  0.00000000E+00  0.00000000E+00
  0.00000000E+00  0.00000000E+00  0.00000000E+00  0.00000000E+00  0.00000000E+00
  0.00000000E+00  0.00000000E+00  0.00000000E+00  0.00000000E+00  0.00000000E+00
  0.00000000E+00  0.00000000E+00  0.00000000E+00  0.00000000E+00  0.00000000E+00
  0.00000000E+00  0.00000000E+00  0.00000000E+00  0.00000000E+00
Nuclear ZNuc                               R   N=         184
  0.00000000E+00  0.00000000E+00  0.00000000E+00  0.00000000E+00  0.00000000E+00
  0.00000000E+00  0.00000000E+00  0.00000000E+00  0.00000000E+00  0.00000000E+00
  0.00000000E+00  0.00000000E+00  0.00000000E+00  0.00000000E+00  0.00000000E+00
  0.00000000E+00  0.00000000E+00  0.00000000E+00  0.00000000E+00  0.00000000E+00
  0.00000000E+00  0.00000000E+00  0.00000000E+00  0.00000000E+00  0.00000000E+00
  0.00000000E+00  0.00000000E+00  0.00000000E+00  0.00000000E+00  0.00000000E+00
  0.00000000E+00  0.00000000E+00  0.00000000E+00  0.00000000E+00  0.00000000E+00
  0.00000000E+00  0.00000000E+00  0.00000000E+00  0.00000000E+00  0.00000000E+00
  0.00000000E+00  0.00000000E+00  0.00000000E+00  0.00000000E+00  0.00000000E+00
  0.00000000E+00  0.00000000E+00  0.00000000E+00  0.00000000E+00  0.00000000E+00
  0.00000000E+00  0.00000000E+00  0.00000000E+00  0.00000000E+00  0.00000000E+00
  0.00000000E+00  0.00000000E+00  0.00000000E+00  0.00000000E+00  0.00000000E+00
  0.00000000E+00  0.00000000E+00  0.00000000E+00  0.00000000E+00  0.00000000E+00
  0.00000000E+00  0.00000000E+00  0.00000000E+00  0.00000000E+00  0.00000000E+00
  0.00000000E+00  0.00000000E+00  0.00000000E+00  0.00000000E+00  0.00000000E+00
  0.00000000E+00  0.00000000E+00  0.00000000E+00  0.00000000E+00  0.00000000E+00
  0.00000000E+00  0.00000000E+00  0.00000000E+00  0.00000000E+00  0.00000000E+00
  0.00000000E+00  0.00000000E+00  0.00000000E+00  0.00000000E+00  0.00000000E+00
  0.00000000E+00  0.00000000E+00  0.00000000E+00  0.00000000E+00  0.00000000E+00
  0.00000000E+00  0.00000000E+00  0.00000000E+00  0.00000000E+00  0.00000000E+00
  0.00000000E+00  0.00000000E+00  0.00000000E+00  0.00000000E+00  0.00000000E+00
  0.00000000E+00  0.00000000E+00  0.00000000E+00  0.00000000E+00  0.00000000E+00
  0.00000000E+00  0.00000000E+00  0.00000000E+00  0.00000000E+00  0.00000000E+00
  0.00000000E+00  0.00000000E+00  0.00000000E+00  0.00000000E+00  0.00000000E+00
  0.00000000E+00  0.00000000E+00  0.00000000E+00  0.00000000E+00  0.00000000E+00
  0.00000000E+00  0.00000000E+00  0.00000000E+00  0.00000000E+00  0.00000000E+00
  0.00000000E+00  0.00000000E+00  0.00000000E+00  0.00000000E+00  0.00000000E+00
  0.00000000E+00  0.00000000E+00  0.00000000E+00  0.00000000E+00  0.00000000E+00
  0.00000000E+00  0.00000000E+00  0.00000000E+00  0.00000000E+00  0.00000000E+00
  0.00000000E+00  0.00000000E+00  0.00000000E+00  0.00000000E+00  0.00000000E+00
  0.00000000E+00  0.00000000E+00  0.00000000E+00  0.00000000E+00  0.00000000E+00
  0.00000000E+00  0.00000000E+00  0.00000000E+00  0.00000000E+00  0.00000000E+00
  0.00000000E+00  0.00000000E+00  0.00000000E+00  0.00000000E+00  0.00000000E+00
  0.00000000E+00  0.00000000E+00  0.00000000E+00  0.00000000E+00  0.00000000E+00
  0.00000000E+00  0.00000000E+00  0.00000000E+00  0.00000000E+00  0.00000000E+00
  0.00000000E+00  0.00000000E+00  0.00000000E+00  0.00000000E+00  0.00000000E+00
  0.00000000E+00  0.00000000E+00  0.00000000E+00  0.00000000E+00
Nuclear QMom                               R   N=         184
  0.00000000E+00  0.00000000E+00  0.00000000E+00  0.00000000E+00  0.00000000E+00
  0.00000000E+00  0.00000000E+00  0.00000000E+00  0.00000000E+00  0.00000000E+00
  0.00000000E+00  0.00000000E+00  0.00000000E+00  0.00000000E+00  0.00000000E+00
  0.00000000E+00  0.00000000E+00  0.00000000E+00  0.00000000E+00  0.00000000E+00
  0.00000000E+00  0.00000000E+00  0.00000000E+00  0.00000000E+00  0.00000000E+00
  0.00000000E+00  0.00000000E+00  0.00000000E+00  0.00000000E+00  0.00000000E+00
  0.00000000E+00  0.00000000E+00  0.00000000E+00  0.00000000E+00  0.00000000E+00
  0.00000000E+00  0.00000000E+00  0.00000000E+00  0.00000000E+00  0.00000000E+00
  0.00000000E+00  0.00000000E+00  0.00000000E+00  0.00000000E+00  0.00000000E+00
  0.00000000E+00  0.00000000E+00  0.00000000E+00  0.00000000E+00  0.00000000E+00
  0.00000000E+00  0.00000000E+00  0.00000000E+00  0.00000000E+00  0.00000000E+00
  0.00000000E+00  0.00000000E+00  0.00000000E+00  0.00000000E+00  0.00000000E+00
  0.00000000E+00  0.00000000E+00  0.00000000E+00  0.00000000E+00  0.00000000E+00
  0.00000000E+00  0.00000000E+00  0.00000000E+00  0.00000000E+00  0.00000000E+00
  0.00000000E+00  0.00000000E+00  0.00000000E+00  0.00000000E+00  0.00000000E+00
  0.00000000E+00  0.00000000E+00  0.00000000E+00  0.00000000E+00  0.00000000E+00
  0.00000000E+00  0.00000000E+00  0.00000000E+00  0.00000000E+00  0.00000000E+00
  0.00000000E+00  0.00000000E+00  0.00000000E+00  0.00000000E+00  0.00000000E+00
  0.00000000E+00  0.00000000E+00  0.00000000E+00  0.00000000E+00  0.00000000E+00
  0.00000000E+00  0.00000000E+00  0.00000000E+00  0.00000000E+00  0.00000000E+00
  0.00000000E+00  0.00000000E+00  0.00000000E+00  0.00000000E+00  0.00000000E+00
  0.00000000E+00  0.00000000E+00  0.00000000E+00  0.00000000E+00  0.00000000E+00
  0.00000000E+00  0.00000000E+00  0.00000000E+00  0.00000000E+00  0.00000000E+00
  0.00000000E+00  0.00000000E+00  0.00000000E+00  0.00000000E+00  0.00000000E+00
  0.00000000E+00  0.00000000E+00  0.00000000E+00  0.00000000E+00  0.00000000E+00
  0.00000000E+00  0.00000000E+00  0.00000000E+00  0.00000000E+00  0.00000000E+00
  0.00000000E+00  0.00000000E+00  0.00000000E+00  0.00000000E+00  0.00000000E+00
  0.00000000E+00  0.00000000E+00  0.00000000E+00  0.00000000E+00  0.00000000E+00
  0.00000000E+00  0.00000000E+00  0.00000000E+00  0.00000000E+00  0.00000000E+00
  0.00000000E+00  0.00000000E+00  0.00000000E+00  0.00000000E+00  0.00000000E+00
  0.00000000E+00  0.00000000E+00  0.00000000E+00  0.00000000E+00  0.00000000E+00
  0.00000000E+00  0.00000000E+00  0.00000000E+00  0.00000000E+00  0.00000000E+00
  0.00000000E+00  0.00000000E+00  0.00000000E+00  0.00000000E+00  0.00000000E+00
  0.00000000E+00  0.00000000E+00  0.00000000E+00  0.00000000E+00  0.00000000E+00
  0.00000000E+00  0.00000000E+00  0.00000000E+00  0.00000000E+00  0.00000000E+00
  0.00000000E+00  0.00000000E+00  0.00000000E+00  0.00000000E+00  0.00000000E+00
  0.00000000E+00  0.00000000E+00  0.00000000E+00  0.00000000E+00
Nuclear GFac                               R   N=         184
  0.00000000E+00  0.00000000E+00  0.00000000E+00  0.00000000E+00  0.00000000E+00
  0.00000000E+00  0.00000000E+00  0.00000000E+00  0.00000000E+00  0.00000000E+00
  0.00000000E+00  0.00000000E+00  0.00000000E+00  0.00000000E+00  0.00000000E+00
  0.00000000E+00  0.00000000E+00  0.00000000E+00  0.00000000E+00  0.00000000E+00
  0.00000000E+00  0.00000000E+00  0.00000000E+00  0.00000000E+00  0.00000000E+00
  0.00000000E+00  0.00000000E+00  0.00000000E+00  0.00000000E+00  0.00000000E+00
  0.00000000E+00  0.00000000E+00  0.00000000E+00  0.00000000E+00  0.00000000E+00
  0.00000000E+00  0.00000000E+00  0.00000000E+00  0.00000000E+00  0.00000000E+00
  0.00000000E+00  0.00000000E+00  0.00000000E+00  0.00000000E+00  0.00000000E+00
  0.00000000E+00  0.00000000E+00  0.00000000E+00  0.00000000E+00  0.00000000E+00
  0.00000000E+00  0.00000000E+00  0.00000000E+00  0.00000000E+00  0.00000000E+00
  0.00000000E+00  0.00000000E+00  0.00000000E+00  0.00000000E+00  0.00000000E+00
  0.00000000E+00  0.00000000E+00  0.00000000E+00  0.00000000E+00  0.00000000E+00
  0.00000000E+00  0.00000000E+00  0.00000000E+00  0.00000000E+00  0.00000000E+00
  0.00000000E+00  0.00000000E+00  0.00000000E+00  0.00000000E+00  0.00000000E+00
  0.00000000E+00  0.00000000E+00  0.00000000E+00  0.00000000E+00  0.00000000E+00
  0.00000000E+00  0.00000000E+00  0.00000000E+00  0.00000000E+00  0.00000000E+00
  0.00000000E+00  0.00000000E+00  0.00000000E+00  0.00000000E+00  0.00000000E+00
  0.00000000E+00  0.00000000E+00  0.00000000E+00  0.00000000E+00  0.00000000E+00
  0.00000000E+00  0.00000000E+00  0.00000000E+00  0.00000000E+00  0.00000000E+00
  0.00000000E+00  0.00000000E+00  0.00000000E+00  0.00000000E+00  0.00000000E+00
  0.00000000E+00  0.00000000E+00  0.00000000E+00  0.00000000E+00  0.00000000E+00
  0.00000000E+00  0.00000000E+00  0.00000000E+00  0.00000000E+00  0.00000000E+00
  0.00000000E+00  0.00000000E+00  0.00000000E+00  0.00000000E+00  0.00000000E+00
  0.00000000E+00  0.00000000E+00  0.00000000E+00  0.00000000E+00  0.00000000E+00
  0.00000000E+00  0.00000000E+00  0.00000000E+00  0.00000000E+00  0.00000000E+00
  0.00000000E+00  0.00000000E+00  0.00000000E+00  0.00000000E+00  0.00000000E+00
  0.00000000E+00  0.00000000E+00  0.00000000E+00  0.00000000E+00  0.00000000E+00
  0.00000000E+00  0.00000000E+00  0.00000000E+00  0.00000000E+00  0.00000000E+00
  0.00000000E+00  0.00000000E+00  0.00000000E+00  0.00000000E+00  0.00000000E+00
  0.00000000E+00  0.00000000E+00  0.00000000E+00  0.00000000E+00  0.00000000E+00
  0.00000000E+00  0.00000000E+00  0.00000000E+00  0.00000000E+00  0.00000000E+00
  0.00000000E+00  0.00000000E+00  0.00000000E+00  0.00000000E+00  0.00000000E+00
  0.00000000E+00  0.00000000E+00  0.00000000E+00  0.00000000E+00  0.00000000E+00
  0.00000000E+00  0.00000000E+00  0.00000000E+00  0.00000000E+00  0.00000000E+00
  0.00000000E+00  0.00000000E+00  0.00000000E+00  0.00000000E+00  0.00000000E+00
  0.00000000E+00  0.00000000E+00  0.00000000E+00  0.00000000E+00
MicOpt                                     I   N=         184
          -1          -1          -1          -1          -1          -1
          -1          -1          -1          -1          -1          -1
          -1          -1          -1          -1          -1          -1
          -1          -1          -1          -1          -1          -1
          -1          -1          -1          -1          -1          -1
          -1          -1          -1          -1          -1          -1
          -1          -1          -1          -1          -1          -1
          -1          -1          -1          -1          -1          -1
          -1          -1          -1          -1          -1          -1
          -1          -1          -1          -1          -1          -1
          -1          -1          -1          -1          -1          -1
          -1          -1          -1          -1          -1          -1
          -1          -1          -1          -1          -1          -1
          -1          -1          -1          -1          -1          -1
          -1          -1          -1          -1          -1          -1
          -1          -1          -1          -1          -1          -1
          -1          -1          -1          -1          -1          -1
          -1          -1          -1          -1          -1          -1
          -1          -1          -1          -1          -1          -1
          -1          -1          -1          -1          -1          -1
          -1          -1          -1          -1          -1          -1
          -1          -1          -1          -1          -1          -1
          -1          -1          -1          -1          -1          -1
          -1          -1          -1          -1          -1          -1
          -1          -1          -1          -1          -1          -1
          -1          -1          -1          -1          -1          -1
          -1          -1          -1          -1          -1          -1
          -1          -1          -1          -1          -1          -1
          -1          -1          -1          -1          -1          -1
          -1          -1          -1          -1          -1          -1
          -1          -1          -1          -1
Number of contracted shells                I              756
Number of primitive shells                 I             1968
Pure/Cartesian d shells                    I                0
Pure/Cartesian f shells                    I                0
Highest angular momentum                   I                2
Largest degree of contraction              I                7
Shell types                                I   N=         756
           0           0           0           1           1           0
           0           0           1           1           0           0
           0           1           1           0           0           0
           1           1           0           0           0           1
           1           0           0           0           1           1
           0           0           0           1           1           0
           0           0           1           1           0           0
           0           1           1           0           0           0
           1           1           0           0           0           1
           1           0           0           0           1           1
           0           0           0           1           1           0
           0           0           1           1           0           0
           0           1           1           0           0           0
           1           1           0           0           0           1
           1           0           0           0           1           1
           0           0           0           1           1           0
           0           0           1           1           0           0
           0           1           1           0           0           0
           1           1           0           0           0           1
           1           0           0           0           1           1
           0           0           0           1           1           0
           0           0           1           1           0           0
           0           1           1           0           0           0
           1           1           0           0           0           1
           1           0           0           0           1           1
           0           0           0           1           1           0
           0           0           1           1           0           0
           0           1           1           0           0           0
           1           1           0           0           0           1
           1           0           0           0           1           1
           0           0           0           1           1           0
           0           0           1           1           0           0
           0           1           1           0           0           0
           1           1           0           0           0           1
           1           0           0           0           1           1
           0           0           0           1           1           0
           0           0           1           1           0           0
           0           1           1           0           0           0
           1           1           0           0           0           1
           1           0           0           0           1           1
           0           0           0           1           1           0
           0           0           1           1           0           0
           0           1           1           0           0           0
           1           1           0           0           0           1
           1           0           0           0           1           1
           0           0           0           1           1           0
           0           0           1           1           0           0
           0           1           1           0           0           0
           1           1           0           0           0           1
           1           0           0           0           1           1
           0           0           0           1           1           0
           0           0           1           1           0           0
           1           1           0           0           1           1
           0           0           0           1           1           1
          -2          -2           0           0           0           1
           1           1          -2          -2           0           0
           0           1           1           1          -2          -2
           0           0           0           1           1           1
          -2          -2           0           0           0           1
           1           1          -2          -2           0           0
           0           1           1           1          -2          -2
           0           0           0           1           1           1
          -2          -2           0           0           0           1
           1           1          -2          -2           0           0
           0           1           1           1          -2          -2
           0           0           0           1           1           1
          -2          -2           0           0           0           1
           1           1          -2          -2           0           0
           0           1           1           1          -2          -2
           0           0           0           1           1           1
          -2          -2           0           0           0           1
           1           1          -2          -2           0           0
           0           1           1           1          -2          -2
           0           0           0           1           1           1
          -2          -2           0           0           0           1
           1           1          -2          -2           0           0
           0           1           1           1          -2          -2
           0           0           0           1           1           0
           0           0           0           0           0           0
           0           0           1           1           0           0
           0           0           0           0           0           0
           0           1           1           0           0           0
           0           0           0           0           0           0
           1           1           0           0           0           0
           0           0           0           0           0           1
           1           0           0           0           0           0
           0           0           0           0           1           1
           0           0           0           0           0           0
           0           0           0           1           1           0
           0           0           0           0           0           0
           0           0           1           1           0           0
           0           0           0           0           0           0
           0           1           1           0           0           0
           0           0           0           0           0           0
           1           1           0           0           0           0
           0           0           0           0           0           1
           1           0           0           0           0           0
           0           0           0           0           1           1
           0           0           0           0           0           0
           0           0           0           1           1           0
           0           0           0           0           0           0
           0           0           1           1           0           0
           0           0           0           0           0           0
           0           1           1           0           0           0
           0           0           0           0           0           0
           1           1           0           0           0           0
           0           0           0           0           0           1
           1           0           0           0           0           0
           0           0           0           0           1           1
           0           0           0           0           0           0
           0           0           0           1           1           0
           0           0           0           0           0           0
           0           0           1           1           0           0
           0           0           0           0           0           0
           0           1           1           0           0           0
           0           0           0           0           0           0
           1           1           0           0           0           0
           0           0           0           0           0           1
           1           0           0           0           0           0
           0           0           0           0           1           1
           0           0           0           1           1           0
           0           0           1           1           0           0
           0           1           1           0           0           0
           1           1           0           0           0           1
           1           0           0           0           1           1
           0           0           0           0           0           0
Number of primitives per shell             I   N=         756
           7           2           1           4           1           7
           2           1           4           1           7           2
           1           4           1           7           2           1
           4           1           7           2           1           4
           1           7           2           1           4           1
           7           2           1           4           1           7
           2           1           4           1           7           2
           1           4           1           7           2           1
           4           1           7           2           1           4
           1           7           2           1           4           1
           7           2           1           4           1           7
           2           1           4           1           7           2
           1           4           1           7           2           1
           4           1           7           2           1           4
           1           7           2           1           4           1
           7           2           1           4           1           7
           2           1           4           1           7           2
           1           4           1           7           2           1
           4           1           7           2           1           4
           1           7           2           1           4           1
           7           2           1           4           1           7
           2           1           4           1           7           2
           1           4           1           7           2           1
           4           1           7           2           1           4
           1           7           2           1           4           1
           7           2           1           4           1           7
           2           1           4           1           7           2
           1           4           1           7           2           1
           4           1           7           2           1           4
           1           7           2           1           4           1
           7           2           1           4           1           7
           2           1           4           1           7           2
           1           4           1           7           2           1
           4           1           7           2           1           4
           1           7           2           1           4           1
           7           2           1           4           1           7
           2           1           4           1           7           2
           1           4           1           7           2           1
           4           1           7           2           1           4
           1           7           2           1           4           1
           7           2           1           4           1           7
           2           1           4           1           7           2
           1           4           1           7           2           1
           4           1           7           2           1           4
           1           7           2           1           4           1
           7           2           1           4           1           7
           2           1           4           1           7           2
           1           4           1           7           2           1
           4           1           7           2           1           4
           1           7           2           1           4           1
           7           2           1           4           1           7
           2           1           4           1           2           1
           2           1           2           1           2           1
           3           3           1           3           2           1
           2           1           3           3           1           3
           2           1           2           1           3           3
           1           3           2           1           2           1
           3           3           1           3           2           1
           2           1           3           3           1           3
           2           1           2           1           3           3
           1           3           2           1           2           1
           3           3           1           3           2           1
           2           1           3           3           1           3
           2           1           2           1           3           3
           1           3           2           1           2           1
           3           3           1           3           2           1
           2           1           3           3           1           3
           2           1           2           1           3           3
           1           3           2           1           2           1
           3           3           1           3           2           1
           2           1           3           3           1           3
           2           1           2           1           3           3
           1           3           2           1           2           1
           3           3           1           3           2           1
           2           1           3           3           1           3
           2           1           2           1           3           3
           1           3           2           1           2           1
           7           2           1           4           1           3
           1           3           1           3           1           7
           2           1           4           1           3           1
           3           1           3           1           7           2
           1           4           1           3           1           3
           1           3           1           7           2           1
           4           1           3           1           3           1
           3           1           7           2           1           4
           1           3           1           3           1           3
           1           7           2           1           4           1
           3           1           3           1           3           1
           7           2           1           4           1           3
           1           3           1           3           1           7
           2           1           4           1           3           1
           3           1           3           1           7           2
           1           4           1           3           1           3
           1           3           1           7           2           1
           4           1           3           1           3           1
           3           1           7           2           1           4
           1           3           1           3           1           3
           1           7           2           1           4           1
           3           1           3           1           3           1
           7           2           1           4           1           3
           1           3           1           3           1           7
           2           1           4           1           3           1
           3           1           3           1           7           2
           1           4           1           3           1           3
           1           3           1           7           2           1
           4           1           3           1           3           1
           3           1           7           2           1           4
           1           3           1           3           1           3
           1           7           2           1           4           1
           3           1           3           1           3           1
           7           2           1           4           1           3
           1           3           1           3           1           7
           2           1           4           1           3           1
           3           1           3           1           7           2
           1           4           1           3           1           3
           1           3           1           7           2           1
           4           1           3           1           3           1
           3           1           7           2           1           4
           1           3           1           3           1           3
           1           7           2           1           4           1
           7           2           1           4           1           7
           2           1           4           1           7           2
           1           4           1           7           2           1
           4           1           7           2           1           4
           1           7           2           1           4           1
           3           1           3           1           3           1
Shell to atom map                          I   N=         756
           1           1           1           1           1           2
           2           2           2           2           3           3
           3           3           3           4           4           4
           4           4           5           5           5           5
           5           6           6           6           6           6
           7           7           7           7           7           8
           8           8           8           8           9           9
           9           9           9          10          10          10
          10          10          11          11          11          11
          11          12          12          12          12          12
          13          13          13          13          13          14
          14          14          14          14          15          15
          15          15          15          16          16          16
          16          16          17          17          17          17
          17          18          18          18          18          18
          19          19          19          19          19          20
          20          20          20          20          21          21
          21          21          21          22          22          22
          22          22          23          23          23          23
          23          24          24          24          24          24
          25          25          25          25          25          26
          26          26          26          26          27          27
          27          27          27          28          28          28
          28          28          29          29          29          29
          29          30          30          30          30          30
          31          31          31          31          31          32
          32          32          32          32          33          33
          33          33          33          34          34          34
          34          34          35          35          35          35
          35          36          36          36          36          36
          37          37          37          37          37          38
          38          38          38          38          39          39
          39          39          39          40          40          40
          40          40          41          41          41          41
          41          42          42          42          42          42
          43          43          43          43          43          44
          44          44          44          44          45          45
          45          45          45          46          46          46
          46          46          47          47          47          47
          47          48          48          48          48          48
          49          49          49          49          49          50
          50          50          50          50          51          51
          51          51          51          52          52          52
          52          52          53          53          53          53
          53          54          54          54          54          54
          55          55          55          55          55          56
          56          56          56          56          57          57
          57          57          57          58          58          58
          58          58          59          59          59          59
          59          60          60          60          60          60
          61          61          61          61          61          62
          62          62          62          62          63          63
          63          63          64          64          64          64
          65          65          65          65          65          65
          65          65          66          66          66          66
          66          66          66          66          67          67
          67          67          67          67          67          67
          68          68          68          68          68          68
          68          68          69          69          69          69
          69          69          69          69          70          70
          70          70          70          70          70          70
          71          71          71          71          71          71
          71          71          72          72          72          72
          72          72          72          72          73          73
          73          73          73          73          73          73
          74          74          74          74          74          74
          74          74          75          75          75          75
          75          75          75          75          76          76
          76          76          76          76          76          76
          77          77          77          77          77          77
          77          77          78          78          78          78
          78          78          78          78          79          79
          79          79          79          79          79          79
          80          80          80          80          80          80
          80          80          81          81          81          81
          81          81          81          81          82          82
          82          82          82          82          82          82
          83          83          83          83          83          84
          84          85          85          86          86          87
          87          87          87          87          88          88
          89          89          90          90          91          91
          91          91          91          92          92          93
          93          94          94          95          95          95
          95          95          96          96          97          97
          98          98          99          99          99          99
          99         100         100         101         101         102
         102         103         103         103         103         103
         104         104         105         105         106         106
         107         107         107         107         107         108
         108         109         109         110         110         111
         111         111         111         111         112         112
         113         113         114         114         115         115
         115         115         115         116         116         117
         117         118         118         119         119         119
         119         119         120         120         121         121
         122         122         123         123         123         123
         123         124         124         125         125         126
         126         127         127         127         127         127
         128         128         129         129         130         130
         131         131         131         131         131         132
         132         133         133         134         134         135
         135         135         135         135         136         136
         137         137         138         138         139         139
         139         139         139         140         140         141
         141         142         142         143         143         143
         143         143         144         144         145         145
         146         146         147         147         147         147
         147         148         148         149         149         150
         150         151         151         151         151         151
         152         152         153         153         154         154
         155         155         155         155         155         156
         156         157         157         158         158         159
         159         159         159         159         160         160
         161         161         162         162         163         163
         163         163         163         164         164         165
         165         166         166         167         167         167
         167         167         168         168         169         169
         170         170         171         171         171         171
         171         172         172         173         173         174
         174         175         175         175         175         175
         176         176         176         176         176         177
         177         177         177         177         178         178
         178         178         178         179         179         179
         179         179         180         180         180         180
         180         181         181         181         181         181
         182         182         183         183         184         184
Primitive exponents                        R   N=        1968
  7.81700000E+03  1.17600000E+03  2.73200000E+02  8.11700000E+01  2.71800000E+01
  9.53200000E+00  3.41400000E+00  9.53200000E+00  9.39800000E-01  2.84600000E-01
  3.51800000E+01  7.90400000E+00  2.30500000E+00  7.17100000E-01  2.13700000E-01
  7.81700000E+03  1.17600000E+03  2.73200000E+02  8.11700000E+01  2.71800000E+01
  9.53200000E+00  3.41400000E+00  9.53200000E+00  9.39800000E-01  2.84600000E-01
  3.51800000E+01  7.90400000E+00  2.30500000E+00  7.17100000E-01  2.13700000E-01
  7.81700000E+03  1.17600000E+03  2.73200000E+02  8.11700000E+01  2.71800000E+01
  9.53200000E+00  3.41400000E+00  9.53200000E+00  9.39800000E-01  2.84600000E-01
  3.51800000E+01  7.90400000E+00  2.30500000E+00  7.17100000E-01  2.13700000E-01
  7.81700000E+03  1.17600000E+03  2.73200000E+02  8.11700000E+01  2.71800000E+01
  9.53200000E+00  3.41400000E+00  9.53200000E+00  9.39800000E-01  2.84600000E-01
  3.51800000E+01  7.90400000E+00  2.30500000E+00  7.17100000E-01  2.13700000E-01
  7.81700000E+03  1.17600000E+03  2.73200000E+02  8.11700000E+01  2.71800000E+01
  9.53200000E+00  3.41400000E+00  9.53200000E+00  9.39800000E-01  2.84600000E-01
  3.51800000E+01  7.90400000E+00  2.30500000E+00  7.17100000E-01  2.13700000E-01
  7.81700000E+03  1.17600000E+03  2.73200000E+02  8.11700000E+01  2.71800000E+01
  9.53200000E+00  3.41400000E+00  9.53200000E+00  9.39800000E-01  2.84600000E-01
  3.51800000E+01  7.90400000E+00  2.30500000E+00  7.17100000E-01  2.13700000E-01
  7.81700000E+03  1.17600000E+03  2.73200000E+02  8.11700000E+01  2.71800000E+01
  9.53200000E+00  3.41400000E+00  9.53200000E+00  9.39800000E-01  2.84600000E-01
  3.51800000E+01  7.90400000E+00  2.30500000E+00  7.17100000E-01  2.13700000E-01
  7.81700000E+03  1.17600000E+03  2.73200000E+02  8.11700000E+01  2.71800000E+01
  9.53200000E+00  3.41400000E+00  9.53200000E+00  9.39800000E-01  2.84600000E-01
  3.51800000E+01  7.90400000E+00  2.30500000E+00  7.17100000E-01  2.13700000E-01
  7.81700000E+03  1.17600000E+03  2.73200000E+02  8.11700000E+01  2.71800000E+01
  9.53200000E+00  3.41400000E+00  9.53200000E+00  9.39800000E-01  2.84600000E-01
  3.51800000E+01  7.90400000E+00  2.30500000E+00  7.17100000E-01  2.13700000E-01
  7.81700000E+03  1.17600000E+03  2.73200000E+02  8.11700000E+01  2.71800000E+01
  9.53200000E+00  3.41400000E+00  9.53200000E+00  9.39800000E-01  2.84600000E-01
  3.51800000E+01  7.90400000E+00  2.30500000E+00  7.17100000E-01  2.13700000E-01
  7.81700000E+03  1.17600000E+03  2.73200000E+02  8.11700000E+01  2.71800000E+01
  9.53200000E+00  3.41400000E+00  9.53200000E+00  9.39800000E-01  2.84600000E-01
  3.51800000E+01  7.90400000E+00  2.30500000E+00  7.17100000E-01  2.13700000E-01
  7.81700000E+03  1.17600000E+03  2.73200000E+02  8.11700000E+01  2.71800000E+01
  9.53200000E+00  3.41400000E+00  9.53200000E+00  9.39800000E-01  2.84600000E-01
  3.51800000E+01  7.90400000E+00  2.30500000E+00  7.17100000E-01  2.13700000E-01
  7.81700000E+03  1.17600000E+03  2.73200000E+02  8.11700000E+01  2.71800000E+01
  9.53200000E+00  3.41400000E+00  9.53200000E+00  9.39800000E-01  2.84600000E-01
  3.51800000E+01  7.90400000E+00  2.30500000E+00  7.17100000E-01  2.13700000E-01
  7.81700000E+03  1.17600000E+03  2.73200000E+02  8.11700000E+01  2.71800000E+01
  9.53200000E+00  3.41400000E+00  9.53200000E+00  9.39800000E-01  2.84600000E-01
  3.51800000E+01  7.90400000E+00  2.30500000E+00  7.17100000E-01  2.13700000E-01
  7.81700000E+03  1.17600000E+03  2.73200000E+02  8.11700000E+01  2.71800000E+01
  9.53200000E+00  3.41400000E+00  9.53200000E+00  9.39800000E-01  2.84600000E-01
  3.51800000E+01  7.90400000E+00  2.30500000E+00  7.17100000E-01  2.13700000E-01
  7.81700000E+03  1.17600000E+03  2.73200000E+02  8.11700000E+01  2.71800000E+01
  9.53200000E+00  3.41400000E+00  9.53200000E+00  9.39800000E-01  2.84600000E-01
  3.51800000E+01  7.90400000E+00  2.30500000E+00  7.17100000E-01  2.13700000E-01
  7.81700000E+03  1.17600000E+03  2.73200000E+02  8.11700000E+01  2.71800000E+01
  9.53200000E+00  3.41400000E+00  9.53200000E+00  9.39800000E-01  2.84600000E-01
  3.51800000E+01  7.90400000E+00  2.30500000E+00  7.17100000E-01  2.13700000E-01
  7.81700000E+03  1.17600000E+03  2.73200000E+02  8.11700000E+01  2.71800000E+01
  9.53200000E+00  3.41400000E+00  9.53200000E+00  9.39800000E-01  2.84600000E-01
  3.51800000E+01  7.90400000E+00  2.30500000E+00  7.17100000E-01  2.13700000E-01
  7.81700000E+03  1.17600000E+03  2.73200000E+02  8.11700000E+01  2.71800000E+01
  9.53200000E+00  3.41400000E+00  9.53200000E+00  9.39800000E-01  2.84600000E-01
  3.51800000E+01  7.90400000E+00  2.30500000E+00  7.17100000E-01  2.13700000E-01
  7.81700000E+03  1.17600000E+03  2.73200000E+02  8.11700000E+01  2.71800000E+01
  9.53200000E+00  3.41400000E+00  9.53200000E+00  9.39800000E-01  2.84600000E-01
  3.51800000E+01  7.90400000E+00  2.30500000E+00  7.17100000E-01  2.13700000E-01
  7.81700000E+03  1.17600000E+03  2.73200000E+02  8.11700000E+01  2.71800000E+01
  9.53200000E+00  3.41400000E+00  9.53200000E+00  9.39800000E-01  2.84600000E-01
  3.51800000E+01  7.90400000E+00  2.30500000E+00  7.17100000E-01  2.13700000E-01
  7.81700000E+03  1.17600000E+03  2.73200000E+02  8.11700000E+01  2.71800000E+01
  9.53200000E+00  3.41400000E+00  9.53200000E+00  9.39800000E-01  2.84600000E-01
  3.51800000E+01  7.90400000E+00  2.30500000E+00  7.17100000E-01  2.13700000E-01
  7.81700000E+03  1.17600000E+03  2.73200000E+02  8.11700000E+01  2.71800000E+01
  9.53200000E+00  3.41400000E+00  9.53200000E+00  9.39800000E-01  2.84600000E-01
  3.51800000E+01  7.90400000E+00  2.30500000E+00  7.17100000E-01  2.13700000E-01
  7.81700000E+03  1.17600000E+03  2.73200000E+02  8.11700000E+01  2.71800000E+01
  9.53200000E+00  3.41400000E+00  9.53200000E+00  9.39800000E-01  2.84600000E-01
  3.51800000E+01  7.90400000E+00  2.30500000E+00  7.17100000E-01  2.13700000E-01
  7.81700000E+03  1.17600000E+03  2.73200000E+02  8.11700000E+01  2.71800000E+01
  9.53200000E+00  3.41400000E+00  9.53200000E+00  9.39800000E-01  2.84600000E-01
  3.51800000E+01  7.90400000E+00  2.30500000E+00  7.17100000E-01  2.13700000E-01
  7.81700000E+03  1.17600000E+03  2.73200000E+02  8.11700000E+01  2.71800000E+01
  9.53200000E+00  3.41400000E+00  9.53200000E+00  9.39800000E-01  2.84600000E-01
  3.51800000E+01  7.90400000E+00  2.30500000E+00  7.17100000E-01  2.13700000E-01
  7.81700000E+03  1.17600000E+03  2.73200000E+02  8.11700000E+01  2.71800000E+01
  9.53200000E+00  3.41400000E+00  9.53200000E+00  9.39800000E-01  2.84600000E-01
  3.51800000E+01  7.90400000E+00  2.30500000E+00  7.17100000E-01  2.13700000E-01
  7.81700000E+03  1.17600000E+03  2.73200000E+02  8.11700000E+01  2.71800000E+01
  9.53200000E+00  3.41400000E+00  9.53200000E+00  9.39800000E-01  2.84600000E-01
  3.51800000E+01  7.90400000E+00  2.30500000E+00  7.17100000E-01  2.13700000E-01
  7.81700000E+03  1.17600000E+03  2.73200000E+02  8.11700000E+01  2.71800000E+01
  9.53200000E+00  3.41400000E+00  9.53200000E+00  9.39800000E-01  2.84600000E-01
  3.51800000E+01  7.90400000E+00  2.30500000E+00  7.17100000E-01  2.13700000E-01
  7.81700000E+03  1.17600000E+03  2.73200000E+02  8.11700000E+01  2.71800000E+01
  9.53200000E+00  3.41400000E+00  9.53200000E+00  9.39800000E-01  2.84600000E-01
  3.51800000E+01  7.90400000E+00  2.30500000E+00  7.17100000E-01  2.13700000E-01
  7.81700000E+03  1.17600000E+03  2.73200000E+02  8.11700000E+01  2.71800000E+01
  9.53200000E+00  3.41400000E+00  9.53200000E+00  9.39800000E-01  2.84600000E-01
  3.51800000E+01  7.90400000E+00  2.30500000E+00  7.17100000E-01  2.13700000E-01
  7.81700000E+03  1.17600000E+03  2.73200000E+02  8.11700000E+01  2.71800000E+01
  9.53200000E+00  3.41400000E+00  9.53200000E+00  9.39800000E-01  2.84600000E-01
  3.51800000E+01  7.90400000E+00  2.30500000E+00  7.17100000E-01  2.13700000E-01
  7.81700000E+03  1.17600000E+03  2.73200000E+02  8.11700000E+01  2.71800000E+01
  9.53200000E+00  3.41400000E+00  9.53200000E+00  9.39800000E-01  2.84600000E-01
  3.51800000E+01  7.90400000E+00  2.30500000E+00  7.17100000E-01  2.13700000E-01
  7.81700000E+03  1.17600000E+03  2.73200000E+02  8.11700000E+01  2.71800000E+01
  9.53200000E+00  3.41400000E+00  9.53200000E+00  9.39800000E-01  2.84600000E-01
  3.51800000E+01  7.90400000E+00  2.30500000E+00  7.17100000E-01  2.13700000E-01
  7.81700000E+03  1.17600000E+03  2.73200000E+02  8.11700000E+01  2.71800000E+01
  9.53200000E+00  3.41400000E+00  9.53200000E+00  9.39800000E-01  2.84600000E-01
  3.51800000E+01  7.90400000E+00  2.30500000E+00  7.17100000E-01  2.13700000E-01
  7.81700000E+03  1.17600000E+03  2.73200000E+02  8.11700000E+01  2.71800000E+01
  9.53200000E+00  3.41400000E+00  9.53200000E+00  9.39800000E-01  2.84600000E-01
  3.51800000E+01  7.90400000E+00  2.30500000E+00  7.17100000E-01  2.13700000E-01
  7.81700000E+03  1.17600000E+03  2.73200000E+02  8.11700000E+01  2.71800000E+01
  9.53200000E+00  3.41400000E+00  9.53200000E+00  9.39800000E-01  2.84600000E-01
  3.51800000E+01  7.90400000E+00  2.30500000E+00  7.17100000E-01  2.13700000E-01
  7.81700000E+03  1.17600000E+03  2.73200000E+02  8.11700000E+01  2.71800000E+01
  9.53200000E+00  3.41400000E+00  9.53200000E+00  9.39800000E-01  2.84600000E-01
  3.51800000E+01  7.90400000E+00  2.30500000E+00  7.17100000E-01  2.13700000E-01
  7.81700000E+03  1.17600000E+03  2.73200000E+02  8.11700000E+01  2.71800000E+01
  9.53200000E+00  3.41400000E+00  9.53200000E+00  9.39800000E-01  2.84600000E-01
  3.51800000E+01  7.90400000E+00  2.30500000E+00  7.17100000E-01  2.13700000E-01
  7.81700000E+03  1.17600000E+03  2.73200000E+02  8.11700000E+01  2.71800000E+01
  9.53200000E+00  3.41400000E+00  9.53200000E+00  9.39800000E-01  2.84600000E-01
  3.51800000E+01  7.90400000E+00  2.30500000E+00  7.17100000E-01  2.13700000E-01
  7.81700000E+03  1.17600000E+03  2.73200000E+02  8.11700000E+01  2.71800000E+01
  9.53200000E+00  3.41400000E+00  9.53200000E+00  9.39800000E-01  2.84600000E-01
  3.51800000E+01  7.90400000E+00  2.30500000E+00  7.17100000E-01  2.13700000E-01
  7.81700000E+03  1.17600000E+03  2.73200000E+02  8.11700000E+01  2.71800000E+01
  9.53200000E+00  3.41400000E+00  9.53200000E+00  9.39800000E-01  2.84600000E-01
  3.51800000E+01  7.90400000E+00  2.30500000E+00  7.17100000E-01  2.13700000E-01
  7.81700000E+03  1.17600000E+03  2.73200000E+02  8.11700000E+01  2.71800000E+01
  9.53200000E+00  3.41400000E+00  9.53200000E+00  9.39800000E-01  2.84600000E-01
  3.51800000E+01  7.90400000E+00  2.30500000E+00  7.17100000E-01  2.13700000E-01
  7.81700000E+03  1.17600000E+03  2.73200000E+02  8.11700000E+01  2.71800000E+01
  9.53200000E+00  3.41400000E+00  9.53200000E+00  9.39800000E-01  2.84600000E-01
  3.51800000E+01  7.90400000E+00  2.30500000E+00  7.17100000E-01  2.13700000E-01
  7.81700000E+03  1.17600000E+03  2.73200000E+02  8.11700000E+01  2.71800000E+01
  9.53200000E+00  3.41400000E+00  9.53200000E+00  9.39800000E-01  2.84600000E-01
  3.51800000E+01  7.90400000E+00  2.30500000E+00  7.17100000E-01  2.13700000E-01
  7.81700000E+03  1.17600000E+03  2.73200000E+02  8.11700000E+01  2.71800000E+01
  9.53200000E+00  3.41400000E+00  9.53200000E+00  9.39800000E-01  2.84600000E-01
  3.51800000E+01  7.90400000E+00  2.30500000E+00  7.17100000E-01  2.13700000E-01
  7.81700000E+03  1.17600000E+03  2.73200000E+02  8.11700000E+01  2.71800000E+01
  9.53200000E+00  3.41400000E+00  9.53200000E+00  9.39800000E-01  2.84600000E-01
  3.51800000E+01  7.90400000E+00  2.30500000E+00  7.17100000E-01  2.13700000E-01
  7.81700000E+03  1.17600000E+03  2.73200000E+02  8.11700000E+01  2.71800000E+01
  9.53200000E+00  3.41400000E+00  9.53200000E+00  9.39800000E-01  2.84600000E-01
  3.51800000E+01  7.90400000E+00  2.30500000E+00  7.17100000E-01  2.13700000E-01
  7.81700000E+03  1.17600000E+03  2.73200000E+02  8.11700000E+01  2.71800000E+01
  9.53200000E+00  3.41400000E+00  9.53200000E+00  9.39800000E-01  2.84600000E-01
  3.51800000E+01  7.90400000E+00  2.30500000E+00  7.17100000E-01  2.13700000E-01
  7.81700000E+03  1.17600000E+03  2.73200000E+02  8.11700000E+01  2.71800000E+01
  9.53200000E+00  3.41400000E+00  9.53200000E+00  9.39800000E-01  2.84600000E-01
  3.51800000E+01  7.90400000E+00  2.30500000E+00  7.17100000E-01  2.13700000E-01
  7.81700000E+03  1.17600000E+03  2.73200000E+02  8.11700000E+01  2.71800000E+01
  9.53200000E+00  3.41400000E+00  9.53200000E+00  9.39800000E-01  2.84600000E-01
  3.51800000E+01  7.90400000E+00  2.30500000E+00  7.17100000E-01  2.13700000E-01
  7.81700000E+03  1.17600000E+03  2.73200000E+02  8.11700000E+01  2.71800000E+01
  9.53200000E+00  3.41400000E+00  9.53200000E+00  9.39800000E-01  2.84600000E-01
  3.51800000E+01  7.90400000E+00  2.30500000E+00  7.17100000E-01  2.13700000E-01
  7.81700000E+03  1.17600000E+03  2.73200000E+02  8.11700000E+01  2.71800000E+01
  9.53200000E+00  3.41400000E+00  9.53200000E+00  9.39800000E-01  2.84600000E-01
  3.51800000E+01  7.90400000E+00  2.30500000E+00  7.17100000E-01  2.13700000E-01
  7.81700000E+03  1.17600000E+03  2.73200000E+02  8.11700000E+01  2.71800000E+01
  9.53200000E+00  3.41400000E+00  9.53200000E+00  9.39800000E-01  2.84600000E-01
  3.51800000E+01  7.90400000E+00  2.30500000E+00  7.17100000E-01  2.13700000E-01
  7.81700000E+03  1.17600000E+03  2.73200000E+02  8.11700000E+01  2.71800000E+01
  9.53200000E+00  3.41400000E+00  9.53200000E+00  9.39800000E-01  2.84600000E-01
  3.51800000E+01  7.90400000E+00  2.30500000E+00  7.17100000E-01  2.13700000E-01
  7.81700000E+03  1.17600000E+03  2.73200000E+02  8.11700000E+01  2.71800000E+01
  9.53200000E+00  3.41400000E+00  9.53200000E+00  9.39800000E-01  2.84600000E-01
  3.51800000E+01  7.90400000E+00  2.30500000E+00  7.17100000E-01  2.13700000E-01
  7.81700000E+03  1.17600000E+03  2.73200000E+02  8.11700000E+01  2.71800000E+01
  9.53200000E+00  3.41400000E+00  9.53200000E+00  9.39800000E-01  2.84600000E-01
  3.51800000E+01  7.90400000E+00  2.30500000E+00  7.17100000E-01  2.13700000E-01
  7.81700000E+03  1.17600000E+03  2.73200000E+02  8.11700000E+01  2.71800000E+01
  9.53200000E+00  3.41400000E+00  9.53200000E+00  9.39800000E-01  2.84600000E-01
  3.51800000E+01  7.90400000E+00  2.30500000E+00  7.17100000E-01  2.13700000E-01
  7.81700000E+03  1.17600000E+03  2.73200000E+02  8.11700000E+01  2.71800000E+01
  9.53200000E+00  3.41400000E+00  9.53200000E+00  9.39800000E-01  2.84600000E-01
  3.51800000E+01  7.90400000E+00  2.30500000E+00  7.17100000E-01  2.13700000E-01
  7.81700000E+03  1.17600000E+03  2.73200000E+02  8.11700000E+01  2.71800000E+01
  9.53200000E+00  3.41400000E+00  9.53200000E+00  9.39800000E-01  2.84600000E-01
  3.51800000E+01  7.90400000E+00  2.30500000E+00  7.17100000E-01  2.13700000E-01
  7.81700000E+03  1.17600000E+03  2.73200000E+02  8.11700000E+01  2.71800000E+01
  9.53200000E+00  3.41400000E+00  9.53200000E+00  9.39800000E-01  2.84600000E-01
  3.51800000E+01  7.90400000E+00  2.30500000E+00  7.17100000E-01  2.13700000E-01
  7.81700000E+03  1.17600000E+03  2.73200000E+02  8.11700000E+01  2.71800000E+01
  9.53200000E+00  3.41400000E+00  9.53200000E+00  9.39800000E-01  2.84600000E-01
  3.51800000E+01  7.90400000E+00  2.30500000E+00  7.17100000E-01  2.13700000E-01
  1.51600000E+00  3.36900000E-01  1.21100000E-01  3.70500000E+00  3.93400000E-01
  1.19000000E-01  1.51600000E+00  3.36900000E-01  1.21100000E-01  3.70500000E+00
  3.93400000E-01  1.19000000E-01  1.34700000E+00  4.36600000E-01  1.88300000E-01
  2.13700000E+00  1.34700000E+00  4.36600000E-01  5.18000000E-02  3.00500000E+00
  1.22800000E+00  4.41500000E-01  4.01000000E-01  9.00000000E-02  2.80000000E-02
  9.51900000E-01  3.27000000E-01  1.05400000E-01  1.34700000E+00  4.36600000E-01
  1.88300000E-01  2.13700000E+00  1.34700000E+00  4.36600000E-01  5.18000000E-02
  3.00500000E+00  1.22800000E+00  4.41500000E-01  4.01000000E-01  9.00000000E-02
  2.80000000E-02  9.51900000E-01  3.27000000E-01  1.05400000E-01  1.34700000E+00
  4.36600000E-01  1.88300000E-01  2.13700000E+00  1.34700000E+00  4.36600000E-01
  5.18000000E-02  3.00500000E+00  1.22800000E+00  4.41500000E-01  4.01000000E-01
  9.00000000E-02  2.80000000E-02  9.51900000E-01  3.27000000E-01  1.05400000E-01
  1.34700000E+00  4.36600000E-01  1.88300000E-01  2.13700000E+00  1.34700000E+00
  4.36600000E-01  5.18000000E-02  3.00500000E+00  1.22800000E+00  4.41500000E-01
  4.01000000E-01  9.00000000E-02  2.80000000E-02  9.51900000E-01  3.27000000E-01
  1.05400000E-01  1.34700000E+00  4.36600000E-01  1.88300000E-01  2.13700000E+00
  1.34700000E+00  4.36600000E-01  5.18000000E-02  3.00500000E+00  1.22800000E+00
  4.41500000E-01  4.01000000E-01  9.00000000E-02  2.80000000E-02  9.51900000E-01
  3.27000000E-01  1.05400000E-01  1.34700000E+00  4.36600000E-01  1.88300000E-01
  2.13700000E+00  1.34700000E+00  4.36600000E-01  5.18000000E-02  3.00500000E+00
  1.22800000E+00  4.41500000E-01  4.01000000E-01  9.00000000E-02  2.80000000E-02
  9.51900000E-01  3.27000000E-01  1.05400000E-01  1.34700000E+00  4.36600000E-01
  1.88300000E-01  2.13700000E+00  1.34700000E+00  4.36600000E-01  5.18000000E-02
  3.00500000E+00  1.22800000E+00  4.41500000E-01  4.01000000E-01  9.00000000E-02
  2.80000000E-02  9.51900000E-01  3.27000000E-01  1.05400000E-01  1.34700000E+00
  4.36600000E-01  1.88300000E-01  2.13700000E+00  1.34700000E+00  4.36600000E-01
  5.18000000E-02  3.00500000E+00  1.22800000E+00  4.41500000E-01  4.01000000E-01
  9.00000000E-02  2.80000000E-02  9.51900000E-01  3.27000000E-01  1.05400000E-01
  1.34700000E+00  4.36600000E-01  1.88300000E-01  2.13700000E+00  1.34700000E+00
  4.36600000E-01  5.18000000E-02  3.00500000E+00  1.22800000E+00  4.41500000E-01
  4.01000000E-01  9.00000000E-02  2.80000000E-02  9.51900000E-01  3.27000000E-01
  1.05400000E-01  1.34700000E+00  4.36600000E-01  1.88300000E-01  2.13700000E+00
  1.34700000E+00  4.36600000E-01  5.18000000E-02  3.00500000E+00  1.22800000E+00
  4.41500000E-01  4.01000000E-01  9.00000000E-02  2.80000000E-02  9.51900000E-01
  3.27000000E-01  1.05400000E-01  1.34700000E+00  4.36600000E-01  1.88300000E-01
  2.13700000E+00  1.34700000E+00  4.36600000E-01  5.18000000E-02  3.00500000E+00
  1.22800000E+00  4.41500000E-01  4.01000000E-01  9.00000000E-02  2.80000000E-02
  9.51900000E-01  3.27000000E-01  1.05400000E-01  1.34700000E+00  4.36600000E-01
  1.88300000E-01  2.13700000E+00  1.34700000E+00  4.36600000E-01  5.18000000E-02
  3.00500000E+00  1.22800000E+00  4.41500000E-01  4.01000000E-01  9.00000000E-02
  2.80000000E-02  9.51900000E-01  3.27000000E-01  1.05400000E-01  1.34700000E+00
  4.36600000E-01  1.88300000E-01  2.13700000E+00  1.34700000E+00  4.36600000E-01
  5.18000000E-02  3.00500000E+00  1.22800000E+00  4.41500000E-01  4.01000000E-01
  9.00000000E-02  2.80000000E-02  9.51900000E-01  3.27000000E-01  1.05400000E-01
  1.34700000E+00  4.36600000E-01  1.88300000E-01  2.13700000E+00  1.34700000E+00
  4.36600000E-01  5.18000000E-02  3.00500000E+00  1.22800000E+00  4.41500000E-01
  4.01000000E-01  9.00000000E-02  2.80000000E-02  9.51900000E-01  3.27000000E-01
  1.05400000E-01  1.34700000E+00  4.36600000E-01  1.88300000E-01  2.13700000E+00
  1.34700000E+00  4.36600000E-01  5.18000000E-02  3.00500000E+00  1.22800000E+00
  4.41500000E-01  4.01000000E-01  9.00000000E-02  2.80000000E-02  9.51900000E-01
  3.27000000E-01  1.05400000E-01  1.34700000E+00  4.36600000E-01  1.88300000E-01
  2.13700000E+00  1.34700000E+00  4.36600000E-01  5.18000000E-02  3.00500000E+00
  1.22800000E+00  4.41500000E-01  4.01000000E-01  9.00000000E-02  2.80000000E-02
  9.51900000E-01  3.27000000E-01  1.05400000E-01  1.34700000E+00  4.36600000E-01
  1.88300000E-01  2.13700000E+00  1.34700000E+00  4.36600000E-01  5.18000000E-02
  3.00500000E+00  1.22800000E+00  4.41500000E-01  4.01000000E-01  9.00000000E-02
  2.80000000E-02  9.51900000E-01  3.27000000E-01  1.05400000E-01  1.34700000E+00
  4.36600000E-01  1.88300000E-01  2.13700000E+00  1.34700000E+00  4.36600000E-01
  5.18000000E-02  3.00500000E+00  1.22800000E+00  4.41500000E-01  4.01000000E-01
  9.00000000E-02  2.80000000E-02  9.51900000E-01  3.27000000E-01  1.05400000E-01
  4.23300000E+03  6.34900000E+02  1.46100000E+02  4.25000000E+01  1.41900000E+01
  5.14800000E+00  1.96700000E+00  5.14800000E+00  4.96200000E-01  1.53300000E-01
  1.81600000E+01  3.98600000E+00  1.14300000E+00  3.59400000E-01  1.14600000E-01
  1.92406000E+01  2.89920000E+00  6.53400000E-01  1.77600000E-01  1.92406000E+01
  2.89920000E+00  6.53400000E-01  1.77600000E-01  1.92406000E+01  2.89920000E+00
  6.53400000E-01  1.77600000E-01  4.23300000E+03  6.34900000E+02  1.46100000E+02
  4.25000000E+01  1.41900000E+01  5.14800000E+00  1.96700000E+00  5.14800000E+00
  4.96200000E-01  1.53300000E-01  1.81600000E+01  3.98600000E+00  1.14300000E+00
  3.59400000E-01  1.14600000E-01  1.92406000E+01  2.89920000E+00  6.53400000E-01
  1.77600000E-01  1.92406000E+01  2.89920000E+00  6.53400000E-01  1.77600000E-01
  1.92406000E+01  2.89920000E+00  6.53400000E-01  1.77600000E-01  4.23300000E+03
  6.34900000E+02  1.46100000E+02  4.25000000E+01  1.41900000E+01  5.14800000E+00
  1.96700000E+00  5.14800000E+00  4.96200000E-01  1.53300000E-01  1.81600000E+01
  3.98600000E+00  1.14300000E+00  3.59400000E-01  1.14600000E-01  1.92406000E+01
  2.89920000E+00  6.53400000E-01  1.77600000E-01  1.92406000E+01  2.89920000E+00
  6.53400000E-01  1.77600000E-01  1.92406000E+01  2.89920000E+00  6.53400000E-01
  1.77600000E-01  4.23300000E+03  6.34900000E+02  1.46100000E+02  4.25000000E+01
  1.41900000E+01  5.14800000E+00  1.96700000E+00  5.14800000E+00  4.96200000E-01
  1.53300000E-01  1.81600000E+01  3.98600000E+00  1.14300000E+00  3.59400000E-01
  1.14600000E-01  1.92406000E+01  2.89920000E+00  6.53400000E-01  1.77600000E-01
  1.92406000E+01  2.89920000E+00  6.53400000E-01  1.77600000E-01  1.92406000E+01
  2.89920000E+00  6.53400000E-01  1.77600000E-01  4.23300000E+03  6.34900000E+02
  1.46100000E+02  4.25000000E+01  1.41900000E+01  5.14800000E+00  1.96700000E+00
  5.14800000E+00  4.96200000E-01  1.53300000E-01  1.81600000E+01  3.98600000E+00
  1.14300000E+00  3.59400000E-01  1.14600000E-01  1.92406000E+01  2.89920000E+00
  6.53400000E-01  1.77600000E-01  1.92406000E+01  2.89920000E+00  6.53400000E-01
  1.77600000E-01  1.92406000E+01  2.89920000E+00  6.53400000E-01  1.77600000E-01
  4.23300000E+03  6.34900000E+02  1.46100000E+02  4.25000000E+01  1.41900000E+01
  5.14800000E+00  1.96700000E+00  5.14800000E+00  4.96200000E-01  1.53300000E-01
  1.81600000E+01  3.98600000E+00  1.14300000E+00  3.59400000E-01  1.14600000E-01
  1.92406000E+01  2.89920000E+00  6.53400000E-01  1.77600000E-01  1.92406000E+01
  2.89920000E+00  6.53400000E-01  1.77600000E-01  1.92406000E+01  2.89920000E+00
  6.53400000E-01  1.77600000E-01  4.23300000E+03  6.34900000E+02  1.46100000E+02
  4.25000000E+01  1.41900000E+01  5.14800000E+00  1.96700000E+00  5.14800000E+00
  4.96200000E-01  1.53300000E-01  1.81600000E+01  3.98600000E+00  1.14300000E+00
  3.59400000E-01  1.14600000E-01  1.92406000E+01  2.89920000E+00  6.53400000E-01
  1.77600000E-01  1.92406000E+01  2.89920000E+00  6.53400000E-01  1.77600000E-01
  1.92406000E+01  2.89920000E+00  6.53400000E-01  1.77600000E-01  4.23300000E+03
  6.34900000E+02  1.46100000E+02  4.25000000E+01  1.41900000E+01  5.14800000E+00
  1.96700000E+00  5.14800000E+00  4.96200000E-01  1.53300000E-01  1.81600000E+01
  3.98600000E+00  1.14300000E+00  3.59400000E-01  1.14600000E-01  1.92406000E+01
  2.89920000E+00  6.53400000E-01  1.77600000E-01  1.92406000E+01  2.89920000E+00
  6.53400000E-01  1.77600000E-01  1.92406000E+01  2.89920000E+00  6.53400000E-01
  1.77600000E-01  4.23300000E+03  6.34900000E+02  1.46100000E+02  4.25000000E+01
  1.41900000E+01  5.14800000E+00  1.96700000E+00  5.14800000E+00  4.96200000E-01
  1.53300000E-01  1.81600000E+01  3.98600000E+00  1.14300000E+00  3.59400000E-01
  1.14600000E-01  1.92406000E+01  2.89920000E+00  6.53400000E-01  1.77600000E-01
  1.92406000E+01  2.89920000E+00  6.53400000E-01  1.77600000E-01  1.92406000E+01
  2.89920000E+00  6.53400000E-01  1.77600000E-01  4.23300000E+03  6.34900000E+02
  1.46100000E+02  4.25000000E+01  1.41900000E+01  5.14800000E+00  1.96700000E+00
  5.14800000E+00  4.96200000E-01  1.53300000E-01  1.81600000E+01  3.98600000E+00
  1.14300000E+00  3.59400000E-01  1.14600000E-01  1.92406000E+01  2.89920000E+00
  6.53400000E-01  1.77600000E-01  1.92406000E+01  2.89920000E+00  6.53400000E-01
  1.77600000E-01  1.92406000E+01  2.89920000E+00  6.53400000E-01  1.77600000E-01
  4.23300000E+03  6.34900000E+02  1.46100000E+02  4.25000000E+01  1.41900000E+01
  5.14800000E+00  1.96700000E+00  5.14800000E+00  4.96200000E-01  1.53300000E-01
  1.81600000E+01  3.98600000E+00  1.14300000E+00  3.59400000E-01  1.14600000E-01
  1.92406000E+01  2.89920000E+00  6.53400000E-01  1.77600000E-01  1.92406000E+01
  2.89920000E+00  6.53400000E-01  1.77600000E-01  1.92406000E+01  2.89920000E+00
  6.53400000E-01  1.77600000E-01  4.23300000E+03  6.34900000E+02  1.46100000E+02
  4.25000000E+01  1.41900000E+01  5.14800000E+00  1.96700000E+00  5.14800000E+00
  4.96200000E-01  1.53300000E-01  1.81600000E+01  3.98600000E+00  1.14300000E+00
  3.59400000E-01  1.14600000E-01  1.92406000E+01  2.89920000E+00  6.53400000E-01
  1.77600000E-01  1.92406000E+01  2.89920000E+00  6.53400000E-01  1.77600000E-01
  1.92406000E+01  2.89920000E+00  6.53400000E-01  1.77600000E-01  4.23300000E+03
  6.34900000E+02  1.46100000E+02  4.25000000E+01  1.41900000E+01  5.14800000E+00
  1.96700000E+00  5.14800000E+00  4.96200000E-01  1.53300000E-01  1.81600000E+01
  3.98600000E+00  1.14300000E+00  3.59400000E-01  1.14600000E-01  1.92406000E+01
  2.89920000E+00  6.53400000E-01  1.77600000E-01  1.92406000E+01  2.89920000E+00
  6.53400000E-01  1.77600000E-01  1.92406000E+01  2.89920000E+00  6.53400000E-01
  1.77600000E-01  4.23300000E+03  6.34900000E+02  1.46100000E+02  4.25000000E+01
  1.41900000E+01  5.14800000E+00  1.96700000E+00  5.14800000E+00  4.96200000E-01
  1.53300000E-01  1.81600000E+01  3.98600000E+00  1.14300000E+00  3.59400000E-01
  1.14600000E-01  1.92406000E+01  2.89920000E+00  6.53400000E-01  1.77600000E-01
  1.92406000E+01  2.89920000E+00  6.53400000E-01  1.77600000E-01  1.92406000E+01
  2.89920000E+00  6.53400000E-01  1.77600000E-01  4.23300000E+03  6.34900000E+02
  1.46100000E+02  4.25000000E+01  1.41900000E+01  5.14800000E+00  1.96700000E+00
  5.14800000E+00  4.96200000E-01  1.53300000E-01  1.81600000E+01  3.98600000E+00
  1.14300000E+00  3.59400000E-01  1.14600000E-01  1.92406000E+01  2.89920000E+00
  6.53400000E-01  1.77600000E-01  1.92406000E+01  2.89920000E+00  6.53400000E-01
  1.77600000E-01  1.92406000E+01  2.89920000E+00  6.53400000E-01  1.77600000E-01
  4.23300000E+03  6.34900000E+02  1.46100000E+02  4.25000000E+01  1.41900000E+01
  5.14800000E+00  1.96700000E+00  5.14800000E+00  4.96200000E-01  1.53300000E-01
  1.81600000E+01  3.98600000E+00  1.14300000E+00  3.59400000E-01  1.14600000E-01
  1.92406000E+01  2.89920000E+00  6.53400000E-01  1.77600000E-01  1.92406000E+01
  2.89920000E+00  6.53400000E-01  1.77600000E-01  1.92406000E+01  2.89920000E+00
  6.53400000E-01  1.77600000E-01  4.23300000E+03  6.34900000E+02  1.46100000E+02
  4.25000000E+01  1.41900000E+01  5.14800000E+00  1.96700000E+00  5.14800000E+00
  4.96200000E-01  1.53300000E-01  1.81600000E+01  3.98600000E+00  1.14300000E+00
  3.59400000E-01  1.14600000E-01  1.92406000E+01  2.89920000E+00  6.53400000E-01
  1.77600000E-01  1.92406000E+01  2.89920000E+00  6.53400000E-01  1.77600000E-01
  1.92406000E+01  2.89920000E+00  6.53400000E-01  1.77600000E-01  4.23300000E+03
  6.34900000E+02  1.46100000E+02  4.25000000E+01  1.41900000E+01  5.14800000E+00
  1.96700000E+00  5.14800000E+00  4.96200000E-01  1.53300000E-01  1.81600000E+01
  3.98600000E+00  1.14300000E+00  3.59400000E-01  1.14600000E-01  1.92406000E+01
  2.89920000E+00  6.53400000E-01  1.77600000E-01  1.92406000E+01  2.89920000E+00
  6.53400000E-01  1.77600000E-01  1.92406000E+01  2.89920000E+00  6.53400000E-01
  1.77600000E-01  4.23300000E+03  6.34900000E+02  1.46100000E+02  4.25000000E+01
  1.41900000E+01  5.14800000E+00  1.96700000E+00  5.14800000E+00  4.96200000E-01
  1.53300000E-01  1.81600000E+01  3.98600000E+00  1.14300000E+00  3.59400000E-01
  1.14600000E-01  1.92406000E+01  2.89920000E+00  6.53400000E-01  1.77600000E-01
  1.92406000E+01  2.89920000E+00  6.53400000E-01  1.77600000E-01  1.92406000E+01
  2.89920000E+00  6.53400000E-01  1.77600000E-01  4.23300000E+03  6.34900000E+02
  1.46100000E+02  4.25000000E+01  1.41900000E+01  5.14800000E+00  1.96700000E+00
  5.14800000E+00  4.96200000E-01  1.53300000E-01  1.81600000E+01  3.98600000E+00
  1.14300000E+00  3.59400000E-01  1.14600000E-01  1.92406000E+01  2.89920000E+00
  6.53400000E-01  1.77600000E-01  1.92406000E+01  2.89920000E+00  6.53400000E-01
  1.77600000E-01  1.92406000E+01  2.89920000E+00  6.53400000E-01  1.77600000E-01
  4.23300000E+03  6.34900000E+02  1.46100000E+02  4.25000000E+01  1.41900000E+01
  5.14800000E+00  1.96700000E+00  5.14800000E+00  4.96200000E-01  1.53300000E-01
  1.81600000E+01  3.98600000E+00  1.14300000E+00  3.59400000E-01  1.14600000E-01
  1.92406000E+01  2.89920000E+00  6.53400000E-01  1.77600000E-01  1.92406000E+01
  2.89920000E+00  6.53400000E-01  1.77600000E-01  1.92406000E+01  2.89920000E+00
  6.53400000E-01  1.77600000E-01  4.23300000E+03  6.34900000E+02  1.46100000E+02
  4.25000000E+01  1.41900000E+01  5.14800000E+00  1.96700000E+00  5.14800000E+00
  4.96200000E-01  1.53300000E-01  1.81600000E+01  3.98600000E+00  1.14300000E+00
  3.59400000E-01  1.14600000E-01  1.92406000E+01  2.89920000E+00  6.53400000E-01
  1.77600000E-01  1.92406000E+01  2.89920000E+00  6.53400000E-01  1.77600000E-01
  1.92406000E+01  2.89920000E+00  6.53400000E-01  1.77600000E-01  4.23300000E+03
  6.34900000E+02  1.46100000E+02  4.25000000E+01  1.41900000E+01  5.14800000E+00
  1.96700000E+00  5.14800000E+00  4.96200000E-01  1.53300000E-01  1.81600000E+01
  3.98600000E+00  1.14300000E+00  3.59400000E-01  1.14600000E-01  1.92406000E+01
  2.89920000E+00  6.53400000E-01  1.77600000E-01  1.92406000E+01  2.89920000E+00
  6.53400000E-01  1.77600000E-01  1.92406000E+01  2.89920000E+00  6.53400000E-01
  1.77600000E-01  5.90900000E+03  8.87500000E+02  2.04700000E+02  5.98400000E+01
  2.00000000E+01  7.19300000E+00  2.68600000E+00  7.19300000E+00  7.00000000E-01
  2.13300000E-01  2.67900000E+01  5.95600000E+00  1.70700000E+00  5.31400000E-01
  1.65400000E-01  5.90900000E+03  8.87500000E+02  2.04700000E+02  5.98400000E+01
  2.00000000E+01  7.19300000E+00  2.68600000E+00  7.19300000E+00  7.00000000E-01
  2.13300000E-01  2.67900000E+01  5.95600000E+00  1.70700000E+00  5.31400000E-01
  1.65400000E-01  5.90900000E+03  8.87500000E+02  2.04700000E+02  5.98400000E+01
  2.00000000E+01  7.19300000E+00  2.68600000E+00  7.19300000E+00  7.00000000E-01
  2.13300000E-01  2.67900000E+01  5.95600000E+00  1.70700000E+00  5.31400000E-01
  1.65400000E-01  5.90900000E+03  8.87500000E+02  2.04700000E+02  5.98400000E+01
  2.00000000E+01  7.19300000E+00  2.68600000E+00  7.19300000E+00  7.00000000E-01
  2.13300000E-01  2.67900000E+01  5.95600000E+00  1.70700000E+00  5.31400000E-01
  1.65400000E-01  5.90900000E+03  8.87500000E+02  2.04700000E+02  5.98400000E+01
  2.00000000E+01  7.19300000E+00  2.68600000E+00  7.19300000E+00  7.00000000E-01
  2.13300000E-01  2.67900000E+01  5.95600000E+00  1.70700000E+00  5.31400000E-01
  1.65400000E-01  5.90900000E+03  8.87500000E+02  2.04700000E+02  5.98400000E+01
  2.00000000E+01  7.19300000E+00  2.68600000E+00  7.19300000E+00  7.00000000E-01
  2.13300000E-01  2.67900000E+01  5.95600000E+00  1.70700000E+00  5.31400000E-01
  1.65400000E-01  4.23300000E+03  6.34900000E+02  1.46100000E+02  4.25000000E+01
  1.41900000E+01  5.14800000E+00  1.96700000E+00  5.14800000E+00  4.96200000E-01
  1.53300000E-01  1.81600000E+01  3.98600000E+00  1.14300000E+00  3.59400000E-01
  1.14600000E-01  1.92406000E+01  2.89920000E+00  6.53400000E-01  1.77600000E-01
  1.92406000E+01  2.89920000E+00  6.53400000E-01  1.77600000E-01  1.92406000E+01
  2.89920000E+00  6.53400000E-01  1.77600000E-01
Contraction coefficients                   R   N=        1968
  1.17600033E-03  8.96800252E-03  4.28680121E-02  1.43930040E-01  3.55630100E-01
  4.61248130E-01  1.40206039E-01 -1.54153074E-01  1.05691451E+00  1.00000000E+00
  1.95800005E-02  1.24200003E-01  3.94714010E-01  6.27376016E-01  1.00000000E+00
  1.17600033E-03  8.96800252E-03  4.28680121E-02  1.43930040E-01  3.55630100E-01
  4.61248130E-01  1.40206039E-01 -1.54153074E-01  1.05691451E+00  1.00000000E+00
  1.95800005E-02  1.24200003E-01  3.94714010E-01  6.27376016E-01  1.00000000E+00
  1.17600033E-03  8.96800252E-03  4.28680121E-02  1.43930040E-01  3.55630100E-01
  4.61248130E-01  1.40206039E-01 -1.54153074E-01  1.05691451E+00  1.00000000E+00
  1.95800005E-02  1.24200003E-01  3.94714010E-01  6.27376016E-01  1.00000000E+00
  1.17600033E-03  8.96800252E-03  4.28680121E-02  1.43930040E-01  3.55630100E-01
  4.61248130E-01  1.40206039E-01 -1.54153074E-01  1.05691451E+00  1.00000000E+00
  1.95800005E-02  1.24200003E-01  3.94714010E-01  6.27376016E-01  1.00000000E+00
  1.17600033E-03  8.96800252E-03  4.28680121E-02  1.43930040E-01  3.55630100E-01
  4.61248130E-01  1.40206039E-01 -1.54153074E-01  1.05691451E+00  1.00000000E+00
  1.95800005E-02  1.24200003E-01  3.94714010E-01  6.27376016E-01  1.00000000E+00
  1.17600033E-03  8.96800252E-03  4.28680121E-02  1.43930040E-01  3.55630100E-01
  4.61248130E-01  1.40206039E-01 -1.54153074E-01  1.05691451E+00  1.00000000E+00
  1.95800005E-02  1.24200003E-01  3.94714010E-01  6.27376016E-01  1.00000000E+00
  1.17600033E-03  8.96800252E-03  4.28680121E-02  1.43930040E-01  3.55630100E-01
  4.61248130E-01  1.40206039E-01 -1.54153074E-01  1.05691451E+00  1.00000000E+00
  1.95800005E-02  1.24200003E-01  3.94714010E-01  6.27376016E-01  1.00000000E+00
  1.17600033E-03  8.96800252E-03  4.28680121E-02  1.43930040E-01  3.55630100E-01
  4.61248130E-01  1.40206039E-01 -1.54153074E-01  1.05691451E+00  1.00000000E+00
  1.95800005E-02  1.24200003E-01  3.94714010E-01  6.27376016E-01  1.00000000E+00
  1.17600033E-03  8.96800252E-03  4.28680121E-02  1.43930040E-01  3.55630100E-01
  4.61248130E-01  1.40206039E-01 -1.54153074E-01  1.05691451E+00  1.00000000E+00
  1.95800005E-02  1.24200003E-01  3.94714010E-01  6.27376016E-01  1.00000000E+00
  1.17600033E-03  8.96800252E-03  4.28680121E-02  1.43930040E-01  3.55630100E-01
  4.61248130E-01  1.40206039E-01 -1.54153074E-01  1.05691451E+00  1.00000000E+00
  1.95800005E-02  1.24200003E-01  3.94714010E-01  6.27376016E-01  1.00000000E+00
  1.17600033E-03  8.96800252E-03  4.28680121E-02  1.43930040E-01  3.55630100E-01
  4.61248130E-01  1.40206039E-01 -1.54153074E-01  1.05691451E+00  1.00000000E+00
  1.95800005E-02  1.24200003E-01  3.94714010E-01  6.27376016E-01  1.00000000E+00
  1.17600033E-03  8.96800252E-03  4.28680121E-02  1.43930040E-01  3.55630100E-01
  4.61248130E-01  1.40206039E-01 -1.54153074E-01  1.05691451E+00  1.00000000E+00
  1.95800005E-02  1.24200003E-01  3.94714010E-01  6.27376016E-01  1.00000000E+00
  1.17600033E-03  8.96800252E-03  4.28680121E-02  1.43930040E-01  3.55630100E-01
  4.61248130E-01  1.40206039E-01 -1.54153074E-01  1.05691451E+00  1.00000000E+00
  1.95800005E-02  1.24200003E-01  3.94714010E-01  6.27376016E-01  1.00000000E+00
  1.17600033E-03  8.96800252E-03  4.28680121E-02  1.43930040E-01  3.55630100E-01
  4.61248130E-01  1.40206039E-01 -1.54153074E-01  1.05691451E+00  1.00000000E+00
  1.95800005E-02  1.24200003E-01  3.94714010E-01  6.27376016E-01  1.00000000E+00
  1.17600033E-03  8.96800252E-03  4.28680121E-02  1.43930040E-01  3.55630100E-01
  4.61248130E-01  1.40206039E-01 -1.54153074E-01  1.05691451E+00  1.00000000E+00
  1.95800005E-02  1.24200003E-01  3.94714010E-01  6.27376016E-01  1.00000000E+00
  1.17600033E-03  8.96800252E-03  4.28680121E-02  1.43930040E-01  3.55630100E-01
  4.61248130E-01  1.40206039E-01 -1.54153074E-01  1.05691451E+00  1.00000000E+00
  1.95800005E-02  1.24200003E-01  3.94714010E-01  6.27376016E-01  1.00000000E+00
  1.17600033E-03  8.96800252E-03  4.28680121E-02  1.43930040E-01  3.55630100E-01
  4.61248130E-01  1.40206039E-01 -1.54153074E-01  1.05691451E+00  1.00000000E+00
  1.95800005E-02  1.24200003E-01  3.94714010E-01  6.27376016E-01  1.00000000E+00
  1.17600033E-03  8.96800252E-03  4.28680121E-02  1.43930040E-01  3.55630100E-01
  4.61248130E-01  1.40206039E-01 -1.54153074E-01  1.05691451E+00  1.00000000E+00
  1.95800005E-02  1.24200003E-01  3.94714010E-01  6.27376016E-01  1.00000000E+00
  1.17600033E-03  8.96800252E-03  4.28680121E-02  1.43930040E-01  3.55630100E-01
  4.61248130E-01  1.40206039E-01 -1.54153074E-01  1.05691451E+00  1.00000000E+00
  1.95800005E-02  1.24200003E-01  3.94714010E-01  6.27376016E-01  1.00000000E+00
  1.17600033E-03  8.96800252E-03  4.28680121E-02  1.43930040E-01  3.55630100E-01
  4.61248130E-01  1.40206039E-01 -1.54153074E-01  1.05691451E+00  1.00000000E+00
  1.95800005E-02  1.24200003E-01  3.94714010E-01  6.27376016E-01  1.00000000E+00
  1.17600033E-03  8.96800252E-03  4.28680121E-02  1.43930040E-01  3.55630100E-01
  4.61248130E-01  1.40206039E-01 -1.54153074E-01  1.05691451E+00  1.00000000E+00
  1.95800005E-02  1.24200003E-01  3.94714010E-01  6.27376016E-01  1.00000000E+00
  1.17600033E-03  8.96800252E-03  4.28680121E-02  1.43930040E-01  3.55630100E-01
  4.61248130E-01  1.40206039E-01 -1.54153074E-01  1.05691451E+00  1.00000000E+00
  1.95800005E-02  1.24200003E-01  3.94714010E-01  6.27376016E-01  1.00000000E+00
  1.17600033E-03  8.96800252E-03  4.28680121E-02  1.43930040E-01  3.55630100E-01
  4.61248130E-01  1.40206039E-01 -1.54153074E-01  1.05691451E+00  1.00000000E+00
  1.95800005E-02  1.24200003E-01  3.94714010E-01  6.27376016E-01  1.00000000E+00
  1.17600033E-03  8.96800252E-03  4.28680121E-02  1.43930040E-01  3.55630100E-01
  4.61248130E-01  1.40206039E-01 -1.54153074E-01  1.05691451E+00  1.00000000E+00
  1.95800005E-02  1.24200003E-01  3.94714010E-01  6.27376016E-01  1.00000000E+00
  1.17600033E-03  8.96800252E-03  4.28680121E-02  1.43930040E-01  3.55630100E-01
  4.61248130E-01  1.40206039E-01 -1.54153074E-01  1.05691451E+00  1.00000000E+00
  1.95800005E-02  1.24200003E-01  3.94714010E-01  6.27376016E-01  1.00000000E+00
  1.17600033E-03  8.96800252E-03  4.28680121E-02  1.43930040E-01  3.55630100E-01
  4.61248130E-01  1.40206039E-01 -1.54153074E-01  1.05691451E+00  1.00000000E+00
  1.95800005E-02  1.24200003E-01  3.94714010E-01  6.27376016E-01  1.00000000E+00
  1.17600033E-03  8.96800252E-03  4.28680121E-02  1.43930040E-01  3.55630100E-01
  4.61248130E-01  1.40206039E-01 -1.54153074E-01  1.05691451E+00  1.00000000E+00
  1.95800005E-02  1.24200003E-01  3.94714010E-01  6.27376016E-01  1.00000000E+00
  1.17600033E-03  8.96800252E-03  4.28680121E-02  1.43930040E-01  3.55630100E-01
  4.61248130E-01  1.40206039E-01 -1.54153074E-01  1.05691451E+00  1.00000000E+00
  1.95800005E-02  1.24200003E-01  3.94714010E-01  6.27376016E-01  1.00000000E+00
  1.17600033E-03  8.96800252E-03  4.28680121E-02  1.43930040E-01  3.55630100E-01
  4.61248130E-01  1.40206039E-01 -1.54153074E-01  1.05691451E+00  1.00000000E+00
  1.95800005E-02  1.24200003E-01  3.94714010E-01  6.27376016E-01  1.00000000E+00
  1.17600033E-03  8.96800252E-03  4.28680121E-02  1.43930040E-01  3.55630100E-01
  4.61248130E-01  1.40206039E-01 -1.54153074E-01  1.05691451E+00  1.00000000E+00
  1.95800005E-02  1.24200003E-01  3.94714010E-01  6.27376016E-01  1.00000000E+00
  1.17600033E-03  8.96800252E-03  4.28680121E-02  1.43930040E-01  3.55630100E-01
  4.61248130E-01  1.40206039E-01 -1.54153074E-01  1.05691451E+00  1.00000000E+00
  1.95800005E-02  1.24200003E-01  3.94714010E-01  6.27376016E-01  1.00000000E+00
  1.17600033E-03  8.96800252E-03  4.28680121E-02  1.43930040E-01  3.55630100E-01
  4.61248130E-01  1.40206039E-01 -1.54153074E-01  1.05691451E+00  1.00000000E+00
  1.95800005E-02  1.24200003E-01  3.94714010E-01  6.27376016E-01  1.00000000E+00
  1.17600033E-03  8.96800252E-03  4.28680121E-02  1.43930040E-01  3.55630100E-01
  4.61248130E-01  1.40206039E-01 -1.54153074E-01  1.05691451E+00  1.00000000E+00
  1.95800005E-02  1.24200003E-01  3.94714010E-01  6.27376016E-01  1.00000000E+00
  1.17600033E-03  8.96800252E-03  4.28680121E-02  1.43930040E-01  3.55630100E-01
  4.61248130E-01  1.40206039E-01 -1.54153074E-01  1.05691451E+00  1.00000000E+00
  1.95800005E-02  1.24200003E-01  3.94714010E-01  6.27376016E-01  1.00000000E+00
  1.17600033E-03  8.96800252E-03  4.28680121E-02  1.43930040E-01  3.55630100E-01
  4.61248130E-01  1.40206039E-01 -1.54153074E-01  1.05691451E+00  1.00000000E+00
  1.95800005E-02  1.24200003E-01  3.94714010E-01  6.27376016E-01  1.00000000E+00
  1.17600033E-03  8.96800252E-03  4.28680121E-02  1.43930040E-01  3.55630100E-01
  4.61248130E-01  1.40206039E-01 -1.54153074E-01  1.05691451E+00  1.00000000E+00
  1.95800005E-02  1.24200003E-01  3.94714010E-01  6.27376016E-01  1.00000000E+00
  1.17600033E-03  8.96800252E-03  4.28680121E-02  1.43930040E-01  3.55630100E-01
  4.61248130E-01  1.40206039E-01 -1.54153074E-01  1.05691451E+00  1.00000000E+00
  1.95800005E-02  1.24200003E-01  3.94714010E-01  6.27376016E-01  1.00000000E+00
  1.17600033E-03  8.96800252E-03  4.28680121E-02  1.43930040E-01  3.55630100E-01
  4.61248130E-01  1.40206039E-01 -1.54153074E-01  1.05691451E+00  1.00000000E+00
  1.95800005E-02  1.24200003E-01  3.94714010E-01  6.27376016E-01  1.00000000E+00
  1.17600033E-03  8.96800252E-03  4.28680121E-02  1.43930040E-01  3.55630100E-01
  4.61248130E-01  1.40206039E-01 -1.54153074E-01  1.05691451E+00  1.00000000E+00
  1.95800005E-02  1.24200003E-01  3.94714010E-01  6.27376016E-01  1.00000000E+00
  1.17600033E-03  8.96800252E-03  4.28680121E-02  1.43930040E-01  3.55630100E-01
  4.61248130E-01  1.40206039E-01 -1.54153074E-01  1.05691451E+00  1.00000000E+00
  1.95800005E-02  1.24200003E-01  3.94714010E-01  6.27376016E-01  1.00000000E+00
  1.17600033E-03  8.96800252E-03  4.28680121E-02  1.43930040E-01  3.55630100E-01
  4.61248130E-01  1.40206039E-01 -1.54153074E-01  1.05691451E+00  1.00000000E+00
  1.95800005E-02  1.24200003E-01  3.94714010E-01  6.27376016E-01  1.00000000E+00
  1.17600033E-03  8.96800252E-03  4.28680121E-02  1.43930040E-01  3.55630100E-01
  4.61248130E-01  1.40206039E-01 -1.54153074E-01  1.05691451E+00  1.00000000E+00
  1.95800005E-02  1.24200003E-01  3.94714010E-01  6.27376016E-01  1.00000000E+00
  1.17600033E-03  8.96800252E-03  4.28680121E-02  1.43930040E-01  3.55630100E-01
  4.61248130E-01  1.40206039E-01 -1.54153074E-01  1.05691451E+00  1.00000000E+00
  1.95800005E-02  1.24200003E-01  3.94714010E-01  6.27376016E-01  1.00000000E+00
  1.17600033E-03  8.96800252E-03  4.28680121E-02  1.43930040E-01  3.55630100E-01
  4.61248130E-01  1.40206039E-01 -1.54153074E-01  1.05691451E+00  1.00000000E+00
  1.95800005E-02  1.24200003E-01  3.94714010E-01  6.27376016E-01  1.00000000E+00
  1.17600033E-03  8.96800252E-03  4.28680121E-02  1.43930040E-01  3.55630100E-01
  4.61248130E-01  1.40206039E-01 -1.54153074E-01  1.05691451E+00  1.00000000E+00
  1.95800005E-02  1.24200003E-01  3.94714010E-01  6.27376016E-01  1.00000000E+00
  1.17600033E-03  8.96800252E-03  4.28680121E-02  1.43930040E-01  3.55630100E-01
  4.61248130E-01  1.40206039E-01 -1.54153074E-01  1.05691451E+00  1.00000000E+00
  1.95800005E-02  1.24200003E-01  3.94714010E-01  6.27376016E-01  1.00000000E+00
  1.17600033E-03  8.96800252E-03  4.28680121E-02  1.43930040E-01  3.55630100E-01
  4.61248130E-01  1.40206039E-01 -1.54153074E-01  1.05691451E+00  1.00000000E+00
  1.95800005E-02  1.24200003E-01  3.94714010E-01  6.27376016E-01  1.00000000E+00
  1.17600033E-03  8.96800252E-03  4.28680121E-02  1.43930040E-01  3.55630100E-01
  4.61248130E-01  1.40206039E-01 -1.54153074E-01  1.05691451E+00  1.00000000E+00
  1.95800005E-02  1.24200003E-01  3.94714010E-01  6.27376016E-01  1.00000000E+00
  1.17600033E-03  8.96800252E-03  4.28680121E-02  1.43930040E-01  3.55630100E-01
  4.61248130E-01  1.40206039E-01 -1.54153074E-01  1.05691451E+00  1.00000000E+00
  1.95800005E-02  1.24200003E-01  3.94714010E-01  6.27376016E-01  1.00000000E+00
  1.17600033E-03  8.96800252E-03  4.28680121E-02  1.43930040E-01  3.55630100E-01
  4.61248130E-01  1.40206039E-01 -1.54153074E-01  1.05691451E+00  1.00000000E+00
  1.95800005E-02  1.24200003E-01  3.94714010E-01  6.27376016E-01  1.00000000E+00
  1.17600033E-03  8.96800252E-03  4.28680121E-02  1.43930040E-01  3.55630100E-01
  4.61248130E-01  1.40206039E-01 -1.54153074E-01  1.05691451E+00  1.00000000E+00
  1.95800005E-02  1.24200003E-01  3.94714010E-01  6.27376016E-01  1.00000000E+00
  1.17600033E-03  8.96800252E-03  4.28680121E-02  1.43930040E-01  3.55630100E-01
  4.61248130E-01  1.40206039E-01 -1.54153074E-01  1.05691451E+00  1.00000000E+00
  1.95800005E-02  1.24200003E-01  3.94714010E-01  6.27376016E-01  1.00000000E+00
  1.17600033E-03  8.96800252E-03  4.28680121E-02  1.43930040E-01  3.55630100E-01
  4.61248130E-01  1.40206039E-01 -1.54153074E-01  1.05691451E+00  1.00000000E+00
  1.95800005E-02  1.24200003E-01  3.94714010E-01  6.27376016E-01  1.00000000E+00
  1.17600033E-03  8.96800252E-03  4.28680121E-02  1.43930040E-01  3.55630100E-01
  4.61248130E-01  1.40206039E-01 -1.54153074E-01  1.05691451E+00  1.00000000E+00
  1.95800005E-02  1.24200003E-01  3.94714010E-01  6.27376016E-01  1.00000000E+00
  1.17600033E-03  8.96800252E-03  4.28680121E-02  1.43930040E-01  3.55630100E-01
  4.61248130E-01  1.40206039E-01 -1.54153074E-01  1.05691451E+00  1.00000000E+00
  1.95800005E-02  1.24200003E-01  3.94714010E-01  6.27376016E-01  1.00000000E+00
  1.17600033E-03  8.96800252E-03  4.28680121E-02  1.43930040E-01  3.55630100E-01
  4.61248130E-01  1.40206039E-01 -1.54153074E-01  1.05691451E+00  1.00000000E+00
  1.95800005E-02  1.24200003E-01  3.94714010E-01  6.27376016E-01  1.00000000E+00
  1.17600033E-03  8.96800252E-03  4.28680121E-02  1.43930040E-01  3.55630100E-01
  4.61248130E-01  1.40206039E-01 -1.54153074E-01  1.05691451E+00  1.00000000E+00
  1.95800005E-02  1.24200003E-01  3.94714010E-01  6.27376016E-01  1.00000000E+00
  1.17600033E-03  8.96800252E-03  4.28680121E-02  1.43930040E-01  3.55630100E-01
  4.61248130E-01  1.40206039E-01 -1.54153074E-01  1.05691451E+00  1.00000000E+00
  1.95800005E-02  1.24200003E-01  3.94714010E-01  6.27376016E-01  1.00000000E+00
  1.17600033E-03  8.96800252E-03  4.28680121E-02  1.43930040E-01  3.55630100E-01
  4.61248130E-01  1.40206039E-01 -1.54153074E-01  1.05691451E+00  1.00000000E+00
  1.95800005E-02  1.24200003E-01  3.94714010E-01  6.27376016E-01  1.00000000E+00
  1.17600033E-03  8.96800252E-03  4.28680121E-02  1.43930040E-01  3.55630100E-01
  4.61248130E-01  1.40206039E-01 -1.54153074E-01  1.05691451E+00  1.00000000E+00
  1.95800005E-02  1.24200003E-01  3.94714010E-01  6.27376016E-01  1.00000000E+00
  1.17600033E-03  8.96800252E-03  4.28680121E-02  1.43930040E-01  3.55630100E-01
  4.61248130E-01  1.40206039E-01 -1.54153074E-01  1.05691451E+00  1.00000000E+00
  1.95800005E-02  1.24200003E-01  3.94714010E-01  6.27376016E-01  1.00000000E+00
  1.17600033E-03  8.96800252E-03  4.28680121E-02  1.43930040E-01  3.55630100E-01
  4.61248130E-01  1.40206039E-01 -1.54153074E-01  1.05691451E+00  1.00000000E+00
  1.95800005E-02  1.24200003E-01  3.94714010E-01  6.27376016E-01  1.00000000E+00
 -5.86208911E-01  1.29943762E+00  1.00000000E+00 -6.91471978E-02  1.01619877E+00
  1.00000000E+00 -5.86208911E-01  1.29943762E+00  1.00000000E+00 -6.91471978E-02
  1.01619877E+00  1.00000000E+00 -2.38270819E-01 -8.73267970E-01  1.69961158E+00
 -1.39161500E+00  1.75102600E+00  4.69464700E-01  1.00000000E+00 -2.40556312E-01
  7.36409238E-01  4.88148725E-01 -1.49749946E-01  1.07074633E+00  1.00000000E+00
  4.98526499E-01  6.11110999E-01  1.00000000E+00 -2.38270819E-01 -8.73267970E-01
  1.69961158E+00 -1.39161500E+00  1.75102600E+00  4.69464700E-01  1.00000000E+00
 -2.40556312E-01  7.36409238E-01  4.88148725E-01 -1.49749946E-01  1.07074633E+00
  1.00000000E+00  4.98526499E-01  6.11110999E-01  1.00000000E+00 -2.38270819E-01
 -8.73267970E-01  1.69961158E+00 -1.39161500E+00  1.75102600E+00  4.69464700E-01
  1.00000000E+00 -2.40556312E-01  7.36409238E-01  4.88148725E-01 -1.49749946E-01
  1.07074633E+00  1.00000000E+00  4.98526499E-01  6.11110999E-01  1.00000000E+00
 -2.38270819E-01 -8.73267970E-01  1.69961158E+00 -1.39161500E+00  1.75102600E+00
  4.69464700E-01  1.00000000E+00 -2.40556312E-01  7.36409238E-01  4.88148725E-01
 -1.49749946E-01  1.07074633E+00  1.00000000E+00  4.98526499E-01  6.11110999E-01
  1.00000000E+00 -2.38270819E-01 -8.73267970E-01  1.69961158E+00 -1.39161500E+00
  1.75102600E+00  4.69464700E-01  1.00000000E+00 -2.40556312E-01  7.36409238E-01
  4.88148725E-01 -1.49749946E-01  1.07074633E+00  1.00000000E+00  4.98526499E-01
  6.11110999E-01  1.00000000E+00 -2.38270819E-01 -8.73267970E-01  1.69961158E+00
 -1.39161500E+00  1.75102600E+00  4.69464700E-01  1.00000000E+00 -2.40556312E-01
  7.36409238E-01  4.88148725E-01 -1.49749946E-01  1.07074633E+00  1.00000000E+00
  4.98526499E-01  6.11110999E-01  1.00000000E+00 -2.38270819E-01 -8.73267970E-01
  1.69961158E+00 -1.39161500E+00  1.75102600E+00  4.69464700E-01  1.00000000E+00
 -2.40556312E-01  7.36409238E-01  4.88148725E-01 -1.49749946E-01  1.07074633E+00
  1.00000000E+00  4.98526499E-01  6.11110999E-01  1.00000000E+00 -2.38270819E-01
 -8.73267970E-01  1.69961158E+00 -1.39161500E+00  1.75102600E+00  4.69464700E-01
  1.00000000E+00 -2.40556312E-01  7.36409238E-01  4.88148725E-01 -1.49749946E-01
  1.07074633E+00  1.00000000E+00  4.98526499E-01  6.11110999E-01  1.00000000E+00
 -2.38270819E-01 -8.73267970E-01  1.69961158E+00 -1.39161500E+00  1.75102600E+00
  4.69464700E-01  1.00000000E+00 -2.40556312E-01  7.36409238E-01  4.88148725E-01
 -1.49749946E-01  1.07074633E+00  1.00000000E+00  4.98526499E-01  6.11110999E-01
  1.00000000E+00 -2.38270819E-01 -8.73267970E-01  1.69961158E+00 -1.39161500E+00
  1.75102600E+00  4.69464700E-01  1.00000000E+00 -2.40556312E-01  7.36409238E-01
  4.88148725E-01 -1.49749946E-01  1.07074633E+00  1.00000000E+00  4.98526499E-01
  6.11110999E-01  1.00000000E+00 -2.38270819E-01 -8.73267970E-01  1.69961158E+00
 -1.39161500E+00  1.75102600E+00  4.69464700E-01  1.00000000E+00 -2.40556312E-01
  7.36409238E-01  4.88148725E-01 -1.49749946E-01  1.07074633E+00  1.00000000E+00
  4.98526499E-01  6.11110999E-01  1.00000000E+00 -2.38270819E-01 -8.73267970E-01
  1.69961158E+00 -1.39161500E+00  1.75102600E+00  4.69464700E-01  1.00000000E+00
 -2.40556312E-01  7.36409238E-01  4.88148725E-01 -1.49749946E-01  1.07074633E+00
  1.00000000E+00  4.98526499E-01  6.11110999E-01  1.00000000E+00 -2.38270819E-01
 -8.73267970E-01  1.69961158E+00 -1.39161500E+00  1.75102600E+00  4.69464700E-01
  1.00000000E+00 -2.40556312E-01  7.36409238E-01  4.88148725E-01 -1.49749946E-01
  1.07074633E+00  1.00000000E+00  4.98526499E-01  6.11110999E-01  1.00000000E+00
 -2.38270819E-01 -8.73267970E-01  1.69961158E+00 -1.39161500E+00  1.75102600E+00
  4.69464700E-01  1.00000000E+00 -2.40556312E-01  7.36409238E-01  4.88148725E-01
 -1.49749946E-01  1.07074633E+00  1.00000000E+00  4.98526499E-01  6.11110999E-01
  1.00000000E+00 -2.38270819E-01 -8.73267970E-01  1.69961158E+00 -1.39161500E+00
  1.75102600E+00  4.69464700E-01  1.00000000E+00 -2.40556312E-01  7.36409238E-01
  4.88148725E-01 -1.49749946E-01  1.07074633E+00  1.00000000E+00  4.98526499E-01
  6.11110999E-01  1.00000000E+00 -2.38270819E-01 -8.73267970E-01  1.69961158E+00
 -1.39161500E+00  1.75102600E+00  4.69464700E-01  1.00000000E+00 -2.40556312E-01
  7.36409238E-01  4.88148725E-01 -1.49749946E-01  1.07074633E+00  1.00000000E+00
  4.98526499E-01  6.11110999E-01  1.00000000E+00 -2.38270819E-01 -8.73267970E-01
  1.69961158E+00 -1.39161500E+00  1.75102600E+00  4.69464700E-01  1.00000000E+00
 -2.40556312E-01  7.36409238E-01  4.88148725E-01 -1.49749946E-01  1.07074633E+00
  1.00000000E+00  4.98526499E-01  6.11110999E-01  1.00000000E+00 -2.38270819E-01
 -8.73267970E-01  1.69961158E+00 -1.39161500E+00  1.75102600E+00  4.69464700E-01
  1.00000000E+00 -2.40556312E-01  7.36409238E-01  4.88148725E-01 -1.49749946E-01
  1.07074633E+00  1.00000000E+00  4.98526499E-01  6.11110999E-01  1.00000000E+00
  1.21999969E-03  9.34199761E-03  4.54519884E-02  1.54656960E-01  3.58865908E-01
  4.38631888E-01  1.45917963E-01 -1.68366956E-01  1.06009072E+00  1.00000000E+00
  1.85389998E-02  1.15435999E-01  3.86187996E-01  6.40113993E-01  1.00000000E+00
  3.28280770E-02  2.31208542E-01  8.17239916E-01  1.00000000E+00  3.28280770E-02
  2.31208542E-01  8.17239916E-01  1.00000000E+00  3.28280770E-02  2.31208542E-01
  8.17239916E-01  1.00000000E+00  1.21999969E-03  9.34199761E-03  4.54519884E-02
  1.54656960E-01  3.58865908E-01  4.38631888E-01  1.45917963E-01 -1.68366956E-01
  1.06009072E+00  1.00000000E+00  1.85389998E-02  1.15435999E-01  3.86187996E-01
  6.40113993E-01  1.00000000E+00  3.28280770E-02  2.31208542E-01  8.17239916E-01
  1.00000000E+00  3.28280770E-02  2.31208542E-01  8.17239916E-01  1.00000000E+00
  3.28280770E-02  2.31208542E-01  8.17239916E-01  1.00000000E+00  1.21999969E-03
  9.34199761E-03  4.54519884E-02  1.54656960E-01  3.58865908E-01  4.38631888E-01
  1.45917963E-01 -1.68366956E-01  1.06009072E+00  1.00000000E+00  1.85389998E-02
  1.15435999E-01  3.86187996E-01  6.40113993E-01  1.00000000E+00  3.28280770E-02
  2.31208542E-01  8.17239916E-01  1.00000000E+00  3.28280770E-02  2.31208542E-01
  8.17239916E-01  1.00000000E+00  3.28280770E-02  2.31208542E-01  8.17239916E-01
  1.00000000E+00  1.21999969E-03  9.34199761E-03  4.54519884E-02  1.54656960E-01
  3.58865908E-01  4.38631888E-01  1.45917963E-01 -1.68366956E-01  1.06009072E+00
  1.00000000E+00  1.85389998E-02  1.15435999E-01  3.86187996E-01  6.40113993E-01
  1.00000000E+00  3.28280770E-02  2.31208542E-01  8.17239916E-01  1.00000000E+00
  3.28280770E-02  2.31208542E-01  8.17239916E-01  1.00000000E+00  3.28280770E-02
  2.31208542E-01  8.17239916E-01  1.00000000E+00  1.21999969E-03  9.34199761E-03
  4.54519884E-02  1.54656960E-01  3.58865908E-01  4.38631888E-01  1.45917963E-01
 -1.68366956E-01  1.06009072E+00  1.00000000E+00  1.85389998E-02  1.15435999E-01
  3.86187996E-01  6.40113993E-01  1.00000000E+00  3.28280770E-02  2.31208542E-01
  8.17239916E-01  1.00000000E+00  3.28280770E-02  2.31208542E-01  8.17239916E-01
  1.00000000E+00  3.28280770E-02  2.31208542E-01  8.17239916E-01  1.00000000E+00
  1.21999969E-03  9.34199761E-03  4.54519884E-02  1.54656960E-01  3.58865908E-01
  4.38631888E-01  1.45917963E-01 -1.68366956E-01  1.06009072E+00  1.00000000E+00
  1.85389998E-02  1.15435999E-01  3.86187996E-01  6.40113993E-01  1.00000000E+00
  3.28280770E-02  2.31208542E-01  8.17239916E-01  1.00000000E+00  3.28280770E-02
  2.31208542E-01  8.17239916E-01  1.00000000E+00  3.28280770E-02  2.31208542E-01
  8.17239916E-01  1.00000000E+00  1.21999969E-03  9.34199761E-03  4.54519884E-02
  1.54656960E-01  3.58865908E-01  4.38631888E-01  1.45917963E-01 -1.68366956E-01
  1.06009072E+00  1.00000000E+00  1.85389998E-02  1.15435999E-01  3.86187996E-01
  6.40113993E-01  1.00000000E+00  3.28280770E-02  2.31208542E-01  8.17239916E-01
  1.00000000E+00  3.28280770E-02  2.31208542E-01  8.17239916E-01  1.00000000E+00
  3.28280770E-02  2.31208542E-01  8.17239916E-01  1.00000000E+00  1.21999969E-03
  9.34199761E-03  4.54519884E-02  1.54656960E-01  3.58865908E-01  4.38631888E-01
  1.45917963E-01 -1.68366956E-01  1.06009072E+00  1.00000000E+00  1.85389998E-02
  1.15435999E-01  3.86187996E-01  6.40113993E-01  1.00000000E+00  3.28280770E-02
  2.31208542E-01  8.17239916E-01  1.00000000E+00  3.28280770E-02  2.31208542E-01
  8.17239916E-01  1.00000000E+00  3.28280770E-02  2.31208542E-01  8.17239916E-01
  1.00000000E+00  1.21999969E-03  9.34199761E-03  4.54519884E-02  1.54656960E-01
  3.58865908E-01  4.38631888E-01  1.45917963E-01 -1.68366956E-01  1.06009072E+00
  1.00000000E+00  1.85389998E-02  1.15435999E-01  3.86187996E-01  6.40113993E-01
  1.00000000E+00  3.28280770E-02  2.31208542E-01  8.17239916E-01  1.00000000E+00
  3.28280770E-02  2.31208542E-01  8.17239916E-01  1.00000000E+00  3.28280770E-02
  2.31208542E-01  8.17239916E-01  1.00000000E+00  1.21999969E-03  9.34199761E-03
  4.54519884E-02  1.54656960E-01  3.58865908E-01  4.38631888E-01  1.45917963E-01
 -1.68366956E-01  1.06009072E+00  1.00000000E+00  1.85389998E-02  1.15435999E-01
  3.86187996E-01  6.40113993E-01  1.00000000E+00  3.28280770E-02  2.31208542E-01
  8.17239916E-01  1.00000000E+00  3.28280770E-02  2.31208542E-01  8.17239916E-01
  1.00000000E+00  3.28280770E-02  2.31208542E-01  8.17239916E-01  1.00000000E+00
  1.21999969E-03  9.34199761E-03  4.54519884E-02  1.54656960E-01  3.58865908E-01
  4.38631888E-01  1.45917963E-01 -1.68366956E-01  1.06009072E+00  1.00000000E+00
  1.85389998E-02  1.15435999E-01  3.86187996E-01  6.40113993E-01  1.00000000E+00
  3.28280770E-02  2.31208542E-01  8.17239916E-01  1.00000000E+00  3.28280770E-02
  2.31208542E-01  8.17239916E-01  1.00000000E+00  3.28280770E-02  2.31208542E-01
  8.17239916E-01  1.00000000E+00  1.21999969E-03  9.34199761E-03  4.54519884E-02
  1.54656960E-01  3.58865908E-01  4.38631888E-01  1.45917963E-01 -1.68366956E-01
  1.06009072E+00  1.00000000E+00  1.85389998E-02  1.15435999E-01  3.86187996E-01
  6.40113993E-01  1.00000000E+00  3.28280770E-02  2.31208542E-01  8.17239916E-01
  1.00000000E+00  3.28280770E-02  2.31208542E-01  8.17239916E-01  1.00000000E+00
  3.28280770E-02  2.31208542E-01  8.17239916E-01  1.00000000E+00  1.21999969E-03
  9.34199761E-03  4.54519884E-02  1.54656960E-01  3.58865908E-01  4.38631888E-01
  1.45917963E-01 -1.68366956E-01  1.06009072E+00  1.00000000E+00  1.85389998E-02
  1.15435999E-01  3.86187996E-01  6.40113993E-01  1.00000000E+00  3.28280770E-02
  2.31208542E-01  8.17239916E-01  1.00000000E+00  3.28280770E-02  2.31208542E-01
  8.17239916E-01  1.00000000E+00  3.28280770E-02  2.31208542E-01  8.17239916E-01
  1.00000000E+00  1.21999969E-03  9.34199761E-03  4.54519884E-02  1.54656960E-01
  3.58865908E-01  4.38631888E-01  1.45917963E-01 -1.68366956E-01  1.06009072E+00
  1.00000000E+00  1.85389998E-02  1.15435999E-01  3.86187996E-01  6.40113993E-01
  1.00000000E+00  3.28280770E-02  2.31208542E-01  8.17239916E-01  1.00000000E+00
  3.28280770E-02  2.31208542E-01  8.17239916E-01  1.00000000E+00  3.28280770E-02
  2.31208542E-01  8.17239916E-01  1.00000000E+00  1.21999969E-03  9.34199761E-03
  4.54519884E-02  1.54656960E-01  3.58865908E-01  4.38631888E-01  1.45917963E-01
 -1.68366956E-01  1.06009072E+00  1.00000000E+00  1.85389998E-02  1.15435999E-01
  3.86187996E-01  6.40113993E-01  1.00000000E+00  3.28280770E-02  2.31208542E-01
  8.17239916E-01  1.00000000E+00  3.28280770E-02  2.31208542E-01  8.17239916E-01
  1.00000000E+00  3.28280770E-02  2.31208542E-01  8.17239916E-01  1.00000000E+00
  1.21999969E-03  9.34199761E-03  4.54519884E-02  1.54656960E-01  3.58865908E-01
  4.38631888E-01  1.45917963E-01 -1.68366956E-01  1.06009072E+00  1.00000000E+00
  1.85389998E-02  1.15435999E-01  3.86187996E-01  6.40113993E-01  1.00000000E+00
  3.28280770E-02  2.31208542E-01  8.17239916E-01  1.00000000E+00  3.28280770E-02
  2.31208542E-01  8.17239916E-01  1.00000000E+00  3.28280770E-02  2.31208542E-01
  8.17239916E-01  1.00000000E+00  1.21999969E-03  9.34199761E-03  4.54519884E-02
  1.54656960E-01  3.58865908E-01  4.38631888E-01  1.45917963E-01 -1.68366956E-01
  1.06009072E+00  1.00000000E+00  1.85389998E-02  1.15435999E-01  3.86187996E-01
  6.40113993E-01  1.00000000E+00  3.28280770E-02  2.31208542E-01  8.17239916E-01
  1.00000000E+00  3.28280770E-02  2.31208542E-01  8.17239916E-01  1.00000000E+00
  3.28280770E-02  2.31208542E-01  8.17239916E-01  1.00000000E+00  1.21999969E-03
  9.34199761E-03  4.54519884E-02  1.54656960E-01  3.58865908E-01  4.38631888E-01
  1.45917963E-01 -1.68366956E-01  1.06009072E+00  1.00000000E+00  1.85389998E-02
  1.15435999E-01  3.86187996E-01  6.40113993E-01  1.00000000E+00  3.28280770E-02
  2.31208542E-01  8.17239916E-01  1.00000000E+00  3.28280770E-02  2.31208542E-01
  8.17239916E-01  1.00000000E+00  3.28280770E-02  2.31208542E-01  8.17239916E-01
  1.00000000E+00  1.21999969E-03  9.34199761E-03  4.54519884E-02  1.54656960E-01
  3.58865908E-01  4.38631888E-01  1.45917963E-01 -1.68366956E-01  1.06009072E+00
  1.00000000E+00  1.85389998E-02  1.15435999E-01  3.86187996E-01  6.40113993E-01
  1.00000000E+00  3.28280770E-02  2.31208542E-01  8.17239916E-01  1.00000000E+00
  3.28280770E-02  2.31208542E-01  8.17239916E-01  1.00000000E+00  3.28280770E-02
  2.31208542E-01  8.17239916E-01  1.00000000E+00  1.21999969E-03  9.34199761E-03
  4.54519884E-02  1.54656960E-01  3.58865908E-01  4.38631888E-01  1.45917963E-01
 -1.68366956E-01  1.06009072E+00  1.00000000E+00  1.85389998E-02  1.15435999E-01
  3.86187996E-01  6.40113993E-01  1.00000000E+00  3.28280770E-02  2.31208542E-01
  8.17239916E-01  1.00000000E+00  3.28280770E-02  2.31208542E-01  8.17239916E-01
  1.00000000E+00  3.28280770E-02  2.31208542E-01  8.17239916E-01  1.00000000E+00
  1.21999969E-03  9.34199761E-03  4.54519884E-02  1.54656960E-01  3.58865908E-01
  4.38631888E-01  1.45917963E-01 -1.68366956E-01  1.06009072E+00  1.00000000E+00
  1.85389998E-02  1.15435999E-01  3.86187996E-01  6.40113993E-01  1.00000000E+00
  3.28280770E-02  2.31208542E-01  8.17239916E-01  1.00000000E+00  3.28280770E-02
  2.31208542E-01  8.17239916E-01  1.00000000E+00  3.28280770E-02  2.31208542E-01
  8.17239916E-01  1.00000000E+00  1.21999969E-03  9.34199761E-03  4.54519884E-02
  1.54656960E-01  3.58865908E-01  4.38631888E-01  1.45917963E-01 -1.68366956E-01
  1.06009072E+00  1.00000000E+00  1.85389998E-02  1.15435999E-01  3.86187996E-01
  6.40113993E-01  1.00000000E+00  3.28280770E-02  2.31208542E-01  8.17239916E-01
  1.00000000E+00  3.28280770E-02  2.31208542E-01  8.17239916E-01  1.00000000E+00
  3.28280770E-02  2.31208542E-01  8.17239916E-01  1.00000000E+00  1.21999969E-03
  9.34199761E-03  4.54519884E-02  1.54656960E-01  3.58865908E-01  4.38631888E-01
  1.45917963E-01 -1.68366956E-01  1.06009072E+00  1.00000000E+00  1.85389998E-02
  1.15435999E-01  3.86187996E-01  6.40113993E-01  1.00000000E+00  3.28280770E-02
  2.31208542E-01  8.17239916E-01  1.00000000E+00  3.28280770E-02  2.31208542E-01
  8.17239916E-01  1.00000000E+00  3.28280770E-02  2.31208542E-01  8.17239916E-01
  1.00000000E+00  1.18999955E-03  9.09899654E-03  4.41449832E-02  1.50463943E-01
  3.56740864E-01  4.46532830E-01  1.45602945E-01 -1.60405033E-01  1.05821522E+00
  1.00000000E+00  1.82539982E-02  1.16460989E-01  3.90177962E-01  6.37101939E-01
  1.00000000E+00  1.18999955E-03  9.09899654E-03  4.41449832E-02  1.50463943E-01
  3.56740864E-01  4.46532830E-01  1.45602945E-01 -1.60405033E-01  1.05821522E+00
  1.00000000E+00  1.82539982E-02  1.16460989E-01  3.90177962E-01  6.37101939E-01
  1.00000000E+00  1.18999955E-03  9.09899654E-03  4.41449832E-02  1.50463943E-01
  3.56740864E-01  4.46532830E-01  1.45602945E-01 -1.60405033E-01  1.05821522E+00
  1.00000000E+00  1.82539982E-02  1.16460989E-01  3.90177962E-01  6.37101939E-01
  1.00000000E+00  1.18999955E-03  9.09899654E-03  4.41449832E-02  1.50463943E-01
  3.56740864E-01  4.46532830E-01  1.45602945E-01 -1.60405033E-01  1.05821522E+00
  1.00000000E+00  1.82539982E-02  1.16460989E-01  3.90177962E-01  6.37101939E-01
  1.00000000E+00  1.18999955E-03  9.09899654E-03  4.41449832E-02  1.50463943E-01
  3.56740864E-01  4.46532830E-01  1.45602945E-01 -1.60405033E-01  1.05821522E+00
  1.00000000E+00  1.82539982E-02  1.16460989E-01  3.90177962E-01  6.37101939E-01
  1.00000000E+00  1.18999955E-03  9.09899654E-03  4.41449832E-02  1.50463943E-01
  3.56740864E-01  4.46532830E-01  1.45602945E-01 -1.60405033E-01  1.05821522E+00
  1.00000000E+00  1.82539982E-02  1.16460989E-01  3.90177962E-01  6.37101939E-01
  1.00000000E+00  1.21999969E-03  9.34199761E-03  4.54519884E-02  1.54656960E-01
  3.58865908E-01  4.38631888E-01  1.45917963E-01 -1.68366956E-01  1.06009072E+00
  1.00000000E+00  1.85389998E-02  1.15435999E-01  3.86187996E-01  6.40113993E-01
  1.00000000E+00  3.28280770E-02  2.31208542E-01  8.17239916E-01  1.00000000E+00
  3.28280770E-02  2.31208542E-01  8.17239916E-01  1.00000000E+00  3.28280770E-02
  2.31208542E-01  8.17239916E-01  1.00000000E+00
Coordinates of each shell                  R   N=        2268
  1.16542096E+01  5.06407080E+00  4.42794572E+00  1.16542096E+01  5.06407080E+00
  4.42794572E+00  1.16542096E+01  5.06407080E+00  4.42794572E+00  1.16542096E+01
  5.06407080E+00  4.42794572E+00  1.16542096E+01  5.06407080E+00  4.42794572E+00
  1.07564555E+01  3.59925151E+00 -6.88869492E-01  1.07564555E+01  3.59925151E+00
 -6.88869492E-01  1.07564555E+01  3.59925151E+00 -6.88869492E-01  1.07564555E+01
  3.59925151E+00 -6.88869492E-01  1.07564555E+01  3.59925151E+00 -6.88869492E-01
  1.16682804E+01  2.53003500E+00 -5.89793924E+00  1.16682804E+01  2.53003500E+00
 -5.89793924E+00  1.16682804E+01  2.53003500E+00 -5.89793924E+00  1.16682804E+01
  2.53003500E+00 -5.89793924E+00  1.16682804E+01  2.53003500E+00 -5.89793924E+00
  1.09556608E+01 -1.22321618E+00 -2.10031538E+00  1.09556608E+01 -1.22321618E+00
 -2.10031538E+00  1.09556608E+01 -1.22321618E+00 -2.10031538E+00  1.09556608E+01
 -1.22321618E+00 -2.10031538E+00  1.09556608E+01 -1.22321618E+00 -2.10031538E+00
  1.20817599E+01 -5.12448020E+00  1.44679504E+00  1.20817599E+01 -5.12448020E+00
  1.44679504E+00  1.20817599E+01 -5.12448020E+00  1.44679504E+00  1.20817599E+01
 -5.12448020E+00  1.44679504E+00  1.20817599E+01 -5.12448020E+00  1.44679504E+00
  1.09532080E+01 -2.33496986E-02  2.78360053E+00  1.09532080E+01 -2.33496986E-02
  2.78360053E+00  1.09532080E+01 -2.33496986E-02  2.78360053E+00  1.09532080E+01
 -2.33496986E-02  2.78360053E+00  1.09532080E+01 -2.33496986E-02  2.78360053E+00
  6.92578412E+00  5.77117051E+00  1.89608309E+00  6.92578412E+00  5.77117051E+00
  1.89608309E+00  6.92578412E+00  5.77117051E+00  1.89608309E+00  6.92578412E+00
  5.77117051E+00  1.89608309E+00  6.92578412E+00  5.77117051E+00  1.89608309E+00
  6.92973550E+00  4.32535050E+00 -3.99585242E+00  6.92973550E+00  4.32535050E+00
 -3.99585242E+00  6.92973550E+00  4.32535050E+00 -3.99585242E+00  6.92973550E+00
  4.32535050E+00 -3.99585242E+00  6.92973550E+00  4.32535050E+00 -3.99585242E+00
  7.12370635E+00 -3.46681760E-01 -5.35369622E+00  7.12370635E+00 -3.46681760E-01
 -5.35369622E+00  7.12370635E+00 -3.46681760E-01 -5.35369622E+00  7.12370635E+00
 -3.46681760E-01 -5.35369622E+00  7.12370635E+00 -3.46681760E-01 -5.35369622E+00
  7.36384132E+00 -4.72399801E+00 -1.16293186E+00  7.36384132E+00 -4.72399801E+00
 -1.16293186E+00  7.36384132E+00 -4.72399801E+00 -1.16293186E+00  7.36384132E+00
 -4.72399801E+00 -1.16293186E+00  7.36384132E+00 -4.72399801E+00 -1.16293186E+00
  7.35767705E+00 -3.56112480E+00  3.56956408E+00  7.35767705E+00 -3.56112480E+00
  3.56956408E+00  7.35767705E+00 -3.56112480E+00  3.56956408E+00  7.35767705E+00
 -3.56112480E+00  3.56956408E+00  7.35767705E+00 -3.56112480E+00  3.56956408E+00
  7.11383825E+00  2.25383839E+00  5.26480337E+00  7.11383825E+00  2.25383839E+00
  5.26480337E+00  7.11383825E+00  2.25383839E+00  5.26480337E+00  7.11383825E+00
  2.25383839E+00  5.26480337E+00  7.11383825E+00  2.25383839E+00  5.26480337E+00
  7.05688565E+00  6.14143820E-01  3.84955421E-02  7.05688565E+00  6.14143820E-01
  3.84955421E-02  7.05688565E+00  6.14143820E-01  3.84955421E-02  7.05688565E+00
  6.14143820E-01  3.84955421E-02  7.05688565E+00  6.14143820E-01  3.84955421E-02
  3.02077656E+00  4.82745648E+00  4.65392483E+00  3.02077656E+00  4.82745648E+00
  4.65392483E+00  3.02077656E+00  4.82745648E+00  4.65392483E+00  3.02077656E+00
  4.82745648E+00  4.65392483E+00  3.02077656E+00  4.82745648E+00  4.65392483E+00
  4.03051591E+00  9.93543531E+00  3.17772181E+00  4.03051591E+00  9.93543531E+00
  3.17772181E+00  4.03051591E+00  9.93543531E+00  3.17772181E+00  4.03051591E+00
  9.93543531E+00  3.17772181E+00  4.03051591E+00  9.93543531E+00  3.17772181E+00
  3.82750826E+00  7.81435947E+00 -1.73442472E+00  3.82750826E+00  7.81435947E+00
 -1.73442472E+00  3.82750826E+00  7.81435947E+00 -1.73442472E+00  3.82750826E+00
  7.81435947E+00 -1.73442472E+00  3.82750826E+00  7.81435947E+00 -1.73442472E+00
  4.03762879E+00  7.41855822E+00 -7.07020438E+00  4.03762879E+00  7.41855822E+00
 -7.07020438E+00  4.03762879E+00  7.41855822E+00 -7.07020438E+00  4.03762879E+00
  7.41855822E+00 -7.07020438E+00  4.03762879E+00  7.41855822E+00 -7.07020438E+00
  3.03110197E+00  2.21031052E+00 -6.01959792E+00  3.03110197E+00  2.21031052E+00
 -6.01959792E+00  3.03110197E+00  2.21031052E+00 -6.01959792E+00  3.03110197E+00
  2.21031052E+00 -6.01959792E+00  3.03110197E+00  2.21031052E+00 -6.01959792E+00
  4.42377902E+00 -1.53103543E+00 -9.67631245E+00  4.42377902E+00 -1.53103543E+00
 -9.67631245E+00  4.42377902E+00 -1.53103543E+00 -9.67631245E+00  4.42377902E+00
 -1.53103543E+00 -9.67631245E+00  4.42377902E+00 -1.53103543E+00 -9.67631245E+00
  4.36228349E+00 -4.73212944E+00 -5.38543418E+00  4.36228349E+00 -4.73212944E+00
 -5.38543418E+00  4.36228349E+00 -4.73212944E+00 -5.38543418E+00  4.36228349E+00
 -4.73212944E+00 -5.38543418E+00  4.36228349E+00 -4.73212944E+00 -5.38543418E+00
  4.82944259E+00 -9.13795977E+00 -2.38180143E+00  4.82944259E+00 -9.13795977E+00
 -2.38180143E+00  4.82944259E+00 -9.13795977E+00 -2.38180143E+00  4.82944259E+00
 -9.13795977E+00 -2.38180143E+00  4.82944259E+00 -9.13795977E+00 -2.38180143E+00
  3.46768523E+00 -5.71871385E+00  1.58600171E+00  3.46768523E+00 -5.71871385E+00
  1.58600171E+00  3.46768523E+00 -5.71871385E+00  1.58600171E+00  3.46768523E+00
 -5.71871385E+00  1.58600171E+00  3.46768523E+00 -5.71871385E+00  1.58600171E+00
  4.82045510E+00 -6.91215152E+00  6.68578482E+00  4.82045510E+00 -6.91215152E+00
  6.68578482E+00  4.82045510E+00 -6.91215152E+00  6.68578482E+00  4.82045510E+00
 -6.91215152E+00  6.68578482E+00  4.82045510E+00 -6.91215152E+00  6.68578482E+00
  4.35648965E+00 -1.61786456E+00  7.31047347E+00  4.35648965E+00 -1.61786456E+00
  7.31047347E+00  4.35648965E+00 -1.61786456E+00  7.31047347E+00  4.35648965E+00
 -1.61786456E+00  7.31047347E+00  4.35648965E+00 -1.61786456E+00  7.31047347E+00
  4.38917445E+00  3.21067859E+00  9.62718700E+00  4.38917445E+00  3.21067859E+00
  9.62718700E+00  4.38917445E+00  3.21067859E+00  9.62718700E+00  4.38917445E+00
  3.21067859E+00  9.62718700E+00  4.38917445E+00  3.21067859E+00  9.62718700E+00
  2.94447883E+00  3.30907477E+00 -6.26374359E-01  2.94447883E+00  3.30907477E+00
 -6.26374359E-01  2.94447883E+00  3.30907477E+00 -6.26374359E-01  2.94447883E+00
  3.30907477E+00 -6.26374359E-01  2.94447883E+00  3.30907477E+00 -6.26374359E-01
  3.14589708E+00 -1.60707987E+00 -2.05993949E+00  3.14589708E+00 -1.60707987E+00
 -2.05993949E+00  3.14589708E+00 -1.60707987E+00 -2.05993949E+00  3.14589708E+00
 -1.60707987E+00 -2.05993949E+00  3.14589708E+00 -1.60707987E+00 -2.05993949E+00
  3.14120491E+00 -3.86320574E-01  2.91671095E+00  3.14120491E+00 -3.86320574E-01
  2.91671095E+00  3.14120491E+00 -3.86320574E-01  2.91671095E+00  3.14120491E+00
 -3.86320574E-01  2.91671095E+00  3.14120491E+00 -3.86320574E-01  2.91671095E+00
 -1.14116520E-01  7.23042851E+00  1.52854459E+00 -1.14116520E-01  7.23042851E+00
  1.52854459E+00 -1.14116520E-01  7.23042851E+00  1.52854459E+00 -1.14116520E-01
  7.23042851E+00  1.52854459E+00 -1.14116520E-01  7.23042851E+00  1.52854459E+00
 -1.08335877E-01  5.78197233E+00 -4.35822063E+00 -1.08335877E-01  5.78197233E+00
 -4.35822063E+00 -1.08335877E-01  5.78197233E+00 -4.35822063E+00 -1.08335877E-01
  5.78197233E+00 -4.35822063E+00 -1.08335877E-01  5.78197233E+00 -4.35822063E+00
  2.18229426E-01 -1.92489395E+00 -6.61213666E+00  2.18229426E-01 -1.92489395E+00
 -6.61213666E+00  2.18229426E-01 -1.92489395E+00 -6.61213666E+00  2.18229426E-01
 -1.92489395E+00 -6.61213666E+00  2.18229426E-01 -1.92489395E+00 -6.61213666E+00
  4.54021804E-01 -6.29262551E+00 -2.40866955E+00  4.54021804E-01 -6.29262551E+00
 -2.40866955E+00  4.54021804E-01 -6.29262551E+00 -2.40866955E+00  4.54021804E-01
 -6.29262551E+00 -2.40866955E+00  4.54021804E-01 -6.29262551E+00 -2.40866955E+00
  4.41651696E-01 -4.38312340E+00  5.39097849E+00  4.41651696E-01 -4.38312340E+00
  5.39097849E+00  4.41651696E-01 -4.38312340E+00  5.39097849E+00  4.41651696E-01
 -4.38312340E+00  5.39097849E+00  4.41651696E-01 -4.38312340E+00  5.39097849E+00
  1.97066452E-01  1.42999731E+00  7.08480427E+00  1.97066452E-01  1.42999731E+00
  7.08480427E+00  1.97066452E-01  1.42999731E+00  7.08480427E+00  1.97066452E-01
  1.42999731E+00  7.08480427E+00  1.97066452E-01  1.42999731E+00  7.08480427E+00
 -2.96292217E+00  4.55647366E+00  4.71374978E+00 -2.96292217E+00  4.55647366E+00
  4.71374978E+00 -2.96292217E+00  4.55647366E+00  4.71374978E+00 -2.96292217E+00
  4.55647366E+00  4.71374978E+00 -2.96292217E+00  4.55647366E+00  4.71374978E+00
 -4.45124580E+00  9.55293413E+00  3.26659941E+00 -4.45124580E+00  9.55293413E+00
  3.26659941E+00 -4.45124580E+00  9.55293413E+00  3.26659941E+00 -4.45124580E+00
  9.55293413E+00  3.26659941E+00 -4.45124580E+00  9.55293413E+00  3.26659941E+00
 -4.16179838E+00  7.45446507E+00 -1.65216494E+00 -4.16179838E+00  7.45446507E+00
 -1.65216494E+00 -4.16179838E+00  7.45446507E+00 -1.65216494E+00 -4.16179838E+00
  7.45446507E+00 -1.65216494E+00 -4.16179838E+00  7.45446507E+00 -1.65216494E+00
 -4.43766817E+00  7.04643163E+00 -6.98182945E+00 -4.43766817E+00  7.04643163E+00
 -6.98182945E+00 -4.43766817E+00  7.04643163E+00 -6.98182945E+00 -4.43766817E+00
  7.04643163E+00 -6.98182945E+00 -4.43766817E+00  7.04643163E+00 -6.98182945E+00
 -2.94588445E+00  1.94411437E+00 -5.96153797E+00 -2.94588445E+00  1.94411437E+00
 -5.96153797E+00 -2.94588445E+00  1.94411437E+00 -5.96153797E+00 -2.94588445E+00
  1.94411437E+00 -5.96153797E+00 -2.94588445E+00  1.94411437E+00 -5.96153797E+00
 -4.06132372E+00 -1.90260832E+00 -9.59483313E+00 -4.06132372E+00 -1.90260832E+00
 -9.59483313E+00 -4.06132372E+00 -1.90260832E+00 -9.59483313E+00 -4.06132372E+00
 -1.90260832E+00 -9.59483313E+00 -4.06132372E+00 -1.90260832E+00 -9.59483313E+00
 -3.62307551E+00 -5.09240745E+00 -5.31582611E+00 -3.62307551E+00 -5.09240745E+00
 -5.31582611E+00 -3.62307551E+00 -5.09240745E+00 -5.31582611E+00 -3.62307551E+00
 -5.09240745E+00 -5.31582611E+00 -3.62307551E+00 -5.09240745E+00 -5.31582611E+00
 -3.65146118E+00 -9.50600832E+00 -2.30511445E+00 -3.65146118E+00 -9.50600832E+00
 -2.30511445E+00 -3.65146118E+00 -9.50600832E+00 -2.30511445E+00 -3.65146118E+00
 -9.50600832E+00 -2.30511445E+00 -3.65146118E+00 -9.50600832E+00 -2.30511445E+00
 -2.52178094E+00 -5.97761377E+00  1.64255177E+00 -2.52178094E+00 -5.97761377E+00
  1.64255177E+00 -2.52178094E+00 -5.97761377E+00  1.64255177E+00 -2.52178094E+00
 -5.97761377E+00  1.64255177E+00 -2.52178094E+00 -5.97761377E+00  1.64255177E+00
 -3.67224056E+00 -7.29897072E+00  6.75841455E+00 -3.67224056E+00 -7.29897072E+00
  6.75841455E+00 -3.67224056E+00 -7.29897072E+00  6.75841455E+00 -3.67224056E+00
 -7.29897072E+00  6.75841455E+00 -3.67224056E+00 -7.29897072E+00  6.75841455E+00
 -3.65547102E+00 -1.97808399E+00  7.39065077E+00 -3.65547102E+00 -1.97808399E+00
  7.39065077E+00 -3.65547102E+00 -1.97808399E+00  7.39065077E+00 -3.65547102E+00
 -1.97808399E+00  7.39065077E+00 -3.65547102E+00 -1.97808399E+00  7.39065077E+00
 -4.08831647E+00  2.82788639E+00  9.71628569E+00 -4.08831647E+00  2.82788639E+00
  9.71628569E+00 -4.08831647E+00  2.82788639E+00  9.71628569E+00 -4.08831647E+00
  2.82788639E+00  9.71628569E+00 -4.08831647E+00  2.82788639E+00  9.71628569E+00
 -2.85378863E+00  3.04734971E+00 -5.68760389E-01 -2.85378863E+00  3.04734971E+00
 -5.68760389E-01 -2.85378863E+00  3.04734971E+00 -5.68760389E-01 -2.85378863E+00
  3.04734971E+00 -5.68760389E-01 -2.85378863E+00  3.04734971E+00 -5.68760389E-01
 -2.64216775E+00 -1.86760118E+00 -2.00456296E+00 -2.64216775E+00 -1.86760118E+00
 -2.00456296E+00 -2.64216775E+00 -1.86760118E+00 -2.00456296E+00 -2.64216775E+00
 -1.86760118E+00 -2.00456296E+00 -2.64216775E+00 -1.86760118E+00 -2.00456296E+00
 -2.64976442E+00 -6.50347321E-01  2.97197032E+00 -2.64976442E+00 -6.50347321E-01
  2.97197032E+00 -2.64976442E+00 -6.50347321E-01  2.97197032E+00 -2.64976442E+00
 -6.50347321E-01  2.97197032E+00 -2.64976442E+00 -6.50347321E-01  2.97197032E+00
 -6.69440571E+00 -4.91316990E-03  1.69948671E-01 -6.69440571E+00 -4.91316990E-03
  1.69948671E-01 -6.69440571E+00 -4.91316990E-03  1.69948671E-01 -6.69440571E+00
 -4.91316990E-03  1.69948671E-01 -6.69440571E+00 -4.91316990E-03  1.69948671E-01
 -6.98896666E+00  5.14888587E+00  2.03137993E+00 -6.98896666E+00  5.14888587E+00
  2.03137993E+00 -6.98896666E+00  5.14888587E+00  2.03137993E+00 -6.98896666E+00
  5.14888587E+00  2.03137993E+00 -6.98896666E+00  5.14888587E+00  2.03137993E+00
 -6.97511500E+00  3.69764802E+00 -3.85960505E+00 -6.97511500E+00  3.69764802E+00
 -3.85960505E+00 -6.97511500E+00  3.69764802E+00 -3.85960505E+00 -6.97511500E+00
  3.69764802E+00 -3.85960505E+00 -6.97511500E+00  3.69764802E+00 -3.85960505E+00
 -6.77966072E+00 -9.76436487E-01 -5.21918741E+00 -6.77966072E+00 -9.76436487E-01
 -5.21918741E+00 -6.77966072E+00 -9.76436487E-01 -5.21918741E+00 -6.77966072E+00
 -9.76436487E-01 -5.21918741E+00 -6.77966072E+00 -9.76436487E-01 -5.21918741E+00
 -6.54326741E+00 -5.33619151E+00 -1.03138613E+00 -6.54326741E+00 -5.33619151E+00
 -1.03138613E+00 -6.54326741E+00 -5.33619151E+00 -1.03138613E+00 -6.54326741E+00
 -5.33619151E+00 -1.03138613E+00 -6.54326741E+00 -5.33619151E+00 -1.03138613E+00
 -6.55134218E+00 -4.18082051E+00  3.70149720E+00 -6.55134218E+00 -4.18082051E+00
  3.70149720E+00 -6.55134218E+00 -4.18082051E+00  3.70149720E+00 -6.55134218E+00
 -4.18082051E+00  3.70149720E+00 -6.55134218E+00 -4.18082051E+00  3.70149720E+00
 -6.79767165E+00  1.63154052E+00  5.40047815E+00 -6.79767165E+00  1.63154052E+00
  5.40047815E+00 -6.79767165E+00  1.63154052E+00  5.40047815E+00 -6.79767165E+00
  1.63154052E+00  5.40047815E+00 -6.79767165E+00  1.63154052E+00  5.40047815E+00
 -1.15861771E+01  4.02619590E+00  4.64911737E+00 -1.15861771E+01  4.02619590E+00
  4.64911737E+00 -1.15861771E+01  4.02619590E+00  4.64911737E+00 -1.15861771E+01
  4.02619590E+00  4.64911737E+00 -1.15861771E+01  4.02619590E+00  4.64911737E+00
 -1.06574694E+01  2.63909722E+00 -4.83870112E-01 -1.06574694E+01  2.63909722E+00
 -4.83870112E-01 -1.06574694E+01  2.63909722E+00 -4.83870112E-01 -1.06574694E+01
  2.63909722E+00 -4.83870112E-01 -1.06574694E+01  2.63909722E+00 -4.83870112E-01
 -1.15690279E+01  1.49584695E+00 -5.67660885E+00 -1.15690279E+01  1.49584695E+00
 -5.67660885E+00 -1.15690279E+01  1.49584695E+00 -5.67660885E+00 -1.15690279E+01
  1.49584695E+00 -5.67660885E+00 -1.15690279E+01  1.49584695E+00 -5.67660885E+00
 -1.04589991E+01 -2.18005778E+00 -1.88890038E+00 -1.04589991E+01 -2.18005778E+00
 -1.88890038E+00 -1.04589991E+01 -2.18005778E+00 -1.88890038E+00 -1.04589991E+01
 -2.18005778E+00 -1.88890038E+00 -1.04589991E+01 -2.18005778E+00 -1.88890038E+00
 -1.11433824E+01 -6.17595547E+00  1.67712620E+00 -1.11433824E+01 -6.17595547E+00
  1.67712620E+00 -1.11433824E+01 -6.17595547E+00  1.67712620E+00 -1.11433824E+01
 -6.17595547E+00  1.67712620E+00 -1.11433824E+01 -6.17595547E+00  1.67712620E+00
 -1.04642714E+01 -9.82181179E-01  2.99033090E+00 -1.04642714E+01 -9.82181179E-01
  2.99033090E+00 -1.04642714E+01 -9.82181179E-01  2.99033090E+00 -1.04642714E+01
 -9.82181179E-01  2.99033090E+00 -1.04642714E+01 -9.82181179E-01  2.99033090E+00
  3.90864728E+00  4.74474226E-01  6.81283375E-02  3.90864728E+00  4.74474226E-01
  6.81283375E-02  3.90864728E+00  4.74474226E-01  6.81283375E-02  3.90864728E+00
  4.74474226E-01  6.81283375E-02 -3.54601615E+00  1.39293656E-01  1.41243731E-01
 -3.54601615E+00  1.39293656E-01  1.41243731E-01 -3.54601615E+00  1.39293656E-01
  1.41243731E-01 -3.54601615E+00  1.39293656E-01  1.41243731E-01  9.45348362E+00
  3.31919412E+00  2.72630025E+00  9.45348362E+00  3.31919412E+00  2.72630025E+00
  9.45348362E+00  3.31919412E+00  2.72630025E+00  9.45348362E+00  3.31919412E+00
  2.72630025E+00  9.45348362E+00  3.31919412E+00  2.72630025E+00  9.45348362E+00
  3.31919412E+00  2.72630025E+00  9.45348362E+00  3.31919412E+00  2.72630025E+00
  9.45348362E+00  3.31919412E+00  2.72630025E+00  9.46310418E+00  1.77500064E+00
 -3.58434187E+00  9.46310418E+00  1.77500064E+00 -3.58434187E+00  9.46310418E+00
  1.77500064E+00 -3.58434187E+00  9.46310418E+00  1.77500064E+00 -3.58434187E+00
  9.46310418E+00  1.77500064E+00 -3.58434187E+00  9.46310418E+00  1.77500064E+00
 -3.58434187E+00  9.46310418E+00  1.77500064E+00 -3.58434187E+00  9.46310418E+00
  1.77500064E+00 -3.58434187E+00  9.71484584E+00 -2.91068112E+00  9.08839144E-01
  9.71484584E+00 -2.91068112E+00  9.08839144E-01  9.71484584E+00 -2.91068112E+00
  9.08839144E-01  9.71484584E+00 -2.91068112E+00  9.08839144E-01  9.71484584E+00
 -2.91068112E+00  9.08839144E-01  9.71484584E+00 -2.91068112E+00  9.08839144E-01
  9.71484584E+00 -2.91068112E+00  9.08839144E-01  9.71484584E+00 -2.91068112E+00
  9.08839144E-01  3.47560722E+00  7.00671321E+00  1.79941226E+00  3.47560722E+00
  7.00671321E+00  1.79941226E+00  3.47560722E+00  7.00671321E+00  1.79941226E+00
  3.47560722E+00  7.00671321E+00  1.79941226E+00  3.47560722E+00  7.00671321E+00
  1.79941226E+00  3.47560722E+00  7.00671321E+00  1.79941226E+00  3.47560722E+00
  7.00671321E+00  1.79941226E+00  3.47560722E+00  7.00671321E+00  1.79941226E+00
  3.48046568E+00  5.45885744E+00 -4.49431492E+00  3.48046568E+00  5.45885744E+00
 -4.49431492E+00  3.48046568E+00  5.45885744E+00 -4.49431492E+00  3.48046568E+00
  5.45885744E+00 -4.49431492E+00  3.48046568E+00  5.45885744E+00 -4.49431492E+00
  3.48046568E+00  5.45885744E+00 -4.49431492E+00  3.48046568E+00  5.45885744E+00
 -4.49431492E+00  3.48046568E+00  5.45885744E+00 -4.49431492E+00  3.76651527E+00
 -1.30528684E+00 -6.46566966E+00  3.76651527E+00 -1.30528684E+00 -6.46566966E+00
  3.76651527E+00 -1.30528684E+00 -6.46566966E+00  3.76651527E+00 -1.30528684E+00
 -6.46566966E+00  3.76651527E+00 -1.30528684E+00 -6.46566966E+00  3.76651527E+00
 -1.30528684E+00 -6.46566966E+00  3.76651527E+00 -1.30528684E+00 -6.46566966E+00
  3.76651527E+00 -1.30528684E+00 -6.46566966E+00  4.02022792E+00 -5.97908222E+00
 -1.98198262E+00  4.02022792E+00 -5.97908222E+00 -1.98198262E+00  4.02022792E+00
 -5.97908222E+00 -1.98198262E+00  4.02022792E+00 -5.97908222E+00 -1.98198262E+00
  4.02022792E+00 -5.97908222E+00 -1.98198262E+00  4.02022792E+00 -5.97908222E+00
 -1.98198262E+00  4.02022792E+00 -5.97908222E+00 -1.98198262E+00  4.02022792E+00
 -5.97908222E+00 -1.98198262E+00  4.00542950E+00 -4.29869240E+00  4.87068020E+00
  4.00542950E+00 -4.29869240E+00  4.87068020E+00  4.00542950E+00 -4.29869240E+00
  4.87068020E+00  4.00542950E+00 -4.29869240E+00  4.87068020E+00  4.00542950E+00
 -4.29869240E+00  4.87068020E+00  4.00542950E+00 -4.29869240E+00  4.87068020E+00
  4.00542950E+00 -4.29869240E+00  4.87068020E+00  4.00542950E+00 -4.29869240E+00
  4.87068020E+00  3.74187520E+00  1.91927757E+00  6.67792356E+00  3.74187520E+00
  1.91927757E+00  6.67792356E+00  3.74187520E+00  1.91927757E+00  6.67792356E+00
  3.74187520E+00  1.91927757E+00  6.67792356E+00  3.74187520E+00  1.91927757E+00
  6.67792356E+00  3.74187520E+00  1.91927757E+00  6.67792356E+00  3.74187520E+00
  1.91927757E+00  6.67792356E+00  3.74187520E+00  1.91927757E+00  6.67792356E+00
 -3.65869850E+00  6.68685075E+00  1.87276954E+00 -3.65869850E+00  6.68685075E+00
  1.87276954E+00 -3.65869850E+00  6.68685075E+00  1.87276954E+00 -3.65869850E+00
  6.68685075E+00  1.87276954E+00 -3.65869850E+00  6.68685075E+00  1.87276954E+00
 -3.65869850E+00  6.68685075E+00  1.87276954E+00 -3.65869850E+00  6.68685075E+00
  1.87276954E+00 -3.65869850E+00  6.68685075E+00  1.87276954E+00 -3.65235094E+00
  5.14598319E+00 -4.42080269E+00 -3.65235094E+00  5.14598319E+00 -4.42080269E+00
 -3.65235094E+00  5.14598319E+00 -4.42080269E+00 -3.65235094E+00  5.14598319E+00
 -4.42080269E+00 -3.65235094E+00  5.14598319E+00 -4.42080269E+00 -3.65235094E+00
  5.14598319E+00 -4.42080269E+00 -3.65235094E+00  5.14598319E+00 -4.42080269E+00
 -3.65235094E+00  5.14598319E+00 -4.42080269E+00 -3.36553034E+00 -1.61854282E+00
 -6.39762062E+00 -3.36553034E+00 -1.61854282E+00 -6.39762062E+00 -3.36553034E+00
 -1.61854282E+00 -6.39762062E+00 -3.36553034E+00 -1.61854282E+00 -6.39762062E+00
 -3.36553034E+00 -1.61854282E+00 -6.39762062E+00 -3.36553034E+00 -1.61854282E+00
 -6.39762062E+00 -3.36553034E+00 -1.61854282E+00 -6.39762062E+00 -3.36553034E+00
 -1.61854282E+00 -6.39762062E+00 -3.11448599E+00 -6.28622304E+00 -1.91279597E+00
 -3.11448599E+00 -6.28622304E+00 -1.91279597E+00 -3.11448599E+00 -6.28622304E+00
 -1.91279597E+00 -3.11448599E+00 -6.28622304E+00 -1.91279597E+00 -3.11448599E+00
 -6.28622304E+00 -1.91279597E+00 -3.11448599E+00 -6.28622304E+00 -1.91279597E+00
 -3.11448599E+00 -6.28622304E+00 -1.91279597E+00 -3.11448599E+00 -6.28622304E+00
 -1.91279597E+00 -3.12806175E+00 -4.61710921E+00  4.94053582E+00 -3.12806175E+00
 -4.61710921E+00  4.94053582E+00 -3.12806175E+00 -4.61710921E+00  4.94053582E+00
 -3.12806175E+00 -4.61710921E+00  4.94053582E+00 -3.12806175E+00 -4.61710921E+00
  4.94053582E+00 -3.12806175E+00 -4.61710921E+00  4.94053582E+00 -3.12806175E+00
 -4.61710921E+00  4.94053582E+00 -3.12806175E+00 -4.61710921E+00  4.94053582E+00
 -3.38885138E+00  1.59792223E+00  6.75330851E+00 -3.38885138E+00  1.59792223E+00
  6.75330851E+00 -3.38885138E+00  1.59792223E+00  6.75330851E+00 -3.38885138E+00
  1.59792223E+00  6.75330851E+00 -3.38885138E+00  1.59792223E+00  6.75330851E+00
 -3.38885138E+00  1.59792223E+00  6.75330851E+00 -3.38885138E+00  1.59792223E+00
  6.75330851E+00 -3.38885138E+00  1.59792223E+00  6.75330851E+00 -9.27037070E+00
  2.48526026E+00  2.90333546E+00 -9.27037070E+00  2.48526026E+00  2.90333546E+00
 -9.27037070E+00  2.48526026E+00  2.90333546E+00 -9.27037070E+00  2.48526026E+00
  2.90333546E+00 -9.27037070E+00  2.48526026E+00  2.90333546E+00 -9.27037070E+00
  2.48526026E+00  2.90333546E+00 -9.27037070E+00  2.48526026E+00  2.90333546E+00
 -9.27037070E+00  2.48526026E+00  2.90333546E+00 -9.26120556E+00  9.33441728E-01
 -3.40843105E+00 -9.26120556E+00  9.33441728E-01 -3.40843105E+00 -9.26120556E+00
  9.33441728E-01 -3.40843105E+00 -9.26120556E+00  9.33441728E-01 -3.40843105E+00
 -9.26120556E+00  9.33441728E-01 -3.40843105E+00 -9.26120556E+00  9.33441728E-01
 -3.40843105E+00 -9.26120556E+00  9.33441728E-01 -3.40843105E+00 -9.26120556E+00
  9.33441728E-01 -3.40843105E+00 -9.01102671E+00 -3.74531229E+00  1.08568727E+00
 -9.01102671E+00 -3.74531229E+00  1.08568727E+00 -9.01102671E+00 -3.74531229E+00
  1.08568727E+00 -9.01102671E+00 -3.74531229E+00  1.08568727E+00 -9.01102671E+00
 -3.74531229E+00  1.08568727E+00 -9.01102671E+00 -3.74531229E+00  1.08568727E+00
 -9.01102671E+00 -3.74531229E+00  1.08568727E+00 -9.01102671E+00 -3.74531229E+00
  1.08568727E+00  1.06482421E+01 -2.21953459E+00  9.93045591E+00  1.06482421E+01
 -2.21953459E+00  9.93045591E+00  1.06482421E+01 -2.21953459E+00  9.93045591E+00
  1.06482421E+01 -2.21953459E+00  9.93045591E+00  1.06482421E+01 -2.21953459E+00
  9.93045591E+00  1.13484744E+01 -3.87286355E+00  8.91069923E+00  1.13484744E+01
 -3.87286355E+00  8.91069923E+00  8.61923368E+00 -1.99905831E+00  9.62668622E+00
  8.61923368E+00 -1.99905831E+00  9.62668622E+00  1.16545761E+01 -5.25489628E-01
  9.31836606E+00  1.16545761E+01 -5.25489628E-01  9.31836606E+00  1.39456365E+01
 -2.94012503E+00  1.31922876E+01  1.39456365E+01 -2.94012503E+00  1.31922876E+01
  1.39456365E+01 -2.94012503E+00  1.31922876E+01  1.39456365E+01 -2.94012503E+00
  1.31922876E+01  1.39456365E+01 -2.94012503E+00  1.31922876E+01  1.42628062E+01
 -3.20406308E+00  1.52151185E+01  1.42628062E+01 -3.20406308E+00  1.52151185E+01
  1.45897269E+01 -4.59851278E+00  1.21452867E+01  1.45897269E+01 -4.59851278E+00
  1.21452867E+01  1.49288006E+01 -1.25071556E+00  1.25288955E+01  1.49288006E+01
 -1.25071556E+00  1.25288955E+01  1.01971777E+01 -3.05466896E-01  1.41908416E+01
  1.01971777E+01 -3.05466896E-01  1.41908416E+01  1.01971777E+01 -3.05466896E-01
  1.41908416E+01  1.01971777E+01 -3.05466896E-01  1.41908416E+01  1.01971777E+01
 -3.05466896E-01  1.41908416E+01  8.17306749E+00 -8.58995765E-02  1.38535028E+01
  8.17306749E+00 -8.58995765E-02  1.38535028E+01  1.05586464E+01 -6.03435139E-01
  1.62012343E+01  1.05586464E+01 -6.03435139E-01  1.62012343E+01  1.12166736E+01
  1.35919850E+00  1.35190950E+01  1.12166736E+01  1.35919850E+00  1.35190950E+01
 -1.95068633E+00  1.75482387E+01 -3.39375733E+00 -1.95068633E+00  1.75482387E+01
 -3.39375733E+00 -1.95068633E+00  1.75482387E+01 -3.39375733E+00 -1.95068633E+00
  1.75482387E+01 -3.39375733E+00 -1.95068633E+00  1.75482387E+01 -3.39375733E+00
 -3.67097585E+00  1.66355483E+01 -4.07860352E+00 -3.67097585E+00  1.66355483E+01
 -4.07860352E+00 -2.14540181E+00  1.80297012E+01 -1.39587273E+00 -2.14540181E+00
  1.80297012E+01 -1.39587273E+00 -1.55075977E+00  1.92433344E+01 -4.50188706E+00
 -1.55075977E+00  1.92433344E+01 -4.50188706E+00 -2.79830258E-01  1.33465744E+01
 -2.14821805E+00 -2.79830258E-01  1.33465744E+01 -2.14821805E+00 -2.79830258E-01
  1.33465744E+01 -2.14821805E+00 -2.79830258E-01  1.33465744E+01 -2.14821805E+00
 -2.79830258E-01  1.33465744E+01 -2.14821805E+00  1.29708003E+00  1.20378672E+01
 -2.38480420E+00  1.29708003E+00  1.20378672E+01 -2.38480420E+00 -4.71826422E-01
  1.38832396E+01 -1.64275851E-01 -4.71826422E-01  1.38832396E+01 -1.64275851E-01
 -2.02656460E+00  1.24848461E+01 -2.82895031E+00 -2.02656460E+00  1.24848461E+01
 -2.82895031E+00 -1.86317073E+01  2.61669657E+00  3.55357260E-01 -1.86317073E+01
  2.61669657E+00  3.55357260E-01 -1.86317073E+01  2.61669657E+00  3.55357260E-01
 -1.86317073E+01  2.61669657E+00  3.55357260E-01 -1.86317073E+01  2.61669657E+00
  3.55357260E-01 -1.73447793E+01  1.56246180E+00 -8.66554770E-01 -1.73447793E+01
  1.56246180E+00 -8.66554770E-01 -1.76127273E+01  3.36498841E+00  1.98698270E+00
 -1.76127273E+01  3.36498841E+00  1.98698270E+00 -2.01843309E+01  1.40489838E+00
  9.74108395E-01 -2.01843309E+01  1.40489838E+00  9.74108395E-01 -1.75884594E+01
  6.53479800E+00 -2.00666623E+00 -1.75884594E+01  6.53479800E+00 -2.00666623E+00
 -1.75884594E+01  6.53479800E+00 -2.00666623E+00 -1.75884594E+01  6.53479800E+00
 -2.00666623E+00 -1.75884594E+01  6.53479800E+00 -2.00666623E+00 -1.63043281E+01
  5.44632707E+00 -3.20019268E+00 -1.63043281E+01  5.44632707E+00 -3.20019268E+00
 -1.84000910E+01  8.10373746E+00 -3.07452778E+00 -1.84000910E+01  8.10373746E+00
 -3.07452778E+00 -1.65898411E+01  7.24115493E+00 -3.43901878E-01 -1.65898411E+01
  7.24115493E+00 -3.43901878E-01 -1.31524996E+01 -1.13308448E+01  5.19114185E+00
 -1.31524996E+01 -1.13308448E+01  5.19114185E+00 -1.31524996E+01 -1.13308448E+01
  5.19114185E+00 -1.31524996E+01 -1.13308448E+01  5.19114185E+00 -1.31524996E+01
 -1.13308448E+01  5.19114185E+00 -1.44422226E+01 -1.25202687E+01  4.10157490E+00
 -1.44422226E+01 -1.25202687E+01  4.10157490E+00 -1.41115299E+01 -1.05902498E+01
  6.86309971E+00 -1.41115299E+01 -1.05902498E+01  6.86309971E+00 -1.24523296E+01
 -9.77898475E+00  4.02352543E+00 -1.24523296E+01 -9.77898475E+00  4.02352543E+00
 -1.19073081E+01 -1.51360163E+01  7.63648903E+00 -1.19073081E+01 -1.51360163E+01
  7.63648903E+00 -1.19073081E+01 -1.51360163E+01  7.63648903E+00 -1.19073081E+01
 -1.51360163E+01  7.63648903E+00 -1.19073081E+01 -1.51360163E+01  7.63648903E+00
 -1.02967513E+01 -1.62620625E+01  8.26825470E+00 -1.02967513E+01 -1.62620625E+01
  8.26825470E+00 -1.29270402E+01 -1.43742790E+01  9.26172530E+00 -1.29270402E+01
 -1.43742790E+01  9.26172530E+00 -1.31689025E+01 -1.62830857E+01  6.47233269E+00
 -1.31689025E+01 -1.62830857E+01  6.47233269E+00 -1.48775319E+00 -1.33151520E+01
 -1.23421245E+01 -1.48775319E+00 -1.33151520E+01 -1.23421245E+01 -1.48775319E+00
 -1.33151520E+01 -1.23421245E+01 -1.48775319E+00 -1.33151520E+01 -1.23421245E+01
 -1.48775319E+00 -1.33151520E+01 -1.23421245E+01 -2.44259404E+00 -1.51452799E+01
 -1.23586048E+01 -2.44259404E+00 -1.51452799E+01 -1.23586048E+01 -1.82179061E+00
 -1.23199334E+01 -1.41197767E+01 -1.82179061E+00 -1.23199334E+01 -1.41197767E+01
  5.37623139E-01 -1.35691671E+01 -1.20346548E+01  5.37623139E-01 -1.35691671E+01
 -1.20346548E+01 -5.36810355E+00 -1.13415767E+01 -1.06033630E+01 -5.36810355E+00
 -1.13415767E+01 -1.06033630E+01 -5.36810355E+00 -1.13415767E+01 -1.06033630E+01
 -5.36810355E+00 -1.13415767E+01 -1.06033630E+01 -5.36810355E+00 -1.13415767E+01
 -1.06033630E+01 -6.29579848E+00 -1.31845038E+01 -1.06597883E+01 -6.29579848E+00
 -1.31845038E+01 -1.06597883E+01 -6.11401244E+00 -1.02142833E+01 -9.04383246E+00
 -6.11401244E+00 -1.02142833E+01 -9.04383246E+00 -5.64043574E+00 -1.03499033E+01
 -1.23934155E+01 -5.64043574E+00 -1.03499033E+01 -1.23934155E+01  1.36204184E+01
 -3.76379617E+00 -7.80523793E+00  1.36204184E+01 -3.76379617E+00 -7.80523793E+00
  1.36204184E+01 -3.76379617E+00 -7.80523793E+00  1.36204184E+01 -3.76379617E+00
 -7.80523793E+00  1.36204184E+01 -3.76379617E+00 -7.80523793E+00  1.33162424E+01
 -3.44667177E+00 -5.78905133E+00  1.33162424E+01 -3.44667177E+00 -5.78905133E+00
  1.53117271E+01 -2.76897445E+00 -8.44643145E+00  1.53117271E+01 -2.76897445E+00
 -8.44643145E+00  1.19726434E+01 -3.13725932E+00 -8.87866662E+00  1.19726434E+01
 -3.13725932E+00 -8.87866662E+00  1.63124220E+01 -7.48251267E+00 -6.83277541E+00
  1.63124220E+01 -7.48251267E+00 -6.83277541E+00  1.63124220E+01 -7.48251267E+00
 -6.83277541E+00  1.63124220E+01 -7.48251267E+00 -6.83277541E+00  1.63124220E+01
 -7.48251267E+00 -6.83277541E+00  1.60387084E+01 -7.10995883E+00 -4.82095408E+00
  1.60387084E+01 -7.10995883E+00 -4.82095408E+00  1.65456520E+01 -9.50730131E+00
 -7.15960544E+00  1.65456520E+01 -9.50730131E+00 -7.15960544E+00  1.79582261E+01
 -6.45088665E+00 -7.53148086E+00  1.79582261E+01 -6.45088665E+00 -7.53148086E+00
  1.43402641E+01 -7.05868864E+00 -1.10692466E+01  1.43402641E+01 -7.05868864E+00
 -1.10692466E+01  1.43402641E+01 -7.05868864E+00 -1.10692466E+01  1.43402641E+01
 -7.05868864E+00 -1.10692466E+01  1.43402641E+01 -7.05868864E+00 -1.10692466E+01
  1.26516843E+01 -6.41494962E+00 -1.20667158E+01  1.26516843E+01 -6.41494962E+00
 -1.20667158E+01  1.59950709E+01 -6.00790268E+00 -1.17164362E+01  1.59950709E+01
 -6.00790268E+00 -1.17164362E+01  1.46183789E+01 -9.08256075E+00 -1.13662662E+01
  1.46183789E+01 -9.08256075E+00 -1.13662662E+01  1.16780369E+01 -8.01072882E+00
 -7.32622637E+00  1.16780369E+01 -8.01072882E+00 -7.32622637E+00  1.16780369E+01
 -8.01072882E+00 -7.32622637E+00  1.16780369E+01 -8.01072882E+00 -7.32622637E+00
  1.16780369E+01 -8.01072882E+00 -7.32622637E+00  1.19604488E+01 -1.00237275E+01
 -7.68679745E+00  1.19604488E+01 -1.00237275E+01 -7.68679745E+00  1.14610472E+01
 -7.66899831E+00 -5.30288527E+00  1.14610472E+01 -7.66899831E+00 -5.30288527E+00
  1.00193468E+01 -7.32595440E+00 -8.34675784E+00  1.00193468E+01 -7.32595440E+00
 -8.34675784E+00 -1.22850536E+00 -9.19078694E+00 -1.01199294E+01 -1.22850536E+00
 -9.19078694E+00 -1.01199294E+01 -1.22850536E+00 -9.19078694E+00 -1.01199294E+01
 -1.22850536E+00 -9.19078694E+00 -1.01199294E+01 -1.22850536E+00 -9.19078694E+00
 -1.01199294E+01 -2.03154067E+00 -8.06184752E+00 -8.58976151E+00 -2.03154067E+00
 -8.06184752E+00 -8.58976151E+00  7.86942349E-01 -9.50470072E+00 -9.79788420E+00
  7.86942349E-01 -9.50470072E+00 -9.79788420E+00 -1.52284341E+00 -8.24905703E+00
 -1.19339418E+01 -1.52284341E+00 -8.24905703E+00 -1.19339418E+01 -2.13192303E+00
 -1.31102698E+01 -7.69991782E+00 -2.13192303E+00 -1.31102698E+01 -7.69991782E+00
 -2.13192303E+00 -1.31102698E+01 -7.69991782E+00 -2.13192303E+00 -1.31102698E+01
 -7.69991782E+00 -2.13192303E+00 -1.31102698E+01 -7.69991782E+00 -2.89685579E+00
 -1.19622970E+01 -6.16446432E+00 -2.89685579E+00 -1.19622970E+01 -6.16446432E+00
 -3.09734068E+00 -1.49334870E+01 -7.78231744E+00 -3.09734068E+00 -1.49334870E+01
 -7.78231744E+00 -1.02774805E-01 -1.33906976E+01 -7.43770131E+00 -1.02774805E-01
 -1.33906976E+01 -7.43770131E+00 -2.11324253E+01  3.81066527E+00 -3.42880797E+00
 -2.11324253E+01  3.81066527E+00 -3.42880797E+00 -2.11324253E+01  3.81066527E+00
 -3.42880797E+00 -2.11324253E+01  3.81066527E+00 -3.42880797E+00 -2.11324253E+01
  3.81066527E+00 -3.42880797E+00 -2.26561569E+01  2.57987912E+00 -2.77733811E+00
 -2.26561569E+01  2.57987912E+00 -2.77733811E+00 -2.19052288E+01  5.40806212E+00
 -4.48313152E+00 -2.19052288E+01  5.40806212E+00 -4.48313152E+00 -1.98100593E+01
  2.75030968E+00 -4.60688591E+00 -1.98100593E+01  2.75030968E+00 -4.60688591E+00
 -2.15281302E+01  6.30362033E+00  5.27925160E-01 -2.15281302E+01  6.30362033E+00
  5.27925160E-01 -2.15281302E+01  6.30362033E+00  5.27925160E-01 -2.15281302E+01
  6.30362033E+00  5.27925160E-01 -2.15281302E+01  6.30362033E+00  5.27925160E-01
 -2.22895253E+01  7.87930044E+00 -5.66772397E-01 -2.22895253E+01  7.87930044E+00
 -5.66772397E-01 -2.30529899E+01  5.05161633E+00  1.13419087E+00 -2.30529899E+01
  5.05161633E+00  1.13419087E+00 -2.04876413E+01  7.00732030E+00  2.16621377E+00
 -2.04876413E+01  7.00732030E+00  2.16621377E+00  2.66131310E+00  1.69475060E+01
 -2.75855990E+00  2.66131310E+00  1.69475060E+01 -2.75855990E+00  2.66131310E+00
  1.69475060E+01 -2.75855990E+00  2.66131310E+00  1.69475060E+01 -2.75855990E+00
  2.66131310E+00  1.69475060E+01 -2.75855990E+00  4.21209981E+00  1.56008380E+01
 -2.96837431E+00  4.21209981E+00  1.56008380E+01 -2.96837431E+00  3.02291412E+00
  1.86353621E+01 -3.89050774E+00  3.02291412E+00  1.86353621E+01 -3.89050774E+00
  2.42398807E+00  1.74565718E+01 -7.72106258E-01  2.42398807E+00  1.74565718E+01
 -7.72106258E-01  5.31861948E-01  1.50087132E+01 -6.45920868E+00  5.31861948E-01
  1.50087132E+01 -6.45920868E+00  5.31861948E-01  1.50087132E+01 -6.45920868E+00
  5.31861948E-01  1.50087132E+01 -6.45920868E+00  5.31861948E-01  1.50087132E+01
 -6.45920868E+00 -1.20938463E+00  1.41027993E+01 -7.09883373E+00 -1.20938463E+00
  1.41027993E+01 -7.09883373E+00  8.85892724E-01  1.67281655E+01 -7.54530799E+00
  8.85892724E-01  1.67281655E+01 -7.54530799E+00  2.12309069E+00  1.37074931E+01
 -6.64587394E+00  2.12309069E+00  1.37074931E+01 -6.64587394E+00 -9.54250483E+00
 -1.39676780E+01  3.75859716E+00 -9.54250483E+00 -1.39676780E+01  3.75859716E+00
 -9.54250483E+00 -1.39676780E+01  3.75859716E+00 -9.54250483E+00 -1.39676780E+01
  3.75859716E+00 -9.54250483E+00 -1.39676780E+01  3.75859716E+00 -8.83342097E+00
 -1.23769595E+01  2.65147844E+00 -8.83342097E+00 -1.23769595E+01  2.65147844E+00
 -7.97240512E+00 -1.51412433E+01  4.40700566E+00 -7.97240512E+00 -1.51412433E+01
  4.40700566E+00 -1.08586141E+01 -1.50908632E+01  2.63329360E+00 -1.08586141E+01
 -1.50908632E+01  2.63329360E+00 -9.13947344E+00 -1.13508666E+01  7.63195557E+00
 -9.13947344E+00 -1.13508666E+01  7.63195557E+00 -9.13947344E+00 -1.13508666E+01
  7.63195557E+00 -9.13947344E+00 -1.13508666E+01  7.63195557E+00 -9.13947344E+00
 -1.13508666E+01  7.63195557E+00 -1.01656098E+01 -1.06294485E+01  9.27147440E+00
 -1.01656098E+01 -1.06294485E+01  9.27147440E+00 -7.56477224E+00 -1.25379207E+01
  8.24228231E+00 -7.56477224E+00 -1.25379207E+01  8.24228231E+00 -8.44634643E+00
 -9.78892668E+00  6.47736504E+00 -8.44634643E+00 -9.78892668E+00  6.47736504E+00
 -2.55301634E+00 -1.17392546E+01 -1.01904389E+01 -2.55301634E+00 -1.17392546E+01
 -1.01904389E+01 -2.55301634E+00 -1.17392546E+01 -1.01904389E+01 -2.55301634E+00
 -1.17392546E+01 -1.01904389E+01 -2.55301634E+00 -1.17392546E+01 -1.01904389E+01
  1.39879455E+01 -6.57927267E+00 -8.25901030E+00  1.39879455E+01 -6.57927267E+00
 -8.25901030E+00  1.39879455E+01 -6.57927267E+00 -8.25901030E+00  1.39879455E+01
 -6.57927267E+00 -8.25901030E+00  1.39879455E+01 -6.57927267E+00 -8.25901030E+00
  1.11291717E+01 -2.60236099E+00  1.27383584E+01  1.11291717E+01 -2.60236099E+00
  1.27383584E+01  1.11291717E+01 -2.60236099E+00  1.27383584E+01  1.11291717E+01
 -2.60236099E+00  1.27383584E+01  1.11291717E+01 -2.60236099E+00  1.27383584E+01
  2.40524776E-01  1.57135187E+01 -3.68962797E+00  2.40524776E-01  1.57135187E+01
 -3.68962797E+00  2.40524776E-01  1.57135187E+01 -3.68962797E+00  2.40524776E-01
  1.57135187E+01 -3.68962797E+00  2.40524776E-01  1.57135187E+01 -3.68962797E+00
 -1.97202405E+01  4.81593907E+00 -1.13788543E+00 -1.97202405E+01  4.81593907E+00
 -1.13788543E+00 -1.97202405E+01  4.81593907E+00 -1.13788543E+00 -1.97202405E+01
  4.81593907E+00 -1.13788543E+00 -1.97202405E+01  4.81593907E+00 -1.13788543E+00
 -1.09346868E+01 -1.29444480E+01  6.05468999E+00 -1.09346868E+01 -1.29444480E+01
  6.05468999E+00 -1.09346868E+01 -1.29444480E+01  6.05468999E+00 -1.09346868E+01
 -1.29444480E+01  6.05468999E+00 -1.09346868E+01 -1.29444480E+01  6.05468999E+00
  9.72323997E+00 -4.94036603E+00  1.36379228E+01  9.72323997E+00 -4.94036603E+00
  1.36379228E+01  9.72323997E+00 -4.94036603E+00  1.36379228E+01  9.72323997E+00
 -4.94036603E+00  1.36379228E+01  9.72323997E+00 -4.94036603E+00  1.36379228E+01
  1.04055652E+01 -6.57228061E+00  1.25733910E+01  1.04055652E+01 -6.57228061E+00
  1.25733910E+01  1.00876718E+01 -5.19787334E+00  1.56534707E+01  1.00876718E+01
 -5.19787334E+00  1.56534707E+01  7.70482917E+00 -4.66473053E+00  1.33049380E+01
  7.70482917E+00 -4.66473053E+00  1.33049380E+01
Constraint Structure                       R   N=         552
  1.16542096E+01  5.06407080E+00  4.42794572E+00  1.07564555E+01  3.59925151E+00
 -6.88869492E-01  1.16682804E+01  2.53003500E+00 -5.89793924E+00  1.09556608E+01
 -1.22321618E+00 -2.10031538E+00  1.20817599E+01 -5.12448020E+00  1.44679504E+00
  1.09532080E+01 -2.33496986E-02  2.78360053E+00  6.92578412E+00  5.77117051E+00
  1.89608309E+00  6.92973550E+00  4.32535050E+00 -3.99585242E+00  7.12370635E+00
 -3.46681760E-01 -5.35369622E+00  7.36384132E+00 -4.72399801E+00 -1.16293186E+00
  7.35767705E+00 -3.56112480E+00  3.56956408E+00  7.11383825E+00  2.25383839E+00
  5.26480337E+00  7.05688565E+00  6.14143820E-01  3.84955421E-02  3.02077656E+00
  4.82745648E+00  4.65392483E+00  4.03051591E+00  9.93543531E+00  3.17772181E+00
  3.82750826E+00  7.81435947E+00 -1.73442472E+00  4.03762879E+00  7.41855822E+00
 -7.07020438E+00  3.03110197E+00  2.21031052E+00 -6.01959792E+00  4.42377902E+00
 -1.53103543E+00 -9.67631245E+00  4.36228349E+00 -4.73212944E+00 -5.38543418E+00
  4.82944259E+00 -9.13795977E+00 -2.38180143E+00  3.46768523E+00 -5.71871385E+00
  1.58600171E+00  4.82045510E+00 -6.91215152E+00  6.68578482E+00  4.35648965E+00
 -1.61786456E+00  7.31047347E+00  4.38917445E+00  3.21067859E+00  9.62718700E+00
  2.94447883E+00  3.30907477E+00 -6.26374359E-01  3.14589708E+00 -1.60707987E+00
 -2.05993949E+00  3.14120491E+00 -3.86320574E-01  2.91671095E+00 -1.14116520E-01
  7.23042851E+00  1.52854459E+00 -1.08335877E-01  5.78197233E+00 -4.35822063E+00
  2.18229426E-01 -1.92489395E+00 -6.61213666E+00  4.54021804E-01 -6.29262551E+00
 -2.40866955E+00  4.41651696E-01 -4.38312340E+00  5.39097849E+00  1.97066452E-01
  1.42999731E+00  7.08480427E+00 -2.96292217E+00  4.55647366E+00  4.71374978E+00
 -4.45124580E+00  9.55293413E+00  3.26659941E+00 -4.16179838E+00  7.45446507E+00
 -1.65216494E+00 -4.43766817E+00  7.04643163E+00 -6.98182945E+00 -2.94588445E+00
  1.94411437E+00 -5.96153797E+00 -4.06132372E+00 -1.90260832E+00 -9.59483313E+00
 -3.62307551E+00 -5.09240745E+00 -5.31582611E+00 -3.65146118E+00 -9.50600832E+00
 -2.30511445E+00 -2.52178094E+00 -5.97761377E+00  1.64255177E+00 -3.67224056E+00
 -7.29897072E+00  6.75841455E+00 -3.65547102E+00 -1.97808399E+00  7.39065077E+00
 -4.08831647E+00  2.82788639E+00  9.71628569E+00 -2.85378863E+00  3.04734971E+00
 -5.68760389E-01 -2.64216775E+00 -1.86760118E+00 -2.00456296E+00 -2.64976442E+00
 -6.50347321E-01  2.97197032E+00 -6.69440571E+00 -4.91316990E-03  1.69948671E-01
 -6.98896666E+00  5.14888587E+00  2.03137993E+00 -6.97511500E+00  3.69764802E+00
 -3.85960505E+00 -6.77966072E+00 -9.76436487E-01 -5.21918741E+00 -6.54326741E+00
 -5.33619151E+00 -1.03138613E+00 -6.55134218E+00 -4.18082051E+00  3.70149720E+00
 -6.79767165E+00  1.63154052E+00  5.40047815E+00 -1.15861771E+01  4.02619590E+00
  4.64911737E+00 -1.06574694E+01  2.63909722E+00 -4.83870112E-01 -1.15690279E+01
  1.49584695E+00 -5.67660885E+00 -1.04589991E+01 -2.18005778E+00 -1.88890038E+00
 -1.11433824E+01 -6.17595547E+00  1.67712620E+00 -1.04642714E+01 -9.82181179E-01
  2.99033090E+00  3.90864728E+00  4.74474226E-01  6.81283375E-02 -3.54601615E+00
  1.39293656E-01  1.41243731E-01  9.45348362E+00  3.31919412E+00  2.72630025E+00
  9.46310418E+00  1.77500064E+00 -3.58434187E+00  9.71484584E+00 -2.91068112E+00
  9.08839144E-01  3.47560722E+00  7.00671321E+00  1.79941226E+00  3.48046568E+00
  5.45885744E+00 -4.49431492E+00  3.76651527E+00 -1.30528684E+00 -6.46566966E+00
  4.02022792E+00 -5.97908222E+00 -1.98198262E+00  4.00542950E+00 -4.29869240E+00
  4.87068020E+00  3.74187520E+00  1.91927757E+00  6.67792356E+00 -3.65869850E+00
  6.68685075E+00  1.87276954E+00 -3.65235094E+00  5.14598319E+00 -4.42080269E+00
 -3.36553034E+00 -1.61854282E+00 -6.39762062E+00 -3.11448599E+00 -6.28622304E+00
 -1.91279597E+00 -3.12806175E+00 -4.61710921E+00  4.94053582E+00 -3.38885138E+00
  1.59792223E+00  6.75330851E+00 -9.27037070E+00  2.48526026E+00  2.90333546E+00
 -9.26120556E+00  9.33441728E-01 -3.40843105E+00 -9.01102671E+00 -3.74531229E+00
  1.08568727E+00  1.06482421E+01 -2.21953459E+00  9.93045591E+00  1.13484744E+01
 -3.87286355E+00  8.91069923E+00  8.61923368E+00 -1.99905831E+00  9.62668622E+00
  1.16545761E+01 -5.25489628E-01  9.31836606E+00  1.39456365E+01 -2.94012503E+00
  1.31922876E+01  1.42628062E+01 -3.20406308E+00  1.52151185E+01  1.45897269E+01
 -4.59851278E+00  1.21452867E+01  1.49288006E+01 -1.25071556E+00  1.25288955E+01
  1.01971777E+01 -3.05466896E-01  1.41908416E+01  8.17306749E+00 -8.58995765E-02
  1.38535028E+01  1.05586464E+01 -6.03435139E-01  1.62012343E+01  1.12166736E+01
  1.35919850E+00  1.35190950E+01 -1.95068633E+00  1.75482387E+01 -3.39375733E+00
 -3.67097585E+00  1.66355483E+01 -4.07860352E+00 -2.14540181E+00  1.80297012E+01
 -1.39587273E+00 -1.55075977E+00  1.92433344E+01 -4.50188706E+00 -2.79830258E-01
  1.33465744E+01 -2.14821805E+00  1.29708003E+00  1.20378672E+01 -2.38480420E+00
 -4.71826422E-01  1.38832396E+01 -1.64275851E-01 -2.02656460E+00  1.24848461E+01
 -2.82895031E+00 -1.86317073E+01  2.61669657E+00  3.55357260E-01 -1.73447793E+01
  1.56246180E+00 -8.66554770E-01 -1.76127273E+01  3.36498841E+00  1.98698270E+00
 -2.01843309E+01  1.40489838E+00  9.74108395E-01 -1.75884594E+01  6.53479800E+00
 -2.00666623E+00 -1.63043281E+01  5.44632707E+00 -3.20019268E+00 -1.84000910E+01
  8.10373746E+00 -3.07452778E+00 -1.65898411E+01  7.24115493E+00 -3.43901878E-01
 -1.31524996E+01 -1.13308448E+01  5.19114185E+00 -1.44422226E+01 -1.25202687E+01
  4.10157490E+00 -1.41115299E+01 -1.05902498E+01  6.86309971E+00 -1.24523296E+01
 -9.77898475E+00  4.02352543E+00 -1.19073081E+01 -1.51360163E+01  7.63648903E+00
 -1.02967513E+01 -1.62620625E+01  8.26825470E+00 -1.29270402E+01 -1.43742790E+01
  9.26172530E+00 -1.31689025E+01 -1.62830857E+01  6.47233269E+00 -1.48775319E+00
 -1.33151520E+01 -1.23421245E+01 -2.44259404E+00 -1.51452799E+01 -1.23586048E+01
 -1.82179061E+00 -1.23199334E+01 -1.41197767E+01  5.37623139E-01 -1.35691671E+01
 -1.20346548E+01 -5.36810355E+00 -1.13415767E+01 -1.06033630E+01 -6.29579848E+00
 -1.31845038E+01 -1.06597883E+01 -6.11401244E+00 -1.02142833E+01 -9.04383246E+00
 -5.64043574E+00 -1.03499033E+01 -1.23934155E+01  1.36204184E+01 -3.76379617E+00
 -7.80523793E+00  1.33162424E+01 -3.44667177E+00 -5.78905133E+00  1.53117271E+01
 -2.76897445E+00 -8.44643145E+00  1.19726434E+01 -3.13725932E+00 -8.87866662E+00
  1.63124220E+01 -7.48251267E+00 -6.83277541E+00  1.60387084E+01 -7.10995883E+00
 -4.82095408E+00  1.65456520E+01 -9.50730131E+00 -7.15960544E+00  1.79582261E+01
 -6.45088665E+00 -7.53148086E+00  1.43402641E+01 -7.05868864E+00 -1.10692466E+01
  1.26516843E+01 -6.41494962E+00 -1.20667158E+01  1.59950709E+01 -6.00790268E+00
 -1.17164362E+01  1.46183789E+01 -9.08256075E+00 -1.13662662E+01  1.16780369E+01
 -8.01072882E+00 -7.32622637E+00  1.19604488E+01 -1.00237275E+01 -7.68679745E+00
  1.14610472E+01 -7.66899831E+00 -5.30288527E+00  1.00193468E+01 -7.32595440E+00
 -8.34675784E+00 -1.22850536E+00 -9.19078694E+00 -1.01199294E+01 -2.03154067E+00
 -8.06184752E+00 -8.58976151E+00  7.86942349E-01 -9.50470072E+00 -9.79788420E+00
 -1.52284341E+00 -8.24905703E+00 -1.19339418E+01 -2.13192303E+00 -1.31102698E+01
 -7.69991782E+00 -2.89685579E+00 -1.19622970E+01 -6.16446432E+00 -3.09734068E+00
 -1.49334870E+01 -7.78231744E+00 -1.02774805E-01 -1.33906976E+01 -7.43770131E+00
 -2.11324253E+01  3.81066527E+00 -3.42880797E+00 -2.26561569E+01  2.57987912E+00
 -2.77733811E+00 -2.19052288E+01  5.40806212E+00 -4.48313152E+00 -1.98100593E+01
  2.75030968E+00 -4.60688591E+00 -2.15281302E+01  6.30362033E+00  5.27925160E-01
 -2.22895253E+01  7.87930044E+00 -5.66772397E-01 -2.30529899E+01  5.05161633E+00
  1.13419087E+00 -2.04876413E+01  7.00732030E+00  2.16621377E+00  2.66131310E+00
  1.69475060E+01 -2.75855990E+00  4.21209981E+00  1.56008380E+01 -2.96837431E+00
  3.02291412E+00  1.86353621E+01 -3.89050774E+00  2.42398807E+00  1.74565718E+01
 -7.72106258E-01  5.31861948E-01  1.50087132E+01 -6.45920868E+00 -1.20938463E+00
  1.41027993E+01 -7.09883373E+00  8.85892724E-01  1.67281655E+01 -7.54530799E+00
  2.12309069E+00  1.37074931E+01 -6.64587394E+00 -9.54250483E+00 -1.39676780E+01
  3.75859716E+00 -8.83342097E+00 -1.23769595E+01  2.65147844E+00 -7.97240512E+00
 -1.51412433E+01  4.40700566E+00 -1.08586141E+01 -1.50908632E+01  2.63329360E+00
 -9.13947344E+00 -1.13508666E+01  7.63195557E+00 -1.01656098E+01 -1.06294485E+01
  9.27147440E+00 -7.56477224E+00 -1.25379207E+01  8.24228231E+00 -8.44634643E+00
 -9.78892668E+00  6.47736504E+00 -2.55301634E+00 -1.17392546E+01 -1.01904389E+01
  1.39879455E+01 -6.57927267E+00 -8.25901030E+00  1.11291717E+01 -2.60236099E+00
  1.27383584E+01  2.40524776E-01  1.57135187E+01 -3.68962797E+00 -1.97202405E+01
  4.81593907E+00 -1.13788543E+00 -1.09346868E+01 -1.29444480E+01  6.05468999E+00
  9.72323997E+00 -4.94036603E+00  1.36379228E+01  1.04055652E+01 -6.57228061E+00
  1.25733910E+01  1.00876718E+01 -5.19787334E+00  1.56534707E+01  7.70482917E+00
 -4.66473053E+00  1.33049380E+01
Num ILSW                                   I              100
ILSW                                       I   N=         100
           1           0           0           0           2           0
           0           0           0           0         402          -1
           5           0           0           0           2           0
           0           0           1           0           1           0
           1           0           0           0           0           0
           0           0      100000        8193          -1           0
           0           0           0           0           0           0
           0           0           0           1           0           0
           0 -2000000000           1           0           0           0
           0           0           4          41           0           0
           0           0           5           0           0           0
           0           0           0           0           0           1
           0           0           0           0           0           0
           0           0           0           0           0           0
           0           0           0           0           0           0
           0           0           0           0           0           0
           0           0           0           0
Num RLSW                                   I               41
RLSW                                       R   N=          41
  8.00000000E-01  7.20000000E-01  1.00000000E+00  8.10000000E-01  2.00000000E-01
  0.00000000E+00  0.00000000E+00  1.00000000E+00  0.00000000E+00  0.00000000E+00
  0.00000000E+00  0.00000000E+00  1.00000000E+00  0.00000000E+00  0.00000000E+00
  0.00000000E+00  0.00000000E+00  1.00000000E+00  0.00000000E+00  0.00000000E+00
  0.00000000E+00  0.00000000E+00  1.00000000E+00  0.00000000E+00  0.00000000E+00
  0.00000000E+00  0.00000000E+00  1.00000000E+00  0.00000000E+00  0.00000000E+00
  0.00000000E+00  0.00000000E+00  1.00000000E+00  0.00000000E+00  0.00000000E+00
  0.00000000E+00  0.00000000E+00  0.00000000E+00  1.00000000E+00  1.00000000E+00
  0.00000000E+00
ECP-MxAtEC                                 I           250000
ECP-MaxLECP                                I               10
ECP-MaxAtL                                 I          2250000
ECP-MxTECP                                 I         11250000
ECP-LenNCZ                                 I               44
ECP-KFirst                                 I   N=        1840
           0           0           0           0           0           0
           0           0           0           0           0           0
           0           0           0           0           0           0
           0           0           0           0           0           0
           0           0           0           0           0           0
           0           0           0           0           0           0
           0           0           0           0           0           0
           0           0           0           0           0           0
           0           0           0           0           0           0
           0           0           0           0           0           0
           0           0           1           1          17          17
          17          17          17          17          17          17
          17          17          17          17          17          17
          17          17          17          17           0           0
           0           0           0           0           0           0
           0           0           0           0           0           0
           0           0           0           0           0           0
           0           0           0           0           0           0
           0           0           0           0           0           0
           0           0           0           0           0           0
           0           0           0           0           0           0
           0           0           0           0           0           0
           0           0           0           0           0           0
           0           0           0           0           0           0
           0           0           0           0           0           0
           0           0           0           0           0           0
           0           0           0           0           0           0
           0           0           0           0           0           0
           0           0           0           0           0           0
           0           0           0           0           0           0
           0           0           0           0           0           0
           0           0           0           0           0           0
           0           0           0           0           0           0
           0           0           0           0           0           0
           0           0           0           0           0           0
           0           0           0           0           0           0
           0           0           0           0           0           0
           0           0           0           0           0           0
           0           0           0           0           0           0
           0           0           0           0           0           0
           0           0           0           0           0           0
           6           6          23          23          23          23
          23          23          23          23          23          23
          23          23          23          23          23          23
          23          23           0           0           0           0
           0           0           0           0           0           0
           0           0           0           0           0           0
           0           0           0           0           0           0
           0           0           0           0           0           0
           0           0           0           0           0           0
           0           0           0           0           0           0
           0           0           0           0           0           0
           0           0           0           0           0           0
           0           0           0           0           0           0
           0           0           0           0           0           0
           0           0           0           0           0           0
           0           0           0           0           0           0
           0           0           0           0           0           0
           0           0           0           0           0           0
           0           0           0           0           0           0
           0           0           0           0           0           0
           0           0           0           0           0           0
           0           0           0           0           0           0
           0           0           0           0           0           0
           0           0           0           0           0           0
           0           0           0           0           0           0
           0           0           0           0           0           0
           0           0           0           0           0           0
           0           0           0           0           0           0
           0           0           0           0           0           0
           0           0           0           0           0           0
           0           0           0           0          11          11
          30          30          30          30          30          30
          30          30          30          30          30          30
          30          30          30          30          30          30
           0           0           0           0           0           0
           0           0           0           0           0           0
           0           0           0           0           0           0
           0           0           0           0           0           0
           0           0           0           0           0           0
           0           0           0           0           0           0
           0           0           0           0           0           0
           0           0           0           0           0           0
           0           0           0           0           0           0
           0           0           0           0           0           0
           0           0           0           0           0           0
           0           0           0           0           0           0
           0           0           0           0           0           0
           0           0           0           0           0           0
           0           0           0           0           0           0
           0           0           0           0           0           0
           0           0           0           0           0           0
           0           0           0           0           0           0
           0           0           0           0           0           0
           0           0           0           0           0           0
           0           0           0           0           0           0
           0           0           0           0           0           0
           0           0           0           0           0           0
           0           0           0           0           0           0
           0           0           0           0           0           0
           0           0           0           0           0           0
           0           0           0           0           0           0
           0           0           0           0          35          35
          35          35          35          35          35          35
          35          35          35          35          35          35
          35          35          35          35           0           0
           0           0           0           0           0           0
           0           0           0           0           0           0
           0           0           0           0           0           0
           0           0           0           0           0           0
           0           0           0           0           0           0
           0           0           0           0           0           0
           0           0           0           0           0           0
           0           0           0           0           0           0
           0           0           0           0           0           0
           0           0           0           0           0           0
           0           0           0           0           0           0
           0           0           0           0           0           0
           0           0           0           0           0           0
           0           0           0           0           0           0
           0           0           0           0           0           0
           0           0           0           0           0           0
           0           0           0           0           0           0
           0           0           0           0           0           0
           0           0           0           0           0           0
           0           0           0           0           0           0
           0           0           0           0           0           0
           0           0           0           0           0           0
           0           0           0           0           0           0
           0           0           0           0           0           0
           0           0           0           0           0           0
           0           0           0           0           0           0
           0           0           0           0           0           0
           0           0          40          40          40          40
          40          40          40          40          40          40
          40          40          40          40          40          40
          40          40           0           0           0           0
           0           0           0           0           0           0
           0           0           0           0           0           0
           0           0           0           0           0           0
           0           0           0           0           0           0
           0           0           0           0           0           0
           0           0           0           0           0           0
           0           0           0           0           0           0
           0           0           0           0           0           0
           0           0           0           0           0           0
           0           0           0           0           0           0
           0           0           0           0           0           0
           0           0           0           0           0           0
           0           0           0           0           0           0
           0           0           0           0           0           0
           0           0           0           0           0           0
           0           0           0           0           0           0
           0           0           0           0           0           0
           0           0           0           0           0           0
           0           0           0           0           0           0
           0           0           0           0           0           0
           0           0           0           0           0           0
           0           0           0           0           0           0
           0           0           0           0           0           0
           0           0           0           0           0           0
           0           0           0           0           0           0
           0           0           0           0           0           0
           0           0           0           0           0           0
           0           0           0           0           0           0
           0           0           0           0           0           0
           0           0           0           0           0           0
           0           0           0           0           0           0
           0           0           0           0           0           0
           0           0           0           0           0           0
           0           0           0           0           0           0
           0           0           0           0           0           0
           0           0           0           0           0           0
           0           0           0           0           0           0
           0           0           0           0           0           0
           0           0           0           0           0           0
           0           0           0           0           0           0
           0           0           0           0           0           0
           0           0           0           0           0           0
           0           0           0           0           0           0
           0           0           0           0           0           0
           0           0           0           0           0           0
           0           0           0           0           0           0
           0           0           0           0           0           0
           0           0           0           0           0           0
           0           0           0           0           0           0
           0           0           0           0           0           0
           0           0           0           0           0           0
           0           0           0           0           0           0
           0           0           0           0           0           0
           0           0           0           0           0           0
           0           0           0           0           0           0
           0           0           0           0           0           0
           0           0           0           0           0           0
           0           0           0           0           0           0
           0           0           0           0           0           0
           0           0           0           0           0           0
           0           0           0           0           0           0
           0           0           0           0           0           0
           0           0           0           0           0           0
           0           0           0           0           0           0
           0           0           0           0           0           0
           0           0           0           0           0           0
           0           0           0           0           0           0
           0           0           0           0           0           0
           0           0           0           0           0           0
           0           0           0           0           0           0
           0           0           0           0           0           0
           0           0           0           0           0           0
           0           0           0           0           0           0
           0           0           0           0           0           0
           0           0           0           0           0           0
           0           0           0           0           0           0
           0           0           0           0           0           0
           0           0           0           0           0           0
           0           0           0           0           0           0
           0           0           0           0           0           0
           0           0           0           0           0           0
           0           0           0           0           0           0
           0           0           0           0           0           0
           0           0           0           0           0           0
           0           0           0           0           0           0
           0           0           0           0           0           0
           0           0           0           0           0           0
           0           0           0           0           0           0
           0           0           0           0           0           0
           0           0           0           0           0           0
           0           0           0           0           0           0
           0           0           0           0           0           0
           0           0           0           0           0           0
           0           0           0           0           0           0
           0           0           0           0           0           0
           0           0           0           0           0           0
           0           0           0           0           0           0
           0           0           0           0           0           0
           0           0           0           0           0           0
           0           0           0           0           0           0
           0           0           0           0           0           0
           0           0           0           0           0           0
           0           0           0           0           0           0
           0           0           0           0           0           0
           0           0           0           0           0           0
           0           0           0           0           0           0
           0           0           0           0           0           0
           0           0           0           0           0           0
           0           0           0           0           0           0
           0           0           0           0           0           0
           0           0           0           0           0           0
           0           0           0           0           0           0
           0           0           0           0           0           0
           0           0           0           0           0           0
           0           0           0           0           0           0
           0           0           0           0           0           0
           0           0           0           0           0           0
           0           0           0           0           0           0
           0           0           0           0           0           0
           0           0           0           0           0           0
           0           0           0           0           0           0
           0           0           0           0           0           0
           0           0           0           0           0           0
           0           0           0           0           0           0
           0           0           0           0           0           0
           0           0           0           0           0           0
           0           0           0           0           0           0
           0           0           0           0           0           0
           0           0           0           0           0           0
           0           0           0           0           0           0
           0           0           0           0           0           0
           0           0           0           0           0           0
           0           0           0           0           0           0
           0           0           0           0           0           0
           0           0           0           0           0           0
           0           0           0           0           0           0
           0           0           0           0           0           0
           0           0           0           0           0           0
           0           0           0           0           0           0
           0           0           0           0           0           0
           0           0           0           0           0           0
           0           0           0           0           0           0
           0           0           0           0           0           0
           0           0           0           0           0           0
           0           0           0           0           0           0
           0           0           0           0           0           0
           0           0           0           0           0           0
           0           0           0           0           0           0
           0           0           0           0           0           0
           0           0           0           0           0           0
           0           0           0           0           0           0
           0           0           0           0           0           0
           0           0           0           0           0           0
           0           0           0           0           0           0
           0           0           0           0           0           0
           0           0           0           0           0           0
           0           0           0           0           0           0
           0           0           0           0           0           0
           0           0           0           0           0           0
           0           0           0           0           0           0
           0           0           0           0           0           0
           0           0           0           0           0           0
           0           0           0           0           0           0
           0           0           0           0           0           0
           0           0           0           0           0           0
           0           0           0           0           0           0
           0           0           0           0           0           0
           0           0           0           0           0           0
           0           0           0           0           0           0
           0           0           0           0
ECP-KLast                                  I   N=        1840
           0           0           0           0           0           0
           0           0           0           0           0           0
           0           0           0           0           0           0
           0           0           0           0           0           0
           0           0           0           0           0           0
           0           0           0           0           0           0
           0           0           0           0           0           0
           0           0           0           0           0           0
           0           0           0           0           0           0
           0           0           0           0           0           0
           0           0           5           5          22          22
          22          22          22          22          22          22
          22          22          22          22          22          22
          22          22          22          22           0           0
           0           0           0           0           0           0
           0           0           0           0           0           0
           0           0           0           0           0           0
           0           0           0           0           0           0
           0           0           0           0           0           0
           0           0           0           0           0           0
           0           0           0           0           0           0
           0           0           0           0           0           0
           0           0           0           0           0           0
           0           0           0           0           0           0
           0           0           0           0           0           0
           0           0           0           0           0           0
           0           0           0           0           0           0
           0           0           0           0           0           0
           0           0           0           0           0           0
           0           0           0           0           0           0
           0           0           0           0           0           0
           0           0           0           0           0           0
           0           0           0           0           0           0
           0           0           0           0           0           0
           0           0           0           0           0           0
           0           0           0           0           0           0
           0           0           0           0           0           0
           0           0           0           0           0           0
           0           0           0           0           0           0
           0           0           0           0           0           0
           0           0           0           0           0           0
          10          10          29          29          29          29
          29          29          29          29          29          29
          29          29          29          29          29          29
          29          29           0           0           0           0
           0           0           0           0           0           0
           0           0           0           0           0           0
           0           0           0           0           0           0
           0           0           0           0           0           0
           0           0           0           0           0           0
           0           0           0           0           0           0
           0           0           0           0           0           0
           0           0           0           0           0           0
           0           0           0           0           0           0
           0           0           0           0           0           0
           0           0           0           0           0           0
           0           0           0           0           0           0
           0           0           0           0           0           0
           0           0           0           0           0           0
           0           0           0           0           0           0
           0           0           0           0           0           0
           0           0           0           0           0           0
           0           0           0           0           0           0
           0           0           0           0           0           0
           0           0           0           0           0           0
           0           0           0           0           0           0
           0           0           0           0           0           0
           0           0           0           0           0           0
           0           0           0           0           0           0
           0           0           0           0           0           0
           0           0           0           0           0           0
           0           0           0           0          16          16
          34          34          34          34          34          34
          34          34          34          34          34          34
          34          34          34          34          34          34
           0           0           0           0           0           0
           0           0           0           0           0           0
           0           0           0           0           0           0
           0           0           0           0           0           0
           0           0           0           0           0           0
           0           0           0           0           0           0
           0           0           0           0           0           0
           0           0           0           0           0           0
           0           0           0           0           0           0
           0           0           0           0           0           0
           0           0           0           0           0           0
           0           0           0           0           0           0
           0           0           0           0           0           0
           0           0           0           0           0           0
           0           0           0           0           0           0
           0           0           0           0           0           0
           0           0           0           0           0           0
           0           0           0           0           0           0
           0           0           0           0           0           0
           0           0           0           0           0           0
           0           0           0           0           0           0
           0           0           0           0           0           0
           0           0           0           0           0           0
           0           0           0           0           0           0
           0           0           0           0           0           0
           0           0           0           0           0           0
           0           0           0           0           0           0
           0           0           0           0          39          39
          39          39          39          39          39          39
          39          39          39          39          39          39
          39          39          39          39           0           0
           0           0           0           0           0           0
           0           0           0           0           0           0
           0           0           0           0           0           0
           0           0           0           0           0           0
           0           0           0           0           0           0
           0           0           0           0           0           0
           0           0           0           0           0           0
           0           0           0           0           0           0
           0           0           0           0           0           0
           0           0           0           0           0           0
           0           0           0           0           0           0
           0           0           0           0           0           0
           0           0           0           0           0           0
           0           0           0           0           0           0
           0           0           0           0           0           0
           0           0           0           0           0           0
           0           0           0           0           0           0
           0           0           0           0           0           0
           0           0           0           0           0           0
           0           0           0           0           0           0
           0           0           0           0           0           0
           0           0           0           0           0           0
           0           0           0           0           0           0
           0           0           0           0           0           0
           0           0           0           0           0           0
           0           0           0           0           0           0
           0           0           0           0           0           0
           0           0          44          44          44          44
          44          44          44          44          44          44
          44          44          44          44          44          44
          44          44           0           0           0           0
           0           0           0           0           0           0
           0           0           0           0           0           0
           0           0           0           0           0           0
           0           0           0           0           0           0
           0           0           0           0           0           0
           0           0           0           0           0           0
           0           0           0           0           0           0
           0           0           0           0           0           0
           0           0           0           0           0           0
           0           0           0           0           0           0
           0           0           0           0           0           0
           0           0           0           0           0           0
           0           0           0           0           0           0
           0           0           0           0           0           0
           0           0           0           0           0           0
           0           0           0           0           0           0
           0           0           0           0           0           0
           0           0           0           0           0           0
           0           0           0           0           0           0
           0           0           0           0           0           0
           0           0           0           0           0           0
           0           0           0           0           0           0
           0           0           0           0           0           0
           0           0           0           0           0           0
           0           0           0           0           0           0
           0           0           0           0           0           0
           0           0           0           0           0           0
           0           0           0           0           0           0
           0           0           0           0           0           0
           0           0           0           0           0           0
           0           0           0           0           0           0
           0           0           0           0           0           0
           0           0           0           0           0           0
           0           0           0           0           0           0
           0           0           0           0           0           0
           0           0           0           0           0           0
           0           0           0           0           0           0
           0           0           0           0           0           0
           0           0           0           0           0           0
           0           0           0           0           0           0
           0           0           0           0           0           0
           0           0           0           0           0           0
           0           0           0           0           0           0
           0           0           0           0           0           0
           0           0           0           0           0           0
           0           0           0           0           0           0
           0           0           0           0           0           0
           0           0           0           0           0           0
           0           0           0           0           0           0
           0           0           0           0           0           0
           0           0           0           0           0           0
           0           0           0           0           0           0
           0           0           0           0           0           0
           0           0           0           0           0           0
           0           0           0           0           0           0
           0           0           0           0           0           0
           0           0           0           0           0           0
           0           0           0           0           0           0
           0           0           0           0           0           0
           0           0           0           0           0           0
           0           0           0           0           0           0
           0           0           0           0           0           0
           0           0           0           0           0           0
           0           0           0           0           0           0
           0           0           0           0           0           0
           0           0           0           0           0           0
           0           0           0           0           0           0
           0           0           0           0           0           0
           0           0           0           0           0           0
           0           0           0           0           0           0
           0           0           0           0           0           0
           0           0           0           0           0           0
           0           0           0           0           0           0
           0           0           0           0           0           0
           0           0           0           0           0           0
           0           0           0           0           0           0
           0           0           0           0           0           0
           0           0           0           0           0           0
           0           0           0           0           0           0
           0           0           0           0           0           0
           0           0           0           0           0           0
           0           0           0           0           0           0
           0           0           0           0           0           0
           0           0           0           0           0           0
           0           0           0           0           0           0
           0           0           0           0           0           0
           0           0           0           0           0           0
           0           0           0           0           0           0
           0           0           0           0           0           0
           0           0           0           0           0           0
           0           0           0           0           0           0
           0           0           0           0           0           0
           0           0           0           0           0           0
           0           0           0           0           0           0
           0           0           0           0           0           0
           0           0           0           0           0           0
           0           0           0           0           0           0
           0           0           0           0           0           0
           0           0           0           0           0           0
           0           0           0           0           0           0
           0           0           0           0           0           0
           0           0           0           0           0           0
           0           0           0           0           0           0
           0           0           0           0           0           0
           0           0           0           0           0           0
           0           0           0           0           0           0
           0           0           0           0           0           0
           0           0           0           0           0           0
           0           0           0           0           0           0
           0           0           0           0           0           0
           0           0           0           0           0           0
           0           0           0           0           0           0
           0           0           0           0           0           0
           0           0           0           0           0           0
           0           0           0           0           0           0
           0           0           0           0           0           0
           0           0           0           0           0           0
           0           0           0           0           0           0
           0           0           0           0           0           0
           0           0           0           0           0           0
           0           0           0           0           0           0
           0           0           0           0           0           0
           0           0           0           0           0           0
           0           0           0           0           0           0
           0           0           0           0           0           0
           0           0           0           0           0           0
           0           0           0           0           0           0
           0           0           0           0           0           0
           0           0           0           0           0           0
           0           0           0           0           0           0
           0           0           0           0           0           0
           0           0           0           0           0           0
           0           0           0           0           0           0
           0           0           0           0           0           0
           0           0           0           0           0           0
           0           0           0           0           0           0
           0           0           0           0           0           0
           0           0           0           0           0           0
           0           0           0           0           0           0
           0           0           0           0           0           0
           0           0           0           0           0           0
           0           0           0           0           0           0
           0           0           0           0           0           0
           0           0           0           0           0           0
           0           0           0           0           0           0
           0           0           0           0           0           0
           0           0           0           0           0           0
           0           0           0           0           0           0
           0           0           0           0           0           0
           0           0           0           0           0           0
           0           0           0           0           0           0
           0           0           0           0           0           0
           0           0           0           0           0           0
           0           0           0           0           0           0
           0           0           0           0           0           0
           0           0           0           0           0           0
           0           0           0           0           0           0
           0           0           0           0           0           0
           0           0           0           0           0           0
           0           0           0           0           0           0
           0           0           0           0           0           0
           0           0           0           0           0           0
           0           0           0           0           0           0
           0           0           0           0           0           0
           0           0           0           0           0           0
           0           0           0           0           0           0
           0           0           0           0           0           0
           0           0           0           0           0           0
           0           0           0           0           0           0
           0           0           0           0
ECP-LMax                                   I   N=         184
           0           0           0           0           0           0
           0           0           0           0           0           0
           0           0           0           0           0           0
           0           0           0           0           0           0
           0           0           0           0           0           0
           0           0           0           0           0           0
           0           0           0           0           0           0
           0           0           0           0           0           0
           0           0           0           0           0           0
           0           0           0           0           0           0
           0           0           2           2           4           4
           4           4           4           4           4           4
           4           4           4           4           4           4
           4           4           4           4           0           0
           0           0           0           0           0           0
           0           0           0           0           0           0
           0           0           0           0           0           0
           0           0           0           0           0           0
           0           0           0           0           0           0
           0           0           0           0           0           0
           0           0           0           0           0           0
           0           0           0           0           0           0
           0           0           0           0           0           0
           0           0           0           0           0           0
           0           0           0           0           0           0
           0           0           0           0           0           0
           0           0           0           0           0           0
           0           0           0           0           0           0
           0           0           0           0           0           0
           0           0           0           0           0           0
           0           0           0           0
ECP-LPSkip                                 I   N=         184
           1           1           1           1           1           1
           1           1           1           1           1           1
           1           1           1           1           1           1
           1           1           1           1           1           1
           1           1           1           1           1           1
           1           1           1           1           1           1
           1           1           1           1           1           1
           1           1           1           1           1           1
           1           1           1           1           1           1
           1           1           1           1           1           1
           1           1           0           0           0           0
           0           0           0           0           0           0
           0           0           0           0           0           0
           0           0           0           0           1           1
           1           1           1           1           1           1
           1           1           1           1           1           1
           1           1           1           1           1           1
           1           1           1           1           1           1
           1           1           1           1           1           1
           1           1           1           1           1           1
           1           1           1           1           1           1
           1           1           1           1           1           1
           1           1           1           1           1           1
           1           1           1           1           1           1
           1           1           1           1           1           1
           1           1           1           1           1           1
           1           1           1           1           1           1
           1           1           1           1           1           1
           1           1           1           1           1           1
           1           1           1           1           1           1
           1           1           1           1
ECP-RNFroz                                 R   N=         184
  0.00000000E+00  0.00000000E+00  0.00000000E+00  0.00000000E+00  0.00000000E+00
  0.00000000E+00  0.00000000E+00  0.00000000E+00  0.00000000E+00  0.00000000E+00
  0.00000000E+00  0.00000000E+00  0.00000000E+00  0.00000000E+00  0.00000000E+00
  0.00000000E+00  0.00000000E+00  0.00000000E+00  0.00000000E+00  0.00000000E+00
  0.00000000E+00  0.00000000E+00  0.00000000E+00  0.00000000E+00  0.00000000E+00
  0.00000000E+00  0.00000000E+00  0.00000000E+00  0.00000000E+00  0.00000000E+00
  0.00000000E+00  0.00000000E+00  0.00000000E+00  0.00000000E+00  0.00000000E+00
  0.00000000E+00  0.00000000E+00  0.00000000E+00  0.00000000E+00  0.00000000E+00
  0.00000000E+00  0.00000000E+00  0.00000000E+00  0.00000000E+00  0.00000000E+00
  0.00000000E+00  0.00000000E+00  0.00000000E+00  0.00000000E+00  0.00000000E+00
  0.00000000E+00  0.00000000E+00  0.00000000E+00  0.00000000E+00  0.00000000E+00
  0.00000000E+00  0.00000000E+00  0.00000000E+00  0.00000000E+00  0.00000000E+00
  0.00000000E+00  0.00000000E+00  1.00000000E+01  1.00000000E+01  6.00000000E+01
  6.00000000E+01  6.00000000E+01  6.00000000E+01  6.00000000E+01  6.00000000E+01
  6.00000000E+01  6.00000000E+01  6.00000000E+01  6.00000000E+01  6.00000000E+01
  6.00000000E+01  6.00000000E+01  6.00000000E+01  6.00000000E+01  6.00000000E+01
  6.00000000E+01  6.00000000E+01  0.00000000E+00  0.00000000E+00  0.00000000E+00
  0.00000000E+00  0.00000000E+00  0.00000000E+00  0.00000000E+00  0.00000000E+00
  0.00000000E+00  0.00000000E+00  0.00000000E+00  0.00000000E+00  0.00000000E+00
  0.00000000E+00  0.00000000E+00  0.00000000E+00  0.00000000E+00  0.00000000E+00
  0.00000000E+00  0.00000000E+00  0.00000000E+00  0.00000000E+00  0.00000000E+00
  0.00000000E+00  0.00000000E+00  0.00000000E+00  0.00000000E+00  0.00000000E+00
  0.00000000E+00  0.00000000E+00  0.00000000E+00  0.00000000E+00  0.00000000E+00
  0.00000000E+00  0.00000000E+00  0.00000000E+00  0.00000000E+00  0.00000000E+00
  0.00000000E+00  0.00000000E+00  0.00000000E+00  0.00000000E+00  0.00000000E+00
  0.00000000E+00  0.00000000E+00  0.00000000E+00  0.00000000E+00  0.00000000E+00
  0.00000000E+00  0.00000000E+00  0.00000000E+00  0.00000000E+00  0.00000000E+00
  0.00000000E+00  0.00000000E+00  0.00000000E+00  0.00000000E+00  0.00000000E+00
  0.00000000E+00  0.00000000E+00  0.00000000E+00  0.00000000E+00  0.00000000E+00
  0.00000000E+00  0.00000000E+00  0.00000000E+00  0.00000000E+00  0.00000000E+00
  0.00000000E+00  0.00000000E+00  0.00000000E+00  0.00000000E+00  0.00000000E+00
  0.00000000E+00  0.00000000E+00  0.00000000E+00  0.00000000E+00  0.00000000E+00
  0.00000000E+00  0.00000000E+00  0.00000000E+00  0.00000000E+00  0.00000000E+00
  0.00000000E+00  0.00000000E+00  0.00000000E+00  0.00000000E+00  0.00000000E+00
  0.00000000E+00  0.00000000E+00  0.00000000E+00  0.00000000E+00  0.00000000E+00
  0.00000000E+00  0.00000000E+00  0.00000000E+00  0.00000000E+00  0.00000000E+00
  0.00000000E+00  0.00000000E+00  0.00000000E+00  0.00000000E+00
ECP-NLP                                    I   N=          44
           1           2           2           2           2           0
           1           2           2           2           0           1
           2           2           2           2           1           2
           2           2           2           2           0           1
           2           2           2           2           2           0
           1           2           2           2           0           1
           2           2           2           0           1           2
           2           2
ECP-CLP1                                   R   N=          44
 -1.00000000E+01 -7.94864658E+01 -2.83668251E+01 -9.85775890E+00 -1.01637830E+00
  3.00000000E+00  1.29104154E+01  1.50025030E+02  7.17083146E+01  2.30397012E+01
  5.00000000E+00  6.34465070E+00  1.98558510E+02  1.11147082E+02  4.03944144E+01
  6.44832330E+00 -6.00000000E+01 -6.64198792E+02 -2.38614365E+02 -8.84192407E+01
 -2.06062326E+01 -9.28379200E-01  3.00000000E+00  3.91192967E+01  1.18096930E+03
  7.28956421E+02  2.93559114E+02  5.62673149E+02 -4.57380719E+02  2.00000000E+00
  6.38948393E+01  2.05890184E+02  3.12142715E+02 -2.31396128E+02  3.00000000E+00
  5.53315256E+01  2.67197665E+02  1.46848558E+02  4.41055243E+01  4.00000000E+00
  5.03065523E+01  1.90736310E+02  9.17605552E+01  8.42473120E+00
ECP-CLP2                                   R   N=          44
  0.00000000E+00  0.00000000E+00  0.00000000E+00  0.00000000E+00  0.00000000E+00
  0.00000000E+00  0.00000000E+00  0.00000000E+00  0.00000000E+00  0.00000000E+00
  0.00000000E+00  0.00000000E+00  0.00000000E+00  0.00000000E+00  0.00000000E+00
  0.00000000E+00  0.00000000E+00  0.00000000E+00  0.00000000E+00  0.00000000E+00
  0.00000000E+00  0.00000000E+00  0.00000000E+00  0.00000000E+00  0.00000000E+00
  0.00000000E+00  0.00000000E+00  0.00000000E+00  0.00000000E+00  0.00000000E+00
  0.00000000E+00  0.00000000E+00  0.00000000E+00  0.00000000E+00  0.00000000E+00
  0.00000000E+00  0.00000000E+00  0.00000000E+00  0.00000000E+00  0.00000000E+00
  0.00000000E+00  0.00000000E+00  0.00000000E+00  0.00000000E+00
ECP-ZLP                                    R   N=          44
  4.62121142E+02  9.36863701E+01  2.12349094E+01  6.33884150E+00  2.06206840E+00
  7.80831823E+01  5.89576810E+01  3.60571255E+01  1.12464453E+01  2.67575610E+00
  7.51617880E+01  5.74544041E+01  4.79481748E+01  1.84588360E+01  5.94141900E+00
  1.84875070E+00  8.39448912E+02  1.92853248E+02  4.86651974E+01  1.29221727E+01
  4.57488900E+00  1.26817960E+00  3.13426752E+02  6.99315546E+02  2.59892374E+02
  8.54999980E+01  2.27635925E+01  4.07643170E+00  3.88271620E+00  2.24392642E+02
  6.16736931E+01  1.91469043E+01  3.55657100E+00  3.32632100E+00  1.61527896E+02
  7.55814607E+01  3.89115852E+01  1.25426271E+01  3.46151870E+00  9.12102727E+01
  4.54152756E+01  2.20452967E+01  6.98104130E+00  1.83804800E+00
MxBond                                     I                5
NBond                                      I   N=         184
           1           2           1           2           1           2
           2           2           2           2           2           2
           1           2           1           2           1           2
           1           2           1           2           1           2
           1           1           1           1           2           2
           2           2           2           2           2           1
           2           1           2           1           2           1
           2           1           2           1           1           1
           1           1           2           2           2           2
           2           2           1           2           1           2
           1           2           4           4           5           5
           5           5           5           5           5           5
           5           5           5           5           5           5
           5           5           5           5           4           1
           1           1           4           1           1           1
           4           1           1           1           4           1
           1           1           4           1           1           1
           4           1           1           1           4           1
           1           1           4           1           1           1
           4           1           1           1           4           1
           1           1           4           1           1           1
           4           1           1           1           4           1
           1           1           4           1           1           1
           4           1           1           1           4           1
           1           1           4           1           1           1
           4           1           1           1           4           1
           1           1           4           1           1           1
           4           1           1           1           4           1
           1           1           4           1           1           1
           4           4           4           4           4           4
           4           1           1           1
IBond                                      I   N=         920
          65           0           0           0           0          65
          66           0           0           0          66           0
           0           0           0          66          67           0
           0           0          67           0           0           0
           0          65          67           0           0           0
          65          68           0           0           0          66
          69           0           0           0          66          70
           0           0           0          67          71           0
           0           0          67          72           0           0
           0          65          73           0           0           0
          63           0           0           0           0          68
          73           0           0           0          68           0
           0           0           0          68          69           0
           0           0          69           0           0           0
           0          69          70           0           0           0
          70           0           0           0           0          70
          71           0           0           0          71           0
           0           0           0          71          72           0
           0           0          72           0           0           0
           0          72          73           0           0           0
          73           0           0           0           0          63
           0           0           0           0          63           0
           0           0           0          63           0           0
           0           0          68          74           0           0
           0          69          75           0           0           0
          70          76           0           0           0          71
          77           0           0           0          72          78
           0           0           0          73          79           0
           0           0          74          79           0           0
           0          74           0           0           0           0
          74          75           0           0           0          75
           0           0           0           0          75          76
           0           0           0          76           0           0
           0           0          76          77           0           0
           0          77           0           0           0           0
          77          78           0           0           0          78
           0           0           0           0          78          79
           0           0           0          79           0           0
           0           0          64           0           0           0
           0          64           0           0           0           0
          64           0           0           0           0          64
           0           0           0           0          74          80
           0           0           0          75          81           0
           0           0          76          81           0           0
           0          77          82           0           0           0
          78          82           0           0           0          79
          80           0           0           0          80           0
           0           0           0          80          81           0
           0           0          81           0           0           0
           0          81          82           0           0           0
          82           0           0           0           0          80
          82           0           0           0          13          26
          27          28           0          47          48          49
          50           0           1           2           6           7
          12           2           3           4           8           9
           4           5           6          10          11           7
          14          15          16          29           8          16
          17          18          30           9          18          19
          20          31          10          20          21          22
          32          11          22          23          24          33
          12          14          24          25          34          29
          35          36          37          51          30          37
          38          39          52          31          39          40
          41          53          32          41          42          43
          54          33          43          44          45          55
          34          35          45          46          56          51
          56          57          58          62          52          53
          58          59          60          54          55          60
          61          62          84          85          86         177
           0          83           0           0           0           0
          83           0           0           0           0          83
           0           0           0           0          88          89
          90         177           0          87           0           0
           0           0          87           0           0           0
           0          87           0           0           0           0
          92          93          94         177           0          91
           0           0           0           0          91           0
           0           0           0          91           0           0
           0           0          96          97          98         178
           0          95           0           0           0           0
          95           0           0           0           0          95
           0           0           0           0         100         101
         102         178           0          99           0           0
           0           0          99           0           0           0
           0          99           0           0           0           0
         104         105         106         179           0         103
           0           0           0           0         103           0
           0           0           0         103           0           0
           0           0         108         109         110         179
           0         107           0           0           0           0
         107           0           0           0           0         107
           0           0           0           0         112         113
         114         180           0         111           0           0
           0           0         111           0           0           0
           0         111           0           0           0           0
         116         117         118         180           0         115
           0           0           0           0         115           0
           0           0           0         115           0           0
           0           0         120         121         122         175
           0         119           0           0           0           0
         119           0           0           0           0         119
           0           0           0           0         124         125
         126         175           0         123           0           0
           0           0         123           0           0           0
           0         123           0           0           0           0
         128         129         130         176           0         127
           0           0           0           0         127           0
           0           0           0         127           0           0
           0           0         132         133         134         176
           0         131           0           0           0           0
         131           0           0           0           0         131
           0           0           0           0         136         137
         138         176           0         135           0           0
           0           0         135           0           0           0
           0         135           0           0           0           0
         140         141         142         176           0         139
           0           0           0           0         139           0
           0           0           0         139           0           0
           0           0         144         145         146         175
           0         143           0           0           0           0
         143           0           0           0           0         143
           0           0           0           0         148         149
         150         175           0         147           0           0
           0           0         147           0           0           0
           0         147           0           0           0           0
         152         153         154         179           0         151
           0           0           0           0         151           0
           0           0           0         151           0           0
           0           0         156         157         158         179
           0         155           0           0           0           0
         155           0           0           0           0         155
           0           0           0           0         160         161
         162         178           0         159           0           0
           0           0         159           0           0           0
           0         159           0           0           0           0
         164         165         166         178           0         163
           0           0           0           0         163           0
           0           0           0         163           0           0
           0           0         168         169         170         180
           0         167           0           0           0           0
         167           0           0           0           0         167
           0           0           0           0         172         173
         174         180           0         171           0           0
           0           0         171           0           0           0
           0         171           0           0           0           0
         119         123         143         147           0         127
         131         135         139           0          83          87
          91         181           0          95          99         159
         163           0         103         107         151         155
           0         111         115         167         171           0
         177         182         183         184           0         181
           0           0           0           0         181           0
           0           0           0         181           0           0
           0           0
RBond                                      R   N=         920
  2.00000000E+00  0.00000000E+00  0.00000000E+00  0.00000000E+00  0.00000000E+00
  1.00000000E+00  1.00000000E+00  0.00000000E+00  0.00000000E+00  0.00000000E+00
  2.00000000E+00  0.00000000E+00  0.00000000E+00  0.00000000E+00  0.00000000E+00
  1.00000000E+00  1.00000000E+00  0.00000000E+00  0.00000000E+00  0.00000000E+00
  2.00000000E+00  0.00000000E+00  0.00000000E+00  0.00000000E+00  0.00000000E+00
  1.00000000E+00  1.00000000E+00  0.00000000E+00  0.00000000E+00  0.00000000E+00
  1.00000000E+00  1.00000000E+00  0.00000000E+00  0.00000000E+00  0.00000000E+00
  1.00000000E+00  1.00000000E+00  0.00000000E+00  0.00000000E+00  0.00000000E+00
  1.00000000E+00  1.00000000E+00  0.00000000E+00  0.00000000E+00  0.00000000E+00
  1.00000000E+00  1.00000000E+00  0.00000000E+00  0.00000000E+00  0.00000000E+00
  1.00000000E+00  1.00000000E+00  0.00000000E+00  0.00000000E+00  0.00000000E+00
  1.00000000E+00  1.00000000E+00  0.00000000E+00  0.00000000E+00  0.00000000E+00
  1.00000000E+00  0.00000000E+00  0.00000000E+00  0.00000000E+00  0.00000000E+00
  1.00000000E+00  1.00000000E+00  0.00000000E+00  0.00000000E+00  0.00000000E+00
  2.00000000E+00  0.00000000E+00  0.00000000E+00  0.00000000E+00  0.00000000E+00
  1.00000000E+00  1.00000000E+00  0.00000000E+00  0.00000000E+00  0.00000000E+00
  2.00000000E+00  0.00000000E+00  0.00000000E+00  0.00000000E+00  0.00000000E+00
  1.00000000E+00  1.00000000E+00  0.00000000E+00  0.00000000E+00  0.00000000E+00
  2.00000000E+00  0.00000000E+00  0.00000000E+00  0.00000000E+00  0.00000000E+00
  1.00000000E+00  1.00000000E+00  0.00000000E+00  0.00000000E+00  0.00000000E+00
  2.00000000E+00  0.00000000E+00  0.00000000E+00  0.00000000E+00  0.00000000E+00
  1.00000000E+00  1.00000000E+00  0.00000000E+00  0.00000000E+00  0.00000000E+00
  2.00000000E+00  0.00000000E+00  0.00000000E+00  0.00000000E+00  0.00000000E+00
  1.00000000E+00  1.00000000E+00  0.00000000E+00  0.00000000E+00  0.00000000E+00
  2.00000000E+00  0.00000000E+00  0.00000000E+00  0.00000000E+00  0.00000000E+00
  1.00000000E+00  0.00000000E+00  0.00000000E+00  0.00000000E+00  0.00000000E+00
  1.00000000E+00  0.00000000E+00  0.00000000E+00  0.00000000E+00  0.00000000E+00
  1.00000000E+00  0.00000000E+00  0.00000000E+00  0.00000000E+00  0.00000000E+00
  1.00000000E+00  1.00000000E+00  0.00000000E+00  0.00000000E+00  0.00000000E+00
  1.00000000E+00  1.00000000E+00  0.00000000E+00  0.00000000E+00  0.00000000E+00
  1.00000000E+00  1.00000000E+00  0.00000000E+00  0.00000000E+00  0.00000000E+00
  1.00000000E+00  1.00000000E+00  0.00000000E+00  0.00000000E+00  0.00000000E+00
  1.00000000E+00  1.00000000E+00  0.00000000E+00  0.00000000E+00  0.00000000E+00
  1.00000000E+00  1.00000000E+00  0.00000000E+00  0.00000000E+00  0.00000000E+00
  1.00000000E+00  1.00000000E+00  0.00000000E+00  0.00000000E+00  0.00000000E+00
  2.00000000E+00  0.00000000E+00  0.00000000E+00  0.00000000E+00  0.00000000E+00
  1.00000000E+00  1.00000000E+00  0.00000000E+00  0.00000000E+00  0.00000000E+00
  2.00000000E+00  0.00000000E+00  0.00000000E+00  0.00000000E+00  0.00000000E+00
  1.00000000E+00  1.00000000E+00  0.00000000E+00  0.00000000E+00  0.00000000E+00
  2.00000000E+00  0.00000000E+00  0.00000000E+00  0.00000000E+00  0.00000000E+00
  1.00000000E+00  1.00000000E+00  0.00000000E+00  0.00000000E+00  0.00000000E+00
  2.00000000E+00  0.00000000E+00  0.00000000E+00  0.00000000E+00  0.00000000E+00
  1.00000000E+00  1.00000000E+00  0.00000000E+00  0.00000000E+00  0.00000000E+00
  2.00000000E+00  0.00000000E+00  0.00000000E+00  0.00000000E+00  0.00000000E+00
  1.00000000E+00  1.00000000E+00  0.00000000E+00  0.00000000E+00  0.00000000E+00
  2.00000000E+00  0.00000000E+00  0.00000000E+00  0.00000000E+00  0.00000000E+00
  1.00000000E+00  0.00000000E+00  0.00000000E+00  0.00000000E+00  0.00000000E+00
  1.00000000E+00  0.00000000E+00  0.00000000E+00  0.00000000E+00  0.00000000E+00
  1.00000000E+00  0.00000000E+00  0.00000000E+00  0.00000000E+00  0.00000000E+00
  1.00000000E+00  0.00000000E+00  0.00000000E+00  0.00000000E+00  0.00000000E+00
  1.00000000E+00  1.00000000E+00  0.00000000E+00  0.00000000E+00  0.00000000E+00
  1.00000000E+00  1.00000000E+00  0.00000000E+00  0.00000000E+00  0.00000000E+00
  1.00000000E+00  1.00000000E+00  0.00000000E+00  0.00000000E+00  0.00000000E+00
  1.00000000E+00  1.00000000E+00  0.00000000E+00  0.00000000E+00  0.00000000E+00
  1.00000000E+00  1.00000000E+00  0.00000000E+00  0.00000000E+00  0.00000000E+00
  1.00000000E+00  1.00000000E+00  0.00000000E+00  0.00000000E+00  0.00000000E+00
  2.00000000E+00  0.00000000E+00  0.00000000E+00  0.00000000E+00  0.00000000E+00
  1.00000000E+00  1.00000000E+00  0.00000000E+00  0.00000000E+00  0.00000000E+00
  2.00000000E+00  0.00000000E+00  0.00000000E+00  0.00000000E+00  0.00000000E+00
  1.00000000E+00  1.00000000E+00  0.00000000E+00  0.00000000E+00  0.00000000E+00
  2.00000000E+00  0.00000000E+00  0.00000000E+00  0.00000000E+00  0.00000000E+00
  1.00000000E+00  1.00000000E+00  0.00000000E+00  0.00000000E+00  0.00000000E+00
  1.00000000E+00  1.00000000E+00  1.00000000E+00  1.00000000E+00  0.00000000E+00
  1.00000000E+00  1.00000000E+00  1.00000000E+00  1.00000000E+00  0.00000000E+00
  2.00000000E+00  1.00000000E+00  1.00000000E+00  1.00000000E+00  1.00000000E+00
  1.00000000E+00  2.00000000E+00  1.00000000E+00  1.00000000E+00  1.00000000E+00
  1.00000000E+00  2.00000000E+00  1.00000000E+00  1.00000000E+00  1.00000000E+00
  1.00000000E+00  1.00000000E+00  2.00000000E+00  1.00000000E+00  1.00000000E+00
  1.00000000E+00  1.00000000E+00  2.00000000E+00  1.00000000E+00  1.00000000E+00
  1.00000000E+00  1.00000000E+00  2.00000000E+00  1.00000000E+00  1.00000000E+00
  1.00000000E+00  1.00000000E+00  2.00000000E+00  1.00000000E+00  1.00000000E+00
  1.00000000E+00  1.00000000E+00  2.00000000E+00  1.00000000E+00  1.00000000E+00
  1.00000000E+00  1.00000000E+00  1.00000000E+00  2.00000000E+00  1.00000000E+00
  1.00000000E+00  1.00000000E+00  2.00000000E+00  1.00000000E+00  1.00000000E+00
  1.00000000E+00  1.00000000E+00  2.00000000E+00  1.00000000E+00  1.00000000E+00
  1.00000000E+00  1.00000000E+00  2.00000000E+00  1.00000000E+00  1.00000000E+00
  1.00000000E+00  1.00000000E+00  2.00000000E+00  1.00000000E+00  1.00000000E+00
  1.00000000E+00  1.00000000E+00  2.00000000E+00  1.00000000E+00  1.00000000E+00
  1.00000000E+00  1.00000000E+00  1.00000000E+00  2.00000000E+00  1.00000000E+00
  1.00000000E+00  1.00000000E+00  2.00000000E+00  1.00000000E+00  1.00000000E+00
  1.00000000E+00  1.00000000E+00  1.00000000E+00  2.00000000E+00  1.00000000E+00
  1.00000000E+00  1.00000000E+00  1.00000000E+00  2.00000000E+00  1.00000000E+00
  1.00000000E+00  1.00000000E+00  1.00000000E+00  1.00000000E+00  0.00000000E+00
  1.00000000E+00  0.00000000E+00  0.00000000E+00  0.00000000E+00  0.00000000E+00
  1.00000000E+00  0.00000000E+00  0.00000000E+00  0.00000000E+00  0.00000000E+00
  1.00000000E+00  0.00000000E+00  0.00000000E+00  0.00000000E+00  0.00000000E+00
  1.00000000E+00  1.00000000E+00  1.00000000E+00  1.00000000E+00  0.00000000E+00
  1.00000000E+00  0.00000000E+00  0.00000000E+00  0.00000000E+00  0.00000000E+00
  1.00000000E+00  0.00000000E+00  0.00000000E+00  0.00000000E+00  0.00000000E+00
  1.00000000E+00  0.00000000E+00  0.00000000E+00  0.00000000E+00  0.00000000E+00
  1.00000000E+00  1.00000000E+00  1.00000000E+00  1.00000000E+00  0.00000000E+00
  1.00000000E+00  0.00000000E+00  0.00000000E+00  0.00000000E+00  0.00000000E+00
  1.00000000E+00  0.00000000E+00  0.00000000E+00  0.00000000E+00  0.00000000E+00
  1.00000000E+00  0.00000000E+00  0.00000000E+00  0.00000000E+00  0.00000000E+00
  1.00000000E+00  1.00000000E+00  1.00000000E+00  1.00000000E+00  0.00000000E+00
  1.00000000E+00  0.00000000E+00  0.00000000E+00  0.00000000E+00  0.00000000E+00
  1.00000000E+00  0.00000000E+00  0.00000000E+00  0.00000000E+00  0.00000000E+00
  1.00000000E+00  0.00000000E+00  0.00000000E+00  0.00000000E+00  0.00000000E+00
  1.00000000E+00  1.00000000E+00  1.00000000E+00  1.00000000E+00  0.00000000E+00
  1.00000000E+00  0.00000000E+00  0.00000000E+00  0.00000000E+00  0.00000000E+00
  1.00000000E+00  0.00000000E+00  0.00000000E+00  0.00000000E+00  0.00000000E+00
  1.00000000E+00  0.00000000E+00  0.00000000E+00  0.00000000E+00  0.00000000E+00
  1.00000000E+00  1.00000000E+00  1.00000000E+00  1.00000000E+00  0.00000000E+00
  1.00000000E+00  0.00000000E+00  0.00000000E+00  0.00000000E+00  0.00000000E+00
  1.00000000E+00  0.00000000E+00  0.00000000E+00  0.00000000E+00  0.00000000E+00
  1.00000000E+00  0.00000000E+00  0.00000000E+00  0.00000000E+00  0.00000000E+00
  1.00000000E+00  1.00000000E+00  1.00000000E+00  1.00000000E+00  0.00000000E+00
  1.00000000E+00  0.00000000E+00  0.00000000E+00  0.00000000E+00  0.00000000E+00
  1.00000000E+00  0.00000000E+00  0.00000000E+00  0.00000000E+00  0.00000000E+00
  1.00000000E+00  0.00000000E+00  0.00000000E+00  0.00000000E+00  0.00000000E+00
  1.00000000E+00  1.00000000E+00  1.00000000E+00  1.00000000E+00  0.00000000E+00
  1.00000000E+00  0.00000000E+00  0.00000000E+00  0.00000000E+00  0.00000000E+00
  1.00000000E+00  0.00000000E+00  0.00000000E+00  0.00000000E+00  0.00000000E+00
  1.00000000E+00  0.00000000E+00  0.00000000E+00  0.00000000E+00  0.00000000E+00
  1.00000000E+00  1.00000000E+00  1.00000000E+00  1.00000000E+00  0.00000000E+00
  1.00000000E+00  0.00000000E+00  0.00000000E+00  0.00000000E+00  0.00000000E+00
  1.00000000E+00  0.00000000E+00  0.00000000E+00  0.00000000E+00  0.00000000E+00
  1.00000000E+00  0.00000000E+00  0.00000000E+00  0.00000000E+00  0.00000000E+00
  1.00000000E+00  1.00000000E+00  1.00000000E+00  1.00000000E+00  0.00000000E+00
  1.00000000E+00  0.00000000E+00  0.00000000E+00  0.00000000E+00  0.00000000E+00
  1.00000000E+00  0.00000000E+00  0.00000000E+00  0.00000000E+00  0.00000000E+00
  1.00000000E+00  0.00000000E+00  0.00000000E+00  0.00000000E+00  0.00000000E+00
  1.00000000E+00  1.00000000E+00  1.00000000E+00  1.00000000E+00  0.00000000E+00
  1.00000000E+00  0.00000000E+00  0.00000000E+00  0.00000000E+00  0.00000000E+00
  1.00000000E+00  0.00000000E+00  0.00000000E+00  0.00000000E+00  0.00000000E+00
  1.00000000E+00  0.00000000E+00  0.00000000E+00  0.00000000E+00  0.00000000E+00
  1.00000000E+00  1.00000000E+00  1.00000000E+00  1.00000000E+00  0.00000000E+00
  1.00000000E+00  0.00000000E+00  0.00000000E+00  0.00000000E+00  0.00000000E+00
  1.00000000E+00  0.00000000E+00  0.00000000E+00  0.00000000E+00  0.00000000E+00
  1.00000000E+00  0.00000000E+00  0.00000000E+00  0.00000000E+00  0.00000000E+00
  1.00000000E+00  1.00000000E+00  1.00000000E+00  1.00000000E+00  0.00000000E+00
  1.00000000E+00  0.00000000E+00  0.00000000E+00  0.00000000E+00  0.00000000E+00
  1.00000000E+00  0.00000000E+00  0.00000000E+00  0.00000000E+00  0.00000000E+00
  1.00000000E+00  0.00000000E+00  0.00000000E+00  0.00000000E+00  0.00000000E+00
  1.00000000E+00  1.00000000E+00  1.00000000E+00  1.00000000E+00  0.00000000E+00
  1.00000000E+00  0.00000000E+00  0.00000000E+00  0.00000000E+00  0.00000000E+00
  1.00000000E+00  0.00000000E+00  0.00000000E+00  0.00000000E+00  0.00000000E+00
  1.00000000E+00  0.00000000E+00  0.00000000E+00  0.00000000E+00  0.00000000E+00
  1.00000000E+00  1.00000000E+00  1.00000000E+00  1.00000000E+00  0.00000000E+00
  1.00000000E+00  0.00000000E+00  0.00000000E+00  0.00000000E+00  0.00000000E+00
  1.00000000E+00  0.00000000E+00  0.00000000E+00  0.00000000E+00  0.00000000E+00
  1.00000000E+00  0.00000000E+00  0.00000000E+00  0.00000000E+00  0.00000000E+00
  1.00000000E+00  1.00000000E+00  1.00000000E+00  1.00000000E+00  0.00000000E+00
  1.00000000E+00  0.00000000E+00  0.00000000E+00  0.00000000E+00  0.00000000E+00
  1.00000000E+00  0.00000000E+00  0.00000000E+00  0.00000000E+00  0.00000000E+00
  1.00000000E+00  0.00000000E+00  0.00000000E+00  0.00000000E+00  0.00000000E+00
  1.00000000E+00  1.00000000E+00  1.00000000E+00  1.00000000E+00  0.00000000E+00
  1.00000000E+00  0.00000000E+00  0.00000000E+00  0.00000000E+00  0.00000000E+00
  1.00000000E+00  0.00000000E+00  0.00000000E+00  0.00000000E+00  0.00000000E+00
  1.00000000E+00  0.00000000E+00  0.00000000E+00  0.00000000E+00  0.00000000E+00
  1.00000000E+00  1.00000000E+00  1.00000000E+00  1.00000000E+00  0.00000000E+00
  1.00000000E+00  0.00000000E+00  0.00000000E+00  0.00000000E+00  0.00000000E+00
  1.00000000E+00  0.00000000E+00  0.00000000E+00  0.00000000E+00  0.00000000E+00
  1.00000000E+00  0.00000000E+00  0.00000000E+00  0.00000000E+00  0.00000000E+00
  1.00000000E+00  1.00000000E+00  1.00000000E+00  1.00000000E+00  0.00000000E+00
  1.00000000E+00  0.00000000E+00  0.00000000E+00  0.00000000E+00  0.00000000E+00
  1.00000000E+00  0.00000000E+00  0.00000000E+00  0.00000000E+00  0.00000000E+00
  1.00000000E+00  0.00000000E+00  0.00000000E+00  0.00000000E+00  0.00000000E+00
  1.00000000E+00  1.00000000E+00  1.00000000E+00  1.00000000E+00  0.00000000E+00
  1.00000000E+00  0.00000000E+00  0.00000000E+00  0.00000000E+00  0.00000000E+00
  1.00000000E+00  0.00000000E+00  0.00000000E+00  0.00000000E+00  0.00000000E+00
  1.00000000E+00  0.00000000E+00  0.00000000E+00  0.00000000E+00  0.00000000E+00
  1.00000000E+00  1.00000000E+00  1.00000000E+00  1.00000000E+00  0.00000000E+00
  1.00000000E+00  0.00000000E+00  0.00000000E+00  0.00000000E+00  0.00000000E+00
  1.00000000E+00  0.00000000E+00  0.00000000E+00  0.00000000E+00  0.00000000E+00
  1.00000000E+00  0.00000000E+00  0.00000000E+00  0.00000000E+00  0.00000000E+00
  1.00000000E+00  1.00000000E+00  1.00000000E+00  1.00000000E+00  0.00000000E+00
  1.00000000E+00  0.00000000E+00  0.00000000E+00  0.00000000E+00  0.00000000E+00
  1.00000000E+00  0.00000000E+00  0.00000000E+00  0.00000000E+00  0.00000000E+00
  1.00000000E+00  0.00000000E+00  0.00000000E+00  0.00000000E+00  0.00000000E+00
  1.00000000E+00  1.00000000E+00  1.00000000E+00  1.00000000E+00  0.00000000E+00
  1.00000000E+00  0.00000000E+00  0.00000000E+00  0.00000000E+00  0.00000000E+00
  1.00000000E+00  0.00000000E+00  0.00000000E+00  0.00000000E+00  0.00000000E+00
  1.00000000E+00  0.00000000E+00  0.00000000E+00  0.00000000E+00  0.00000000E+00
  1.00000000E+00  1.00000000E+00  1.00000000E+00  1.00000000E+00  0.00000000E+00
  1.00000000E+00  1.00000000E+00  1.00000000E+00  1.00000000E+00  0.00000000E+00
  1.00000000E+00  1.00000000E+00  1.00000000E+00  1.00000000E+00  0.00000000E+00
  1.00000000E+00  1.00000000E+00  1.00000000E+00  1.00000000E+00  0.00000000E+00
  1.00000000E+00  1.00000000E+00  1.00000000E+00  1.00000000E+00  0.00000000E+00
  1.00000000E+00  1.00000000E+00  1.00000000E+00  1.00000000E+00  0.00000000E+00
  1.00000000E+00  1.00000000E+00  1.00000000E+00  1.00000000E+00  0.00000000E+00
  1.00000000E+00  0.00000000E+00  0.00000000E+00  0.00000000E+00  0.00000000E+00
  1.00000000E+00  0.00000000E+00  0.00000000E+00  0.00000000E+00  0.00000000E+00
  1.00000000E+00  0.00000000E+00  0.00000000E+00  0.00000000E+00  0.00000000E+00
Virial Ratio                               R      2.141232041740259E+00
SCF Energy                                 R     -7.188172915729170E+03
Total Energy                               R     -7.188172915729170E+03
S**2                                       R      7.631560484879856E-01
S**2 after annihilation                    R      7.501703802240686E-01
RMS Force                                  R      2.725076727891904E-03
RMS Density                                R      6.237069515220458E-09
External E-field                           R   N=          35
  0.00000000E+00  0.00000000E+00  0.00000000E+00  0.00000000E+00  0.00000000E+00
  0.00000000E+00  0.00000000E+00  0.00000000E+00  0.00000000E+00  0.00000000E+00
  0.00000000E+00  0.00000000E+00  0.00000000E+00  0.00000000E+00  0.00000000E+00
  0.00000000E+00  0.00000000E+00  0.00000000E+00  0.00000000E+00  0.00000000E+00
  0.00000000E+00  0.00000000E+00  0.00000000E+00  0.00000000E+00  0.00000000E+00
  0.00000000E+00  0.00000000E+00  0.00000000E+00  0.00000000E+00  0.00000000E+00
  0.00000000E+00  0.00000000E+00  0.00000000E+00  0.00000000E+00  0.00000000E+00
IOpCl                                      I                1
IROHF                                      I                0
Alpha Orbital Energies                     R   N=        1384
 -1.89676017E+01 -1.89673636E+01 -1.89631350E+01 -1.89629575E+01 -1.89586999E+01
 -1.89579102E+01 -1.89578188E+01 -1.89578052E+01 -1.89233524E+01 -1.89233443E+01
 -1.89225481E+01 -1.89224292E+01 -1.89207206E+01 -1.89206976E+01 -1.89206780E+01
 -1.89206446E+01 -1.89191670E+01 -1.89190512E+01 -1.89189397E+01 -1.89187792E+01
 -1.89127033E+01 -1.89125790E+01 -1.89120797E+01 -1.89117748E+01 -1.89101649E+01
 -1.89098696E+01 -1.89098216E+01 -1.89096926E+01 -1.89095058E+01 -1.89092909E+01
 -1.89079482E+01 -1.89073174E+01 -1.89072658E+01 -1.89070742E+01 -1.89069571E+01
 -1.89068341E+01 -1.89008046E+01 -1.89006725E+01 -1.89006518E+01 -1.89005395E+01
 -1.89002808E+01 -1.89002194E+01 -1.89001891E+01 -1.89001724E+01 -1.88827272E+01
 -1.88827136E+01 -1.88826979E+01 -1.88826410E+01 -1.88787627E+01 -1.88786284E+01
 -1.88785042E+01 -1.88782846E+01 -1.88768635E+01 -1.88765981E+01 -1.88765756E+01
 -1.88764853E+01 -1.88761696E+01 -1.88755554E+01 -1.88748653E+01 -1.88748435E+01
 -1.88748332E+01 -1.88743278E+01 -1.43011990E+01 -1.43002262E+01 -1.43000445E+01
 -1.43000275E+01 -1.42999980E+01 -1.42994410E+01 -1.01056892E+01 -1.01056177E+01
 -1.01052779E+01 -1.01051989E+01 -1.01051798E+01 -1.01049848E+01 -1.01049436E+01
 -1.01048855E+01 -1.01047724E+01 -1.01046958E+01 -1.01046664E+01 -1.01045705E+01
 -1.01045603E+01 -1.01043977E+01 -1.01042585E+01 -1.01041965E+01 -1.01038895E+01
 -1.01028635E+01 -1.01018208E+01 -1.01015122E+01 -1.01012069E+01 -1.01010625E+01
 -1.01008901E+01 -1.01002952E+01 -3.05317315E+00 -3.05311440E+00 -3.05307646E+00
 -3.05294724E+00 -3.04566020E+00 -3.04556974E+00 -3.04552670E+00 -3.04551762E+00
 -3.04381819E+00 -3.04374907E+00 -3.04366711E+00 -3.04354552E+00 -3.04342805E+00
 -3.04329387E+00 -3.04328938E+00 -3.04324775E+00 -3.03914854E+00 -3.03910201E+00
 -1.77596735E+00 -1.77578603E+00 -1.77566994E+00 -1.77559207E+00 -1.77505664E+00
 -1.77504774E+00 -1.77502554E+00 -1.77502010E+00 -1.77501214E+00 -1.77497504E+00
 -1.77489935E+00 -1.77478740E+00 -1.76872937E+00 -1.76860679E+00 -1.76856201E+00
 -1.76850384E+00 -1.76837668E+00 -1.76830016E+00 -1.76823317E+00 -1.76818175E+00
 -1.76814767E+00 -1.76813035E+00 -1.76808256E+00 -1.76806419E+00 -1.76789179E+00
 -1.76787696E+00 -1.76773442E+00 -1.76771598E+00 -1.76768397E+00 -1.76765111E+00
 -1.76700671E+00 -1.76696194E+00 -1.76684366E+00 -1.76673667E+00 -1.76647771E+00
 -1.76641656E+00 -1.76639080E+00 -1.76633306E+00 -1.76632558E+00 -1.76614148E+00
 -1.76614048E+00 -1.76613841E+00 -1.76597418E+00 -1.76591670E+00 -1.76572691E+00
 -1.76564403E+00 -1.76552066E+00 -1.76537273E+00 -1.76461887E+00 -1.76431906E+00
 -1.76269630E+00 -1.76265009E+00 -1.76243471E+00 -1.76197415E+00 -8.77117727E-01
 -8.75094435E-01 -8.74382132E-01 -8.73590845E-01 -8.70217603E-01 -8.69815205E-01
 -8.69536902E-01 -8.68995219E-01 -8.68839237E-01 -8.68243191E-01 -8.67966870E-01
 -8.67851486E-01 -8.67781375E-01 -8.67069003E-01 -8.66680185E-01 -8.66384097E-01
 -8.65967002E-01 -8.65954310E-01 -8.65724335E-01 -8.65140157E-01 -8.65055168E-01
 -8.65000586E-01 -8.64416618E-01 -8.63320232E-01 -8.63100144E-01 -8.62596919E-01
 -8.62214285E-01 -8.61622664E-01 -8.60981627E-01 -8.59217569E-01 -8.57817919E-01
 -8.57622603E-01 -8.57355373E-01 -8.55395113E-01 -8.54631796E-01 -8.54150006E-01
 -8.54078085E-01 -8.53777058E-01 -8.53406268E-01 -8.53089072E-01 -8.52640168E-01
 -8.52637448E-01 -8.51999066E-01 -8.51952631E-01 -8.51664205E-01 -8.51433738E-01
 -8.50872074E-01 -8.50808339E-01 -8.50509784E-01 -8.49928903E-01 -8.49087417E-01
 -8.49068939E-01 -8.47853072E-01 -8.47570485E-01 -8.47069374E-01 -8.46939673E-01
 -8.46745316E-01 -8.46706608E-01 -8.46517451E-01 -8.45274542E-01 -8.44552883E-01
 -8.44250995E-01 -8.41499070E-01 -8.40740950E-01 -8.38111160E-01 -8.37281815E-01
 -8.36303070E-01 -8.36234187E-01 -8.35818304E-01 -8.35046928E-01 -8.34637028E-01
 -8.33969451E-01 -8.33393520E-01 -8.31751730E-01 -8.31667962E-01 -8.31211112E-01
 -8.05011304E-01 -7.88728498E-01 -7.88658170E-01 -7.86473709E-01 -7.80179974E-01
 -7.65857085E-01 -7.64739746E-01 -7.64162449E-01 -7.64162168E-01 -7.63190979E-01
 -7.61596267E-01 -7.61192487E-01 -7.61070302E-01 -7.61054348E-01 -7.59518692E-01
 -7.57605939E-01 -7.57511821E-01 -7.56656031E-01 -7.55916780E-01 -7.55177284E-01
 -7.55071241E-01 -7.54495802E-01 -7.54022509E-01 -7.53869585E-01 -7.53393454E-01
 -7.53294485E-01 -7.45811740E-01 -7.45782795E-01 -7.45483149E-01 -7.44829479E-01
 -7.43963498E-01 -7.43261021E-01 -7.42967751E-01 -7.42646522E-01 -7.37964318E-01
 -7.29272804E-01 -7.22567619E-01 -7.20788369E-01 -7.20664953E-01 -7.20465646E-01
 -7.20379244E-01 -7.20340198E-01 -7.20179958E-01 -7.19634572E-01 -7.19515940E-01
 -7.19337996E-01 -7.19334298E-01 -7.19317695E-01 -7.19269219E-01 -7.19254776E-01
 -7.19209899E-01 -7.19199537E-01 -7.19172773E-01 -7.19074604E-01 -7.18924357E-01
 -7.18741989E-01 -7.18723454E-01 -7.18608388E-01 -7.18567007E-01 -7.18512531E-01
 -7.18477521E-01 -7.18325512E-01 -7.17741810E-01 -7.06770517E-01 -7.06572712E-01
 -7.04878621E-01 -7.04059070E-01 -7.01585958E-01 -7.01240027E-01 -6.99850782E-01
 -6.95320838E-01 -6.92806570E-01 -5.93042884E-01 -5.92470240E-01 -5.90963675E-01
 -5.90234570E-01 -5.88834036E-01 -5.87757607E-01 -5.86001890E-01 -5.85129842E-01
 -5.25539084E-01 -5.25442368E-01 -5.25371259E-01 -5.25367579E-01 -5.25327045E-01
 -5.25220437E-01 -5.25218306E-01 -5.25157309E-01 -5.25135385E-01 -5.25081472E-01
 -5.25055653E-01 -5.25048892E-01 -5.25044989E-01 -5.25033300E-01 -5.25006189E-01
 -5.24963073E-01 -5.24944909E-01 -5.24937444E-01 -5.24912491E-01 -5.24877575E-01
 -5.24871003E-01 -5.24868471E-01 -5.24851877E-01 -5.24794428E-01 -5.24758901E-01
 -5.24730518E-01 -5.24723413E-01 -5.24711033E-01 -5.24702533E-01 -5.24702047E-01
 -5.24701624E-01 -5.24681644E-01 -5.24640973E-01 -5.24595263E-01 -5.24506088E-01
 -5.24502796E-01 -5.24496970E-01 -5.24476470E-01 -5.24474654E-01 -5.24444762E-01
 -5.24443407E-01 -5.24366888E-01 -5.24238913E-01 -5.24229727E-01 -5.24223071E-01
 -5.24215625E-01 -5.24148452E-01 -5.24065249E-01 -5.24044258E-01 -5.24004291E-01
 -5.23953717E-01 -5.23928918E-01 -5.23831651E-01 -5.23801944E-01 -5.23789923E-01
 -5.23592426E-01 -5.23555123E-01 -5.23490921E-01 -5.23461348E-01 -5.23459106E-01
 -5.23311547E-01 -5.23271386E-01 -5.23252537E-01 -5.23185028E-01 -5.23001889E-01
 -5.22882142E-01 -5.22817000E-01 -5.22766627E-01 -5.22722929E-01 -5.22497159E-01
 -5.22453973E-01 -5.22217478E-01 -4.08491967E-01 -4.08001141E-01 -4.06601920E-01
 -4.06570835E-01 -4.06434079E-01 -4.03262412E-01 -3.81566175E-01 -3.79917117E-01
 -3.79792465E-01 -3.76131243E-01 -3.76039323E-01 -3.75522731E-01 -3.75029690E-01
 -3.74836520E-01 -3.74773509E-01 -3.74453486E-01 -3.74323588E-01 -3.74302796E-01
 -3.73050152E-01 -3.72999561E-01 -3.70329419E-01 -3.70087042E-01 -3.70060823E-01
 -3.69956903E-01 -3.69859783E-01 -3.69659690E-01 -3.69614172E-01 -3.69037896E-01
 -3.68697200E-01 -3.68220151E-01 -3.68011773E-01 -3.67969693E-01 -3.67919623E-01
 -3.67684519E-01 -3.67628930E-01 -3.66841919E-01 -3.66716893E-01 -3.66571280E-01
 -3.63317621E-01 -3.63273862E-01 -3.63248532E-01 -3.63145725E-01 -3.62917993E-01
 -3.62896918E-01 -3.62591525E-01 -3.62233592E-01 -3.62041384E-01 -3.61389920E-01
 -3.61187804E-01 -3.60776130E-01 -3.60772888E-01 -3.60462691E-01 -3.60319589E-01
 -3.59769943E-01 -3.59418524E-01 -3.59259792E-01 -3.58489075E-01 -3.57830559E-01
 -3.57285638E-01 -3.57215216E-01 -3.55795046E-01 -3.55412291E-01 -3.55050476E-01
 -3.55023860E-01 -3.54992473E-01 -3.53960511E-01 -3.51629660E-01 -3.51097498E-01
 -3.50780309E-01 -3.50502446E-01 -3.43946706E-01 -3.43795733E-01 -3.42689934E-01
 -3.40917096E-01 -3.36875201E-01 -3.30799085E-01 -3.30088548E-01 -3.29964286E-01
 -3.29621522E-01 -3.29608154E-01 -3.29383812E-01 -3.24082091E-01 -3.23753283E-01
 -3.17722280E-01 -3.17691178E-01 -3.16150813E-01 -3.10634132E-01 -3.10545399E-01
 -3.09862282E-01 -3.09837275E-01 -3.09527180E-01 -3.09494250E-01 -2.97272305E-01
 -2.96899708E-01 -2.95491589E-01 -2.94554665E-01 -2.94385660E-01 -2.93745850E-01
 -2.93359229E-01 -2.93225435E-01 -2.92123013E-01 -2.92088450E-01 -2.92043999E-01
 -2.92028545E-01 -2.91751238E-01 -2.91694064E-01 -2.91599993E-01 -2.91281382E-01
 -2.91267274E-01 -2.90888091E-01 -2.90430935E-01 -2.90355553E-01 -2.90310881E-01
 -2.89922944E-01 -2.89898618E-01 -2.89843748E-01 -1.49269879E-01 -1.49182778E-01
 -1.47040202E-01 -1.44747630E-01 -1.43681488E-01 -1.42762308E-01 -1.42757425E-01
 -1.42194451E-01 -1.41417876E-01 -1.40548965E-01 -1.39879592E-01 -1.38718284E-01
 -1.38491460E-01 -1.37767339E-01 -1.37564616E-01 -1.36920728E-01 -1.36658078E-01
 -1.35791817E-01 -1.05842665E-01 -9.44772420E-02 -9.00461596E-02 -8.99908167E-02
 -8.92930219E-02 -8.92493271E-02 -8.75813420E-02 -8.74318116E-02 -8.45853422E-02
 -8.19504714E-02 -8.15004824E-02 -8.03420025E-02 -7.84221905E-02 -7.67273698E-02
 -5.96223029E-02 -5.68167843E-02 -5.42914350E-02 -4.80556877E-02 -4.59670520E-02
 -4.57649571E-02 -4.29992890E-02 -3.56464416E-02 -3.40468727E-02 -2.92188627E-02
 -2.58624257E-02 -1.73285405E-02 -9.99629434E-03 -8.01928250E-03 -7.74837745E-03
 -6.42165606E-03 -3.71949167E-03 -2.23608556E-03  5.58890784E-04  2.16573221E-03
  2.72234080E-02  2.80167322E-02  8.84639267E-02  1.10569342E-01  1.53796530E-01
  1.56061381E-01  1.74565072E-01  1.74671314E-01  1.93069326E-01  1.94758804E-01
  2.02526775E-01  2.11384502E-01  2.11644156E-01  2.12136401E-01  2.12334432E-01
  2.12409383E-01  2.12430599E-01  2.12486912E-01  2.12494212E-01  2.12587315E-01
  2.12676740E-01  2.12713287E-01  2.12730675E-01  2.12936060E-01  2.13191403E-01
  2.13205825E-01  2.13344839E-01  2.13622167E-01  2.14016241E-01  2.14312552E-01
  2.15774848E-01  2.17096868E-01  2.17449616E-01  2.17614126E-01  2.19443964E-01
  2.20124680E-01  2.20246132E-01  2.21027847E-01  2.21254144E-01  2.21914358E-01
  2.22601483E-01  2.22930491E-01  2.35979209E-01  2.39707308E-01  2.57046636E-01
  2.59680000E-01  2.66371279E-01  2.72419130E-01  2.73779599E-01  2.75101979E-01
  2.76233436E-01  2.79823760E-01  2.80979122E-01  2.81048077E-01  2.81679266E-01
  2.82374748E-01  2.84808665E-01  2.88676759E-01  2.98145886E-01  2.98175760E-01
  2.98717634E-01  2.99861716E-01  3.00061267E-01  3.00909109E-01  3.01146512E-01
  3.01491247E-01  3.01715638E-01  3.02375665E-01  3.02402896E-01  3.02969114E-01
  3.03659791E-01  3.04200737E-01  3.04708233E-01  3.05633611E-01  3.05980195E-01
  3.07002030E-01  3.07895731E-01  3.10383837E-01  3.10512979E-01  3.11781193E-01
  3.12294139E-01  3.13030864E-01  3.13047340E-01  3.14440729E-01  3.15174679E-01
  3.16517452E-01  3.18450796E-01  3.18672344E-01  3.19052881E-01  3.19954460E-01
  3.20793249E-01  3.21371902E-01  3.22310106E-01  3.22862442E-01  3.23758780E-01
  3.25259454E-01  3.26411911E-01  3.26468087E-01  3.27491567E-01  3.28768157E-01
  3.29149672E-01  3.29470263E-01  3.29659376E-01  3.31030872E-01  3.31482949E-01
  3.32516779E-01  3.32681866E-01  3.33068798E-01  3.33486767E-01  3.35308646E-01
  3.36640411E-01  3.38607903E-01  3.43368397E-01  3.44303338E-01  3.44686962E-01
  3.47595760E-01  3.48534855E-01  3.49264638E-01  3.49379665E-01  3.50066998E-01
  3.50103181E-01  3.50690300E-01  3.56274557E-01  3.57709598E-01  3.58557892E-01
  3.59179666E-01  3.59320141E-01  3.59661183E-01  3.60870095E-01  3.61192522E-01
  3.61265722E-01  3.61451911E-01  3.61557846E-01  3.63838911E-01  3.64011064E-01
  3.64525551E-01  3.70430864E-01  3.78612648E-01  4.08979237E-01  4.10694706E-01
  4.12250068E-01  4.23070831E-01  4.23750160E-01  4.34995524E-01  4.47706870E-01
  4.72510965E-01  4.72741904E-01  4.72877596E-01  4.72955477E-01  4.73057848E-01
  4.73098686E-01  4.73137798E-01  4.73155920E-01  4.73209406E-01  4.73288232E-01
  4.73348665E-01  4.73355838E-01  4.73395480E-01  4.73451668E-01  4.73477376E-01
  4.73594093E-01  4.73738395E-01  4.73744906E-01  4.73748549E-01  4.73761332E-01
  4.73773586E-01  4.73792078E-01  4.73804165E-01  4.73804168E-01  4.73863773E-01
  4.73906371E-01  4.73940561E-01  4.73963734E-01  4.73972458E-01  4.74031346E-01
  4.74123404E-01  4.74134702E-01  4.74191950E-01  4.74192984E-01  4.74203719E-01
  4.74214334E-01  4.74246065E-01  4.74281491E-01  4.74431470E-01  4.74445576E-01
  4.74481425E-01  4.74481786E-01  4.74498585E-01  4.74516716E-01  4.74616083E-01
  4.74674804E-01  4.74743694E-01  4.74758945E-01  4.74767704E-01  4.74792758E-01
  4.74834736E-01  4.74938166E-01  4.75116902E-01  4.75166083E-01  4.75199738E-01
  4.75340034E-01  4.75358981E-01  4.75431648E-01  4.75472519E-01  4.75572535E-01
  4.75594560E-01  4.75733419E-01  4.75740874E-01  4.75989194E-01  4.76112691E-01
  4.77548466E-01  4.77734514E-01  4.79139159E-01  4.81409419E-01  4.82627333E-01
  4.83675216E-01  4.85799210E-01  3.06150824E-01  3.26878811E-01  3.33704032E-01
  3.35510708E-01  3.36072579E-01  3.36114050E-01  3.36319967E-01  3.36344027E-01
  3.36528462E-01  3.36570762E-01  3.36586132E-01  3.36607724E-01  3.36675826E-01
  3.36750282E-01  3.36767277E-01  3.36825990E-01  3.37224550E-01  3.38119696E-01
  3.38512346E-01  3.39038906E-01  3.39461185E-01  3.39629457E-01  3.40721770E-01
  3.41401219E-01  3.41757872E-01  3.41976753E-01  3.42563415E-01  3.42761961E-01
  3.44665279E-01  3.44913221E-01  3.45378771E-01  3.45428381E-01  3.47349659E-01
  3.47838136E-01  3.48555778E-01  3.49205173E-01  3.50016480E-01  3.51191752E-01
  3.53517901E-01  3.56698312E-01  3.59867119E-01  3.62801774E-01  3.63753651E-01
  3.65215821E-01  3.70947135E-01  3.72893324E-01  3.75366571E-01  3.77600993E-01
  3.82433566E-01  3.85195348E-01  3.89018727E-01  3.93125269E-01  3.95228762E-01
  3.97468500E-01  3.97706646E-01  4.01431390E-01  4.03182591E-01  4.03292312E-01
  4.06450413E-01  4.12612848E-01  4.13834769E-01  4.17551659E-01  4.18524870E-01
  4.20158045E-01  4.20255866E-01  4.21336485E-01  4.24756372E-01  4.25065485E-01
  4.27481335E-01  4.27844922E-01  4.28827960E-01  4.31619397E-01  4.31741013E-01
  4.33648977E-01  4.35096647E-01  4.36662754E-01  4.37293613E-01  4.38871678E-01
  4.40992976E-01  4.44259189E-01  4.45689937E-01  4.46927906E-01  4.47751292E-01
  4.51160686E-01  4.54031224E-01  4.56747050E-01  4.56892653E-01  4.69590063E-01
  4.72027609E-01  4.73628745E-01  4.74877764E-01  4.75929295E-01  4.76768104E-01
  4.77239462E-01  4.77738936E-01  4.79446831E-01  4.80259818E-01  4.80617189E-01
  4.81099727E-01  1.00000000E+03  1.00000000E+03  1.00000000E+03  1.00000000E+03
  1.00000000E+03  1.00000000E+03  1.00000000E+03  1.00000000E+03  1.00000000E+03
  1.00000000E+03  1.00000000E+03  1.00000000E+03  1.00000000E+03  1.00000000E+03
  1.00000000E+03  1.00000000E+03  1.00000000E+03  1.00000000E+03  1.00000000E+03
  1.00000000E+03  1.00000000E+03  1.00000000E+03  1.00000000E+03  1.00000000E+03
  1.00000000E+03  1.00000000E+03  1.00000000E+03  1.00000000E+03  1.00000000E+03
  1.00000000E+03  1.00000000E+03  1.00000000E+03  1.00000000E+03  1.00000000E+03
  1.00000000E+03  1.00000000E+03  1.00000000E+03  1.00000000E+03  1.00000000E+03
  1.00000000E+03  1.00000000E+03  1.00000000E+03  1.00000000E+03  1.00000000E+03
  1.00000000E+03  1.00000000E+03  1.00000000E+03  1.00000000E+03  1.00000000E+03
  1.00000000E+03  1.00000000E+03  1.00000000E+03  1.00000000E+03  1.00000000E+03
  1.00000000E+03  1.00000000E+03  1.00000000E+03  1.00000000E+03  1.00000000E+03
  1.00000000E+03  1.00000000E+03  1.00000000E+03  1.00000000E+03  1.00000000E+03
  1.00000000E+03  1.00000000E+03  1.00000000E+03  1.00000000E+03  1.00000000E+03
  1.00000000E+03  1.00000000E+03  1.00000000E+03  1.00000000E+03  1.00000000E+03
  1.00000000E+03  1.00000000E+03  1.00000000E+03  1.00000000E+03  1.00000000E+03
  1.00000000E+03  1.00000000E+03  1.00000000E+03  1.00000000E+03  1.00000000E+03
  1.00000000E+03  1.00000000E+03  1.00000000E+03  1.00000000E+03  1.00000000E+03
  1.00000000E+03  1.00000000E+03  1.00000000E+03  1.00000000E+03  1.00000000E+03
  1.00000000E+03  1.00000000E+03  1.00000000E+03  1.00000000E+03  1.00000000E+03
  1.00000000E+03  1.00000000E+03  1.00000000E+03  1.00000000E+03  1.00000000E+03
  1.00000000E+03  1.00000000E+03  1.00000000E+03  1.00000000E+03  1.00000000E+03
  1.00000000E+03  1.00000000E+03  1.00000000E+03  1.00000000E+03  1.00000000E+03
  1.00000000E+03  1.00000000E+03  1.00000000E+03  1.00000000E+03  1.00000000E+03
  1.00000000E+03  1.00000000E+03  1.00000000E+03  1.00000000E+03  1.00000000E+03
  1.00000000E+03  1.00000000E+03  1.00000000E+03  1.00000000E+03  1.00000000E+03
  1.00000000E+03  1.00000000E+03  1.00000000E+03  1.00000000E+03  1.00000000E+03
  1.00000000E+03  1.00000000E+03  1.00000000E+03  1.00000000E+03  1.00000000E+03
  1.00000000E+03  1.00000000E+03  1.00000000E+03  1.00000000E+03  1.00000000E+03
  1.00000000E+03  1.00000000E+03  1.00000000E+03  1.00000000E+03  1.00000000E+03
  1.00000000E+03  1.00000000E+03  1.00000000E+03  1.00000000E+03  1.00000000E+03
  1.00000000E+03  1.00000000E+03  1.00000000E+03  1.00000000E+03  1.00000000E+03
  1.00000000E+03  1.00000000E+03  1.00000000E+03  1.00000000E+03  1.00000000E+03
  1.00000000E+03  1.00000000E+03  1.00000000E+03  1.00000000E+03  1.00000000E+03
  1.00000000E+03  1.00000000E+03  1.00000000E+03  1.00000000E+03  1.00000000E+03
  1.00000000E+03  1.00000000E+03  1.00000000E+03  1.00000000E+03  1.00000000E+03
  1.00000000E+03  1.00000000E+03  1.00000000E+03  1.00000000E+03  1.00000000E+03
  1.00000000E+03  1.00000000E+03  1.00000000E+03  1.00000000E+03  1.00000000E+03
  1.00000000E+03  1.00000000E+03  1.00000000E+03  1.00000000E+03  1.00000000E+03
  1.00000000E+03  1.00000000E+03  1.00000000E+03  1.00000000E+03  1.00000000E+03
  1.00000000E+03  1.00000000E+03  1.00000000E+03  1.00000000E+03  1.00000000E+03
  1.00000000E+03  1.00000000E+03  1.00000000E+03  1.00000000E+03  1.00000000E+03
  1.00000000E+03  1.00000000E+03  1.00000000E+03  1.00000000E+03  1.00000000E+03
  1.00000000E+03  1.00000000E+03  1.00000000E+03  1.00000000E+03  1.00000000E+03
  1.00000000E+03  1.00000000E+03  1.00000000E+03  1.00000000E+03  1.00000000E+03
  1.00000000E+03  1.00000000E+03  1.00000000E+03  1.00000000E+03  1.00000000E+03
  1.00000000E+03  1.00000000E+03  1.00000000E+03  1.00000000E+03  1.00000000E+03
  1.00000000E+03  1.00000000E+03  1.00000000E+03  1.00000000E+03  1.00000000E+03
  1.00000000E+03  1.00000000E+03  1.00000000E+03  1.00000000E+03  1.00000000E+03
  1.00000000E+03  1.00000000E+03  1.00000000E+03  1.00000000E+03  1.00000000E+03
  1.00000000E+03  1.00000000E+03  1.00000000E+03  1.00000000E+03  1.00000000E+03
  1.00000000E+03  1.00000000E+03  1.00000000E+03  1.00000000E+03  1.00000000E+03
  1.00000000E+03  1.00000000E+03  1.00000000E+03  1.00000000E+03  1.00000000E+03
  1.00000000E+03  1.00000000E+03  1.00000000E+03  1.00000000E+03  1.00000000E+03
  1.00000000E+03  1.00000000E+03  1.00000000E+03  1.00000000E+03  1.00000000E+03
  1.00000000E+03  1.00000000E+03  1.00000000E+03  1.00000000E+03  1.00000000E+03
  1.00000000E+03  1.00000000E+03  1.00000000E+03  1.00000000E+03  1.00000000E+03
  1.00000000E+03  1.00000000E+03  1.00000000E+03  1.00000000E+03  1.00000000E+03
  1.00000000E+03  1.00000000E+03  1.00000000E+03  1.00000000E+03  1.00000000E+03
  1.00000000E+03  1.00000000E+03  1.00000000E+03  1.00000000E+03  1.00000000E+03
  1.00000000E+03  1.00000000E+03  1.00000000E+03  1.00000000E+03  1.00000000E+03
  1.00000000E+03  1.00000000E+03  1.00000000E+03  1.00000000E+03  1.00000000E+03
  1.00000000E+03  1.00000000E+03  1.00000000E+03  1.00000000E+03  1.00000000E+03
  1.00000000E+03  1.00000000E+03  1.00000000E+03  1.00000000E+03  1.00000000E+03
  1.00000000E+03  1.00000000E+03  1.00000000E+03  1.00000000E+03  1.00000000E+03
  1.00000000E+03  1.00000000E+03  1.00000000E+03  1.00000000E+03  1.00000000E+03
  1.00000000E+03  1.00000000E+03  1.00000000E+03  1.00000000E+03  1.00000000E+03
  1.00000000E+03  1.00000000E+03  1.00000000E+03  1.00000000E+03  1.00000000E+03
  1.00000000E+03  1.00000000E+03  1.00000000E+03  1.00000000E+03  1.00000000E+03
  1.00000000E+03  1.00000000E+03  1.00000000E+03  1.00000000E+03  1.00000000E+03
  1.00000000E+03  1.00000000E+03  1.00000000E+03  1.00000000E+03  1.00000000E+03
  1.00000000E+03  1.00000000E+03  1.00000000E+03  1.00000000E+03  1.00000000E+03
  1.00000000E+03  1.00000000E+03  1.00000000E+03  1.00000000E+03  1.00000000E+03
  1.00000000E+03  1.00000000E+03  1.00000000E+03  1.00000000E+03  1.00000000E+03
  1.00000000E+03  1.00000000E+03  1.00000000E+03  1.00000000E+03  1.00000000E+03
  1.00000000E+03  1.00000000E+03  1.00000000E+03  1.00000000E+03  1.00000000E+03
  1.00000000E+03  1.00000000E+03  1.00000000E+03  1.00000000E+03  1.00000000E+03
  1.00000000E+03  1.00000000E+03  1.00000000E+03  1.00000000E+03  1.00000000E+03
  1.00000000E+03  1.00000000E+03  1.00000000E+03  1.00000000E+03  1.00000000E+03
  1.00000000E+03  1.00000000E+03  1.00000000E+03  1.00000000E+03  1.00000000E+03
  1.00000000E+03  1.00000000E+03  1.00000000E+03  1.00000000E+03  1.00000000E+03
  1.00000000E+03  1.00000000E+03  1.00000000E+03  1.00000000E+03  1.00000000E+03
  1.00000000E+03  1.00000000E+03  1.00000000E+03  1.00000000E+03  1.00000000E+03
  1.00000000E+03  1.00000000E+03  1.00000000E+03  1.00000000E+03  1.00000000E+03
  1.00000000E+03  1.00000000E+03  1.00000000E+03  1.00000000E+03  1.00000000E+03
  1.00000000E+03  1.00000000E+03  1.00000000E+03  1.00000000E+03  1.00000000E+03
  1.00000000E+03  1.00000000E+03  1.00000000E+03  1.00000000E+03  1.00000000E+03
  1.00000000E+03  1.00000000E+03  1.00000000E+03  1.00000000E+03  1.00000000E+03
  1.00000000E+03  1.00000000E+03  1.00000000E+03  1.00000000E+03  1.00000000E+03
  1.00000000E+03  1.00000000E+03  1.00000000E+03  1.00000000E+03  1.00000000E+03
  1.00000000E+03  1.00000000E+03  1.00000000E+03  1.00000000E+03  1.00000000E+03
  1.00000000E+03  1.00000000E+03  1.00000000E+03  1.00000000E+03  1.00000000E+03
  1.00000000E+03  1.00000000E+03  1.00000000E+03  1.00000000E+03  1.00000000E+03
  1.00000000E+03  1.00000000E+03  1.00000000E+03  1.00000000E+03  1.00000000E+03
  1.00000000E+03  1.00000000E+03  1.00000000E+03  1.00000000E+03  1.00000000E+03
  1.00000000E+03  1.00000000E+03  1.00000000E+03  1.00000000E+03  1.00000000E+03
  1.00000000E+03  1.00000000E+03  1.00000000E+03  1.00000000E+03  1.00000000E+03
  1.00000000E+03  1.00000000E+03  1.00000000E+03  1.00000000E+03  1.00000000E+03
  1.00000000E+03  1.00000000E+03  1.00000000E+03  1.00000000E+03  1.00000000E+03
  1.00000000E+03  1.00000000E+03  1.00000000E+03  1.00000000E+03  1.00000000E+03
  1.00000000E+03  1.00000000E+03  1.00000000E+03  1.00000000E+03  1.00000000E+03
  1.00000000E+03  1.00000000E+03  1.00000000E+03  1.00000000E+03
Beta Orbital Energies                      R   N=        1384
 -1.89675997E+01 -1.89673823E+01 -1.89636024E+01 -1.89631542E+01 -1.89593549E+01
 -1.89591595E+01 -1.89586342E+01 -1.89585398E+01 -1.89234561E+01 -1.89234391E+01
 -1.89230209E+01 -1.89219163E+01 -1.89213723E+01 -1.89211545E+01 -1.89209678E+01
 -1.89209592E+01 -1.89202388E+01 -1.89188537E+01 -1.89186046E+01 -1.89183607E+01
 -1.89140020E+01 -1.89126553E+01 -1.89120537E+01 -1.89120483E+01 -1.89111858E+01
 -1.89106186E+01 -1.89104347E+01 -1.89103169E+01 -1.89097888E+01 -1.89088679E+01
 -1.89088394E+01 -1.89087821E+01 -1.89085365E+01 -1.89074946E+01 -1.89072303E+01
 -1.89070253E+01 -1.89029002E+01 -1.89028843E+01 -1.89018148E+01 -1.89016165E+01
 -1.89016021E+01 -1.89005376E+01 -1.89003696E+01 -1.89003345E+01 -1.88832160E+01
 -1.88827005E+01 -1.88826908E+01 -1.88826082E+01 -1.88787819E+01 -1.88786277E+01
 -1.88785252E+01 -1.88782925E+01 -1.88768375E+01 -1.88765874E+01 -1.88765713E+01
 -1.88764559E+01 -1.88761778E+01 -1.88761424E+01 -1.88754260E+01 -1.88748688E+01
 -1.88748624E+01 -1.88743314E+01 -1.43011991E+01 -1.43002262E+01 -1.43000444E+01
 -1.43000275E+01 -1.42999979E+01 -1.42994411E+01 -1.01056891E+01 -1.01056177E+01
 -1.01052779E+01 -1.01051989E+01 -1.01051798E+01 -1.01049848E+01 -1.01049434E+01
 -1.01048856E+01 -1.01047725E+01 -1.01046958E+01 -1.01046665E+01 -1.01045705E+01
 -1.01045603E+01 -1.01043977E+01 -1.01042586E+01 -1.01041965E+01 -1.01038895E+01
 -1.01028636E+01 -1.01018208E+01 -1.01015124E+01 -1.01012062E+01 -1.01010620E+01
 -1.01008901E+01 -1.01002955E+01 -3.05388347E+00 -3.05363722E+00 -3.05323273E+00
 -3.05321539E+00 -3.04583024E+00 -3.04581167E+00 -3.04575103E+00 -3.04510568E+00
 -3.04396495E+00 -3.04392921E+00 -3.04391336E+00 -3.04357779E+00 -3.04357697E+00
 -3.04337359E+00 -3.04305961E+00 -3.04292694E+00 -3.03937507E+00 -3.03884497E+00
 -1.77713146E+00 -1.77701858E+00 -1.77701135E+00 -1.77662038E+00 -1.77627506E+00
 -1.77626626E+00 -1.77625835E+00 -1.77621732E+00 -1.77605741E+00 -1.77588753E+00
 -1.77551897E+00 -1.77541384E+00 -1.76955436E+00 -1.76932491E+00 -1.76886439E+00
 -1.76880496E+00 -1.76875736E+00 -1.76875377E+00 -1.76873943E+00 -1.76872234E+00
 -1.76870862E+00 -1.76858855E+00 -1.76848853E+00 -1.76844816E+00 -1.76841427E+00
 -1.76840968E+00 -1.76809533E+00 -1.76805387E+00 -1.76802609E+00 -1.76801361E+00
 -1.76780744E+00 -1.76749832E+00 -1.76718809E+00 -1.76710302E+00 -1.76706229E+00
 -1.76705992E+00 -1.76678795E+00 -1.76666880E+00 -1.76661428E+00 -1.76650815E+00
 -1.76647069E+00 -1.76631304E+00 -1.76627141E+00 -1.76619026E+00 -1.76604762E+00
 -1.76591451E+00 -1.76579127E+00 -1.76563386E+00 -1.76504331E+00 -1.76463788E+00
 -1.76324350E+00 -1.76298910E+00 -1.76287526E+00 -1.76232968E+00 -8.99752951E-01
 -8.99556530E-01 -8.96971398E-01 -8.96540264E-01 -8.90060630E-01 -8.88554270E-01
 -8.88287756E-01 -8.84212889E-01 -8.81997307E-01 -8.79906979E-01 -8.73894745E-01
 -8.73612817E-01 -8.72992158E-01 -8.72079440E-01 -8.69839711E-01 -8.69833138E-01
 -8.69316489E-01 -8.69076243E-01 -8.67091879E-01 -8.66475687E-01 -8.64674256E-01
 -8.64408367E-01 -8.63939805E-01 -8.60085909E-01 -8.59360219E-01 -8.59041246E-01
 -8.57085048E-01 -8.56410964E-01 -8.55922560E-01 -8.49462204E-01 -8.48270514E-01
 -8.47326302E-01 -8.45882319E-01 -8.45711159E-01 -8.44550689E-01 -8.44215846E-01
 -8.43240291E-01 -8.41257351E-01 -8.37663950E-01 -8.36849339E-01 -8.36443038E-01
 -8.34090740E-01 -8.32730279E-01 -8.31846625E-01 -8.31408584E-01 -8.30190208E-01
 -8.22692327E-01 -8.20131421E-01 -8.19169618E-01 -8.18791726E-01 -8.16980523E-01
 -8.16418474E-01 -8.14800566E-01 -8.14268780E-01 -8.13774168E-01 -7.95246935E-01
 -7.95044059E-01 -7.88539893E-01 -7.87164752E-01 -7.83774945E-01 -7.83496920E-01
 -7.82184139E-01 -7.75273197E-01 -7.73934775E-01 -7.72791405E-01 -7.68056859E-01
 -7.65139790E-01 -7.65077193E-01 -7.64545337E-01 -7.62964416E-01 -7.61976672E-01
 -7.61802026E-01 -7.60853312E-01 -7.58136861E-01 -7.57549882E-01 -7.57121892E-01
 -7.56747046E-01 -7.56204780E-01 -7.56014014E-01 -7.55261444E-01 -7.54128789E-01
 -7.53502114E-01 -7.43216757E-01 -7.25621964E-01 -7.20664984E-01 -7.20465610E-01
 -7.20378843E-01 -7.20340124E-01 -7.20179818E-01 -7.19634570E-01 -7.19516182E-01
 -7.19337993E-01 -7.19334367E-01 -7.19317695E-01 -7.19269172E-01 -7.19254531E-01
 -7.19209949E-01 -7.19196132E-01 -7.19172766E-01 -7.19074117E-01 -7.18924747E-01
 -7.18742054E-01 -7.18608450E-01 -7.18567096E-01 -7.18512290E-01 -7.18477549E-01
 -7.18325954E-01 -7.17741814E-01 -6.39094398E-01 -6.37325684E-01 -6.30492160E-01
 -6.26013881E-01 -6.25047427E-01 -6.20762111E-01 -6.20398205E-01 -6.15828499E-01
 -6.06725225E-01 -6.06420435E-01 -6.05837963E-01 -5.96345075E-01 -5.95812143E-01
 -5.94138293E-01 -5.90642689E-01 -5.89202157E-01 -5.77020780E-01 -5.63825322E-01
 -5.25539089E-01 -5.25442374E-01 -5.25371141E-01 -5.25367577E-01 -5.25327045E-01
 -5.25219904E-01 -5.25218305E-01 -5.25157301E-01 -5.25135380E-01 -5.25081434E-01
 -5.25055603E-01 -5.25048514E-01 -5.25045260E-01 -5.25033295E-01 -5.25006052E-01
 -5.24963044E-01 -5.24944908E-01 -5.24935915E-01 -5.24912490E-01 -5.24877479E-01
 -5.24870998E-01 -5.24868493E-01 -5.24851936E-01 -5.24794487E-01 -5.24758898E-01
 -5.24730516E-01 -5.24723415E-01 -5.24707832E-01 -5.24702819E-01 -5.24702261E-01
 -5.24701628E-01 -5.24681679E-01 -5.24640979E-01 -5.24595367E-01 -5.24502754E-01
 -5.24497220E-01 -5.24476211E-01 -5.24474704E-01 -5.24467721E-01 -5.24443960E-01
 -5.24443108E-01 -5.24366850E-01 -5.24238973E-01 -5.24229736E-01 -5.24223076E-01
 -5.24215629E-01 -5.24148461E-01 -5.24065230E-01 -5.24044259E-01 -5.24004317E-01
 -5.23953727E-01 -5.23928927E-01 -5.23826470E-01 -5.23801941E-01 -5.23789978E-01
 -5.23592433E-01 -5.23555138E-01 -5.23484460E-01 -5.23461337E-01 -5.23457975E-01
 -5.23311339E-01 -5.23271509E-01 -5.23249585E-01 -5.23185030E-01 -5.23002051E-01
 -5.22882255E-01 -5.22816958E-01 -5.22766627E-01 -5.22723439E-01 -5.22497159E-01
 -5.22454286E-01 -5.22217779E-01 -5.14817917E-01 -4.93134598E-01 -4.07103651E-01
 -4.06263464E-01 -4.05065377E-01 -4.04930832E-01 -4.03952859E-01 -4.03096066E-01
 -3.91155589E-01 -3.89368061E-01 -3.85954803E-01 -3.85537782E-01 -3.85527337E-01
 -3.84451319E-01 -3.79294848E-01 -3.78299376E-01 -3.78275544E-01 -3.78206221E-01
 -3.78051900E-01 -3.77792976E-01 -3.77508924E-01 -3.76210232E-01 -3.75632547E-01
 -3.75586249E-01 -3.74823171E-01 -3.72983723E-01 -3.72266268E-01 -3.68121460E-01
 -3.68054452E-01 -3.67670397E-01 -3.67649461E-01 -3.66263438E-01 -3.63837582E-01
 -3.63634328E-01 -3.63175927E-01 -3.63080853E-01 -3.62562421E-01 -3.62303011E-01
 -3.61865325E-01 -3.59598607E-01 -3.59478557E-01 -3.59435838E-01 -3.58872868E-01
 -3.58387774E-01 -3.57490781E-01 -3.56997010E-01 -3.55055146E-01 -3.54977451E-01
 -3.54962497E-01 -3.54959783E-01 -3.54918327E-01 -3.53171341E-01 -3.51549214E-01
 -3.51449982E-01 -3.50833044E-01 -3.50511732E-01 -3.42099986E-01 -3.36769691E-01
 -3.32189107E-01 -3.30247701E-01 -3.21216824E-01 -3.21045191E-01 -3.17698294E-01
 -3.17440118E-01 -3.16434062E-01 -3.15862131E-01 -3.15841936E-01 -3.15536308E-01
 -3.15387950E-01 -3.15053756E-01 -3.13780178E-01 -3.13456422E-01 -3.10563814E-01
 -3.10103168E-01 -3.09139062E-01 -3.09006889E-01 -3.08884146E-01 -3.08863581E-01
 -3.02747745E-01 -3.01987490E-01 -3.00049723E-01 -2.98704312E-01 -2.98101099E-01
 -2.96819999E-01 -2.95429608E-01 -2.95393430E-01 -2.95328465E-01 -2.95242352E-01
 -2.94533420E-01 -2.91459598E-01 -2.90065018E-01 -2.81895436E-01 -2.72986409E-01
 -2.01199503E-01 -1.99631923E-01 -1.99414100E-01 -1.99006049E-01 -1.97653605E-01
 -1.94465125E-01 -1.94164758E-01 -1.92701707E-01 -1.92616375E-01 -1.92395603E-01
 -1.91089217E-01 -1.88793781E-01 -1.84294350E-01 -1.72618637E-01 -1.71463077E-01
 -1.64367013E-01 -1.62954584E-01 -1.53933086E-01 -1.49278771E-01 -1.29559988E-01
 -1.11020710E-01 -1.08542371E-01 -1.07470486E-01 -8.96201348E-02 -7.68331959E-02
 -6.92018950E-02 -5.97969724E-02 -4.38606318E-02 -1.11987314E-02  2.89482262E-02
  6.48763890E-02  1.88724144E-01  1.98641031E-01  2.40855576E-01  2.78548167E-01
  2.94967277E-01  2.96474150E-01  3.02567700E-01  3.25124490E-01  3.59913218E-01
  3.64616153E-01  3.87752466E-01  5.18760477E-01  6.03266501E-01  6.27213751E-01
  1.07444783E+00  1.12186064E+00  1.13176352E+00  1.13947553E+00  1.16306577E+00
  1.26932624E+00  2.17815457E+00 -7.39977246E-01 -7.37062809E-01 -7.35392754E-01
 -7.35002295E-01 -7.08411596E-01 -7.03858346E-01 -7.01383507E-01 -6.97601605E-01
 -6.93042392E-01 -6.87880736E-01 -6.87574170E-01 -6.28438540E-01 -6.08106466E-01
 -5.56006349E-01 -5.41781380E-01 -5.39915366E-01 -5.33447252E-01 -5.30422474E-01
 -5.04670624E-01 -4.91112267E-01 -4.70536043E-01 -3.40146925E-01 -3.39548722E-01
 -3.33222927E-01 -3.32890749E-01 -3.31351074E-01 -3.30987187E-01 -3.30742045E-01
 -3.24384271E-01 -3.23346295E-01 -3.21728224E-01 -3.20709789E-01 -3.14487972E-01
 -2.91674300E-01 -1.80279384E-01 -1.78236377E-01 -1.44906567E-01 -1.43481815E-01
 -1.43311396E-01 -1.43096039E-01 -1.41375703E-01 -1.40272339E-01 -1.38274273E-01
 -1.38219228E-01 -1.38141689E-01 -1.37641495E-01 -1.37083477E-01 -1.36618957E-01
 -1.35870440E-01 -1.35017367E-01 -1.34912507E-01 -1.32485159E-01 -1.25903697E-01
 -8.61003249E-02 -8.24419312E-02 -7.53184342E-02 -7.45487783E-02 -7.15863567E-02
 -6.38274365E-02 -5.37396895E-02 -5.15153809E-02 -5.02156406E-02 -4.26949506E-02
 -4.16525896E-02 -4.15650573E-02 -4.14141029E-02 -4.05234525E-02 -3.93834947E-02
 -3.91940782E-02 -3.69952951E-02 -3.48243011E-02 -3.22492968E-02 -1.05033750E-02
  1.71916393E-03  1.68419826E-01  1.76731229E-01  1.76871427E-01  1.78014720E-01
  1.79848222E-01  1.80085507E-01  1.87067886E-01  1.88484916E-01  1.94012898E-01
  1.94986871E-01  1.95334326E-01  1.95349043E-01  1.96399200E-01  1.98162108E-01
  2.02394113E-01  2.02615497E-01  2.08175463E-01  2.09299159E-01  2.09948196E-01
  2.10667661E-01  2.11384642E-01  2.11644175E-01  2.12137818E-01  2.12334416E-01
  2.12409413E-01  2.12430660E-01  2.12445150E-01  2.12486918E-01  2.12494530E-01
  2.12587318E-01  2.12676947E-01  2.12713323E-01  2.12731348E-01  2.12935989E-01
  2.13191352E-01  2.13205783E-01  2.13255063E-01  2.13345140E-01  2.13622199E-01
  2.14016305E-01  2.14312486E-01  2.15774827E-01  2.17449035E-01  2.17613629E-01
  2.20245339E-01  2.21861505E-01  2.22607143E-01  2.24997300E-01  2.32514146E-01
  2.33745944E-01  2.33761797E-01  2.33793695E-01  2.34195039E-01  2.41192015E-01
  2.41742336E-01  2.42192410E-01  2.42641185E-01  2.43099454E-01  2.43296944E-01
  2.43406196E-01  2.43658675E-01  2.43999638E-01  2.46021118E-01  2.46728780E-01
  2.46998415E-01  2.50415313E-01  2.52445902E-01  2.53764343E-01  2.53950584E-01
  2.56681607E-01  2.62083344E-01  2.64865320E-01  2.65577536E-01  2.65630079E-01
  2.65781080E-01  2.65930349E-01  2.66315264E-01  2.68545621E-01  2.69082596E-01
  2.79308020E-01  2.83899707E-01  2.84200190E-01  2.91883338E-01  2.96766188E-01
  2.98397464E-01  2.98431262E-01  2.99063161E-01  2.99656717E-01  3.00517357E-01
  3.02852090E-01  3.02940371E-01  3.04084995E-01  3.05170495E-01  3.08447771E-01
  3.11023320E-01  3.13709295E-01  3.13862163E-01  3.14158301E-01  3.14280997E-01
  3.16601535E-01  3.17471857E-01  3.21922732E-01  3.23563258E-01  3.23759642E-01
  3.25087976E-01  3.26849171E-01  3.27073800E-01  3.28792934E-01  3.32154569E-01
  3.32322185E-01  3.32550015E-01  3.35609545E-01  3.36713024E-01  3.38971935E-01
  3.41664659E-01  3.51575878E-01  3.52950206E-01  3.54286750E-01  3.59479683E-01
  3.65019453E-01  3.67894434E-01  3.78850696E-01  3.83884480E-01  3.93540302E-01
  3.99563248E-01  4.03868085E-01  4.07992049E-01  4.09413802E-01  4.72508828E-01
  4.72742153E-01  4.72878019E-01  4.72955573E-01  4.73059174E-01  4.73098716E-01
  4.73138833E-01  4.73154201E-01  4.73209419E-01  4.73289466E-01  4.73349898E-01
  4.73356115E-01  4.73395771E-01  4.73451661E-01  4.73477566E-01  4.73600577E-01
  4.73738410E-01  4.73744981E-01  4.73748602E-01  4.73761353E-01  4.73773565E-01
  4.73792104E-01  4.73804632E-01  4.73806070E-01  4.73863807E-01  4.73906410E-01
  4.73940743E-01  4.73963709E-01  4.73972473E-01  4.74031377E-01  4.74123401E-01
  4.74134688E-01  4.74191957E-01  4.74192987E-01  4.74203705E-01  4.74214322E-01
  4.74246097E-01  4.74281472E-01  4.74441549E-01  4.74445565E-01  4.74481405E-01
  4.74481783E-01  4.74498754E-01  4.74516662E-01  4.74616080E-01  4.74674755E-01
  4.74743678E-01  4.74760854E-01  4.74767702E-01  4.74792731E-01  4.74835222E-01
  4.74938124E-01  4.75116815E-01  4.75166587E-01  4.75200222E-01  4.75339993E-01
  4.75358595E-01  4.75432072E-01  4.75472124E-01  4.75572472E-01  4.75594523E-01
  4.75733560E-01  4.75740542E-01  4.75989157E-01  4.76110850E-01  4.77560836E-01
  4.77732908E-01  4.79139349E-01  4.81409132E-01  4.82627014E-01  4.83667933E-01
  4.85799155E-01  3.17402109E-01  3.35510902E-01  3.36072794E-01  3.36114312E-01
  3.36320001E-01  3.36337175E-01  3.36528563E-01  3.36570782E-01  3.36586180E-01
  3.36608027E-01  3.36676124E-01  3.36752688E-01  3.36757993E-01  3.36812285E-01
  3.37223741E-01  3.37505823E-01  3.38512366E-01  3.39009519E-01  3.39461264E-01
  3.39630465E-01  3.39764192E-01  3.40690366E-01  3.41401195E-01  3.41759000E-01
  3.41962069E-01  3.41978099E-01  3.42506987E-01  3.42563580E-01  3.42752440E-01
  3.43386612E-01  3.44663581E-01  3.44750573E-01  3.44827220E-01  3.45360905E-01
  3.45440811E-01  3.46750021E-01  3.47382240E-01  3.49210724E-01  3.51210067E-01
  3.56706120E-01  3.62802949E-01  3.63797775E-01  3.65225521E-01  3.67756345E-01
  3.70787853E-01  3.72892621E-01  3.75360375E-01  3.76473984E-01  3.77666544E-01
  3.82536313E-01  3.86534571E-01  3.88763663E-01  3.90680962E-01  3.91880556E-01
  3.93222328E-01  4.00158698E-01  4.01680313E-01  4.02992345E-01  4.03123270E-01
  4.04189082E-01  4.11506307E-01  4.12148437E-01  4.13480728E-01  4.15193276E-01
  4.18100919E-01  4.18117768E-01  4.18670191E-01  4.20174766E-01  4.20463886E-01
  4.20547526E-01  4.20662408E-01  4.21436650E-01  4.24201995E-01  4.25716996E-01
  4.27769700E-01  4.28214629E-01  4.28983746E-01  4.29649175E-01  4.32787058E-01
  4.33671946E-01  4.35015365E-01  4.36040357E-01  4.38026930E-01  4.38463483E-01
  4.38879134E-01  4.40157251E-01  4.40852424E-01  4.41237488E-01  4.41354366E-01
  4.44744567E-01  4.45692315E-01  4.46448871E-01  4.46843901E-01  4.47222555E-01
  4.51117774E-01  4.52708633E-01  1.00000000E+03  1.00000000E+03  1.00000000E+03
  1.00000000E+03  1.00000000E+03  1.00000000E+03  1.00000000E+03  1.00000000E+03
  1.00000000E+03  1.00000000E+03  1.00000000E+03  1.00000000E+03  1.00000000E+03
  1.00000000E+03  1.00000000E+03  1.00000000E+03  1.00000000E+03  1.00000000E+03
  1.00000000E+03  1.00000000E+03  1.00000000E+03  1.00000000E+03  1.00000000E+03
  1.00000000E+03  1.00000000E+03  1.00000000E+03  1.00000000E+03  1.00000000E+03
  1.00000000E+03  1.00000000E+03  1.00000000E+03  1.00000000E+03  1.00000000E+03
  1.00000000E+03  1.00000000E+03  1.00000000E+03  1.00000000E+03  1.00000000E+03
  1.00000000E+03  1.00000000E+03  1.00000000E+03  1.00000000E+03  1.00000000E+03
  1.00000000E+03  1.00000000E+03  1.00000000E+03  1.00000000E+03  1.00000000E+03
  1.00000000E+03  1.00000000E+03  1.00000000E+03  1.00000000E+03  1.00000000E+03
  1.00000000E+03  1.00000000E+03  1.00000000E+03  1.00000000E+03  1.00000000E+03
  1.00000000E+03  1.00000000E+03  1.00000000E+03  1.00000000E+03  1.00000000E+03
  1.00000000E+03  1.00000000E+03  1.00000000E+03  1.00000000E+03  1.00000000E+03
  1.00000000E+03  1.00000000E+03  1.00000000E+03  1.00000000E+03  1.00000000E+03
  1.00000000E+03  1.00000000E+03  1.00000000E+03  1.00000000E+03  1.00000000E+03
  1.00000000E+03  1.00000000E+03  1.00000000E+03  1.00000000E+03  1.00000000E+03
  1.00000000E+03  1.00000000E+03  1.00000000E+03  1.00000000E+03  1.00000000E+03
  1.00000000E+03  1.00000000E+03  1.00000000E+03  1.00000000E+03  1.00000000E+03
  1.00000000E+03  1.00000000E+03  1.00000000E+03  1.00000000E+03  1.00000000E+03
  1.00000000E+03  1.00000000E+03  1.00000000E+03  1.00000000E+03  1.00000000E+03
  1.00000000E+03  1.00000000E+03  1.00000000E+03  1.00000000E+03  1.00000000E+03
  1.00000000E+03  1.00000000E+03  1.00000000E+03  1.00000000E+03  1.00000000E+03
  1.00000000E+03  1.00000000E+03  1.00000000E+03  1.00000000E+03  1.00000000E+03
  1.00000000E+03  1.00000000E+03  1.00000000E+03  1.00000000E+03  1.00000000E+03
  1.00000000E+03  1.00000000E+03  1.00000000E+03  1.00000000E+03  1.00000000E+03
  1.00000000E+03  1.00000000E+03  1.00000000E+03  1.00000000E+03  1.00000000E+03
  1.00000000E+03  1.00000000E+03  1.00000000E+03  1.00000000E+03  1.00000000E+03
  1.00000000E+03  1.00000000E+03  1.00000000E+03  1.00000000E+03  1.00000000E+03
  1.00000000E+03  1.00000000E+03  1.00000000E+03  1.00000000E+03  1.00000000E+03
  1.00000000E+03  1.00000000E+03  1.00000000E+03  1.00000000E+03  1.00000000E+03
  1.00000000E+03  1.00000000E+03  1.00000000E+03  1.00000000E+03  1.00000000E+03
  1.00000000E+03  1.00000000E+03  1.00000000E+03  1.00000000E+03  1.00000000E+03
  1.00000000E+03  1.00000000E+03  1.00000000E+03  1.00000000E+03  1.00000000E+03
  1.00000000E+03  1.00000000E+03  1.00000000E+03  1.00000000E+03  1.00000000E+03
  1.00000000E+03  1.00000000E+03  1.00000000E+03  1.00000000E+03  1.00000000E+03
  1.00000000E+03  1.00000000E+03  1.00000000E+03  1.00000000E+03  1.00000000E+03
  1.00000000E+03  1.00000000E+03  1.00000000E+03  1.00000000E+03  1.00000000E+03
  1.00000000E+03  1.00000000E+03  1.00000000E+03  1.00000000E+03  1.00000000E+03
  1.00000000E+03  1.00000000E+03  1.00000000E+03  1.00000000E+03  1.00000000E+03
  1.00000000E+03  1.00000000E+03  1.00000000E+03  1.00000000E+03  1.00000000E+03
  1.00000000E+03  1.00000000E+03  1.00000000E+03  1.00000000E+03  1.00000000E+03
  1.00000000E+03  1.00000000E+03  1.00000000E+03  1.00000000E+03  1.00000000E+03
  1.00000000E+03  1.00000000E+03  1.00000000E+03  1.00000000E+03  1.00000000E+03
  1.00000000E+03  1.00000000E+03  1.00000000E+03  1.00000000E+03  1.00000000E+03
  1.00000000E+03  1.00000000E+03  1.00000000E+03  1.00000000E+03  1.00000000E+03
  1.00000000E+03  1.00000000E+03  1.00000000E+03  1.00000000E+03  1.00000000E+03
  1.00000000E+03  1.00000000E+03  1.00000000E+03  1.00000000E+03  1.00000000E+03
  1.00000000E+03  1.00000000E+03  1.00000000E+03  1.00000000E+03  1.00000000E+03
  1.00000000E+03  1.00000000E+03  1.00000000E+03  1.00000000E+03  1.00000000E+03
  1.00000000E+03  1.00000000E+03  1.00000000E+03  1.00000000E+03  1.00000000E+03
  1.00000000E+03  1.00000000E+03  1.00000000E+03  1.00000000E+03  1.00000000E+03
  1.00000000E+03  1.00000000E+03  1.00000000E+03  1.00000000E+03  1.00000000E+03
  1.00000000E+03  1.00000000E+03  1.00000000E+03  1.00000000E+03  1.00000000E+03
  1.00000000E+03  1.00000000E+03  1.00000000E+03  1.00000000E+03  1.00000000E+03
  1.00000000E+03  1.00000000E+03  1.00000000E+03  1.00000000E+03  1.00000000E+03
  1.00000000E+03  1.00000000E+03  1.00000000E+03  1.00000000E+03  1.00000000E+03
  1.00000000E+03  1.00000000E+03  1.00000000E+03  1.00000000E+03  1.00000000E+03
  1.00000000E+03  1.00000000E+03  1.00000000E+03  1.00000000E+03  1.00000000E+03
  1.00000000E+03  1.00000000E+03  1.00000000E+03  1.00000000E+03  1.00000000E+03
  1.00000000E+03  1.00000000E+03  1.00000000E+03  1.00000000E+03  1.00000000E+03
  1.00000000E+03  1.00000000E+03  1.00000000E+03  1.00000000E+03  1.00000000E+03
  1.00000000E+03  1.00000000E+03  1.00000000E+03  1.00000000E+03  1.00000000E+03
  1.00000000E+03  1.00000000E+03  1.00000000E+03  1.00000000E+03  1.00000000E+03
  1.00000000E+03  1.00000000E+03  1.00000000E+03  1.00000000E+03  1.00000000E+03
  1.00000000E+03  1.00000000E+03  1.00000000E+03  1.00000000E+03  1.00000000E+03
  1.00000000E+03  1.00000000E+03  1.00000000E+03  1.00000000E+03  1.00000000E+03
  1.00000000E+03  1.00000000E+03  1.00000000E+03  1.00000000E+03  1.00000000E+03
  1.00000000E+03  1.00000000E+03  1.00000000E+03  1.00000000E+03  1.00000000E+03
  1.00000000E+03  1.00000000E+03  1.00000000E+03  1.00000000E+03  1.00000000E+03
  1.00000000E+03  1.00000000E+03  1.00000000E+03  1.00000000E+03  1.00000000E+03
  1.00000000E+03  1.00000000E+03  1.00000000E+03  1.00000000E+03  1.00000000E+03
  1.00000000E+03  1.00000000E+03  1.00000000E+03  1.00000000E+03  1.00000000E+03
  1.00000000E+03  1.00000000E+03  1.00000000E+03  1.00000000E+03  1.00000000E+03
  1.00000000E+03  1.00000000E+03  1.00000000E+03  1.00000000E+03  1.00000000E+03
  1.00000000E+03  1.00000000E+03  1.00000000E+03  1.00000000E+03  1.00000000E+03
  1.00000000E+03  1.00000000E+03  1.00000000E+03  1.00000000E+03  1.00000000E+03
  1.00000000E+03  1.00000000E+03  1.00000000E+03  1.00000000E+03  1.00000000E+03
  1.00000000E+03  1.00000000E+03  1.00000000E+03  1.00000000E+03  1.00000000E+03
  1.00000000E+03  1.00000000E+03  1.00000000E+03  1.00000000E+03  1.00000000E+03
  1.00000000E+03  1.00000000E+03  1.00000000E+03  1.00000000E+03  1.00000000E+03
  1.00000000E+03  1.00000000E+03  1.00000000E+03  1.00000000E+03  1.00000000E+03
  1.00000000E+03  1.00000000E+03  1.00000000E+03  1.00000000E+03  1.00000000E+03
  1.00000000E+03  1.00000000E+03  1.00000000E+03  1.00000000E+03  1.00000000E+03
  1.00000000E+03  1.00000000E+03  1.00000000E+03  1.00000000E+03  1.00000000E+03
  1.00000000E+03  1.00000000E+03  1.00000000E+03  1.00000000E+03  1.00000000E+03
  1.00000000E+03  1.00000000E+03  1.00000000E+03  1.00000000E+03  1.00000000E+03
  1.00000000E+03  1.00000000E+03  1.00000000E+03  1.00000000E+03  1.00000000E+03
  1.00000000E+03  1.00000000E+03  1.00000000E+03  1.00000000E+03  1.00000000E+03
  1.00000000E+03  1.00000000E+03  1.00000000E+03  1.00000000E+03  1.00000000E+03
  1.00000000E+03  1.00000000E+03  1.00000000E+03  1.00000000E+03  1.00000000E+03
  1.00000000E+03  1.00000000E+03  1.00000000E+03  1.00000000E+03  1.00000000E+03
  1.00000000E+03  1.00000000E+03  1.00000000E+03  1.00000000E+03  1.00000000E+03
  1.00000000E+03  1.00000000E+03  1.00000000E+03  1.00000000E+03  1.00000000E+03
  1.00000000E+03  1.00000000E+03  1.00000000E+03  1.00000000E+03  1.00000000E+03
  1.00000000E+03  1.00000000E+03  1.00000000E+03  1.00000000E+03  1.00000000E+03
  1.00000000E+03  1.00000000E+03  1.00000000E+03  1.00000000E+03  1.00000000E+03
  1.00000000E+03  1.00000000E+03  1.00000000E+03  1.00000000E+03  1.00000000E+03
  1.00000000E+03  1.00000000E+03  1.00000000E+03  1.00000000E+03  1.00000000E+03
  1.00000000E+03  1.00000000E+03  1.00000000E+03  1.00000000E+03  1.00000000E+03
  1.00000000E+03  1.00000000E+03  1.00000000E+03  1.00000000E+03  1.00000000E+03
  1.00000000E+03  1.00000000E+03  1.00000000E+03  1.00000000E+03
Alpha MO coefficients                      R   N=     1915456
 -1.27303631E-06  7.23731665E-06  1.39695723E-05 -1.05747241E-06 -4.77629973E-06
 -5.00878590E-06  1.03789440E-06 -1.01389370E-07 -4.05110346E-08  3.35708504E-07
 -2.79672923E-06  6.37706185E-07 -3.59425138E-06 -3.57045585E-06  8.81730726E-07
 -2.20908544E-05 -9.00887033E-06  9.77610470E-07 -1.19289226E-06  7.05093248E-06
  1.30323339E-05 -1.01716523E-06 -1.81528917E-06  6.74956613E-06  9.18553741E-07
  5.84574818E-07  3.24737793E-07  3.51348249E-07 -3.24676490E-06  1.43429142E-06
 -3.70510290E-06  2.22567269E-06  2.48415972E-06 -2.30540726E-05  4.47245863E-06
  6.62803450E-06 -1.32780774E-06  7.47480129E-06  1.43830744E-05 -1.39070463E-06
  6.73255960E-06 -1.56288469E-06  4.21745125E-07  5.53584691E-07 -3.53526518E-08
  3.42456908E-07 -3.03478942E-06  1.25930414E-06 -3.61519159E-06  9.28286155E-07
 -3.20114007E-06 -2.32034154E-05  4.74695327E-07 -7.18370118E-06 -1.94372897E-07
  3.08947046E-06  3.35559438E-06 -2.02147791E-06  1.73466470E-06 -3.28380859E-06
  4.44907007E-06  3.54487834E-07  1.47803520E-05 -1.74416316E-07  3.26988456E-06
  1.94632514E-06 -1.96731075E-06  3.09818060E-06  1.87362105E-06  6.24498058E-06
 -6.22848382E-06 -1.22072665E-05 -2.12067180E-07  3.31886201E-06  2.71276418E-06
 -1.57347421E-06 -3.94480584E-06 -3.27275517E-07  4.32343512E-06  1.24329694E-05
 -7.20437227E-06 -1.98260560E-07  2.95559529E-06  3.86329667E-06 -1.89630377E-06
 -5.32357322E-07 -4.04383895E-06  6.06338718E-06 -7.31922412E-06  1.20572674E-05
 -1.49858492E-07  3.04087722E-06  2.15472993E-06 -2.01798213E-06  1.77389105E-06
  3.34868578E-06  6.16964154E-06 -1.15069258E-05 -6.80680388E-06 -1.89467196E-07
  3.32083255E-06  2.06629391E-06 -1.63280960E-06 -3.54289325E-06  1.85057843E-06
  5.64872857E-06  1.43743601E-05  7.66057280E-07  1.82420659E-05 -6.45913792E-05
 -1.91822576E-04  9.36046144E-05  4.20005706E-06 -1.16511430E-06  1.90870416E-04
  8.29017895E-06 -2.96137985E-06 -1.10227770E-06 -6.45592001E-06  1.42860370E-05
  5.61821181E-06 -1.06896908E-06 -1.32242159E-06 -9.69771685E-06 -1.50780330E-05
 -1.74188331E-05 -3.75787769E-06  1.98740101E-05  2.47318643E-05  6.58807826E-06
 -3.48373353E-06 -4.67539455E-06  1.30173854E-05  3.43561957E-06 -1.90810801E-05
  8.79785564E-07  2.51095395E-06 -4.32101419E-05  1.98100966E-05  6.83730384E-06
 -1.90357814E-06 -2.04689490E-06  2.50650839E-05 -5.29031512E-06 -3.87692684E-06
  2.09578148E-05  2.47512125E-05  6.91471048E-06 -1.08335494E-06  6.04451595E-06
  1.38702946E-05  1.15025838E-05  1.49915937E-05 -9.64234392E-07 -7.07735342E-06
  1.31141277E-05  5.89372067E-06  4.03947500E-07  1.07262105E-06 -9.58635936E-06
 -6.95142260E-06  2.08743642E-05 -4.11614530E-06  2.20340195E-05  2.58761961E-05
  6.77085877E-06 -1.95216148E-06  5.96988446E-06  1.50185855E-05 -1.64852361E-05
  7.26782647E-06  8.36984563E-07  2.64985020E-06 -4.23995208E-05  2.08726270E-05
 -3.80870200E-06 -5.30299805E-06  1.42392632E-06 -1.76339377E-05 -1.78018901E-05
 -4.17581180E-06  2.16023505E-05  2.94276866E-05  6.48828738E-06  6.41403619E-06
 -1.98050418E-06  1.39473648E-05  1.01711636E-05 -1.75240758E-05 -9.66467096E-07
 -6.96018378E-06  1.23292891E-05  6.24781392E-06  1.53010699E-06  3.76029772E-07
 -1.12687533E-05  2.21400556E-05 -5.65336977E-06 -3.83692821E-06  2.05220081E-05
  2.57202035E-05  6.44087274E-06  6.59959535E-06 -1.05545451E-06  1.44946306E-05
  1.47160368E-05  1.13765874E-05  8.19158869E-07  3.83877160E-06 -4.47789967E-05
  2.01166037E-05 -7.53571225E-07  5.64534232E-06  2.01059741E-06 -6.44785325E-06
  2.28236865E-05 -3.86271823E-06  2.06228196E-05  2.55837850E-05  6.77909297E-06
 -4.47297295E-06 -4.05318167E-06  1.57794430E-05 -1.74324647E-05  1.62983393E-06
 -6.56853952E-06  2.18544677E-05  9.62150334E-05  1.36849382E-05 -2.21584840E-05
  5.82253474E-06 -7.91556080E-05 -1.01657346E-04  2.40394456E-05 -6.42884639E-06
  2.09488717E-05  9.70534295E-05  1.24091674E-05  1.74428854E-05  1.75262281E-05
 -8.47828841E-05  6.60771254E-05  7.34235893E-05 -6.62173176E-06  2.16049779E-05
  9.80813430E-05  1.25736347E-05  7.00071916E-06 -2.25190613E-05 -8.63829346E-05
  2.28033088E-05 -9.43096180E-05 -9.76403933E-06  4.54459917E-05 -8.39277904E-06
 -5.93442462E-05 -3.73445460E-05 -8.12219011E-06 -4.88373317E-05  2.79923168E-05
  3.00134328E-05 -9.88301700E-06  4.59155294E-05 -8.35113174E-06 -6.02244198E-05
 -2.85557360E-05  2.32570980E-05 -5.26424510E-05  1.04008062E-05 -3.72889465E-05
 -9.64913441E-06  4.49476399E-05 -1.15128708E-05 -6.13979874E-05  6.92949062E-06
  3.42747773E-05 -5.16897240E-05  7.31867576E-06 -3.61385393E-05 -1.00934169E-05
  4.54978691E-05 -3.62247803E-06 -6.48147815E-05  3.07660579E-05  1.17143088E-05
 -5.40025757E-05 -4.08891681E-05  6.92448086E-06 -9.98282062E-06  4.68049028E-05
 -1.00422517E-05 -6.41117481E-05  2.17555675E-05 -2.43249472E-05 -5.18355043E-05
 -3.91737528E-05  7.05217568E-06 -9.67325467E-06  4.59431451E-05 -1.31487540E-05
 -6.10717259E-05 -1.00575077E-05 -3.38871847E-05 -5.08769937E-05  2.63938172E-05
  2.52976370E-05  8.89296750E-07  1.95901955E-05  2.09830313E-04  1.35506388E-04
  1.30100264E-04  1.28723676E-04  1.37566873E-04  2.40762790E-04  2.44791189E-04
 -1.31732348E-05  6.00686371E-05 -1.99331975E-05 -3.71363555E-05 -2.16768611E-05
  1.42944648E-06  1.33702850E-05 -7.58694867E-05 -7.25312389E-06 -9.97960455E-06
  3.48165675E-05  2.63007855E-04  8.33777109E-05  1.31083170E-04 -3.21615782E-05
  1.87825914E-05  2.06248268E-04 -5.33696024E-05 -1.35117231E-05  6.14175294E-05
 -1.72527814E-05 -3.65417127E-05 -1.98119750E-05  9.16460369E-06  1.43633654E-05
 -6.44106404E-05  4.09467372E-05  6.65458077E-07  2.02386152E-05  2.11101957E-04
  1.36717998E-04  5.54516020E-05 -1.74235102E-04  1.37350225E-04  9.92748573E-05
 -3.30280694E-04 -1.31926633E-05  5.97429925E-05 -1.94094470E-05 -3.88384400E-05
  9.55825629E-06  1.75965436E-05  9.73567331E-06  3.34241431E-05  6.85711628E-05
 -1.06802312E-05  3.52321991E-05  2.77614527E-04  9.40146542E-05 -8.86227335E-05
 -9.48086641E-05  3.60848082E-05 -1.43233014E-04 -1.44902685E-04 -1.34355749E-05
  6.14938206E-05 -2.24152411E-05 -3.99173363E-05  1.58845807E-05  1.34619803E-05
  8.71986643E-06  6.83915631E-05  3.30479565E-05  8.74110264E-07  1.99841300E-05
  2.11437738E-04  1.50821657E-04 -1.71122742E-04  4.11001906E-05  1.68169701E-04
 -3.28783542E-04  7.99772611E-05 -1.33418606E-05  6.22281312E-05 -2.51566469E-05
 -3.75598283E-05  8.62561000E-06 -1.78552896E-05  4.51622858E-06  4.04348351E-05
 -6.48053760E-05 -9.93958718E-06  3.57347117E-05  2.61062338E-04  9.32687098E-05
 -3.32033491E-05  1.25165275E-04  3.41348945E-05 -6.22378456E-05  2.04258046E-04
 -1.30980626E-05  5.95162946E-05 -1.96510357E-05 -3.84666265E-05  3.51966768E-08
 -2.00830144E-05  7.82778367E-06 -5.36931506E-07 -7.56954847E-05  2.90378696E-05
 -4.37645185E-04 -2.97150055E-04 -1.15938965E-03 -9.50668382E-06  4.33601992E-07
 -1.65789099E-03 -3.15686508E-04  7.30065999E-05  2.92797605E-05 -4.39430982E-04
 -2.94821105E-04 -1.15237747E-03 -8.21337631E-05 -2.20154342E-05 -1.67296415E-03
  9.48154194E-05  1.87510198E-04  2.96034682E-05 -4.40036429E-04 -2.98280327E-04
 -1.15347064E-03 -6.54424189E-05  5.67545170E-05 -1.67033522E-03 -8.55380601E-06
 -2.13928204E-04  1.01900516E+00 -4.53891165E-02 -6.07084271E-02 -1.34641262E-04
 -2.13356933E-05  2.96680772E-06 -5.17041967E-04 -5.59096241E-05  4.89104141E-06
  6.37254227E-05 -4.45075014E-04 -5.91592085E-04  2.14781893E-04 -3.67955896E-04
 -3.19141034E-04  4.15043815E-04 -6.80886541E-04 -6.21120720E-04  6.31468925E-05
 -4.45833658E-04 -5.88812244E-04  2.14128174E-04 -1.84621740E-04  4.61940638E-04
  4.14992698E-04 -3.26440367E-04  8.79511078E-04  6.26775428E-05 -4.45953601E-04
 -5.80985895E-04  2.11284211E-04 -7.55462022E-05  4.97719305E-04  4.10703834E-04
 -1.62866421E-04  9.33633521E-04  6.27073375E-05 -4.50040230E-04 -5.87911420E-04
  1.80816515E-04  5.24285961E-04 -6.40528057E-05  3.51636882E-04  9.84800757E-04
 -1.43722306E-04  6.31258016E-05 -4.49686825E-04 -5.92431622E-04  1.83308915E-04
  4.92140583E-04 -1.81804263E-04  3.55530241E-04  9.30522775E-04 -3.24918083E-04
  6.28855494E-05 -4.44298002E-04 -5.84643424E-04  2.11282337E-04 -2.95098345E-04
 -4.00746908E-04  4.09948653E-04 -5.75760732E-04 -7.37291426E-04  2.50508280E-06
  2.84722854E-05  2.57616417E-04  6.44098192E-05  6.25454281E-05  5.95665980E-05
  3.50155420E-05  1.69636373E-04  1.68847752E-04 -9.47163997E-05 -1.06750900E-04
  6.86434210E-04  1.26164542E-03 -8.90749069E-04  2.22727282E-04  1.68538989E-03
 -1.27385228E-03  3.15322300E-04  2.25291515E-06  2.82868143E-05  2.65134840E-04
  6.57794067E-05  2.64570675E-05 -8.03398664E-05  3.43006898E-05  7.01182254E-05
 -2.26217935E-04 -9.39704122E-05 -1.08298530E-04  6.76871242E-04  1.20246030E-03
  7.35194237E-04  6.93226467E-04  1.60626719E-03  1.03921929E-03  9.96045717E-04
  8.43995642E-07  3.58473561E-05  2.80595717E-04  7.57227420E-05 -6.99235644E-05
  1.80917370E-05  5.01650727E-05 -2.10401334E-04  4.71985218E-05 -9.49593326E-05
 -1.05542275E-04  6.82125820E-04  1.20546499E-03  3.34816399E-04 -9.52015172E-04
  1.60886564E-03  4.68870392E-04 -1.35990013E-03 -3.11687229E-05 -1.08429970E-04
  1.06606608E-04  5.06164696E-06 -7.67099958E-07  9.88972407E-04  4.42489762E-05
 -6.63080138E-06  1.25419950E-03 -1.01326656E-04  1.64018404E-03  7.54024762E-05
 -1.41139196E-05  5.25714099E-03  2.36769693E-04 -4.26197705E-05 -2.84298816E-05
  9.98901248E-06 -7.12324303E-05  1.65931819E-07 -8.91372719E-07 -1.18315326E-06
  6.45443891E-05  5.21830922E-05  4.49903237E-05 -1.84181592E-06 -6.38729544E-06
 -5.19942360E-06  8.85584946E-07 -1.17251422E-05 -9.00235702E-06 -6.91117129E-07
 -1.18422877E-05  1.03978058E-05 -5.02585483E-05 -3.50011804E-05 -1.48171723E-05
 -5.33330386E-05 -2.87343282E-05  1.06430475E-05 -8.02056899E-05 -1.25521091E-07
 -4.72004250E-07  1.31768318E-06  6.60138599E-05  2.21913153E-05 -7.24939053E-05
  9.43207685E-07 -3.29386438E-06  7.92925200E-06 -5.59694121E-06  1.58902810E-05
  5.39730548E-06 -4.39092629E-06 -5.22611715E-06 -1.70090389E-05  6.94501284E-05
  2.22543850E-05 -2.96370786E-05 -2.41812462E-05 -2.78153753E-05  1.05351768E-05
 -8.60184403E-05  1.04835215E-07  1.18790497E-06 -3.03561137E-07  6.72068469E-05
 -6.49892968E-05  1.55431973E-05  2.82729737E-06  1.22190118E-05 -1.07919874E-06
  7.50614610E-06 -4.14123372E-06  3.66463121E-06  6.96982283E-07  1.68306003E-05
  3.65624116E-05 -1.74016455E-05  1.39016722E-05 -8.04260549E-06  7.05439242E-05
  5.15710796E-05  1.01401276E-05 -2.21243936E-05  1.20151303E-06 -1.18870556E-06
 -3.45715572E-06 -1.12472603E-04 -7.01497474E-05 -4.14488224E-05  3.98183294E-05
  1.69216704E-05  9.28234191E-06 -8.81493439E-06  5.69952304E-06 -3.51734659E-06
  3.42738677E-05  2.28103417E-06  4.13286721E-05 -1.63795501E-05  1.89287209E-05
  4.47480580E-05 -1.25099822E-05  5.28405723E-05  9.85920126E-06 -1.46854302E-05
  1.05022600E-06  5.44945827E-07  3.30930485E-06 -1.17101601E-04 -4.64405461E-05
  6.90068212E-05  4.19334960E-05  1.60647228E-05 -1.40336427E-05 -1.47769477E-05
 -5.75395287E-06  1.02137643E-05  3.17821829E-05 -3.82285852E-07  2.79608220E-05
  2.16017628E-05  3.79415240E-05  4.03853203E-05 -7.84380629E-06  5.31758293E-05
  1.01144529E-05 -2.24861746E-05  1.46568952E-06 -2.41023078E-06  1.89876975E-06
 -1.22382855E-04 -5.44954800E-06  8.31051541E-05  4.50364797E-05  7.83143882E-07
 -2.17564622E-05 -2.47789364E-05 -2.65333180E-06 -6.91067341E-06  2.51735250E-05
  7.28512826E-06 -2.18783127E-05  2.74354957E-05 -5.47418720E-05  1.10571752E-05
 -2.49651090E-06  5.53717716E-05  1.09262665E-05 -3.72476211E-05  7.79161535E-07
  2.43498557E-06 -2.31657802E-06 -1.32050817E-04  8.01065312E-05  6.39029582E-06
  6.30915672E-05 -9.77142946E-06 -1.69265572E-06 -1.12990552E-05  4.95103126E-06
 -6.88737125E-06  3.52991622E-05  1.04100567E-06 -6.60065012E-07 -5.08944037E-07
 -6.04307063E-05  2.33857936E-05  2.48330786E-05  5.30243622E-05  1.00273311E-05
 -1.92364606E-05  7.53586102E-07  3.34186959E-06  7.04534200E-07 -1.28293302E-04
  5.99018384E-05 -3.26198635E-05  4.88502722E-05 -7.17379097E-06  1.06420959E-05
 -1.93002768E-05 -4.53108307E-06  1.00710339E-05  2.97538923E-05 -1.94805131E-06
 -4.65216707E-05 -1.64560013E-05  4.19379978E-05 -3.43136468E-06  2.35899290E-05
  5.11014724E-05  8.86315644E-06 -9.47401513E-06  1.42935376E-06 -2.99685367E-06
 -1.34260962E-06 -1.20615874E-04 -4.12355311E-05 -6.74663898E-05  3.81597326E-05
  5.90186506E-06  2.17379349E-05 -2.59077983E-05 -7.84929324E-07 -2.73361453E-06
  2.37045960E-05  8.14437256E-06 -5.70641639E-05 -2.69048829E-05  1.80372170E-05
 -8.48208631E-06 -1.43826893E-05 -1.53228731E-04 -6.09604313E-05  4.19526254E-07
  8.05394381E-05  1.76686709E-04  6.38952158E-05 -1.24464317E-04 -4.90288997E-04
 -2.87408995E-04  7.06132806E-05  1.06319211E-04  5.89586812E-05 -7.31282046E-05
  6.13566354E-06  5.87765884E-05 -8.06520021E-05  1.40421974E-04 -3.33845935E-04
 -1.27188410E-04  3.40134881E-04 -2.16715359E-04  6.92423777E-05 -1.51107238E-04
 -6.02439884E-05 -9.65262956E-06  7.98515714E-05  1.27428450E-04 -1.40247432E-04
 -1.42389327E-04 -3.24969981E-04  4.72957895E-04  7.42280097E-05  7.76836886E-05
 -9.90625008E-05  6.84384311E-06 -7.05083575E-05 -1.18282087E-04 -3.44656180E-05
  1.22409949E-04  4.28600189E-05  7.87761048E-05 -5.22804288E-04  5.71124658E-06
  1.26369526E-04 -1.51727364E-04 -5.94610617E-05 -1.07479284E-05  8.60053583E-05
 -2.61615047E-05 -1.84607512E-04 -1.53419094E-04 -1.75667534E-05  5.59141443E-04
  6.93768169E-05  1.05402070E-05 -1.15864240E-04  1.01350912E-04 -1.32242009E-04
  4.89247018E-05  3.69899338E-05 -6.15684885E-05  4.34307262E-04 -3.01863140E-05
  1.74139961E-04  2.58311775E-04 -1.14071917E-04 -1.51314737E-04 -6.11862978E-05
 -1.22516684E-05  9.57307715E-05 -1.82346456E-04 -3.84148126E-05 -2.19880070E-04
  5.69329854E-04  5.39119997E-05  1.45589560E-04 -1.35566073E-04 -4.46228507E-05
 -7.43727030E-05 -7.58530418E-05  6.21006324E-05 -5.79284768E-05 -1.37144212E-04
 -4.24603975E-04 -1.59841817E-04  2.23034243E-04 -2.50172114E-04 -4.27930056E-05
 -1.54571211E-04 -6.10119919E-05  2.57151805E-06  9.44227424E-05 -1.42370211E-04
  1.17942232E-04 -1.96802906E-04  4.72723059E-04 -2.86882136E-04  9.13198284E-05
 -9.51927420E-05  6.72146299E-05  7.35460565E-06  1.27040106E-04 -1.10128136E-04
 -1.33474425E-05 -8.60230488E-05 -7.97760809E-05  1.61876022E-04 -5.21994904E-04
 -5.68355000E-05  3.79646313E-05 -1.53704441E-04 -6.06692120E-05 -5.90406561E-07
  8.55006087E-05  6.15922913E-05  1.75543925E-04 -1.43313863E-04 -2.73202625E-04
 -4.84117142E-04  5.49972235E-05  5.16442478E-05  9.19264180E-05  9.69218248E-05
  1.45687554E-04  5.84706850E-05  3.35424728E-05  6.86957643E-06  3.72281018E-04
  8.19474948E-05  3.09832453E-04  2.10943338E-04 -9.28616192E-05  1.07177068E-03
  5.23390121E-05  4.55368056E-04  1.03039638E-03 -8.86421781E-04 -9.80026300E-04
 -5.46822450E-04  1.96156154E-03  2.07379413E-03 -1.26079316E-06 -2.28468329E-04
 -2.33477765E-04 -1.15105413E-04  4.52996114E-04 -5.37357414E-04  1.10456036E-04
  4.18192819E-04 -3.81393100E-04  1.84144029E-03 -1.90563303E-03  3.11431204E-04
  1.71691679E-03  1.06449643E-03  5.75732372E-05  4.42229721E-04  1.03336232E-03
 -3.34432010E-04  1.29153476E-03 -5.78117544E-04  7.69750352E-04 -2.77281056E-03
  1.74370657E-05 -9.63572121E-05  3.10061647E-04 -4.88181206E-04 -6.03913103E-04
  2.72351790E-04 -1.01523338E-04  1.61158787E-04 -1.68450189E-03 -2.44488328E-03
  9.44776841E-04 -4.50966592E-04  6.70709612E-04  1.02822432E-03  7.37631490E-05
  3.65458139E-04  9.60946159E-04  1.38176898E-03 -3.37359807E-04 -4.49035902E-04
 -2.96483108E-03  7.41480174E-04  3.59079325E-05  3.00059800E-04 -8.89158228E-05
  3.51537214E-04  1.41083825E-04  2.76867189E-04  4.61943587E-04 -5.75476951E-04
  1.29088317E-03  5.73034681E-04  1.00580586E-03  1.59462968E-03 -2.33771849E-03
  2.87529249E-07 -1.56658516E-06 -2.57115799E-06  1.22592174E-06 -3.20760291E-07
 -3.96372082E-08 -3.45764941E-06 -1.31717723E-06  5.17897134E-06 -1.50016917E-06
 -1.30543713E-06  2.03522912E-06  1.08812160E-06 -1.24709070E-06 -1.83697017E-06
  4.96896188E-08 -2.46858818E-08 -1.34847706E-06  4.70254866E-07 -9.09930268E-08
  3.58339335E-08  1.86699299E-06  9.73019969E-08 -1.56669562E-06  6.84897676E-08
  1.87482861E-07  1.68876339E-08 -1.68131178E-06 -2.18696707E-08 -1.45713359E-06
  8.30634516E-08 -1.36808538E-07  3.58830195E-06 -1.29191015E-07  1.43920592E-07
 -1.41579621E-09  1.95091152E-06 -8.91049717E-07  6.73986816E-07 -2.16803807E-07
 -4.12741733E-06 -1.60639653E-07 -1.80272694E-06 -3.70724813E-07 -3.79736334E-06
  4.43187029E-08 -1.27273029E-06  2.13805567E-06 -1.58250623E-07  8.67886337E-07
 -1.18194569E-06 -1.76185263E-06 -6.33116604E-06  6.80230054E-06 -9.39932220E-07
 -3.10607042E-06 -1.00535206E-06 -3.16260193E-06 -5.69645253E-07  5.39367129E-06
  1.11475486E-07 -4.70707255E-06 -6.83720790E-06 -2.16839206E-06 -4.57015772E-06
  4.76626568E-06  1.38176986E-05 -3.00208032E-05  4.91673780E-06 -2.38340403E-06
 -1.94325945E-05  7.31045934E-07 -1.26205233E-05  6.00926645E-07  2.09701829E-05
 -9.87590294E-07  7.09154175E-07  1.41378837E-04 -2.58963255E-05  4.58176629E-06
 -1.23555721E-05 -1.10249567E-04  1.75465376E-05 -2.91021326E-05 -1.82335591E-05
 -9.74703225E-05 -1.15839678E-05 -1.80306979E-05 -1.23281882E-05 -5.93596526E-05
  6.84204120E-07  1.28779779E-05 -5.66781378E-05 -1.27953952E-05  1.20051201E-05
 -9.28434716E-06  6.68359653E-05 -3.11844522E-05  3.07005847E-05 -1.57247359E-05
 -2.39720469E-05 -7.08083455E-06  5.61299254E-05  6.60711081E-07 -3.05906870E-05
 -1.43055022E-08  4.16413279E-06 -4.75231296E-05 -3.77590911E-06 -9.31241708E-06
  1.54758138E-06  1.97244681E-06  2.24206021E-05  6.58402822E-07  2.31928843E-06
  2.08426476E-05  5.65751844E-06  6.22408298E-06  1.51569544E-06  6.32503111E-05
 -4.09794857E-07 -2.84498693E-06  8.38298055E-06  5.64024167E-07  1.47496091E-06
 -4.57591634E-07 -9.56810538E-06  5.86682759E-06 -4.98224285E-06 -1.73971656E-07
  8.73677898E-06 -2.39004305E-07 -1.24972305E-06 -2.25483482E-07 -3.85021343E-06
  1.86205982E-07  2.10250115E-06 -9.44283852E-06  4.92992220E-07 -1.46891178E-06
 -7.26575545E-07 -2.42423137E-06 -1.01990667E-07 -9.89730841E-06  6.93335370E-07
 -2.08816438E-06  9.00930652E-07 -7.62310421E-06  6.06394399E-07  6.54929896E-07
  6.30733574E-07  4.13853182E-07 -1.81092915E-05  8.36072136E-07  4.43760129E-08
  2.62412552E-07 -1.81593617E-06  1.06470305E-05 -1.02843697E-05  1.24344529E-06
  5.93103437E-06  3.32367909E-06  1.61787668E-05  8.72443031E-07 -8.17777679E-06
  9.09958803E-08  1.19899356E-06  1.09235988E-06  9.23876501E-07  9.16754328E-08
  1.24624770E-07  7.36352736E-06  2.64796851E-07 -1.70197550E-06 -1.37256783E-06
 -4.30952702E-06 -2.88677449E-07 -4.79208767E-06 -1.48575833E-06 -7.32678248E-07
  3.32387051E-08  2.73326064E-07  1.61866396E-07  2.82941157E-07  4.10388257E-08
 -5.47153080E-08  3.54725268E-07 -1.60540281E-06 -5.42749424E-07  1.51309887E-09
 -4.04601431E-07  1.76749108E-08 -1.41516586E-06  1.55387438E-08 -5.74165813E-07
  8.72880813E-09  2.42690130E-07  1.49827423E-06  1.18143356E-07  6.38520956E-08
 -2.36576434E-07  5.97457571E-07 -1.48641132E-06 -7.15973779E-07 -5.50712707E-08
 -2.38935739E-06 -8.93394293E-08 -8.20859486E-07 -7.32338971E-09 -1.83650646E-06
  7.96628256E-08 -1.95614789E-07  2.61485906E-06 -6.98156349E-07 -2.15805644E-07
  3.21593533E-07  1.40646194E-07  2.62407327E-06 -9.83649535E-07 -3.76065523E-07
 -1.39192245E-06 -1.96648149E-06 -4.17928008E-06 -1.04533062E-06 -7.12117109E-06
  5.34444687E-07 -2.38940217E-06 -3.06105790E-05 -1.18672257E-06  2.45474415E-06
 -1.66992817E-06  1.70821698E-05 -1.23938245E-05  5.44475835E-06  6.74146942E-06
  4.90200068E-05  6.81212183E-07 -1.81255336E-05  7.94401106E-07  2.92404306E-06
  5.33681819E-07 -5.32012018E-06  1.87647870E-05  8.18436984E-07  2.72364561E-06
 -3.88772405E-07 -2.10902628E-05 -1.83035037E-05 -2.46782222E-05  9.24785991E-06
  1.25897396E-06  3.35512484E-07 -2.38840495E-05 -1.31442566E-06  2.93690913E-07
  1.80511316E-07  1.04738023E-07 -6.10307320E-06 -3.14876260E-06 -1.36998766E-06
  8.96428068E-07  5.50796809E-06  2.37960891E-05 -1.95273732E-05 -1.05029525E-06
  1.20574925E-05  1.13744051E-07 -1.79468884E-05  1.30763364E-07  1.23812313E-06
  3.19677532E-07  1.92151760E-06 -2.57324196E-06 -1.00672582E-06 -3.20201086E-06
  7.76373542E-08  5.17299278E-06  3.09947574E-05 -1.52114873E-05  5.20634093E-07
 -2.15236098E-05 -1.29680746E-06  1.57312097E-05  1.36072107E-06  1.07694527E-06
  6.43625513E-08  6.61088226E-07  2.60071758E-07  1.08395287E-06  3.60435222E-07
 -9.79952797E-07 -1.15845964E-06  1.44457582E-06  1.35814026E-06 -3.81970890E-07
 -3.52479582E-06 -2.91787200E-07 -8.38386017E-08 -1.47137854E-07 -3.30007788E-06
  1.02104914E-07 -1.68776714E-06  2.11277182E-05 -4.65995632E-07  4.19742340E-07
  1.38716857E-06 -1.32077847E-06  1.73471733E-05  2.37752509E-06  2.91129811E-08
 -9.80874197E-06 -2.30218091E-07 -1.24542265E-05 -2.15273337E-06  5.60879285E-07
 -4.88815889E-07  4.72902298E-07 -1.55422600E-05  7.80904273E-07 -5.63971023E-08
  3.44968651E-07 -1.51138201E-05  9.14281039E-06 -8.22960270E-06  1.41660211E-06
  2.84611339E-05  3.13510077E-07  1.95875659E-05  2.53063118E-06  6.59028463E-07
 -1.42764965E-06 -1.61465762E-06  3.42642568E-05  7.38063527E-06  2.46300082E-06
 -2.22459538E-06 -1.20354292E-05  4.65659550E-06 -1.31914717E-05  1.08742095E-06
  2.98805757E-06 -3.07974546E-06  9.81963444E-06  3.62188488E-06 -1.59460796E-05
  9.75716818E-08 -7.04532023E-07  3.11267800E-07  7.81264869E-07 -1.47112113E-06
 -6.58870482E-07  1.57108893E-06  9.13251954E-06 -1.32045586E-05  2.10922872E-08
 -1.95296918E-07 -1.54967603E-06  1.53301668E-07 -3.27333982E-07 -1.77318522E-10
 -1.43274569E-06 -2.66055278E-07  4.49456022E-07  1.19840740E-07  5.88996221E-07
 -5.29203846E-06  6.55046994E-07 -8.85316688E-09  1.55529656E-07  3.09202183E-06
 -2.90032098E-07  1.15987139E-07 -2.30311596E-07  5.96987231E-07  3.98935570E-06
  8.46017000E-07 -7.25626724E-07  7.34245253E-08 -3.70224608E-06 -4.19007447E-06
  1.66910371E-05  1.42933424E-06 -3.72122953E-07 -4.03116487E-05  4.10215875E-06
  7.87210508E-07 -8.26975488E-07  8.29343303E-06  5.59705034E-05 -4.19747198E-05
 -3.64675537E-07  5.46007466E-06 -3.52344012E-06  4.27281832E-08  3.07625074E-06
  2.25170216E-07 -6.63692904E-06 -8.04009312E-06 -7.39909973E-06  4.95270687E-08
  2.75143766E-07  4.72123914E-06 -2.55854138E-07 -7.18985650E-08  4.92200531E-08
  1.99874127E-06 -2.43552469E-07  3.48209357E-06 -2.34399579E-07 -3.77383595E-06
 -1.27823091E-07 -3.89314660E-06 -6.73730158E-07 -4.84753387E-06  2.31916833E-06
  2.97804549E-05  2.62343074E-04 -6.95664154E-05  5.48907405E-05  5.98063538E-05
 -4.03474798E-05  1.70027586E-04  1.65460158E-04 -9.51767136E-05 -1.02501952E-04
  6.75841597E-04 -1.17609076E-03 -1.00519167E-03  2.41195889E-04 -1.56024726E-03
 -1.43296677E-03  3.41163628E-04  1.08027630E-06  3.33432197E-05  2.68919430E-04
 -7.55933896E-05  2.33771956E-05 -7.40224076E-05 -4.42175927E-05  6.77237933E-05
 -2.25089219E-04 -9.43329674E-05 -1.20408012E-04  7.12966196E-04 -1.24472235E-03
  6.19562986E-04  7.13760590E-04 -1.68057124E-03  9.29983324E-04  1.04700906E-03
  8.56108665E-07  3.70675875E-05  2.71536402E-04 -6.79950261E-05 -8.27531636E-05
  2.31669938E-05 -2.90964810E-05 -2.34259712E-04  5.27465791E-05 -9.45798520E-05
 -1.06126343E-04  6.74121466E-04 -1.24603566E-03  2.20584938E-04 -9.28799175E-04
 -1.66462656E-03  3.20657466E-04 -1.33399192E-03  6.32040874E-05 -4.45752049E-04
 -5.83110892E-04 -1.87649262E-04 -3.90774700E-04 -3.17673325E-04 -3.71048780E-04
 -7.25102371E-04 -6.05763583E-04  6.36770132E-05 -4.51150586E-04 -5.82528312E-04
 -1.90039250E-04 -2.02205305E-04  4.62131421E-04 -3.52752526E-04 -3.67596361E-04
  8.86675917E-04  6.35515140E-05 -4.44635401E-04 -6.13295528E-04 -1.95602724E-04
 -8.93985488E-05  5.03600339E-04 -3.67245246E-04 -2.04056169E-04  9.51403896E-04
  6.39104960E-05 -4.45747777E-04 -6.08920796E-04 -2.25455708E-04  4.89240235E-04
 -5.96986397E-05 -4.36261255E-04  9.25105777E-04 -1.34231814E-04  6.34851252E-05
 -4.46776844E-04 -6.03836526E-04 -2.27701948E-04  4.66082752E-04 -1.77048345E-04
 -4.39247991E-04  8.84863497E-04 -3.10796961E-04  6.31167124E-05 -4.44730892E-04
 -5.95122714E-04 -1.90694038E-04 -3.13334745E-04 -4.02693673E-04 -3.80053311E-04
 -6.10530405E-04 -7.36859262E-04  1.01900842E+00 -4.54046677E-02 -6.07120954E-02
  1.39480711E-04 -3.80161075E-07 -9.64967421E-06  5.36833557E-04  7.53761508E-06
 -2.05638887E-05  7.92983487E-07  1.93975959E-05  2.13272377E-04 -1.44941025E-04
  1.18516452E-04  1.31359182E-04 -1.52346656E-04  2.31606582E-04  2.48424377E-04
 -1.29987105E-05  5.88470049E-05 -2.12787316E-05  3.97506582E-05 -1.82378788E-05
  1.11367941E-06 -6.29524571E-06 -7.64923979E-05 -7.03311653E-06 -1.03974340E-05
  3.50521122E-05  2.71753688E-04 -9.57459036E-05  1.23226168E-04 -2.95046189E-05
 -3.76168185E-05  2.01425764E-04 -5.20978078E-05 -1.33646281E-05  6.08717932E-05
 -1.90406437E-05  3.91917331E-05 -1.71831584E-05  8.02340769E-06 -7.67662615E-06
 -6.48971809E-05  4.24687919E-05  9.54983091E-07  1.98736355E-05  2.08461950E-04
 -1.45197126E-04  4.57805809E-05 -1.72781719E-04 -1.54397099E-04  9.43990721E-05
 -3.28984034E-04 -1.39255966E-05  6.41152363E-05 -1.33022950E-05  3.69773759E-05
  1.22873627E-05  1.84726176E-05 -1.37128033E-05  3.36448781E-05  6.68450122E-05
 -1.00357880E-05  3.64595277E-05  2.63028146E-04 -8.71856143E-05 -9.67912812E-05
 -9.60480592E-05 -3.18346124E-05 -1.52894374E-04 -1.53463418E-04 -1.40025527E-05
  6.39080594E-05 -1.22116330E-05  3.70673133E-05  1.91219286E-05  1.12497094E-05
 -1.48441777E-05  6.77663998E-05  3.65927333E-05  9.98778930E-07  1.95528913E-05
  2.09536336E-04 -1.33231184E-04 -1.82275422E-04  4.57770490E-05 -1.31429305E-04
 -3.40041040E-04  8.57367786E-05 -1.31689078E-05  6.10508435E-05 -2.19274514E-05
  3.79848762E-05  1.06103000E-05 -1.89881422E-05 -1.06629989E-05  3.98261922E-05
 -6.26896323E-05 -9.76351371E-06  3.33074628E-05  2.70948661E-04 -8.53890476E-05
 -4.12341590E-05  1.30070287E-04 -4.04710984E-05 -5.83148233E-05  2.01841851E-04
 -1.33338528E-05  6.10364951E-05 -1.84501297E-05  3.76441920E-05  3.87443890E-06
 -2.07767552E-05 -7.30404438E-06 -2.51086205E-06 -7.55716799E-05  2.90891328E-05
 -4.36218569E-04 -3.02033307E-04  1.15309805E-03  9.36406821E-05 -2.03014664E-05
  1.67497224E-03 -1.64815466E-04  4.27185484E-05  3.02058031E-05 -4.42027635E-04
 -2.97902320E-04  1.15425082E-03  2.03840966E-05 -4.35007073E-05  1.65461385E-03
  2.36774058E-04  1.52265805E-04  2.90026502E-05 -4.38075612E-04 -2.93636909E-04
  1.15564501E-03  3.87614424E-05  3.18189516E-05  1.65620328E-03  1.37493869E-04
 -2.42078639E-04 -9.82614998E-06  4.53719341E-05 -8.31884673E-06  6.24384598E-05
 -3.18995694E-05 -9.35231934E-06  4.93022721E-05  2.96277202E-05  2.69139084E-05
 -9.89835015E-06  4.52990682E-05 -7.47797026E-06  6.32669283E-05 -2.34127989E-05
  2.19621933E-05  5.09819799E-05  1.34269475E-05 -3.61168178E-05 -9.78800643E-06
  4.61851941E-05 -1.17748019E-05  6.18501652E-05  1.18466774E-05  3.22250627E-05
  4.43146933E-05  1.17151885E-05 -3.79810377E-05 -9.95460056E-06  4.62416527E-05
 -8.73013615E-06  6.15674462E-05  3.48347915E-05  9.91845501E-06  4.98594663E-05
 -3.67965486E-05  7.64586671E-06 -9.61611085E-06  4.45915975E-05 -1.05114895E-05
  5.95326428E-05  2.70171818E-05 -2.58208069E-05  4.73094081E-05 -3.05743722E-05
  6.05637099E-06 -9.68152133E-06  4.52811115E-05 -1.15022366E-05  6.09940167E-05
 -4.85989126E-06 -3.51728638E-05  4.50738522E-05  2.63696350E-05  2.27420639E-05
 -1.13077825E-06 -6.74467195E-06  1.52870300E-05 -5.63202156E-06 -1.56737042E-06
 -1.02971717E-06  1.21640690E-05 -1.45837760E-05 -1.78646081E-05 -3.81769155E-06
  2.03231925E-05  2.47040317E-05 -6.29151456E-06 -4.05324269E-06 -4.62322491E-06
 -1.44830255E-05  2.41818753E-06 -1.82615863E-05  8.33833289E-07  2.56932843E-06
 -4.20924603E-05 -2.03032933E-05  5.18416289E-06 -1.46020564E-06 -1.06423823E-06
  2.40396582E-05 -5.93194097E-06 -3.90587682E-06  2.08107922E-05  2.56314032E-05
 -6.52599035E-06 -1.64997526E-06  6.18953656E-06 -1.46007262E-05  1.01783519E-05
  1.53604802E-05 -1.06361244E-06 -6.85318616E-06  1.47121550E-05 -5.63716381E-06
 -7.77623287E-07  1.55546819E-06  1.09983352E-05 -7.09000824E-06  2.15667892E-05
 -3.75276524E-06  2.05455666E-05  2.32275016E-05 -6.56633701E-06 -2.51147998E-06
  6.08014446E-06 -1.32869976E-05 -1.76671652E-05  7.13524942E-06  9.16254617E-07
  2.57519266E-06 -4.36043898E-05 -2.00371725E-05 -5.17464863E-06 -4.29259598E-06
 -4.64279757E-08 -1.80568028E-05 -1.81604177E-05 -3.91759815E-06  2.09376920E-05
  2.58147147E-05 -7.27724558E-06  5.86471239E-06 -1.71838792E-06 -1.39160619E-05
  8.53798315E-06 -1.72569603E-05 -1.08633422E-06 -6.99763982E-06  1.53271618E-05
 -5.78944563E-06  1.26120938E-06 -1.21677637E-07  1.08664606E-05  2.20667869E-05
 -5.69151400E-06 -3.86947493E-06  2.03634661E-05  2.55706268E-05 -6.72180698E-06
  5.82490409E-06 -8.92187894E-07 -1.47791010E-05  1.35636578E-05  1.13134224E-05
  9.19286541E-07  3.15883288E-06 -4.55826439E-05 -1.99133101E-05 -2.56624424E-06
  6.21269759E-06  3.37050970E-07 -7.08012753E-06  2.27369082E-05 -3.71785637E-06
  2.00706642E-05  2.36547055E-05 -6.32798081E-06 -4.80721891E-06 -4.04743994E-06
 -1.34893009E-05 -1.81032815E-05  2.89872788E-06 -6.56480323E-06  2.14264576E-05
  9.74240631E-05 -1.12166819E-05 -2.34588728E-05  5.91603354E-06  8.68666475E-05
 -9.21937314E-05  2.30470448E-05 -6.59193047E-06  2.19206612E-05  9.61195135E-05
 -1.35709006E-05  1.58151483E-05  1.68846733E-05  8.20347867E-05  7.33981435E-05
  7.12734259E-05 -6.60820296E-06  2.14525098E-05  9.81087382E-05 -1.28942479E-05
  6.42940460E-06 -2.22683334E-05  8.20792895E-05  3.14396319E-05 -9.54807898E-05
  1.82536563E-05 -6.47848276E-05 -1.91301774E-04 -9.31432705E-05 -4.21902798E-06
  7.53152031E-07 -1.89996191E-04 -9.63165848E-06  1.92239426E-06 -2.05425431E-07
  3.11125288E-06  2.98635115E-06  1.83495477E-06  2.11655172E-06 -3.32488518E-06
 -5.46481497E-06 -1.03706264E-06  1.46335049E-05 -1.83041512E-07  2.98325990E-06
  2.95132723E-06  1.65110750E-06  3.43999234E-06  1.67290341E-06 -5.28940795E-06
 -6.32294423E-06 -1.13270153E-05 -1.39171934E-07  3.01518710E-06  2.13173976E-06
  1.82081984E-06 -3.59090127E-06  1.50794170E-07 -6.18010894E-06  1.08191293E-05
 -7.63055783E-06 -1.50521864E-07  2.87085379E-06  2.81057228E-06  1.58058342E-06
  1.52835684E-07 -3.62877592E-06 -5.89240764E-06 -8.44971635E-06  1.09527320E-05
 -1.96069159E-07  2.92215089E-06  3.28521086E-06  1.89652683E-06  1.83679408E-06
  3.27456713E-06 -6.31775577E-06 -1.25961866E-05 -5.99627286E-06 -1.97726176E-07
  3.43696633E-06  2.10895359E-06  2.23115324E-06 -3.25840687E-06  1.70017631E-06
 -7.65452540E-06  1.28517043E-05  3.40280220E-07 -1.28045664E-06  7.20144563E-06
  1.39223415E-05  1.30372479E-06 -4.66571553E-06 -4.99513592E-06 -5.56559075E-07
 -2.11787895E-07 -3.82412012E-07  3.13980266E-07 -2.90780265E-06  1.49368366E-06
  3.77397158E-06 -3.11615277E-06  7.80738256E-07  2.33662309E-05 -6.33042986E-06
  9.79420207E-07 -1.26926998E-06  7.16864220E-06  1.39264177E-05  1.34268614E-06
 -1.89109394E-06  6.66920328E-06 -7.13024047E-07 -1.61435960E-07  3.04771905E-07
  3.37306075E-07 -3.08018754E-06  1.35438261E-06  3.53852639E-06  2.50945055E-06
  2.26448351E-06  2.29202944E-05  6.23217545E-06  5.76038367E-06 -1.29693404E-06
  7.09681421E-06  1.44983807E-05  7.85880702E-07  6.88634937E-06 -1.69603892E-06
 -5.67413212E-07  3.35930565E-07  6.81718048E-09  3.22693981E-07 -3.07859679E-06
  1.72807016E-06  3.49069332E-06  1.16314644E-06 -3.20048208E-06  2.32693765E-05
  2.62470816E-06 -7.47354015E-06  1.25616046E-03 -7.91146658E-05 -1.63955747E-03
 -7.36658240E-05  1.55981366E-05 -5.23038834E-03 -2.39301784E-04  5.20954058E-05
 -3.03290273E-05 -1.09232431E-04 -1.06077970E-04 -5.06134285E-06  1.27551034E-06
 -9.86268996E-04 -4.38656414E-05  9.49850594E-06  1.06640878E-03  5.04260274E-05
  5.05034747E-04 -9.69892096E-04 -9.77403330E-04 -9.67651310E-04  4.50297262E-04
  1.99422411E-03  2.04634341E-03 -2.37961207E-05 -2.30114561E-04 -2.17256797E-04
 -9.92815513E-05 -4.13568678E-04 -5.68394939E-04  1.74922021E-04 -4.07822221E-04
 -2.88811709E-04 -1.69275523E-03 -2.04969840E-03  5.55192914E-04 -1.68645580E-03
  1.01779444E-03  6.81712301E-05  3.84769364E-04 -9.79470245E-04 -4.22640611E-04
  1.31373038E-03  4.90007583E-04  8.19475039E-04 -2.88479545E-03 -3.19285236E-05
 -3.94950624E-05  2.90589460E-04 -5.11804463E-04  5.61715245E-04  3.35948596E-04
 -6.36092846E-05 -1.83184654E-04 -1.79579654E-03  2.32957241E-03  1.22085830E-03
 -2.78459597E-04 -7.07215606E-04  1.04684633E-03  6.55505433E-05  4.26201797E-04
 -1.07387937E-03  1.27521150E-03 -3.16181077E-04  6.99384833E-04 -2.84366320E-03
  6.75878030E-04 -5.62461022E-05  2.73234489E-04 -3.35634925E-05  3.48597807E-04
 -1.58896575E-04  2.47023711E-04  3.45149667E-04  6.33044746E-04  1.32290021E-03
 -6.30738641E-04  8.93945029E-04  1.15271714E-03  2.56828889E-03 -1.50782640E-04
 -6.07132094E-05 -2.05018699E-05 -9.52863915E-05  1.71215558E-04  6.57427876E-05
  1.67996458E-04 -4.77011160E-04 -2.82570537E-04 -7.96544278E-05  1.01528345E-04
  5.36795160E-05 -7.49417947E-05 -1.31668267E-05  6.14206458E-05 -5.61576766E-05
 -1.51595652E-04 -3.46977684E-04  8.90309926E-05  3.55199898E-04 -2.02339711E-04
 -1.05725230E-04 -1.50330096E-04 -5.90521386E-05 -2.43391309E-05 -9.23876480E-05
  1.19999808E-04 -1.38989635E-04  1.93094806E-04 -3.01319576E-04  4.84862681E-04
 -1.00968299E-04  6.68328477E-05 -1.00176287E-04  5.19870717E-06  8.24213119E-05
 -1.10907472E-04 -9.51777292E-06 -1.28728061E-04  4.85392614E-05 -2.50024432E-05
 -5.37690897E-04  3.65421105E-05 -1.42283812E-04 -1.47972902E-04 -6.05260893E-05
  1.44485197E-05 -8.60793007E-05 -3.38735342E-05 -1.84791040E-04  1.78242631E-04
  2.11137031E-05  5.80825934E-04 -8.68771567E-05 -7.64585236E-06 -1.27618416E-04
  9.60287228E-05  1.32338845E-04  6.02268049E-05  2.65848790E-05  6.98502585E-05
  4.14753295E-04  2.57027716E-05  1.82868426E-04  2.39521055E-04  1.60953032E-04
 -1.50246664E-04 -6.26843662E-05  2.41331343E-06 -7.95202011E-05 -1.88549931E-04
 -3.77003617E-05  1.51716648E-04  5.99853186E-04  4.02440038E-05 -8.89427387E-05
 -1.36519519E-04 -2.72831948E-05 -7.32951485E-05  6.81704922E-05  6.64949143E-05
 -7.84256254E-05  1.25369788E-04 -4.17501065E-04  1.24358424E-04  2.27710297E-04
 -2.34843365E-04  7.74708454E-06 -1.48577312E-04 -6.11030482E-05 -1.35981892E-05
 -7.99356918E-05 -1.48750797E-04  1.19080590E-04  1.39963072E-04  4.87608049E-04
 -2.70504756E-04 -9.17320982E-05 -9.52537583E-05  5.65875200E-05  8.15418363E-06
 -1.16061611E-04 -1.22164191E-04 -2.96314139E-05  7.84704155E-05 -8.05221052E-05
 -1.16004964E-04 -5.30086688E-04 -3.65685433E-05 -4.40829010E-05 -1.49027932E-04
 -6.25135537E-05 -1.81068406E-05 -9.01144977E-05  5.49997614E-05  1.78822627E-04
  1.60853783E-04 -2.46701022E-04 -4.99768714E-04 -7.87169789E-05  4.78299711E-05
  1.04396596E-04  1.02734590E-04 -1.47860702E-04  4.62329147E-05  3.20576698E-05
 -1.38233676E-06  3.78016498E-04 -1.08845220E-04  2.99396813E-04  2.08109014E-04
  1.30439715E-04  5.34888493E-05  1.07542874E-05 -2.39936630E-05 -1.12958574E-06
 -9.79877806E-07 -3.32151025E-06  1.18432467E-04 -5.63351992E-05 -4.37781014E-05
 -4.20871880E-05  1.17132302E-05  1.08237566E-05 -8.59319097E-06 -6.26991831E-06
 -4.01852943E-06  3.43237017E-05  3.54905495E-06  3.87766102E-05  1.51667788E-05
  1.86493886E-05  4.41705087E-05  2.45709090E-05  5.31201094E-05  1.03968826E-05
 -2.23667222E-05 -1.02193069E-06  4.27744884E-07  3.10575719E-06  1.23778140E-04
 -3.57850819E-05  6.45926374E-05 -4.63698062E-05  8.12013501E-06 -1.21168364E-05
 -1.48824685E-05  3.57460877E-06  1.02981860E-05  3.09564328E-05  6.29163971E-06
  2.79401679E-05 -2.36280459E-05  3.66320045E-05  3.84936244E-05  1.39551357E-05
  5.11226911E-05  1.03282440E-05 -2.94884469E-05 -1.64775193E-06 -2.31778798E-06
  2.68055529E-06  1.10787918E-04  6.59539987E-07  7.47324021E-05 -4.45340081E-05
 -5.14971723E-06 -1.60187448E-05 -2.45035650E-05  1.82888045E-06 -6.53053551E-06
  2.61761960E-05 -2.97887469E-06 -1.80524817E-05 -2.31635937E-05 -5.82396717E-05
  6.82736828E-06  8.64557350E-07  5.26831753E-05  1.04988301E-05 -3.18473362E-05
 -1.75587416E-06  2.87035343E-06 -1.80520757E-06  1.11187267E-04  8.91067411E-05
  4.38939234E-07 -4.52154733E-05 -2.75250434E-05 -6.55909796E-06 -1.06936373E-05
 -5.32898037E-06 -8.06136430E-06  3.40858857E-05  5.09176448E-06 -1.13725352E-06
  1.48297965E-06 -5.84456074E-05  2.17453444E-05 -2.35963590E-05  5.20659921E-05
  1.00168333E-05 -2.67538199E-05 -2.15916484E-06  2.71305296E-06  3.52827821E-07
  1.07905016E-04  7.50530920E-05 -3.67218324E-05 -4.27941220E-05 -1.59848502E-05
  9.73720416E-06 -1.90542291E-05  2.01478474E-06  1.03276059E-05  2.80299707E-05
  7.01504144E-06 -4.26428909E-05  9.72340609E-06  4.17757229E-05 -5.22130741E-06
 -2.31348717E-05  5.14033153E-05  9.46022041E-06 -1.89235377E-05 -1.92286656E-06
 -2.75961983E-06 -1.25932343E-06  1.10168541E-04 -2.97127137E-05 -6.44274964E-05
 -3.69134869E-05  3.27782542E-06  1.24564125E-05 -2.59726098E-05 -5.39765662E-07
 -2.36319223E-06  2.51577834E-05 -3.18215516E-06 -5.47895075E-05  2.12040909E-05
  1.82316883E-05 -1.39911002E-05  1.18650041E-05 -2.88263388E-05  1.00189887E-05
 -7.60275474E-05 -2.29156316E-07 -1.05724794E-06 -1.15030594E-06 -6.78532490E-05
  4.44163184E-05  4.89508976E-05 -8.35224168E-07 -6.37447748E-06 -5.79446726E-06
  1.96389639E-07  1.27159761E-05 -8.16864437E-06 -2.33524871E-06  1.13507784E-05
  8.78098168E-06  5.36679033E-05 -3.03459588E-05 -2.27167016E-05  4.87797727E-05
 -2.91496532E-05  1.01291763E-05 -7.47145899E-05  5.57665574E-08 -5.29107587E-07
  1.14280385E-06 -6.46945084E-05  1.49820497E-05 -6.83966156E-05 -1.90330845E-06
 -2.03419595E-06  1.14340535E-05 -5.18129654E-06 -1.64209538E-05  3.87005188E-06
 -5.57896419E-06  4.23263134E-06 -1.40858853E-05 -7.09655988E-05  1.34297980E-05
 -3.32825951E-05  1.81090952E-05 -2.80792437E-05  1.09286362E-05 -8.20368385E-05
 -3.60706246E-08  1.00286383E-06 -3.26930457E-07 -6.20673611E-05 -7.22024877E-05
  1.67201796E-05 -8.16385935E-07  8.86828972E-06 -2.84411234E-07  7.23778727E-06
  3.94071130E-06  4.14238986E-06  3.67605137E-06 -1.61915077E-05  3.54025614E-05
  1.72902281E-05  1.72015415E-05  5.41239384E-06 -7.08100709E-05  3.72180637E-06
  4.58711523E-06  5.31580235E-06  1.54003286E-05 -1.55689361E-05  6.91685842E-05
  1.12383841E-04 -5.60330115E-05  1.69012992E-04  1.39875442E-06 -2.98288804E-05
  3.80096462E-06  1.50914619E-04 -9.09824936E-06 -2.74360486E-05  1.19461680E-06
  8.85869533E-06 -4.17656222E-05  4.52461352E-06 -7.91982547E-07 -2.34215304E-06
  2.22344373E-05 -7.13305072E-06  4.21825587E-05  4.45946738E-06 -3.24009232E-05
  3.56901957E-06  1.01669705E-06  3.98616272E-06  3.04842660E-06  5.27113103E-07
 -2.98531783E-06 -1.84387881E-05 -4.52029284E-06  5.28728374E-06 -5.29803016E-06
 -8.66963459E-06  9.20609486E-06  4.85996397E-06  5.32014225E-06 -8.04843316E-06
  2.88234924E-06 -6.90351164E-06 -1.79931367E-07  9.57401411E-06  1.42131300E-07
  1.38407359E-06 -5.44036990E-06 -1.11869415E-06  1.06799131E-06 -9.52660366E-07
 -5.34294807E-07  5.40671098E-06  3.05267366E-07  3.10302129E-07 -1.78262357E-06
  3.91918595E-07 -2.95724634E-06  3.38752389E-07 -3.01846615E-06  5.51728644E-07
 -2.58029927E-06 -3.31891665E-05  2.34309520E-07 -1.35239345E-06  4.95534163E-06
 -2.62502713E-05 -1.54262907E-05 -6.33377096E-06  3.16328884E-06  5.28723437E-05
  5.94898684E-07 -3.49843499E-06 -3.92370050E-07 -2.02994886E-05 -2.55191104E-08
 -3.33598504E-07  2.52903368E-06 -1.26474308E-07 -2.24735914E-07 -1.46255425E-07
 -1.56405397E-06  1.02206113E-06 -1.06829677E-06  2.11637824E-07 -1.90020433E-06
  1.37341087E-07  3.47271427E-07 -1.78000203E-07 -7.49165885E-07  9.03353922E-12
  2.57043936E-08  7.06285789E-07 -5.39363826E-07  2.17620340E-08  5.66265753E-09
 -1.45091540E-06 -9.05446283E-07  8.18382445E-07 -2.07925284E-07  2.01037277E-07
 -1.43828858E-07  1.45705024E-07  8.93592215E-09 -8.47316642E-07  7.91191178E-08
  3.69767912E-07 -1.13188197E-06 -6.15825293E-07 -4.02463110E-07 -3.53885728E-08
 -2.16415451E-06 -3.24535328E-07 -6.87832632E-08  5.22783109E-08 -1.64800416E-06
  1.60326412E-07 -1.41669729E-06  1.99745482E-07  1.22277320E-06  8.10185454E-08
  7.22279194E-07 -2.50984753E-06 -1.54755417E-07 -2.73892416E-07  3.50187962E-08
 -2.37208400E-06 -5.56889643E-07  1.47634764E-06  2.37340940E-07  2.50020268E-07
  2.82028618E-07 -1.95401854E-06  2.22743293E-07 -9.20649507E-07  9.33567256E-08
  4.99960866E-07 -2.58451379E-06 -2.74510297E-07 -1.00074187E-06 -2.36088344E-07
  3.38857850E-06  6.25049955E-06 -5.65766359E-06 -1.51595560E-07  3.55326911E-06
  1.45704749E-07 -5.22152507E-06 -3.52326987E-07 -2.51925885E-06  1.18805055E-07
  1.95890856E-07  4.24431575E-06 -7.21120989E-08 -3.96003066E-07  6.08170726E-07
  1.62399116E-06 -3.15539830E-07 -4.52168269E-06 -2.54941866E-07 -1.65499240E-06
 -4.54760653E-07 -4.42205372E-06 -6.95117018E-08 -5.64414527E-06  7.08080686E-06
  5.47946470E-05 -2.69443662E-04  3.85536555E-05 -3.66835704E-05 -3.61102513E-05
  1.14153744E-04  4.27611179E-05 -1.48582030E-04 -6.40891894E-05  2.22529970E-04
  3.96942731E-06 -4.81646952E-05  8.28905448E-06  2.56595638E-05 -3.77740413E-07
 -2.80688785E-06  3.15189351E-05  5.22509435E-07 -2.72311900E-06 -2.98033759E-06
 -9.27974909E-06 -8.19867457E-06 -3.19658153E-06 -1.49382264E-06  4.28243195E-06
 -9.25187595E-07 -8.77048893E-06 -3.07782430E-06  2.36651331E-06  8.46205483E-07
  5.32556693E-06 -1.57611817E-05  4.05768856E-06 -3.84562212E-06 -2.04388577E-06
  4.62852874E-06 -4.46337070E-05 -1.40937904E-06  4.12813806E-06  9.39733742E-06
  1.94772311E-06  8.14133192E-07  5.25274289E-07 -2.00531874E-05 -2.27970241E-06
 -1.52493526E-05  7.73970487E-05 -1.11167472E-06 -1.66145698E-05  1.14471263E-05
  1.38253187E-05  1.85077921E-05  3.80674849E-05 -9.11550849E-06  5.44304740E-06
 -1.20979536E-05 -8.86494592E-05 -6.07988988E-06  4.42815608E-05  5.26607522E-07
 -1.81887575E-06 -2.60771919E-06  3.54676367E-07  7.16607340E-07 -5.72843974E-07
  8.53546139E-07  3.76725393E-06  1.37544614E-05 -2.10910388E-06 -1.04915628E-05
 -6.08978977E-07 -8.97697441E-06 -1.22682239E-06 -8.98971982E-07  3.33528670E-07
 -2.59338824E-06  1.28338391E-05  3.41785386E-07 -6.07484547E-07 -1.35488239E-06
 -4.79002998E-06 -1.00767602E-05 -1.69081433E-05 -2.76128560E-08  5.68291863E-06
 -3.11775460E-07 -1.15699142E-05 -2.39509031E-07 -1.15638270E-05  2.22627956E-08
  1.57902942E-07 -6.21136736E-07 -4.43383960E-09 -1.79395389E-08 -9.42581548E-09
 -4.95161312E-07  9.76572970E-08 -5.13759271E-07  8.61457370E-08 -3.24429562E-07
  8.45052204E-08 -5.14502410E-07  1.80379535E-07 -7.99994517E-08  1.87203792E-08
  2.60357220E-07 -4.64613940E-07  4.27849107E-08 -4.05140832E-08  8.47981563E-10
 -6.42547243E-07  5.11425473E-07  5.67737383E-08  8.00836652E-08 -6.26324268E-07
  6.91350380E-08 -2.91540551E-07  1.40479871E-07 -1.46644314E-07  2.23860161E-07
 -1.44527382E-06  3.12849994E-07  3.76422720E-07 -2.59391481E-07 -9.89613062E-08
 -2.67687725E-06 -3.01723857E-06  4.90124984E-06 -4.24057020E-07  1.46271904E-06
  2.37265956E-07  2.39697999E-06 -9.73352046E-07 -4.00513617E-06  2.40332490E-07
 -2.30241892E-06  2.16209700E-05 -2.29265356E-07 -7.59623974E-07  1.76002637E-06
  4.38902532E-06  2.18495600E-05  2.56306953E-06 -2.02299707E-06 -5.04859094E-07
  1.62470690E-07 -1.63333648E-05  2.10834271E-06 -7.45021369E-06 -2.24874066E-08
 -2.65220617E-08  4.49579633E-06 -2.89274969E-10  1.05054160E-07 -2.86584789E-07
 -5.92034011E-06 -1.66718285E-06  2.62692064E-06 -1.52189211E-06 -2.06082828E-06
 -5.25156319E-07 -1.65620668E-07 -2.56346224E-07 -3.39157577E-06  2.13844245E-07
  3.71328750E-07 -6.06971708E-06  6.42877461E-07 -7.78727142E-07  9.99503574E-07
 -3.61626808E-06 -3.04226970E-06  1.85687237E-06 -5.92494868E-09 -2.97026363E-06
 -5.05943066E-07 -1.47782592E-06 -1.15814275E-06  7.09570640E-06  1.11300246E-07
  1.00690038E-06 -8.12827910E-06 -3.08419570E-07 -4.07085612E-07 -4.13303394E-07
  3.67948670E-06  6.57535866E-06 -7.18360305E-06 -1.02368853E-07 -1.80264035E-05
  5.93203203E-05 -4.85499539E-06 -7.37121531E-06  8.29901847E-06 -3.98480539E-05
  5.78380350E-05  5.85902654E-06  3.70654367E-06 -8.81400957E-06 -6.33275142E-05
  4.50561999E-06 -1.88645494E-07  1.34462446E-05  1.33081853E-05 -9.07272028E-07
  6.88982789E-05 -1.15182526E-07 -6.81891466E-07  6.39363984E-06 -1.31231624E-06
  1.35488093E-07 -7.50215610E-07 -5.47118572E-06 -4.34921191E-06  1.88282518E-05
  5.29319239E-08  2.82429681E-07 -2.34747581E-06  4.65778011E-08 -9.17857002E-08
  7.54571637E-08 -9.30366868E-07  2.76822450E-07 -5.03320800E-07 -7.39199275E-09
  2.41289470E-07 -1.31696539E-06 -1.61134967E-07  1.52252439E-07  1.64809103E-07
  2.67218855E-08  6.66834978E-07  2.38934835E-06  8.40720823E-07  2.55313842E-06
 -2.08606513E-05 -2.83659665E-06 -2.06305018E-06 -5.11046676E-06 -4.24401344E-06
 -1.04585710E-05  1.44490075E-05  4.23949573E-07  2.29417376E-06  2.67107517E-06
 -1.38060873E-05  2.66329446E-06 -1.90317690E-06  5.31511456E-07 -2.08900888E-06
  1.95272969E-06  2.71394213E-06  7.03803683E-07  1.79981820E-06  5.70893427E-06
  2.67077330E-06 -4.02685233E-06 -4.87356465E-08  3.87437676E-06 -2.09087441E-05
  1.17154420E-05 -1.22139942E-06  3.92116152E-07 -9.24599233E-06  9.30387843E-06
 -1.71132769E-06  4.20413985E-07 -1.74489032E-06  3.86995497E-06  2.74952977E-06
 -4.97361808E-07 -1.72179581E-06  5.97538512E-06  4.76908334E-06  1.83821680E-06
 -6.89050574E-07  2.96838470E-06  1.50465926E-05  1.02589501E-06 -4.44493440E-06
  1.11859305E-06  3.29414767E-05 -8.87632885E-06  1.77147679E-06  1.04805276E-06
 -4.10056934E-06 -2.57676112E-05  3.13308600E-06 -6.39799911E-06  1.55536354E-06
 -1.25843586E-05 -3.19694800E-06  5.41556526E-07 -6.48537675E-07  2.78014497E-06
  1.46859997E-05  8.04464599E-07 -4.44574369E-06  8.35130928E-07  3.29626200E-05
 -1.13044039E-05  3.54910802E-06 -7.38180549E-06  4.05375069E-05  1.01991253E-06
 -4.65071833E-05  6.28499143E-06 -1.37228497E-05  1.48711915E-05  1.54092167E-05
  2.47480438E-05 -7.43510193E-06  4.03360558E-05  3.74204772E-06 -4.78287109E-05
  1.27665762E-05  9.01032877E-06  1.24643368E-05  1.79459582E-06 -3.20158807E-05
  2.16357188E-07 -9.10358696E-06  1.51068494E-05  8.57465711E-06  8.71491344E-06
  5.03283911E-06 -4.48788059E-05 -2.16317131E-05  2.39397365E-05  8.07139159E-07
  5.97030906E-07 -3.57382802E-05 -3.32351634E-07  1.76914230E-06 -3.31738245E-06
  2.47538040E-05 -2.35030804E-05 -1.72144067E-05  9.28969905E-07  5.31663020E-07
 -3.83532244E-05  1.03564156E-07  2.79910908E-06  1.86917583E-06  2.75164306E-05
 -1.01809272E-05  2.51067636E-05  1.50396406E-07 -9.23991052E-06  1.80354920E-05
  8.70255307E-06  5.31296508E-06 -8.46263165E-06 -4.31025148E-05 -2.91005505E-05
 -1.26372799E-05 -1.97386797E-05  7.42737401E-05  1.68518597E-04 -1.00060069E-04
 -2.44515175E-05  6.16644416E-06 -1.80146759E-04 -2.75155331E-05  7.18705147E-06
 -1.25642031E-06  3.08318864E-05  1.20122610E-04  1.03770842E-04  4.76799392E-05
  5.16268105E-05  1.73676916E-04  1.39485861E-04  5.26443294E-05 -3.25641026E-06
  2.40222213E-05 -9.96457720E-05 -4.62829424E-05  8.85724409E-06  1.18018062E-05
 -1.66049993E-05 -3.52738100E-05  9.69471214E-06 -1.05227162E-05  4.62191452E-05
  2.20707929E-04  1.29411155E-04  6.32160982E-05 -1.51523360E-05  1.43245932E-04
  1.35023406E-04 -3.83146226E-05 -3.50397478E-06  2.47364660E-05 -9.76319891E-05
 -4.56605984E-05  2.29305360E-06 -1.33656712E-05 -1.96718882E-05 -3.26212337E-05
  1.14657531E-05 -1.47162759E-06  3.12883209E-05  1.21441542E-04  1.04398055E-04
  1.82531994E-05 -6.70487654E-05  1.76953128E-04  9.56754185E-05 -1.07384052E-04
  3.93016010E-06 -1.94555366E-05 -1.20930144E-05  3.76809883E-06  1.84736343E-06
 -4.16772823E-06 -1.62294876E-05  4.70470841E-06 -9.70280533E-06  4.24856280E-07
 -5.73509081E-06  2.15856722E-05 -5.76720524E-06 -5.05459729E-06  9.88352167E-06
  9.17869771E-06  1.96929244E-05  5.51415932E-06  3.54530039E-07 -6.65081554E-06
  6.61778842E-06 -2.48345082E-06  1.87104327E-06 -8.76611573E-08  5.11528818E-06
  2.23492500E-06  3.24476001E-06  4.82606306E-07 -7.35078030E-06 -4.12867871E-06
 -1.19459598E-05  5.02217835E-06 -9.86543954E-07 -7.24031567E-05  2.77272325E-05
 -8.04168885E-06  2.30278608E-07 -5.80555897E-06  7.87464175E-06 -2.85632543E-06
  1.85925786E-06 -1.05007145E-06  5.32115099E-06 -8.88108323E-08 -3.71696460E-06
  4.79771263E-07 -5.53285813E-06  2.00748229E-05 -6.03425937E-06 -8.68850262E-06
 -5.85712824E-06  8.90762095E-06  1.38992410E-05 -1.44190185E-05  3.87860063E-06
 -1.90195468E-05 -1.26855600E-05  3.35497813E-06  3.37372950E-06  2.94193504E-06
 -1.81343018E-05  9.16570975E-06  6.10672116E-06  3.58238144E-05 -2.02597822E-04
 -5.19637936E-04 -4.02587510E-04 -8.52856529E-05  2.01399349E-05 -6.04627576E-04
 -3.05854109E-05  1.01764446E-05  7.48674979E-06 -2.70560428E-06 -4.39029564E-05
  7.87721663E-05 -4.36552451E-05 -1.31867283E-05  1.99295473E-04 -1.45203444E-04
 -1.95788361E-05  7.64314213E-06 -2.74847481E-06 -4.58440106E-05  7.83202751E-05
 -3.25904387E-05  3.14666782E-05  1.99750113E-04 -1.23232705E-04  8.34448749E-05
  6.06908788E-05 -4.31093423E-04 -6.11183639E-04 -2.34662271E-05 -5.21652720E-04
 -3.68204232E-04 -7.81678365E-05 -9.11133783E-04 -6.02879772E-04  5.95503198E-05
 -4.31161738E-04 -5.86950581E-04 -2.73940007E-05 -2.93215645E-04  5.69519753E-04
 -8.90111882E-05 -5.13002802E-04  9.51973982E-04 -1.19804389E-05  5.74609906E-05
  2.05113707E-04 -4.39135312E-05 -6.07138425E-05 -6.49296906E-05 -1.35940150E-04
 -1.35501626E-04 -8.46302662E-05  8.29705943E-06 -3.05952345E-05 -1.41080050E-04
  3.21653587E-05  3.61383487E-05  1.96773425E-05  1.41536877E-04  4.01272552E-05
  7.82877469E-05  8.17324728E-06 -2.88375737E-05 -1.41961719E-04  3.32481158E-05
  2.26134705E-05 -3.33683174E-05  1.42719674E-04  2.28762041E-06 -8.89550053E-05
 -1.16371503E-05  5.67984625E-05  2.01599577E-04 -4.37625685E-05 -2.42346730E-05
  8.58342214E-05 -1.31389357E-04 -7.91812483E-05  1.43955091E-04  7.93292597E-05
 -4.73832545E-04 -8.21535419E-04  9.33734840E-05 -3.83836072E-04 -3.52198239E-04
  1.36574612E-04 -6.66046483E-04 -5.72106878E-04  1.86396720E-06  4.11516379E-05
  2.43430846E-04  3.69093915E-05 -2.02129250E-05  9.85362982E-05  2.93966838E-05
  8.38774121E-05  2.15540352E-04 -1.26911075E-04  6.21222550E-05  7.27816318E-04
  4.54989344E-04 -1.59090232E-03  3.91688829E-04  4.84134207E-04 -2.01925310E-03
  4.83886234E-04  2.09537404E-06  3.78425670E-05  2.43409564E-04  3.60540937E-05
 -6.16301879E-05 -7.98622271E-05  3.45763383E-05 -1.56284642E-05 -2.24416816E-04
  8.03488072E-05 -4.73938069E-04 -8.24455843E-04  9.17302999E-05 -1.77374663E-04
  4.75471722E-04  1.28881876E-04 -3.36907605E-04  7.97820640E-04 -1.12100551E-05
  4.14254768E-05 -1.91275341E-05 -2.66784363E-06  6.52677287E-05  7.24021598E-06
 -5.81514099E-05  6.54930106E-05  7.55278201E-05 -6.34280522E-06  2.86825544E-05
 -5.34080611E-05 -3.65797828E-06  1.12099497E-04 -3.69328638E-05  2.01537256E-05
  1.74126643E-04 -9.30240835E-05  4.21484670E-06  1.93765354E-06 -1.53792314E-05
  2.65472044E-05  1.39334063E-05 -3.05788908E-05  4.91998931E-05 -2.95437935E-05
 -7.50126297E-05 -2.00086072E-05  8.42262651E-05  3.47742497E-04 -4.26247497E-05
  9.12734177E-05 -2.37898014E-05 -1.49808875E-04  1.76619726E-04 -4.39561073E-05
  4.77684159E-06  5.49870962E-07 -2.52874803E-05  2.60032139E-05  2.50122692E-05
  2.21536640E-05  4.60645548E-05  5.84346837E-06  8.15657686E-05 -6.57184022E-06
  2.95823859E-05 -4.87712454E-05 -3.63638429E-06  1.16534888E-04 -1.94373957E-05
  1.79700354E-05  1.91363327E-04 -1.55275090E-06 -1.14446229E-05  4.24748426E-05
 -1.52470951E-05 -2.01962808E-06  5.35033945E-05 -3.72994681E-05 -5.73923743E-05
  2.19970695E-05 -9.59411357E-05  1.01885533E+00 -4.53342515E-02 -5.91302538E-02
 -2.61042735E-04 -1.76556395E-04  4.95546436E-05 -6.45735862E-04 -3.18685408E-04
  8.92245318E-05  9.36617634E-05 -5.93927750E-04 -8.21732357E-04  4.18372736E-04
  6.89054860E-04 -6.03791667E-04  4.73830318E-04  1.22347727E-03 -6.93155445E-04
  9.40591012E-05 -5.95872774E-04 -8.25716974E-04  4.17897573E-04  8.96397943E-04
  2.19298307E-04  4.72817689E-04  1.41053505E-03  5.24228384E-05  1.73295514E-05
 -3.77573758E-04 -2.76276384E-04  2.76992639E-04  1.08985994E-03 -2.66250363E-04
  6.03164638E-04  1.51594003E-03 -3.69987149E-04  4.29656678E-05 -4.33134715E-04
 -4.93387358E-04  3.68707411E-04 -4.79834102E-04 -4.69372579E-04  5.96134614E-04
 -7.22254920E-04 -8.17070070E-04  4.22192887E-05 -4.31364370E-04 -4.87962572E-04
  3.71205170E-04 -2.07496074E-04  6.41298088E-04  5.96933817E-04 -2.65616258E-04
  1.06056404E-03  9.82572705E-06  5.75779052E-06  3.52415645E-05 -1.57863275E-04
 -1.62976671E-04 -1.58157763E-04 -2.76124200E-04 -2.48722282E-04 -3.11272125E-04
 -1.78590912E-05  6.99886306E-05  3.07320653E-04  4.61022605E-05  6.24449276E-05
  5.57803820E-05  1.20225404E-04  1.34550678E-04  2.23342097E-04 -1.76250093E-05
  6.92523171E-05  3.06224369E-04  4.46540981E-05  2.89319745E-05 -7.76577585E-05
  1.17891865E-04  2.20437489E-05 -2.57817098E-04  9.86025940E-06  5.92543960E-06
  3.52509481E-05 -1.58201756E-04 -7.16763345E-05  2.15297336E-04 -2.82978966E-04
 -7.79791310E-05  3.87610304E-04 -1.09907841E-05  4.53542974E-05 -2.72947987E-05
  3.53013721E-05  4.79271894E-05 -2.99893013E-08  7.43732073E-05 -2.62580317E-05
  1.53279488E-05 -1.51480590E-05  6.97257456E-05  3.75955804E-04 -2.15112556E-04
 -6.86301924E-05  1.65823859E-05 -3.12595302E-04 -8.73159377E-05  2.18596590E-05
 -1.10141185E-05  4.53085528E-05 -2.58919093E-05  3.52503652E-05  4.22221015E-05
 -2.13589898E-05  7.29250135E-05 -2.98246511E-05 -1.37673716E-06 -5.87717931E-06
  2.71199938E-05 -1.10019755E-04  4.12080139E-05  7.78598521E-05 -7.04450841E-05
  3.82204735E-05  1.32750355E-04 -1.57968347E-04  3.25322978E-07  1.78729443E-05
  1.60299641E-05 -2.17640611E-05  3.03381556E-05 -7.82391634E-06 -9.89925838E-05
  4.02555721E-05 -9.72416356E-06 -6.14496695E-06  2.74195386E-05 -1.04966363E-04
  4.14184449E-05  1.02320431E-04  2.65651111E-05  3.89284883E-05  1.86725614E-04
  7.91993436E-05 -1.21803493E-05  1.19559200E-04 -8.78984297E-05  6.12199379E-05
 -1.52917103E-05 -1.01446940E-03  4.90921688E-04 -1.22597220E-04  1.22798496E-03
 -4.14084644E-05 -3.23478091E-04 -2.22470001E-03  5.43096588E-04 -1.06817156E-03
 -7.97803956E-03  1.94614503E-03  4.97596976E-05 -1.09764976E-05  2.55586888E-05
 -2.13299130E-07 -4.71307344E-06  3.23531711E-06 -9.61241184E-05 -4.87089051E-05
 -8.15567009E-06  8.03171658E-06 -2.85410080E-06  1.07779176E-06 -8.43628174E-06
  1.93901370E-05  5.15233570E-06  8.44373177E-06 -1.28647343E-05  7.75704675E-06
 -8.94734456E-06  1.87016601E-05  2.85503935E-05  2.62196067E-05  5.03571232E-05
 -1.19668535E-05  3.03984633E-05  2.12510027E-07 -5.55527584E-06 -1.07189217E-06
 -1.08767905E-04 -3.21390357E-05  2.72760567E-05  9.56989630E-06 -1.28916236E-06
  8.95526191E-06 -3.76008634E-06 -1.12150627E-05 -5.21359724E-06  1.13860901E-05
 -2.00842166E-05  9.67641885E-06 -2.80616221E-06  1.21436708E-05  3.58662851E-05
  2.59246630E-05  3.19820338E-05 -1.68940535E-05  6.99715654E-05  3.49368492E-06
 -1.29909876E-06 -9.72480610E-08 -1.36904024E-04  1.04143199E-04 -3.22057748E-05
  8.90729498E-06 -2.50414193E-06  5.72473465E-06 -9.32069470E-06  3.96985112E-06
 -2.44421153E-06  6.04719388E-06 -1.49074335E-05 -6.80006065E-05  3.48401880E-05
 -2.30240113E-05  4.04356374E-05 -1.36231342E-04 -3.01437005E-05 -4.78900834E-05
 -5.97252812E-05  1.03055447E-04  1.34432485E-04  6.32359184E-05 -3.11550563E-04
 -1.85980531E-04 -3.72912235E-04  1.02037178E-04  7.62566467E-06  6.61318322E-05
 -1.05809934E-04  7.42221051E-05  1.08485565E-04  2.84481807E-05  1.50138711E-04
 -3.69252667E-04  1.68378064E-04  4.17876419E-04 -4.66152159E-05  1.71182923E-04
 -3.01565855E-05 -4.47985971E-05 -6.81608635E-05  1.00346222E-04  8.94529129E-05
 -1.18250410E-04 -3.24242176E-04 -6.73221109E-06  4.17281000E-04  1.15655672E-04
 -2.77618178E-05 -6.64840837E-05 -2.53320693E-06 -1.35334804E-04 -1.24801793E-04
  9.18794014E-05  9.74641092E-05  7.15299926E-05 -2.26385790E-04 -5.18510047E-04
  2.01211593E-04  9.48844520E-05  4.76814885E-05  1.83297417E-06  1.70065349E-04
 -4.84710017E-05  1.61885912E-05  1.47055553E-05 -2.60230938E-04  2.29207000E-05
 -9.85343886E-05  7.73398098E-06  2.35934441E-05  3.20053903E-05  5.83195705E-06
  2.18879660E-05 -1.03334426E-05  1.16523698E-05  1.64299004E-05 -8.22503759E-05
 -9.90556820E-05  3.09867582E-05  6.46950475E-05  4.22003225E-06 -6.64084221E-05
 -4.41687592E-06 -1.38158999E-04  1.75329327E-05 -2.13161254E-08 -2.48796468E-06
  2.88839235E-04 -3.89156239E-05  2.34816636E-05 -6.83412035E-06  1.15983232E-05
 -6.89871392E-06  1.74635923E-05  5.32852074E-06  1.17841061E-05 -9.50650944E-06
  3.28895159E-07  7.74885799E-05  3.65994005E-05  1.68047726E-05 -8.65669160E-05
  6.99936858E-05 -6.63875998E-05 -4.60938717E-06 -1.32797096E-04  1.77073697E-05
  3.89050158E-07  1.93077142E-06  2.95558166E-04 -4.88994588E-05 -8.45877817E-06
 -2.31416596E-05  7.85170836E-06  8.64465555E-06  2.16156380E-05 -5.05541100E-06
  1.90591638E-06 -7.17040492E-06 -2.02982357E-06  8.34482722E-05 -6.96869632E-05
  1.25602068E-05 -7.82303217E-05  4.84848897E-05  4.62012817E-05  5.01541830E-07
  1.77502547E-04 -4.72906014E-05  7.73508469E-06 -2.05755603E-05 -2.50666206E-04
  6.21679190E-05  6.17679622E-05 -1.16079172E-06  2.93730785E-06 -3.61872228E-05
 -5.25563414E-06 -2.69640127E-05  1.43111389E-05  5.03703757E-06  4.72017749E-06
 -4.11372269E-05  9.32417683E-05 -4.81979186E-05  7.98335136E-05  5.15101910E-05
  1.24347269E-03  1.03245195E-04  5.47517141E-04  3.59446387E-04 -1.51785117E-03
 -9.61383241E-04 -1.16162774E-04  2.12730908E-03  2.38412787E-03  3.17205296E-05
 -2.29477570E-04 -3.22303073E-04 -1.48176238E-04  1.53640880E-04 -8.23928020E-04
  5.84041124E-04  2.36909814E-04 -1.86166156E-04  4.44157496E-04 -2.73842075E-03
  1.85213204E-03  8.01755652E-04  1.25901889E-03  9.98016707E-05  5.46190675E-04
  3.56553045E-04 -8.98626959E-04  1.54409826E-03 -1.18721306E-04  7.26873708E-04
 -3.07216232E-03  2.54328008E-05 -5.67927491E-05  4.04978235E-04 -7.89150685E-04
 -2.39014216E-04  5.98221374E-04  2.06963310E-04  1.38016053E-04 -2.37224836E-03
 -7.48879850E-04  2.17041755E-03  5.74175374E-04  4.67904953E-04 -2.72743077E-04
 -1.10492153E-04 -3.96036384E-04 -6.02420645E-05 -1.28682997E-04 -2.44545698E-04
 -2.04538372E-04  8.68075520E-04  4.38076059E-04 -1.39612236E-05 -1.15450271E-04
 -1.12421791E-04  6.70112783E-05  8.82859685E-06  2.48207330E-04 -8.68685616E-05
  5.13327030E-05  5.49118629E-04 -6.31818849E-05  6.11339257E-04 -3.64312092E-04
  2.05588925E-04  1.80016532E-05  8.81417749E-05  1.47768638E-04  6.59563532E-06
  1.69321795E-04  2.58880396E-05  3.21932395E-04 -6.02646985E-04 -9.61692545E-04
  2.31059736E-05  1.39100156E-04  8.98755938E-05  2.47381379E-05  1.20072780E-05
 -1.96794962E-04  1.02489089E-04  4.92213733E-05  1.03969350E-04  1.74914798E-05
 -6.86449631E-04  4.75155352E-04  1.92055041E-04  2.62465917E-05  8.48988729E-05
  1.50246777E-04  6.87116194E-06  1.35231920E-04 -9.98822500E-05  3.17460262E-04
 -1.01805789E-04  1.10443189E-03 -7.41977883E-06  5.87083765E-05 -1.74135542E-04
 -1.42220830E-04 -3.28212939E-05  1.70631244E-04  5.81977351E-06  3.72271392E-05
 -4.91570085E-04 -9.42934335E-05  6.38437958E-04  1.26595684E-04  1.64195680E-04
 -2.78647188E-04 -1.11919909E-04 -3.53865713E-04 -6.09692109E-05 -3.97401787E-07
  2.74482131E-04 -2.01426568E-04  5.60761389E-04 -7.93000856E-04 -9.27907353E-07
 -6.91965105E-05  1.49680735E-04  2.36083822E-04 -3.17962667E-05 -1.32670906E-04
  1.23068152E-05  4.20133329E-05  8.57617339E-04 -4.16232206E-05 -1.13146843E-04
 -1.81764794E-04  2.07811532E-04 -1.03314209E-04 -1.11031712E-04  2.12119099E-05
 -2.19772314E-04  4.36805577E-05  1.42688537E-04  1.11942179E-03  5.81218218E-04
 -4.45093125E-04 -1.63186332E-04 -9.13931212E-05  1.03666295E-04 -7.17283624E-05
 -2.13312717E-04 -3.29849298E-05  2.03819068E-04  5.79864954E-05 -3.42259812E-04
 -6.54162670E-04 -1.64913247E-05  4.76953419E-04 -2.69400939E-05 -1.02554100E-04
 -1.09711363E-04  1.81267035E-05 -2.17823307E-04 -2.68833757E-05 -1.47480321E-04
  1.11810892E-03  7.23396458E-04  1.12106785E-04 -1.66727836E-04 -1.30185631E-04
 -3.83046843E-05 -1.07607036E-04  1.61802738E-04  5.12273198E-05  1.79324622E-04
  1.49507241E-04 -3.30570354E-04  5.86122646E-04 -3.23784371E-05  4.78593612E-04
  2.77367544E-04  8.79228443E-05  6.92100279E-05  1.45476570E-04  9.87088331E-05
  1.22506235E-04 -3.04366473E-05 -1.29662280E-03  6.01017818E-04 -1.62565006E-04
  1.98470092E-04 -6.22681025E-05  1.75319431E-05  7.12235582E-05  2.52531997E-05
 -2.39771179E-05 -2.13714342E-04 -1.07572105E-04  2.82600978E-04  1.15051460E-04
 -8.98133551E-05 -8.02149941E-04 -4.80224345E-04 -8.13451078E-08 -1.40318285E-07
  2.34147939E-06 -9.82084273E-07  6.03557915E-07 -5.07546234E-07  9.14123703E-07
 -7.97259312E-06 -7.14902911E-06  2.51926987E-07 -4.69946040E-06  1.94786107E-07
 -3.55279674E-06  3.57564596E-07  2.47412780E-07 -2.28076389E-08  2.24794848E-07
  1.41749799E-06 -3.86449046E-07 -5.20451706E-07  2.23762859E-07 -1.32058760E-06
 -5.09437767E-07  9.56906710E-07 -1.16290081E-07 -4.14610811E-07 -8.52943313E-08
 -4.76595082E-09 -2.46278916E-07  1.33976391E-06 -9.46486692E-08 -2.02032662E-07
 -1.33842706E-06 -2.09624277E-07  1.11082624E-07  4.01044945E-07 -1.47221524E-06
 -1.34705583E-06  8.81320506E-07 -3.26866369E-08 -1.68836145E-07 -8.40141417E-08
  7.21423911E-08 -3.25895885E-07  3.10867066E-06  1.08144411E-06  7.83125692E-06
 -2.97948234E-05 -3.86208719E-06  7.90760595E-07  5.02013677E-06 -1.57487113E-06
  5.65358794E-05 -2.66687678E-05  4.95299592E-06  2.37464713E-06  2.72250957E-06
 -1.82952658E-06  4.33609121E-06 -4.50217058E-05  6.79876759E-06  2.09118625E-05
 -6.83865400E-05  1.69825193E-05  6.93415233E-05 -2.13461270E-05  2.12189127E-05
  3.02787145E-04 -3.18368577E-05  6.22571609E-06  1.54485445E-04 -3.78035911E-06
 -1.34989631E-05 -3.12147551E-05  4.44987452E-05  5.71247034E-07 -3.30663430E-06
 -3.54786669E-06  3.67028016E-06  3.13966908E-06  5.24260806E-07  2.08224018E-05
  1.04100689E-05  3.08310756E-06 -2.98652411E-06  7.61096694E-06 -7.69844276E-07
 -1.95067420E-05 -2.83450709E-07  1.51956147E-05  5.74035415E-07 -6.46827152E-07
 -7.65141766E-06  1.11758082E-06 -1.97407680E-06  2.07700028E-06  2.11130047E-05
  1.60361722E-06 -1.37961512E-07  2.80925955E-06 -6.31082051E-06  8.94863077E-07
  5.28453589E-06 -1.64170041E-06 -4.29925877E-06 -1.63607818E-07 -1.81478186E-06
  4.60520970E-06 -3.42505839E-06  4.06821215E-07 -3.25923236E-07 -3.64345046E-06
  1.66330918E-06 -2.26761560E-06 -3.33035166E-07 -2.25813358E-06 -1.14236989E-07
  8.11945940E-07  2.49002947E-06 -6.28607680E-06  2.98629924E-08  1.80765489E-06
  6.38467087E-06  6.46246400E-07  1.78881634E-06 -1.10497611E-06 -1.63302062E-06
 -5.30703542E-07 -4.14973034E-06  2.11134962E-07  1.01472606E-06 -5.24612306E-08
  1.46373698E-06 -2.60183203E-09 -3.31787475E-06 -4.71322054E-08  3.32051538E-07
  2.72118775E-06 -2.21420409E-07  8.31480756E-08  1.18795648E-06 -1.73029363E-06
 -2.57830221E-06  2.16023010E-06  2.75856367E-07 -1.60722912E-06  2.83551393E-07
  9.28380225E-07  1.53508982E-07  9.76702288E-07 -3.65358243E-07 -1.43469739E-06
  1.02682455E-05 -3.28762009E-07 -1.89374284E-06  1.28857152E-06  2.71917342E-06
  2.11704011E-06  4.62172111E-06 -4.79979574E-07  2.79755616E-06 -7.44776959E-07
 -7.48350631E-06 -1.69182818E-06 -1.21157354E-07  5.60618151E-10 -9.83153266E-07
  2.92038385E-06 -2.11522683E-06 -2.52857846E-07 -7.05015519E-07  3.81436933E-06
  5.40073835E-06 -3.42830245E-06 -4.11156109E-07  6.62423522E-06 -4.69538367E-07
 -5.10581301E-06  1.70675168E-06 -8.44494968E-06 -4.53867797E-08 -1.99043542E-07
  4.92446076E-06 -5.35703006E-07  7.38120701E-08 -2.26659470E-07 -1.11048885E-06
 -8.74455692E-07 -7.24737242E-07 -5.37850403E-07 -1.07556696E-06 -2.55486322E-07
 -9.98393429E-07 -2.80088145E-07  2.13950419E-07  2.38844653E-08  5.86497207E-08
 -2.95388913E-06  4.43596070E-07 -3.15756713E-07 -2.98202025E-07 -6.88126606E-08
  3.77999024E-07  4.63648094E-07 -2.17646335E-07  1.88311202E-06  8.17667536E-08
  4.21882566E-07 -6.27058753E-08  1.19182878E-06  1.76457074E-08 -3.20753861E-07
 -4.46893651E-06 -5.65517751E-07 -6.75979080E-07 -1.97196560E-07 -2.78819803E-06
  1.96391119E-06  8.78390066E-08  2.13669798E-07  2.83953850E-06 -8.16092709E-09
  5.53311182E-06  1.02015251E-06 -1.15609579E-06 -1.93342671E-07  1.94047357E-06
  4.44804080E-06 -1.48685624E-06  6.32462126E-06 -2.10143786E-06  1.83206153E-05
  3.96584980E-06 -1.47849349E-06 -6.85369143E-07 -2.00823873E-06  3.49864448E-06
 -1.45681476E-05 -3.97577284E-06 -4.89985834E-06 -6.44482788E-07  1.55602961E-06
  2.67488885E-06 -1.60381695E-06 -3.86848175E-06  3.46416120E-06  3.67265076E-06
  6.10415922E-06  1.25555174E-06 -4.92221709E-07  5.19138415E-06 -2.73399145E-07
  9.28802901E-06  3.79549734E-06  2.61322637E-06 -1.01576227E-07 -2.49065264E-06
  7.48682189E-06  1.96276960E-08 -7.59558437E-07 -5.38302445E-07  6.10446285E-06
  7.46047310E-07  3.48020394E-07 -1.37544235E-06  4.62428922E-06 -1.00163808E-06
  1.25483082E-06 -3.04997567E-06 -8.29957333E-06 -4.07067911E-08 -1.92061608E-06
 -1.19543258E-06 -7.34366172E-07  8.14713130E-07  8.86221751E-07  6.26229339E-06
  1.15303976E-06  7.49746062E-07 -7.73385063E-07  3.26019581E-06 -6.86563906E-07
  5.12068825E-06 -1.99805272E-06 -2.70894357E-06  1.68569431E-06  1.36449384E-05
 -5.62076833E-05 -6.31191165E-07  2.68919896E-06  3.26346036E-06  2.44045857E-05
  2.96330633E-05 -4.86864620E-06 -3.55075221E-07  9.52588918E-06  2.59823803E-06
 -1.80519305E-05  1.37784132E-06 -4.80537811E-07  6.26108338E-07 -3.40283224E-06
 -5.55695784E-05  1.13533907E-07 -2.20231151E-06 -7.21800645E-06  1.00623843E-05
 -2.25000872E-05 -2.35736654E-05 -2.70652577E-06  1.77856142E-05  1.77470045E-06
  6.10826703E-07  3.45559786E-07  3.63936594E-06 -6.30848119E-07  4.82903397E-07
  1.98466714E-05  4.24251879E-07  2.60330024E-07 -1.89936963E-06 -1.55349939E-06
 -2.32030761E-06 -8.47327183E-06 -1.90617909E-06 -2.79863950E-05 -8.20306196E-07
 -7.71537698E-07 -1.09513709E-06 -8.76454754E-06 -1.31588104E-06  7.78126311E-07
  4.34153168E-05  2.94969748E-06  4.90993044E-06 -1.14158692E-06  1.18289846E-06
 -5.26369770E-06 -1.85461043E-06 -1.51425960E-06 -7.82408285E-07 -4.24138991E-07
 -4.30533857E-06 -8.52451832E-06 -5.11083521E-05 -4.50389278E-07  2.67881807E-06
  1.55318220E-06  2.14630230E-06 -2.08616444E-07  1.87997800E-06 -8.23614577E-07
  6.66517560E-06 -5.67271149E-07 -6.05978557E-08 -3.66960221E-07  2.81665983E-06
  6.65257570E-07 -3.70711977E-08  7.90079348E-08 -4.61572293E-06  2.43661517E-07
 -1.70683040E-06 -1.11373647E-07 -3.39342369E-07  3.19852514E-06 -5.81825474E-08
 -6.18329835E-07 -9.94559551E-08 -2.18002643E-06  5.74257290E-06 -2.21963546E-06
  3.18151984E-06 -9.70138505E-06 -5.31945566E-05 -2.71585895E-06  6.09227930E-06
 -6.35820379E-06  1.66082206E-05  5.46690811E-05 -8.63938889E-05 -1.86715082E-08
 -1.44446055E-07  4.13412137E-06 -1.69525991E-06 -2.04393840E-07  2.88790053E-07
 -7.12109211E-06  5.49627348E-06 -1.17031104E-06  2.94263897E-08  1.42768233E-06
 -9.53588434E-06 -7.97747571E-07  1.52882585E-07  3.38217009E-07  1.76593825E-07
  7.99051756E-06 -9.66959877E-06 -2.06307125E-08  1.03907517E-08  1.33076770E-06
  3.36243613E-07 -1.96203445E-08 -3.17484741E-07  8.88999228E-07 -5.93920761E-07
 -9.29501423E-07  3.47543353E-07 -4.18275090E-07  1.49919074E-07  3.99189784E-07
  9.24977390E-07  2.12490619E-06 -1.07904127E-05  4.41594517E-05 -2.81958970E-05
 -3.90849059E-05  4.51425593E-05  4.51069472E-07 -7.08857366E-05 -3.47033334E-05
  1.84860347E-05 -1.51137179E-05  6.98859930E-05  3.76380124E-04  2.18990020E-04
 -4.88575068E-05  1.21284156E-05  3.17532275E-04 -5.74634507E-05  1.27369535E-05
 -1.02710912E-05  4.08077603E-05 -2.83869099E-05 -3.92446772E-05  4.07164373E-05
 -2.28026961E-05 -7.21523003E-05 -4.08262991E-05 -1.11340842E-06 -5.93782609E-06
  2.79686404E-05 -1.08947976E-04 -5.09985963E-05  7.26637615E-05 -6.67036595E-05
 -5.41261650E-05  1.28393802E-04 -1.61052060E-04 -7.55762242E-08  1.78876973E-05
  2.54086436E-05  1.88264727E-05  3.15859868E-05 -7.78241870E-06  9.00401806E-05
  5.04276112E-05 -1.05366924E-05 -5.96689876E-06  2.67853410E-05 -1.07879872E-04
 -4.96666690E-05  9.69557887E-05  2.67132570E-05 -5.25297782E-05  1.89343514E-04
  8.01401461E-05  4.30830017E-05 -4.34683267E-04 -4.94443785E-04 -3.34112513E-04
 -5.12713941E-04 -4.62897238E-04 -5.48556885E-04 -7.76724758E-04 -8.09248190E-04
  4.26075665E-05 -4.32237845E-04 -4.90628841E-04 -3.34120192E-04 -2.39353450E-04
  6.46140488E-04 -5.53498845E-04 -3.11885480E-04  1.07295980E-03  9.84937397E-06
  3.77572477E-06  4.42837092E-05  1.69927074E-04 -1.48558093E-04 -1.60702182E-04
  3.01232602E-04 -2.24288090E-04 -3.17706773E-04 -1.74188691E-05  6.91068860E-05
  2.99779864E-04 -4.85794073E-05  5.88503658E-05  5.60636825E-05 -1.27147407E-04
  1.24786782E-04  2.27186419E-04 -1.76283034E-05  6.88531745E-05  3.04942072E-04
 -4.93965778E-05  2.54371600E-05 -7.72553175E-05 -1.26271420E-04  3.30600922E-06
 -2.60038310E-04  9.62170836E-06  4.89888222E-06  4.59081378E-05  1.68863277E-04
 -5.70520328E-05  2.12315442E-04  2.92587518E-04 -5.58338789E-05  3.88475568E-04
  1.72678724E-05 -3.76141387E-04 -2.79337223E-04 -3.78455162E-04  1.05909804E-03
 -2.59868349E-04 -7.44000601E-04  1.45039027E-03 -3.53027867E-04  7.97653017E-05
 -4.76614841E-04 -8.23430563E-04 -6.66570029E-05 -3.88828051E-04 -3.50373915E-04
 -8.89763967E-05 -6.74140815E-04 -5.70557048E-04  1.02662024E-06  4.38853888E-05
  2.51696653E-04 -3.08090087E-05 -2.70816260E-05  9.99403300E-05 -3.33833110E-05
  7.88234115E-05  2.11822364E-04 -1.26933830E-04  5.57999743E-05  7.38811777E-04
 -3.05512935E-04 -1.62596019E-03  3.99107096E-04 -2.95038745E-04 -2.05713242E-03
  4.99963259E-04  1.57821618E-06  4.00577349E-05  2.46802318E-04 -3.06129876E-05
 -6.66341361E-05 -7.92763831E-05 -3.62740283E-05 -2.37173899E-05 -2.23178648E-04
  8.06411821E-05 -4.76799705E-04 -8.26213998E-04 -6.77477748E-05 -1.83292674E-04
  4.78247574E-04 -8.47873929E-05 -3.42461360E-04  8.03715378E-04 -1.18272669E-05
  4.43452661E-05 -1.38686679E-05 -4.00630335E-06  6.42894515E-05  8.81423033E-06
  5.42421855E-05  6.75926338E-05  7.59262585E-05 -6.58042027E-06  3.02834000E-05
 -5.22108526E-05 -7.82574262E-06  1.11119219E-04 -3.68437770E-05 -3.77502812E-05
  1.74611581E-04 -9.37084034E-05  4.46184886E-06  6.01622714E-07 -1.65466106E-05
 -2.73520683E-05  9.70721418E-06 -3.08457650E-05 -4.88669499E-05 -3.60456377E-05
 -7.12689154E-05 -1.96509345E-05  8.30920620E-05  3.40533671E-04  3.31656938E-05
  9.52391646E-05 -2.19162443E-05  1.34761091E-04  1.88983914E-04 -4.20039351E-05
  4.43854620E-06  9.23664129E-07 -1.68242026E-05 -2.78986592E-05  2.31209258E-05
  2.18060419E-05 -4.92837443E-05  2.12648366E-06  7.90170171E-05 -6.44558245E-06
  2.93474692E-05 -5.34706220E-05 -7.96660123E-06  1.15379322E-04 -2.01306646E-05
 -3.38927732E-05  1.99542351E-04  2.22091636E-06 -1.14227159E-05  4.17806399E-05
 -1.50540885E-05 -3.66859175E-06  5.47508619E-05 -3.69412172E-05  5.62122906E-05
  2.49773073E-05 -9.94983604E-05  1.01885993E+00 -4.53521609E-02 -5.91487487E-02
  2.75641771E-04 -1.42226982E-04  4.34205007E-05  6.72692546E-04 -2.44966563E-04
  7.26306999E-05  9.41608819E-05 -5.96040066E-04 -8.23966545E-04 -4.90935768E-04
  6.51312961E-04 -5.94079448E-04 -5.95519753E-04  1.17261456E-03 -6.81991123E-04
  9.34736219E-05 -5.93806522E-04 -8.20718875E-04 -4.90569612E-04  8.52626309E-04
  2.22650187E-04 -5.94559104E-04  1.35518999E-03  5.60657876E-05  6.04595344E-05
 -4.31068145E-04 -6.09535024E-04  6.25116943E-05 -5.22077581E-04 -3.69727451E-04
  1.66683371E-04 -9.04623390E-04 -6.05522242E-04  5.91942299E-05 -4.30754655E-04
 -5.81877959E-04  6.53417786E-05 -2.89891912E-04  5.70321866E-04  1.63976599E-04
 -5.03861843E-04  9.51071278E-04 -1.17978659E-05  5.65540733E-05  2.03394549E-04
  4.77597762E-05 -5.70305363E-05 -6.63867032E-05  1.45056465E-04 -1.23944167E-04
 -9.08656051E-05  8.07656001E-06 -2.85266211E-05 -1.41106078E-04 -3.56963759E-05
  3.28497763E-05  1.97328591E-05 -1.40535943E-04  3.18122351E-05  7.90474797E-05
  8.15839372E-06 -2.95076283E-05 -1.40474353E-04 -3.53395887E-05  1.95237014E-05
 -3.30104284E-05 -1.40411168E-04 -1.02791127E-05 -8.48211068E-05 -1.18581981E-05
  5.77930415E-05  2.03516624E-04  4.74463251E-05 -2.01793809E-05  8.55314921E-05
  1.43189976E-04 -6.75583798E-05  1.40183488E-04 -1.29570459E-06  3.19451007E-05
  1.15192010E-04 -1.07419515E-04  3.86815703E-05  5.36795055E-05 -1.80842005E-04
  1.19737537E-04  5.96698426E-05 -3.38545838E-06  2.50141806E-05 -9.63086738E-05
  4.58949651E-05  1.29498394E-05  1.05251640E-05  1.55940834E-05 -3.61224987E-05
  1.34201966E-05 -1.05877931E-05  4.90035741E-05  2.11682279E-04 -1.35770960E-04
  4.97611098E-05 -1.17191504E-05 -1.56124872E-04  1.24449492E-04 -4.26756179E-05
 -3.61434662E-06  2.45283965E-05 -9.39549741E-05  4.53386251E-05  6.38534836E-06
 -1.41159995E-05  1.99242408E-05 -3.04909488E-05  1.18936878E-05 -1.38196592E-06
  3.09533333E-05  1.20634035E-04 -1.06900518E-04  8.98911327E-06 -6.53138573E-05
 -1.87262516E-04  7.86887769E-05 -1.02645889E-04  3.86066298E-06 -1.94838558E-05
 -1.06710966E-05 -3.76589845E-06  1.47587658E-06 -3.76214253E-06  1.57944438E-05
  4.89569327E-06 -9.56834995E-06  4.39184426E-07 -5.42470031E-06  2.03481368E-05
  6.73592802E-06 -4.79146758E-06  9.85370854E-06 -1.19188862E-05  1.98160761E-05
  3.27576190E-06  2.90682017E-07 -5.63345252E-06  6.11766085E-06  2.40815257E-06
  2.40621072E-06  1.08086043E-07 -5.68795724E-06  1.52269073E-06  4.88455433E-06
  4.48271669E-07 -7.07087361E-06 -4.05716261E-06  1.16987786E-05  6.16664198E-06
 -1.75867006E-06  6.87161502E-05  3.35537913E-05 -8.79039104E-06  2.44052795E-07
 -5.87088687E-06  8.27569200E-06  2.30393918E-06  2.15201703E-06 -1.04172860E-06
 -4.46145912E-06 -2.78519543E-07 -3.97765101E-06  4.24900334E-07 -5.39782348E-06
  2.08543223E-05  6.69687177E-06 -8.46461445E-06 -6.17111093E-06 -1.20165859E-05
  1.64111486E-05 -1.27364861E-05  3.83242673E-06 -1.91901280E-05 -1.18342742E-05
 -3.73425586E-06  2.83973498E-06  3.10145238E-06  1.61625197E-05  9.96899644E-06
  5.11703550E-06  3.57648643E-05 -2.02608769E-04 -5.18440494E-04  4.08529430E-04
 -4.89225181E-05  1.19923994E-05  6.04365012E-04  2.47210727E-05 -2.35356144E-06
  7.48068585E-06 -2.60235856E-06 -4.39766417E-05 -7.43688161E-05 -5.05308831E-05
 -1.10234175E-05 -1.85479109E-04 -1.64253010E-04 -1.42439125E-05  7.50582441E-06
 -2.90353519E-06 -4.39423644E-05 -7.47940338E-05 -3.95922964E-05  3.28580359E-05
 -1.85996938E-04 -1.38391348E-04  8.72765225E-05 -1.97828253E-05  7.49907139E-05
  1.67175990E-04  1.01629589E-04 -1.51246449E-05  3.98721120E-06  1.82472646E-04
 -1.17786837E-05  3.66842157E-06 -7.42296607E-06  4.09590349E-05  1.98939263E-07
  4.57452059E-05  1.01726496E-05 -1.46192725E-05 -1.56319691E-05  1.90533253E-05
  2.16469380E-05 -7.51194960E-06  4.11075327E-05  2.17560764E-06  4.63590042E-05
  1.66070446E-05  8.38449102E-06 -1.42224480E-05  1.21929119E-06 -3.23169143E-05
  1.91269095E-07 -9.51031683E-06  1.74379286E-05 -9.42933090E-06  7.82996610E-06
  5.28672983E-06  4.59417695E-05 -1.67068108E-05  2.30510921E-05  9.03887849E-07
  6.38170889E-07 -3.82594458E-05 -3.02680466E-08  1.74586629E-06 -3.10358230E-06
 -2.42681096E-05 -2.38103667E-05 -1.61482563E-05  9.37584549E-07  5.95651524E-07
 -3.89978457E-05 -2.25360850E-07  2.95184328E-06  1.85656542E-06 -2.53891917E-05
 -1.38891367E-05  2.50266091E-05  1.29689685E-07 -9.62164232E-06  1.93709074E-05
 -9.51426535E-06  4.74513189E-06 -8.51565960E-06  4.89621813E-05 -2.76771544E-05
 -1.06690113E-05  5.42683705E-07 -1.78141406E-06  1.20730389E-06 -2.69666633E-06
  4.74282419E-07  1.80687154E-06 -6.79291904E-06  2.60829876E-06 -3.78901698E-06
 -8.70362989E-08  4.22413101E-06 -2.06235430E-05 -1.10280318E-05 -2.33699497E-06
  5.80698802E-07  7.28140370E-06  1.04181561E-05 -3.04397010E-06  5.31225370E-07
 -2.02134638E-06  2.10371727E-06 -2.65212190E-06 -4.73092093E-07 -1.72433940E-06
 -5.94457362E-06  4.16866596E-06  1.97019714E-06 -6.89877304E-07  2.84667956E-06
  1.53920111E-05 -4.47093092E-07 -4.44941651E-06  1.44031313E-06 -3.15370469E-05
 -1.26525739E-05  2.46859790E-06  1.02927217E-06 -3.88891433E-06 -2.61168785E-05
 -2.49716572E-06 -6.57903365E-06  1.59069601E-06  1.26857082E-05 -3.44043210E-06
  1.28682861E-06 -6.41442206E-07  3.19172864E-06  1.34909498E-05 -3.84352066E-07
 -4.60761028E-06  6.95454268E-07 -3.24952345E-05 -1.30662401E-05  4.16058537E-06
  1.23082711E-03 -2.43387815E-05  5.30445564E-04 -2.17547239E-03  5.31367354E-04
  1.80452382E-03 -7.79741527E-03  1.90617309E-03 -1.17304456E-05  1.21762801E-04
  8.06394066E-05  6.94211193E-05 -1.76303352E-05  9.65386963E-04  5.79644371E-04
 -1.40663407E-04 -1.01035485E-04 -1.08769468E-04  1.45734447E-05  2.14986931E-04
  6.33753537E-05  1.38666339E-04 -1.16741914E-03  4.84487162E-04 -4.19409808E-04
  1.74908461E-04 -7.43901069E-05  8.35472924E-05 -7.67577806E-05  2.07393712E-04
 -1.34709973E-05  2.13140007E-04 -1.99468969E-05 -3.59978369E-04  6.27674922E-04
  4.26811314E-05  4.76474011E-04  1.14477807E-04 -1.01393394E-04 -1.10284412E-04
  1.09382518E-05  2.14987537E-04 -7.18067142E-06 -1.50868557E-04 -1.16575698E-03
  6.29231470E-04  1.43831511E-04  1.70566023E-04 -1.08780480E-04 -3.51933077E-05
 -1.01346330E-04 -1.73947346E-04  3.85945449E-05  1.99147422E-04 -1.14240990E-04
 -3.10072380E-04 -6.09163269E-04 -1.01413325E-04  5.21078980E-04 -1.95721098E-04
  8.45188329E-05  6.81185826E-05  1.38171399E-04 -1.08950933E-04  1.14090890E-04
 -2.81879777E-05  1.23319202E-03  7.22707349E-04 -1.73782967E-04 -1.89940701E-04
 -7.64973243E-05  1.15775396E-05  7.10566584E-05 -1.71545739E-05 -2.72103393E-05
 -2.28873831E-04  6.84541366E-05  2.94549558E-04 -8.15540419E-05 -9.10770020E-05
 -8.74351580E-04  3.27629688E-04  1.22511814E-03  1.07540265E-04  5.15690708E-04
 -2.41597465E-04 -1.55163371E-03 -9.56451714E-04  4.87509716E-07  2.14390825E-03
  2.39837541E-03 -2.16578143E-05 -2.26288239E-04 -3.17038035E-04 -1.42251834E-04
 -9.75442549E-05 -8.39493365E-04  6.17455169E-04 -1.53202870E-04 -1.68708709E-04
 -2.51153497E-04 -2.76707320E-03  1.97633949E-03 -5.21135071E-04  1.25277303E-03
  1.03509204E-04  5.30411303E-04 -2.44885108E-04 -9.24704307E-04  1.55553096E-03
  8.61605250E-06  7.36597016E-04 -3.07441418E-03 -1.50662726E-05 -5.51959240E-05
  3.98741786E-04 -7.99007904E-04  1.56520351E-04  6.19288792E-04  2.28136199E-04
 -8.96052270E-05 -2.40262884E-03  4.64204786E-04  2.23682707E-03  6.46212913E-04
 -3.16038472E-04 -2.77438503E-04 -1.11193197E-04 -3.77064319E-04  6.73276399E-05
 -1.22180265E-04 -2.44797027E-04  1.34903151E-04  8.85628609E-04  4.54301722E-04
  1.57042129E-05 -1.23287699E-04 -1.22797108E-04  6.45010359E-05 -2.59426588E-05
  2.46591427E-04 -7.56836774E-05 -6.04420982E-05  5.41640033E-04  3.37595065E-05
  6.09420813E-04 -3.24727745E-04 -2.50164203E-04  2.38198093E-05  8.27074968E-05
  1.63454996E-04 -2.10910714E-05  1.65058718E-04  2.51432943E-05 -2.75982327E-04
 -6.21396578E-04 -9.28351453E-04 -1.47807047E-05  1.46118976E-04  1.06869045E-04
  2.52574174E-05  4.57195102E-06 -1.94924596E-04  1.08921451E-04 -3.34835965E-05
  1.06466327E-04  3.28145929E-05 -6.59525224E-04  4.97984946E-04 -1.14048248E-04
  2.00077364E-05  8.31253540E-05  1.60018393E-04 -2.05140793E-05  1.35406823E-04
 -9.87943918E-05 -2.77859845E-04 -1.00611164E-04  1.12686088E-03 -2.76766057E-06
  6.58637007E-05 -1.62699856E-04 -1.43183542E-04  1.18213558E-05  1.73444271E-04
  1.22367820E-05 -3.23656820E-05 -4.96834229E-04  2.54701939E-05  6.58395038E-04
  1.49619982E-04 -1.17213515E-04 -2.72714602E-04 -1.12671642E-04 -3.73043504E-04
  6.56224458E-05  6.33134271E-06  2.75283789E-04  1.19074347E-04  5.91779398E-04
 -8.17370280E-04  1.85664096E-05 -5.37564309E-05  1.60970072E-04  2.36287580E-04
  5.19303267E-05 -1.27532513E-04  2.01970659E-05 -4.16471222E-05  8.74725783E-04
  8.76225439E-05 -1.04156225E-04 -1.43913669E-04 -2.36041722E-04 -2.99599320E-05
 -4.93046527E-05 -2.76111240E-05 -1.11254538E-04  1.25584506E-04  6.54946382E-05
  3.45894266E-04 -1.62133209E-04 -3.84249449E-04 -1.02018892E-04  7.76182217E-07
  6.73731199E-05 -1.03504243E-04 -8.78433806E-05  1.06111457E-04  5.57241220E-05
 -1.41984515E-04 -3.58829358E-04 -2.20379558E-04  3.85872364E-04 -2.07232226E-05
 -1.63468134E-04 -2.91603754E-05 -4.51316063E-05 -6.21611686E-05 -1.08999560E-04
  8.02013023E-05 -1.17198678E-04  3.43423460E-04  1.32843221E-05  4.10396600E-04
 -1.14054579E-04 -2.93564379E-05 -5.89761803E-05 -8.35559224E-06  1.43412559E-04
 -1.11288005E-04  1.12643506E-04 -8.21317315E-05  6.06131549E-05  2.67567575E-04
 -4.94678142E-04  2.26144452E-04 -6.09533038E-05  4.61605408E-05  1.00590347E-06
  1.75827308E-04  4.67632511E-05  2.03898324E-05  1.34989088E-05  2.53934162E-04
  4.69959694E-05 -9.30129410E-05 -6.52316605E-06  2.34130266E-05  3.30534982E-05
  6.52735947E-06 -2.11892486E-05 -1.13284695E-05  1.38169481E-05 -1.46072532E-05
 -8.22229545E-05  9.48954778E-05  3.54027396E-05  6.70839136E-05  6.40665475E-06
 -6.58645701E-05 -4.45341030E-06 -1.29681569E-04 -1.69901330E-05 -1.71518429E-06
 -2.24110367E-06 -2.85208515E-04 -6.63475880E-05  2.91512195E-05  1.14012760E-05
  5.41433078E-06 -8.34699535E-06  1.73923711E-05 -5.22577903E-06  1.05995527E-05
 -8.84577481E-06 -2.14139457E-06  7.97719836E-05 -3.74740758E-05  1.88151024E-05
 -6.70772539E-05 -8.74337787E-05 -6.62292679E-05 -5.35112054E-06 -1.21138723E-04
 -1.72462724E-05 -6.68755817E-07  2.64843700E-06 -2.87949986E-04 -6.84452267E-05
 -8.38119421E-07  2.58432639E-05  1.06824454E-05  3.59635819E-06  2.15954598E-05
  5.53358113E-06  2.79398258E-06 -7.09542418E-06  9.91557650E-07  7.88206840E-05
  7.11257222E-05  1.95834386E-05 -6.68044341E-05 -6.15690189E-05  4.82889017E-05
  2.56447288E-06  1.59459229E-04  4.66447296E-05  1.15987810E-05 -2.12401258E-05
  2.57480463E-04  8.62563487E-05  6.39045364E-05 -7.21384849E-06 -4.78223755E-06
 -2.96670296E-05 -6.03258415E-06  2.54873056E-05  1.66783724E-05  6.50956670E-06
 -3.13714870E-06 -4.05843174E-05 -9.04750195E-05 -5.13345134E-05  8.88044632E-05
[truncated: 100,581,598 more chars]
