# Supplementary material for: Morphology Effects on Free Energies of Proton-Coupled Electron Transfer in Polyoxotungstates
Source: Inorg Chem. 2025 Oct 23;64(49):23834–45. doi: 10.1021/acs.inorgchem.5c02910 (PMC12709570; doi:10.1021/acs.inorgchem.5c02910)
Supplement: Supplementary file 2 [file ic5c02910_si_002.zip › P2W18_Me4N_0H_Sp1.fchk]

P2W18_Me4N_0H_Sp1                                           
Freq      UB3LYP                                                      LANL2DZ             
Number of atoms                            I              184
Info1-9                                    I   N=           9
         378         378           0           0           0         100
           6          18        -502
Charge                                     I                0
Multiplicity                               I                1
Number of electrons                        I             1016
Number of alpha electrons                  I              508
Number of beta electrons                   I              508
Number of basis functions                  I             1384
Number of independent functions            I             1384
Number of point charges in /Mol/           I                0
Number of translation vectors              I                0
Atomic numbers                             I   N=         184
           8           8           8           8           8           8
           8           8           8           8           8           8
           8           8           8           8           8           8
           8           8           8           8           8           8
           8           8           8           8           8           8
           8           8           8           8           8           8
           8           8           8           8           8           8
           8           8           8           8           8           8
           8           8           8           8           8           8
           8           8           8           8           8           8
           8           8          15          15          74          74
          74          74          74          74          74          74
          74          74          74          74          74          74
          74          74          74          74           6           1
           1           1           6           1           1           1
           6           1           1           1           6           1
           1           1           6           1           1           1
           6           1           1           1           6           1
           1           1           6           1           1           1
           6           1           1           1           6           1
           1           1           6           1           1           1
           6           1           1           1           6           1
           1           1           6           1           1           1
           6           1           1           1           6           1
           1           1           6           1           1           1
           6           1           1           1           6           1
           1           1           6           1           1           1
           6           1           1           1           6           1
           1           1           6           1           1           1
           7           7           7           7           7           7
           6           1           1           1
Nuclear charges                            R   N=         184
  8.00000000E+00  8.00000000E+00  8.00000000E+00  8.00000000E+00  8.00000000E+00
  8.00000000E+00  8.00000000E+00  8.00000000E+00  8.00000000E+00  8.00000000E+00
  8.00000000E+00  8.00000000E+00  8.00000000E+00  8.00000000E+00  8.00000000E+00
  8.00000000E+00  8.00000000E+00  8.00000000E+00  8.00000000E+00  8.00000000E+00
  8.00000000E+00  8.00000000E+00  8.00000000E+00  8.00000000E+00  8.00000000E+00
  8.00000000E+00  8.00000000E+00  8.00000000E+00  8.00000000E+00  8.00000000E+00
  8.00000000E+00  8.00000000E+00  8.00000000E+00  8.00000000E+00  8.00000000E+00
  8.00000000E+00  8.00000000E+00  8.00000000E+00  8.00000000E+00  8.00000000E+00
  8.00000000E+00  8.00000000E+00  8.00000000E+00  8.00000000E+00  8.00000000E+00
  8.00000000E+00  8.00000000E+00  8.00000000E+00  8.00000000E+00  8.00000000E+00
  8.00000000E+00  8.00000000E+00  8.00000000E+00  8.00000000E+00  8.00000000E+00
  8.00000000E+00  8.00000000E+00  8.00000000E+00  8.00000000E+00  8.00000000E+00
  8.00000000E+00  8.00000000E+00  5.00000000E+00  5.00000000E+00  1.40000000E+01
  1.40000000E+01  1.40000000E+01  1.40000000E+01  1.40000000E+01  1.40000000E+01
  1.40000000E+01  1.40000000E+01  1.40000000E+01  1.40000000E+01  1.40000000E+01
  1.40000000E+01  1.40000000E+01  1.40000000E+01  1.40000000E+01  1.40000000E+01
  1.40000000E+01  1.40000000E+01  6.00000000E+00  1.00000000E+00  1.00000000E+00
  1.00000000E+00  6.00000000E+00  1.00000000E+00  1.00000000E+00  1.00000000E+00
  6.00000000E+00  1.00000000E+00  1.00000000E+00  1.00000000E+00  6.00000000E+00
  1.00000000E+00  1.00000000E+00  1.00000000E+00  6.00000000E+00  1.00000000E+00
  1.00000000E+00  1.00000000E+00  6.00000000E+00  1.00000000E+00  1.00000000E+00
  1.00000000E+00  6.00000000E+00  1.00000000E+00  1.00000000E+00  1.00000000E+00
  6.00000000E+00  1.00000000E+00  1.00000000E+00  1.00000000E+00  6.00000000E+00
  1.00000000E+00  1.00000000E+00  1.00000000E+00  6.00000000E+00  1.00000000E+00
  1.00000000E+00  1.00000000E+00  6.00000000E+00  1.00000000E+00  1.00000000E+00
  1.00000000E+00  6.00000000E+00  1.00000000E+00  1.00000000E+00  1.00000000E+00
  6.00000000E+00  1.00000000E+00  1.00000000E+00  1.00000000E+00  6.00000000E+00
  1.00000000E+00  1.00000000E+00  1.00000000E+00  6.00000000E+00  1.00000000E+00
  1.00000000E+00  1.00000000E+00  6.00000000E+00  1.00000000E+00  1.00000000E+00
  1.00000000E+00  6.00000000E+00  1.00000000E+00  1.00000000E+00  1.00000000E+00
  6.00000000E+00  1.00000000E+00  1.00000000E+00  1.00000000E+00  6.00000000E+00
  1.00000000E+00  1.00000000E+00  1.00000000E+00  6.00000000E+00  1.00000000E+00
  1.00000000E+00  1.00000000E+00  6.00000000E+00  1.00000000E+00  1.00000000E+00
  1.00000000E+00  6.00000000E+00  1.00000000E+00  1.00000000E+00  1.00000000E+00
  6.00000000E+00  1.00000000E+00  1.00000000E+00  1.00000000E+00  7.00000000E+00
  7.00000000E+00  7.00000000E+00  7.00000000E+00  7.00000000E+00  7.00000000E+00
  6.00000000E+00  1.00000000E+00  1.00000000E+00  1.00000000E+00
Current cartesian coordinates              R   N=         552
  1.16542096E+01  5.06407080E+00  4.42794572E+00  1.07564555E+01  3.59925151E+00
 -6.88869492E-01  1.16682804E+01  2.53003500E+00 -5.89793924E+00  1.09556608E+01
 -1.22321618E+00 -2.10031538E+00  1.20817599E+01 -5.12448020E+00  1.44679504E+00
  1.09532080E+01 -2.33496986E-02  2.78360053E+00  6.92578412E+00  5.77117051E+00
  1.89608309E+00  6.92973550E+00  4.32535050E+00 -3.99585242E+00  7.12370635E+00
 -3.46681760E-01 -5.35369622E+00  7.36384132E+00 -4.72399801E+00 -1.16293186E+00
  7.35767705E+00 -3.56112480E+00  3.56956408E+00  7.11383825E+00  2.25383839E+00
  5.26480337E+00  7.05688565E+00  6.14143820E-01  3.84955421E-02  3.02077656E+00
  4.82745648E+00  4.65392483E+00  4.03051591E+00  9.93543531E+00  3.17772181E+00
  3.82750826E+00  7.81435947E+00 -1.73442472E+00  4.03762879E+00  7.41855822E+00
 -7.07020438E+00  3.03110197E+00  2.21031052E+00 -6.01959792E+00  4.42377902E+00
 -1.53103543E+00 -9.67631245E+00  4.36228349E+00 -4.73212944E+00 -5.38543418E+00
  4.82944259E+00 -9.13795977E+00 -2.38180143E+00  3.46768523E+00 -5.71871385E+00
  1.58600171E+00  4.82045510E+00 -6.91215152E+00  6.68578482E+00  4.35648965E+00
 -1.61786456E+00  7.31047347E+00  4.38917445E+00  3.21067859E+00  9.62718700E+00
  2.94447883E+00  3.30907477E+00 -6.26374359E-01  3.14589708E+00 -1.60707987E+00
 -2.05993949E+00  3.14120491E+00 -3.86320574E-01  2.91671095E+00 -1.14116520E-01
  7.23042851E+00  1.52854459E+00 -1.08335877E-01  5.78197233E+00 -4.35822063E+00
  2.18229426E-01 -1.92489395E+00 -6.61213666E+00  4.54021804E-01 -6.29262551E+00
 -2.40866955E+00  4.41651696E-01 -4.38312340E+00  5.39097849E+00  1.97066452E-01
  1.42999731E+00  7.08480427E+00 -2.96292217E+00  4.55647366E+00  4.71374978E+00
 -4.45124580E+00  9.55293413E+00  3.26659941E+00 -4.16179838E+00  7.45446507E+00
 -1.65216494E+00 -4.43766817E+00  7.04643163E+00 -6.98182945E+00 -2.94588445E+00
  1.94411437E+00 -5.96153797E+00 -4.06132372E+00 -1.90260832E+00 -9.59483313E+00
 -3.62307551E+00 -5.09240745E+00 -5.31582611E+00 -3.65146118E+00 -9.50600832E+00
 -2.30511445E+00 -2.52178094E+00 -5.97761377E+00  1.64255177E+00 -3.67224056E+00
 -7.29897072E+00  6.75841455E+00 -3.65547102E+00 -1.97808399E+00  7.39065077E+00
 -4.08831647E+00  2.82788639E+00  9.71628569E+00 -2.85378863E+00  3.04734971E+00
 -5.68760389E-01 -2.64216775E+00 -1.86760118E+00 -2.00456296E+00 -2.64976442E+00
 -6.50347321E-01  2.97197032E+00 -6.69440571E+00 -4.91316990E-03  1.69948671E-01
 -6.98896666E+00  5.14888587E+00  2.03137993E+00 -6.97511500E+00  3.69764802E+00
 -3.85960505E+00 -6.77966072E+00 -9.76436487E-01 -5.21918741E+00 -6.54326741E+00
 -5.33619151E+00 -1.03138613E+00 -6.55134218E+00 -4.18082051E+00  3.70149720E+00
 -6.79767165E+00  1.63154052E+00  5.40047815E+00 -1.15861771E+01  4.02619590E+00
  4.64911737E+00 -1.06574694E+01  2.63909722E+00 -4.83870112E-01 -1.15690279E+01
  1.49584695E+00 -5.67660885E+00 -1.04589991E+01 -2.18005778E+00 -1.88890038E+00
 -1.11433824E+01 -6.17595547E+00  1.67712620E+00 -1.04642714E+01 -9.82181179E-01
  2.99033090E+00  3.90864728E+00  4.74474226E-01  6.81283375E-02 -3.54601615E+00
  1.39293656E-01  1.41243731E-01  9.45348362E+00  3.31919412E+00  2.72630025E+00
  9.46310418E+00  1.77500064E+00 -3.58434187E+00  9.71484584E+00 -2.91068112E+00
  9.08839144E-01  3.47560722E+00  7.00671321E+00  1.79941226E+00  3.48046568E+00
  5.45885744E+00 -4.49431492E+00  3.76651527E+00 -1.30528684E+00 -6.46566966E+00
  4.02022792E+00 -5.97908222E+00 -1.98198262E+00  4.00542950E+00 -4.29869240E+00
  4.87068020E+00  3.74187520E+00  1.91927757E+00  6.67792356E+00 -3.65869850E+00
  6.68685075E+00  1.87276954E+00 -3.65235094E+00  5.14598319E+00 -4.42080269E+00
 -3.36553034E+00 -1.61854282E+00 -6.39762062E+00 -3.11448599E+00 -6.28622304E+00
 -1.91279597E+00 -3.12806175E+00 -4.61710921E+00  4.94053582E+00 -3.38885138E+00
  1.59792223E+00  6.75330851E+00 -9.27037070E+00  2.48526026E+00  2.90333546E+00
 -9.26120556E+00  9.33441728E-01 -3.40843105E+00 -9.01102671E+00 -3.74531229E+00
  1.08568727E+00  1.06482421E+01 -2.21953459E+00  9.93045591E+00  1.13484744E+01
 -3.87286355E+00  8.91069923E+00  8.61923368E+00 -1.99905831E+00  9.62668622E+00
  1.16545761E+01 -5.25489628E-01  9.31836606E+00  1.39456365E+01 -2.94012503E+00
  1.31922876E+01  1.42628062E+01 -3.20406308E+00  1.52151185E+01  1.45897269E+01
 -4.59851278E+00  1.21452867E+01  1.49288006E+01 -1.25071556E+00  1.25288955E+01
  1.01971777E+01 -3.05466896E-01  1.41908416E+01  8.17306749E+00 -8.58995765E-02
  1.38535028E+01  1.05586464E+01 -6.03435139E-01  1.62012343E+01  1.12166736E+01
  1.35919850E+00  1.35190950E+01 -1.95068633E+00  1.75482387E+01 -3.39375733E+00
 -3.67097585E+00  1.66355483E+01 -4.07860352E+00 -2.14540181E+00  1.80297012E+01
 -1.39587273E+00 -1.55075977E+00  1.92433344E+01 -4.50188706E+00 -2.79830258E-01
  1.33465744E+01 -2.14821805E+00  1.29708003E+00  1.20378672E+01 -2.38480420E+00
 -4.71826422E-01  1.38832396E+01 -1.64275851E-01 -2.02656460E+00  1.24848461E+01
 -2.82895031E+00 -1.86317073E+01  2.61669657E+00  3.55357260E-01 -1.73447793E+01
  1.56246180E+00 -8.66554770E-01 -1.76127273E+01  3.36498841E+00  1.98698270E+00
 -2.01843309E+01  1.40489838E+00  9.74108395E-01 -1.75884594E+01  6.53479800E+00
 -2.00666623E+00 -1.63043281E+01  5.44632707E+00 -3.20019268E+00 -1.84000910E+01
  8.10373746E+00 -3.07452778E+00 -1.65898411E+01  7.24115493E+00 -3.43901878E-01
 -1.31524996E+01 -1.13308448E+01  5.19114185E+00 -1.44422226E+01 -1.25202687E+01
  4.10157490E+00 -1.41115299E+01 -1.05902498E+01  6.86309971E+00 -1.24523296E+01
 -9.77898475E+00  4.02352543E+00 -1.19073081E+01 -1.51360163E+01  7.63648903E+00
 -1.02967513E+01 -1.62620625E+01  8.26825470E+00 -1.29270402E+01 -1.43742790E+01
  9.26172530E+00 -1.31689025E+01 -1.62830857E+01  6.47233269E+00 -1.48775319E+00
 -1.33151520E+01 -1.23421245E+01 -2.44259404E+00 -1.51452799E+01 -1.23586048E+01
 -1.82179061E+00 -1.23199334E+01 -1.41197767E+01  5.37623139E-01 -1.35691671E+01
 -1.20346548E+01 -5.36810355E+00 -1.13415767E+01 -1.06033630E+01 -6.29579848E+00
 -1.31845038E+01 -1.06597883E+01 -6.11401244E+00 -1.02142833E+01 -9.04383246E+00
 -5.64043574E+00 -1.03499033E+01 -1.23934155E+01  1.36204184E+01 -3.76379617E+00
 -7.80523793E+00  1.33162424E+01 -3.44667177E+00 -5.78905133E+00  1.53117271E+01
 -2.76897445E+00 -8.44643145E+00  1.19726434E+01 -3.13725932E+00 -8.87866662E+00
  1.63124220E+01 -7.48251267E+00 -6.83277541E+00  1.60387084E+01 -7.10995883E+00
 -4.82095408E+00  1.65456520E+01 -9.50730131E+00 -7.15960544E+00  1.79582261E+01
 -6.45088665E+00 -7.53148086E+00  1.43402641E+01 -7.05868864E+00 -1.10692466E+01
  1.26516843E+01 -6.41494962E+00 -1.20667158E+01  1.59950709E+01 -6.00790268E+00
 -1.17164362E+01  1.46183789E+01 -9.08256075E+00 -1.13662662E+01  1.16780369E+01
 -8.01072882E+00 -7.32622637E+00  1.19604488E+01 -1.00237275E+01 -7.68679745E+00
  1.14610472E+01 -7.66899831E+00 -5.30288527E+00  1.00193468E+01 -7.32595440E+00
 -8.34675784E+00 -1.22850536E+00 -9.19078694E+00 -1.01199294E+01 -2.03154067E+00
 -8.06184752E+00 -8.58976151E+00  7.86942349E-01 -9.50470072E+00 -9.79788420E+00
 -1.52284341E+00 -8.24905703E+00 -1.19339418E+01 -2.13192303E+00 -1.31102698E+01
 -7.69991782E+00 -2.89685579E+00 -1.19622970E+01 -6.16446432E+00 -3.09734068E+00
 -1.49334870E+01 -7.78231744E+00 -1.02774805E-01 -1.33906976E+01 -7.43770131E+00
 -2.11324253E+01  3.81066527E+00 -3.42880797E+00 -2.26561569E+01  2.57987912E+00
 -2.77733811E+00 -2.19052288E+01  5.40806212E+00 -4.48313152E+00 -1.98100593E+01
  2.75030968E+00 -4.60688591E+00 -2.15281302E+01  6.30362033E+00  5.27925160E-01
 -2.22895253E+01  7.87930044E+00 -5.66772397E-01 -2.30529899E+01  5.05161633E+00
  1.13419087E+00 -2.04876413E+01  7.00732030E+00  2.16621377E+00  2.66131310E+00
  1.69475060E+01 -2.75855990E+00  4.21209981E+00  1.56008380E+01 -2.96837431E+00
  3.02291412E+00  1.86353621E+01 -3.89050774E+00  2.42398807E+00  1.74565718E+01
 -7.72106258E-01  5.31861948E-01  1.50087132E+01 -6.45920868E+00 -1.20938463E+00
  1.41027993E+01 -7.09883373E+00  8.85892724E-01  1.67281655E+01 -7.54530799E+00
  2.12309069E+00  1.37074931E+01 -6.64587394E+00 -9.54250483E+00 -1.39676780E+01
  3.75859716E+00 -8.83342097E+00 -1.23769595E+01  2.65147844E+00 -7.97240512E+00
 -1.51412433E+01  4.40700566E+00 -1.08586141E+01 -1.50908632E+01  2.63329360E+00
 -9.13947344E+00 -1.13508666E+01  7.63195557E+00 -1.01656098E+01 -1.06294485E+01
  9.27147440E+00 -7.56477224E+00 -1.25379207E+01  8.24228231E+00 -8.44634643E+00
 -9.78892668E+00  6.47736504E+00 -2.55301634E+00 -1.17392546E+01 -1.01904389E+01
  1.39879455E+01 -6.57927267E+00 -8.25901030E+00  1.11291717E+01 -2.60236099E+00
  1.27383584E+01  2.40524776E-01  1.57135187E+01 -3.68962797E+00 -1.97202405E+01
  4.81593907E+00 -1.13788543E+00 -1.09346868E+01 -1.29444480E+01  6.05468999E+00
  9.72323997E+00 -4.94036603E+00  1.36379228E+01  1.04055652E+01 -6.57228061E+00
  1.25733910E+01  1.00876718E+01 -5.19787334E+00  1.56534707E+01  7.70482917E+00
 -4.66473053E+00  1.33049380E+01
Force Field                                I                0
Int Atom Types                             I   N=         184
           0           0           0           0           0           0
           0           0           0           0           0           0
           0           0           0           0           0           0
           0           0           0           0           0           0
           0           0           0           0           0           0
           0           0           0           0           0           0
           0           0           0           0           0           0
           0           0           0           0           0           0
           0           0           0           0           0           0
           0           0           0           0           0           0
           0           0           0           0           0           0
           0           0           0           0           0           0
           0           0           0           0           0           0
           0           0           0           0           0           0
           0           0           0           0           0           0
           0           0           0           0           0           0
           0           0           0           0           0           0
           0           0           0           0           0           0
           0           0           0           0           0           0
           0           0           0           0           0           0
           0           0           0           0           0           0
           0           0           0           0           0           0
           0           0           0           0           0           0
           0           0           0           0           0           0
           0           0           0           0           0           0
           0           0           0           0           0           0
           0           0           0           0           0           0
           0           0           0           0           0           0
           0           0           0           0           0           0
           0           0           0           0           0           0
           0           0           0           0
MM charges                                 R   N=         184
  0.00000000E+00  0.00000000E+00  0.00000000E+00  0.00000000E+00  0.00000000E+00
  0.00000000E+00  0.00000000E+00  0.00000000E+00  0.00000000E+00  0.00000000E+00
  0.00000000E+00  0.00000000E+00  0.00000000E+00  0.00000000E+00  0.00000000E+00
  0.00000000E+00  0.00000000E+00  0.00000000E+00  0.00000000E+00  0.00000000E+00
  0.00000000E+00  0.00000000E+00  0.00000000E+00  0.00000000E+00  0.00000000E+00
  0.00000000E+00  0.00000000E+00  0.00000000E+00  0.00000000E+00  0.00000000E+00
  0.00000000E+00  0.00000000E+00  0.00000000E+00  0.00000000E+00  0.00000000E+00
  0.00000000E+00  0.00000000E+00  0.00000000E+00  0.00000000E+00  0.00000000E+00
  0.00000000E+00  0.00000000E+00  0.00000000E+00  0.00000000E+00  0.00000000E+00
  0.00000000E+00  0.00000000E+00  0.00000000E+00  0.00000000E+00  0.00000000E+00
  0.00000000E+00  0.00000000E+00  0.00000000E+00  0.00000000E+00  0.00000000E+00
  0.00000000E+00  0.00000000E+00  0.00000000E+00  0.00000000E+00  0.00000000E+00
  0.00000000E+00  0.00000000E+00  0.00000000E+00  0.00000000E+00  0.00000000E+00
  0.00000000E+00  0.00000000E+00  0.00000000E+00  0.00000000E+00  0.00000000E+00
  0.00000000E+00  0.00000000E+00  0.00000000E+00  0.00000000E+00  0.00000000E+00
  0.00000000E+00  0.00000000E+00  0.00000000E+00  0.00000000E+00  0.00000000E+00
  0.00000000E+00  0.00000000E+00  0.00000000E+00  0.00000000E+00  0.00000000E+00
  0.00000000E+00  0.00000000E+00  0.00000000E+00  0.00000000E+00  0.00000000E+00
  0.00000000E+00  0.00000000E+00  0.00000000E+00  0.00000000E+00  0.00000000E+00
  0.00000000E+00  0.00000000E+00  0.00000000E+00  0.00000000E+00  0.00000000E+00
  0.00000000E+00  0.00000000E+00  0.00000000E+00  0.00000000E+00  0.00000000E+00
  0.00000000E+00  0.00000000E+00  0.00000000E+00  0.00000000E+00  0.00000000E+00
  0.00000000E+00  0.00000000E+00  0.00000000E+00  0.00000000E+00  0.00000000E+00
  0.00000000E+00  0.00000000E+00  0.00000000E+00  0.00000000E+00  0.00000000E+00
  0.00000000E+00  0.00000000E+00  0.00000000E+00  0.00000000E+00  0.00000000E+00
  0.00000000E+00  0.00000000E+00  0.00000000E+00  0.00000000E+00  0.00000000E+00
  0.00000000E+00  0.00000000E+00  0.00000000E+00  0.00000000E+00  0.00000000E+00
  0.00000000E+00  0.00000000E+00  0.00000000E+00  0.00000000E+00  0.00000000E+00
  0.00000000E+00  0.00000000E+00  0.00000000E+00  0.00000000E+00  0.00000000E+00
  0.00000000E+00  0.00000000E+00  0.00000000E+00  0.00000000E+00  0.00000000E+00
  0.00000000E+00  0.00000000E+00  0.00000000E+00  0.00000000E+00  0.00000000E+00
  0.00000000E+00  0.00000000E+00  0.00000000E+00  0.00000000E+00  0.00000000E+00
  0.00000000E+00  0.00000000E+00  0.00000000E+00  0.00000000E+00  0.00000000E+00
  0.00000000E+00  0.00000000E+00  0.00000000E+00  0.00000000E+00  0.00000000E+00
  0.00000000E+00  0.00000000E+00  0.00000000E+00  0.00000000E+00  0.00000000E+00
  0.00000000E+00  0.00000000E+00  0.00000000E+00  0.00000000E+00  0.00000000E+00
  0.00000000E+00  0.00000000E+00  0.00000000E+00  0.00000000E+00
Integer atomic weights                     I   N=         184
           0           0           0           0           0           0
           0           0           0           0           0           0
           0           0           0           0           0           0
           0           0           0           0           0           0
           0           0           0           0           0           0
           0           0           0           0           0           0
           0           0           0           0           0           0
           0           0           0           0           0           0
           0           0           0           0           0           0
           0           0           0           0           0           0
           0           0           0           0           0           0
           0           0           0           0           0           0
           0           0           0           0           0           0
           0           0           0           0           0           0
           0           0           0           0           0           0
           0           0           0           0           0           0
           0           0           0           0           0           0
           0           0           0           0           0           0
           0           0           0           0           0           0
           0           0           0           0           0           0
           0           0           0           0           0           0
           0           0           0           0           0           0
           0           0           0           0           0           0
           0           0           0           0           0           0
           0           0           0           0           0           0
           0           0           0           0           0           0
           0           0           0           0           0           0
           0           0           0           0           0           0
           0           0           0           0           0           0
           0           0           0           0           0           0
           0           0           0           0
Real atomic weights                        R   N=         184
  0.00000000E+00  0.00000000E+00  0.00000000E+00  0.00000000E+00  0.00000000E+00
  0.00000000E+00  0.00000000E+00  0.00000000E+00  0.00000000E+00  0.00000000E+00
  0.00000000E+00  0.00000000E+00  0.00000000E+00  0.00000000E+00  0.00000000E+00
  0.00000000E+00  0.00000000E+00  0.00000000E+00  0.00000000E+00  0.00000000E+00
  0.00000000E+00  0.00000000E+00  0.00000000E+00  0.00000000E+00  0.00000000E+00
  0.00000000E+00  0.00000000E+00  0.00000000E+00  0.00000000E+00  0.00000000E+00
  0.00000000E+00  0.00000000E+00  0.00000000E+00  0.00000000E+00  0.00000000E+00
  0.00000000E+00  0.00000000E+00  0.00000000E+00  0.00000000E+00  0.00000000E+00
  0.00000000E+00  0.00000000E+00  0.00000000E+00  0.00000000E+00  0.00000000E+00
  0.00000000E+00  0.00000000E+00  0.00000000E+00  0.00000000E+00  0.00000000E+00
  0.00000000E+00  0.00000000E+00  0.00000000E+00  0.00000000E+00  0.00000000E+00
  0.00000000E+00  0.00000000E+00  0.00000000E+00  0.00000000E+00  0.00000000E+00
  0.00000000E+00  0.00000000E+00  0.00000000E+00  0.00000000E+00  0.00000000E+00
  0.00000000E+00  0.00000000E+00  0.00000000E+00  0.00000000E+00  0.00000000E+00
  0.00000000E+00  0.00000000E+00  0.00000000E+00  0.00000000E+00  0.00000000E+00
  0.00000000E+00  0.00000000E+00  0.00000000E+00  0.00000000E+00  0.00000000E+00
  0.00000000E+00  0.00000000E+00  0.00000000E+00  0.00000000E+00  0.00000000E+00
  0.00000000E+00  0.00000000E+00  0.00000000E+00  0.00000000E+00  0.00000000E+00
  0.00000000E+00  0.00000000E+00  0.00000000E+00  0.00000000E+00  0.00000000E+00
  0.00000000E+00  0.00000000E+00  0.00000000E+00  0.00000000E+00  0.00000000E+00
  0.00000000E+00  0.00000000E+00  0.00000000E+00  0.00000000E+00  0.00000000E+00
  0.00000000E+00  0.00000000E+00  0.00000000E+00  0.00000000E+00  0.00000000E+00
  0.00000000E+00  0.00000000E+00  0.00000000E+00  0.00000000E+00  0.00000000E+00
  0.00000000E+00  0.00000000E+00  0.00000000E+00  0.00000000E+00  0.00000000E+00
  0.00000000E+00  0.00000000E+00  0.00000000E+00  0.00000000E+00  0.00000000E+00
  0.00000000E+00  0.00000000E+00  0.00000000E+00  0.00000000E+00  0.00000000E+00
  0.00000000E+00  0.00000000E+00  0.00000000E+00  0.00000000E+00  0.00000000E+00
  0.00000000E+00  0.00000000E+00  0.00000000E+00  0.00000000E+00  0.00000000E+00
  0.00000000E+00  0.00000000E+00  0.00000000E+00  0.00000000E+00  0.00000000E+00
  0.00000000E+00  0.00000000E+00  0.00000000E+00  0.00000000E+00  0.00000000E+00
  0.00000000E+00  0.00000000E+00  0.00000000E+00  0.00000000E+00  0.00000000E+00
  0.00000000E+00  0.00000000E+00  0.00000000E+00  0.00000000E+00  0.00000000E+00
  0.00000000E+00  0.00000000E+00  0.00000000E+00  0.00000000E+00  0.00000000E+00
  0.00000000E+00  0.00000000E+00  0.00000000E+00  0.00000000E+00  0.00000000E+00
  0.00000000E+00  0.00000000E+00  0.00000000E+00  0.00000000E+00  0.00000000E+00
  0.00000000E+00  0.00000000E+00  0.00000000E+00  0.00000000E+00  0.00000000E+00
  0.00000000E+00  0.00000000E+00  0.00000000E+00  0.00000000E+00
Atom fragment info                         I   N=         184
           0           0           0           0           0           0
           0           0           0           0           0           0
           0           0           0           0           0           0
           0           0           0           0           0           0
           0           0           0           0           0           0
           0           0           0           0           0           0
           0           0           0           0           0           0
           0           0           0           0           0           0
           0           0           0           0           0           0
           0           0           0           0           0           0
           0           0           0           0           0           0
           0           0           0           0           0           0
           0           0           0           0           0           0
           0           0           0           0           0           0
           0           0           0           0           0           0
           0           0           0           0           0           0
           0           0           0           0           0           0
           0           0           0           0           0           0
           0           0           0           0           0           0
           0           0           0           0           0           0
           0           0           0           0           0           0
           0           0           0           0           0           0
           0           0           0           0           0           0
           0           0           0           0           0           0
           0           0           0           0           0           0
           0           0           0           0           0           0
           0           0           0           0           0           0
           0           0           0           0           0           0
           0           0           0           0           0           0
           0           0           0           0           0           0
           0           0           0           0
Atom residue num                           I   N=         184
           0           0           0           0           0           0
           0           0           0           0           0           0
           0           0           0           0           0           0
           0           0           0           0           0           0
           0           0           0           0           0           0
           0           0           0           0           0           0
           0           0           0           0           0           0
           0           0           0           0           0           0
           0           0           0           0           0           0
           0           0           0           0           0           0
           0           0           0           0           0           0
           0           0           0           0           0           0
           0           0           0           0           0           0
           0           0           0           0           0           0
           0           0           0           0           0           0
           0           0           0           0           0           0
           0           0           0           0           0           0
           0           0           0           0           0           0
           0           0           0           0           0           0
           0           0           0           0           0           0
           0           0           0           0           0           0
           0           0           0           0           0           0
           0           0           0           0           0           0
           0           0           0           0           0           0
           0           0           0           0           0           0
           0           0           0           0           0           0
           0           0           0           0           0           0
           0           0           0           0           0           0
           0           0           0           0           0           0
           0           0           0           0           0           0
           0           0           0           0
Nuclear spins                              I   N=         184
           0           0           0           0           0           0
           0           0           0           0           0           0
           0           0           0           0           0           0
           0           0           0           0           0           0
           0           0           0           0           0           0
           0           0           0           0           0           0
           0           0           0           0           0           0
           0           0           0           0           0           0
           0           0           0           0           0           0
           0           0           0           0           0           0
           0           0           0           0           0           0
           0           0           0           0           0           0
           0           0           0           0           0           0
           0           0           0           0           0           0
           0           0           0           0           0           0
           0           0           0           0           0           0
           0           0           0           0           0           0
           0           0           0           0           0           0
           0           0           0           0           0           0
           0           0           0           0           0           0
           0           0           0           0           0           0
           0           0           0           0           0           0
           0           0           0           0           0           0
           0           0           0           0           0           0
           0           0           0           0           0           0
           0           0           0           0           0           0
           0           0           0           0           0           0
           0           0           0           0           0           0
           0           0           0           0           0           0
           0           0           0           0           0           0
           0           0           0           0
Nuclear ZEff                               R   N=         184
  0.00000000E+00  0.00000000E+00  0.00000000E+00  0.00000000E+00  0.00000000E+00
  0.00000000E+00  0.00000000E+00  0.00000000E+00  0.00000000E+00  0.00000000E+00
  0.00000000E+00  0.00000000E+00  0.00000000E+00  0.00000000E+00  0.00000000E+00
  0.00000000E+00  0.00000000E+00  0.00000000E+00  0.00000000E+00  0.00000000E+00
  0.00000000E+00  0.00000000E+00  0.00000000E+00  0.00000000E+00  0.00000000E+00
  0.00000000E+00  0.00000000E+00  0.00000000E+00  0.00000000E+00  0.00000000E+00
  0.00000000E+00  0.00000000E+00  0.00000000E+00  0.00000000E+00  0.00000000E+00
  0.00000000E+00  0.00000000E+00  0.00000000E+00  0.00000000E+00  0.00000000E+00
  0.00000000E+00  0.00000000E+00  0.00000000E+00  0.00000000E+00  0.00000000E+00
  0.00000000E+00  0.00000000E+00  0.00000000E+00  0.00000000E+00  0.00000000E+00
  0.00000000E+00  0.00000000E+00  0.00000000E+00  0.00000000E+00  0.00000000E+00
  0.00000000E+00  0.00000000E+00  0.00000000E+00  0.00000000E+00  0.00000000E+00
  0.00000000E+00  0.00000000E+00  0.00000000E+00  0.00000000E+00  0.00000000E+00
  0.00000000E+00  0.00000000E+00  0.00000000E+00  0.00000000E+00  0.00000000E+00
  0.00000000E+00  0.00000000E+00  0.00000000E+00  0.00000000E+00  0.00000000E+00
  0.00000000E+00  0.00000000E+00  0.00000000E+00  0.00000000E+00  0.00000000E+00
  0.00000000E+00  0.00000000E+00  0.00000000E+00  0.00000000E+00  0.00000000E+00
  0.00000000E+00  0.00000000E+00  0.00000000E+00  0.00000000E+00  0.00000000E+00
  0.00000000E+00  0.00000000E+00  0.00000000E+00  0.00000000E+00  0.00000000E+00
  0.00000000E+00  0.00000000E+00  0.00000000E+00  0.00000000E+00  0.00000000E+00
  0.00000000E+00  0.00000000E+00  0.00000000E+00  0.00000000E+00  0.00000000E+00
  0.00000000E+00  0.00000000E+00  0.00000000E+00  0.00000000E+00  0.00000000E+00
  0.00000000E+00  0.00000000E+00  0.00000000E+00  0.00000000E+00  0.00000000E+00
  0.00000000E+00  0.00000000E+00  0.00000000E+00  0.00000000E+00  0.00000000E+00
  0.00000000E+00  0.00000000E+00  0.00000000E+00  0.00000000E+00  0.00000000E+00
  0.00000000E+00  0.00000000E+00  0.00000000E+00  0.00000000E+00  0.00000000E+00
  0.00000000E+00  0.00000000E+00  0.00000000E+00  0.00000000E+00  0.00000000E+00
  0.00000000E+00  0.00000000E+00  0.00000000E+00  0.00000000E+00  0.00000000E+00
  0.00000000E+00  0.00000000E+00  0.00000000E+00  0.00000000E+00  0.00000000E+00
  0.00000000E+00  0.00000000E+00  0.00000000E+00  0.00000000E+00  0.00000000E+00
  0.00000000E+00  0.00000000E+00  0.00000000E+00  0.00000000E+00  0.00000000E+00
  0.00000000E+00  0.00000000E+00  0.00000000E+00  0.00000000E+00  0.00000000E+00
  0.00000000E+00  0.00000000E+00  0.00000000E+00  0.00000000E+00  0.00000000E+00
  0.00000000E+00  0.00000000E+00  0.00000000E+00  0.00000000E+00  0.00000000E+00
  0.00000000E+00  0.00000000E+00  0.00000000E+00  0.00000000E+00  0.00000000E+00
  0.00000000E+00  0.00000000E+00  0.00000000E+00  0.00000000E+00  0.00000000E+00
  0.00000000E+00  0.00000000E+00  0.00000000E+00  0.00000000E+00
Nuclear ZNuc                               R   N=         184
  0.00000000E+00  0.00000000E+00  0.00000000E+00  0.00000000E+00  0.00000000E+00
  0.00000000E+00  0.00000000E+00  0.00000000E+00  0.00000000E+00  0.00000000E+00
  0.00000000E+00  0.00000000E+00  0.00000000E+00  0.00000000E+00  0.00000000E+00
  0.00000000E+00  0.00000000E+00  0.00000000E+00  0.00000000E+00  0.00000000E+00
  0.00000000E+00  0.00000000E+00  0.00000000E+00  0.00000000E+00  0.00000000E+00
  0.00000000E+00  0.00000000E+00  0.00000000E+00  0.00000000E+00  0.00000000E+00
  0.00000000E+00  0.00000000E+00  0.00000000E+00  0.00000000E+00  0.00000000E+00
  0.00000000E+00  0.00000000E+00  0.00000000E+00  0.00000000E+00  0.00000000E+00
  0.00000000E+00  0.00000000E+00  0.00000000E+00  0.00000000E+00  0.00000000E+00
  0.00000000E+00  0.00000000E+00  0.00000000E+00  0.00000000E+00  0.00000000E+00
  0.00000000E+00  0.00000000E+00  0.00000000E+00  0.00000000E+00  0.00000000E+00
  0.00000000E+00  0.00000000E+00  0.00000000E+00  0.00000000E+00  0.00000000E+00
  0.00000000E+00  0.00000000E+00  0.00000000E+00  0.00000000E+00  0.00000000E+00
  0.00000000E+00  0.00000000E+00  0.00000000E+00  0.00000000E+00  0.00000000E+00
  0.00000000E+00  0.00000000E+00  0.00000000E+00  0.00000000E+00  0.00000000E+00
  0.00000000E+00  0.00000000E+00  0.00000000E+00  0.00000000E+00  0.00000000E+00
  0.00000000E+00  0.00000000E+00  0.00000000E+00  0.00000000E+00  0.00000000E+00
  0.00000000E+00  0.00000000E+00  0.00000000E+00  0.00000000E+00  0.00000000E+00
  0.00000000E+00  0.00000000E+00  0.00000000E+00  0.00000000E+00  0.00000000E+00
  0.00000000E+00  0.00000000E+00  0.00000000E+00  0.00000000E+00  0.00000000E+00
  0.00000000E+00  0.00000000E+00  0.00000000E+00  0.00000000E+00  0.00000000E+00
  0.00000000E+00  0.00000000E+00  0.00000000E+00  0.00000000E+00  0.00000000E+00
  0.00000000E+00  0.00000000E+00  0.00000000E+00  0.00000000E+00  0.00000000E+00
  0.00000000E+00  0.00000000E+00  0.00000000E+00  0.00000000E+00  0.00000000E+00
  0.00000000E+00  0.00000000E+00  0.00000000E+00  0.00000000E+00  0.00000000E+00
  0.00000000E+00  0.00000000E+00  0.00000000E+00  0.00000000E+00  0.00000000E+00
  0.00000000E+00  0.00000000E+00  0.00000000E+00  0.00000000E+00  0.00000000E+00
  0.00000000E+00  0.00000000E+00  0.00000000E+00  0.00000000E+00  0.00000000E+00
  0.00000000E+00  0.00000000E+00  0.00000000E+00  0.00000000E+00  0.00000000E+00
  0.00000000E+00  0.00000000E+00  0.00000000E+00  0.00000000E+00  0.00000000E+00
  0.00000000E+00  0.00000000E+00  0.00000000E+00  0.00000000E+00  0.00000000E+00
  0.00000000E+00  0.00000000E+00  0.00000000E+00  0.00000000E+00  0.00000000E+00
  0.00000000E+00  0.00000000E+00  0.00000000E+00  0.00000000E+00  0.00000000E+00
  0.00000000E+00  0.00000000E+00  0.00000000E+00  0.00000000E+00  0.00000000E+00
  0.00000000E+00  0.00000000E+00  0.00000000E+00  0.00000000E+00  0.00000000E+00
  0.00000000E+00  0.00000000E+00  0.00000000E+00  0.00000000E+00  0.00000000E+00
  0.00000000E+00  0.00000000E+00  0.00000000E+00  0.00000000E+00
Nuclear QMom                               R   N=         184
  0.00000000E+00  0.00000000E+00  0.00000000E+00  0.00000000E+00  0.00000000E+00
  0.00000000E+00  0.00000000E+00  0.00000000E+00  0.00000000E+00  0.00000000E+00
  0.00000000E+00  0.00000000E+00  0.00000000E+00  0.00000000E+00  0.00000000E+00
  0.00000000E+00  0.00000000E+00  0.00000000E+00  0.00000000E+00  0.00000000E+00
  0.00000000E+00  0.00000000E+00  0.00000000E+00  0.00000000E+00  0.00000000E+00
  0.00000000E+00  0.00000000E+00  0.00000000E+00  0.00000000E+00  0.00000000E+00
  0.00000000E+00  0.00000000E+00  0.00000000E+00  0.00000000E+00  0.00000000E+00
  0.00000000E+00  0.00000000E+00  0.00000000E+00  0.00000000E+00  0.00000000E+00
  0.00000000E+00  0.00000000E+00  0.00000000E+00  0.00000000E+00  0.00000000E+00
  0.00000000E+00  0.00000000E+00  0.00000000E+00  0.00000000E+00  0.00000000E+00
  0.00000000E+00  0.00000000E+00  0.00000000E+00  0.00000000E+00  0.00000000E+00
  0.00000000E+00  0.00000000E+00  0.00000000E+00  0.00000000E+00  0.00000000E+00
  0.00000000E+00  0.00000000E+00  0.00000000E+00  0.00000000E+00  0.00000000E+00
  0.00000000E+00  0.00000000E+00  0.00000000E+00  0.00000000E+00  0.00000000E+00
  0.00000000E+00  0.00000000E+00  0.00000000E+00  0.00000000E+00  0.00000000E+00
  0.00000000E+00  0.00000000E+00  0.00000000E+00  0.00000000E+00  0.00000000E+00
  0.00000000E+00  0.00000000E+00  0.00000000E+00  0.00000000E+00  0.00000000E+00
  0.00000000E+00  0.00000000E+00  0.00000000E+00  0.00000000E+00  0.00000000E+00
  0.00000000E+00  0.00000000E+00  0.00000000E+00  0.00000000E+00  0.00000000E+00
  0.00000000E+00  0.00000000E+00  0.00000000E+00  0.00000000E+00  0.00000000E+00
  0.00000000E+00  0.00000000E+00  0.00000000E+00  0.00000000E+00  0.00000000E+00
  0.00000000E+00  0.00000000E+00  0.00000000E+00  0.00000000E+00  0.00000000E+00
  0.00000000E+00  0.00000000E+00  0.00000000E+00  0.00000000E+00  0.00000000E+00
  0.00000000E+00  0.00000000E+00  0.00000000E+00  0.00000000E+00  0.00000000E+00
  0.00000000E+00  0.00000000E+00  0.00000000E+00  0.00000000E+00  0.00000000E+00
  0.00000000E+00  0.00000000E+00  0.00000000E+00  0.00000000E+00  0.00000000E+00
  0.00000000E+00  0.00000000E+00  0.00000000E+00  0.00000000E+00  0.00000000E+00
  0.00000000E+00  0.00000000E+00  0.00000000E+00  0.00000000E+00  0.00000000E+00
  0.00000000E+00  0.00000000E+00  0.00000000E+00  0.00000000E+00  0.00000000E+00
  0.00000000E+00  0.00000000E+00  0.00000000E+00  0.00000000E+00  0.00000000E+00
  0.00000000E+00  0.00000000E+00  0.00000000E+00  0.00000000E+00  0.00000000E+00
  0.00000000E+00  0.00000000E+00  0.00000000E+00  0.00000000E+00  0.00000000E+00
  0.00000000E+00  0.00000000E+00  0.00000000E+00  0.00000000E+00  0.00000000E+00
  0.00000000E+00  0.00000000E+00  0.00000000E+00  0.00000000E+00  0.00000000E+00
  0.00000000E+00  0.00000000E+00  0.00000000E+00  0.00000000E+00  0.00000000E+00
  0.00000000E+00  0.00000000E+00  0.00000000E+00  0.00000000E+00  0.00000000E+00
  0.00000000E+00  0.00000000E+00  0.00000000E+00  0.00000000E+00
Nuclear GFac                               R   N=         184
  0.00000000E+00  0.00000000E+00  0.00000000E+00  0.00000000E+00  0.00000000E+00
  0.00000000E+00  0.00000000E+00  0.00000000E+00  0.00000000E+00  0.00000000E+00
  0.00000000E+00  0.00000000E+00  0.00000000E+00  0.00000000E+00  0.00000000E+00
  0.00000000E+00  0.00000000E+00  0.00000000E+00  0.00000000E+00  0.00000000E+00
  0.00000000E+00  0.00000000E+00  0.00000000E+00  0.00000000E+00  0.00000000E+00
  0.00000000E+00  0.00000000E+00  0.00000000E+00  0.00000000E+00  0.00000000E+00
  0.00000000E+00  0.00000000E+00  0.00000000E+00  0.00000000E+00  0.00000000E+00
  0.00000000E+00  0.00000000E+00  0.00000000E+00  0.00000000E+00  0.00000000E+00
  0.00000000E+00  0.00000000E+00  0.00000000E+00  0.00000000E+00  0.00000000E+00
  0.00000000E+00  0.00000000E+00  0.00000000E+00  0.00000000E+00  0.00000000E+00
  0.00000000E+00  0.00000000E+00  0.00000000E+00  0.00000000E+00  0.00000000E+00
  0.00000000E+00  0.00000000E+00  0.00000000E+00  0.00000000E+00  0.00000000E+00
  0.00000000E+00  0.00000000E+00  0.00000000E+00  0.00000000E+00  0.00000000E+00
  0.00000000E+00  0.00000000E+00  0.00000000E+00  0.00000000E+00  0.00000000E+00
  0.00000000E+00  0.00000000E+00  0.00000000E+00  0.00000000E+00  0.00000000E+00
  0.00000000E+00  0.00000000E+00  0.00000000E+00  0.00000000E+00  0.00000000E+00
  0.00000000E+00  0.00000000E+00  0.00000000E+00  0.00000000E+00  0.00000000E+00
  0.00000000E+00  0.00000000E+00  0.00000000E+00  0.00000000E+00  0.00000000E+00
  0.00000000E+00  0.00000000E+00  0.00000000E+00  0.00000000E+00  0.00000000E+00
  0.00000000E+00  0.00000000E+00  0.00000000E+00  0.00000000E+00  0.00000000E+00
  0.00000000E+00  0.00000000E+00  0.00000000E+00  0.00000000E+00  0.00000000E+00
  0.00000000E+00  0.00000000E+00  0.00000000E+00  0.00000000E+00  0.00000000E+00
  0.00000000E+00  0.00000000E+00  0.00000000E+00  0.00000000E+00  0.00000000E+00
  0.00000000E+00  0.00000000E+00  0.00000000E+00  0.00000000E+00  0.00000000E+00
  0.00000000E+00  0.00000000E+00  0.00000000E+00  0.00000000E+00  0.00000000E+00
  0.00000000E+00  0.00000000E+00  0.00000000E+00  0.00000000E+00  0.00000000E+00
  0.00000000E+00  0.00000000E+00  0.00000000E+00  0.00000000E+00  0.00000000E+00
  0.00000000E+00  0.00000000E+00  0.00000000E+00  0.00000000E+00  0.00000000E+00
  0.00000000E+00  0.00000000E+00  0.00000000E+00  0.00000000E+00  0.00000000E+00
  0.00000000E+00  0.00000000E+00  0.00000000E+00  0.00000000E+00  0.00000000E+00
  0.00000000E+00  0.00000000E+00  0.00000000E+00  0.00000000E+00  0.00000000E+00
  0.00000000E+00  0.00000000E+00  0.00000000E+00  0.00000000E+00  0.00000000E+00
  0.00000000E+00  0.00000000E+00  0.00000000E+00  0.00000000E+00  0.00000000E+00
  0.00000000E+00  0.00000000E+00  0.00000000E+00  0.00000000E+00  0.00000000E+00
  0.00000000E+00  0.00000000E+00  0.00000000E+00  0.00000000E+00  0.00000000E+00
  0.00000000E+00  0.00000000E+00  0.00000000E+00  0.00000000E+00  0.00000000E+00
  0.00000000E+00  0.00000000E+00  0.00000000E+00  0.00000000E+00
MicOpt                                     I   N=         184
          -1          -1          -1          -1          -1          -1
          -1          -1          -1          -1          -1          -1
          -1          -1          -1          -1          -1          -1
          -1          -1          -1          -1          -1          -1
          -1          -1          -1          -1          -1          -1
          -1          -1          -1          -1          -1          -1
          -1          -1          -1          -1          -1          -1
          -1          -1          -1          -1          -1          -1
          -1          -1          -1          -1          -1          -1
          -1          -1          -1          -1          -1          -1
          -1          -1          -1          -1          -1          -1
          -1          -1          -1          -1          -1          -1
          -1          -1          -1          -1          -1          -1
          -1          -1          -1          -1          -1          -1
          -1          -1          -1          -1          -1          -1
          -1          -1          -1          -1          -1          -1
          -1          -1          -1          -1          -1          -1
          -1          -1          -1          -1          -1          -1
          -1          -1          -1          -1          -1          -1
          -1          -1          -1          -1          -1          -1
          -1          -1          -1          -1          -1          -1
          -1          -1          -1          -1          -1          -1
          -1          -1          -1          -1          -1          -1
          -1          -1          -1          -1          -1          -1
          -1          -1          -1          -1          -1          -1
          -1          -1          -1          -1          -1          -1
          -1          -1          -1          -1          -1          -1
          -1          -1          -1          -1          -1          -1
          -1          -1          -1          -1          -1          -1
          -1          -1          -1          -1          -1          -1
          -1          -1          -1          -1
Number of contracted shells                I              756
Number of primitive shells                 I             1968
Pure/Cartesian d shells                    I                0
Pure/Cartesian f shells                    I                0
Highest angular momentum                   I                2
Largest degree of contraction              I                7
Shell types                                I   N=         756
           0           0           0           1           1           0
           0           0           1           1           0           0
           0           1           1           0           0           0
           1           1           0           0           0           1
           1           0           0           0           1           1
           0           0           0           1           1           0
           0           0           1           1           0           0
           0           1           1           0           0           0
           1           1           0           0           0           1
           1           0           0           0           1           1
           0           0           0           1           1           0
           0           0           1           1           0           0
           0           1           1           0           0           0
           1           1           0           0           0           1
           1           0           0           0           1           1
           0           0           0           1           1           0
           0           0           1           1           0           0
           0           1           1           0           0           0
           1           1           0           0           0           1
           1           0           0           0           1           1
           0           0           0           1           1           0
           0           0           1           1           0           0
           0           1           1           0           0           0
           1           1           0           0           0           1
           1           0           0           0           1           1
           0           0           0           1           1           0
           0           0           1           1           0           0
           0           1           1           0           0           0
           1           1           0           0           0           1
           1           0           0           0           1           1
           0           0           0           1           1           0
           0           0           1           1           0           0
           0           1           1           0           0           0
           1           1           0           0           0           1
           1           0           0           0           1           1
           0           0           0           1           1           0
           0           0           1           1           0           0
           0           1           1           0           0           0
           1           1           0           0           0           1
           1           0           0           0           1           1
           0           0           0           1           1           0
           0           0           1           1           0           0
           0           1           1           0           0           0
           1           1           0           0           0           1
           1           0           0           0           1           1
           0           0           0           1           1           0
           0           0           1           1           0           0
           0           1           1           0           0           0
           1           1           0           0           0           1
           1           0           0           0           1           1
           0           0           0           1           1           0
           0           0           1           1           0           0
           1           1           0           0           1           1
           0           0           0           1           1           1
          -2          -2           0           0           0           1
           1           1          -2          -2           0           0
           0           1           1           1          -2          -2
           0           0           0           1           1           1
          -2          -2           0           0           0           1
           1           1          -2          -2           0           0
           0           1           1           1          -2          -2
           0           0           0           1           1           1
          -2          -2           0           0           0           1
           1           1          -2          -2           0           0
           0           1           1           1          -2          -2
           0           0           0           1           1           1
          -2          -2           0           0           0           1
           1           1          -2          -2           0           0
           0           1           1           1          -2          -2
           0           0           0           1           1           1
          -2          -2           0           0           0           1
           1           1          -2          -2           0           0
           0           1           1           1          -2          -2
           0           0           0           1           1           1
          -2          -2           0           0           0           1
           1           1          -2          -2           0           0
           0           1           1           1          -2          -2
           0           0           0           1           1           0
           0           0           0           0           0           0
           0           0           1           1           0           0
           0           0           0           0           0           0
           0           1           1           0           0           0
           0           0           0           0           0           0
           1           1           0           0           0           0
           0           0           0           0           0           1
           1           0           0           0           0           0
           0           0           0           0           1           1
           0           0           0           0           0           0
           0           0           0           1           1           0
           0           0           0           0           0           0
           0           0           1           1           0           0
           0           0           0           0           0           0
           0           1           1           0           0           0
           0           0           0           0           0           0
           1           1           0           0           0           0
           0           0           0           0           0           1
           1           0           0           0           0           0
           0           0           0           0           1           1
           0           0           0           0           0           0
           0           0           0           1           1           0
           0           0           0           0           0           0
           0           0           1           1           0           0
           0           0           0           0           0           0
           0           1           1           0           0           0
           0           0           0           0           0           0
           1           1           0           0           0           0
           0           0           0           0           0           1
           1           0           0           0           0           0
           0           0           0           0           1           1
           0           0           0           0           0           0
           0           0           0           1           1           0
           0           0           0           0           0           0
           0           0           1           1           0           0
           0           0           0           0           0           0
           0           1           1           0           0           0
           0           0           0           0           0           0
           1           1           0           0           0           0
           0           0           0           0           0           1
           1           0           0           0           0           0
           0           0           0           0           1           1
           0           0           0           1           1           0
           0           0           1           1           0           0
           0           1           1           0           0           0
           1           1           0           0           0           1
           1           0           0           0           1           1
           0           0           0           0           0           0
Number of primitives per shell             I   N=         756
           7           2           1           4           1           7
           2           1           4           1           7           2
           1           4           1           7           2           1
           4           1           7           2           1           4
           1           7           2           1           4           1
           7           2           1           4           1           7
           2           1           4           1           7           2
           1           4           1           7           2           1
           4           1           7           2           1           4
           1           7           2           1           4           1
           7           2           1           4           1           7
           2           1           4           1           7           2
           1           4           1           7           2           1
           4           1           7           2           1           4
           1           7           2           1           4           1
           7           2           1           4           1           7
           2           1           4           1           7           2
           1           4           1           7           2           1
           4           1           7           2           1           4
           1           7           2           1           4           1
           7           2           1           4           1           7
           2           1           4           1           7           2
           1           4           1           7           2           1
           4           1           7           2           1           4
           1           7           2           1           4           1
           7           2           1           4           1           7
           2           1           4           1           7           2
           1           4           1           7           2           1
           4           1           7           2           1           4
           1           7           2           1           4           1
           7           2           1           4           1           7
           2           1           4           1           7           2
           1           4           1           7           2           1
           4           1           7           2           1           4
           1           7           2           1           4           1
           7           2           1           4           1           7
           2           1           4           1           7           2
           1           4           1           7           2           1
           4           1           7           2           1           4
           1           7           2           1           4           1
           7           2           1           4           1           7
           2           1           4           1           7           2
           1           4           1           7           2           1
           4           1           7           2           1           4
           1           7           2           1           4           1
           7           2           1           4           1           7
           2           1           4           1           7           2
           1           4           1           7           2           1
           4           1           7           2           1           4
           1           7           2           1           4           1
           7           2           1           4           1           7
           2           1           4           1           2           1
           2           1           2           1           2           1
           3           3           1           3           2           1
           2           1           3           3           1           3
           2           1           2           1           3           3
           1           3           2           1           2           1
           3           3           1           3           2           1
           2           1           3           3           1           3
           2           1           2           1           3           3
           1           3           2           1           2           1
           3           3           1           3           2           1
           2           1           3           3           1           3
           2           1           2           1           3           3
           1           3           2           1           2           1
           3           3           1           3           2           1
           2           1           3           3           1           3
           2           1           2           1           3           3
           1           3           2           1           2           1
           3           3           1           3           2           1
           2           1           3           3           1           3
           2           1           2           1           3           3
           1           3           2           1           2           1
           3           3           1           3           2           1
           2           1           3           3           1           3
           2           1           2           1           3           3
           1           3           2           1           2           1
           7           2           1           4           1           3
           1           3           1           3           1           7
           2           1           4           1           3           1
           3           1           3           1           7           2
           1           4           1           3           1           3
           1           3           1           7           2           1
           4           1           3           1           3           1
           3           1           7           2           1           4
           1           3           1           3           1           3
           1           7           2           1           4           1
           3           1           3           1           3           1
           7           2           1           4           1           3
           1           3           1           3           1           7
           2           1           4           1           3           1
           3           1           3           1           7           2
           1           4           1           3           1           3
           1           3           1           7           2           1
           4           1           3           1           3           1
           3           1           7           2           1           4
           1           3           1           3           1           3
           1           7           2           1           4           1
           3           1           3           1           3           1
           7           2           1           4           1           3
           1           3           1           3           1           7
           2           1           4           1           3           1
           3           1           3           1           7           2
           1           4           1           3           1           3
           1           3           1           7           2           1
           4           1           3           1           3           1
           3           1           7           2           1           4
           1           3           1           3           1           3
           1           7           2           1           4           1
           3           1           3           1           3           1
           7           2           1           4           1           3
           1           3           1           3           1           7
           2           1           4           1           3           1
           3           1           3           1           7           2
           1           4           1           3           1           3
           1           3           1           7           2           1
           4           1           3           1           3           1
           3           1           7           2           1           4
           1           3           1           3           1           3
           1           7           2           1           4           1
           7           2           1           4           1           7
           2           1           4           1           7           2
           1           4           1           7           2           1
           4           1           7           2           1           4
           1           7           2           1           4           1
           3           1           3           1           3           1
Shell to atom map                          I   N=         756
           1           1           1           1           1           2
           2           2           2           2           3           3
           3           3           3           4           4           4
           4           4           5           5           5           5
           5           6           6           6           6           6
           7           7           7           7           7           8
           8           8           8           8           9           9
           9           9           9          10          10          10
          10          10          11          11          11          11
          11          12          12          12          12          12
          13          13          13          13          13          14
          14          14          14          14          15          15
          15          15          15          16          16          16
          16          16          17          17          17          17
          17          18          18          18          18          18
          19          19          19          19          19          20
          20          20          20          20          21          21
          21          21          21          22          22          22
          22          22          23          23          23          23
          23          24          24          24          24          24
          25          25          25          25          25          26
          26          26          26          26          27          27
          27          27          27          28          28          28
          28          28          29          29          29          29
          29          30          30          30          30          30
          31          31          31          31          31          32
          32          32          32          32          33          33
          33          33          33          34          34          34
          34          34          35          35          35          35
          35          36          36          36          36          36
          37          37          37          37          37          38
          38          38          38          38          39          39
          39          39          39          40          40          40
          40          40          41          41          41          41
          41          42          42          42          42          42
          43          43          43          43          43          44
          44          44          44          44          45          45
          45          45          45          46          46          46
          46          46          47          47          47          47
          47          48          48          48          48          48
          49          49          49          49          49          50
          50          50          50          50          51          51
          51          51          51          52          52          52
          52          52          53          53          53          53
          53          54          54          54          54          54
          55          55          55          55          55          56
          56          56          56          56          57          57
          57          57          57          58          58          58
          58          58          59          59          59          59
          59          60          60          60          60          60
          61          61          61          61          61          62
          62          62          62          62          63          63
          63          63          64          64          64          64
          65          65          65          65          65          65
          65          65          66          66          66          66
          66          66          66          66          67          67
          67          67          67          67          67          67
          68          68          68          68          68          68
          68          68          69          69          69          69
          69          69          69          69          70          70
          70          70          70          70          70          70
          71          71          71          71          71          71
          71          71          72          72          72          72
          72          72          72          72          73          73
          73          73          73          73          73          73
          74          74          74          74          74          74
          74          74          75          75          75          75
          75          75          75          75          76          76
          76          76          76          76          76          76
          77          77          77          77          77          77
          77          77          78          78          78          78
          78          78          78          78          79          79
          79          79          79          79          79          79
          80          80          80          80          80          80
          80          80          81          81          81          81
          81          81          81          81          82          82
          82          82          82          82          82          82
          83          83          83          83          83          84
          84          85          85          86          86          87
          87          87          87          87          88          88
          89          89          90          90          91          91
          91          91          91          92          92          93
          93          94          94          95          95          95
          95          95          96          96          97          97
          98          98          99          99          99          99
          99         100         100         101         101         102
         102         103         103         103         103         103
         104         104         105         105         106         106
         107         107         107         107         107         108
         108         109         109         110         110         111
         111         111         111         111         112         112
         113         113         114         114         115         115
         115         115         115         116         116         117
         117         118         118         119         119         119
         119         119         120         120         121         121
         122         122         123         123         123         123
         123         124         124         125         125         126
         126         127         127         127         127         127
         128         128         129         129         130         130
         131         131         131         131         131         132
         132         133         133         134         134         135
         135         135         135         135         136         136
         137         137         138         138         139         139
         139         139         139         140         140         141
         141         142         142         143         143         143
         143         143         144         144         145         145
         146         146         147         147         147         147
         147         148         148         149         149         150
         150         151         151         151         151         151
         152         152         153         153         154         154
         155         155         155         155         155         156
         156         157         157         158         158         159
         159         159         159         159         160         160
         161         161         162         162         163         163
         163         163         163         164         164         165
         165         166         166         167         167         167
         167         167         168         168         169         169
         170         170         171         171         171         171
         171         172         172         173         173         174
         174         175         175         175         175         175
         176         176         176         176         176         177
         177         177         177         177         178         178
         178         178         178         179         179         179
         179         179         180         180         180         180
         180         181         181         181         181         181
         182         182         183         183         184         184
Primitive exponents                        R   N=        1968
  7.81700000E+03  1.17600000E+03  2.73200000E+02  8.11700000E+01  2.71800000E+01
  9.53200000E+00  3.41400000E+00  9.53200000E+00  9.39800000E-01  2.84600000E-01
  3.51800000E+01  7.90400000E+00  2.30500000E+00  7.17100000E-01  2.13700000E-01
  7.81700000E+03  1.17600000E+03  2.73200000E+02  8.11700000E+01  2.71800000E+01
  9.53200000E+00  3.41400000E+00  9.53200000E+00  9.39800000E-01  2.84600000E-01
  3.51800000E+01  7.90400000E+00  2.30500000E+00  7.17100000E-01  2.13700000E-01
  7.81700000E+03  1.17600000E+03  2.73200000E+02  8.11700000E+01  2.71800000E+01
  9.53200000E+00  3.41400000E+00  9.53200000E+00  9.39800000E-01  2.84600000E-01
  3.51800000E+01  7.90400000E+00  2.30500000E+00  7.17100000E-01  2.13700000E-01
  7.81700000E+03  1.17600000E+03  2.73200000E+02  8.11700000E+01  2.71800000E+01
  9.53200000E+00  3.41400000E+00  9.53200000E+00  9.39800000E-01  2.84600000E-01
  3.51800000E+01  7.90400000E+00  2.30500000E+00  7.17100000E-01  2.13700000E-01
  7.81700000E+03  1.17600000E+03  2.73200000E+02  8.11700000E+01  2.71800000E+01
  9.53200000E+00  3.41400000E+00  9.53200000E+00  9.39800000E-01  2.84600000E-01
  3.51800000E+01  7.90400000E+00  2.30500000E+00  7.17100000E-01  2.13700000E-01
  7.81700000E+03  1.17600000E+03  2.73200000E+02  8.11700000E+01  2.71800000E+01
  9.53200000E+00  3.41400000E+00  9.53200000E+00  9.39800000E-01  2.84600000E-01
  3.51800000E+01  7.90400000E+00  2.30500000E+00  7.17100000E-01  2.13700000E-01
  7.81700000E+03  1.17600000E+03  2.73200000E+02  8.11700000E+01  2.71800000E+01
  9.53200000E+00  3.41400000E+00  9.53200000E+00  9.39800000E-01  2.84600000E-01
  3.51800000E+01  7.90400000E+00  2.30500000E+00  7.17100000E-01  2.13700000E-01
  7.81700000E+03  1.17600000E+03  2.73200000E+02  8.11700000E+01  2.71800000E+01
  9.53200000E+00  3.41400000E+00  9.53200000E+00  9.39800000E-01  2.84600000E-01
  3.51800000E+01  7.90400000E+00  2.30500000E+00  7.17100000E-01  2.13700000E-01
  7.81700000E+03  1.17600000E+03  2.73200000E+02  8.11700000E+01  2.71800000E+01
  9.53200000E+00  3.41400000E+00  9.53200000E+00  9.39800000E-01  2.84600000E-01
  3.51800000E+01  7.90400000E+00  2.30500000E+00  7.17100000E-01  2.13700000E-01
  7.81700000E+03  1.17600000E+03  2.73200000E+02  8.11700000E+01  2.71800000E+01
  9.53200000E+00  3.41400000E+00  9.53200000E+00  9.39800000E-01  2.84600000E-01
  3.51800000E+01  7.90400000E+00  2.30500000E+00  7.17100000E-01  2.13700000E-01
  7.81700000E+03  1.17600000E+03  2.73200000E+02  8.11700000E+01  2.71800000E+01
  9.53200000E+00  3.41400000E+00  9.53200000E+00  9.39800000E-01  2.84600000E-01
  3.51800000E+01  7.90400000E+00  2.30500000E+00  7.17100000E-01  2.13700000E-01
  7.81700000E+03  1.17600000E+03  2.73200000E+02  8.11700000E+01  2.71800000E+01
  9.53200000E+00  3.41400000E+00  9.53200000E+00  9.39800000E-01  2.84600000E-01
  3.51800000E+01  7.90400000E+00  2.30500000E+00  7.17100000E-01  2.13700000E-01
  7.81700000E+03  1.17600000E+03  2.73200000E+02  8.11700000E+01  2.71800000E+01
  9.53200000E+00  3.41400000E+00  9.53200000E+00  9.39800000E-01  2.84600000E-01
  3.51800000E+01  7.90400000E+00  2.30500000E+00  7.17100000E-01  2.13700000E-01
  7.81700000E+03  1.17600000E+03  2.73200000E+02  8.11700000E+01  2.71800000E+01
  9.53200000E+00  3.41400000E+00  9.53200000E+00  9.39800000E-01  2.84600000E-01
  3.51800000E+01  7.90400000E+00  2.30500000E+00  7.17100000E-01  2.13700000E-01
  7.81700000E+03  1.17600000E+03  2.73200000E+02  8.11700000E+01  2.71800000E+01
  9.53200000E+00  3.41400000E+00  9.53200000E+00  9.39800000E-01  2.84600000E-01
  3.51800000E+01  7.90400000E+00  2.30500000E+00  7.17100000E-01  2.13700000E-01
  7.81700000E+03  1.17600000E+03  2.73200000E+02  8.11700000E+01  2.71800000E+01
  9.53200000E+00  3.41400000E+00  9.53200000E+00  9.39800000E-01  2.84600000E-01
  3.51800000E+01  7.90400000E+00  2.30500000E+00  7.17100000E-01  2.13700000E-01
  7.81700000E+03  1.17600000E+03  2.73200000E+02  8.11700000E+01  2.71800000E+01
  9.53200000E+00  3.41400000E+00  9.53200000E+00  9.39800000E-01  2.84600000E-01
  3.51800000E+01  7.90400000E+00  2.30500000E+00  7.17100000E-01  2.13700000E-01
  7.81700000E+03  1.17600000E+03  2.73200000E+02  8.11700000E+01  2.71800000E+01
  9.53200000E+00  3.41400000E+00  9.53200000E+00  9.39800000E-01  2.84600000E-01
  3.51800000E+01  7.90400000E+00  2.30500000E+00  7.17100000E-01  2.13700000E-01
  7.81700000E+03  1.17600000E+03  2.73200000E+02  8.11700000E+01  2.71800000E+01
  9.53200000E+00  3.41400000E+00  9.53200000E+00  9.39800000E-01  2.84600000E-01
  3.51800000E+01  7.90400000E+00  2.30500000E+00  7.17100000E-01  2.13700000E-01
  7.81700000E+03  1.17600000E+03  2.73200000E+02  8.11700000E+01  2.71800000E+01
  9.53200000E+00  3.41400000E+00  9.53200000E+00  9.39800000E-01  2.84600000E-01
  3.51800000E+01  7.90400000E+00  2.30500000E+00  7.17100000E-01  2.13700000E-01
  7.81700000E+03  1.17600000E+03  2.73200000E+02  8.11700000E+01  2.71800000E+01
  9.53200000E+00  3.41400000E+00  9.53200000E+00  9.39800000E-01  2.84600000E-01
  3.51800000E+01  7.90400000E+00  2.30500000E+00  7.17100000E-01  2.13700000E-01
  7.81700000E+03  1.17600000E+03  2.73200000E+02  8.11700000E+01  2.71800000E+01
  9.53200000E+00  3.41400000E+00  9.53200000E+00  9.39800000E-01  2.84600000E-01
  3.51800000E+01  7.90400000E+00  2.30500000E+00  7.17100000E-01  2.13700000E-01
  7.81700000E+03  1.17600000E+03  2.73200000E+02  8.11700000E+01  2.71800000E+01
  9.53200000E+00  3.41400000E+00  9.53200000E+00  9.39800000E-01  2.84600000E-01
  3.51800000E+01  7.90400000E+00  2.30500000E+00  7.17100000E-01  2.13700000E-01
  7.81700000E+03  1.17600000E+03  2.73200000E+02  8.11700000E+01  2.71800000E+01
  9.53200000E+00  3.41400000E+00  9.53200000E+00  9.39800000E-01  2.84600000E-01
  3.51800000E+01  7.90400000E+00  2.30500000E+00  7.17100000E-01  2.13700000E-01
  7.81700000E+03  1.17600000E+03  2.73200000E+02  8.11700000E+01  2.71800000E+01
  9.53200000E+00  3.41400000E+00  9.53200000E+00  9.39800000E-01  2.84600000E-01
  3.51800000E+01  7.90400000E+00  2.30500000E+00  7.17100000E-01  2.13700000E-01
  7.81700000E+03  1.17600000E+03  2.73200000E+02  8.11700000E+01  2.71800000E+01
  9.53200000E+00  3.41400000E+00  9.53200000E+00  9.39800000E-01  2.84600000E-01
  3.51800000E+01  7.90400000E+00  2.30500000E+00  7.17100000E-01  2.13700000E-01
  7.81700000E+03  1.17600000E+03  2.73200000E+02  8.11700000E+01  2.71800000E+01
  9.53200000E+00  3.41400000E+00  9.53200000E+00  9.39800000E-01  2.84600000E-01
  3.51800000E+01  7.90400000E+00  2.30500000E+00  7.17100000E-01  2.13700000E-01
  7.81700000E+03  1.17600000E+03  2.73200000E+02  8.11700000E+01  2.71800000E+01
  9.53200000E+00  3.41400000E+00  9.53200000E+00  9.39800000E-01  2.84600000E-01
  3.51800000E+01  7.90400000E+00  2.30500000E+00  7.17100000E-01  2.13700000E-01
  7.81700000E+03  1.17600000E+03  2.73200000E+02  8.11700000E+01  2.71800000E+01
  9.53200000E+00  3.41400000E+00  9.53200000E+00  9.39800000E-01  2.84600000E-01
  3.51800000E+01  7.90400000E+00  2.30500000E+00  7.17100000E-01  2.13700000E-01
  7.81700000E+03  1.17600000E+03  2.73200000E+02  8.11700000E+01  2.71800000E+01
  9.53200000E+00  3.41400000E+00  9.53200000E+00  9.39800000E-01  2.84600000E-01
  3.51800000E+01  7.90400000E+00  2.30500000E+00  7.17100000E-01  2.13700000E-01
  7.81700000E+03  1.17600000E+03  2.73200000E+02  8.11700000E+01  2.71800000E+01
  9.53200000E+00  3.41400000E+00  9.53200000E+00  9.39800000E-01  2.84600000E-01
  3.51800000E+01  7.90400000E+00  2.30500000E+00  7.17100000E-01  2.13700000E-01
  7.81700000E+03  1.17600000E+03  2.73200000E+02  8.11700000E+01  2.71800000E+01
  9.53200000E+00  3.41400000E+00  9.53200000E+00  9.39800000E-01  2.84600000E-01
  3.51800000E+01  7.90400000E+00  2.30500000E+00  7.17100000E-01  2.13700000E-01
  7.81700000E+03  1.17600000E+03  2.73200000E+02  8.11700000E+01  2.71800000E+01
  9.53200000E+00  3.41400000E+00  9.53200000E+00  9.39800000E-01  2.84600000E-01
  3.51800000E+01  7.90400000E+00  2.30500000E+00  7.17100000E-01  2.13700000E-01
  7.81700000E+03  1.17600000E+03  2.73200000E+02  8.11700000E+01  2.71800000E+01
  9.53200000E+00  3.41400000E+00  9.53200000E+00  9.39800000E-01  2.84600000E-01
  3.51800000E+01  7.90400000E+00  2.30500000E+00  7.17100000E-01  2.13700000E-01
  7.81700000E+03  1.17600000E+03  2.73200000E+02  8.11700000E+01  2.71800000E+01
  9.53200000E+00  3.41400000E+00  9.53200000E+00  9.39800000E-01  2.84600000E-01
  3.51800000E+01  7.90400000E+00  2.30500000E+00  7.17100000E-01  2.13700000E-01
  7.81700000E+03  1.17600000E+03  2.73200000E+02  8.11700000E+01  2.71800000E+01
  9.53200000E+00  3.41400000E+00  9.53200000E+00  9.39800000E-01  2.84600000E-01
  3.51800000E+01  7.90400000E+00  2.30500000E+00  7.17100000E-01  2.13700000E-01
  7.81700000E+03  1.17600000E+03  2.73200000E+02  8.11700000E+01  2.71800000E+01
  9.53200000E+00  3.41400000E+00  9.53200000E+00  9.39800000E-01  2.84600000E-01
  3.51800000E+01  7.90400000E+00  2.30500000E+00  7.17100000E-01  2.13700000E-01
  7.81700000E+03  1.17600000E+03  2.73200000E+02  8.11700000E+01  2.71800000E+01
  9.53200000E+00  3.41400000E+00  9.53200000E+00  9.39800000E-01  2.84600000E-01
  3.51800000E+01  7.90400000E+00  2.30500000E+00  7.17100000E-01  2.13700000E-01
  7.81700000E+03  1.17600000E+03  2.73200000E+02  8.11700000E+01  2.71800000E+01
  9.53200000E+00  3.41400000E+00  9.53200000E+00  9.39800000E-01  2.84600000E-01
  3.51800000E+01  7.90400000E+00  2.30500000E+00  7.17100000E-01  2.13700000E-01
  7.81700000E+03  1.17600000E+03  2.73200000E+02  8.11700000E+01  2.71800000E+01
  9.53200000E+00  3.41400000E+00  9.53200000E+00  9.39800000E-01  2.84600000E-01
  3.51800000E+01  7.90400000E+00  2.30500000E+00  7.17100000E-01  2.13700000E-01
  7.81700000E+03  1.17600000E+03  2.73200000E+02  8.11700000E+01  2.71800000E+01
  9.53200000E+00  3.41400000E+00  9.53200000E+00  9.39800000E-01  2.84600000E-01
  3.51800000E+01  7.90400000E+00  2.30500000E+00  7.17100000E-01  2.13700000E-01
  7.81700000E+03  1.17600000E+03  2.73200000E+02  8.11700000E+01  2.71800000E+01
  9.53200000E+00  3.41400000E+00  9.53200000E+00  9.39800000E-01  2.84600000E-01
  3.51800000E+01  7.90400000E+00  2.30500000E+00  7.17100000E-01  2.13700000E-01
  7.81700000E+03  1.17600000E+03  2.73200000E+02  8.11700000E+01  2.71800000E+01
  9.53200000E+00  3.41400000E+00  9.53200000E+00  9.39800000E-01  2.84600000E-01
  3.51800000E+01  7.90400000E+00  2.30500000E+00  7.17100000E-01  2.13700000E-01
  7.81700000E+03  1.17600000E+03  2.73200000E+02  8.11700000E+01  2.71800000E+01
  9.53200000E+00  3.41400000E+00  9.53200000E+00  9.39800000E-01  2.84600000E-01
  3.51800000E+01  7.90400000E+00  2.30500000E+00  7.17100000E-01  2.13700000E-01
  7.81700000E+03  1.17600000E+03  2.73200000E+02  8.11700000E+01  2.71800000E+01
  9.53200000E+00  3.41400000E+00  9.53200000E+00  9.39800000E-01  2.84600000E-01
  3.51800000E+01  7.90400000E+00  2.30500000E+00  7.17100000E-01  2.13700000E-01
  7.81700000E+03  1.17600000E+03  2.73200000E+02  8.11700000E+01  2.71800000E+01
  9.53200000E+00  3.41400000E+00  9.53200000E+00  9.39800000E-01  2.84600000E-01
  3.51800000E+01  7.90400000E+00  2.30500000E+00  7.17100000E-01  2.13700000E-01
  7.81700000E+03  1.17600000E+03  2.73200000E+02  8.11700000E+01  2.71800000E+01
  9.53200000E+00  3.41400000E+00  9.53200000E+00  9.39800000E-01  2.84600000E-01
  3.51800000E+01  7.90400000E+00  2.30500000E+00  7.17100000E-01  2.13700000E-01
  7.81700000E+03  1.17600000E+03  2.73200000E+02  8.11700000E+01  2.71800000E+01
  9.53200000E+00  3.41400000E+00  9.53200000E+00  9.39800000E-01  2.84600000E-01
  3.51800000E+01  7.90400000E+00  2.30500000E+00  7.17100000E-01  2.13700000E-01
  7.81700000E+03  1.17600000E+03  2.73200000E+02  8.11700000E+01  2.71800000E+01
  9.53200000E+00  3.41400000E+00  9.53200000E+00  9.39800000E-01  2.84600000E-01
  3.51800000E+01  7.90400000E+00  2.30500000E+00  7.17100000E-01  2.13700000E-01
  7.81700000E+03  1.17600000E+03  2.73200000E+02  8.11700000E+01  2.71800000E+01
  9.53200000E+00  3.41400000E+00  9.53200000E+00  9.39800000E-01  2.84600000E-01
  3.51800000E+01  7.90400000E+00  2.30500000E+00  7.17100000E-01  2.13700000E-01
  7.81700000E+03  1.17600000E+03  2.73200000E+02  8.11700000E+01  2.71800000E+01
  9.53200000E+00  3.41400000E+00  9.53200000E+00  9.39800000E-01  2.84600000E-01
  3.51800000E+01  7.90400000E+00  2.30500000E+00  7.17100000E-01  2.13700000E-01
  7.81700000E+03  1.17600000E+03  2.73200000E+02  8.11700000E+01  2.71800000E+01
  9.53200000E+00  3.41400000E+00  9.53200000E+00  9.39800000E-01  2.84600000E-01
  3.51800000E+01  7.90400000E+00  2.30500000E+00  7.17100000E-01  2.13700000E-01
  7.81700000E+03  1.17600000E+03  2.73200000E+02  8.11700000E+01  2.71800000E+01
  9.53200000E+00  3.41400000E+00  9.53200000E+00  9.39800000E-01  2.84600000E-01
  3.51800000E+01  7.90400000E+00  2.30500000E+00  7.17100000E-01  2.13700000E-01
  7.81700000E+03  1.17600000E+03  2.73200000E+02  8.11700000E+01  2.71800000E+01
  9.53200000E+00  3.41400000E+00  9.53200000E+00  9.39800000E-01  2.84600000E-01
  3.51800000E+01  7.90400000E+00  2.30500000E+00  7.17100000E-01  2.13700000E-01
  7.81700000E+03  1.17600000E+03  2.73200000E+02  8.11700000E+01  2.71800000E+01
  9.53200000E+00  3.41400000E+00  9.53200000E+00  9.39800000E-01  2.84600000E-01
  3.51800000E+01  7.90400000E+00  2.30500000E+00  7.17100000E-01  2.13700000E-01
  7.81700000E+03  1.17600000E+03  2.73200000E+02  8.11700000E+01  2.71800000E+01
  9.53200000E+00  3.41400000E+00  9.53200000E+00  9.39800000E-01  2.84600000E-01
  3.51800000E+01  7.90400000E+00  2.30500000E+00  7.17100000E-01  2.13700000E-01
  7.81700000E+03  1.17600000E+03  2.73200000E+02  8.11700000E+01  2.71800000E+01
  9.53200000E+00  3.41400000E+00  9.53200000E+00  9.39800000E-01  2.84600000E-01
  3.51800000E+01  7.90400000E+00  2.30500000E+00  7.17100000E-01  2.13700000E-01
  7.81700000E+03  1.17600000E+03  2.73200000E+02  8.11700000E+01  2.71800000E+01
  9.53200000E+00  3.41400000E+00  9.53200000E+00  9.39800000E-01  2.84600000E-01
  3.51800000E+01  7.90400000E+00  2.30500000E+00  7.17100000E-01  2.13700000E-01
  7.81700000E+03  1.17600000E+03  2.73200000E+02  8.11700000E+01  2.71800000E+01
  9.53200000E+00  3.41400000E+00  9.53200000E+00  9.39800000E-01  2.84600000E-01
  3.51800000E+01  7.90400000E+00  2.30500000E+00  7.17100000E-01  2.13700000E-01
  7.81700000E+03  1.17600000E+03  2.73200000E+02  8.11700000E+01  2.71800000E+01
  9.53200000E+00  3.41400000E+00  9.53200000E+00  9.39800000E-01  2.84600000E-01
  3.51800000E+01  7.90400000E+00  2.30500000E+00  7.17100000E-01  2.13700000E-01
  7.81700000E+03  1.17600000E+03  2.73200000E+02  8.11700000E+01  2.71800000E+01
  9.53200000E+00  3.41400000E+00  9.53200000E+00  9.39800000E-01  2.84600000E-01
  3.51800000E+01  7.90400000E+00  2.30500000E+00  7.17100000E-01  2.13700000E-01
  7.81700000E+03  1.17600000E+03  2.73200000E+02  8.11700000E+01  2.71800000E+01
  9.53200000E+00  3.41400000E+00  9.53200000E+00  9.39800000E-01  2.84600000E-01
  3.51800000E+01  7.90400000E+00  2.30500000E+00  7.17100000E-01  2.13700000E-01
  1.51600000E+00  3.36900000E-01  1.21100000E-01  3.70500000E+00  3.93400000E-01
  1.19000000E-01  1.51600000E+00  3.36900000E-01  1.21100000E-01  3.70500000E+00
  3.93400000E-01  1.19000000E-01  1.34700000E+00  4.36600000E-01  1.88300000E-01
  2.13700000E+00  1.34700000E+00  4.36600000E-01  5.18000000E-02  3.00500000E+00
  1.22800000E+00  4.41500000E-01  4.01000000E-01  9.00000000E-02  2.80000000E-02
  9.51900000E-01  3.27000000E-01  1.05400000E-01  1.34700000E+00  4.36600000E-01
  1.88300000E-01  2.13700000E+00  1.34700000E+00  4.36600000E-01  5.18000000E-02
  3.00500000E+00  1.22800000E+00  4.41500000E-01  4.01000000E-01  9.00000000E-02
  2.80000000E-02  9.51900000E-01  3.27000000E-01  1.05400000E-01  1.34700000E+00
  4.36600000E-01  1.88300000E-01  2.13700000E+00  1.34700000E+00  4.36600000E-01
  5.18000000E-02  3.00500000E+00  1.22800000E+00  4.41500000E-01  4.01000000E-01
  9.00000000E-02  2.80000000E-02  9.51900000E-01  3.27000000E-01  1.05400000E-01
  1.34700000E+00  4.36600000E-01  1.88300000E-01  2.13700000E+00  1.34700000E+00
  4.36600000E-01  5.18000000E-02  3.00500000E+00  1.22800000E+00  4.41500000E-01
  4.01000000E-01  9.00000000E-02  2.80000000E-02  9.51900000E-01  3.27000000E-01
  1.05400000E-01  1.34700000E+00  4.36600000E-01  1.88300000E-01  2.13700000E+00
  1.34700000E+00  4.36600000E-01  5.18000000E-02  3.00500000E+00  1.22800000E+00
  4.41500000E-01  4.01000000E-01  9.00000000E-02  2.80000000E-02  9.51900000E-01
  3.27000000E-01  1.05400000E-01  1.34700000E+00  4.36600000E-01  1.88300000E-01
  2.13700000E+00  1.34700000E+00  4.36600000E-01  5.18000000E-02  3.00500000E+00
  1.22800000E+00  4.41500000E-01  4.01000000E-01  9.00000000E-02  2.80000000E-02
  9.51900000E-01  3.27000000E-01  1.05400000E-01  1.34700000E+00  4.36600000E-01
  1.88300000E-01  2.13700000E+00  1.34700000E+00  4.36600000E-01  5.18000000E-02
  3.00500000E+00  1.22800000E+00  4.41500000E-01  4.01000000E-01  9.00000000E-02
  2.80000000E-02  9.51900000E-01  3.27000000E-01  1.05400000E-01  1.34700000E+00
  4.36600000E-01  1.88300000E-01  2.13700000E+00  1.34700000E+00  4.36600000E-01
  5.18000000E-02  3.00500000E+00  1.22800000E+00  4.41500000E-01  4.01000000E-01
  9.00000000E-02  2.80000000E-02  9.51900000E-01  3.27000000E-01  1.05400000E-01
  1.34700000E+00  4.36600000E-01  1.88300000E-01  2.13700000E+00  1.34700000E+00
  4.36600000E-01  5.18000000E-02  3.00500000E+00  1.22800000E+00  4.41500000E-01
  4.01000000E-01  9.00000000E-02  2.80000000E-02  9.51900000E-01  3.27000000E-01
  1.05400000E-01  1.34700000E+00  4.36600000E-01  1.88300000E-01  2.13700000E+00
  1.34700000E+00  4.36600000E-01  5.18000000E-02  3.00500000E+00  1.22800000E+00
  4.41500000E-01  4.01000000E-01  9.00000000E-02  2.80000000E-02  9.51900000E-01
  3.27000000E-01  1.05400000E-01  1.34700000E+00  4.36600000E-01  1.88300000E-01
  2.13700000E+00  1.34700000E+00  4.36600000E-01  5.18000000E-02  3.00500000E+00
  1.22800000E+00  4.41500000E-01  4.01000000E-01  9.00000000E-02  2.80000000E-02
  9.51900000E-01  3.27000000E-01  1.05400000E-01  1.34700000E+00  4.36600000E-01
  1.88300000E-01  2.13700000E+00  1.34700000E+00  4.36600000E-01  5.18000000E-02
  3.00500000E+00  1.22800000E+00  4.41500000E-01  4.01000000E-01  9.00000000E-02
  2.80000000E-02  9.51900000E-01  3.27000000E-01  1.05400000E-01  1.34700000E+00
  4.36600000E-01  1.88300000E-01  2.13700000E+00  1.34700000E+00  4.36600000E-01
  5.18000000E-02  3.00500000E+00  1.22800000E+00  4.41500000E-01  4.01000000E-01
  9.00000000E-02  2.80000000E-02  9.51900000E-01  3.27000000E-01  1.05400000E-01
  1.34700000E+00  4.36600000E-01  1.88300000E-01  2.13700000E+00  1.34700000E+00
  4.36600000E-01  5.18000000E-02  3.00500000E+00  1.22800000E+00  4.41500000E-01
  4.01000000E-01  9.00000000E-02  2.80000000E-02  9.51900000E-01  3.27000000E-01
  1.05400000E-01  1.34700000E+00  4.36600000E-01  1.88300000E-01  2.13700000E+00
  1.34700000E+00  4.36600000E-01  5.18000000E-02  3.00500000E+00  1.22800000E+00
  4.41500000E-01  4.01000000E-01  9.00000000E-02  2.80000000E-02  9.51900000E-01
  3.27000000E-01  1.05400000E-01  1.34700000E+00  4.36600000E-01  1.88300000E-01
  2.13700000E+00  1.34700000E+00  4.36600000E-01  5.18000000E-02  3.00500000E+00
  1.22800000E+00  4.41500000E-01  4.01000000E-01  9.00000000E-02  2.80000000E-02
  9.51900000E-01  3.27000000E-01  1.05400000E-01  1.34700000E+00  4.36600000E-01
  1.88300000E-01  2.13700000E+00  1.34700000E+00  4.36600000E-01  5.18000000E-02
  3.00500000E+00  1.22800000E+00  4.41500000E-01  4.01000000E-01  9.00000000E-02
  2.80000000E-02  9.51900000E-01  3.27000000E-01  1.05400000E-01  1.34700000E+00
  4.36600000E-01  1.88300000E-01  2.13700000E+00  1.34700000E+00  4.36600000E-01
  5.18000000E-02  3.00500000E+00  1.22800000E+00  4.41500000E-01  4.01000000E-01
  9.00000000E-02  2.80000000E-02  9.51900000E-01  3.27000000E-01  1.05400000E-01
  4.23300000E+03  6.34900000E+02  1.46100000E+02  4.25000000E+01  1.41900000E+01
  5.14800000E+00  1.96700000E+00  5.14800000E+00  4.96200000E-01  1.53300000E-01
  1.81600000E+01  3.98600000E+00  1.14300000E+00  3.59400000E-01  1.14600000E-01
  1.92406000E+01  2.89920000E+00  6.53400000E-01  1.77600000E-01  1.92406000E+01
  2.89920000E+00  6.53400000E-01  1.77600000E-01  1.92406000E+01  2.89920000E+00
  6.53400000E-01  1.77600000E-01  4.23300000E+03  6.34900000E+02  1.46100000E+02
  4.25000000E+01  1.41900000E+01  5.14800000E+00  1.96700000E+00  5.14800000E+00
  4.96200000E-01  1.53300000E-01  1.81600000E+01  3.98600000E+00  1.14300000E+00
  3.59400000E-01  1.14600000E-01  1.92406000E+01  2.89920000E+00  6.53400000E-01
  1.77600000E-01  1.92406000E+01  2.89920000E+00  6.53400000E-01  1.77600000E-01
  1.92406000E+01  2.89920000E+00  6.53400000E-01  1.77600000E-01  4.23300000E+03
  6.34900000E+02  1.46100000E+02  4.25000000E+01  1.41900000E+01  5.14800000E+00
  1.96700000E+00  5.14800000E+00  4.96200000E-01  1.53300000E-01  1.81600000E+01
  3.98600000E+00  1.14300000E+00  3.59400000E-01  1.14600000E-01  1.92406000E+01
  2.89920000E+00  6.53400000E-01  1.77600000E-01  1.92406000E+01  2.89920000E+00
  6.53400000E-01  1.77600000E-01  1.92406000E+01  2.89920000E+00  6.53400000E-01
  1.77600000E-01  4.23300000E+03  6.34900000E+02  1.46100000E+02  4.25000000E+01
  1.41900000E+01  5.14800000E+00  1.96700000E+00  5.14800000E+00  4.96200000E-01
  1.53300000E-01  1.81600000E+01  3.98600000E+00  1.14300000E+00  3.59400000E-01
  1.14600000E-01  1.92406000E+01  2.89920000E+00  6.53400000E-01  1.77600000E-01
  1.92406000E+01  2.89920000E+00  6.53400000E-01  1.77600000E-01  1.92406000E+01
  2.89920000E+00  6.53400000E-01  1.77600000E-01  4.23300000E+03  6.34900000E+02
  1.46100000E+02  4.25000000E+01  1.41900000E+01  5.14800000E+00  1.96700000E+00
  5.14800000E+00  4.96200000E-01  1.53300000E-01  1.81600000E+01  3.98600000E+00
  1.14300000E+00  3.59400000E-01  1.14600000E-01  1.92406000E+01  2.89920000E+00
  6.53400000E-01  1.77600000E-01  1.92406000E+01  2.89920000E+00  6.53400000E-01
  1.77600000E-01  1.92406000E+01  2.89920000E+00  6.53400000E-01  1.77600000E-01
  4.23300000E+03  6.34900000E+02  1.46100000E+02  4.25000000E+01  1.41900000E+01
  5.14800000E+00  1.96700000E+00  5.14800000E+00  4.96200000E-01  1.53300000E-01
  1.81600000E+01  3.98600000E+00  1.14300000E+00  3.59400000E-01  1.14600000E-01
  1.92406000E+01  2.89920000E+00  6.53400000E-01  1.77600000E-01  1.92406000E+01
  2.89920000E+00  6.53400000E-01  1.77600000E-01  1.92406000E+01  2.89920000E+00
  6.53400000E-01  1.77600000E-01  4.23300000E+03  6.34900000E+02  1.46100000E+02
  4.25000000E+01  1.41900000E+01  5.14800000E+00  1.96700000E+00  5.14800000E+00
  4.96200000E-01  1.53300000E-01  1.81600000E+01  3.98600000E+00  1.14300000E+00
  3.59400000E-01  1.14600000E-01  1.92406000E+01  2.89920000E+00  6.53400000E-01
  1.77600000E-01  1.92406000E+01  2.89920000E+00  6.53400000E-01  1.77600000E-01
  1.92406000E+01  2.89920000E+00  6.53400000E-01  1.77600000E-01  4.23300000E+03
  6.34900000E+02  1.46100000E+02  4.25000000E+01  1.41900000E+01  5.14800000E+00
  1.96700000E+00  5.14800000E+00  4.96200000E-01  1.53300000E-01  1.81600000E+01
  3.98600000E+00  1.14300000E+00  3.59400000E-01  1.14600000E-01  1.92406000E+01
  2.89920000E+00  6.53400000E-01  1.77600000E-01  1.92406000E+01  2.89920000E+00
  6.53400000E-01  1.77600000E-01  1.92406000E+01  2.89920000E+00  6.53400000E-01
  1.77600000E-01  4.23300000E+03  6.34900000E+02  1.46100000E+02  4.25000000E+01
  1.41900000E+01  5.14800000E+00  1.96700000E+00  5.14800000E+00  4.96200000E-01
  1.53300000E-01  1.81600000E+01  3.98600000E+00  1.14300000E+00  3.59400000E-01
  1.14600000E-01  1.92406000E+01  2.89920000E+00  6.53400000E-01  1.77600000E-01
  1.92406000E+01  2.89920000E+00  6.53400000E-01  1.77600000E-01  1.92406000E+01
  2.89920000E+00  6.53400000E-01  1.77600000E-01  4.23300000E+03  6.34900000E+02
  1.46100000E+02  4.25000000E+01  1.41900000E+01  5.14800000E+00  1.96700000E+00
  5.14800000E+00  4.96200000E-01  1.53300000E-01  1.81600000E+01  3.98600000E+00
  1.14300000E+00  3.59400000E-01  1.14600000E-01  1.92406000E+01  2.89920000E+00
  6.53400000E-01  1.77600000E-01  1.92406000E+01  2.89920000E+00  6.53400000E-01
  1.77600000E-01  1.92406000E+01  2.89920000E+00  6.53400000E-01  1.77600000E-01
  4.23300000E+03  6.34900000E+02  1.46100000E+02  4.25000000E+01  1.41900000E+01
  5.14800000E+00  1.96700000E+00  5.14800000E+00  4.96200000E-01  1.53300000E-01
  1.81600000E+01  3.98600000E+00  1.14300000E+00  3.59400000E-01  1.14600000E-01
  1.92406000E+01  2.89920000E+00  6.53400000E-01  1.77600000E-01  1.92406000E+01
  2.89920000E+00  6.53400000E-01  1.77600000E-01  1.92406000E+01  2.89920000E+00
  6.53400000E-01  1.77600000E-01  4.23300000E+03  6.34900000E+02  1.46100000E+02
  4.25000000E+01  1.41900000E+01  5.14800000E+00  1.96700000E+00  5.14800000E+00
  4.96200000E-01  1.53300000E-01  1.81600000E+01  3.98600000E+00  1.14300000E+00
  3.59400000E-01  1.14600000E-01  1.92406000E+01  2.89920000E+00  6.53400000E-01
  1.77600000E-01  1.92406000E+01  2.89920000E+00  6.53400000E-01  1.77600000E-01
  1.92406000E+01  2.89920000E+00  6.53400000E-01  1.77600000E-01  4.23300000E+03
  6.34900000E+02  1.46100000E+02  4.25000000E+01  1.41900000E+01  5.14800000E+00
  1.96700000E+00  5.14800000E+00  4.96200000E-01  1.53300000E-01  1.81600000E+01
  3.98600000E+00  1.14300000E+00  3.59400000E-01  1.14600000E-01  1.92406000E+01
  2.89920000E+00  6.53400000E-01  1.77600000E-01  1.92406000E+01  2.89920000E+00
  6.53400000E-01  1.77600000E-01  1.92406000E+01  2.89920000E+00  6.53400000E-01
  1.77600000E-01  4.23300000E+03  6.34900000E+02  1.46100000E+02  4.25000000E+01
  1.41900000E+01  5.14800000E+00  1.96700000E+00  5.14800000E+00  4.96200000E-01
  1.53300000E-01  1.81600000E+01  3.98600000E+00  1.14300000E+00  3.59400000E-01
  1.14600000E-01  1.92406000E+01  2.89920000E+00  6.53400000E-01  1.77600000E-01
  1.92406000E+01  2.89920000E+00  6.53400000E-01  1.77600000E-01  1.92406000E+01
  2.89920000E+00  6.53400000E-01  1.77600000E-01  4.23300000E+03  6.34900000E+02
  1.46100000E+02  4.25000000E+01  1.41900000E+01  5.14800000E+00  1.96700000E+00
  5.14800000E+00  4.96200000E-01  1.53300000E-01  1.81600000E+01  3.98600000E+00
  1.14300000E+00  3.59400000E-01  1.14600000E-01  1.92406000E+01  2.89920000E+00
  6.53400000E-01  1.77600000E-01  1.92406000E+01  2.89920000E+00  6.53400000E-01
  1.77600000E-01  1.92406000E+01  2.89920000E+00  6.53400000E-01  1.77600000E-01
  4.23300000E+03  6.34900000E+02  1.46100000E+02  4.25000000E+01  1.41900000E+01
  5.14800000E+00  1.96700000E+00  5.14800000E+00  4.96200000E-01  1.53300000E-01
  1.81600000E+01  3.98600000E+00  1.14300000E+00  3.59400000E-01  1.14600000E-01
  1.92406000E+01  2.89920000E+00  6.53400000E-01  1.77600000E-01  1.92406000E+01
  2.89920000E+00  6.53400000E-01  1.77600000E-01  1.92406000E+01  2.89920000E+00
  6.53400000E-01  1.77600000E-01  4.23300000E+03  6.34900000E+02  1.46100000E+02
  4.25000000E+01  1.41900000E+01  5.14800000E+00  1.96700000E+00  5.14800000E+00
  4.96200000E-01  1.53300000E-01  1.81600000E+01  3.98600000E+00  1.14300000E+00
  3.59400000E-01  1.14600000E-01  1.92406000E+01  2.89920000E+00  6.53400000E-01
  1.77600000E-01  1.92406000E+01  2.89920000E+00  6.53400000E-01  1.77600000E-01
  1.92406000E+01  2.89920000E+00  6.53400000E-01  1.77600000E-01  4.23300000E+03
  6.34900000E+02  1.46100000E+02  4.25000000E+01  1.41900000E+01  5.14800000E+00
  1.96700000E+00  5.14800000E+00  4.96200000E-01  1.53300000E-01  1.81600000E+01
  3.98600000E+00  1.14300000E+00  3.59400000E-01  1.14600000E-01  1.92406000E+01
  2.89920000E+00  6.53400000E-01  1.77600000E-01  1.92406000E+01  2.89920000E+00
  6.53400000E-01  1.77600000E-01  1.92406000E+01  2.89920000E+00  6.53400000E-01
  1.77600000E-01  4.23300000E+03  6.34900000E+02  1.46100000E+02  4.25000000E+01
  1.41900000E+01  5.14800000E+00  1.96700000E+00  5.14800000E+00  4.96200000E-01
  1.53300000E-01  1.81600000E+01  3.98600000E+00  1.14300000E+00  3.59400000E-01
  1.14600000E-01  1.92406000E+01  2.89920000E+00  6.53400000E-01  1.77600000E-01
  1.92406000E+01  2.89920000E+00  6.53400000E-01  1.77600000E-01  1.92406000E+01
  2.89920000E+00  6.53400000E-01  1.77600000E-01  4.23300000E+03  6.34900000E+02
  1.46100000E+02  4.25000000E+01  1.41900000E+01  5.14800000E+00  1.96700000E+00
  5.14800000E+00  4.96200000E-01  1.53300000E-01  1.81600000E+01  3.98600000E+00
  1.14300000E+00  3.59400000E-01  1.14600000E-01  1.92406000E+01  2.89920000E+00
  6.53400000E-01  1.77600000E-01  1.92406000E+01  2.89920000E+00  6.53400000E-01
  1.77600000E-01  1.92406000E+01  2.89920000E+00  6.53400000E-01  1.77600000E-01
  4.23300000E+03  6.34900000E+02  1.46100000E+02  4.25000000E+01  1.41900000E+01
  5.14800000E+00  1.96700000E+00  5.14800000E+00  4.96200000E-01  1.53300000E-01
  1.81600000E+01  3.98600000E+00  1.14300000E+00  3.59400000E-01  1.14600000E-01
  1.92406000E+01  2.89920000E+00  6.53400000E-01  1.77600000E-01  1.92406000E+01
  2.89920000E+00  6.53400000E-01  1.77600000E-01  1.92406000E+01  2.89920000E+00
  6.53400000E-01  1.77600000E-01  4.23300000E+03  6.34900000E+02  1.46100000E+02
  4.25000000E+01  1.41900000E+01  5.14800000E+00  1.96700000E+00  5.14800000E+00
  4.96200000E-01  1.53300000E-01  1.81600000E+01  3.98600000E+00  1.14300000E+00
  3.59400000E-01  1.14600000E-01  1.92406000E+01  2.89920000E+00  6.53400000E-01
  1.77600000E-01  1.92406000E+01  2.89920000E+00  6.53400000E-01  1.77600000E-01
  1.92406000E+01  2.89920000E+00  6.53400000E-01  1.77600000E-01  4.23300000E+03
  6.34900000E+02  1.46100000E+02  4.25000000E+01  1.41900000E+01  5.14800000E+00
  1.96700000E+00  5.14800000E+00  4.96200000E-01  1.53300000E-01  1.81600000E+01
  3.98600000E+00  1.14300000E+00  3.59400000E-01  1.14600000E-01  1.92406000E+01
  2.89920000E+00  6.53400000E-01  1.77600000E-01  1.92406000E+01  2.89920000E+00
  6.53400000E-01  1.77600000E-01  1.92406000E+01  2.89920000E+00  6.53400000E-01
  1.77600000E-01  5.90900000E+03  8.87500000E+02  2.04700000E+02  5.98400000E+01
  2.00000000E+01  7.19300000E+00  2.68600000E+00  7.19300000E+00  7.00000000E-01
  2.13300000E-01  2.67900000E+01  5.95600000E+00  1.70700000E+00  5.31400000E-01
  1.65400000E-01  5.90900000E+03  8.87500000E+02  2.04700000E+02  5.98400000E+01
  2.00000000E+01  7.19300000E+00  2.68600000E+00  7.19300000E+00  7.00000000E-01
  2.13300000E-01  2.67900000E+01  5.95600000E+00  1.70700000E+00  5.31400000E-01
  1.65400000E-01  5.90900000E+03  8.87500000E+02  2.04700000E+02  5.98400000E+01
  2.00000000E+01  7.19300000E+00  2.68600000E+00  7.19300000E+00  7.00000000E-01
  2.13300000E-01  2.67900000E+01  5.95600000E+00  1.70700000E+00  5.31400000E-01
  1.65400000E-01  5.90900000E+03  8.87500000E+02  2.04700000E+02  5.98400000E+01
  2.00000000E+01  7.19300000E+00  2.68600000E+00  7.19300000E+00  7.00000000E-01
  2.13300000E-01  2.67900000E+01  5.95600000E+00  1.70700000E+00  5.31400000E-01
  1.65400000E-01  5.90900000E+03  8.87500000E+02  2.04700000E+02  5.98400000E+01
  2.00000000E+01  7.19300000E+00  2.68600000E+00  7.19300000E+00  7.00000000E-01
  2.13300000E-01  2.67900000E+01  5.95600000E+00  1.70700000E+00  5.31400000E-01
  1.65400000E-01  5.90900000E+03  8.87500000E+02  2.04700000E+02  5.98400000E+01
  2.00000000E+01  7.19300000E+00  2.68600000E+00  7.19300000E+00  7.00000000E-01
  2.13300000E-01  2.67900000E+01  5.95600000E+00  1.70700000E+00  5.31400000E-01
  1.65400000E-01  4.23300000E+03  6.34900000E+02  1.46100000E+02  4.25000000E+01
  1.41900000E+01  5.14800000E+00  1.96700000E+00  5.14800000E+00  4.96200000E-01
  1.53300000E-01  1.81600000E+01  3.98600000E+00  1.14300000E+00  3.59400000E-01
  1.14600000E-01  1.92406000E+01  2.89920000E+00  6.53400000E-01  1.77600000E-01
  1.92406000E+01  2.89920000E+00  6.53400000E-01  1.77600000E-01  1.92406000E+01
  2.89920000E+00  6.53400000E-01  1.77600000E-01
Contraction coefficients                   R   N=        1968
  1.17600033E-03  8.96800252E-03  4.28680121E-02  1.43930040E-01  3.55630100E-01
  4.61248130E-01  1.40206039E-01 -1.54153074E-01  1.05691451E+00  1.00000000E+00
  1.95800005E-02  1.24200003E-01  3.94714010E-01  6.27376016E-01  1.00000000E+00
  1.17600033E-03  8.96800252E-03  4.28680121E-02  1.43930040E-01  3.55630100E-01
  4.61248130E-01  1.40206039E-01 -1.54153074E-01  1.05691451E+00  1.00000000E+00
  1.95800005E-02  1.24200003E-01  3.94714010E-01  6.27376016E-01  1.00000000E+00
  1.17600033E-03  8.96800252E-03  4.28680121E-02  1.43930040E-01  3.55630100E-01
  4.61248130E-01  1.40206039E-01 -1.54153074E-01  1.05691451E+00  1.00000000E+00
  1.95800005E-02  1.24200003E-01  3.94714010E-01  6.27376016E-01  1.00000000E+00
  1.17600033E-03  8.96800252E-03  4.28680121E-02  1.43930040E-01  3.55630100E-01
  4.61248130E-01  1.40206039E-01 -1.54153074E-01  1.05691451E+00  1.00000000E+00
  1.95800005E-02  1.24200003E-01  3.94714010E-01  6.27376016E-01  1.00000000E+00
  1.17600033E-03  8.96800252E-03  4.28680121E-02  1.43930040E-01  3.55630100E-01
  4.61248130E-01  1.40206039E-01 -1.54153074E-01  1.05691451E+00  1.00000000E+00
  1.95800005E-02  1.24200003E-01  3.94714010E-01  6.27376016E-01  1.00000000E+00
  1.17600033E-03  8.96800252E-03  4.28680121E-02  1.43930040E-01  3.55630100E-01
  4.61248130E-01  1.40206039E-01 -1.54153074E-01  1.05691451E+00  1.00000000E+00
  1.95800005E-02  1.24200003E-01  3.94714010E-01  6.27376016E-01  1.00000000E+00
  1.17600033E-03  8.96800252E-03  4.28680121E-02  1.43930040E-01  3.55630100E-01
  4.61248130E-01  1.40206039E-01 -1.54153074E-01  1.05691451E+00  1.00000000E+00
  1.95800005E-02  1.24200003E-01  3.94714010E-01  6.27376016E-01  1.00000000E+00
  1.17600033E-03  8.96800252E-03  4.28680121E-02  1.43930040E-01  3.55630100E-01
  4.61248130E-01  1.40206039E-01 -1.54153074E-01  1.05691451E+00  1.00000000E+00
  1.95800005E-02  1.24200003E-01  3.94714010E-01  6.27376016E-01  1.00000000E+00
  1.17600033E-03  8.96800252E-03  4.28680121E-02  1.43930040E-01  3.55630100E-01
  4.61248130E-01  1.40206039E-01 -1.54153074E-01  1.05691451E+00  1.00000000E+00
  1.95800005E-02  1.24200003E-01  3.94714010E-01  6.27376016E-01  1.00000000E+00
  1.17600033E-03  8.96800252E-03  4.28680121E-02  1.43930040E-01  3.55630100E-01
  4.61248130E-01  1.40206039E-01 -1.54153074E-01  1.05691451E+00  1.00000000E+00
  1.95800005E-02  1.24200003E-01  3.94714010E-01  6.27376016E-01  1.00000000E+00
  1.17600033E-03  8.96800252E-03  4.28680121E-02  1.43930040E-01  3.55630100E-01
  4.61248130E-01  1.40206039E-01 -1.54153074E-01  1.05691451E+00  1.00000000E+00
  1.95800005E-02  1.24200003E-01  3.94714010E-01  6.27376016E-01  1.00000000E+00
  1.17600033E-03  8.96800252E-03  4.28680121E-02  1.43930040E-01  3.55630100E-01
  4.61248130E-01  1.40206039E-01 -1.54153074E-01  1.05691451E+00  1.00000000E+00
  1.95800005E-02  1.24200003E-01  3.94714010E-01  6.27376016E-01  1.00000000E+00
  1.17600033E-03  8.96800252E-03  4.28680121E-02  1.43930040E-01  3.55630100E-01
  4.61248130E-01  1.40206039E-01 -1.54153074E-01  1.05691451E+00  1.00000000E+00
  1.95800005E-02  1.24200003E-01  3.94714010E-01  6.27376016E-01  1.00000000E+00
  1.17600033E-03  8.96800252E-03  4.28680121E-02  1.43930040E-01  3.55630100E-01
  4.61248130E-01  1.40206039E-01 -1.54153074E-01  1.05691451E+00  1.00000000E+00
  1.95800005E-02  1.24200003E-01  3.94714010E-01  6.27376016E-01  1.00000000E+00
  1.17600033E-03  8.96800252E-03  4.28680121E-02  1.43930040E-01  3.55630100E-01
  4.61248130E-01  1.40206039E-01 -1.54153074E-01  1.05691451E+00  1.00000000E+00
  1.95800005E-02  1.24200003E-01  3.94714010E-01  6.27376016E-01  1.00000000E+00
  1.17600033E-03  8.96800252E-03  4.28680121E-02  1.43930040E-01  3.55630100E-01
  4.61248130E-01  1.40206039E-01 -1.54153074E-01  1.05691451E+00  1.00000000E+00
  1.95800005E-02  1.24200003E-01  3.94714010E-01  6.27376016E-01  1.00000000E+00
  1.17600033E-03  8.96800252E-03  4.28680121E-02  1.43930040E-01  3.55630100E-01
  4.61248130E-01  1.40206039E-01 -1.54153074E-01  1.05691451E+00  1.00000000E+00
  1.95800005E-02  1.24200003E-01  3.94714010E-01  6.27376016E-01  1.00000000E+00
  1.17600033E-03  8.96800252E-03  4.28680121E-02  1.43930040E-01  3.55630100E-01
  4.61248130E-01  1.40206039E-01 -1.54153074E-01  1.05691451E+00  1.00000000E+00
  1.95800005E-02  1.24200003E-01  3.94714010E-01  6.27376016E-01  1.00000000E+00
  1.17600033E-03  8.96800252E-03  4.28680121E-02  1.43930040E-01  3.55630100E-01
  4.61248130E-01  1.40206039E-01 -1.54153074E-01  1.05691451E+00  1.00000000E+00
  1.95800005E-02  1.24200003E-01  3.94714010E-01  6.27376016E-01  1.00000000E+00
  1.17600033E-03  8.96800252E-03  4.28680121E-02  1.43930040E-01  3.55630100E-01
  4.61248130E-01  1.40206039E-01 -1.54153074E-01  1.05691451E+00  1.00000000E+00
  1.95800005E-02  1.24200003E-01  3.94714010E-01  6.27376016E-01  1.00000000E+00
  1.17600033E-03  8.96800252E-03  4.28680121E-02  1.43930040E-01  3.55630100E-01
  4.61248130E-01  1.40206039E-01 -1.54153074E-01  1.05691451E+00  1.00000000E+00
  1.95800005E-02  1.24200003E-01  3.94714010E-01  6.27376016E-01  1.00000000E+00
  1.17600033E-03  8.96800252E-03  4.28680121E-02  1.43930040E-01  3.55630100E-01
  4.61248130E-01  1.40206039E-01 -1.54153074E-01  1.05691451E+00  1.00000000E+00
  1.95800005E-02  1.24200003E-01  3.94714010E-01  6.27376016E-01  1.00000000E+00
  1.17600033E-03  8.96800252E-03  4.28680121E-02  1.43930040E-01  3.55630100E-01
  4.61248130E-01  1.40206039E-01 -1.54153074E-01  1.05691451E+00  1.00000000E+00
  1.95800005E-02  1.24200003E-01  3.94714010E-01  6.27376016E-01  1.00000000E+00
  1.17600033E-03  8.96800252E-03  4.28680121E-02  1.43930040E-01  3.55630100E-01
  4.61248130E-01  1.40206039E-01 -1.54153074E-01  1.05691451E+00  1.00000000E+00
  1.95800005E-02  1.24200003E-01  3.94714010E-01  6.27376016E-01  1.00000000E+00
  1.17600033E-03  8.96800252E-03  4.28680121E-02  1.43930040E-01  3.55630100E-01
  4.61248130E-01  1.40206039E-01 -1.54153074E-01  1.05691451E+00  1.00000000E+00
  1.95800005E-02  1.24200003E-01  3.94714010E-01  6.27376016E-01  1.00000000E+00
  1.17600033E-03  8.96800252E-03  4.28680121E-02  1.43930040E-01  3.55630100E-01
  4.61248130E-01  1.40206039E-01 -1.54153074E-01  1.05691451E+00  1.00000000E+00
  1.95800005E-02  1.24200003E-01  3.94714010E-01  6.27376016E-01  1.00000000E+00
  1.17600033E-03  8.96800252E-03  4.28680121E-02  1.43930040E-01  3.55630100E-01
  4.61248130E-01  1.40206039E-01 -1.54153074E-01  1.05691451E+00  1.00000000E+00
  1.95800005E-02  1.24200003E-01  3.94714010E-01  6.27376016E-01  1.00000000E+00
  1.17600033E-03  8.96800252E-03  4.28680121E-02  1.43930040E-01  3.55630100E-01
  4.61248130E-01  1.40206039E-01 -1.54153074E-01  1.05691451E+00  1.00000000E+00
  1.95800005E-02  1.24200003E-01  3.94714010E-01  6.27376016E-01  1.00000000E+00
  1.17600033E-03  8.96800252E-03  4.28680121E-02  1.43930040E-01  3.55630100E-01
  4.61248130E-01  1.40206039E-01 -1.54153074E-01  1.05691451E+00  1.00000000E+00
  1.95800005E-02  1.24200003E-01  3.94714010E-01  6.27376016E-01  1.00000000E+00
  1.17600033E-03  8.96800252E-03  4.28680121E-02  1.43930040E-01  3.55630100E-01
  4.61248130E-01  1.40206039E-01 -1.54153074E-01  1.05691451E+00  1.00000000E+00
  1.95800005E-02  1.24200003E-01  3.94714010E-01  6.27376016E-01  1.00000000E+00
  1.17600033E-03  8.96800252E-03  4.28680121E-02  1.43930040E-01  3.55630100E-01
  4.61248130E-01  1.40206039E-01 -1.54153074E-01  1.05691451E+00  1.00000000E+00
  1.95800005E-02  1.24200003E-01  3.94714010E-01  6.27376016E-01  1.00000000E+00
  1.17600033E-03  8.96800252E-03  4.28680121E-02  1.43930040E-01  3.55630100E-01
  4.61248130E-01  1.40206039E-01 -1.54153074E-01  1.05691451E+00  1.00000000E+00
  1.95800005E-02  1.24200003E-01  3.94714010E-01  6.27376016E-01  1.00000000E+00
  1.17600033E-03  8.96800252E-03  4.28680121E-02  1.43930040E-01  3.55630100E-01
  4.61248130E-01  1.40206039E-01 -1.54153074E-01  1.05691451E+00  1.00000000E+00
  1.95800005E-02  1.24200003E-01  3.94714010E-01  6.27376016E-01  1.00000000E+00
  1.17600033E-03  8.96800252E-03  4.28680121E-02  1.43930040E-01  3.55630100E-01
  4.61248130E-01  1.40206039E-01 -1.54153074E-01  1.05691451E+00  1.00000000E+00
  1.95800005E-02  1.24200003E-01  3.94714010E-01  6.27376016E-01  1.00000000E+00
  1.17600033E-03  8.96800252E-03  4.28680121E-02  1.43930040E-01  3.55630100E-01
  4.61248130E-01  1.40206039E-01 -1.54153074E-01  1.05691451E+00  1.00000000E+00
  1.95800005E-02  1.24200003E-01  3.94714010E-01  6.27376016E-01  1.00000000E+00
  1.17600033E-03  8.96800252E-03  4.28680121E-02  1.43930040E-01  3.55630100E-01
  4.61248130E-01  1.40206039E-01 -1.54153074E-01  1.05691451E+00  1.00000000E+00
  1.95800005E-02  1.24200003E-01  3.94714010E-01  6.27376016E-01  1.00000000E+00
  1.17600033E-03  8.96800252E-03  4.28680121E-02  1.43930040E-01  3.55630100E-01
  4.61248130E-01  1.40206039E-01 -1.54153074E-01  1.05691451E+00  1.00000000E+00
  1.95800005E-02  1.24200003E-01  3.94714010E-01  6.27376016E-01  1.00000000E+00
  1.17600033E-03  8.96800252E-03  4.28680121E-02  1.43930040E-01  3.55630100E-01
  4.61248130E-01  1.40206039E-01 -1.54153074E-01  1.05691451E+00  1.00000000E+00
  1.95800005E-02  1.24200003E-01  3.94714010E-01  6.27376016E-01  1.00000000E+00
  1.17600033E-03  8.96800252E-03  4.28680121E-02  1.43930040E-01  3.55630100E-01
  4.61248130E-01  1.40206039E-01 -1.54153074E-01  1.05691451E+00  1.00000000E+00
  1.95800005E-02  1.24200003E-01  3.94714010E-01  6.27376016E-01  1.00000000E+00
  1.17600033E-03  8.96800252E-03  4.28680121E-02  1.43930040E-01  3.55630100E-01
  4.61248130E-01  1.40206039E-01 -1.54153074E-01  1.05691451E+00  1.00000000E+00
  1.95800005E-02  1.24200003E-01  3.94714010E-01  6.27376016E-01  1.00000000E+00
  1.17600033E-03  8.96800252E-03  4.28680121E-02  1.43930040E-01  3.55630100E-01
  4.61248130E-01  1.40206039E-01 -1.54153074E-01  1.05691451E+00  1.00000000E+00
  1.95800005E-02  1.24200003E-01  3.94714010E-01  6.27376016E-01  1.00000000E+00
  1.17600033E-03  8.96800252E-03  4.28680121E-02  1.43930040E-01  3.55630100E-01
  4.61248130E-01  1.40206039E-01 -1.54153074E-01  1.05691451E+00  1.00000000E+00
  1.95800005E-02  1.24200003E-01  3.94714010E-01  6.27376016E-01  1.00000000E+00
  1.17600033E-03  8.96800252E-03  4.28680121E-02  1.43930040E-01  3.55630100E-01
  4.61248130E-01  1.40206039E-01 -1.54153074E-01  1.05691451E+00  1.00000000E+00
  1.95800005E-02  1.24200003E-01  3.94714010E-01  6.27376016E-01  1.00000000E+00
  1.17600033E-03  8.96800252E-03  4.28680121E-02  1.43930040E-01  3.55630100E-01
  4.61248130E-01  1.40206039E-01 -1.54153074E-01  1.05691451E+00  1.00000000E+00
  1.95800005E-02  1.24200003E-01  3.94714010E-01  6.27376016E-01  1.00000000E+00
  1.17600033E-03  8.96800252E-03  4.28680121E-02  1.43930040E-01  3.55630100E-01
  4.61248130E-01  1.40206039E-01 -1.54153074E-01  1.05691451E+00  1.00000000E+00
  1.95800005E-02  1.24200003E-01  3.94714010E-01  6.27376016E-01  1.00000000E+00
  1.17600033E-03  8.96800252E-03  4.28680121E-02  1.43930040E-01  3.55630100E-01
  4.61248130E-01  1.40206039E-01 -1.54153074E-01  1.05691451E+00  1.00000000E+00
  1.95800005E-02  1.24200003E-01  3.94714010E-01  6.27376016E-01  1.00000000E+00
  1.17600033E-03  8.96800252E-03  4.28680121E-02  1.43930040E-01  3.55630100E-01
  4.61248130E-01  1.40206039E-01 -1.54153074E-01  1.05691451E+00  1.00000000E+00
  1.95800005E-02  1.24200003E-01  3.94714010E-01  6.27376016E-01  1.00000000E+00
  1.17600033E-03  8.96800252E-03  4.28680121E-02  1.43930040E-01  3.55630100E-01
  4.61248130E-01  1.40206039E-01 -1.54153074E-01  1.05691451E+00  1.00000000E+00
  1.95800005E-02  1.24200003E-01  3.94714010E-01  6.27376016E-01  1.00000000E+00
  1.17600033E-03  8.96800252E-03  4.28680121E-02  1.43930040E-01  3.55630100E-01
  4.61248130E-01  1.40206039E-01 -1.54153074E-01  1.05691451E+00  1.00000000E+00
  1.95800005E-02  1.24200003E-01  3.94714010E-01  6.27376016E-01  1.00000000E+00
  1.17600033E-03  8.96800252E-03  4.28680121E-02  1.43930040E-01  3.55630100E-01
  4.61248130E-01  1.40206039E-01 -1.54153074E-01  1.05691451E+00  1.00000000E+00
  1.95800005E-02  1.24200003E-01  3.94714010E-01  6.27376016E-01  1.00000000E+00
  1.17600033E-03  8.96800252E-03  4.28680121E-02  1.43930040E-01  3.55630100E-01
  4.61248130E-01  1.40206039E-01 -1.54153074E-01  1.05691451E+00  1.00000000E+00
  1.95800005E-02  1.24200003E-01  3.94714010E-01  6.27376016E-01  1.00000000E+00
  1.17600033E-03  8.96800252E-03  4.28680121E-02  1.43930040E-01  3.55630100E-01
  4.61248130E-01  1.40206039E-01 -1.54153074E-01  1.05691451E+00  1.00000000E+00
  1.95800005E-02  1.24200003E-01  3.94714010E-01  6.27376016E-01  1.00000000E+00
  1.17600033E-03  8.96800252E-03  4.28680121E-02  1.43930040E-01  3.55630100E-01
  4.61248130E-01  1.40206039E-01 -1.54153074E-01  1.05691451E+00  1.00000000E+00
  1.95800005E-02  1.24200003E-01  3.94714010E-01  6.27376016E-01  1.00000000E+00
  1.17600033E-03  8.96800252E-03  4.28680121E-02  1.43930040E-01  3.55630100E-01
  4.61248130E-01  1.40206039E-01 -1.54153074E-01  1.05691451E+00  1.00000000E+00
  1.95800005E-02  1.24200003E-01  3.94714010E-01  6.27376016E-01  1.00000000E+00
  1.17600033E-03  8.96800252E-03  4.28680121E-02  1.43930040E-01  3.55630100E-01
  4.61248130E-01  1.40206039E-01 -1.54153074E-01  1.05691451E+00  1.00000000E+00
  1.95800005E-02  1.24200003E-01  3.94714010E-01  6.27376016E-01  1.00000000E+00
  1.17600033E-03  8.96800252E-03  4.28680121E-02  1.43930040E-01  3.55630100E-01
  4.61248130E-01  1.40206039E-01 -1.54153074E-01  1.05691451E+00  1.00000000E+00
  1.95800005E-02  1.24200003E-01  3.94714010E-01  6.27376016E-01  1.00000000E+00
  1.17600033E-03  8.96800252E-03  4.28680121E-02  1.43930040E-01  3.55630100E-01
  4.61248130E-01  1.40206039E-01 -1.54153074E-01  1.05691451E+00  1.00000000E+00
  1.95800005E-02  1.24200003E-01  3.94714010E-01  6.27376016E-01  1.00000000E+00
  1.17600033E-03  8.96800252E-03  4.28680121E-02  1.43930040E-01  3.55630100E-01
  4.61248130E-01  1.40206039E-01 -1.54153074E-01  1.05691451E+00  1.00000000E+00
  1.95800005E-02  1.24200003E-01  3.94714010E-01  6.27376016E-01  1.00000000E+00
  1.17600033E-03  8.96800252E-03  4.28680121E-02  1.43930040E-01  3.55630100E-01
  4.61248130E-01  1.40206039E-01 -1.54153074E-01  1.05691451E+00  1.00000000E+00
  1.95800005E-02  1.24200003E-01  3.94714010E-01  6.27376016E-01  1.00000000E+00
  1.17600033E-03  8.96800252E-03  4.28680121E-02  1.43930040E-01  3.55630100E-01
  4.61248130E-01  1.40206039E-01 -1.54153074E-01  1.05691451E+00  1.00000000E+00
  1.95800005E-02  1.24200003E-01  3.94714010E-01  6.27376016E-01  1.00000000E+00
  1.17600033E-03  8.96800252E-03  4.28680121E-02  1.43930040E-01  3.55630100E-01
  4.61248130E-01  1.40206039E-01 -1.54153074E-01  1.05691451E+00  1.00000000E+00
  1.95800005E-02  1.24200003E-01  3.94714010E-01  6.27376016E-01  1.00000000E+00
  1.17600033E-03  8.96800252E-03  4.28680121E-02  1.43930040E-01  3.55630100E-01
  4.61248130E-01  1.40206039E-01 -1.54153074E-01  1.05691451E+00  1.00000000E+00
  1.95800005E-02  1.24200003E-01  3.94714010E-01  6.27376016E-01  1.00000000E+00
 -5.86208911E-01  1.29943762E+00  1.00000000E+00 -6.91471978E-02  1.01619877E+00
  1.00000000E+00 -5.86208911E-01  1.29943762E+00  1.00000000E+00 -6.91471978E-02
  1.01619877E+00  1.00000000E+00 -2.38270819E-01 -8.73267970E-01  1.69961158E+00
 -1.39161500E+00  1.75102600E+00  4.69464700E-01  1.00000000E+00 -2.40556312E-01
  7.36409238E-01  4.88148725E-01 -1.49749946E-01  1.07074633E+00  1.00000000E+00
  4.98526499E-01  6.11110999E-01  1.00000000E+00 -2.38270819E-01 -8.73267970E-01
  1.69961158E+00 -1.39161500E+00  1.75102600E+00  4.69464700E-01  1.00000000E+00
 -2.40556312E-01  7.36409238E-01  4.88148725E-01 -1.49749946E-01  1.07074633E+00
  1.00000000E+00  4.98526499E-01  6.11110999E-01  1.00000000E+00 -2.38270819E-01
 -8.73267970E-01  1.69961158E+00 -1.39161500E+00  1.75102600E+00  4.69464700E-01
  1.00000000E+00 -2.40556312E-01  7.36409238E-01  4.88148725E-01 -1.49749946E-01
  1.07074633E+00  1.00000000E+00  4.98526499E-01  6.11110999E-01  1.00000000E+00
 -2.38270819E-01 -8.73267970E-01  1.69961158E+00 -1.39161500E+00  1.75102600E+00
  4.69464700E-01  1.00000000E+00 -2.40556312E-01  7.36409238E-01  4.88148725E-01
 -1.49749946E-01  1.07074633E+00  1.00000000E+00  4.98526499E-01  6.11110999E-01
  1.00000000E+00 -2.38270819E-01 -8.73267970E-01  1.69961158E+00 -1.39161500E+00
  1.75102600E+00  4.69464700E-01  1.00000000E+00 -2.40556312E-01  7.36409238E-01
  4.88148725E-01 -1.49749946E-01  1.07074633E+00  1.00000000E+00  4.98526499E-01
  6.11110999E-01  1.00000000E+00 -2.38270819E-01 -8.73267970E-01  1.69961158E+00
 -1.39161500E+00  1.75102600E+00  4.69464700E-01  1.00000000E+00 -2.40556312E-01
  7.36409238E-01  4.88148725E-01 -1.49749946E-01  1.07074633E+00  1.00000000E+00
  4.98526499E-01  6.11110999E-01  1.00000000E+00 -2.38270819E-01 -8.73267970E-01
  1.69961158E+00 -1.39161500E+00  1.75102600E+00  4.69464700E-01  1.00000000E+00
 -2.40556312E-01  7.36409238E-01  4.88148725E-01 -1.49749946E-01  1.07074633E+00
  1.00000000E+00  4.98526499E-01  6.11110999E-01  1.00000000E+00 -2.38270819E-01
 -8.73267970E-01  1.69961158E+00 -1.39161500E+00  1.75102600E+00  4.69464700E-01
  1.00000000E+00 -2.40556312E-01  7.36409238E-01  4.88148725E-01 -1.49749946E-01
  1.07074633E+00  1.00000000E+00  4.98526499E-01  6.11110999E-01  1.00000000E+00
 -2.38270819E-01 -8.73267970E-01  1.69961158E+00 -1.39161500E+00  1.75102600E+00
  4.69464700E-01  1.00000000E+00 -2.40556312E-01  7.36409238E-01  4.88148725E-01
 -1.49749946E-01  1.07074633E+00  1.00000000E+00  4.98526499E-01  6.11110999E-01
  1.00000000E+00 -2.38270819E-01 -8.73267970E-01  1.69961158E+00 -1.39161500E+00
  1.75102600E+00  4.69464700E-01  1.00000000E+00 -2.40556312E-01  7.36409238E-01
  4.88148725E-01 -1.49749946E-01  1.07074633E+00  1.00000000E+00  4.98526499E-01
  6.11110999E-01  1.00000000E+00 -2.38270819E-01 -8.73267970E-01  1.69961158E+00
 -1.39161500E+00  1.75102600E+00  4.69464700E-01  1.00000000E+00 -2.40556312E-01
  7.36409238E-01  4.88148725E-01 -1.49749946E-01  1.07074633E+00  1.00000000E+00
  4.98526499E-01  6.11110999E-01  1.00000000E+00 -2.38270819E-01 -8.73267970E-01
  1.69961158E+00 -1.39161500E+00  1.75102600E+00  4.69464700E-01  1.00000000E+00
 -2.40556312E-01  7.36409238E-01  4.88148725E-01 -1.49749946E-01  1.07074633E+00
  1.00000000E+00  4.98526499E-01  6.11110999E-01  1.00000000E+00 -2.38270819E-01
 -8.73267970E-01  1.69961158E+00 -1.39161500E+00  1.75102600E+00  4.69464700E-01
  1.00000000E+00 -2.40556312E-01  7.36409238E-01  4.88148725E-01 -1.49749946E-01
  1.07074633E+00  1.00000000E+00  4.98526499E-01  6.11110999E-01  1.00000000E+00
 -2.38270819E-01 -8.73267970E-01  1.69961158E+00 -1.39161500E+00  1.75102600E+00
  4.69464700E-01  1.00000000E+00 -2.40556312E-01  7.36409238E-01  4.88148725E-01
 -1.49749946E-01  1.07074633E+00  1.00000000E+00  4.98526499E-01  6.11110999E-01
  1.00000000E+00 -2.38270819E-01 -8.73267970E-01  1.69961158E+00 -1.39161500E+00
  1.75102600E+00  4.69464700E-01  1.00000000E+00 -2.40556312E-01  7.36409238E-01
  4.88148725E-01 -1.49749946E-01  1.07074633E+00  1.00000000E+00  4.98526499E-01
  6.11110999E-01  1.00000000E+00 -2.38270819E-01 -8.73267970E-01  1.69961158E+00
 -1.39161500E+00  1.75102600E+00  4.69464700E-01  1.00000000E+00 -2.40556312E-01
  7.36409238E-01  4.88148725E-01 -1.49749946E-01  1.07074633E+00  1.00000000E+00
  4.98526499E-01  6.11110999E-01  1.00000000E+00 -2.38270819E-01 -8.73267970E-01
  1.69961158E+00 -1.39161500E+00  1.75102600E+00  4.69464700E-01  1.00000000E+00
 -2.40556312E-01  7.36409238E-01  4.88148725E-01 -1.49749946E-01  1.07074633E+00
  1.00000000E+00  4.98526499E-01  6.11110999E-01  1.00000000E+00 -2.38270819E-01
 -8.73267970E-01  1.69961158E+00 -1.39161500E+00  1.75102600E+00  4.69464700E-01
  1.00000000E+00 -2.40556312E-01  7.36409238E-01  4.88148725E-01 -1.49749946E-01
  1.07074633E+00  1.00000000E+00  4.98526499E-01  6.11110999E-01  1.00000000E+00
  1.21999969E-03  9.34199761E-03  4.54519884E-02  1.54656960E-01  3.58865908E-01
  4.38631888E-01  1.45917963E-01 -1.68366956E-01  1.06009072E+00  1.00000000E+00
  1.85389998E-02  1.15435999E-01  3.86187996E-01  6.40113993E-01  1.00000000E+00
  3.28280770E-02  2.31208542E-01  8.17239916E-01  1.00000000E+00  3.28280770E-02
  2.31208542E-01  8.17239916E-01  1.00000000E+00  3.28280770E-02  2.31208542E-01
  8.17239916E-01  1.00000000E+00  1.21999969E-03  9.34199761E-03  4.54519884E-02
  1.54656960E-01  3.58865908E-01  4.38631888E-01  1.45917963E-01 -1.68366956E-01
  1.06009072E+00  1.00000000E+00  1.85389998E-02  1.15435999E-01  3.86187996E-01
  6.40113993E-01  1.00000000E+00  3.28280770E-02  2.31208542E-01  8.17239916E-01
  1.00000000E+00  3.28280770E-02  2.31208542E-01  8.17239916E-01  1.00000000E+00
  3.28280770E-02  2.31208542E-01  8.17239916E-01  1.00000000E+00  1.21999969E-03
  9.34199761E-03  4.54519884E-02  1.54656960E-01  3.58865908E-01  4.38631888E-01
  1.45917963E-01 -1.68366956E-01  1.06009072E+00  1.00000000E+00  1.85389998E-02
  1.15435999E-01  3.86187996E-01  6.40113993E-01  1.00000000E+00  3.28280770E-02
  2.31208542E-01  8.17239916E-01  1.00000000E+00  3.28280770E-02  2.31208542E-01
  8.17239916E-01  1.00000000E+00  3.28280770E-02  2.31208542E-01  8.17239916E-01
  1.00000000E+00  1.21999969E-03  9.34199761E-03  4.54519884E-02  1.54656960E-01
  3.58865908E-01  4.38631888E-01  1.45917963E-01 -1.68366956E-01  1.06009072E+00
  1.00000000E+00  1.85389998E-02  1.15435999E-01  3.86187996E-01  6.40113993E-01
  1.00000000E+00  3.28280770E-02  2.31208542E-01  8.17239916E-01  1.00000000E+00
  3.28280770E-02  2.31208542E-01  8.17239916E-01  1.00000000E+00  3.28280770E-02
  2.31208542E-01  8.17239916E-01  1.00000000E+00  1.21999969E-03  9.34199761E-03
  4.54519884E-02  1.54656960E-01  3.58865908E-01  4.38631888E-01  1.45917963E-01
 -1.68366956E-01  1.06009072E+00  1.00000000E+00  1.85389998E-02  1.15435999E-01
  3.86187996E-01  6.40113993E-01  1.00000000E+00  3.28280770E-02  2.31208542E-01
  8.17239916E-01  1.00000000E+00  3.28280770E-02  2.31208542E-01  8.17239916E-01
  1.00000000E+00  3.28280770E-02  2.31208542E-01  8.17239916E-01  1.00000000E+00
  1.21999969E-03  9.34199761E-03  4.54519884E-02  1.54656960E-01  3.58865908E-01
  4.38631888E-01  1.45917963E-01 -1.68366956E-01  1.06009072E+00  1.00000000E+00
  1.85389998E-02  1.15435999E-01  3.86187996E-01  6.40113993E-01  1.00000000E+00
  3.28280770E-02  2.31208542E-01  8.17239916E-01  1.00000000E+00  3.28280770E-02
  2.31208542E-01  8.17239916E-01  1.00000000E+00  3.28280770E-02  2.31208542E-01
  8.17239916E-01  1.00000000E+00  1.21999969E-03  9.34199761E-03  4.54519884E-02
  1.54656960E-01  3.58865908E-01  4.38631888E-01  1.45917963E-01 -1.68366956E-01
  1.06009072E+00  1.00000000E+00  1.85389998E-02  1.15435999E-01  3.86187996E-01
  6.40113993E-01  1.00000000E+00  3.28280770E-02  2.31208542E-01  8.17239916E-01
  1.00000000E+00  3.28280770E-02  2.31208542E-01  8.17239916E-01  1.00000000E+00
  3.28280770E-02  2.31208542E-01  8.17239916E-01  1.00000000E+00  1.21999969E-03
  9.34199761E-03  4.54519884E-02  1.54656960E-01  3.58865908E-01  4.38631888E-01
  1.45917963E-01 -1.68366956E-01  1.06009072E+00  1.00000000E+00  1.85389998E-02
  1.15435999E-01  3.86187996E-01  6.40113993E-01  1.00000000E+00  3.28280770E-02
  2.31208542E-01  8.17239916E-01  1.00000000E+00  3.28280770E-02  2.31208542E-01
  8.17239916E-01  1.00000000E+00  3.28280770E-02  2.31208542E-01  8.17239916E-01
  1.00000000E+00  1.21999969E-03  9.34199761E-03  4.54519884E-02  1.54656960E-01
  3.58865908E-01  4.38631888E-01  1.45917963E-01 -1.68366956E-01  1.06009072E+00
  1.00000000E+00  1.85389998E-02  1.15435999E-01  3.86187996E-01  6.40113993E-01
  1.00000000E+00  3.28280770E-02  2.31208542E-01  8.17239916E-01  1.00000000E+00
  3.28280770E-02  2.31208542E-01  8.17239916E-01  1.00000000E+00  3.28280770E-02
  2.31208542E-01  8.17239916E-01  1.00000000E+00  1.21999969E-03  9.34199761E-03
  4.54519884E-02  1.54656960E-01  3.58865908E-01  4.38631888E-01  1.45917963E-01
 -1.68366956E-01  1.06009072E+00  1.00000000E+00  1.85389998E-02  1.15435999E-01
  3.86187996E-01  6.40113993E-01  1.00000000E+00  3.28280770E-02  2.31208542E-01
  8.17239916E-01  1.00000000E+00  3.28280770E-02  2.31208542E-01  8.17239916E-01
  1.00000000E+00  3.28280770E-02  2.31208542E-01  8.17239916E-01  1.00000000E+00
  1.21999969E-03  9.34199761E-03  4.54519884E-02  1.54656960E-01  3.58865908E-01
  4.38631888E-01  1.45917963E-01 -1.68366956E-01  1.06009072E+00  1.00000000E+00
  1.85389998E-02  1.15435999E-01  3.86187996E-01  6.40113993E-01  1.00000000E+00
  3.28280770E-02  2.31208542E-01  8.17239916E-01  1.00000000E+00  3.28280770E-02
  2.31208542E-01  8.17239916E-01  1.00000000E+00  3.28280770E-02  2.31208542E-01
  8.17239916E-01  1.00000000E+00  1.21999969E-03  9.34199761E-03  4.54519884E-02
  1.54656960E-01  3.58865908E-01  4.38631888E-01  1.45917963E-01 -1.68366956E-01
  1.06009072E+00  1.00000000E+00  1.85389998E-02  1.15435999E-01  3.86187996E-01
  6.40113993E-01  1.00000000E+00  3.28280770E-02  2.31208542E-01  8.17239916E-01
  1.00000000E+00  3.28280770E-02  2.31208542E-01  8.17239916E-01  1.00000000E+00
  3.28280770E-02  2.31208542E-01  8.17239916E-01  1.00000000E+00  1.21999969E-03
  9.34199761E-03  4.54519884E-02  1.54656960E-01  3.58865908E-01  4.38631888E-01
  1.45917963E-01 -1.68366956E-01  1.06009072E+00  1.00000000E+00  1.85389998E-02
  1.15435999E-01  3.86187996E-01  6.40113993E-01  1.00000000E+00  3.28280770E-02
  2.31208542E-01  8.17239916E-01  1.00000000E+00  3.28280770E-02  2.31208542E-01
  8.17239916E-01  1.00000000E+00  3.28280770E-02  2.31208542E-01  8.17239916E-01
  1.00000000E+00  1.21999969E-03  9.34199761E-03  4.54519884E-02  1.54656960E-01
  3.58865908E-01  4.38631888E-01  1.45917963E-01 -1.68366956E-01  1.06009072E+00
  1.00000000E+00  1.85389998E-02  1.15435999E-01  3.86187996E-01  6.40113993E-01
  1.00000000E+00  3.28280770E-02  2.31208542E-01  8.17239916E-01  1.00000000E+00
  3.28280770E-02  2.31208542E-01  8.17239916E-01  1.00000000E+00  3.28280770E-02
  2.31208542E-01  8.17239916E-01  1.00000000E+00  1.21999969E-03  9.34199761E-03
  4.54519884E-02  1.54656960E-01  3.58865908E-01  4.38631888E-01  1.45917963E-01
 -1.68366956E-01  1.06009072E+00  1.00000000E+00  1.85389998E-02  1.15435999E-01
  3.86187996E-01  6.40113993E-01  1.00000000E+00  3.28280770E-02  2.31208542E-01
  8.17239916E-01  1.00000000E+00  3.28280770E-02  2.31208542E-01  8.17239916E-01
  1.00000000E+00  3.28280770E-02  2.31208542E-01  8.17239916E-01  1.00000000E+00
  1.21999969E-03  9.34199761E-03  4.54519884E-02  1.54656960E-01  3.58865908E-01
  4.38631888E-01  1.45917963E-01 -1.68366956E-01  1.06009072E+00  1.00000000E+00
  1.85389998E-02  1.15435999E-01  3.86187996E-01  6.40113993E-01  1.00000000E+00
  3.28280770E-02  2.31208542E-01  8.17239916E-01  1.00000000E+00  3.28280770E-02
  2.31208542E-01  8.17239916E-01  1.00000000E+00  3.28280770E-02  2.31208542E-01
  8.17239916E-01  1.00000000E+00  1.21999969E-03  9.34199761E-03  4.54519884E-02
  1.54656960E-01  3.58865908E-01  4.38631888E-01  1.45917963E-01 -1.68366956E-01
  1.06009072E+00  1.00000000E+00  1.85389998E-02  1.15435999E-01  3.86187996E-01
  6.40113993E-01  1.00000000E+00  3.28280770E-02  2.31208542E-01  8.17239916E-01
  1.00000000E+00  3.28280770E-02  2.31208542E-01  8.17239916E-01  1.00000000E+00
  3.28280770E-02  2.31208542E-01  8.17239916E-01  1.00000000E+00  1.21999969E-03
  9.34199761E-03  4.54519884E-02  1.54656960E-01  3.58865908E-01  4.38631888E-01
  1.45917963E-01 -1.68366956E-01  1.06009072E+00  1.00000000E+00  1.85389998E-02
  1.15435999E-01  3.86187996E-01  6.40113993E-01  1.00000000E+00  3.28280770E-02
  2.31208542E-01  8.17239916E-01  1.00000000E+00  3.28280770E-02  2.31208542E-01
  8.17239916E-01  1.00000000E+00  3.28280770E-02  2.31208542E-01  8.17239916E-01
  1.00000000E+00  1.21999969E-03  9.34199761E-03  4.54519884E-02  1.54656960E-01
  3.58865908E-01  4.38631888E-01  1.45917963E-01 -1.68366956E-01  1.06009072E+00
  1.00000000E+00  1.85389998E-02  1.15435999E-01  3.86187996E-01  6.40113993E-01
  1.00000000E+00  3.28280770E-02  2.31208542E-01  8.17239916E-01  1.00000000E+00
  3.28280770E-02  2.31208542E-01  8.17239916E-01  1.00000000E+00  3.28280770E-02
  2.31208542E-01  8.17239916E-01  1.00000000E+00  1.21999969E-03  9.34199761E-03
  4.54519884E-02  1.54656960E-01  3.58865908E-01  4.38631888E-01  1.45917963E-01
 -1.68366956E-01  1.06009072E+00  1.00000000E+00  1.85389998E-02  1.15435999E-01
  3.86187996E-01  6.40113993E-01  1.00000000E+00  3.28280770E-02  2.31208542E-01
  8.17239916E-01  1.00000000E+00  3.28280770E-02  2.31208542E-01  8.17239916E-01
  1.00000000E+00  3.28280770E-02  2.31208542E-01  8.17239916E-01  1.00000000E+00
  1.21999969E-03  9.34199761E-03  4.54519884E-02  1.54656960E-01  3.58865908E-01
  4.38631888E-01  1.45917963E-01 -1.68366956E-01  1.06009072E+00  1.00000000E+00
  1.85389998E-02  1.15435999E-01  3.86187996E-01  6.40113993E-01  1.00000000E+00
  3.28280770E-02  2.31208542E-01  8.17239916E-01  1.00000000E+00  3.28280770E-02
  2.31208542E-01  8.17239916E-01  1.00000000E+00  3.28280770E-02  2.31208542E-01
  8.17239916E-01  1.00000000E+00  1.21999969E-03  9.34199761E-03  4.54519884E-02
  1.54656960E-01  3.58865908E-01  4.38631888E-01  1.45917963E-01 -1.68366956E-01
  1.06009072E+00  1.00000000E+00  1.85389998E-02  1.15435999E-01  3.86187996E-01
  6.40113993E-01  1.00000000E+00  3.28280770E-02  2.31208542E-01  8.17239916E-01
  1.00000000E+00  3.28280770E-02  2.31208542E-01  8.17239916E-01  1.00000000E+00
  3.28280770E-02  2.31208542E-01  8.17239916E-01  1.00000000E+00  1.21999969E-03
  9.34199761E-03  4.54519884E-02  1.54656960E-01  3.58865908E-01  4.38631888E-01
  1.45917963E-01 -1.68366956E-01  1.06009072E+00  1.00000000E+00  1.85389998E-02
  1.15435999E-01  3.86187996E-01  6.40113993E-01  1.00000000E+00  3.28280770E-02
  2.31208542E-01  8.17239916E-01  1.00000000E+00  3.28280770E-02  2.31208542E-01
  8.17239916E-01  1.00000000E+00  3.28280770E-02  2.31208542E-01  8.17239916E-01
  1.00000000E+00  1.18999955E-03  9.09899654E-03  4.41449832E-02  1.50463943E-01
  3.56740864E-01  4.46532830E-01  1.45602945E-01 -1.60405033E-01  1.05821522E+00
  1.00000000E+00  1.82539982E-02  1.16460989E-01  3.90177962E-01  6.37101939E-01
  1.00000000E+00  1.18999955E-03  9.09899654E-03  4.41449832E-02  1.50463943E-01
  3.56740864E-01  4.46532830E-01  1.45602945E-01 -1.60405033E-01  1.05821522E+00
  1.00000000E+00  1.82539982E-02  1.16460989E-01  3.90177962E-01  6.37101939E-01
  1.00000000E+00  1.18999955E-03  9.09899654E-03  4.41449832E-02  1.50463943E-01
  3.56740864E-01  4.46532830E-01  1.45602945E-01 -1.60405033E-01  1.05821522E+00
  1.00000000E+00  1.82539982E-02  1.16460989E-01  3.90177962E-01  6.37101939E-01
  1.00000000E+00  1.18999955E-03  9.09899654E-03  4.41449832E-02  1.50463943E-01
  3.56740864E-01  4.46532830E-01  1.45602945E-01 -1.60405033E-01  1.05821522E+00
  1.00000000E+00  1.82539982E-02  1.16460989E-01  3.90177962E-01  6.37101939E-01
  1.00000000E+00  1.18999955E-03  9.09899654E-03  4.41449832E-02  1.50463943E-01
  3.56740864E-01  4.46532830E-01  1.45602945E-01 -1.60405033E-01  1.05821522E+00
  1.00000000E+00  1.82539982E-02  1.16460989E-01  3.90177962E-01  6.37101939E-01
  1.00000000E+00  1.18999955E-03  9.09899654E-03  4.41449832E-02  1.50463943E-01
  3.56740864E-01  4.46532830E-01  1.45602945E-01 -1.60405033E-01  1.05821522E+00
  1.00000000E+00  1.82539982E-02  1.16460989E-01  3.90177962E-01  6.37101939E-01
  1.00000000E+00  1.21999969E-03  9.34199761E-03  4.54519884E-02  1.54656960E-01
  3.58865908E-01  4.38631888E-01  1.45917963E-01 -1.68366956E-01  1.06009072E+00
  1.00000000E+00  1.85389998E-02  1.15435999E-01  3.86187996E-01  6.40113993E-01
  1.00000000E+00  3.28280770E-02  2.31208542E-01  8.17239916E-01  1.00000000E+00
  3.28280770E-02  2.31208542E-01  8.17239916E-01  1.00000000E+00  3.28280770E-02
  2.31208542E-01  8.17239916E-01  1.00000000E+00
Coordinates of each shell                  R   N=        2268
  1.16542096E+01  5.06407080E+00  4.42794572E+00  1.16542096E+01  5.06407080E+00
  4.42794572E+00  1.16542096E+01  5.06407080E+00  4.42794572E+00  1.16542096E+01
  5.06407080E+00  4.42794572E+00  1.16542096E+01  5.06407080E+00  4.42794572E+00
  1.07564555E+01  3.59925151E+00 -6.88869492E-01  1.07564555E+01  3.59925151E+00
 -6.88869492E-01  1.07564555E+01  3.59925151E+00 -6.88869492E-01  1.07564555E+01
  3.59925151E+00 -6.88869492E-01  1.07564555E+01  3.59925151E+00 -6.88869492E-01
  1.16682804E+01  2.53003500E+00 -5.89793924E+00  1.16682804E+01  2.53003500E+00
 -5.89793924E+00  1.16682804E+01  2.53003500E+00 -5.89793924E+00  1.16682804E+01
  2.53003500E+00 -5.89793924E+00  1.16682804E+01  2.53003500E+00 -5.89793924E+00
  1.09556608E+01 -1.22321618E+00 -2.10031538E+00  1.09556608E+01 -1.22321618E+00
 -2.10031538E+00  1.09556608E+01 -1.22321618E+00 -2.10031538E+00  1.09556608E+01
 -1.22321618E+00 -2.10031538E+00  1.09556608E+01 -1.22321618E+00 -2.10031538E+00
  1.20817599E+01 -5.12448020E+00  1.44679504E+00  1.20817599E+01 -5.12448020E+00
  1.44679504E+00  1.20817599E+01 -5.12448020E+00  1.44679504E+00  1.20817599E+01
 -5.12448020E+00  1.44679504E+00  1.20817599E+01 -5.12448020E+00  1.44679504E+00
  1.09532080E+01 -2.33496986E-02  2.78360053E+00  1.09532080E+01 -2.33496986E-02
  2.78360053E+00  1.09532080E+01 -2.33496986E-02  2.78360053E+00  1.09532080E+01
 -2.33496986E-02  2.78360053E+00  1.09532080E+01 -2.33496986E-02  2.78360053E+00
  6.92578412E+00  5.77117051E+00  1.89608309E+00  6.92578412E+00  5.77117051E+00
  1.89608309E+00  6.92578412E+00  5.77117051E+00  1.89608309E+00  6.92578412E+00
  5.77117051E+00  1.89608309E+00  6.92578412E+00  5.77117051E+00  1.89608309E+00
  6.92973550E+00  4.32535050E+00 -3.99585242E+00  6.92973550E+00  4.32535050E+00
 -3.99585242E+00  6.92973550E+00  4.32535050E+00 -3.99585242E+00  6.92973550E+00
  4.32535050E+00 -3.99585242E+00  6.92973550E+00  4.32535050E+00 -3.99585242E+00
  7.12370635E+00 -3.46681760E-01 -5.35369622E+00  7.12370635E+00 -3.46681760E-01
 -5.35369622E+00  7.12370635E+00 -3.46681760E-01 -5.35369622E+00  7.12370635E+00
 -3.46681760E-01 -5.35369622E+00  7.12370635E+00 -3.46681760E-01 -5.35369622E+00
  7.36384132E+00 -4.72399801E+00 -1.16293186E+00  7.36384132E+00 -4.72399801E+00
 -1.16293186E+00  7.36384132E+00 -4.72399801E+00 -1.16293186E+00  7.36384132E+00
 -4.72399801E+00 -1.16293186E+00  7.36384132E+00 -4.72399801E+00 -1.16293186E+00
  7.35767705E+00 -3.56112480E+00  3.56956408E+00  7.35767705E+00 -3.56112480E+00
  3.56956408E+00  7.35767705E+00 -3.56112480E+00  3.56956408E+00  7.35767705E+00
 -3.56112480E+00  3.56956408E+00  7.35767705E+00 -3.56112480E+00  3.56956408E+00
  7.11383825E+00  2.25383839E+00  5.26480337E+00  7.11383825E+00  2.25383839E+00
  5.26480337E+00  7.11383825E+00  2.25383839E+00  5.26480337E+00  7.11383825E+00
  2.25383839E+00  5.26480337E+00  7.11383825E+00  2.25383839E+00  5.26480337E+00
  7.05688565E+00  6.14143820E-01  3.84955421E-02  7.05688565E+00  6.14143820E-01
  3.84955421E-02  7.05688565E+00  6.14143820E-01  3.84955421E-02  7.05688565E+00
  6.14143820E-01  3.84955421E-02  7.05688565E+00  6.14143820E-01  3.84955421E-02
  3.02077656E+00  4.82745648E+00  4.65392483E+00  3.02077656E+00  4.82745648E+00
  4.65392483E+00  3.02077656E+00  4.82745648E+00  4.65392483E+00  3.02077656E+00
  4.82745648E+00  4.65392483E+00  3.02077656E+00  4.82745648E+00  4.65392483E+00
  4.03051591E+00  9.93543531E+00  3.17772181E+00  4.03051591E+00  9.93543531E+00
  3.17772181E+00  4.03051591E+00  9.93543531E+00  3.17772181E+00  4.03051591E+00
  9.93543531E+00  3.17772181E+00  4.03051591E+00  9.93543531E+00  3.17772181E+00
  3.82750826E+00  7.81435947E+00 -1.73442472E+00  3.82750826E+00  7.81435947E+00
 -1.73442472E+00  3.82750826E+00  7.81435947E+00 -1.73442472E+00  3.82750826E+00
  7.81435947E+00 -1.73442472E+00  3.82750826E+00  7.81435947E+00 -1.73442472E+00
  4.03762879E+00  7.41855822E+00 -7.07020438E+00  4.03762879E+00  7.41855822E+00
 -7.07020438E+00  4.03762879E+00  7.41855822E+00 -7.07020438E+00  4.03762879E+00
  7.41855822E+00 -7.07020438E+00  4.03762879E+00  7.41855822E+00 -7.07020438E+00
  3.03110197E+00  2.21031052E+00 -6.01959792E+00  3.03110197E+00  2.21031052E+00
 -6.01959792E+00  3.03110197E+00  2.21031052E+00 -6.01959792E+00  3.03110197E+00
  2.21031052E+00 -6.01959792E+00  3.03110197E+00  2.21031052E+00 -6.01959792E+00
  4.42377902E+00 -1.53103543E+00 -9.67631245E+00  4.42377902E+00 -1.53103543E+00
 -9.67631245E+00  4.42377902E+00 -1.53103543E+00 -9.67631245E+00  4.42377902E+00
 -1.53103543E+00 -9.67631245E+00  4.42377902E+00 -1.53103543E+00 -9.67631245E+00
  4.36228349E+00 -4.73212944E+00 -5.38543418E+00  4.36228349E+00 -4.73212944E+00
 -5.38543418E+00  4.36228349E+00 -4.73212944E+00 -5.38543418E+00  4.36228349E+00
 -4.73212944E+00 -5.38543418E+00  4.36228349E+00 -4.73212944E+00 -5.38543418E+00
  4.82944259E+00 -9.13795977E+00 -2.38180143E+00  4.82944259E+00 -9.13795977E+00
 -2.38180143E+00  4.82944259E+00 -9.13795977E+00 -2.38180143E+00  4.82944259E+00
 -9.13795977E+00 -2.38180143E+00  4.82944259E+00 -9.13795977E+00 -2.38180143E+00
  3.46768523E+00 -5.71871385E+00  1.58600171E+00  3.46768523E+00 -5.71871385E+00
  1.58600171E+00  3.46768523E+00 -5.71871385E+00  1.58600171E+00  3.46768523E+00
 -5.71871385E+00  1.58600171E+00  3.46768523E+00 -5.71871385E+00  1.58600171E+00
  4.82045510E+00 -6.91215152E+00  6.68578482E+00  4.82045510E+00 -6.91215152E+00
  6.68578482E+00  4.82045510E+00 -6.91215152E+00  6.68578482E+00  4.82045510E+00
 -6.91215152E+00  6.68578482E+00  4.82045510E+00 -6.91215152E+00  6.68578482E+00
  4.35648965E+00 -1.61786456E+00  7.31047347E+00  4.35648965E+00 -1.61786456E+00
  7.31047347E+00  4.35648965E+00 -1.61786456E+00  7.31047347E+00  4.35648965E+00
 -1.61786456E+00  7.31047347E+00  4.35648965E+00 -1.61786456E+00  7.31047347E+00
  4.38917445E+00  3.21067859E+00  9.62718700E+00  4.38917445E+00  3.21067859E+00
  9.62718700E+00  4.38917445E+00  3.21067859E+00  9.62718700E+00  4.38917445E+00
  3.21067859E+00  9.62718700E+00  4.38917445E+00  3.21067859E+00  9.62718700E+00
  2.94447883E+00  3.30907477E+00 -6.26374359E-01  2.94447883E+00  3.30907477E+00
 -6.26374359E-01  2.94447883E+00  3.30907477E+00 -6.26374359E-01  2.94447883E+00
  3.30907477E+00 -6.26374359E-01  2.94447883E+00  3.30907477E+00 -6.26374359E-01
  3.14589708E+00 -1.60707987E+00 -2.05993949E+00  3.14589708E+00 -1.60707987E+00
 -2.05993949E+00  3.14589708E+00 -1.60707987E+00 -2.05993949E+00  3.14589708E+00
 -1.60707987E+00 -2.05993949E+00  3.14589708E+00 -1.60707987E+00 -2.05993949E+00
  3.14120491E+00 -3.86320574E-01  2.91671095E+00  3.14120491E+00 -3.86320574E-01
  2.91671095E+00  3.14120491E+00 -3.86320574E-01  2.91671095E+00  3.14120491E+00
 -3.86320574E-01  2.91671095E+00  3.14120491E+00 -3.86320574E-01  2.91671095E+00
 -1.14116520E-01  7.23042851E+00  1.52854459E+00 -1.14116520E-01  7.23042851E+00
  1.52854459E+00 -1.14116520E-01  7.23042851E+00  1.52854459E+00 -1.14116520E-01
  7.23042851E+00  1.52854459E+00 -1.14116520E-01  7.23042851E+00  1.52854459E+00
 -1.08335877E-01  5.78197233E+00 -4.35822063E+00 -1.08335877E-01  5.78197233E+00
 -4.35822063E+00 -1.08335877E-01  5.78197233E+00 -4.35822063E+00 -1.08335877E-01
  5.78197233E+00 -4.35822063E+00 -1.08335877E-01  5.78197233E+00 -4.35822063E+00
  2.18229426E-01 -1.92489395E+00 -6.61213666E+00  2.18229426E-01 -1.92489395E+00
 -6.61213666E+00  2.18229426E-01 -1.92489395E+00 -6.61213666E+00  2.18229426E-01
 -1.92489395E+00 -6.61213666E+00  2.18229426E-01 -1.92489395E+00 -6.61213666E+00
  4.54021804E-01 -6.29262551E+00 -2.40866955E+00  4.54021804E-01 -6.29262551E+00
 -2.40866955E+00  4.54021804E-01 -6.29262551E+00 -2.40866955E+00  4.54021804E-01
 -6.29262551E+00 -2.40866955E+00  4.54021804E-01 -6.29262551E+00 -2.40866955E+00
  4.41651696E-01 -4.38312340E+00  5.39097849E+00  4.41651696E-01 -4.38312340E+00
  5.39097849E+00  4.41651696E-01 -4.38312340E+00  5.39097849E+00  4.41651696E-01
 -4.38312340E+00  5.39097849E+00  4.41651696E-01 -4.38312340E+00  5.39097849E+00
  1.97066452E-01  1.42999731E+00  7.08480427E+00  1.97066452E-01  1.42999731E+00
  7.08480427E+00  1.97066452E-01  1.42999731E+00  7.08480427E+00  1.97066452E-01
  1.42999731E+00  7.08480427E+00  1.97066452E-01  1.42999731E+00  7.08480427E+00
 -2.96292217E+00  4.55647366E+00  4.71374978E+00 -2.96292217E+00  4.55647366E+00
  4.71374978E+00 -2.96292217E+00  4.55647366E+00  4.71374978E+00 -2.96292217E+00
  4.55647366E+00  4.71374978E+00 -2.96292217E+00  4.55647366E+00  4.71374978E+00
 -4.45124580E+00  9.55293413E+00  3.26659941E+00 -4.45124580E+00  9.55293413E+00
  3.26659941E+00 -4.45124580E+00  9.55293413E+00  3.26659941E+00 -4.45124580E+00
  9.55293413E+00  3.26659941E+00 -4.45124580E+00  9.55293413E+00  3.26659941E+00
 -4.16179838E+00  7.45446507E+00 -1.65216494E+00 -4.16179838E+00  7.45446507E+00
 -1.65216494E+00 -4.16179838E+00  7.45446507E+00 -1.65216494E+00 -4.16179838E+00
  7.45446507E+00 -1.65216494E+00 -4.16179838E+00  7.45446507E+00 -1.65216494E+00
 -4.43766817E+00  7.04643163E+00 -6.98182945E+00 -4.43766817E+00  7.04643163E+00
 -6.98182945E+00 -4.43766817E+00  7.04643163E+00 -6.98182945E+00 -4.43766817E+00
  7.04643163E+00 -6.98182945E+00 -4.43766817E+00  7.04643163E+00 -6.98182945E+00
 -2.94588445E+00  1.94411437E+00 -5.96153797E+00 -2.94588445E+00  1.94411437E+00
 -5.96153797E+00 -2.94588445E+00  1.94411437E+00 -5.96153797E+00 -2.94588445E+00
  1.94411437E+00 -5.96153797E+00 -2.94588445E+00  1.94411437E+00 -5.96153797E+00
 -4.06132372E+00 -1.90260832E+00 -9.59483313E+00 -4.06132372E+00 -1.90260832E+00
 -9.59483313E+00 -4.06132372E+00 -1.90260832E+00 -9.59483313E+00 -4.06132372E+00
 -1.90260832E+00 -9.59483313E+00 -4.06132372E+00 -1.90260832E+00 -9.59483313E+00
 -3.62307551E+00 -5.09240745E+00 -5.31582611E+00 -3.62307551E+00 -5.09240745E+00
 -5.31582611E+00 -3.62307551E+00 -5.09240745E+00 -5.31582611E+00 -3.62307551E+00
 -5.09240745E+00 -5.31582611E+00 -3.62307551E+00 -5.09240745E+00 -5.31582611E+00
 -3.65146118E+00 -9.50600832E+00 -2.30511445E+00 -3.65146118E+00 -9.50600832E+00
 -2.30511445E+00 -3.65146118E+00 -9.50600832E+00 -2.30511445E+00 -3.65146118E+00
 -9.50600832E+00 -2.30511445E+00 -3.65146118E+00 -9.50600832E+00 -2.30511445E+00
 -2.52178094E+00 -5.97761377E+00  1.64255177E+00 -2.52178094E+00 -5.97761377E+00
  1.64255177E+00 -2.52178094E+00 -5.97761377E+00  1.64255177E+00 -2.52178094E+00
 -5.97761377E+00  1.64255177E+00 -2.52178094E+00 -5.97761377E+00  1.64255177E+00
 -3.67224056E+00 -7.29897072E+00  6.75841455E+00 -3.67224056E+00 -7.29897072E+00
  6.75841455E+00 -3.67224056E+00 -7.29897072E+00  6.75841455E+00 -3.67224056E+00
 -7.29897072E+00  6.75841455E+00 -3.67224056E+00 -7.29897072E+00  6.75841455E+00
 -3.65547102E+00 -1.97808399E+00  7.39065077E+00 -3.65547102E+00 -1.97808399E+00
  7.39065077E+00 -3.65547102E+00 -1.97808399E+00  7.39065077E+00 -3.65547102E+00
 -1.97808399E+00  7.39065077E+00 -3.65547102E+00 -1.97808399E+00  7.39065077E+00
 -4.08831647E+00  2.82788639E+00  9.71628569E+00 -4.08831647E+00  2.82788639E+00
  9.71628569E+00 -4.08831647E+00  2.82788639E+00  9.71628569E+00 -4.08831647E+00
  2.82788639E+00  9.71628569E+00 -4.08831647E+00  2.82788639E+00  9.71628569E+00
 -2.85378863E+00  3.04734971E+00 -5.68760389E-01 -2.85378863E+00  3.04734971E+00
 -5.68760389E-01 -2.85378863E+00  3.04734971E+00 -5.68760389E-01 -2.85378863E+00
  3.04734971E+00 -5.68760389E-01 -2.85378863E+00  3.04734971E+00 -5.68760389E-01
 -2.64216775E+00 -1.86760118E+00 -2.00456296E+00 -2.64216775E+00 -1.86760118E+00
 -2.00456296E+00 -2.64216775E+00 -1.86760118E+00 -2.00456296E+00 -2.64216775E+00
 -1.86760118E+00 -2.00456296E+00 -2.64216775E+00 -1.86760118E+00 -2.00456296E+00
 -2.64976442E+00 -6.50347321E-01  2.97197032E+00 -2.64976442E+00 -6.50347321E-01
  2.97197032E+00 -2.64976442E+00 -6.50347321E-01  2.97197032E+00 -2.64976442E+00
 -6.50347321E-01  2.97197032E+00 -2.64976442E+00 -6.50347321E-01  2.97197032E+00
 -6.69440571E+00 -4.91316990E-03  1.69948671E-01 -6.69440571E+00 -4.91316990E-03
  1.69948671E-01 -6.69440571E+00 -4.91316990E-03  1.69948671E-01 -6.69440571E+00
 -4.91316990E-03  1.69948671E-01 -6.69440571E+00 -4.91316990E-03  1.69948671E-01
 -6.98896666E+00  5.14888587E+00  2.03137993E+00 -6.98896666E+00  5.14888587E+00
  2.03137993E+00 -6.98896666E+00  5.14888587E+00  2.03137993E+00 -6.98896666E+00
  5.14888587E+00  2.03137993E+00 -6.98896666E+00  5.14888587E+00  2.03137993E+00
 -6.97511500E+00  3.69764802E+00 -3.85960505E+00 -6.97511500E+00  3.69764802E+00
 -3.85960505E+00 -6.97511500E+00  3.69764802E+00 -3.85960505E+00 -6.97511500E+00
  3.69764802E+00 -3.85960505E+00 -6.97511500E+00  3.69764802E+00 -3.85960505E+00
 -6.77966072E+00 -9.76436487E-01 -5.21918741E+00 -6.77966072E+00 -9.76436487E-01
 -5.21918741E+00 -6.77966072E+00 -9.76436487E-01 -5.21918741E+00 -6.77966072E+00
 -9.76436487E-01 -5.21918741E+00 -6.77966072E+00 -9.76436487E-01 -5.21918741E+00
 -6.54326741E+00 -5.33619151E+00 -1.03138613E+00 -6.54326741E+00 -5.33619151E+00
 -1.03138613E+00 -6.54326741E+00 -5.33619151E+00 -1.03138613E+00 -6.54326741E+00
 -5.33619151E+00 -1.03138613E+00 -6.54326741E+00 -5.33619151E+00 -1.03138613E+00
 -6.55134218E+00 -4.18082051E+00  3.70149720E+00 -6.55134218E+00 -4.18082051E+00
  3.70149720E+00 -6.55134218E+00 -4.18082051E+00  3.70149720E+00 -6.55134218E+00
 -4.18082051E+00  3.70149720E+00 -6.55134218E+00 -4.18082051E+00  3.70149720E+00
 -6.79767165E+00  1.63154052E+00  5.40047815E+00 -6.79767165E+00  1.63154052E+00
  5.40047815E+00 -6.79767165E+00  1.63154052E+00  5.40047815E+00 -6.79767165E+00
  1.63154052E+00  5.40047815E+00 -6.79767165E+00  1.63154052E+00  5.40047815E+00
 -1.15861771E+01  4.02619590E+00  4.64911737E+00 -1.15861771E+01  4.02619590E+00
  4.64911737E+00 -1.15861771E+01  4.02619590E+00  4.64911737E+00 -1.15861771E+01
  4.02619590E+00  4.64911737E+00 -1.15861771E+01  4.02619590E+00  4.64911737E+00
 -1.06574694E+01  2.63909722E+00 -4.83870112E-01 -1.06574694E+01  2.63909722E+00
 -4.83870112E-01 -1.06574694E+01  2.63909722E+00 -4.83870112E-01 -1.06574694E+01
  2.63909722E+00 -4.83870112E-01 -1.06574694E+01  2.63909722E+00 -4.83870112E-01
 -1.15690279E+01  1.49584695E+00 -5.67660885E+00 -1.15690279E+01  1.49584695E+00
 -5.67660885E+00 -1.15690279E+01  1.49584695E+00 -5.67660885E+00 -1.15690279E+01
  1.49584695E+00 -5.67660885E+00 -1.15690279E+01  1.49584695E+00 -5.67660885E+00
 -1.04589991E+01 -2.18005778E+00 -1.88890038E+00 -1.04589991E+01 -2.18005778E+00
 -1.88890038E+00 -1.04589991E+01 -2.18005778E+00 -1.88890038E+00 -1.04589991E+01
 -2.18005778E+00 -1.88890038E+00 -1.04589991E+01 -2.18005778E+00 -1.88890038E+00
 -1.11433824E+01 -6.17595547E+00  1.67712620E+00 -1.11433824E+01 -6.17595547E+00
  1.67712620E+00 -1.11433824E+01 -6.17595547E+00  1.67712620E+00 -1.11433824E+01
 -6.17595547E+00  1.67712620E+00 -1.11433824E+01 -6.17595547E+00  1.67712620E+00
 -1.04642714E+01 -9.82181179E-01  2.99033090E+00 -1.04642714E+01 -9.82181179E-01
  2.99033090E+00 -1.04642714E+01 -9.82181179E-01  2.99033090E+00 -1.04642714E+01
 -9.82181179E-01  2.99033090E+00 -1.04642714E+01 -9.82181179E-01  2.99033090E+00
  3.90864728E+00  4.74474226E-01  6.81283375E-02  3.90864728E+00  4.74474226E-01
  6.81283375E-02  3.90864728E+00  4.74474226E-01  6.81283375E-02  3.90864728E+00
  4.74474226E-01  6.81283375E-02 -3.54601615E+00  1.39293656E-01  1.41243731E-01
 -3.54601615E+00  1.39293656E-01  1.41243731E-01 -3.54601615E+00  1.39293656E-01
  1.41243731E-01 -3.54601615E+00  1.39293656E-01  1.41243731E-01  9.45348362E+00
  3.31919412E+00  2.72630025E+00  9.45348362E+00  3.31919412E+00  2.72630025E+00
  9.45348362E+00  3.31919412E+00  2.72630025E+00  9.45348362E+00  3.31919412E+00
  2.72630025E+00  9.45348362E+00  3.31919412E+00  2.72630025E+00  9.45348362E+00
  3.31919412E+00  2.72630025E+00  9.45348362E+00  3.31919412E+00  2.72630025E+00
  9.45348362E+00  3.31919412E+00  2.72630025E+00  9.46310418E+00  1.77500064E+00
 -3.58434187E+00  9.46310418E+00  1.77500064E+00 -3.58434187E+00  9.46310418E+00
  1.77500064E+00 -3.58434187E+00  9.46310418E+00  1.77500064E+00 -3.58434187E+00
  9.46310418E+00  1.77500064E+00 -3.58434187E+00  9.46310418E+00  1.77500064E+00
 -3.58434187E+00  9.46310418E+00  1.77500064E+00 -3.58434187E+00  9.46310418E+00
  1.77500064E+00 -3.58434187E+00  9.71484584E+00 -2.91068112E+00  9.08839144E-01
  9.71484584E+00 -2.91068112E+00  9.08839144E-01  9.71484584E+00 -2.91068112E+00
  9.08839144E-01  9.71484584E+00 -2.91068112E+00  9.08839144E-01  9.71484584E+00
 -2.91068112E+00  9.08839144E-01  9.71484584E+00 -2.91068112E+00  9.08839144E-01
  9.71484584E+00 -2.91068112E+00  9.08839144E-01  9.71484584E+00 -2.91068112E+00
  9.08839144E-01  3.47560722E+00  7.00671321E+00  1.79941226E+00  3.47560722E+00
  7.00671321E+00  1.79941226E+00  3.47560722E+00  7.00671321E+00  1.79941226E+00
  3.47560722E+00  7.00671321E+00  1.79941226E+00  3.47560722E+00  7.00671321E+00
  1.79941226E+00  3.47560722E+00  7.00671321E+00  1.79941226E+00  3.47560722E+00
  7.00671321E+00  1.79941226E+00  3.47560722E+00  7.00671321E+00  1.79941226E+00
  3.48046568E+00  5.45885744E+00 -4.49431492E+00  3.48046568E+00  5.45885744E+00
 -4.49431492E+00  3.48046568E+00  5.45885744E+00 -4.49431492E+00  3.48046568E+00
  5.45885744E+00 -4.49431492E+00  3.48046568E+00  5.45885744E+00 -4.49431492E+00
  3.48046568E+00  5.45885744E+00 -4.49431492E+00  3.48046568E+00  5.45885744E+00
 -4.49431492E+00  3.48046568E+00  5.45885744E+00 -4.49431492E+00  3.76651527E+00
 -1.30528684E+00 -6.46566966E+00  3.76651527E+00 -1.30528684E+00 -6.46566966E+00
  3.76651527E+00 -1.30528684E+00 -6.46566966E+00  3.76651527E+00 -1.30528684E+00
 -6.46566966E+00  3.76651527E+00 -1.30528684E+00 -6.46566966E+00  3.76651527E+00
 -1.30528684E+00 -6.46566966E+00  3.76651527E+00 -1.30528684E+00 -6.46566966E+00
  3.76651527E+00 -1.30528684E+00 -6.46566966E+00  4.02022792E+00 -5.97908222E+00
 -1.98198262E+00  4.02022792E+00 -5.97908222E+00 -1.98198262E+00  4.02022792E+00
 -5.97908222E+00 -1.98198262E+00  4.02022792E+00 -5.97908222E+00 -1.98198262E+00
  4.02022792E+00 -5.97908222E+00 -1.98198262E+00  4.02022792E+00 -5.97908222E+00
 -1.98198262E+00  4.02022792E+00 -5.97908222E+00 -1.98198262E+00  4.02022792E+00
 -5.97908222E+00 -1.98198262E+00  4.00542950E+00 -4.29869240E+00  4.87068020E+00
  4.00542950E+00 -4.29869240E+00  4.87068020E+00  4.00542950E+00 -4.29869240E+00
  4.87068020E+00  4.00542950E+00 -4.29869240E+00  4.87068020E+00  4.00542950E+00
 -4.29869240E+00  4.87068020E+00  4.00542950E+00 -4.29869240E+00  4.87068020E+00
  4.00542950E+00 -4.29869240E+00  4.87068020E+00  4.00542950E+00 -4.29869240E+00
  4.87068020E+00  3.74187520E+00  1.91927757E+00  6.67792356E+00  3.74187520E+00
  1.91927757E+00  6.67792356E+00  3.74187520E+00  1.91927757E+00  6.67792356E+00
  3.74187520E+00  1.91927757E+00  6.67792356E+00  3.74187520E+00  1.91927757E+00
  6.67792356E+00  3.74187520E+00  1.91927757E+00  6.67792356E+00  3.74187520E+00
  1.91927757E+00  6.67792356E+00  3.74187520E+00  1.91927757E+00  6.67792356E+00
 -3.65869850E+00  6.68685075E+00  1.87276954E+00 -3.65869850E+00  6.68685075E+00
  1.87276954E+00 -3.65869850E+00  6.68685075E+00  1.87276954E+00 -3.65869850E+00
  6.68685075E+00  1.87276954E+00 -3.65869850E+00  6.68685075E+00  1.87276954E+00
 -3.65869850E+00  6.68685075E+00  1.87276954E+00 -3.65869850E+00  6.68685075E+00
  1.87276954E+00 -3.65869850E+00  6.68685075E+00  1.87276954E+00 -3.65235094E+00
  5.14598319E+00 -4.42080269E+00 -3.65235094E+00  5.14598319E+00 -4.42080269E+00
 -3.65235094E+00  5.14598319E+00 -4.42080269E+00 -3.65235094E+00  5.14598319E+00
 -4.42080269E+00 -3.65235094E+00  5.14598319E+00 -4.42080269E+00 -3.65235094E+00
  5.14598319E+00 -4.42080269E+00 -3.65235094E+00  5.14598319E+00 -4.42080269E+00
 -3.65235094E+00  5.14598319E+00 -4.42080269E+00 -3.36553034E+00 -1.61854282E+00
 -6.39762062E+00 -3.36553034E+00 -1.61854282E+00 -6.39762062E+00 -3.36553034E+00
 -1.61854282E+00 -6.39762062E+00 -3.36553034E+00 -1.61854282E+00 -6.39762062E+00
 -3.36553034E+00 -1.61854282E+00 -6.39762062E+00 -3.36553034E+00 -1.61854282E+00
 -6.39762062E+00 -3.36553034E+00 -1.61854282E+00 -6.39762062E+00 -3.36553034E+00
 -1.61854282E+00 -6.39762062E+00 -3.11448599E+00 -6.28622304E+00 -1.91279597E+00
 -3.11448599E+00 -6.28622304E+00 -1.91279597E+00 -3.11448599E+00 -6.28622304E+00
 -1.91279597E+00 -3.11448599E+00 -6.28622304E+00 -1.91279597E+00 -3.11448599E+00
 -6.28622304E+00 -1.91279597E+00 -3.11448599E+00 -6.28622304E+00 -1.91279597E+00
 -3.11448599E+00 -6.28622304E+00 -1.91279597E+00 -3.11448599E+00 -6.28622304E+00
 -1.91279597E+00 -3.12806175E+00 -4.61710921E+00  4.94053582E+00 -3.12806175E+00
 -4.61710921E+00  4.94053582E+00 -3.12806175E+00 -4.61710921E+00  4.94053582E+00
 -3.12806175E+00 -4.61710921E+00  4.94053582E+00 -3.12806175E+00 -4.61710921E+00
  4.94053582E+00 -3.12806175E+00 -4.61710921E+00  4.94053582E+00 -3.12806175E+00
 -4.61710921E+00  4.94053582E+00 -3.12806175E+00 -4.61710921E+00  4.94053582E+00
 -3.38885138E+00  1.59792223E+00  6.75330851E+00 -3.38885138E+00  1.59792223E+00
  6.75330851E+00 -3.38885138E+00  1.59792223E+00  6.75330851E+00 -3.38885138E+00
  1.59792223E+00  6.75330851E+00 -3.38885138E+00  1.59792223E+00  6.75330851E+00
 -3.38885138E+00  1.59792223E+00  6.75330851E+00 -3.38885138E+00  1.59792223E+00
  6.75330851E+00 -3.38885138E+00  1.59792223E+00  6.75330851E+00 -9.27037070E+00
  2.48526026E+00  2.90333546E+00 -9.27037070E+00  2.48526026E+00  2.90333546E+00
 -9.27037070E+00  2.48526026E+00  2.90333546E+00 -9.27037070E+00  2.48526026E+00
  2.90333546E+00 -9.27037070E+00  2.48526026E+00  2.90333546E+00 -9.27037070E+00
  2.48526026E+00  2.90333546E+00 -9.27037070E+00  2.48526026E+00  2.90333546E+00
 -9.27037070E+00  2.48526026E+00  2.90333546E+00 -9.26120556E+00  9.33441728E-01
 -3.40843105E+00 -9.26120556E+00  9.33441728E-01 -3.40843105E+00 -9.26120556E+00
  9.33441728E-01 -3.40843105E+00 -9.26120556E+00  9.33441728E-01 -3.40843105E+00
 -9.26120556E+00  9.33441728E-01 -3.40843105E+00 -9.26120556E+00  9.33441728E-01
 -3.40843105E+00 -9.26120556E+00  9.33441728E-01 -3.40843105E+00 -9.26120556E+00
  9.33441728E-01 -3.40843105E+00 -9.01102671E+00 -3.74531229E+00  1.08568727E+00
 -9.01102671E+00 -3.74531229E+00  1.08568727E+00 -9.01102671E+00 -3.74531229E+00
  1.08568727E+00 -9.01102671E+00 -3.74531229E+00  1.08568727E+00 -9.01102671E+00
 -3.74531229E+00  1.08568727E+00 -9.01102671E+00 -3.74531229E+00  1.08568727E+00
 -9.01102671E+00 -3.74531229E+00  1.08568727E+00 -9.01102671E+00 -3.74531229E+00
  1.08568727E+00  1.06482421E+01 -2.21953459E+00  9.93045591E+00  1.06482421E+01
 -2.21953459E+00  9.93045591E+00  1.06482421E+01 -2.21953459E+00  9.93045591E+00
  1.06482421E+01 -2.21953459E+00  9.93045591E+00  1.06482421E+01 -2.21953459E+00
  9.93045591E+00  1.13484744E+01 -3.87286355E+00  8.91069923E+00  1.13484744E+01
 -3.87286355E+00  8.91069923E+00  8.61923368E+00 -1.99905831E+00  9.62668622E+00
  8.61923368E+00 -1.99905831E+00  9.62668622E+00  1.16545761E+01 -5.25489628E-01
  9.31836606E+00  1.16545761E+01 -5.25489628E-01  9.31836606E+00  1.39456365E+01
 -2.94012503E+00  1.31922876E+01  1.39456365E+01 -2.94012503E+00  1.31922876E+01
  1.39456365E+01 -2.94012503E+00  1.31922876E+01  1.39456365E+01 -2.94012503E+00
  1.31922876E+01  1.39456365E+01 -2.94012503E+00  1.31922876E+01  1.42628062E+01
 -3.20406308E+00  1.52151185E+01  1.42628062E+01 -3.20406308E+00  1.52151185E+01
  1.45897269E+01 -4.59851278E+00  1.21452867E+01  1.45897269E+01 -4.59851278E+00
  1.21452867E+01  1.49288006E+01 -1.25071556E+00  1.25288955E+01  1.49288006E+01
 -1.25071556E+00  1.25288955E+01  1.01971777E+01 -3.05466896E-01  1.41908416E+01
  1.01971777E+01 -3.05466896E-01  1.41908416E+01  1.01971777E+01 -3.05466896E-01
  1.41908416E+01  1.01971777E+01 -3.05466896E-01  1.41908416E+01  1.01971777E+01
 -3.05466896E-01  1.41908416E+01  8.17306749E+00 -8.58995765E-02  1.38535028E+01
  8.17306749E+00 -8.58995765E-02  1.38535028E+01  1.05586464E+01 -6.03435139E-01
  1.62012343E+01  1.05586464E+01 -6.03435139E-01  1.62012343E+01  1.12166736E+01
  1.35919850E+00  1.35190950E+01  1.12166736E+01  1.35919850E+00  1.35190950E+01
 -1.95068633E+00  1.75482387E+01 -3.39375733E+00 -1.95068633E+00  1.75482387E+01
 -3.39375733E+00 -1.95068633E+00  1.75482387E+01 -3.39375733E+00 -1.95068633E+00
  1.75482387E+01 -3.39375733E+00 -1.95068633E+00  1.75482387E+01 -3.39375733E+00
 -3.67097585E+00  1.66355483E+01 -4.07860352E+00 -3.67097585E+00  1.66355483E+01
 -4.07860352E+00 -2.14540181E+00  1.80297012E+01 -1.39587273E+00 -2.14540181E+00
  1.80297012E+01 -1.39587273E+00 -1.55075977E+00  1.92433344E+01 -4.50188706E+00
 -1.55075977E+00  1.92433344E+01 -4.50188706E+00 -2.79830258E-01  1.33465744E+01
 -2.14821805E+00 -2.79830258E-01  1.33465744E+01 -2.14821805E+00 -2.79830258E-01
  1.33465744E+01 -2.14821805E+00 -2.79830258E-01  1.33465744E+01 -2.14821805E+00
 -2.79830258E-01  1.33465744E+01 -2.14821805E+00  1.29708003E+00  1.20378672E+01
 -2.38480420E+00  1.29708003E+00  1.20378672E+01 -2.38480420E+00 -4.71826422E-01
  1.38832396E+01 -1.64275851E-01 -4.71826422E-01  1.38832396E+01 -1.64275851E-01
 -2.02656460E+00  1.24848461E+01 -2.82895031E+00 -2.02656460E+00  1.24848461E+01
 -2.82895031E+00 -1.86317073E+01  2.61669657E+00  3.55357260E-01 -1.86317073E+01
  2.61669657E+00  3.55357260E-01 -1.86317073E+01  2.61669657E+00  3.55357260E-01
 -1.86317073E+01  2.61669657E+00  3.55357260E-01 -1.86317073E+01  2.61669657E+00
  3.55357260E-01 -1.73447793E+01  1.56246180E+00 -8.66554770E-01 -1.73447793E+01
  1.56246180E+00 -8.66554770E-01 -1.76127273E+01  3.36498841E+00  1.98698270E+00
 -1.76127273E+01  3.36498841E+00  1.98698270E+00 -2.01843309E+01  1.40489838E+00
  9.74108395E-01 -2.01843309E+01  1.40489838E+00  9.74108395E-01 -1.75884594E+01
  6.53479800E+00 -2.00666623E+00 -1.75884594E+01  6.53479800E+00 -2.00666623E+00
 -1.75884594E+01  6.53479800E+00 -2.00666623E+00 -1.75884594E+01  6.53479800E+00
 -2.00666623E+00 -1.75884594E+01  6.53479800E+00 -2.00666623E+00 -1.63043281E+01
  5.44632707E+00 -3.20019268E+00 -1.63043281E+01  5.44632707E+00 -3.20019268E+00
 -1.84000910E+01  8.10373746E+00 -3.07452778E+00 -1.84000910E+01  8.10373746E+00
 -3.07452778E+00 -1.65898411E+01  7.24115493E+00 -3.43901878E-01 -1.65898411E+01
  7.24115493E+00 -3.43901878E-01 -1.31524996E+01 -1.13308448E+01  5.19114185E+00
 -1.31524996E+01 -1.13308448E+01  5.19114185E+00 -1.31524996E+01 -1.13308448E+01
  5.19114185E+00 -1.31524996E+01 -1.13308448E+01  5.19114185E+00 -1.31524996E+01
 -1.13308448E+01  5.19114185E+00 -1.44422226E+01 -1.25202687E+01  4.10157490E+00
 -1.44422226E+01 -1.25202687E+01  4.10157490E+00 -1.41115299E+01 -1.05902498E+01
  6.86309971E+00 -1.41115299E+01 -1.05902498E+01  6.86309971E+00 -1.24523296E+01
 -9.77898475E+00  4.02352543E+00 -1.24523296E+01 -9.77898475E+00  4.02352543E+00
 -1.19073081E+01 -1.51360163E+01  7.63648903E+00 -1.19073081E+01 -1.51360163E+01
  7.63648903E+00 -1.19073081E+01 -1.51360163E+01  7.63648903E+00 -1.19073081E+01
 -1.51360163E+01  7.63648903E+00 -1.19073081E+01 -1.51360163E+01  7.63648903E+00
 -1.02967513E+01 -1.62620625E+01  8.26825470E+00 -1.02967513E+01 -1.62620625E+01
  8.26825470E+00 -1.29270402E+01 -1.43742790E+01  9.26172530E+00 -1.29270402E+01
 -1.43742790E+01  9.26172530E+00 -1.31689025E+01 -1.62830857E+01  6.47233269E+00
 -1.31689025E+01 -1.62830857E+01  6.47233269E+00 -1.48775319E+00 -1.33151520E+01
 -1.23421245E+01 -1.48775319E+00 -1.33151520E+01 -1.23421245E+01 -1.48775319E+00
 -1.33151520E+01 -1.23421245E+01 -1.48775319E+00 -1.33151520E+01 -1.23421245E+01
 -1.48775319E+00 -1.33151520E+01 -1.23421245E+01 -2.44259404E+00 -1.51452799E+01
 -1.23586048E+01 -2.44259404E+00 -1.51452799E+01 -1.23586048E+01 -1.82179061E+00
 -1.23199334E+01 -1.41197767E+01 -1.82179061E+00 -1.23199334E+01 -1.41197767E+01
  5.37623139E-01 -1.35691671E+01 -1.20346548E+01  5.37623139E-01 -1.35691671E+01
 -1.20346548E+01 -5.36810355E+00 -1.13415767E+01 -1.06033630E+01 -5.36810355E+00
 -1.13415767E+01 -1.06033630E+01 -5.36810355E+00 -1.13415767E+01 -1.06033630E+01
 -5.36810355E+00 -1.13415767E+01 -1.06033630E+01 -5.36810355E+00 -1.13415767E+01
 -1.06033630E+01 -6.29579848E+00 -1.31845038E+01 -1.06597883E+01 -6.29579848E+00
 -1.31845038E+01 -1.06597883E+01 -6.11401244E+00 -1.02142833E+01 -9.04383246E+00
 -6.11401244E+00 -1.02142833E+01 -9.04383246E+00 -5.64043574E+00 -1.03499033E+01
 -1.23934155E+01 -5.64043574E+00 -1.03499033E+01 -1.23934155E+01  1.36204184E+01
 -3.76379617E+00 -7.80523793E+00  1.36204184E+01 -3.76379617E+00 -7.80523793E+00
  1.36204184E+01 -3.76379617E+00 -7.80523793E+00  1.36204184E+01 -3.76379617E+00
 -7.80523793E+00  1.36204184E+01 -3.76379617E+00 -7.80523793E+00  1.33162424E+01
 -3.44667177E+00 -5.78905133E+00  1.33162424E+01 -3.44667177E+00 -5.78905133E+00
  1.53117271E+01 -2.76897445E+00 -8.44643145E+00  1.53117271E+01 -2.76897445E+00
 -8.44643145E+00  1.19726434E+01 -3.13725932E+00 -8.87866662E+00  1.19726434E+01
 -3.13725932E+00 -8.87866662E+00  1.63124220E+01 -7.48251267E+00 -6.83277541E+00
  1.63124220E+01 -7.48251267E+00 -6.83277541E+00  1.63124220E+01 -7.48251267E+00
 -6.83277541E+00  1.63124220E+01 -7.48251267E+00 -6.83277541E+00  1.63124220E+01
 -7.48251267E+00 -6.83277541E+00  1.60387084E+01 -7.10995883E+00 -4.82095408E+00
  1.60387084E+01 -7.10995883E+00 -4.82095408E+00  1.65456520E+01 -9.50730131E+00
 -7.15960544E+00  1.65456520E+01 -9.50730131E+00 -7.15960544E+00  1.79582261E+01
 -6.45088665E+00 -7.53148086E+00  1.79582261E+01 -6.45088665E+00 -7.53148086E+00
  1.43402641E+01 -7.05868864E+00 -1.10692466E+01  1.43402641E+01 -7.05868864E+00
 -1.10692466E+01  1.43402641E+01 -7.05868864E+00 -1.10692466E+01  1.43402641E+01
 -7.05868864E+00 -1.10692466E+01  1.43402641E+01 -7.05868864E+00 -1.10692466E+01
  1.26516843E+01 -6.41494962E+00 -1.20667158E+01  1.26516843E+01 -6.41494962E+00
 -1.20667158E+01  1.59950709E+01 -6.00790268E+00 -1.17164362E+01  1.59950709E+01
 -6.00790268E+00 -1.17164362E+01  1.46183789E+01 -9.08256075E+00 -1.13662662E+01
  1.46183789E+01 -9.08256075E+00 -1.13662662E+01  1.16780369E+01 -8.01072882E+00
 -7.32622637E+00  1.16780369E+01 -8.01072882E+00 -7.32622637E+00  1.16780369E+01
 -8.01072882E+00 -7.32622637E+00  1.16780369E+01 -8.01072882E+00 -7.32622637E+00
  1.16780369E+01 -8.01072882E+00 -7.32622637E+00  1.19604488E+01 -1.00237275E+01
 -7.68679745E+00  1.19604488E+01 -1.00237275E+01 -7.68679745E+00  1.14610472E+01
 -7.66899831E+00 -5.30288527E+00  1.14610472E+01 -7.66899831E+00 -5.30288527E+00
  1.00193468E+01 -7.32595440E+00 -8.34675784E+00  1.00193468E+01 -7.32595440E+00
 -8.34675784E+00 -1.22850536E+00 -9.19078694E+00 -1.01199294E+01 -1.22850536E+00
 -9.19078694E+00 -1.01199294E+01 -1.22850536E+00 -9.19078694E+00 -1.01199294E+01
 -1.22850536E+00 -9.19078694E+00 -1.01199294E+01 -1.22850536E+00 -9.19078694E+00
 -1.01199294E+01 -2.03154067E+00 -8.06184752E+00 -8.58976151E+00 -2.03154067E+00
 -8.06184752E+00 -8.58976151E+00  7.86942349E-01 -9.50470072E+00 -9.79788420E+00
  7.86942349E-01 -9.50470072E+00 -9.79788420E+00 -1.52284341E+00 -8.24905703E+00
 -1.19339418E+01 -1.52284341E+00 -8.24905703E+00 -1.19339418E+01 -2.13192303E+00
 -1.31102698E+01 -7.69991782E+00 -2.13192303E+00 -1.31102698E+01 -7.69991782E+00
 -2.13192303E+00 -1.31102698E+01 -7.69991782E+00 -2.13192303E+00 -1.31102698E+01
 -7.69991782E+00 -2.13192303E+00 -1.31102698E+01 -7.69991782E+00 -2.89685579E+00
 -1.19622970E+01 -6.16446432E+00 -2.89685579E+00 -1.19622970E+01 -6.16446432E+00
 -3.09734068E+00 -1.49334870E+01 -7.78231744E+00 -3.09734068E+00 -1.49334870E+01
 -7.78231744E+00 -1.02774805E-01 -1.33906976E+01 -7.43770131E+00 -1.02774805E-01
 -1.33906976E+01 -7.43770131E+00 -2.11324253E+01  3.81066527E+00 -3.42880797E+00
 -2.11324253E+01  3.81066527E+00 -3.42880797E+00 -2.11324253E+01  3.81066527E+00
 -3.42880797E+00 -2.11324253E+01  3.81066527E+00 -3.42880797E+00 -2.11324253E+01
  3.81066527E+00 -3.42880797E+00 -2.26561569E+01  2.57987912E+00 -2.77733811E+00
 -2.26561569E+01  2.57987912E+00 -2.77733811E+00 -2.19052288E+01  5.40806212E+00
 -4.48313152E+00 -2.19052288E+01  5.40806212E+00 -4.48313152E+00 -1.98100593E+01
  2.75030968E+00 -4.60688591E+00 -1.98100593E+01  2.75030968E+00 -4.60688591E+00
 -2.15281302E+01  6.30362033E+00  5.27925160E-01 -2.15281302E+01  6.30362033E+00
  5.27925160E-01 -2.15281302E+01  6.30362033E+00  5.27925160E-01 -2.15281302E+01
  6.30362033E+00  5.27925160E-01 -2.15281302E+01  6.30362033E+00  5.27925160E-01
 -2.22895253E+01  7.87930044E+00 -5.66772397E-01 -2.22895253E+01  7.87930044E+00
 -5.66772397E-01 -2.30529899E+01  5.05161633E+00  1.13419087E+00 -2.30529899E+01
  5.05161633E+00  1.13419087E+00 -2.04876413E+01  7.00732030E+00  2.16621377E+00
 -2.04876413E+01  7.00732030E+00  2.16621377E+00  2.66131310E+00  1.69475060E+01
 -2.75855990E+00  2.66131310E+00  1.69475060E+01 -2.75855990E+00  2.66131310E+00
  1.69475060E+01 -2.75855990E+00  2.66131310E+00  1.69475060E+01 -2.75855990E+00
  2.66131310E+00  1.69475060E+01 -2.75855990E+00  4.21209981E+00  1.56008380E+01
 -2.96837431E+00  4.21209981E+00  1.56008380E+01 -2.96837431E+00  3.02291412E+00
  1.86353621E+01 -3.89050774E+00  3.02291412E+00  1.86353621E+01 -3.89050774E+00
  2.42398807E+00  1.74565718E+01 -7.72106258E-01  2.42398807E+00  1.74565718E+01
 -7.72106258E-01  5.31861948E-01  1.50087132E+01 -6.45920868E+00  5.31861948E-01
  1.50087132E+01 -6.45920868E+00  5.31861948E-01  1.50087132E+01 -6.45920868E+00
  5.31861948E-01  1.50087132E+01 -6.45920868E+00  5.31861948E-01  1.50087132E+01
 -6.45920868E+00 -1.20938463E+00  1.41027993E+01 -7.09883373E+00 -1.20938463E+00
  1.41027993E+01 -7.09883373E+00  8.85892724E-01  1.67281655E+01 -7.54530799E+00
  8.85892724E-01  1.67281655E+01 -7.54530799E+00  2.12309069E+00  1.37074931E+01
 -6.64587394E+00  2.12309069E+00  1.37074931E+01 -6.64587394E+00 -9.54250483E+00
 -1.39676780E+01  3.75859716E+00 -9.54250483E+00 -1.39676780E+01  3.75859716E+00
 -9.54250483E+00 -1.39676780E+01  3.75859716E+00 -9.54250483E+00 -1.39676780E+01
  3.75859716E+00 -9.54250483E+00 -1.39676780E+01  3.75859716E+00 -8.83342097E+00
 -1.23769595E+01  2.65147844E+00 -8.83342097E+00 -1.23769595E+01  2.65147844E+00
 -7.97240512E+00 -1.51412433E+01  4.40700566E+00 -7.97240512E+00 -1.51412433E+01
  4.40700566E+00 -1.08586141E+01 -1.50908632E+01  2.63329360E+00 -1.08586141E+01
 -1.50908632E+01  2.63329360E+00 -9.13947344E+00 -1.13508666E+01  7.63195557E+00
 -9.13947344E+00 -1.13508666E+01  7.63195557E+00 -9.13947344E+00 -1.13508666E+01
  7.63195557E+00 -9.13947344E+00 -1.13508666E+01  7.63195557E+00 -9.13947344E+00
 -1.13508666E+01  7.63195557E+00 -1.01656098E+01 -1.06294485E+01  9.27147440E+00
 -1.01656098E+01 -1.06294485E+01  9.27147440E+00 -7.56477224E+00 -1.25379207E+01
  8.24228231E+00 -7.56477224E+00 -1.25379207E+01  8.24228231E+00 -8.44634643E+00
 -9.78892668E+00  6.47736504E+00 -8.44634643E+00 -9.78892668E+00  6.47736504E+00
 -2.55301634E+00 -1.17392546E+01 -1.01904389E+01 -2.55301634E+00 -1.17392546E+01
 -1.01904389E+01 -2.55301634E+00 -1.17392546E+01 -1.01904389E+01 -2.55301634E+00
 -1.17392546E+01 -1.01904389E+01 -2.55301634E+00 -1.17392546E+01 -1.01904389E+01
  1.39879455E+01 -6.57927267E+00 -8.25901030E+00  1.39879455E+01 -6.57927267E+00
 -8.25901030E+00  1.39879455E+01 -6.57927267E+00 -8.25901030E+00  1.39879455E+01
 -6.57927267E+00 -8.25901030E+00  1.39879455E+01 -6.57927267E+00 -8.25901030E+00
  1.11291717E+01 -2.60236099E+00  1.27383584E+01  1.11291717E+01 -2.60236099E+00
  1.27383584E+01  1.11291717E+01 -2.60236099E+00  1.27383584E+01  1.11291717E+01
 -2.60236099E+00  1.27383584E+01  1.11291717E+01 -2.60236099E+00  1.27383584E+01
  2.40524776E-01  1.57135187E+01 -3.68962797E+00  2.40524776E-01  1.57135187E+01
 -3.68962797E+00  2.40524776E-01  1.57135187E+01 -3.68962797E+00  2.40524776E-01
  1.57135187E+01 -3.68962797E+00  2.40524776E-01  1.57135187E+01 -3.68962797E+00
 -1.97202405E+01  4.81593907E+00 -1.13788543E+00 -1.97202405E+01  4.81593907E+00
 -1.13788543E+00 -1.97202405E+01  4.81593907E+00 -1.13788543E+00 -1.97202405E+01
  4.81593907E+00 -1.13788543E+00 -1.97202405E+01  4.81593907E+00 -1.13788543E+00
 -1.09346868E+01 -1.29444480E+01  6.05468999E+00 -1.09346868E+01 -1.29444480E+01
  6.05468999E+00 -1.09346868E+01 -1.29444480E+01  6.05468999E+00 -1.09346868E+01
 -1.29444480E+01  6.05468999E+00 -1.09346868E+01 -1.29444480E+01  6.05468999E+00
  9.72323997E+00 -4.94036603E+00  1.36379228E+01  9.72323997E+00 -4.94036603E+00
  1.36379228E+01  9.72323997E+00 -4.94036603E+00  1.36379228E+01  9.72323997E+00
 -4.94036603E+00  1.36379228E+01  9.72323997E+00 -4.94036603E+00  1.36379228E+01
  1.04055652E+01 -6.57228061E+00  1.25733910E+01  1.04055652E+01 -6.57228061E+00
  1.25733910E+01  1.00876718E+01 -5.19787334E+00  1.56534707E+01  1.00876718E+01
 -5.19787334E+00  1.56534707E+01  7.70482917E+00 -4.66473053E+00  1.33049380E+01
  7.70482917E+00 -4.66473053E+00  1.33049380E+01
Constraint Structure                       R   N=         552
  1.16542096E+01  5.06407080E+00  4.42794572E+00  1.07564555E+01  3.59925151E+00
 -6.88869492E-01  1.16682804E+01  2.53003500E+00 -5.89793924E+00  1.09556608E+01
 -1.22321618E+00 -2.10031538E+00  1.20817599E+01 -5.12448020E+00  1.44679504E+00
  1.09532080E+01 -2.33496986E-02  2.78360053E+00  6.92578412E+00  5.77117051E+00
  1.89608309E+00  6.92973550E+00  4.32535050E+00 -3.99585242E+00  7.12370635E+00
 -3.46681760E-01 -5.35369622E+00  7.36384132E+00 -4.72399801E+00 -1.16293186E+00
  7.35767705E+00 -3.56112480E+00  3.56956408E+00  7.11383825E+00  2.25383839E+00
  5.26480337E+00  7.05688565E+00  6.14143820E-01  3.84955421E-02  3.02077656E+00
  4.82745648E+00  4.65392483E+00  4.03051591E+00  9.93543531E+00  3.17772181E+00
  3.82750826E+00  7.81435947E+00 -1.73442472E+00  4.03762879E+00  7.41855822E+00
 -7.07020438E+00  3.03110197E+00  2.21031052E+00 -6.01959792E+00  4.42377902E+00
 -1.53103543E+00 -9.67631245E+00  4.36228349E+00 -4.73212944E+00 -5.38543418E+00
  4.82944259E+00 -9.13795977E+00 -2.38180143E+00  3.46768523E+00 -5.71871385E+00
  1.58600171E+00  4.82045510E+00 -6.91215152E+00  6.68578482E+00  4.35648965E+00
 -1.61786456E+00  7.31047347E+00  4.38917445E+00  3.21067859E+00  9.62718700E+00
  2.94447883E+00  3.30907477E+00 -6.26374359E-01  3.14589708E+00 -1.60707987E+00
 -2.05993949E+00  3.14120491E+00 -3.86320574E-01  2.91671095E+00 -1.14116520E-01
  7.23042851E+00  1.52854459E+00 -1.08335877E-01  5.78197233E+00 -4.35822063E+00
  2.18229426E-01 -1.92489395E+00 -6.61213666E+00  4.54021804E-01 -6.29262551E+00
 -2.40866955E+00  4.41651696E-01 -4.38312340E+00  5.39097849E+00  1.97066452E-01
  1.42999731E+00  7.08480427E+00 -2.96292217E+00  4.55647366E+00  4.71374978E+00
 -4.45124580E+00  9.55293413E+00  3.26659941E+00 -4.16179838E+00  7.45446507E+00
 -1.65216494E+00 -4.43766817E+00  7.04643163E+00 -6.98182945E+00 -2.94588445E+00
  1.94411437E+00 -5.96153797E+00 -4.06132372E+00 -1.90260832E+00 -9.59483313E+00
 -3.62307551E+00 -5.09240745E+00 -5.31582611E+00 -3.65146118E+00 -9.50600832E+00
 -2.30511445E+00 -2.52178094E+00 -5.97761377E+00  1.64255177E+00 -3.67224056E+00
 -7.29897072E+00  6.75841455E+00 -3.65547102E+00 -1.97808399E+00  7.39065077E+00
 -4.08831647E+00  2.82788639E+00  9.71628569E+00 -2.85378863E+00  3.04734971E+00
 -5.68760389E-01 -2.64216775E+00 -1.86760118E+00 -2.00456296E+00 -2.64976442E+00
 -6.50347321E-01  2.97197032E+00 -6.69440571E+00 -4.91316990E-03  1.69948671E-01
 -6.98896666E+00  5.14888587E+00  2.03137993E+00 -6.97511500E+00  3.69764802E+00
 -3.85960505E+00 -6.77966072E+00 -9.76436487E-01 -5.21918741E+00 -6.54326741E+00
 -5.33619151E+00 -1.03138613E+00 -6.55134218E+00 -4.18082051E+00  3.70149720E+00
 -6.79767165E+00  1.63154052E+00  5.40047815E+00 -1.15861771E+01  4.02619590E+00
  4.64911737E+00 -1.06574694E+01  2.63909722E+00 -4.83870112E-01 -1.15690279E+01
  1.49584695E+00 -5.67660885E+00 -1.04589991E+01 -2.18005778E+00 -1.88890038E+00
 -1.11433824E+01 -6.17595547E+00  1.67712620E+00 -1.04642714E+01 -9.82181179E-01
  2.99033090E+00  3.90864728E+00  4.74474226E-01  6.81283375E-02 -3.54601615E+00
  1.39293656E-01  1.41243731E-01  9.45348362E+00  3.31919412E+00  2.72630025E+00
  9.46310418E+00  1.77500064E+00 -3.58434187E+00  9.71484584E+00 -2.91068112E+00
  9.08839144E-01  3.47560722E+00  7.00671321E+00  1.79941226E+00  3.48046568E+00
  5.45885744E+00 -4.49431492E+00  3.76651527E+00 -1.30528684E+00 -6.46566966E+00
  4.02022792E+00 -5.97908222E+00 -1.98198262E+00  4.00542950E+00 -4.29869240E+00
  4.87068020E+00  3.74187520E+00  1.91927757E+00  6.67792356E+00 -3.65869850E+00
  6.68685075E+00  1.87276954E+00 -3.65235094E+00  5.14598319E+00 -4.42080269E+00
 -3.36553034E+00 -1.61854282E+00 -6.39762062E+00 -3.11448599E+00 -6.28622304E+00
 -1.91279597E+00 -3.12806175E+00 -4.61710921E+00  4.94053582E+00 -3.38885138E+00
  1.59792223E+00  6.75330851E+00 -9.27037070E+00  2.48526026E+00  2.90333546E+00
 -9.26120556E+00  9.33441728E-01 -3.40843105E+00 -9.01102671E+00 -3.74531229E+00
  1.08568727E+00  1.06482421E+01 -2.21953459E+00  9.93045591E+00  1.13484744E+01
 -3.87286355E+00  8.91069923E+00  8.61923368E+00 -1.99905831E+00  9.62668622E+00
  1.16545761E+01 -5.25489628E-01  9.31836606E+00  1.39456365E+01 -2.94012503E+00
  1.31922876E+01  1.42628062E+01 -3.20406308E+00  1.52151185E+01  1.45897269E+01
 -4.59851278E+00  1.21452867E+01  1.49288006E+01 -1.25071556E+00  1.25288955E+01
  1.01971777E+01 -3.05466896E-01  1.41908416E+01  8.17306749E+00 -8.58995765E-02
  1.38535028E+01  1.05586464E+01 -6.03435139E-01  1.62012343E+01  1.12166736E+01
  1.35919850E+00  1.35190950E+01 -1.95068633E+00  1.75482387E+01 -3.39375733E+00
 -3.67097585E+00  1.66355483E+01 -4.07860352E+00 -2.14540181E+00  1.80297012E+01
 -1.39587273E+00 -1.55075977E+00  1.92433344E+01 -4.50188706E+00 -2.79830258E-01
  1.33465744E+01 -2.14821805E+00  1.29708003E+00  1.20378672E+01 -2.38480420E+00
 -4.71826422E-01  1.38832396E+01 -1.64275851E-01 -2.02656460E+00  1.24848461E+01
 -2.82895031E+00 -1.86317073E+01  2.61669657E+00  3.55357260E-01 -1.73447793E+01
  1.56246180E+00 -8.66554770E-01 -1.76127273E+01  3.36498841E+00  1.98698270E+00
 -2.01843309E+01  1.40489838E+00  9.74108395E-01 -1.75884594E+01  6.53479800E+00
 -2.00666623E+00 -1.63043281E+01  5.44632707E+00 -3.20019268E+00 -1.84000910E+01
  8.10373746E+00 -3.07452778E+00 -1.65898411E+01  7.24115493E+00 -3.43901878E-01
 -1.31524996E+01 -1.13308448E+01  5.19114185E+00 -1.44422226E+01 -1.25202687E+01
  4.10157490E+00 -1.41115299E+01 -1.05902498E+01  6.86309971E+00 -1.24523296E+01
 -9.77898475E+00  4.02352543E+00 -1.19073081E+01 -1.51360163E+01  7.63648903E+00
 -1.02967513E+01 -1.62620625E+01  8.26825470E+00 -1.29270402E+01 -1.43742790E+01
  9.26172530E+00 -1.31689025E+01 -1.62830857E+01  6.47233269E+00 -1.48775319E+00
 -1.33151520E+01 -1.23421245E+01 -2.44259404E+00 -1.51452799E+01 -1.23586048E+01
 -1.82179061E+00 -1.23199334E+01 -1.41197767E+01  5.37623139E-01 -1.35691671E+01
 -1.20346548E+01 -5.36810355E+00 -1.13415767E+01 -1.06033630E+01 -6.29579848E+00
 -1.31845038E+01 -1.06597883E+01 -6.11401244E+00 -1.02142833E+01 -9.04383246E+00
 -5.64043574E+00 -1.03499033E+01 -1.23934155E+01  1.36204184E+01 -3.76379617E+00
 -7.80523793E+00  1.33162424E+01 -3.44667177E+00 -5.78905133E+00  1.53117271E+01
 -2.76897445E+00 -8.44643145E+00  1.19726434E+01 -3.13725932E+00 -8.87866662E+00
  1.63124220E+01 -7.48251267E+00 -6.83277541E+00  1.60387084E+01 -7.10995883E+00
 -4.82095408E+00  1.65456520E+01 -9.50730131E+00 -7.15960544E+00  1.79582261E+01
 -6.45088665E+00 -7.53148086E+00  1.43402641E+01 -7.05868864E+00 -1.10692466E+01
  1.26516843E+01 -6.41494962E+00 -1.20667158E+01  1.59950709E+01 -6.00790268E+00
 -1.17164362E+01  1.46183789E+01 -9.08256075E+00 -1.13662662E+01  1.16780369E+01
 -8.01072882E+00 -7.32622637E+00  1.19604488E+01 -1.00237275E+01 -7.68679745E+00
  1.14610472E+01 -7.66899831E+00 -5.30288527E+00  1.00193468E+01 -7.32595440E+00
 -8.34675784E+00 -1.22850536E+00 -9.19078694E+00 -1.01199294E+01 -2.03154067E+00
 -8.06184752E+00 -8.58976151E+00  7.86942349E-01 -9.50470072E+00 -9.79788420E+00
 -1.52284341E+00 -8.24905703E+00 -1.19339418E+01 -2.13192303E+00 -1.31102698E+01
 -7.69991782E+00 -2.89685579E+00 -1.19622970E+01 -6.16446432E+00 -3.09734068E+00
 -1.49334870E+01 -7.78231744E+00 -1.02774805E-01 -1.33906976E+01 -7.43770131E+00
 -2.11324253E+01  3.81066527E+00 -3.42880797E+00 -2.26561569E+01  2.57987912E+00
 -2.77733811E+00 -2.19052288E+01  5.40806212E+00 -4.48313152E+00 -1.98100593E+01
  2.75030968E+00 -4.60688591E+00 -2.15281302E+01  6.30362033E+00  5.27925160E-01
 -2.22895253E+01  7.87930044E+00 -5.66772397E-01 -2.30529899E+01  5.05161633E+00
  1.13419087E+00 -2.04876413E+01  7.00732030E+00  2.16621377E+00  2.66131310E+00
  1.69475060E+01 -2.75855990E+00  4.21209981E+00  1.56008380E+01 -2.96837431E+00
  3.02291412E+00  1.86353621E+01 -3.89050774E+00  2.42398807E+00  1.74565718E+01
 -7.72106258E-01  5.31861948E-01  1.50087132E+01 -6.45920868E+00 -1.20938463E+00
  1.41027993E+01 -7.09883373E+00  8.85892724E-01  1.67281655E+01 -7.54530799E+00
  2.12309069E+00  1.37074931E+01 -6.64587394E+00 -9.54250483E+00 -1.39676780E+01
  3.75859716E+00 -8.83342097E+00 -1.23769595E+01  2.65147844E+00 -7.97240512E+00
 -1.51412433E+01  4.40700566E+00 -1.08586141E+01 -1.50908632E+01  2.63329360E+00
 -9.13947344E+00 -1.13508666E+01  7.63195557E+00 -1.01656098E+01 -1.06294485E+01
  9.27147440E+00 -7.56477224E+00 -1.25379207E+01  8.24228231E+00 -8.44634643E+00
 -9.78892668E+00  6.47736504E+00 -2.55301634E+00 -1.17392546E+01 -1.01904389E+01
  1.39879455E+01 -6.57927267E+00 -8.25901030E+00  1.11291717E+01 -2.60236099E+00
  1.27383584E+01  2.40524776E-01  1.57135187E+01 -3.68962797E+00 -1.97202405E+01
  4.81593907E+00 -1.13788543E+00 -1.09346868E+01 -1.29444480E+01  6.05468999E+00
  9.72323997E+00 -4.94036603E+00  1.36379228E+01  1.04055652E+01 -6.57228061E+00
  1.25733910E+01  1.00876718E+01 -5.19787334E+00  1.56534707E+01  7.70482917E+00
 -4.66473053E+00  1.33049380E+01
Num ILSW                                   I              100
ILSW                                       I   N=         100
           1           0           0           0           2           0
           0           0           0           0         402          -1
           5           0           0           0           2           0
           0           0           1           0           1           0
           1           0           0           0           0           0
           0           0      100000        8193          -1           0
           0           0           0           0           0           0
           0           0           0           1           0           0
           0 -2000000000           1           0           0           0
           0           0           4          41           0           0
           0           0           5           0           0           0
           0           0           0           0           0           1
           0           0           0           0           0           0
           0           0           0           0           0           0
           0           0           0           0           0           0
           0           0           0           0           0           0
           0           0           0           0
Num RLSW                                   I               41
RLSW                                       R   N=          41
  8.00000000E-01  7.20000000E-01  1.00000000E+00  8.10000000E-01  2.00000000E-01
  0.00000000E+00  0.00000000E+00  1.00000000E+00  0.00000000E+00  0.00000000E+00
  0.00000000E+00  0.00000000E+00  1.00000000E+00  0.00000000E+00  0.00000000E+00
  0.00000000E+00  0.00000000E+00  1.00000000E+00  0.00000000E+00  0.00000000E+00
  0.00000000E+00  0.00000000E+00  1.00000000E+00  0.00000000E+00  0.00000000E+00
  0.00000000E+00  0.00000000E+00  1.00000000E+00  0.00000000E+00  0.00000000E+00
  0.00000000E+00  0.00000000E+00  1.00000000E+00  0.00000000E+00  0.00000000E+00
  0.00000000E+00  0.00000000E+00  0.00000000E+00  1.00000000E+00  1.00000000E+00
  0.00000000E+00
ECP-MxAtEC                                 I           250000
ECP-MaxLECP                                I               10
ECP-MaxAtL                                 I          2250000
ECP-MxTECP                                 I         11250000
ECP-LenNCZ                                 I               44
ECP-KFirst                                 I   N=        1840
           0           0           0           0           0           0
           0           0           0           0           0           0
           0           0           0           0           0           0
           0           0           0           0           0           0
           0           0           0           0           0           0
           0           0           0           0           0           0
           0           0           0           0           0           0
           0           0           0           0           0           0
           0           0           0           0           0           0
           0           0           0           0           0           0
           0           0           1           1          17          17
          17          17          17          17          17          17
          17          17          17          17          17          17
          17          17          17          17           0           0
           0           0           0           0           0           0
           0           0           0           0           0           0
           0           0           0           0           0           0
           0           0           0           0           0           0
           0           0           0           0           0           0
           0           0           0           0           0           0
           0           0           0           0           0           0
           0           0           0           0           0           0
           0           0           0           0           0           0
           0           0           0           0           0           0
           0           0           0           0           0           0
           0           0           0           0           0           0
           0           0           0           0           0           0
           0           0           0           0           0           0
           0           0           0           0           0           0
           0           0           0           0           0           0
           0           0           0           0           0           0
           0           0           0           0           0           0
           0           0           0           0           0           0
           0           0           0           0           0           0
           0           0           0           0           0           0
           0           0           0           0           0           0
           0           0           0           0           0           0
           0           0           0           0           0           0
           0           0           0           0           0           0
           0           0           0           0           0           0
           0           0           0           0           0           0
           6           6          23          23          23          23
          23          23          23          23          23          23
          23          23          23          23          23          23
          23          23           0           0           0           0
           0           0           0           0           0           0
           0           0           0           0           0           0
           0           0           0           0           0           0
           0           0           0           0           0           0
           0           0           0           0           0           0
           0           0           0           0           0           0
           0           0           0           0           0           0
           0           0           0           0           0           0
           0           0           0           0           0           0
           0           0           0           0           0           0
           0           0           0           0           0           0
           0           0           0           0           0           0
           0           0           0           0           0           0
           0           0           0           0           0           0
           0           0           0           0           0           0
           0           0           0           0           0           0
           0           0           0           0           0           0
           0           0           0           0           0           0
           0           0           0           0           0           0
           0           0           0           0           0           0
           0           0           0           0           0           0
           0           0           0           0           0           0
           0           0           0           0           0           0
           0           0           0           0           0           0
           0           0           0           0           0           0
           0           0           0           0           0           0
           0           0           0           0          11          11
          30          30          30          30          30          30
          30          30          30          30          30          30
          30          30          30          30          30          30
           0           0           0           0           0           0
           0           0           0           0           0           0
           0           0           0           0           0           0
           0           0           0           0           0           0
           0           0           0           0           0           0
           0           0           0           0           0           0
           0           0           0           0           0           0
           0           0           0           0           0           0
           0           0           0           0           0           0
           0           0           0           0           0           0
           0           0           0           0           0           0
           0           0           0           0           0           0
           0           0           0           0           0           0
           0           0           0           0           0           0
           0           0           0           0           0           0
           0           0           0           0           0           0
           0           0           0           0           0           0
           0           0           0           0           0           0
           0           0           0           0           0           0
           0           0           0           0           0           0
           0           0           0           0           0           0
           0           0           0           0           0           0
           0           0           0           0           0           0
           0           0           0           0           0           0
           0           0           0           0           0           0
           0           0           0           0           0           0
           0           0           0           0           0           0
           0           0           0           0          35          35
          35          35          35          35          35          35
          35          35          35          35          35          35
          35          35          35          35           0           0
           0           0           0           0           0           0
           0           0           0           0           0           0
           0           0           0           0           0           0
           0           0           0           0           0           0
           0           0           0           0           0           0
           0           0           0           0           0           0
           0           0           0           0           0           0
           0           0           0           0           0           0
           0           0           0           0           0           0
           0           0           0           0           0           0
           0           0           0           0           0           0
           0           0           0           0           0           0
           0           0           0           0           0           0
           0           0           0           0           0           0
           0           0           0           0           0           0
           0           0           0           0           0           0
           0           0           0           0           0           0
           0           0           0           0           0           0
           0           0           0           0           0           0
           0           0           0           0           0           0
           0           0           0           0           0           0
           0           0           0           0           0           0
           0           0           0           0           0           0
           0           0           0           0           0           0
           0           0           0           0           0           0
           0           0           0           0           0           0
           0           0           0           0           0           0
           0           0          40          40          40          40
          40          40          40          40          40          40
          40          40          40          40          40          40
          40          40           0           0           0           0
           0           0           0           0           0           0
           0           0           0           0           0           0
           0           0           0           0           0           0
           0           0           0           0           0           0
           0           0           0           0           0           0
           0           0           0           0           0           0
           0           0           0           0           0           0
           0           0           0           0           0           0
           0           0           0           0           0           0
           0           0           0           0           0           0
           0           0           0           0           0           0
           0           0           0           0           0           0
           0           0           0           0           0           0
           0           0           0           0           0           0
           0           0           0           0           0           0
           0           0           0           0           0           0
           0           0           0           0           0           0
           0           0           0           0           0           0
           0           0           0           0           0           0
           0           0           0           0           0           0
           0           0           0           0           0           0
           0           0           0           0           0           0
           0           0           0           0           0           0
           0           0           0           0           0           0
           0           0           0           0           0           0
           0           0           0           0           0           0
           0           0           0           0           0           0
           0           0           0           0           0           0
           0           0           0           0           0           0
           0           0           0           0           0           0
           0           0           0           0           0           0
           0           0           0           0           0           0
           0           0           0           0           0           0
           0           0           0           0           0           0
           0           0           0           0           0           0
           0           0           0           0           0           0
           0           0           0           0           0           0
           0           0           0           0           0           0
           0           0           0           0           0           0
           0           0           0           0           0           0
           0           0           0           0           0           0
           0           0           0           0           0           0
           0           0           0           0           0           0
           0           0           0           0           0           0
           0           0           0           0           0           0
           0           0           0           0           0           0
           0           0           0           0           0           0
           0           0           0           0           0           0
           0           0           0           0           0           0
           0           0           0           0           0           0
           0           0           0           0           0           0
           0           0           0           0           0           0
           0           0           0           0           0           0
           0           0           0           0           0           0
           0           0           0           0           0           0
           0           0           0           0           0           0
           0           0           0           0           0           0
           0           0           0           0           0           0
           0           0           0           0           0           0
           0           0           0           0           0           0
           0           0           0           0           0           0
           0           0           0           0           0           0
           0           0           0           0           0           0
           0           0           0           0           0           0
           0           0           0           0           0           0
           0           0           0           0           0           0
           0           0           0           0           0           0
           0           0           0           0           0           0
           0           0           0           0           0           0
           0           0           0           0           0           0
           0           0           0           0           0           0
           0           0           0           0           0           0
           0           0           0           0           0           0
           0           0           0           0           0           0
           0           0           0           0           0           0
           0           0           0           0           0           0
           0           0           0           0           0           0
           0           0           0           0           0           0
           0           0           0           0           0           0
           0           0           0           0           0           0
           0           0           0           0           0           0
           0           0           0           0           0           0
           0           0           0           0           0           0
           0           0           0           0           0           0
           0           0           0           0           0           0
           0           0           0           0           0           0
           0           0           0           0           0           0
           0           0           0           0           0           0
           0           0           0           0           0           0
           0           0           0           0           0           0
           0           0           0           0           0           0
           0           0           0           0           0           0
           0           0           0           0           0           0
           0           0           0           0           0           0
           0           0           0           0           0           0
           0           0           0           0           0           0
           0           0           0           0           0           0
           0           0           0           0           0           0
           0           0           0           0           0           0
           0           0           0           0           0           0
           0           0           0           0           0           0
           0           0           0           0           0           0
           0           0           0           0           0           0
           0           0           0           0           0           0
           0           0           0           0           0           0
           0           0           0           0           0           0
           0           0           0           0           0           0
           0           0           0           0           0           0
           0           0           0           0           0           0
           0           0           0           0           0           0
           0           0           0           0           0           0
           0           0           0           0           0           0
           0           0           0           0           0           0
           0           0           0           0           0           0
           0           0           0           0           0           0
           0           0           0           0           0           0
           0           0           0           0           0           0
           0           0           0           0           0           0
           0           0           0           0           0           0
           0           0           0           0           0           0
           0           0           0           0           0           0
           0           0           0           0           0           0
           0           0           0           0           0           0
           0           0           0           0           0           0
           0           0           0           0           0           0
           0           0           0           0           0           0
           0           0           0           0           0           0
           0           0           0           0           0           0
           0           0           0           0           0           0
           0           0           0           0           0           0
           0           0           0           0           0           0
           0           0           0           0           0           0
           0           0           0           0           0           0
           0           0           0           0           0           0
           0           0           0           0           0           0
           0           0           0           0           0           0
           0           0           0           0           0           0
           0           0           0           0           0           0
           0           0           0           0           0           0
           0           0           0           0           0           0
           0           0           0           0           0           0
           0           0           0           0           0           0
           0           0           0           0           0           0
           0           0           0           0           0           0
           0           0           0           0           0           0
           0           0           0           0           0           0
           0           0           0           0           0           0
           0           0           0           0           0           0
           0           0           0           0           0           0
           0           0           0           0           0           0
           0           0           0           0           0           0
           0           0           0           0           0           0
           0           0           0           0           0           0
           0           0           0           0           0           0
           0           0           0           0           0           0
           0           0           0           0           0           0
           0           0           0           0           0           0
           0           0           0           0           0           0
           0           0           0           0           0           0
           0           0           0           0           0           0
           0           0           0           0           0           0
           0           0           0           0           0           0
           0           0           0           0           0           0
           0           0           0           0           0           0
           0           0           0           0           0           0
           0           0           0           0           0           0
           0           0           0           0           0           0
           0           0           0           0           0           0
           0           0           0           0           0           0
           0           0           0           0
ECP-KLast                                  I   N=        1840
           0           0           0           0           0           0
           0           0           0           0           0           0
           0           0           0           0           0           0
           0           0           0           0           0           0
           0           0           0           0           0           0
           0           0           0           0           0           0
           0           0           0           0           0           0
           0           0           0           0           0           0
           0           0           0           0           0           0
           0           0           0           0           0           0
           0           0           5           5          22          22
          22          22          22          22          22          22
          22          22          22          22          22          22
          22          22          22          22           0           0
           0           0           0           0           0           0
           0           0           0           0           0           0
           0           0           0           0           0           0
           0           0           0           0           0           0
           0           0           0           0           0           0
           0           0           0           0           0           0
           0           0           0           0           0           0
           0           0           0           0           0           0
           0           0           0           0           0           0
           0           0           0           0           0           0
           0           0           0           0           0           0
           0           0           0           0           0           0
           0           0           0           0           0           0
           0           0           0           0           0           0
           0           0           0           0           0           0
           0           0           0           0           0           0
           0           0           0           0           0           0
           0           0           0           0           0           0
           0           0           0           0           0           0
           0           0           0           0           0           0
           0           0           0           0           0           0
           0           0           0           0           0           0
           0           0           0           0           0           0
           0           0           0           0           0           0
           0           0           0           0           0           0
           0           0           0           0           0           0
           0           0           0           0           0           0
          10          10          29          29          29          29
          29          29          29          29          29          29
          29          29          29          29          29          29
          29          29           0           0           0           0
           0           0           0           0           0           0
           0           0           0           0           0           0
           0           0           0           0           0           0
           0           0           0           0           0           0
           0           0           0           0           0           0
           0           0           0           0           0           0
           0           0           0           0           0           0
           0           0           0           0           0           0
           0           0           0           0           0           0
           0           0           0           0           0           0
           0           0           0           0           0           0
           0           0           0           0           0           0
           0           0           0           0           0           0
           0           0           0           0           0           0
           0           0           0           0           0           0
           0           0           0           0           0           0
           0           0           0           0           0           0
           0           0           0           0           0           0
           0           0           0           0           0           0
           0           0           0           0           0           0
           0           0           0           0           0           0
           0           0           0           0           0           0
           0           0           0           0           0           0
           0           0           0           0           0           0
           0           0           0           0           0           0
           0           0           0           0           0           0
           0           0           0           0          16          16
          34          34          34          34          34          34
          34          34          34          34          34          34
          34          34          34          34          34          34
           0           0           0           0           0           0
           0           0           0           0           0           0
           0           0           0           0           0           0
           0           0           0           0           0           0
           0           0           0           0           0           0
           0           0           0           0           0           0
           0           0           0           0           0           0
           0           0           0           0           0           0
           0           0           0           0           0           0
           0           0           0           0           0           0
           0           0           0           0           0           0
           0           0           0           0           0           0
           0           0           0           0           0           0
           0           0           0           0           0           0
           0           0           0           0           0           0
           0           0           0           0           0           0
           0           0           0           0           0           0
           0           0           0           0           0           0
           0           0           0           0           0           0
           0           0           0           0           0           0
           0           0           0           0           0           0
           0           0           0           0           0           0
           0           0           0           0           0           0
           0           0           0           0           0           0
           0           0           0           0           0           0
           0           0           0           0           0           0
           0           0           0           0           0           0
           0           0           0           0          39          39
          39          39          39          39          39          39
          39          39          39          39          39          39
          39          39          39          39           0           0
           0           0           0           0           0           0
           0           0           0           0           0           0
           0           0           0           0           0           0
           0           0           0           0           0           0
           0           0           0           0           0           0
           0           0           0           0           0           0
           0           0           0           0           0           0
           0           0           0           0           0           0
           0           0           0           0           0           0
           0           0           0           0           0           0
           0           0           0           0           0           0
           0           0           0           0           0           0
           0           0           0           0           0           0
           0           0           0           0           0           0
           0           0           0           0           0           0
           0           0           0           0           0           0
           0           0           0           0           0           0
           0           0           0           0           0           0
           0           0           0           0           0           0
           0           0           0           0           0           0
           0           0           0           0           0           0
           0           0           0           0           0           0
           0           0           0           0           0           0
           0           0           0           0           0           0
           0           0           0           0           0           0
           0           0           0           0           0           0
           0           0           0           0           0           0
           0           0          44          44          44          44
          44          44          44          44          44          44
          44          44          44          44          44          44
          44          44           0           0           0           0
           0           0           0           0           0           0
           0           0           0           0           0           0
           0           0           0           0           0           0
           0           0           0           0           0           0
           0           0           0           0           0           0
           0           0           0           0           0           0
           0           0           0           0           0           0
           0           0           0           0           0           0
           0           0           0           0           0           0
           0           0           0           0           0           0
           0           0           0           0           0           0
           0           0           0           0           0           0
           0           0           0           0           0           0
           0           0           0           0           0           0
           0           0           0           0           0           0
           0           0           0           0           0           0
           0           0           0           0           0           0
           0           0           0           0           0           0
           0           0           0           0           0           0
           0           0           0           0           0           0
           0           0           0           0           0           0
           0           0           0           0           0           0
           0           0           0           0           0           0
           0           0           0           0           0           0
           0           0           0           0           0           0
           0           0           0           0           0           0
           0           0           0           0           0           0
           0           0           0           0           0           0
           0           0           0           0           0           0
           0           0           0           0           0           0
           0           0           0           0           0           0
           0           0           0           0           0           0
           0           0           0           0           0           0
           0           0           0           0           0           0
           0           0           0           0           0           0
           0           0           0           0           0           0
           0           0           0           0           0           0
           0           0           0           0           0           0
           0           0           0           0           0           0
           0           0           0           0           0           0
           0           0           0           0           0           0
           0           0           0           0           0           0
           0           0           0           0           0           0
           0           0           0           0           0           0
           0           0           0           0           0           0
           0           0           0           0           0           0
           0           0           0           0           0           0
           0           0           0           0           0           0
           0           0           0           0           0           0
           0           0           0           0           0           0
           0           0           0           0           0           0
           0           0           0           0           0           0
           0           0           0           0           0           0
           0           0           0           0           0           0
           0           0           0           0           0           0
           0           0           0           0           0           0
           0           0           0           0           0           0
           0           0           0           0           0           0
           0           0           0           0           0           0
           0           0           0           0           0           0
           0           0           0           0           0           0
           0           0           0           0           0           0
           0           0           0           0           0           0
           0           0           0           0           0           0
           0           0           0           0           0           0
           0           0           0           0           0           0
           0           0           0           0           0           0
           0           0           0           0           0           0
           0           0           0           0           0           0
           0           0           0           0           0           0
           0           0           0           0           0           0
           0           0           0           0           0           0
           0           0           0           0           0           0
           0           0           0           0           0           0
           0           0           0           0           0           0
           0           0           0           0           0           0
           0           0           0           0           0           0
           0           0           0           0           0           0
           0           0           0           0           0           0
           0           0           0           0           0           0
           0           0           0           0           0           0
           0           0           0           0           0           0
           0           0           0           0           0           0
           0           0           0           0           0           0
           0           0           0           0           0           0
           0           0           0           0           0           0
           0           0           0           0           0           0
           0           0           0           0           0           0
           0           0           0           0           0           0
           0           0           0           0           0           0
           0           0           0           0           0           0
           0           0           0           0           0           0
           0           0           0           0           0           0
           0           0           0           0           0           0
           0           0           0           0           0           0
           0           0           0           0           0           0
           0           0           0           0           0           0
           0           0           0           0           0           0
           0           0           0           0           0           0
           0           0           0           0           0           0
           0           0           0           0           0           0
           0           0           0           0           0           0
           0           0           0           0           0           0
           0           0           0           0           0           0
           0           0           0           0           0           0
           0           0           0           0           0           0
           0           0           0           0           0           0
           0           0           0           0           0           0
           0           0           0           0           0           0
           0           0           0           0           0           0
           0           0           0           0           0           0
           0           0           0           0           0           0
           0           0           0           0           0           0
           0           0           0           0           0           0
           0           0           0           0           0           0
           0           0           0           0           0           0
           0           0           0           0           0           0
           0           0           0           0           0           0
           0           0           0           0           0           0
           0           0           0           0           0           0
           0           0           0           0           0           0
           0           0           0           0           0           0
           0           0           0           0           0           0
           0           0           0           0           0           0
           0           0           0           0           0           0
           0           0           0           0           0           0
           0           0           0           0           0           0
           0           0           0           0           0           0
           0           0           0           0           0           0
           0           0           0           0           0           0
           0           0           0           0           0           0
           0           0           0           0           0           0
           0           0           0           0           0           0
           0           0           0           0           0           0
           0           0           0           0           0           0
           0           0           0           0           0           0
           0           0           0           0           0           0
           0           0           0           0           0           0
           0           0           0           0           0           0
           0           0           0           0           0           0
           0           0           0           0           0           0
           0           0           0           0           0           0
           0           0           0           0           0           0
           0           0           0           0           0           0
           0           0           0           0           0           0
           0           0           0           0           0           0
           0           0           0           0           0           0
           0           0           0           0           0           0
           0           0           0           0           0           0
           0           0           0           0           0           0
           0           0           0           0           0           0
           0           0           0           0           0           0
           0           0           0           0           0           0
           0           0           0           0           0           0
           0           0           0           0           0           0
           0           0           0           0           0           0
           0           0           0           0           0           0
           0           0           0           0           0           0
           0           0           0           0           0           0
           0           0           0           0           0           0
           0           0           0           0           0           0
           0           0           0           0           0           0
           0           0           0           0           0           0
           0           0           0           0           0           0
           0           0           0           0           0           0
           0           0           0           0           0           0
           0           0           0           0           0           0
           0           0           0           0           0           0
           0           0           0           0           0           0
           0           0           0           0
ECP-LMax                                   I   N=         184
           0           0           0           0           0           0
           0           0           0           0           0           0
           0           0           0           0           0           0
           0           0           0           0           0           0
           0           0           0           0           0           0
           0           0           0           0           0           0
           0           0           0           0           0           0
           0           0           0           0           0           0
           0           0           0           0           0           0
           0           0           0           0           0           0
           0           0           2           2           4           4
           4           4           4           4           4           4
           4           4           4           4           4           4
           4           4           4           4           0           0
           0           0           0           0           0           0
           0           0           0           0           0           0
           0           0           0           0           0           0
           0           0           0           0           0           0
           0           0           0           0           0           0
           0           0           0           0           0           0
           0           0           0           0           0           0
           0           0           0           0           0           0
           0           0           0           0           0           0
           0           0           0           0           0           0
           0           0           0           0           0           0
           0           0           0           0           0           0
           0           0           0           0           0           0
           0           0           0           0           0           0
           0           0           0           0           0           0
           0           0           0           0           0           0
           0           0           0           0
ECP-LPSkip                                 I   N=         184
           1           1           1           1           1           1
           1           1           1           1           1           1
           1           1           1           1           1           1
           1           1           1           1           1           1
           1           1           1           1           1           1
           1           1           1           1           1           1
           1           1           1           1           1           1
           1           1           1           1           1           1
           1           1           1           1           1           1
           1           1           1           1           1           1
           1           1           0           0           0           0
           0           0           0           0           0           0
           0           0           0           0           0           0
           0           0           0           0           1           1
           1           1           1           1           1           1
           1           1           1           1           1           1
           1           1           1           1           1           1
           1           1           1           1           1           1
           1           1           1           1           1           1
           1           1           1           1           1           1
           1           1           1           1           1           1
           1           1           1           1           1           1
           1           1           1           1           1           1
           1           1           1           1           1           1
           1           1           1           1           1           1
           1           1           1           1           1           1
           1           1           1           1           1           1
           1           1           1           1           1           1
           1           1           1           1           1           1
           1           1           1           1           1           1
           1           1           1           1
ECP-RNFroz                                 R   N=         184
  0.00000000E+00  0.00000000E+00  0.00000000E+00  0.00000000E+00  0.00000000E+00
  0.00000000E+00  0.00000000E+00  0.00000000E+00  0.00000000E+00  0.00000000E+00
  0.00000000E+00  0.00000000E+00  0.00000000E+00  0.00000000E+00  0.00000000E+00
  0.00000000E+00  0.00000000E+00  0.00000000E+00  0.00000000E+00  0.00000000E+00
  0.00000000E+00  0.00000000E+00  0.00000000E+00  0.00000000E+00  0.00000000E+00
  0.00000000E+00  0.00000000E+00  0.00000000E+00  0.00000000E+00  0.00000000E+00
  0.00000000E+00  0.00000000E+00  0.00000000E+00  0.00000000E+00  0.00000000E+00
  0.00000000E+00  0.00000000E+00  0.00000000E+00  0.00000000E+00  0.00000000E+00
  0.00000000E+00  0.00000000E+00  0.00000000E+00  0.00000000E+00  0.00000000E+00
  0.00000000E+00  0.00000000E+00  0.00000000E+00  0.00000000E+00  0.00000000E+00
  0.00000000E+00  0.00000000E+00  0.00000000E+00  0.00000000E+00  0.00000000E+00
  0.00000000E+00  0.00000000E+00  0.00000000E+00  0.00000000E+00  0.00000000E+00
  0.00000000E+00  0.00000000E+00  1.00000000E+01  1.00000000E+01  6.00000000E+01
  6.00000000E+01  6.00000000E+01  6.00000000E+01  6.00000000E+01  6.00000000E+01
  6.00000000E+01  6.00000000E+01  6.00000000E+01  6.00000000E+01  6.00000000E+01
  6.00000000E+01  6.00000000E+01  6.00000000E+01  6.00000000E+01  6.00000000E+01
  6.00000000E+01  6.00000000E+01  0.00000000E+00  0.00000000E+00  0.00000000E+00
  0.00000000E+00  0.00000000E+00  0.00000000E+00  0.00000000E+00  0.00000000E+00
  0.00000000E+00  0.00000000E+00  0.00000000E+00  0.00000000E+00  0.00000000E+00
  0.00000000E+00  0.00000000E+00  0.00000000E+00  0.00000000E+00  0.00000000E+00
  0.00000000E+00  0.00000000E+00  0.00000000E+00  0.00000000E+00  0.00000000E+00
  0.00000000E+00  0.00000000E+00  0.00000000E+00  0.00000000E+00  0.00000000E+00
  0.00000000E+00  0.00000000E+00  0.00000000E+00  0.00000000E+00  0.00000000E+00
  0.00000000E+00  0.00000000E+00  0.00000000E+00  0.00000000E+00  0.00000000E+00
  0.00000000E+00  0.00000000E+00  0.00000000E+00  0.00000000E+00  0.00000000E+00
  0.00000000E+00  0.00000000E+00  0.00000000E+00  0.00000000E+00  0.00000000E+00
  0.00000000E+00  0.00000000E+00  0.00000000E+00  0.00000000E+00  0.00000000E+00
  0.00000000E+00  0.00000000E+00  0.00000000E+00  0.00000000E+00  0.00000000E+00
  0.00000000E+00  0.00000000E+00  0.00000000E+00  0.00000000E+00  0.00000000E+00
  0.00000000E+00  0.00000000E+00  0.00000000E+00  0.00000000E+00  0.00000000E+00
  0.00000000E+00  0.00000000E+00  0.00000000E+00  0.00000000E+00  0.00000000E+00
  0.00000000E+00  0.00000000E+00  0.00000000E+00  0.00000000E+00  0.00000000E+00
  0.00000000E+00  0.00000000E+00  0.00000000E+00  0.00000000E+00  0.00000000E+00
  0.00000000E+00  0.00000000E+00  0.00000000E+00  0.00000000E+00  0.00000000E+00
  0.00000000E+00  0.00000000E+00  0.00000000E+00  0.00000000E+00  0.00000000E+00
  0.00000000E+00  0.00000000E+00  0.00000000E+00  0.00000000E+00  0.00000000E+00
  0.00000000E+00  0.00000000E+00  0.00000000E+00  0.00000000E+00
ECP-NLP                                    I   N=          44
           1           2           2           2           2           0
           1           2           2           2           0           1
           2           2           2           2           1           2
           2           2           2           2           0           1
           2           2           2           2           2           0
           1           2           2           2           0           1
           2           2           2           0           1           2
           2           2
ECP-CLP1                                   R   N=          44
 -1.00000000E+01 -7.94864658E+01 -2.83668251E+01 -9.85775890E+00 -1.01637830E+00
  3.00000000E+00  1.29104154E+01  1.50025030E+02  7.17083146E+01  2.30397012E+01
  5.00000000E+00  6.34465070E+00  1.98558510E+02  1.11147082E+02  4.03944144E+01
  6.44832330E+00 -6.00000000E+01 -6.64198792E+02 -2.38614365E+02 -8.84192407E+01
 -2.06062326E+01 -9.28379200E-01  3.00000000E+00  3.91192967E+01  1.18096930E+03
  7.28956421E+02  2.93559114E+02  5.62673149E+02 -4.57380719E+02  2.00000000E+00
  6.38948393E+01  2.05890184E+02  3.12142715E+02 -2.31396128E+02  3.00000000E+00
  5.53315256E+01  2.67197665E+02  1.46848558E+02  4.41055243E+01  4.00000000E+00
  5.03065523E+01  1.90736310E+02  9.17605552E+01  8.42473120E+00
ECP-CLP2                                   R   N=          44
  0.00000000E+00  0.00000000E+00  0.00000000E+00  0.00000000E+00  0.00000000E+00
  0.00000000E+00  0.00000000E+00  0.00000000E+00  0.00000000E+00  0.00000000E+00
  0.00000000E+00  0.00000000E+00  0.00000000E+00  0.00000000E+00  0.00000000E+00
  0.00000000E+00  0.00000000E+00  0.00000000E+00  0.00000000E+00  0.00000000E+00
  0.00000000E+00  0.00000000E+00  0.00000000E+00  0.00000000E+00  0.00000000E+00
  0.00000000E+00  0.00000000E+00  0.00000000E+00  0.00000000E+00  0.00000000E+00
  0.00000000E+00  0.00000000E+00  0.00000000E+00  0.00000000E+00  0.00000000E+00
  0.00000000E+00  0.00000000E+00  0.00000000E+00  0.00000000E+00  0.00000000E+00
  0.00000000E+00  0.00000000E+00  0.00000000E+00  0.00000000E+00
ECP-ZLP                                    R   N=          44
  4.62121142E+02  9.36863701E+01  2.12349094E+01  6.33884150E+00  2.06206840E+00
  7.80831823E+01  5.89576810E+01  3.60571255E+01  1.12464453E+01  2.67575610E+00
  7.51617880E+01  5.74544041E+01  4.79481748E+01  1.84588360E+01  5.94141900E+00
  1.84875070E+00  8.39448912E+02  1.92853248E+02  4.86651974E+01  1.29221727E+01
  4.57488900E+00  1.26817960E+00  3.13426752E+02  6.99315546E+02  2.59892374E+02
  8.54999980E+01  2.27635925E+01  4.07643170E+00  3.88271620E+00  2.24392642E+02
  6.16736931E+01  1.91469043E+01  3.55657100E+00  3.32632100E+00  1.61527896E+02
  7.55814607E+01  3.89115852E+01  1.25426271E+01  3.46151870E+00  9.12102727E+01
  4.54152756E+01  2.20452967E+01  6.98104130E+00  1.83804800E+00
MxBond                                     I                5
NBond                                      I   N=         184
           1           2           1           2           1           2
           2           2           2           2           2           2
           1           2           1           2           1           2
           1           2           1           2           1           2
           1           1           1           1           2           2
           2           2           2           2           2           1
           2           1           2           1           2           1
           2           1           2           1           1           1
           1           1           2           2           2           2
           2           2           1           2           1           2
           1           2           4           4           5           5
           5           5           5           5           5           5
           5           5           5           5           5           5
           5           5           5           5           4           1
           1           1           4           1           1           1
           4           1           1           1           4           1
           1           1           4           1           1           1
           4           1           1           1           4           1
           1           1           4           1           1           1
           4           1           1           1           4           1
           1           1           4           1           1           1
           4           1           1           1           4           1
           1           1           4           1           1           1
           4           1           1           1           4           1
           1           1           4           1           1           1
           4           1           1           1           4           1
           1           1           4           1           1           1
           4           1           1           1           4           1
           1           1           4           1           1           1
           4           4           4           4           4           4
           4           1           1           1
IBond                                      I   N=         920
          65           0           0           0           0          65
          66           0           0           0          66           0
           0           0           0          66          67           0
           0           0          67           0           0           0
           0          65          67           0           0           0
          65          68           0           0           0          66
          69           0           0           0          66          70
           0           0           0          67          71           0
           0           0          67          72           0           0
           0          65          73           0           0           0
          63           0           0           0           0          68
          73           0           0           0          68           0
           0           0           0          68          69           0
           0           0          69           0           0           0
           0          69          70           0           0           0
          70           0           0           0           0          70
          71           0           0           0          71           0
           0           0           0          71          72           0
           0           0          72           0           0           0
           0          72          73           0           0           0
          73           0           0           0           0          63
           0           0           0           0          63           0
           0           0           0          63           0           0
           0           0          68          74           0           0
           0          69          75           0           0           0
          70          76           0           0           0          71
          77           0           0           0          72          78
           0           0           0          73          79           0
           0           0          74          79           0           0
           0          74           0           0           0           0
          74          75           0           0           0          75
           0           0           0           0          75          76
           0           0           0          76           0           0
           0           0          76          77           0           0
           0          77           0           0           0           0
          77          78           0           0           0          78
           0           0           0           0          78          79
           0           0           0          79           0           0
           0           0          64           0           0           0
           0          64           0           0           0           0
          64           0           0           0           0          64
           0           0           0           0          74          80
           0           0           0          75          81           0
           0           0          76          81           0           0
           0          77          82           0           0           0
          78          82           0           0           0          79
          80           0           0           0          80           0
           0           0           0          80          81           0
           0           0          81           0           0           0
           0          81          82           0           0           0
          82           0           0           0           0          80
          82           0           0           0          13          26
          27          28           0          47          48          49
          50           0           1           2           6           7
          12           2           3           4           8           9
           4           5           6          10          11           7
          14          15          16          29           8          16
          17          18          30           9          18          19
          20          31          10          20          21          22
          32          11          22          23          24          33
          12          14          24          25          34          29
          35          36          37          51          30          37
          38          39          52          31          39          40
          41          53          32          41          42          43
          54          33          43          44          45          55
          34          35          45          46          56          51
          56          57          58          62          52          53
          58          59          60          54          55          60
          61          62          84          85          86         177
           0          83           0           0           0           0
          83           0           0           0           0          83
           0           0           0           0          88          89
          90         177           0          87           0           0
           0           0          87           0           0           0
           0          87           0           0           0           0
          92          93          94         177           0          91
           0           0           0           0          91           0
           0           0           0          91           0           0
           0           0          96          97          98         178
           0          95           0           0           0           0
          95           0           0           0           0          95
           0           0           0           0         100         101
         102         178           0          99           0           0
           0           0          99           0           0           0
           0          99           0           0           0           0
         104         105         106         179           0         103
           0           0           0           0         103           0
           0           0           0         103           0           0
           0           0         108         109         110         179
           0         107           0           0           0           0
         107           0           0           0           0         107
           0           0           0           0         112         113
         114         180           0         111           0           0
           0           0         111           0           0           0
           0         111           0           0           0           0
         116         117         118         180           0         115
           0           0           0           0         115           0
           0           0           0         115           0           0
           0           0         120         121         122         175
           0         119           0           0           0           0
         119           0           0           0           0         119
           0           0           0           0         124         125
         126         175           0         123           0           0
           0           0         123           0           0           0
           0         123           0           0           0           0
         128         129         130         176           0         127
           0           0           0           0         127           0
           0           0           0         127           0           0
           0           0         132         133         134         176
           0         131           0           0           0           0
         131           0           0           0           0         131
           0           0           0           0         136         137
         138         176           0         135           0           0
           0           0         135           0           0           0
           0         135           0           0           0           0
         140         141         142         176           0         139
           0           0           0           0         139           0
           0           0           0         139           0           0
           0           0         144         145         146         175
           0         143           0           0           0           0
         143           0           0           0           0         143
           0           0           0           0         148         149
         150         175           0         147           0           0
           0           0         147           0           0           0
           0         147           0           0           0           0
         152         153         154         179           0         151
           0           0           0           0         151           0
           0           0           0         151           0           0
           0           0         156         157         158         179
           0         155           0           0           0           0
         155           0           0           0           0         155
           0           0           0           0         160         161
         162         178           0         159           0           0
           0           0         159           0           0           0
           0         159           0           0           0           0
         164         165         166         178           0         163
           0           0           0           0         163           0
           0           0           0         163           0           0
           0           0         168         169         170         180
           0         167           0           0           0           0
         167           0           0           0           0         167
           0           0           0           0         172         173
         174         180           0         171           0           0
           0           0         171           0           0           0
           0         171           0           0           0           0
         119         123         143         147           0         127
         131         135         139           0          83          87
          91         181           0          95          99         159
         163           0         103         107         151         155
           0         111         115         167         171           0
         177         182         183         184           0         181
           0           0           0           0         181           0
           0           0           0         181           0           0
           0           0
RBond                                      R   N=         920
  2.00000000E+00  0.00000000E+00  0.00000000E+00  0.00000000E+00  0.00000000E+00
  1.00000000E+00  1.00000000E+00  0.00000000E+00  0.00000000E+00  0.00000000E+00
  2.00000000E+00  0.00000000E+00  0.00000000E+00  0.00000000E+00  0.00000000E+00
  1.00000000E+00  1.00000000E+00  0.00000000E+00  0.00000000E+00  0.00000000E+00
  2.00000000E+00  0.00000000E+00  0.00000000E+00  0.00000000E+00  0.00000000E+00
  1.00000000E+00  1.00000000E+00  0.00000000E+00  0.00000000E+00  0.00000000E+00
  1.00000000E+00  1.00000000E+00  0.00000000E+00  0.00000000E+00  0.00000000E+00
  1.00000000E+00  1.00000000E+00  0.00000000E+00  0.00000000E+00  0.00000000E+00
  1.00000000E+00  1.00000000E+00  0.00000000E+00  0.00000000E+00  0.00000000E+00
  1.00000000E+00  1.00000000E+00  0.00000000E+00  0.00000000E+00  0.00000000E+00
  1.00000000E+00  1.00000000E+00  0.00000000E+00  0.00000000E+00  0.00000000E+00
  1.00000000E+00  1.00000000E+00  0.00000000E+00  0.00000000E+00  0.00000000E+00
  1.00000000E+00  0.00000000E+00  0.00000000E+00  0.00000000E+00  0.00000000E+00
  1.00000000E+00  1.00000000E+00  0.00000000E+00  0.00000000E+00  0.00000000E+00
  2.00000000E+00  0.00000000E+00  0.00000000E+00  0.00000000E+00  0.00000000E+00
  1.00000000E+00  1.00000000E+00  0.00000000E+00  0.00000000E+00  0.00000000E+00
  2.00000000E+00  0.00000000E+00  0.00000000E+00  0.00000000E+00  0.00000000E+00
  1.00000000E+00  1.00000000E+00  0.00000000E+00  0.00000000E+00  0.00000000E+00
  2.00000000E+00  0.00000000E+00  0.00000000E+00  0.00000000E+00  0.00000000E+00
  1.00000000E+00  1.00000000E+00  0.00000000E+00  0.00000000E+00  0.00000000E+00
  2.00000000E+00  0.00000000E+00  0.00000000E+00  0.00000000E+00  0.00000000E+00
  1.00000000E+00  1.00000000E+00  0.00000000E+00  0.00000000E+00  0.00000000E+00
  2.00000000E+00  0.00000000E+00  0.00000000E+00  0.00000000E+00  0.00000000E+00
  1.00000000E+00  1.00000000E+00  0.00000000E+00  0.00000000E+00  0.00000000E+00
  2.00000000E+00  0.00000000E+00  0.00000000E+00  0.00000000E+00  0.00000000E+00
  1.00000000E+00  0.00000000E+00  0.00000000E+00  0.00000000E+00  0.00000000E+00
  1.00000000E+00  0.00000000E+00  0.00000000E+00  0.00000000E+00  0.00000000E+00
  1.00000000E+00  0.00000000E+00  0.00000000E+00  0.00000000E+00  0.00000000E+00
  1.00000000E+00  1.00000000E+00  0.00000000E+00  0.00000000E+00  0.00000000E+00
  1.00000000E+00  1.00000000E+00  0.00000000E+00  0.00000000E+00  0.00000000E+00
  1.00000000E+00  1.00000000E+00  0.00000000E+00  0.00000000E+00  0.00000000E+00
  1.00000000E+00  1.00000000E+00  0.00000000E+00  0.00000000E+00  0.00000000E+00
  1.00000000E+00  1.00000000E+00  0.00000000E+00  0.00000000E+00  0.00000000E+00
  1.00000000E+00  1.00000000E+00  0.00000000E+00  0.00000000E+00  0.00000000E+00
  1.00000000E+00  1.00000000E+00  0.00000000E+00  0.00000000E+00  0.00000000E+00
  2.00000000E+00  0.00000000E+00  0.00000000E+00  0.00000000E+00  0.00000000E+00
  1.00000000E+00  1.00000000E+00  0.00000000E+00  0.00000000E+00  0.00000000E+00
  2.00000000E+00  0.00000000E+00  0.00000000E+00  0.00000000E+00  0.00000000E+00
  1.00000000E+00  1.00000000E+00  0.00000000E+00  0.00000000E+00  0.00000000E+00
  2.00000000E+00  0.00000000E+00  0.00000000E+00  0.00000000E+00  0.00000000E+00
  1.00000000E+00  1.00000000E+00  0.00000000E+00  0.00000000E+00  0.00000000E+00
  2.00000000E+00  0.00000000E+00  0.00000000E+00  0.00000000E+00  0.00000000E+00
  1.00000000E+00  1.00000000E+00  0.00000000E+00  0.00000000E+00  0.00000000E+00
  2.00000000E+00  0.00000000E+00  0.00000000E+00  0.00000000E+00  0.00000000E+00
  1.00000000E+00  1.00000000E+00  0.00000000E+00  0.00000000E+00  0.00000000E+00
  2.00000000E+00  0.00000000E+00  0.00000000E+00  0.00000000E+00  0.00000000E+00
  1.00000000E+00  0.00000000E+00  0.00000000E+00  0.00000000E+00  0.00000000E+00
  1.00000000E+00  0.00000000E+00  0.00000000E+00  0.00000000E+00  0.00000000E+00
  1.00000000E+00  0.00000000E+00  0.00000000E+00  0.00000000E+00  0.00000000E+00
  1.00000000E+00  0.00000000E+00  0.00000000E+00  0.00000000E+00  0.00000000E+00
  1.00000000E+00  1.00000000E+00  0.00000000E+00  0.00000000E+00  0.00000000E+00
  1.00000000E+00  1.00000000E+00  0.00000000E+00  0.00000000E+00  0.00000000E+00
  1.00000000E+00  1.00000000E+00  0.00000000E+00  0.00000000E+00  0.00000000E+00
  1.00000000E+00  1.00000000E+00  0.00000000E+00  0.00000000E+00  0.00000000E+00
  1.00000000E+00  1.00000000E+00  0.00000000E+00  0.00000000E+00  0.00000000E+00
  1.00000000E+00  1.00000000E+00  0.00000000E+00  0.00000000E+00  0.00000000E+00
  2.00000000E+00  0.00000000E+00  0.00000000E+00  0.00000000E+00  0.00000000E+00
  1.00000000E+00  1.00000000E+00  0.00000000E+00  0.00000000E+00  0.00000000E+00
  2.00000000E+00  0.00000000E+00  0.00000000E+00  0.00000000E+00  0.00000000E+00
  1.00000000E+00  1.00000000E+00  0.00000000E+00  0.00000000E+00  0.00000000E+00
  2.00000000E+00  0.00000000E+00  0.00000000E+00  0.00000000E+00  0.00000000E+00
  1.00000000E+00  1.00000000E+00  0.00000000E+00  0.00000000E+00  0.00000000E+00
  1.00000000E+00  1.00000000E+00  1.00000000E+00  1.00000000E+00  0.00000000E+00
  1.00000000E+00  1.00000000E+00  1.00000000E+00  1.00000000E+00  0.00000000E+00
  2.00000000E+00  1.00000000E+00  1.00000000E+00  1.00000000E+00  1.00000000E+00
  1.00000000E+00  2.00000000E+00  1.00000000E+00  1.00000000E+00  1.00000000E+00
  1.00000000E+00  2.00000000E+00  1.00000000E+00  1.00000000E+00  1.00000000E+00
  1.00000000E+00  1.00000000E+00  2.00000000E+00  1.00000000E+00  1.00000000E+00
  1.00000000E+00  1.00000000E+00  2.00000000E+00  1.00000000E+00  1.00000000E+00
  1.00000000E+00  1.00000000E+00  2.00000000E+00  1.00000000E+00  1.00000000E+00
  1.00000000E+00  1.00000000E+00  2.00000000E+00  1.00000000E+00  1.00000000E+00
  1.00000000E+00  1.00000000E+00  2.00000000E+00  1.00000000E+00  1.00000000E+00
  1.00000000E+00  1.00000000E+00  1.00000000E+00  2.00000000E+00  1.00000000E+00
  1.00000000E+00  1.00000000E+00  2.00000000E+00  1.00000000E+00  1.00000000E+00
  1.00000000E+00  1.00000000E+00  2.00000000E+00  1.00000000E+00  1.00000000E+00
  1.00000000E+00  1.00000000E+00  2.00000000E+00  1.00000000E+00  1.00000000E+00
  1.00000000E+00  1.00000000E+00  2.00000000E+00  1.00000000E+00  1.00000000E+00
  1.00000000E+00  1.00000000E+00  2.00000000E+00  1.00000000E+00  1.00000000E+00
  1.00000000E+00  1.00000000E+00  1.00000000E+00  2.00000000E+00  1.00000000E+00
  1.00000000E+00  1.00000000E+00  2.00000000E+00  1.00000000E+00  1.00000000E+00
  1.00000000E+00  1.00000000E+00  1.00000000E+00  2.00000000E+00  1.00000000E+00
  1.00000000E+00  1.00000000E+00  1.00000000E+00  2.00000000E+00  1.00000000E+00
  1.00000000E+00  1.00000000E+00  1.00000000E+00  1.00000000E+00  0.00000000E+00
  1.00000000E+00  0.00000000E+00  0.00000000E+00  0.00000000E+00  0.00000000E+00
  1.00000000E+00  0.00000000E+00  0.00000000E+00  0.00000000E+00  0.00000000E+00
  1.00000000E+00  0.00000000E+00  0.00000000E+00  0.00000000E+00  0.00000000E+00
  1.00000000E+00  1.00000000E+00  1.00000000E+00  1.00000000E+00  0.00000000E+00
  1.00000000E+00  0.00000000E+00  0.00000000E+00  0.00000000E+00  0.00000000E+00
  1.00000000E+00  0.00000000E+00  0.00000000E+00  0.00000000E+00  0.00000000E+00
  1.00000000E+00  0.00000000E+00  0.00000000E+00  0.00000000E+00  0.00000000E+00
  1.00000000E+00  1.00000000E+00  1.00000000E+00  1.00000000E+00  0.00000000E+00
  1.00000000E+00  0.00000000E+00  0.00000000E+00  0.00000000E+00  0.00000000E+00
  1.00000000E+00  0.00000000E+00  0.00000000E+00  0.00000000E+00  0.00000000E+00
  1.00000000E+00  0.00000000E+00  0.00000000E+00  0.00000000E+00  0.00000000E+00
  1.00000000E+00  1.00000000E+00  1.00000000E+00  1.00000000E+00  0.00000000E+00
  1.00000000E+00  0.00000000E+00  0.00000000E+00  0.00000000E+00  0.00000000E+00
  1.00000000E+00  0.00000000E+00  0.00000000E+00  0.00000000E+00  0.00000000E+00
  1.00000000E+00  0.00000000E+00  0.00000000E+00  0.00000000E+00  0.00000000E+00
  1.00000000E+00  1.00000000E+00  1.00000000E+00  1.00000000E+00  0.00000000E+00
  1.00000000E+00  0.00000000E+00  0.00000000E+00  0.00000000E+00  0.00000000E+00
  1.00000000E+00  0.00000000E+00  0.00000000E+00  0.00000000E+00  0.00000000E+00
  1.00000000E+00  0.00000000E+00  0.00000000E+00  0.00000000E+00  0.00000000E+00
  1.00000000E+00  1.00000000E+00  1.00000000E+00  1.00000000E+00  0.00000000E+00
  1.00000000E+00  0.00000000E+00  0.00000000E+00  0.00000000E+00  0.00000000E+00
  1.00000000E+00  0.00000000E+00  0.00000000E+00  0.00000000E+00  0.00000000E+00
  1.00000000E+00  0.00000000E+00  0.00000000E+00  0.00000000E+00  0.00000000E+00
  1.00000000E+00  1.00000000E+00  1.00000000E+00  1.00000000E+00  0.00000000E+00
  1.00000000E+00  0.00000000E+00  0.00000000E+00  0.00000000E+00  0.00000000E+00
  1.00000000E+00  0.00000000E+00  0.00000000E+00  0.00000000E+00  0.00000000E+00
  1.00000000E+00  0.00000000E+00  0.00000000E+00  0.00000000E+00  0.00000000E+00
  1.00000000E+00  1.00000000E+00  1.00000000E+00  1.00000000E+00  0.00000000E+00
  1.00000000E+00  0.00000000E+00  0.00000000E+00  0.00000000E+00  0.00000000E+00
  1.00000000E+00  0.00000000E+00  0.00000000E+00  0.00000000E+00  0.00000000E+00
  1.00000000E+00  0.00000000E+00  0.00000000E+00  0.00000000E+00  0.00000000E+00
  1.00000000E+00  1.00000000E+00  1.00000000E+00  1.00000000E+00  0.00000000E+00
  1.00000000E+00  0.00000000E+00  0.00000000E+00  0.00000000E+00  0.00000000E+00
  1.00000000E+00  0.00000000E+00  0.00000000E+00  0.00000000E+00  0.00000000E+00
  1.00000000E+00  0.00000000E+00  0.00000000E+00  0.00000000E+00  0.00000000E+00
  1.00000000E+00  1.00000000E+00  1.00000000E+00  1.00000000E+00  0.00000000E+00
  1.00000000E+00  0.00000000E+00  0.00000000E+00  0.00000000E+00  0.00000000E+00
  1.00000000E+00  0.00000000E+00  0.00000000E+00  0.00000000E+00  0.00000000E+00
  1.00000000E+00  0.00000000E+00  0.00000000E+00  0.00000000E+00  0.00000000E+00
  1.00000000E+00  1.00000000E+00  1.00000000E+00  1.00000000E+00  0.00000000E+00
  1.00000000E+00  0.00000000E+00  0.00000000E+00  0.00000000E+00  0.00000000E+00
  1.00000000E+00  0.00000000E+00  0.00000000E+00  0.00000000E+00  0.00000000E+00
  1.00000000E+00  0.00000000E+00  0.00000000E+00  0.00000000E+00  0.00000000E+00
  1.00000000E+00  1.00000000E+00  1.00000000E+00  1.00000000E+00  0.00000000E+00
  1.00000000E+00  0.00000000E+00  0.00000000E+00  0.00000000E+00  0.00000000E+00
  1.00000000E+00  0.00000000E+00  0.00000000E+00  0.00000000E+00  0.00000000E+00
  1.00000000E+00  0.00000000E+00  0.00000000E+00  0.00000000E+00  0.00000000E+00
  1.00000000E+00  1.00000000E+00  1.00000000E+00  1.00000000E+00  0.00000000E+00
  1.00000000E+00  0.00000000E+00  0.00000000E+00  0.00000000E+00  0.00000000E+00
  1.00000000E+00  0.00000000E+00  0.00000000E+00  0.00000000E+00  0.00000000E+00
  1.00000000E+00  0.00000000E+00  0.00000000E+00  0.00000000E+00  0.00000000E+00
  1.00000000E+00  1.00000000E+00  1.00000000E+00  1.00000000E+00  0.00000000E+00
  1.00000000E+00  0.00000000E+00  0.00000000E+00  0.00000000E+00  0.00000000E+00
  1.00000000E+00  0.00000000E+00  0.00000000E+00  0.00000000E+00  0.00000000E+00
  1.00000000E+00  0.00000000E+00  0.00000000E+00  0.00000000E+00  0.00000000E+00
  1.00000000E+00  1.00000000E+00  1.00000000E+00  1.00000000E+00  0.00000000E+00
  1.00000000E+00  0.00000000E+00  0.00000000E+00  0.00000000E+00  0.00000000E+00
  1.00000000E+00  0.00000000E+00  0.00000000E+00  0.00000000E+00  0.00000000E+00
  1.00000000E+00  0.00000000E+00  0.00000000E+00  0.00000000E+00  0.00000000E+00
  1.00000000E+00  1.00000000E+00  1.00000000E+00  1.00000000E+00  0.00000000E+00
  1.00000000E+00  0.00000000E+00  0.00000000E+00  0.00000000E+00  0.00000000E+00
  1.00000000E+00  0.00000000E+00  0.00000000E+00  0.00000000E+00  0.00000000E+00
  1.00000000E+00  0.00000000E+00  0.00000000E+00  0.00000000E+00  0.00000000E+00
  1.00000000E+00  1.00000000E+00  1.00000000E+00  1.00000000E+00  0.00000000E+00
  1.00000000E+00  0.00000000E+00  0.00000000E+00  0.00000000E+00  0.00000000E+00
  1.00000000E+00  0.00000000E+00  0.00000000E+00  0.00000000E+00  0.00000000E+00
  1.00000000E+00  0.00000000E+00  0.00000000E+00  0.00000000E+00  0.00000000E+00
  1.00000000E+00  1.00000000E+00  1.00000000E+00  1.00000000E+00  0.00000000E+00
  1.00000000E+00  0.00000000E+00  0.00000000E+00  0.00000000E+00  0.00000000E+00
  1.00000000E+00  0.00000000E+00  0.00000000E+00  0.00000000E+00  0.00000000E+00
  1.00000000E+00  0.00000000E+00  0.00000000E+00  0.00000000E+00  0.00000000E+00
  1.00000000E+00  1.00000000E+00  1.00000000E+00  1.00000000E+00  0.00000000E+00
  1.00000000E+00  0.00000000E+00  0.00000000E+00  0.00000000E+00  0.00000000E+00
  1.00000000E+00  0.00000000E+00  0.00000000E+00  0.00000000E+00  0.00000000E+00
  1.00000000E+00  0.00000000E+00  0.00000000E+00  0.00000000E+00  0.00000000E+00
  1.00000000E+00  1.00000000E+00  1.00000000E+00  1.00000000E+00  0.00000000E+00
  1.00000000E+00  0.00000000E+00  0.00000000E+00  0.00000000E+00  0.00000000E+00
  1.00000000E+00  0.00000000E+00  0.00000000E+00  0.00000000E+00  0.00000000E+00
  1.00000000E+00  0.00000000E+00  0.00000000E+00  0.00000000E+00  0.00000000E+00
  1.00000000E+00  1.00000000E+00  1.00000000E+00  1.00000000E+00  0.00000000E+00
  1.00000000E+00  0.00000000E+00  0.00000000E+00  0.00000000E+00  0.00000000E+00
  1.00000000E+00  0.00000000E+00  0.00000000E+00  0.00000000E+00  0.00000000E+00
  1.00000000E+00  0.00000000E+00  0.00000000E+00  0.00000000E+00  0.00000000E+00
  1.00000000E+00  1.00000000E+00  1.00000000E+00  1.00000000E+00  0.00000000E+00
  1.00000000E+00  0.00000000E+00  0.00000000E+00  0.00000000E+00  0.00000000E+00
  1.00000000E+00  0.00000000E+00  0.00000000E+00  0.00000000E+00  0.00000000E+00
  1.00000000E+00  0.00000000E+00  0.00000000E+00  0.00000000E+00  0.00000000E+00
  1.00000000E+00  1.00000000E+00  1.00000000E+00  1.00000000E+00  0.00000000E+00
  1.00000000E+00  0.00000000E+00  0.00000000E+00  0.00000000E+00  0.00000000E+00
  1.00000000E+00  0.00000000E+00  0.00000000E+00  0.00000000E+00  0.00000000E+00
  1.00000000E+00  0.00000000E+00  0.00000000E+00  0.00000000E+00  0.00000000E+00
  1.00000000E+00  1.00000000E+00  1.00000000E+00  1.00000000E+00  0.00000000E+00
  1.00000000E+00  1.00000000E+00  1.00000000E+00  1.00000000E+00  0.00000000E+00
  1.00000000E+00  1.00000000E+00  1.00000000E+00  1.00000000E+00  0.00000000E+00
  1.00000000E+00  1.00000000E+00  1.00000000E+00  1.00000000E+00  0.00000000E+00
  1.00000000E+00  1.00000000E+00  1.00000000E+00  1.00000000E+00  0.00000000E+00
  1.00000000E+00  1.00000000E+00  1.00000000E+00  1.00000000E+00  0.00000000E+00
  1.00000000E+00  1.00000000E+00  1.00000000E+00  1.00000000E+00  0.00000000E+00
  1.00000000E+00  0.00000000E+00  0.00000000E+00  0.00000000E+00  0.00000000E+00
  1.00000000E+00  0.00000000E+00  0.00000000E+00  0.00000000E+00  0.00000000E+00
  1.00000000E+00  0.00000000E+00  0.00000000E+00  0.00000000E+00  0.00000000E+00
Virial Ratio                               R      2.141244332617524E+00
SCF Energy                                 R     -7.188453560955415E+03
Total Energy                               R     -7.188453560955415E+03
S**2                                       R     -1.892885848064907E-11
S**2 after annihilation                    R      5.959424242873808E-08
RMS Force                                  R      8.844661685887369E-05
RMS Density                                R      5.548906376157644E-09
External E-field                           R   N=          35
  0.00000000E+00  0.00000000E+00  0.00000000E+00  0.00000000E+00  0.00000000E+00
  0.00000000E+00  0.00000000E+00  0.00000000E+00  0.00000000E+00  0.00000000E+00
  0.00000000E+00  0.00000000E+00  0.00000000E+00  0.00000000E+00  0.00000000E+00
  0.00000000E+00  0.00000000E+00  0.00000000E+00  0.00000000E+00  0.00000000E+00
  0.00000000E+00  0.00000000E+00  0.00000000E+00  0.00000000E+00  0.00000000E+00
  0.00000000E+00  0.00000000E+00  0.00000000E+00  0.00000000E+00  0.00000000E+00
  0.00000000E+00  0.00000000E+00  0.00000000E+00  0.00000000E+00  0.00000000E+00
IOpCl                                      I                1
IROHF                                      I                0
Alpha Orbital Energies                     R   N=        1384
 -1.89516397E+01 -1.89513325E+01 -1.89439332E+01 -1.89437835E+01 -1.89437589E+01
 -1.89436924E+01 -1.89431898E+01 -1.89430802E+01 -1.88980891E+01 -1.88979216E+01
 -1.88977575E+01 -1.88977562E+01 -1.88977537E+01 -1.88976756E+01 -1.88944348E+01
 -1.88942978E+01 -1.88942651E+01 -1.88942057E+01 -1.88941883E+01 -1.88941687E+01
 -1.88940732E+01 -1.88940333E+01 -1.88940241E+01 -1.88939738E+01 -1.88939713E+01
 -1.88939326E+01 -1.88934131E+01 -1.88932602E+01 -1.88930525E+01 -1.88929774E+01
 -1.88928717E+01 -1.88928103E+01 -1.88876486E+01 -1.88874961E+01 -1.88874335E+01
 -1.88874231E+01 -1.88873215E+01 -1.88873027E+01 -1.88860102E+01 -1.88857883E+01
 -1.88857555E+01 -1.88856928E+01 -1.88854979E+01 -1.88854551E+01 -1.88663247E+01
 -1.88653855E+01 -1.88646932E+01 -1.88646550E+01 -1.88646504E+01 -1.88646487E+01
 -1.88645844E+01 -1.88645140E+01 -1.88645081E+01 -1.88643509E+01 -1.88642998E+01
 -1.88642886E+01 -1.88642856E+01 -1.88642304E+01 -1.88642263E+01 -1.88642099E+01
 -1.88641141E+01 -1.88638548E+01 -1.42997519E+01 -1.42986114E+01 -1.42985922E+01
 -1.42983668E+01 -1.42978633E+01 -1.42975601E+01 -1.01044396E+01 -1.01043294E+01
 -1.01040352E+01 -1.01039396E+01 -1.01038234E+01 -1.01036162E+01 -1.01034790E+01
 -1.01032948E+01 -1.01032485E+01 -1.01030781E+01 -1.01030472E+01 -1.01030091E+01
 -1.01027816E+01 -1.01026029E+01 -1.01025669E+01 -1.01024057E+01 -1.01022595E+01
 -1.01012779E+01 -1.01000538E+01 -1.00994032E+01 -1.00992587E+01 -1.00989413E+01
 -1.00981596E+01 -1.00973009E+01 -3.03177809E+00 -3.03175229E+00 -3.03163702E+00
 -3.03157682E+00 -3.03146859E+00 -3.03143647E+00 -3.03140563E+00 -3.03139512E+00
 -3.03134387E+00 -3.03131520E+00 -3.03127962E+00 -3.03119104E+00 -3.02726238E+00
 -3.02723550E+00 -3.02716077E+00 -3.02706093E+00 -3.02699113E+00 -3.02671340E+00
 -1.75539668E+00 -1.75487588E+00 -1.75474145E+00 -1.75463203E+00 -1.75461763E+00
 -1.75460318E+00 -1.75456123E+00 -1.75455563E+00 -1.75453074E+00 -1.75450695E+00
 -1.75448043E+00 -1.75443693E+00 -1.75435401E+00 -1.75434223E+00 -1.75433330E+00
 -1.75432223E+00 -1.75431620E+00 -1.75428752E+00 -1.75424299E+00 -1.75423549E+00
 -1.75421979E+00 -1.75412235E+00 -1.75407743E+00 -1.75406587E+00 -1.75405413E+00
 -1.75394686E+00 -1.75380605E+00 -1.75369095E+00 -1.75365636E+00 -1.75365219E+00
 -1.75364735E+00 -1.75362019E+00 -1.75361832E+00 -1.75358999E+00 -1.75358210E+00
 -1.75357572E+00 -1.75276546E+00 -1.75252385E+00 -1.75238425E+00 -1.75235418E+00
 -1.75183936E+00 -1.75183601E+00 -1.75167149E+00 -1.75165323E+00 -1.75073006E+00
 -1.75072699E+00 -1.75067544E+00 -1.75064987E+00 -1.75054182E+00 -1.75053195E+00
 -1.75035696E+00 -1.75027686E+00 -1.75022516E+00 -1.75018266E+00 -8.65488369E-01
 -8.64842490E-01 -8.64643249E-01 -8.63968878E-01 -8.63389470E-01 -8.62818335E-01
 -8.62802177E-01 -8.62589338E-01 -8.61610805E-01 -8.61499423E-01 -8.60474711E-01
 -8.60288146E-01 -8.60220754E-01 -8.59749746E-01 -8.59365594E-01 -8.57949953E-01
 -8.52747003E-01 -8.45827526E-01 -8.42050486E-01 -8.41992215E-01 -8.41223105E-01
 -8.40609398E-01 -8.39921443E-01 -8.39683503E-01 -8.39372039E-01 -8.39293547E-01
 -8.39237549E-01 -8.38659956E-01 -8.38498112E-01 -8.38223459E-01 -8.38004261E-01
 -8.37539905E-01 -8.37493487E-01 -8.36352403E-01 -8.35836211E-01 -8.35745979E-01
 -8.35616492E-01 -8.35104825E-01 -8.34951661E-01 -8.34664447E-01 -8.34535093E-01
 -8.34323808E-01 -8.33127123E-01 -8.32922521E-01 -8.32921735E-01 -8.32826602E-01
 -8.32812619E-01 -8.32196539E-01 -8.31961073E-01 -8.31835123E-01 -8.31750394E-01
 -8.30791876E-01 -8.30521656E-01 -8.30298027E-01 -8.29591322E-01 -8.29080453E-01
 -8.28876477E-01 -8.28426962E-01 -8.28191721E-01 -8.28162214E-01 -8.28052141E-01
 -8.27275817E-01 -8.24590529E-01 -8.23676020E-01 -8.23609774E-01 -8.22966894E-01
 -8.22659296E-01 -8.22463017E-01 -8.21952139E-01 -8.21881394E-01 -8.21708800E-01
 -8.21624663E-01 -8.21544334E-01 -8.21451593E-01 -8.20743135E-01 -8.20397539E-01
 -8.20341031E-01 -8.20020565E-01 -8.19752187E-01 -8.19689523E-01 -8.18678732E-01
 -8.18394807E-01 -8.17647717E-01 -8.16515183E-01 -8.16036307E-01 -8.15165367E-01
 -8.14859708E-01 -8.14046937E-01 -8.12814013E-01 -8.12766305E-01 -8.12368457E-01
 -8.10928349E-01 -7.90972644E-01 -7.90702208E-01 -7.72815271E-01 -7.71756071E-01
 -7.71720387E-01 -7.65832608E-01 -7.64749514E-01 -7.63919834E-01 -7.41747449E-01
 -7.40996440E-01 -7.40554075E-01 -7.40490302E-01 -7.39974855E-01 -7.39727876E-01
 -7.39450291E-01 -7.39290777E-01 -7.39017547E-01 -7.39000234E-01 -7.38929789E-01
 -7.38835494E-01 -7.38725779E-01 -7.38634102E-01 -7.38434095E-01 -7.38404727E-01
 -7.38230948E-01 -7.38161061E-01 -7.38090514E-01 -7.38005416E-01 -7.37515060E-01
 -7.37461738E-01 -7.29823541E-01 -7.27351402E-01 -7.19165665E-01 -7.19084885E-01
 -7.18826300E-01 -7.18813853E-01 -7.18175981E-01 -7.18020937E-01 -7.17997786E-01
 -7.17812844E-01 -7.17769156E-01 -7.17692605E-01 -7.17689743E-01 -7.17633698E-01
 -7.17483699E-01 -7.17309130E-01 -7.17237156E-01 -7.17131546E-01 -7.17063011E-01
 -7.16947519E-01 -7.16883477E-01 -7.16868017E-01 -7.16803144E-01 -7.16682086E-01
 -7.16588915E-01 -7.16283893E-01 -5.24357827E-01 -5.24222491E-01 -5.24179203E-01
 -5.24139817E-01 -5.24120028E-01 -5.23998099E-01 -5.23976315E-01 -5.23914577E-01
 -5.23895663E-01 -5.23809718E-01 -5.23800834E-01 -5.23783145E-01 -5.23770551E-01
 -5.23738856E-01 -5.23661338E-01 -5.23584438E-01 -5.23547029E-01 -5.23509409E-01
 -5.23474231E-01 -5.23422651E-01 -5.23369676E-01 -5.23356415E-01 -5.23322039E-01
 -5.23278491E-01 -5.23265747E-01 -5.23247349E-01 -5.23242010E-01 -5.23219067E-01
 -5.23187583E-01 -5.23137060E-01 -5.23121392E-01 -5.22993382E-01 -5.22990999E-01
 -5.22946986E-01 -5.22917888E-01 -5.22917591E-01 -5.22896827E-01 -5.22857023E-01
 -5.22705914E-01 -5.22666191E-01 -5.22659308E-01 -5.22624126E-01 -5.22618905E-01
 -5.22510170E-01 -5.22487288E-01 -5.22388940E-01 -5.22368554E-01 -5.22325406E-01
 -5.22315120E-01 -5.22284319E-01 -5.22174231E-01 -5.22158532E-01 -5.22116994E-01
 -5.22036829E-01 -5.22016762E-01 -5.21969346E-01 -5.21563791E-01 -5.21550238E-01
 -5.21415059E-01 -5.21347375E-01 -5.21131219E-01 -5.21081772E-01 -5.21062905E-01
 -5.21054652E-01 -5.20985291E-01 -5.20744710E-01 -5.20456064E-01 -5.20343047E-01
 -5.20284117E-01 -5.20058548E-01 -5.19994522E-01 -5.19928860E-01 -3.92833506E-01
 -3.91198251E-01 -3.88869139E-01 -3.87837831E-01 -3.87771064E-01 -3.87517031E-01
 -3.66903770E-01 -3.66226646E-01 -3.65720450E-01 -3.65709798E-01 -3.64273352E-01
 -3.61181988E-01 -3.61093158E-01 -3.61034428E-01 -3.57652045E-01 -3.57132988E-01
 -3.56609006E-01 -3.56382301E-01 -3.56217178E-01 -3.55997823E-01 -3.55996447E-01
 -3.55945765E-01 -3.51815764E-01 -3.51804778E-01 -3.51641113E-01 -3.51603367E-01
 -3.51403113E-01 -3.51122647E-01 -3.51063017E-01 -3.50850089E-01 -3.50456074E-01
 -3.50425647E-01 -3.49466579E-01 -3.49090742E-01 -3.49029161E-01 -3.48810846E-01
 -3.47958452E-01 -3.47891473E-01 -3.47744713E-01 -3.47653750E-01 -3.47651167E-01
 -3.47612307E-01 -3.47407036E-01 -3.47146312E-01 -3.47144950E-01 -3.47078514E-01
 -3.47034614E-01 -3.46934610E-01 -3.46932572E-01 -3.46914887E-01 -3.46725892E-01
 -3.45795423E-01 -3.45662356E-01 -3.45642021E-01 -3.45404764E-01 -3.45050632E-01
 -3.44908597E-01 -3.39733571E-01 -3.39670617E-01 -3.38739205E-01 -3.37022932E-01
 -3.36357796E-01 -3.36283418E-01 -3.36186375E-01 -3.35919274E-01 -3.35871344E-01
 -3.35486348E-01 -3.25561175E-01 -3.25549673E-01 -3.24752221E-01 -3.24448218E-01
 -3.21201943E-01 -3.20183367E-01 -3.19990272E-01 -3.19627846E-01 -3.07147741E-01
 -3.06860512E-01 -3.06825382E-01 -3.06700333E-01 -3.06644350E-01 -3.06625187E-01
 -3.03197227E-01 -3.03069262E-01 -3.02923398E-01 -3.02851656E-01 -2.98091200E-01
 -2.97840697E-01 -2.97471420E-01 -2.97214445E-01 -2.97212230E-01 -2.97202401E-01
 -2.95896233E-01 -2.95707138E-01 -2.95658635E-01 -2.95345201E-01 -2.89448336E-01
 -2.86843428E-01 -2.84805686E-01 -2.83034194E-01 -2.81869322E-01 -2.81785607E-01
 -2.81690883E-01 -2.81265770E-01 -2.81226195E-01 -2.81180060E-01 -2.81128688E-01
 -2.81048299E-01 -2.81021763E-01 -2.80957357E-01 -2.80939066E-01 -2.80917796E-01
 -2.80824035E-01 -2.80786421E-01 -2.80726689E-01 -2.80678513E-01 -2.80678439E-01
 -2.80624696E-01 -2.80618412E-01 -2.80485759E-01 -2.80444729E-01 -2.80372018E-01
 -2.80230006E-01 -2.80205332E-01 -2.44883990E-01 -1.28703054E-01 -1.28465497E-01
 -1.27213484E-01 -1.25955512E-01 -1.25644506E-01 -1.25556343E-01 -1.25547744E-01
 -1.25032520E-01 -1.24939156E-01 -1.24850155E-01 -1.24259395E-01 -1.24208580E-01
 -1.23764022E-01 -1.23578143E-01 -1.23416868E-01 -1.23301281E-01 -1.23201035E-01
 -1.22736532E-01 -8.83050963E-02 -8.19858814E-02 -8.11549116E-02 -7.60356282E-02
 -7.51052222E-02 -7.50844097E-02 -7.43511320E-02 -7.41550610E-02 -7.22738817E-02
 -7.17833754E-02 -7.12248853E-02 -6.99250806E-02 -6.66922233E-02 -6.61924943E-02
 -6.60099127E-02 -6.58101880E-02 -6.51460090E-02 -6.47804253E-02 -6.45122253E-02
 -6.43741815E-02 -6.43174706E-02 -6.31754592E-02 -5.07816364E-02 -4.52055868E-02
 -4.41506336E-02 -4.33904649E-02 -4.14440892E-02 -3.00252117E-02 -2.59322935E-02
 -2.58328882E-02 -2.19706038E-02 -1.89191587E-02  6.72197215E-02  6.88748904E-02
  1.93522536E-01  1.99816315E-01  2.03878967E-01  2.04733309E-01  2.07873694E-01
  2.12684783E-01  2.12972139E-01  2.13714499E-01  2.13771513E-01  2.13833539E-01
  2.13950237E-01  2.13989426E-01  2.14084931E-01  2.14089251E-01  2.14183787E-01
  2.14322621E-01  2.14648746E-01  2.14712472E-01  2.14812353E-01  2.14903583E-01
  2.14960328E-01  2.15104560E-01  2.15669863E-01  2.15982950E-01  2.17289615E-01
  2.19410155E-01  2.19533467E-01  2.22192755E-01  2.26137166E-01  2.33391814E-01
  2.33866728E-01  2.34764155E-01  2.34790234E-01  2.35472976E-01  2.35574088E-01
  2.36378653E-01  2.36625699E-01  2.44618479E-01  2.47415220E-01  2.52246310E-01
  2.53123056E-01  2.69230284E-01  2.74809087E-01  2.85605996E-01  2.88454258E-01
  2.95809564E-01  2.97769013E-01  2.97907315E-01  2.98493425E-01  3.02693360E-01
  3.03147411E-01  3.04594295E-01  3.04597165E-01  3.05774222E-01  3.08262257E-01
  3.10608873E-01  3.11329403E-01  3.11785448E-01  3.12117924E-01  3.12464702E-01
  3.14361407E-01  3.14903070E-01  3.15527903E-01  3.15684717E-01  3.16542307E-01
  3.17012330E-01  3.18148377E-01  3.18772297E-01  3.19759212E-01  3.20715051E-01
  3.23489632E-01  3.23876619E-01  3.24186217E-01  3.25443375E-01  3.27213490E-01
  3.27335362E-01  3.28540156E-01  3.28587498E-01  3.29718878E-01  3.30117784E-01
  3.30867758E-01  3.31447989E-01  3.31558063E-01  3.31685081E-01  3.32162972E-01
  3.32807261E-01  3.35625256E-01  3.35881677E-01  3.36307121E-01  3.36658862E-01
  3.36839543E-01  3.38431238E-01  3.38953449E-01  3.39436826E-01  3.40401940E-01
  3.41392722E-01  3.42319279E-01  3.42864697E-01  3.44508957E-01  3.45520088E-01
  3.45573371E-01  3.45905983E-01  3.46347036E-01  3.46395266E-01  3.46759022E-01
  3.47058552E-01  3.48164696E-01  3.49142118E-01  3.49395748E-01  3.50592200E-01
  3.52528658E-01  3.56978390E-01  3.57602121E-01  3.58585272E-01  3.59009087E-01
  3.59769599E-01  3.61577985E-01  3.61781001E-01  3.61865697E-01  3.63551795E-01
  3.67384020E-01  3.70879716E-01  3.71403164E-01  3.72575848E-01  3.72699633E-01
  3.72918495E-01  3.73041450E-01  3.73151123E-01  3.73219249E-01  3.73496633E-01
  3.73668667E-01  3.73901326E-01  3.76218058E-01  3.76740148E-01  3.77786231E-01
  3.79935693E-01  3.94092849E-01  4.10394784E-01  4.15678043E-01  4.34276758E-01
  4.35892993E-01  4.46338209E-01  4.47088719E-01  4.74453874E-01  4.74501002E-01
  4.74565183E-01  4.74566678E-01  4.74626241E-01  4.74631480E-01  4.74640180E-01
  4.74919127E-01  4.74930050E-01  4.74959885E-01  4.74992786E-01  4.75010909E-01
  4.75049590E-01  4.75057603E-01  4.75061492E-01  4.75078792E-01  4.75095225E-01
  4.75105822E-01  4.75139681E-01  4.75208216E-01  4.75208520E-01  4.75212871E-01
  4.75292821E-01  4.75302460E-01  4.75329029E-01  4.75397863E-01  4.75417166E-01
  4.75444438E-01  4.75503218E-01  4.75507660E-01  4.75541031E-01  4.75559936E-01
  4.75606680E-01  4.75623315E-01  4.75648326E-01  4.75674605E-01  4.75717583E-01
  4.75766721E-01  4.75808810E-01  4.75846833E-01  4.75858174E-01  4.75888440E-01
  4.76004201E-01  4.76098561E-01  4.76186542E-01  4.76248092E-01  4.76253011E-01
  4.76286561E-01  4.76430061E-01  4.76490789E-01  4.76495085E-01  4.76690745E-01
  4.76749618E-01  4.76790667E-01  4.76799492E-01  4.76841534E-01  4.76879492E-01
  4.76957618E-01  4.76998398E-01  4.77154457E-01  4.77226189E-01  4.77316774E-01
  4.77399068E-01  4.77459900E-01  4.78047245E-01  4.80551991E-01  4.81228294E-01
  4.83030014E-01  4.84327688E-01  4.84938939E-01  4.86635792E-01  4.88010763E-01
  5.33673775E-01  9.69620369E-01  3.12167221E-01  3.36712455E-01  3.37234355E-01
  3.37329519E-01  3.37481123E-01  3.37511024E-01  3.37521523E-01  3.37619757E-01
  3.37709265E-01  3.37784020E-01  3.37924891E-01  3.37961939E-01  3.38205374E-01
  3.38282916E-01  3.38379219E-01  3.38428759E-01  3.39074415E-01  3.39581348E-01
  3.40487401E-01  3.40738574E-01  3.41877316E-01  3.42756905E-01  3.43174497E-01
  3.43885140E-01  3.44268530E-01  3.45115106E-01  3.46206985E-01  3.46585140E-01
  3.46646380E-01  3.46671901E-01  3.47051657E-01  3.47482323E-01  3.49049062E-01
  3.50471839E-01  3.51090172E-01  3.52418047E-01  3.55738228E-01  3.55759352E-01
  3.58355413E-01  3.64561467E-01  3.66840743E-01  3.67225256E-01  3.72633400E-01
  3.74750248E-01  3.77127153E-01  3.79306244E-01  3.84823622E-01  3.89177434E-01
  3.92266238E-01  3.92636228E-01  3.92866720E-01  3.94318502E-01  3.95464866E-01
  3.99863267E-01  4.04115761E-01  4.04625864E-01  4.07458167E-01  4.15025891E-01
  4.16803618E-01  4.23451181E-01  4.23459053E-01  4.24541074E-01  4.27258133E-01
  4.28167649E-01  4.29384250E-01  4.36234804E-01  4.37195548E-01  4.37900989E-01
  4.40730878E-01  4.44328814E-01  4.45622092E-01  4.45990684E-01  4.46903307E-01
  4.47038229E-01  4.47143723E-01  4.48518210E-01  4.51414925E-01  4.51476645E-01
  4.53423129E-01  4.56097692E-01  4.58011085E-01  4.59309990E-01  4.63114768E-01
  4.72095886E-01  4.72550493E-01  4.75740677E-01  4.76822194E-01  4.76970058E-01
  4.78792397E-01  4.81423546E-01  4.84587966E-01  4.85323047E-01  4.89407156E-01
  4.89841953E-01  4.90772021E-01  4.91122877E-01  4.91396393E-01  4.91784373E-01
  4.92295144E-01  1.00000000E+03  1.00000000E+03  1.00000000E+03  1.00000000E+03
  1.00000000E+03  1.00000000E+03  1.00000000E+03  1.00000000E+03  1.00000000E+03
  1.00000000E+03  1.00000000E+03  1.00000000E+03  1.00000000E+03  1.00000000E+03
  1.00000000E+03  1.00000000E+03  1.00000000E+03  1.00000000E+03  1.00000000E+03
  1.00000000E+03  1.00000000E+03  1.00000000E+03  1.00000000E+03  1.00000000E+03
  1.00000000E+03  1.00000000E+03  1.00000000E+03  1.00000000E+03  1.00000000E+03
  1.00000000E+03  1.00000000E+03  1.00000000E+03  1.00000000E+03  1.00000000E+03
  1.00000000E+03  1.00000000E+03  1.00000000E+03  1.00000000E+03  1.00000000E+03
  1.00000000E+03  1.00000000E+03  1.00000000E+03  1.00000000E+03  1.00000000E+03
  1.00000000E+03  1.00000000E+03  1.00000000E+03  1.00000000E+03  1.00000000E+03
  1.00000000E+03  1.00000000E+03  1.00000000E+03  1.00000000E+03  1.00000000E+03
  1.00000000E+03  1.00000000E+03  1.00000000E+03  1.00000000E+03  1.00000000E+03
  1.00000000E+03  1.00000000E+03  1.00000000E+03  1.00000000E+03  1.00000000E+03
  1.00000000E+03  1.00000000E+03  1.00000000E+03  1.00000000E+03  1.00000000E+03
  1.00000000E+03  1.00000000E+03  1.00000000E+03  1.00000000E+03  1.00000000E+03
  1.00000000E+03  1.00000000E+03  1.00000000E+03  1.00000000E+03  1.00000000E+03
  1.00000000E+03  1.00000000E+03  1.00000000E+03  1.00000000E+03  1.00000000E+03
  1.00000000E+03  1.00000000E+03  1.00000000E+03  1.00000000E+03  1.00000000E+03
  1.00000000E+03  1.00000000E+03  1.00000000E+03  1.00000000E+03  1.00000000E+03
  1.00000000E+03  1.00000000E+03  1.00000000E+03  1.00000000E+03  1.00000000E+03
  1.00000000E+03  1.00000000E+03  1.00000000E+03  1.00000000E+03  1.00000000E+03
  1.00000000E+03  1.00000000E+03  1.00000000E+03  1.00000000E+03  1.00000000E+03
  1.00000000E+03  1.00000000E+03  1.00000000E+03  1.00000000E+03  1.00000000E+03
  1.00000000E+03  1.00000000E+03  1.00000000E+03  1.00000000E+03  1.00000000E+03
  1.00000000E+03  1.00000000E+03  1.00000000E+03  1.00000000E+03  1.00000000E+03
  1.00000000E+03  1.00000000E+03  1.00000000E+03  1.00000000E+03  1.00000000E+03
  1.00000000E+03  1.00000000E+03  1.00000000E+03  1.00000000E+03  1.00000000E+03
  1.00000000E+03  1.00000000E+03  1.00000000E+03  1.00000000E+03  1.00000000E+03
  1.00000000E+03  1.00000000E+03  1.00000000E+03  1.00000000E+03  1.00000000E+03
  1.00000000E+03  1.00000000E+03  1.00000000E+03  1.00000000E+03  1.00000000E+03
  1.00000000E+03  1.00000000E+03  1.00000000E+03  1.00000000E+03  1.00000000E+03
  1.00000000E+03  1.00000000E+03  1.00000000E+03  1.00000000E+03  1.00000000E+03
  1.00000000E+03  1.00000000E+03  1.00000000E+03  1.00000000E+03  1.00000000E+03
  1.00000000E+03  1.00000000E+03  1.00000000E+03  1.00000000E+03  1.00000000E+03
  1.00000000E+03  1.00000000E+03  1.00000000E+03  1.00000000E+03  1.00000000E+03
  1.00000000E+03  1.00000000E+03  1.00000000E+03  1.00000000E+03  1.00000000E+03
  1.00000000E+03  1.00000000E+03  1.00000000E+03  1.00000000E+03  1.00000000E+03
  1.00000000E+03  1.00000000E+03  1.00000000E+03  1.00000000E+03  1.00000000E+03
  1.00000000E+03  1.00000000E+03  1.00000000E+03  1.00000000E+03  1.00000000E+03
  1.00000000E+03  1.00000000E+03  1.00000000E+03  1.00000000E+03  1.00000000E+03
  1.00000000E+03  1.00000000E+03  1.00000000E+03  1.00000000E+03  1.00000000E+03
  1.00000000E+03  1.00000000E+03  1.00000000E+03  1.00000000E+03  1.00000000E+03
  1.00000000E+03  1.00000000E+03  1.00000000E+03  1.00000000E+03  1.00000000E+03
  1.00000000E+03  1.00000000E+03  1.00000000E+03  1.00000000E+03  1.00000000E+03
  1.00000000E+03  1.00000000E+03  1.00000000E+03  1.00000000E+03  1.00000000E+03
  1.00000000E+03  1.00000000E+03  1.00000000E+03  1.00000000E+03  1.00000000E+03
  1.00000000E+03  1.00000000E+03  1.00000000E+03  1.00000000E+03  1.00000000E+03
  1.00000000E+03  1.00000000E+03  1.00000000E+03  1.00000000E+03  1.00000000E+03
  1.00000000E+03  1.00000000E+03  1.00000000E+03  1.00000000E+03  1.00000000E+03
  1.00000000E+03  1.00000000E+03  1.00000000E+03  1.00000000E+03  1.00000000E+03
  1.00000000E+03  1.00000000E+03  1.00000000E+03  1.00000000E+03  1.00000000E+03
  1.00000000E+03  1.00000000E+03  1.00000000E+03  1.00000000E+03  1.00000000E+03
  1.00000000E+03  1.00000000E+03  1.00000000E+03  1.00000000E+03  1.00000000E+03
  1.00000000E+03  1.00000000E+03  1.00000000E+03  1.00000000E+03  1.00000000E+03
  1.00000000E+03  1.00000000E+03  1.00000000E+03  1.00000000E+03  1.00000000E+03
  1.00000000E+03  1.00000000E+03  1.00000000E+03  1.00000000E+03  1.00000000E+03
  1.00000000E+03  1.00000000E+03  1.00000000E+03  1.00000000E+03  1.00000000E+03
  1.00000000E+03  1.00000000E+03  1.00000000E+03  1.00000000E+03  1.00000000E+03
  1.00000000E+03  1.00000000E+03  1.00000000E+03  1.00000000E+03  1.00000000E+03
  1.00000000E+03  1.00000000E+03  1.00000000E+03  1.00000000E+03  1.00000000E+03
  1.00000000E+03  1.00000000E+03  1.00000000E+03  1.00000000E+03  1.00000000E+03
  1.00000000E+03  1.00000000E+03  1.00000000E+03  1.00000000E+03  1.00000000E+03
  1.00000000E+03  1.00000000E+03  1.00000000E+03  1.00000000E+03  1.00000000E+03
  1.00000000E+03  1.00000000E+03  1.00000000E+03  1.00000000E+03  1.00000000E+03
  1.00000000E+03  1.00000000E+03  1.00000000E+03  1.00000000E+03  1.00000000E+03
  1.00000000E+03  1.00000000E+03  1.00000000E+03  1.00000000E+03  1.00000000E+03
  1.00000000E+03  1.00000000E+03  1.00000000E+03  1.00000000E+03  1.00000000E+03
  1.00000000E+03  1.00000000E+03  1.00000000E+03  1.00000000E+03  1.00000000E+03
  1.00000000E+03  1.00000000E+03  1.00000000E+03  1.00000000E+03  1.00000000E+03
  1.00000000E+03  1.00000000E+03  1.00000000E+03  1.00000000E+03  1.00000000E+03
  1.00000000E+03  1.00000000E+03  1.00000000E+03  1.00000000E+03  1.00000000E+03
  1.00000000E+03  1.00000000E+03  1.00000000E+03  1.00000000E+03  1.00000000E+03
  1.00000000E+03  1.00000000E+03  1.00000000E+03  1.00000000E+03  1.00000000E+03
  1.00000000E+03  1.00000000E+03  1.00000000E+03  1.00000000E+03  1.00000000E+03
  1.00000000E+03  1.00000000E+03  1.00000000E+03  1.00000000E+03  1.00000000E+03
  1.00000000E+03  1.00000000E+03  1.00000000E+03  1.00000000E+03  1.00000000E+03
  1.00000000E+03  1.00000000E+03  1.00000000E+03  1.00000000E+03  1.00000000E+03
  1.00000000E+03  1.00000000E+03  1.00000000E+03  1.00000000E+03  1.00000000E+03
  1.00000000E+03  1.00000000E+03  1.00000000E+03  1.00000000E+03  1.00000000E+03
  1.00000000E+03  1.00000000E+03  1.00000000E+03  1.00000000E+03  1.00000000E+03
  1.00000000E+03  1.00000000E+03  1.00000000E+03  1.00000000E+03  1.00000000E+03
  1.00000000E+03  1.00000000E+03  1.00000000E+03  1.00000000E+03  1.00000000E+03
  1.00000000E+03  1.00000000E+03  1.00000000E+03  1.00000000E+03  1.00000000E+03
  1.00000000E+03  1.00000000E+03  1.00000000E+03  1.00000000E+03  1.00000000E+03
  1.00000000E+03  1.00000000E+03  1.00000000E+03  1.00000000E+03  1.00000000E+03
  1.00000000E+03  1.00000000E+03  1.00000000E+03  1.00000000E+03  1.00000000E+03
  1.00000000E+03  1.00000000E+03  1.00000000E+03  1.00000000E+03  1.00000000E+03
  1.00000000E+03  1.00000000E+03  1.00000000E+03  1.00000000E+03  1.00000000E+03
  1.00000000E+03  1.00000000E+03  1.00000000E+03  1.00000000E+03  1.00000000E+03
  1.00000000E+03  1.00000000E+03  1.00000000E+03  1.00000000E+03  1.00000000E+03
  1.00000000E+03  1.00000000E+03  1.00000000E+03  1.00000000E+03  1.00000000E+03
  1.00000000E+03  1.00000000E+03  1.00000000E+03  1.00000000E+03  1.00000000E+03
  1.00000000E+03  1.00000000E+03  1.00000000E+03  1.00000000E+03  1.00000000E+03
  1.00000000E+03  1.00000000E+03  1.00000000E+03  1.00000000E+03  1.00000000E+03
  1.00000000E+03  1.00000000E+03  1.00000000E+03  1.00000000E+03  1.00000000E+03
  1.00000000E+03  1.00000000E+03  1.00000000E+03  1.00000000E+03  1.00000000E+03
  1.00000000E+03  1.00000000E+03  1.00000000E+03  1.00000000E+03  1.00000000E+03
  1.00000000E+03  1.00000000E+03  1.00000000E+03  1.00000000E+03  1.00000000E+03
  1.00000000E+03  1.00000000E+03  1.00000000E+03  1.00000000E+03  1.00000000E+03
  1.00000000E+03  1.00000000E+03  1.00000000E+03  1.00000000E+03  1.00000000E+03
  1.00000000E+03  1.00000000E+03  1.00000000E+03  1.00000000E+03  1.00000000E+03
  1.00000000E+03  1.00000000E+03  1.00000000E+03  1.00000000E+03
Beta Orbital Energies                      R   N=        1384
 -1.89516397E+01 -1.89506183E+01 -1.89445940E+01 -1.89444193E+01 -1.89443150E+01
 -1.89431898E+01 -1.89431098E+01 -1.89429787E+01 -1.89002320E+01 -1.88999205E+01
 -1.88998857E+01 -1.88988004E+01 -1.88986482E+01 -1.88985247E+01 -1.88983975E+01
 -1.88978963E+01 -1.88973394E+01 -1.88971192E+01 -1.88970676E+01 -1.88963438E+01
 -1.88962794E+01 -1.88961367E+01 -1.88952230E+01 -1.88948124E+01 -1.88943596E+01
 -1.88939533E+01 -1.88938978E+01 -1.88938601E+01 -1.88937682E+01 -1.88923504E+01
 -1.88922757E+01 -1.88921870E+01 -1.88887058E+01 -1.88885742E+01 -1.88874075E+01
 -1.88873495E+01 -1.88872376E+01 -1.88872187E+01 -1.88871648E+01 -1.88869550E+01
 -1.88869183E+01 -1.88868294E+01 -1.88867114E+01 -1.88866709E+01 -1.88663787E+01
 -1.88660553E+01 -1.88648559E+01 -1.88647446E+01 -1.88647115E+01 -1.88646776E+01
 -1.88646645E+01 -1.88646550E+01 -1.88646498E+01 -1.88645839E+01 -1.88645441E+01
 -1.88642998E+01 -1.88642925E+01 -1.88642851E+01 -1.88642299E+01 -1.88642094E+01
 -1.88641136E+01 -1.88638543E+01 -1.42997519E+01 -1.42986114E+01 -1.42985922E+01
 -1.42983668E+01 -1.42978633E+01 -1.42975601E+01 -1.01044396E+01 -1.01043294E+01
 -1.01040352E+01 -1.01039396E+01 -1.01038234E+01 -1.01036162E+01 -1.01034790E+01
 -1.01032948E+01 -1.01032485E+01 -1.01030781E+01 -1.01030472E+01 -1.01030091E+01
 -1.01027816E+01 -1.01026029E+01 -1.01025669E+01 -1.01024057E+01 -1.01022595E+01
 -1.01012779E+01 -1.01000538E+01 -1.00994032E+01 -1.00992587E+01 -1.00989413E+01
 -1.00981596E+01 -1.00973009E+01 -3.03145122E+00 -3.03129772E+00 -3.03127614E+00
 -3.03124536E+00 -3.03123149E+00 -3.03122544E+00 -3.03115951E+00 -3.03110192E+00
 -3.03105863E+00 -3.03081893E+00 -3.03064554E+00 -3.03061070E+00 -3.02703261E+00
 -3.02678759E+00 -3.02662566E+00 -3.02659184E+00 -3.02649669E+00 -3.02619744E+00
 -1.75505087E+00 -1.75492073E+00 -1.75478375E+00 -1.75472553E+00 -1.75470984E+00
 -1.75470678E+00 -1.75461984E+00 -1.75451798E+00 -1.75449087E+00 -1.75443210E+00
 -1.75441719E+00 -1.75440425E+00 -1.75438798E+00 -1.75435810E+00 -1.75431467E+00
 -1.75431440E+00 -1.75425695E+00 -1.75425271E+00 -1.75422217E+00 -1.75419978E+00
 -1.75418983E+00 -1.75413060E+00 -1.75408911E+00 -1.75408117E+00 -1.75398940E+00
 -1.75398392E+00 -1.75379764E+00 -1.75371717E+00 -1.75370823E+00 -1.75366127E+00
 -1.75365115E+00 -1.75364691E+00 -1.75363335E+00 -1.75361681E+00 -1.75358081E+00
 -1.75356744E+00 -1.75271627E+00 -1.75254995E+00 -1.75227204E+00 -1.75222648E+00
 -1.75190548E+00 -1.75175273E+00 -1.75154010E+00 -1.75134780E+00 -1.75087887E+00
 -1.75086174E+00 -1.75072804E+00 -1.75056384E+00 -1.75054389E+00 -1.75054218E+00
 -1.75033605E+00 -1.75015157E+00 -1.75012207E+00 -1.75007460E+00 -8.87845110E-01
 -8.79274953E-01 -8.78570609E-01 -8.78171649E-01 -8.76621054E-01 -8.75669401E-01
 -8.70654277E-01 -8.69873993E-01 -8.68844387E-01 -8.67796934E-01 -8.67542636E-01
 -8.67478155E-01 -8.65441110E-01 -8.65304787E-01 -8.65007901E-01 -8.64846386E-01
 -8.63769904E-01 -8.63625184E-01 -8.63222641E-01 -8.50405489E-01 -8.49292124E-01
 -8.47537602E-01 -8.44585513E-01 -8.43022985E-01 -8.42985053E-01 -8.41570237E-01
 -8.40834043E-01 -8.40084680E-01 -8.38409795E-01 -8.36653738E-01 -8.36451771E-01
 -8.36335034E-01 -8.32418822E-01 -8.30526480E-01 -8.30460219E-01 -8.29940813E-01
 -8.28899054E-01 -8.26674380E-01 -8.26534174E-01 -8.21081480E-01 -8.20551067E-01
 -8.20295730E-01 -8.20254209E-01 -8.19739249E-01 -8.10781865E-01 -8.04892909E-01
 -8.03107165E-01 -7.90702207E-01 -7.67233192E-01 -7.64749514E-01 -7.58984365E-01
 -7.58524615E-01 -7.56163859E-01 -7.55914063E-01 -7.43611740E-01 -7.43004021E-01
 -7.42411524E-01 -7.41515155E-01 -7.41143199E-01 -7.40430242E-01 -7.40009118E-01
 -7.39442733E-01 -7.39327029E-01 -7.38997042E-01 -7.38927387E-01 -7.38723057E-01
 -7.38431388E-01 -7.38400779E-01 -7.38228263E-01 -7.38086592E-01 -7.37461739E-01
 -7.37083288E-01 -7.36219569E-01 -7.34165299E-01 -7.29823541E-01 -7.19165665E-01
 -7.19084885E-01 -7.18826300E-01 -7.18813853E-01 -7.18175981E-01 -7.18020937E-01
 -7.17997786E-01 -7.17812844E-01 -7.17769156E-01 -7.17692605E-01 -7.17689743E-01
 -7.17633698E-01 -7.17483699E-01 -7.17309130E-01 -7.17237156E-01 -7.17131546E-01
 -7.17063011E-01 -7.16947519E-01 -7.16883477E-01 -7.16868017E-01 -7.16803144E-01
 -7.16682086E-01 -7.16588915E-01 -7.16283893E-01 -7.15713699E-01 -6.78708760E-01
 -6.78672950E-01 -6.55297192E-01 -6.43948554E-01 -6.36299330E-01 -6.27453816E-01
 -6.26329681E-01 -6.23457945E-01 -6.18455692E-01 -6.17174377E-01 -6.08828568E-01
 -6.07018355E-01 -6.00492103E-01 -5.97928050E-01 -5.96581069E-01 -5.91713399E-01
 -5.68007415E-01 -5.67565114E-01 -5.55822423E-01 -5.50112662E-01 -5.49374450E-01
 -5.46754232E-01 -5.46750158E-01 -5.35261459E-01 -5.35156130E-01 -5.34498155E-01
 -5.33415060E-01 -5.26432900E-01 -5.24357827E-01 -5.24222491E-01 -5.24179203E-01
 -5.24139817E-01 -5.24120028E-01 -5.23998099E-01 -5.23976315E-01 -5.23914577E-01
 -5.23895663E-01 -5.23809718E-01 -5.23800834E-01 -5.23783145E-01 -5.23770551E-01
 -5.23738856E-01 -5.23661338E-01 -5.23584438E-01 -5.23564998E-01 -5.23547029E-01
 -5.23509409E-01 -5.23474231E-01 -5.23422651E-01 -5.23369676E-01 -5.23356415E-01
 -5.23322039E-01 -5.23278491E-01 -5.23265747E-01 -5.23247349E-01 -5.23242010E-01
 -5.23219067E-01 -5.23187583E-01 -5.23137060E-01 -5.23121392E-01 -5.22993382E-01
 -5.22990999E-01 -5.22946986E-01 -5.22917888E-01 -5.22917591E-01 -5.22896827E-01
 -5.22857023E-01 -5.22705914E-01 -5.22666191E-01 -5.22659308E-01 -5.22624126E-01
 -5.22618905E-01 -5.22510170E-01 -5.22487288E-01 -5.22388940E-01 -5.22368554E-01
 -5.22325406E-01 -5.22315120E-01 -5.22284319E-01 -5.22174231E-01 -5.22158532E-01
 -5.22116994E-01 -5.22036829E-01 -5.22016762E-01 -5.21969346E-01 -5.21563791E-01
 -5.21550238E-01 -5.21543501E-01 -5.21415059E-01 -5.21347375E-01 -5.21131219E-01
 -5.21081772E-01 -5.21062905E-01 -5.21054652E-01 -5.20985291E-01 -5.20744710E-01
 -5.20456064E-01 -5.20343047E-01 -5.20284117E-01 -5.20058548E-01 -5.19994522E-01
 -5.19928860E-01 -4.86210142E-01 -4.82122352E-01 -4.68217751E-01 -4.66249853E-01
 -4.60039779E-01 -4.38603993E-01 -4.11881855E-01 -3.98058755E-01 -3.91264659E-01
 -3.91198251E-01 -3.90788894E-01 -3.89507334E-01 -3.88539147E-01 -3.88482490E-01
 -3.87849204E-01 -3.74646047E-01 -3.74585710E-01 -3.72742991E-01 -3.72403116E-01
 -3.72182600E-01 -3.71535486E-01 -3.71273946E-01 -3.71220979E-01 -3.69682766E-01
 -3.69420404E-01 -3.69195432E-01 -3.68997253E-01 -3.68651194E-01 -3.68585526E-01
 -3.68019078E-01 -3.67841672E-01 -3.67714105E-01 -3.66836747E-01 -3.66350704E-01
 -3.66232628E-01 -3.63508840E-01 -3.63171509E-01 -3.56556512E-01 -3.51815764E-01
 -3.51804778E-01 -3.51578971E-01 -3.51568133E-01 -3.51239034E-01 -3.50143970E-01
 -3.49926736E-01 -3.49906078E-01 -3.49693110E-01 -3.49432302E-01 -3.48417571E-01
 -3.47879599E-01 -3.47690028E-01 -3.46937190E-01 -3.46202669E-01 -3.45663185E-01
 -3.45417000E-01 -3.45119260E-01 -3.45045133E-01 -3.41362180E-01 -3.40926167E-01
 -3.40424266E-01 -3.39464884E-01 -3.38863790E-01 -3.36904933E-01 -3.36221243E-01
 -3.35905985E-01 -3.35871344E-01 -3.35793745E-01 -3.35486258E-01 -3.22586233E-01
 -3.15267658E-01 -3.15220762E-01 -3.13507416E-01 -3.12151654E-01 -3.08056358E-01
 -3.06649495E-01 -3.06638630E-01 -3.06192132E-01 -3.04925179E-01 -3.04538066E-01
 -2.98585461E-01 -2.98584070E-01 -2.97972791E-01 -2.97762855E-01 -2.97726145E-01
 -2.97542298E-01 -2.96680627E-01 -2.92333778E-01 -2.88281569E-01 -2.85146698E-01
 -2.84124421E-01 -2.83593651E-01 -2.82086364E-01 -2.82023242E-01 -2.82000539E-01
 -2.81938740E-01 -2.81408566E-01 -2.81201973E-01 -2.81049341E-01 -2.80230826E-01
 -2.79969963E-01 -2.79851854E-01 -1.85104825E-01 -1.84719299E-01 -1.83969308E-01
 -1.81771588E-01 -1.79842871E-01 -1.78952493E-01 -1.78840003E-01 -1.77975229E-01
 -1.77685896E-01 -1.77426613E-01 -1.54951253E-01 -1.53517649E-01 -1.53164921E-01
 -1.52162636E-01 -1.52041192E-01 -1.51856476E-01 -1.50774891E-01 -1.50644056E-01
 -1.49475420E-01 -1.49265985E-01 -3.47960353E-02 -1.87601295E-03  3.45646633E-03
  4.21262484E-03  1.84263354E-02  1.99573178E-01  2.01790138E-01  2.05335803E-01
  2.06783990E-01  2.08446521E-01  2.34910951E-01  2.85129717E-01  3.36658933E-01
  3.65548966E-01  4.77182624E-01  4.82064020E-01  4.86120376E-01  5.17999998E-01
  6.22997141E-01  7.39317967E-01  7.50632918E-01 -7.23105222E-01 -7.21968412E-01
 -7.21342520E-01 -7.20160303E-01 -7.18572127E-01 -6.99677027E-01 -6.95415338E-01
 -6.88662892E-01 -6.80493413E-01 -6.79823766E-01 -6.75702060E-01 -6.24633079E-01
 -6.17018915E-01 -6.15901759E-01 -6.14340161E-01 -6.13888237E-01 -6.13204166E-01
 -6.01923851E-01 -5.95718263E-01 -3.42825592E-01 -3.41652585E-01 -3.25707989E-01
 -3.21870541E-01 -3.21468679E-01 -3.21196430E-01 -3.20311255E-01 -3.19693686E-01
 -3.17590904E-01 -3.16573817E-01 -3.15909547E-01 -3.15232239E-01 -3.15223981E-01
 -3.15085098E-01 -3.14202709E-01 -3.13218949E-01 -3.12394385E-01 -3.07687923E-01
 -3.07656402E-01 -3.04361493E-01 -2.96984805E-01 -2.96877491E-01 -1.28118647E-01
 -1.26477787E-01 -1.25907832E-01 -1.25831921E-01 -1.25186062E-01 -1.25054698E-01
 -1.23167508E-01 -1.22344961E-01 -1.21413796E-01 -1.21198794E-01 -1.19739720E-01
 -1.19169073E-01 -1.18561212E-01 -1.18380917E-01 -1.18244613E-01 -1.17756472E-01
 -1.17743072E-01 -1.16714113E-01 -1.13486421E-01 -8.83022029E-02 -7.26273392E-02
 -7.26229889E-02 -7.15877304E-02 -7.10869820E-02 -6.30002517E-02 -6.27171756E-02
 -5.78191076E-02 -5.73960673E-02 -5.42611162E-02 -5.38712268E-02 -5.29874147E-02
 -5.27658781E-02 -4.70013969E-02 -4.46436869E-02 -3.84133377E-02 -3.46545848E-02
 -3.29640851E-02 -2.77692750E-02 -2.69686033E-02 -2.67673437E-02  5.17329517E-02
  8.49355130E-02  1.79824435E-01  1.81504071E-01  1.82610086E-01  1.86794308E-01
  1.92931929E-01  1.93355102E-01  1.94846034E-01  2.03210511E-01  2.04355877E-01
  2.05366529E-01  2.11057174E-01  2.12684783E-01  2.12972139E-01  2.13714499E-01
  2.13771513E-01  2.13833539E-01  2.13950237E-01  2.13989426E-01  2.14084931E-01
  2.14089251E-01  2.14183787E-01  2.14322621E-01  2.14648746E-01  2.14712472E-01
  2.14812353E-01  2.14903583E-01  2.14960328E-01  2.15104560E-01  2.15669863E-01
  2.15982950E-01  2.17289615E-01  2.17399082E-01  2.18960350E-01  2.19410155E-01
  2.19533467E-01  2.22192755E-01  2.23375014E-01  2.25892956E-01  2.26137166E-01
  2.29572637E-01  2.30602127E-01  2.36721774E-01  2.47356203E-01  2.48501924E-01
  2.55865612E-01  2.56806955E-01  2.56865635E-01  2.57057106E-01  2.57501042E-01
  2.58197591E-01  2.58797027E-01  2.59416922E-01  2.60477367E-01  2.61278799E-01
  2.61367623E-01  2.61923854E-01  2.62966036E-01  2.64590568E-01  2.65095609E-01
  2.66765263E-01  2.79109071E-01  2.88066549E-01  2.90722276E-01  2.91414046E-01
  2.93084827E-01  2.95019050E-01  2.97319411E-01  2.97907315E-01  3.00077066E-01
  3.00469706E-01  3.00808609E-01  3.03972051E-01  3.04365039E-01  3.06256880E-01
  3.07425828E-01  3.10668514E-01  3.11210281E-01  3.15597525E-01  3.16542307E-01
  3.16562302E-01  3.17664683E-01  3.19438179E-01  3.19821286E-01  3.20567228E-01
  3.20805735E-01  3.21914028E-01  3.22144436E-01  3.22634506E-01  3.24061926E-01
  3.24202899E-01  3.26636144E-01  3.28744311E-01  3.30638971E-01  3.31826420E-01
  3.32457202E-01  3.35008026E-01  3.36465150E-01  3.37357752E-01  3.37364520E-01
  3.40785192E-01  3.41553410E-01  3.44170984E-01  3.45311953E-01  3.52436814E-01
  3.57088518E-01  3.59122756E-01  3.59323390E-01  3.69545109E-01  3.69551619E-01
  3.73553580E-01  3.83218931E-01  4.35892993E-01  4.74453874E-01  4.74501002E-01
  4.74565183E-01  4.74566678E-01  4.74626241E-01  4.74631480E-01  4.74640180E-01
  4.74919127E-01  4.74930050E-01  4.74959885E-01  4.74992786E-01  4.75010909E-01
  4.75049590E-01  4.75057603E-01  4.75061492E-01  4.75078792E-01  4.75095225E-01
  4.75105822E-01  4.75139681E-01  4.75208216E-01  4.75208520E-01  4.75212871E-01
  4.75292821E-01  4.75302460E-01  4.75329029E-01  4.75397863E-01  4.75417166E-01
  4.75444438E-01  4.75503218E-01  4.75507660E-01  4.75541031E-01  4.75559936E-01
  4.75606680E-01  4.75623315E-01  4.75648326E-01  4.75674605E-01  4.75717583E-01
  4.75766721E-01  4.75808810E-01  4.75846833E-01  4.75858174E-01  4.75888440E-01
  4.76004201E-01  4.76098561E-01  4.76186542E-01  4.76248092E-01  4.76253011E-01
  4.76286561E-01  4.76430061E-01  4.76490789E-01  4.76495085E-01  4.76690745E-01
  4.76749618E-01  4.76790667E-01  4.76799492E-01  4.76841534E-01  4.76879492E-01
  4.76957618E-01  4.76998398E-01  4.77154457E-01  4.77226189E-01  4.77316774E-01
  4.77399068E-01  4.77459900E-01  4.78047245E-01  4.80551991E-01  4.81228294E-01
  4.83030014E-01  4.84327688E-01  4.84938939E-01  4.86635792E-01  4.88010763E-01
  3.04149830E-01  3.34801047E-01  3.36712455E-01  3.37234355E-01  3.37329519E-01
  3.37481123E-01  3.37511024E-01  3.37521523E-01  3.37619757E-01  3.37709265E-01
  3.37784020E-01  3.37924891E-01  3.37961939E-01  3.38205374E-01  3.38282916E-01
  3.38379219E-01  3.38428759E-01  3.39581348E-01  3.40487401E-01  3.40517657E-01
  3.40738574E-01  3.41877316E-01  3.42756905E-01  3.43174497E-01  3.43885140E-01
  3.44268530E-01  3.45115106E-01  3.46206985E-01  3.46585140E-01  3.46646380E-01
  3.46671901E-01  3.47051657E-01  3.47482323E-01  3.49049062E-01  3.50471839E-01
  3.52418047E-01  3.58355413E-01  3.59340803E-01  3.64561467E-01  3.66840743E-01
  3.67225256E-01  3.72633400E-01  3.74750248E-01  3.76095994E-01  3.77127153E-01
  3.79306244E-01  3.83190011E-01  3.84823622E-01  3.87709894E-01  3.91918052E-01
  3.92266238E-01  3.95464866E-01  4.04115761E-01  4.05937464E-01  4.07347602E-01
  4.12056305E-01  4.12078446E-01  4.12873032E-01  4.16742298E-01  4.22647448E-01
  4.23038187E-01  4.23470192E-01  4.24541074E-01  4.26699809E-01  4.27258133E-01
  4.27346699E-01  4.31541367E-01  4.31726822E-01  4.34380478E-01  4.34566697E-01
  4.35079648E-01  4.35863396E-01  4.35970514E-01  4.36234804E-01  4.36300533E-01
  4.37105506E-01  4.38054237E-01  4.39254060E-01  4.39301080E-01  4.41580834E-01
  4.43904655E-01  4.44086230E-01  4.46787329E-01  4.50912970E-01  4.53015582E-01
  4.53689211E-01  4.55051440E-01  4.59093293E-01  4.63140263E-01  4.64257499E-01
  4.65300129E-01  4.67441688E-01  4.67497536E-01  4.70154454E-01  4.72656115E-01
  4.73590302E-01  4.81068745E-01  4.85491320E-01  4.87768723E-01  4.88467331E-01
  4.88729028E-01  1.00000000E+03  1.00000000E+03  1.00000000E+03  1.00000000E+03
  1.00000000E+03  1.00000000E+03  1.00000000E+03  1.00000000E+03  1.00000000E+03
  1.00000000E+03  1.00000000E+03  1.00000000E+03  1.00000000E+03  1.00000000E+03
  1.00000000E+03  1.00000000E+03  1.00000000E+03  1.00000000E+03  1.00000000E+03
  1.00000000E+03  1.00000000E+03  1.00000000E+03  1.00000000E+03  1.00000000E+03
  1.00000000E+03  1.00000000E+03  1.00000000E+03  1.00000000E+03  1.00000000E+03
  1.00000000E+03  1.00000000E+03  1.00000000E+03  1.00000000E+03  1.00000000E+03
  1.00000000E+03  1.00000000E+03  1.00000000E+03  1.00000000E+03  1.00000000E+03
  1.00000000E+03  1.00000000E+03  1.00000000E+03  1.00000000E+03  1.00000000E+03
  1.00000000E+03  1.00000000E+03  1.00000000E+03  1.00000000E+03  1.00000000E+03
  1.00000000E+03  1.00000000E+03  1.00000000E+03  1.00000000E+03  1.00000000E+03
  1.00000000E+03  1.00000000E+03  1.00000000E+03  1.00000000E+03  1.00000000E+03
  1.00000000E+03  1.00000000E+03  1.00000000E+03  1.00000000E+03  1.00000000E+03
  1.00000000E+03  1.00000000E+03  1.00000000E+03  1.00000000E+03  1.00000000E+03
  1.00000000E+03  1.00000000E+03  1.00000000E+03  1.00000000E+03  1.00000000E+03
  1.00000000E+03  1.00000000E+03  1.00000000E+03  1.00000000E+03  1.00000000E+03
  1.00000000E+03  1.00000000E+03  1.00000000E+03  1.00000000E+03  1.00000000E+03
  1.00000000E+03  1.00000000E+03  1.00000000E+03  1.00000000E+03  1.00000000E+03
  1.00000000E+03  1.00000000E+03  1.00000000E+03  1.00000000E+03  1.00000000E+03
  1.00000000E+03  1.00000000E+03  1.00000000E+03  1.00000000E+03  1.00000000E+03
  1.00000000E+03  1.00000000E+03  1.00000000E+03  1.00000000E+03  1.00000000E+03
  1.00000000E+03  1.00000000E+03  1.00000000E+03  1.00000000E+03  1.00000000E+03
  1.00000000E+03  1.00000000E+03  1.00000000E+03  1.00000000E+03  1.00000000E+03
  1.00000000E+03  1.00000000E+03  1.00000000E+03  1.00000000E+03  1.00000000E+03
  1.00000000E+03  1.00000000E+03  1.00000000E+03  1.00000000E+03  1.00000000E+03
  1.00000000E+03  1.00000000E+03  1.00000000E+03  1.00000000E+03  1.00000000E+03
  1.00000000E+03  1.00000000E+03  1.00000000E+03  1.00000000E+03  1.00000000E+03
  1.00000000E+03  1.00000000E+03  1.00000000E+03  1.00000000E+03  1.00000000E+03
  1.00000000E+03  1.00000000E+03  1.00000000E+03  1.00000000E+03  1.00000000E+03
  1.00000000E+03  1.00000000E+03  1.00000000E+03  1.00000000E+03  1.00000000E+03
  1.00000000E+03  1.00000000E+03  1.00000000E+03  1.00000000E+03  1.00000000E+03
  1.00000000E+03  1.00000000E+03  1.00000000E+03  1.00000000E+03  1.00000000E+03
  1.00000000E+03  1.00000000E+03  1.00000000E+03  1.00000000E+03  1.00000000E+03
  1.00000000E+03  1.00000000E+03  1.00000000E+03  1.00000000E+03  1.00000000E+03
  1.00000000E+03  1.00000000E+03  1.00000000E+03  1.00000000E+03  1.00000000E+03
  1.00000000E+03  1.00000000E+03  1.00000000E+03  1.00000000E+03  1.00000000E+03
  1.00000000E+03  1.00000000E+03  1.00000000E+03  1.00000000E+03  1.00000000E+03
  1.00000000E+03  1.00000000E+03  1.00000000E+03  1.00000000E+03  1.00000000E+03
  1.00000000E+03  1.00000000E+03  1.00000000E+03  1.00000000E+03  1.00000000E+03
  1.00000000E+03  1.00000000E+03  1.00000000E+03  1.00000000E+03  1.00000000E+03
  1.00000000E+03  1.00000000E+03  1.00000000E+03  1.00000000E+03  1.00000000E+03
  1.00000000E+03  1.00000000E+03  1.00000000E+03  1.00000000E+03  1.00000000E+03
  1.00000000E+03  1.00000000E+03  1.00000000E+03  1.00000000E+03  1.00000000E+03
  1.00000000E+03  1.00000000E+03  1.00000000E+03  1.00000000E+03  1.00000000E+03
  1.00000000E+03  1.00000000E+03  1.00000000E+03  1.00000000E+03  1.00000000E+03
  1.00000000E+03  1.00000000E+03  1.00000000E+03  1.00000000E+03  1.00000000E+03
  1.00000000E+03  1.00000000E+03  1.00000000E+03  1.00000000E+03  1.00000000E+03
  1.00000000E+03  1.00000000E+03  1.00000000E+03  1.00000000E+03  1.00000000E+03
  1.00000000E+03  1.00000000E+03  1.00000000E+03  1.00000000E+03  1.00000000E+03
  1.00000000E+03  1.00000000E+03  1.00000000E+03  1.00000000E+03  1.00000000E+03
  1.00000000E+03  1.00000000E+03  1.00000000E+03  1.00000000E+03  1.00000000E+03
  1.00000000E+03  1.00000000E+03  1.00000000E+03  1.00000000E+03  1.00000000E+03
  1.00000000E+03  1.00000000E+03  1.00000000E+03  1.00000000E+03  1.00000000E+03
  1.00000000E+03  1.00000000E+03  1.00000000E+03  1.00000000E+03  1.00000000E+03
  1.00000000E+03  1.00000000E+03  1.00000000E+03  1.00000000E+03  1.00000000E+03
  1.00000000E+03  1.00000000E+03  1.00000000E+03  1.00000000E+03  1.00000000E+03
  1.00000000E+03  1.00000000E+03  1.00000000E+03  1.00000000E+03  1.00000000E+03
  1.00000000E+03  1.00000000E+03  1.00000000E+03  1.00000000E+03  1.00000000E+03
  1.00000000E+03  1.00000000E+03  1.00000000E+03  1.00000000E+03  1.00000000E+03
  1.00000000E+03  1.00000000E+03  1.00000000E+03  1.00000000E+03  1.00000000E+03
  1.00000000E+03  1.00000000E+03  1.00000000E+03  1.00000000E+03  1.00000000E+03
  1.00000000E+03  1.00000000E+03  1.00000000E+03  1.00000000E+03  1.00000000E+03
  1.00000000E+03  1.00000000E+03  1.00000000E+03  1.00000000E+03  1.00000000E+03
  1.00000000E+03  1.00000000E+03  1.00000000E+03  1.00000000E+03  1.00000000E+03
  1.00000000E+03  1.00000000E+03  1.00000000E+03  1.00000000E+03  1.00000000E+03
  1.00000000E+03  1.00000000E+03  1.00000000E+03  1.00000000E+03  1.00000000E+03
  1.00000000E+03  1.00000000E+03  1.00000000E+03  1.00000000E+03  1.00000000E+03
  1.00000000E+03  1.00000000E+03  1.00000000E+03  1.00000000E+03  1.00000000E+03
  1.00000000E+03  1.00000000E+03  1.00000000E+03  1.00000000E+03  1.00000000E+03
  1.00000000E+03  1.00000000E+03  1.00000000E+03  1.00000000E+03  1.00000000E+03
  1.00000000E+03  1.00000000E+03  1.00000000E+03  1.00000000E+03  1.00000000E+03
  1.00000000E+03  1.00000000E+03  1.00000000E+03  1.00000000E+03  1.00000000E+03
  1.00000000E+03  1.00000000E+03  1.00000000E+03  1.00000000E+03  1.00000000E+03
  1.00000000E+03  1.00000000E+03  1.00000000E+03  1.00000000E+03  1.00000000E+03
  1.00000000E+03  1.00000000E+03  1.00000000E+03  1.00000000E+03  1.00000000E+03
  1.00000000E+03  1.00000000E+03  1.00000000E+03  1.00000000E+03  1.00000000E+03
  1.00000000E+03  1.00000000E+03  1.00000000E+03  1.00000000E+03  1.00000000E+03
  1.00000000E+03  1.00000000E+03  1.00000000E+03  1.00000000E+03  1.00000000E+03
  1.00000000E+03  1.00000000E+03  1.00000000E+03  1.00000000E+03  1.00000000E+03
  1.00000000E+03  1.00000000E+03  1.00000000E+03  1.00000000E+03  1.00000000E+03
  1.00000000E+03  1.00000000E+03  1.00000000E+03  1.00000000E+03  1.00000000E+03
  1.00000000E+03  1.00000000E+03  1.00000000E+03  1.00000000E+03  1.00000000E+03
  1.00000000E+03  1.00000000E+03  1.00000000E+03  1.00000000E+03  1.00000000E+03
  1.00000000E+03  1.00000000E+03  1.00000000E+03  1.00000000E+03  1.00000000E+03
  1.00000000E+03  1.00000000E+03  1.00000000E+03  1.00000000E+03  1.00000000E+03
  1.00000000E+03  1.00000000E+03  1.00000000E+03  1.00000000E+03  1.00000000E+03
  1.00000000E+03  1.00000000E+03  1.00000000E+03  1.00000000E+03  1.00000000E+03
  1.00000000E+03  1.00000000E+03  1.00000000E+03  1.00000000E+03  1.00000000E+03
  1.00000000E+03  1.00000000E+03  1.00000000E+03  1.00000000E+03  1.00000000E+03
  1.00000000E+03  1.00000000E+03  1.00000000E+03  1.00000000E+03  1.00000000E+03
  1.00000000E+03  1.00000000E+03  1.00000000E+03  1.00000000E+03  1.00000000E+03
  1.00000000E+03  1.00000000E+03  1.00000000E+03  1.00000000E+03  1.00000000E+03
  1.00000000E+03  1.00000000E+03  1.00000000E+03  1.00000000E+03  1.00000000E+03
  1.00000000E+03  1.00000000E+03  1.00000000E+03  1.00000000E+03  1.00000000E+03
  1.00000000E+03  1.00000000E+03  1.00000000E+03  1.00000000E+03  1.00000000E+03
  1.00000000E+03  1.00000000E+03  1.00000000E+03  1.00000000E+03  1.00000000E+03
  1.00000000E+03  1.00000000E+03  1.00000000E+03  1.00000000E+03  1.00000000E+03
  1.00000000E+03  1.00000000E+03  1.00000000E+03  1.00000000E+03  1.00000000E+03
  1.00000000E+03  1.00000000E+03  1.00000000E+03  1.00000000E+03  1.00000000E+03
  1.00000000E+03  1.00000000E+03  1.00000000E+03  1.00000000E+03  1.00000000E+03
  1.00000000E+03  1.00000000E+03  1.00000000E+03  1.00000000E+03  1.00000000E+03
  1.00000000E+03  1.00000000E+03  1.00000000E+03  1.00000000E+03
Alpha MO coefficients                      R   N=     1915456
 -1.26481613E-06  7.17336862E-06  1.39230547E-05 -1.02156363E-06 -4.71751950E-06
 -4.95517085E-06  1.05406181E-06 -4.39252128E-08  2.87345464E-08  3.31086985E-07
 -2.79100925E-06  6.71062990E-07 -3.61619243E-06 -3.57638305E-06  8.82802869E-07
 -2.21608156E-05 -9.01263505E-06  1.01388320E-06 -1.18568548E-06  6.98580473E-06
  1.30269015E-05 -9.81568827E-07 -1.78893606E-06  6.67227236E-06  9.39408912E-07
  6.00565736E-07  2.39862404E-07  3.45429976E-07 -3.23795865E-06  1.49226292E-06
 -3.73091825E-06  2.22721912E-06  2.49409841E-06 -2.30561683E-05  4.44679763E-06
  6.64980329E-06 -1.32055122E-06  7.41664364E-06  1.43445118E-05 -1.35459859E-06
  6.67215768E-06 -1.54886686E-06  4.50724016E-07  4.86013402E-07 -1.81446393E-08
  3.36369019E-07 -3.03092670E-06  1.32707665E-06 -3.64387151E-06  9.23006527E-07
 -3.21121778E-06 -2.32131549E-05  4.61523829E-07 -7.19479966E-06 -2.07557505E-07
  3.09909215E-06  3.47904306E-06 -2.12119550E-06  1.57375500E-06 -3.36320589E-06
  4.46695261E-06  1.70956094E-07  1.48000039E-05 -1.87985750E-07  3.28232512E-06
  2.07268359E-06 -2.07166909E-06  2.99022553E-06  2.02323469E-06  6.23736958E-06
 -6.38742195E-06 -1.21447306E-05 -2.20593958E-07  3.31298658E-06  2.77679646E-06
 -1.64107986E-06 -3.94198664E-06 -1.89166022E-07  4.31578692E-06  1.24871042E-05
 -7.08199790E-06 -2.05934158E-07  2.94676207E-06  3.93375297E-06 -1.95654555E-06
 -4.22059344E-07 -4.02990008E-06  6.06611057E-06 -7.20524655E-06  1.21044916E-05
 -1.57323511E-07  3.03312278E-06  2.22858009E-06 -2.07240330E-06  1.86152716E-06
  3.29180498E-06  6.21445016E-06 -1.14218691E-05 -6.90742919E-06 -1.97963089E-07
  3.31127476E-06  2.14717435E-06 -1.69766163E-06 -3.60563350E-06  1.72884620E-06
  5.66207623E-06  1.43813847E-05  6.17035762E-07  1.81695743E-05 -6.43536337E-05
 -1.91283683E-04  9.34083143E-05  4.19545628E-06 -1.16117947E-06  1.90947416E-04
  8.33422899E-06 -2.95420165E-06 -1.14733457E-06 -6.28313970E-06  1.45768680E-05
  5.45073007E-06 -1.14793598E-06 -1.46740171E-06 -1.01013275E-05 -1.51444362E-05
 -1.75740046E-05 -3.70909906E-06  1.95377528E-05  2.43782504E-05  6.50997606E-06
 -3.32448861E-06 -4.62184396E-06  1.27601926E-05  3.59572427E-06 -1.89350009E-05
  8.81188854E-07  2.57749844E-06 -4.35132866E-05  1.96580132E-05  6.72954122E-06
 -1.87912245E-06 -2.46518444E-06  2.50745978E-05 -5.25734747E-06 -3.82524126E-06
  2.06056483E-05  2.43745188E-05  6.83732952E-06 -9.61994980E-07  5.91339848E-06
  1.36209407E-05  1.15695557E-05  1.47693258E-05 -1.01167900E-06 -6.90104700E-06
  1.34434164E-05  5.72391937E-06  3.98405972E-07  1.24791549E-06 -9.99512372E-06
 -6.94957623E-06  2.10458913E-05 -4.07651794E-06  2.17654910E-05  2.56159132E-05
  6.71186982E-06 -1.96477737E-06  5.82855793E-06  1.48563279E-05 -1.64553080E-05
  7.10206892E-06  8.36555984E-07  2.66759789E-06 -4.24949537E-05  2.07406209E-05
 -3.76004434E-06 -5.23884569E-06  1.06804163E-06 -1.76588347E-05 -1.77593316E-05
 -4.14200956E-06  2.13797017E-05  2.91944789E-05  6.44524653E-06  6.29634114E-06
 -1.99462088E-06  1.38163772E-05  1.00143803E-05 -1.75028637E-05 -9.94773194E-07
 -6.86069775E-06  1.25170131E-05  6.12077296E-06  1.61190539E-06  3.51548894E-07
 -1.16058569E-05  2.22317856E-05 -5.72224884E-06 -3.80677390E-06  2.03199572E-05
  2.55222519E-05  6.39987328E-06  6.50706410E-06 -9.90232421E-07  1.43548121E-05
  1.45943209E-05  1.14252480E-05  8.18279864E-07  3.86829734E-06 -4.48963296E-05
  1.99924351E-05 -7.43958874E-07  5.57622875E-06  1.65482914E-06 -6.48198256E-06
  2.27932009E-05 -3.82515569E-06  2.03708911E-05  2.53411141E-05  6.72281339E-06
 -4.42349578E-06 -3.92982344E-06  1.56107095E-05 -1.73516362E-05  1.73916465E-06
 -6.60725192E-06  2.20701886E-05  9.60901660E-05  1.37229005E-05 -2.17938913E-05
  5.72415423E-06 -7.95740056E-05 -1.01455627E-04  2.39856057E-05 -6.45284206E-06
  2.09893223E-05  9.71816203E-05  1.24722309E-05  1.72881951E-05  1.73527988E-05
 -8.50472919E-05  6.58302146E-05  7.32072338E-05 -6.64331716E-06  2.16481633E-05
  9.81725433E-05  1.26336285E-05  6.95205375E-06 -2.23050879E-05 -8.66430671E-05
  2.27214833E-05 -9.40410900E-05 -9.71867741E-06  4.51624032E-05 -8.93343336E-06
 -5.89492316E-05 -3.81675316E-05 -8.42451770E-06 -4.77519662E-05  2.73179425E-05
  2.97318094E-05 -9.83620104E-06  4.56237495E-05 -8.90238324E-06 -5.98230484E-05
 -2.91573475E-05  2.39199843E-05 -5.15379019E-05  9.89128172E-06 -3.67179505E-05
 -9.60850151E-06  4.47873930E-05 -1.19997956E-05 -6.11156165E-05  6.99887269E-06
  3.47584132E-05 -5.06898111E-05  7.42785839E-06 -3.55149952E-05 -1.00525559E-05
  4.53283511E-05 -4.09585974E-06 -6.45419870E-05  3.12160707E-05  1.18252736E-05
 -5.31583463E-05 -4.02706674E-05  7.04814854E-06 -9.94332409E-06  4.66453932E-05
 -1.04994295E-05 -6.38529763E-05  2.20947205E-05 -2.46088552E-05 -5.09762858E-05
 -3.87308005E-05  6.68937281E-06 -9.63513958E-06  4.57986388E-05 -1.36123786E-05
 -6.08058816E-05 -1.02206017E-05 -3.43340476E-05 -4.98984839E-05  2.62439531E-05
  2.47033849E-05  7.52353343E-07  2.06447160E-05  2.11010601E-04  1.35665921E-04
  1.30243488E-04  1.28514480E-04  1.38008244E-04  2.41277611E-04  2.45062225E-04
 -1.29257918E-05  5.86096917E-05 -2.12937731E-05 -3.80257667E-05 -2.21003125E-05
  1.59079934E-06  1.26080513E-05 -7.56189112E-05 -7.29112745E-06 -1.01057582E-05
  3.49110180E-05  2.66046106E-04  8.33567136E-05  1.31101162E-04 -3.21673538E-05
  1.90052727E-05  2.07418070E-04 -5.36372805E-05 -1.32594217E-05  5.99248069E-05
 -1.86175044E-05 -3.74385005E-05 -2.02641013E-05  9.20478370E-06  1.35890134E-05
 -6.41620639E-05  4.08533641E-05  5.25834697E-07  2.12939613E-05  2.12324929E-04
  1.36852890E-04  5.56644434E-05 -1.74081578E-04  1.37748295E-04  9.95556687E-05
 -3.30748624E-04 -1.30162777E-05  5.87380223E-05 -2.02815888E-05 -3.95259234E-05
  9.76503633E-06  1.77265707E-05  9.14996795E-06  3.33492917E-05  6.84235687E-05
 -1.07533888E-05  3.54833271E-05  2.79034144E-04  9.37579221E-05 -8.84646213E-05
 -9.46411943E-05  3.60320414E-05 -1.43413603E-04 -1.45036652E-04 -1.32802951E-05
  6.06400806E-05 -2.32410092E-05 -4.04661646E-05  1.59135591E-05  1.36420572E-05
  8.30319020E-06  6.82266184E-05  3.30286656E-05  7.91172252E-07  2.06281343E-05
  2.12381495E-04  1.50948231E-04 -1.71082424E-04  4.10829754E-05  1.68741238E-04
 -3.29454151E-04  8.00612156E-05 -1.31929781E-05  6.14027428E-05 -2.59099944E-05
 -3.81010730E-05  8.56019368E-06 -1.80426999E-05  4.10764602E-06  4.03233013E-05
 -6.47053216E-05 -1.00148703E-05  3.60444212E-05  2.62374771E-04  9.30279144E-05
 -3.31546435E-05  1.24982079E-04  3.41199255E-05 -6.23689634E-05  2.04506791E-04
 -1.29276673E-05  5.85329873E-05 -2.04474674E-05 -3.91463005E-05  1.60334256E-07
 -2.02881076E-05  7.25373432E-06 -5.53894294E-07 -7.55641344E-05  2.90630786E-05
 -4.38062742E-04 -2.96208682E-04 -1.15716802E-03 -9.09007419E-06  3.28503526E-07
 -1.65786716E-03 -3.16036270E-04  7.30838252E-05  2.92795359E-05 -4.39257539E-04
 -2.95133269E-04 -1.15088372E-03 -8.21160011E-05 -2.21277290E-05 -1.67183091E-03
  9.50578028E-05  1.87577335E-04  2.96078210E-05 -4.39852292E-04 -2.98670284E-04
 -1.15197232E-03 -6.53581946E-05  5.68174260E-05 -1.66918247E-03 -8.33480922E-06
 -2.14135083E-04  1.01900875E+00 -4.54011612E-02 -6.07196980E-02 -1.40372703E-04
 -1.88421482E-05  2.35891559E-06 -5.24836517E-04 -5.41249601E-05  4.46979912E-06
  6.40529116E-05 -4.45637333E-04 -5.96570011E-04  2.16356982E-04 -3.68603835E-04
 -3.20178350E-04  4.16932718E-04 -6.84569450E-04 -6.24343644E-04  6.34709961E-05
 -4.46398922E-04 -5.93756903E-04  2.15725868E-04 -1.84706675E-04  4.63173654E-04
  4.16849230E-04 -3.28205416E-04  8.84087405E-04  6.30426425E-05 -4.47483171E-04
 -5.84447453E-04  2.12564187E-04 -7.62722888E-05  4.97482206E-04  4.11197016E-04
 -1.63381855E-04  9.35427592E-04  6.28962675E-05 -4.50855430E-04 -5.89872555E-04
  1.81357251E-04  5.24096879E-04 -6.42702432E-05  3.51641591E-04  9.86778829E-04
 -1.43450031E-04  6.33189833E-05 -4.50504819E-04 -5.94459875E-04  1.83813589E-04
  4.92071525E-04 -1.81526689E-04  3.55424291E-04  9.32250670E-04 -3.26107020E-04
  6.32540778E-05 -4.45833403E-04 -5.88135148E-04  2.12515332E-04 -2.95626218E-04
 -4.00195793E-04  4.10392042E-04 -5.77034552E-04 -7.38656624E-04  1.83148724E-06
  3.23391872E-05  2.62193777E-04  6.52997740E-05  6.28367091E-05  6.02245191E-05
  3.60989392E-05  1.69559702E-04  1.69177255E-04 -9.51579663E-05 -1.07764578E-04
  6.90849753E-04  1.26919719E-03 -8.96305163E-04  2.24116471E-04  1.69850096E-03
 -1.28373037E-03  3.17778589E-04  1.57399328E-06  3.21889025E-05  2.69738314E-04
  6.66709688E-05  2.63878306E-05 -8.10464448E-05  3.53920156E-05  6.98970599E-05
 -2.26477248E-04 -9.39778768E-05 -1.09289051E-04  6.77074980E-04  1.20554889E-03
  7.36733585E-04  6.95569638E-04  1.61028369E-03  1.04180903E-03  9.98749958E-04
  2.86471915E-07  3.88233446E-05  2.84625068E-04  7.62801668E-05 -6.99930264E-05
  1.81022169E-05  5.07686667E-05 -2.10499022E-04  4.72254920E-05 -9.49745406E-05
 -1.06509538E-04  6.82385679E-04  1.20857460E-03  3.35097537E-04 -9.54802170E-04
  1.61295231E-03  4.69875834E-04 -1.36348430E-03 -3.08696043E-05 -1.07229201E-04
  1.06225742E-04  5.13956685E-06 -7.86283220E-07  9.88096913E-04  4.43813216E-05
 -6.73953536E-06  1.25959067E-03 -9.37068281E-05  1.63581425E-03  7.49974104E-05
 -1.40384105E-05  5.24182672E-03  2.35600043E-04 -4.24246920E-05 -2.79177988E-05
  1.01105160E-05 -7.15491981E-05  1.53876432E-07 -9.18030453E-07 -1.19987926E-06
  6.50223956E-05  5.23417705E-05  4.51372634E-05 -1.82362511E-06 -6.29331659E-06
 -5.20549225E-06  8.64980027E-07 -1.16146453E-05 -8.96128010E-06 -6.60624020E-07
 -1.17364566E-05  1.04149339E-05 -5.02484801E-05 -3.51045690E-05 -1.49324028E-05
 -5.33427483E-05 -2.82029203E-05  1.07525981E-05 -8.03125555E-05 -1.36948592E-07
 -4.87164791E-07  1.34930468E-06  6.64365554E-05  2.22807990E-05 -7.25914693E-05
  9.30648104E-07 -3.22437279E-06  7.84543636E-06 -5.59070648E-06  1.57433667E-05
  5.37447208E-06 -4.34130289E-06 -5.18464223E-06 -1.70191853E-05  6.95222961E-05
  2.23095424E-05 -2.98048902E-05 -2.41739352E-05 -2.73352573E-05  1.06454308E-05
 -8.62592394E-05  9.57637433E-08  1.21175212E-06 -3.10767545E-07  6.75126953E-05
 -6.50667878E-05  1.55281406E-05  2.89042068E-06  1.21820438E-05 -1.08431632E-06
  7.45104253E-06 -4.10579411E-06  3.64707557E-06  7.20195358E-07  1.66888807E-05
  3.66101109E-05 -1.73483887E-05  1.39352146E-05 -8.09520067E-06  7.04915690E-05
  5.16752771E-05  1.02668179E-05 -2.28725557E-05  1.29955317E-06 -1.26951274E-06
 -3.44805261E-06 -1.09474401E-04 -6.84508833E-05 -4.11271254E-05  3.88785882E-05
  1.64607116E-05  9.26264397E-06 -8.68475082E-06  5.73883760E-06 -3.46253442E-06
  3.39037935E-05  2.41095775E-06  4.17998943E-05 -1.64756484E-05  1.90805078E-05
  4.39574020E-05 -1.22949923E-05  5.29458519E-05  9.98969649E-06 -1.54158627E-05
  1.14901588E-06  4.68777377E-07  3.34868304E-06 -1.14075698E-04 -4.49137295E-05
  6.78747141E-05  4.09378306E-05  1.55550987E-05 -1.37762444E-05 -1.45734895E-05
 -5.85080953E-06  1.01221874E-05  3.14399213E-05 -2.74410289E-07  2.85390802E-05
  2.15807438E-05  3.78983849E-05  3.95936344E-05 -7.63132436E-06  5.32891151E-05
  1.02027133E-05 -2.30895131E-05  1.55170123E-06 -2.35794551E-06  1.95750873E-06
 -1.19820169E-04 -5.39260799E-06  8.18090556E-05  4.42360759E-05  7.78688588E-07
 -2.14522137E-05 -2.45778746E-05 -2.74496281E-06 -6.84551000E-06  2.48949268E-05
  7.19731346E-06 -2.15522907E-05  2.74072762E-05 -5.47066172E-05  1.03537251E-05
 -2.70135382E-06  5.54598778E-05  1.09878160E-05 -3.77702247E-05  8.66295361E-07
  2.47688089E-06 -2.27708751E-06 -1.29858090E-04  7.91541156E-05  6.10235963E-06
  6.24398267E-05 -9.61773920E-06 -1.60342941E-06 -1.12058165E-05  4.90607201E-06
 -6.84539167E-06  3.50352506E-05  9.37235685E-07 -3.72374154E-07 -6.22452826E-07
 -6.04323439E-05  2.28738983E-05  2.47549881E-05  5.30899098E-05  1.00655351E-05
 -1.96573152E-05  8.47440318E-07  3.35488565E-06  6.45685714E-07 -1.26097213E-04
  5.92685713E-05 -3.22198129E-05  4.82760791E-05 -7.06702821E-06  1.05439697E-05
 -1.91534337E-05 -4.45076901E-06  1.00173488E-05  2.95314038E-05 -2.01174206E-06
 -4.61778323E-05 -1.63211308E-05  4.19625149E-05 -3.94925649E-06  2.35620574E-05
  5.11498614E-05  8.92185642E-06 -9.94919775E-06  1.51858494E-06 -2.97735450E-06
 -1.41721127E-06 -1.18125560E-04 -4.05749066E-05 -6.65060518E-05  3.75238686E-05
  5.77825946E-06  2.14871384E-05 -2.56855784E-05 -6.71918603E-07 -2.75689028E-06
  2.34600741E-05  8.10888042E-06 -5.67107807E-05 -2.67988253E-05  1.79726411E-05
 -9.14454362E-06 -1.45337579E-05 -1.54317885E-04 -6.10893683E-05  1.94668099E-06
  8.04220365E-05  1.76517527E-04  6.38268735E-05 -1.19820886E-04 -4.84197936E-04
 -2.86344782E-04  6.85163803E-05  1.02570218E-04  5.76389619E-05 -7.31400204E-05
  6.21060997E-06  5.94919026E-05 -8.08499765E-05  1.39777255E-04 -3.36632694E-04
 -1.27540136E-04  3.43096840E-04 -2.17112452E-04  7.10248664E-05 -1.52200789E-04
 -6.03683170E-05 -8.10459398E-06  7.97242616E-05  1.27298464E-04 -1.40098711E-04
 -1.37629165E-04 -3.19939158E-04  4.69031769E-04  7.20353327E-05  7.47494284E-05
 -9.61096669E-05  7.38570154E-06 -7.02776187E-05 -1.18787368E-04 -3.43520849E-05
  1.21795238E-04  4.30711061E-05  7.82559444E-05 -5.26604755E-04  7.04962263E-06
  1.28142988E-04 -1.52370104E-04 -5.96193376E-05 -9.35273391E-06  8.59428845E-05
 -2.61110839E-05 -1.84490387E-04 -1.48731687E-04 -1.87351991E-05  5.55593810E-04
  6.76009318E-05  1.09156206E-05 -1.13280895E-04  1.01946074E-04 -1.31804006E-04
  4.88726497E-05  3.67082028E-05 -6.11535358E-05  4.36121846E-04 -3.13644333E-05
  1.74727733E-04  2.59868438E-04 -1.14330339E-04 -1.51547586E-04 -6.13366238E-05
 -1.07967108E-05  9.56179396E-05 -1.82210444E-04 -3.83630524E-05 -2.17021210E-04
  5.66589356E-04  5.25748304E-05  1.43876825E-04 -1.33328745E-04 -4.37649327E-05
 -7.45553985E-05 -7.55774596E-05  6.20401697E-05 -5.83622365E-05 -1.36899335E-04
 -4.27017339E-04 -1.60820378E-04  2.24037118E-04 -2.50250817E-04 -4.40940355E-05
 -1.54741989E-04 -6.11863112E-05  4.23942791E-06  9.43104852E-05 -1.42287552E-04
  1.17827981E-04 -1.94174950E-04  4.71028949E-04 -2.84985280E-04  8.97740325E-05
 -9.37576876E-05  6.57344949E-05  7.26981464E-06  1.26691987E-04 -1.10397871E-04
 -1.37098748E-05 -8.59391021E-05 -8.06086774E-05  1.63409568E-04 -5.24236224E-04
 -5.59880654E-05  3.73133453E-05 -1.54326392E-04 -6.08589278E-05  1.07067335E-06
  8.54434688E-05  6.15833455E-05  1.75422468E-04 -1.38909407E-04 -2.72652411E-04
 -4.80846881E-04  5.33942200E-05  5.08256538E-05  8.97130433E-05  9.73363469E-05
  1.45114055E-04  5.87987801E-05  3.31685443E-05  7.03518905E-06  3.73637539E-04
  8.32004859E-05  3.11391692E-04  2.12171388E-04 -9.25612093E-05  1.07092934E-03
  5.17963261E-05  4.52683504E-04  1.03085636E-03 -8.86780144E-04 -9.79666466E-04
 -5.42433594E-04  1.96650812E-03  2.07779724E-03 -4.11635574E-06 -2.24973644E-04
 -2.29646010E-04 -1.16494648E-04  4.55662350E-04 -5.39493887E-04  1.10547224E-04
  4.20257319E-04 -3.85341905E-04  1.85400060E-03 -1.91805438E-03  3.12714246E-04
  1.72747703E-03  1.06367720E-03  5.70490818E-05  4.39235000E-04  1.03382361E-03
 -3.34919735E-04  1.29137959E-03 -5.73608746E-04  7.72324885E-04 -2.77874443E-03
  1.45245289E-05 -9.50565624E-05  3.04911698E-04 -4.90665761E-04 -6.07223950E-04
  2.72628414E-04 -1.02041633E-04  1.61741906E-04 -1.69643299E-03 -2.46099887E-03
  9.49686113E-04 -4.54098617E-04  6.74208475E-04  1.02725108E-03  7.37680514E-05
  3.65779252E-04  9.60898240E-04  1.38217972E-03 -3.37473802E-04 -4.45410061E-04
 -2.96064061E-03  7.40256739E-04  3.35352400E-05  2.95196101E-04 -8.76852516E-05
  3.51585640E-04  1.41276021E-04  2.76969982E-04  4.62299590E-04 -5.76321119E-04
  1.29576663E-03  5.75260120E-04  1.00901398E-03  1.59880887E-03 -2.34707740E-03
  2.83553907E-07 -1.54864724E-06 -2.60961293E-06  1.20176359E-06 -3.18161212E-07
 -4.13941631E-08 -3.48976733E-06 -1.29026372E-06  5.08978070E-06 -1.47379397E-06
 -1.22065510E-06  2.04615606E-06  1.08857723E-06 -1.22021741E-06 -1.74932875E-06
  4.86002594E-08 -2.44506370E-08 -1.32563201E-06  4.60781180E-07 -8.91498288E-08
  3.38093951E-08  1.85265193E-06  1.01506523E-07 -1.57957501E-06  6.91309944E-08
  2.03327314E-07  2.07991964E-08 -1.67408302E-06 -1.90340215E-08 -1.44955615E-06
  8.16553328E-08 -1.50776664E-07  3.58626796E-06 -1.35281170E-07  1.48718673E-07
 -1.02573184E-08  1.94388091E-06 -8.87215321E-07  6.47609122E-07 -1.84697980E-07
 -4.06299057E-06 -1.52440540E-07 -1.77710096E-06 -3.53243412E-07 -3.76161232E-06
  4.13793352E-08 -1.28903481E-06  2.05128876E-06 -1.67599735E-07  8.23557541E-07
 -1.15764950E-06 -1.79594798E-06 -6.42279086E-06  6.83295115E-06 -8.98980196E-07
 -2.99991492E-06 -9.83846870E-07 -3.06508380E-06 -5.53116299E-07  5.50050861E-06
  1.04368489E-07 -4.63303991E-06 -7.05504026E-06 -2.12996165E-06 -4.37735185E-06
  4.65580814E-06  1.38803000E-05 -2.99117334E-05  4.92260724E-06 -2.24549211E-06
 -1.89725711E-05  8.20808047E-07 -1.23118501E-05  6.35306182E-07  2.13748819E-05
 -9.71400719E-07  7.59032860E-07  1.41285301E-04 -2.59710160E-05  4.63035571E-06
 -1.23816791E-05 -1.09760755E-04  1.76836731E-05 -2.90969908E-05 -1.83778854E-05
 -9.76123701E-05 -1.16270407E-05 -1.84508653E-05 -1.23124007E-05 -5.90945486E-05
  7.00469630E-07  1.29977138E-05 -5.68123387E-05 -1.28810791E-05  1.19742350E-05
 -9.23563305E-06  6.71411102E-05 -3.14208539E-05  3.10201524E-05 -1.58150055E-05
 -2.41959023E-05 -7.09853762E-06  5.64623991E-05  5.90160187E-07 -3.11109602E-05
  2.07954235E-08  4.14972365E-06 -4.81621780E-05 -3.82604380E-06 -9.43713012E-06
  1.66014691E-06  2.00748452E-06  2.22781248E-05  8.92726777E-07  2.28415627E-06
  2.08480949E-05  5.60885985E-06  6.04774265E-06  1.50363678E-06  6.37037083E-05
 -4.05433089E-07 -2.85798851E-06  8.34773582E-06  5.62066228E-07  1.44933993E-06
 -4.33002040E-07 -9.61790720E-06  5.82843275E-06 -4.96560971E-06 -1.84325690E-07
  8.73176246E-06 -2.47793763E-07 -1.29993831E-06 -2.28383340E-07 -3.91810081E-06
  1.83781388E-07  2.09899792E-06 -9.37424198E-06  4.88323865E-07 -1.45633015E-06
 -7.08458345E-07 -2.43639327E-06 -7.75691253E-08 -9.87229011E-06  6.94163142E-07
 -2.06428157E-06  9.06255157E-07 -7.60458399E-06  6.14472683E-07  6.77782473E-07
  6.25154511E-07  4.26220141E-07 -1.81202708E-05  8.59813524E-07  5.78575289E-08
  2.68550203E-07 -1.77346437E-06  1.07058651E-05 -1.02528824E-05  1.24960240E-06
  6.00915272E-06  3.32919169E-06  1.62051433E-05  8.85190926E-07 -8.11087107E-06
  9.09154529E-08  1.19774857E-06  9.97197609E-07  9.10380430E-07  8.16112473E-08
  1.26791508E-07  7.32635607E-06  3.05887055E-07 -1.67071877E-06 -1.34879020E-06
 -4.23668987E-06 -2.75933643E-07 -4.74970945E-06 -1.45404796E-06 -6.18593273E-07
  3.26179066E-08  2.68210224E-07  1.56740826E-07  2.77392591E-07  4.15376852E-08
 -5.32307224E-08  3.33669518E-07 -1.60092025E-06 -5.36074564E-07  4.32147792E-09
 -3.90560041E-07  1.89121283E-08 -1.39828073E-06  1.72127372E-08 -5.54860499E-07
  8.24637382E-09  2.31484873E-07  1.50384392E-06  1.12941933E-07  6.60916828E-08
 -2.32347691E-07  5.80382298E-07 -1.47472593E-06 -7.05000213E-07 -4.28667824E-08
 -2.37278130E-06 -8.74003901E-08 -8.05493130E-07 -5.04277662E-09 -1.81853359E-06
  7.81110643E-08 -2.06080296E-07  2.55427622E-06 -7.06796898E-07 -2.19571400E-07
  3.24891019E-07  9.22723354E-08  2.66889212E-06 -9.62966301E-07 -3.61330004E-07
 -1.31970879E-06 -1.93569842E-06 -4.07718418E-06 -1.00124844E-06 -7.02865636E-06
  5.23971805E-07 -2.31150480E-06 -3.08052569E-05 -1.18391027E-06  2.44862281E-06
 -1.65614305E-06  1.71068864E-05 -1.23836226E-05  5.51452167E-06  6.67391251E-06
  4.91509354E-05  7.48652132E-07 -1.78576481E-05  8.54404140E-07  3.16547377E-06
  5.19975749E-07 -5.27973053E-06  1.89005880E-05  7.92279663E-07  2.73155477E-06
 -3.36880001E-07 -2.11703471E-05 -1.83091177E-05 -2.45860954E-05  9.19529431E-06
  1.11032318E-06  3.38759688E-07 -2.38719379E-05 -1.27655501E-06  4.81463681E-07
  1.76178390E-07  4.53306758E-08 -5.89462777E-06 -3.12492126E-06 -1.40779653E-06
  8.66177091E-07  5.63437407E-06  2.38029071E-05 -1.95289132E-05 -1.08315695E-06
  1.21295225E-05  9.51633982E-08 -1.79387177E-05  8.62557287E-08  9.51538874E-07
  3.17954532E-07  1.87013381E-06 -2.55652835E-06 -1.01293873E-06 -3.17609940E-06
  1.19176930E-07  5.29347715E-06  3.10390149E-05 -1.51430036E-05  5.12887658E-07
 -2.14924687E-05 -1.31854073E-06  1.58239429E-05  1.32908433E-06  8.90625752E-07
  6.30292576E-08  6.43927491E-07  1.76927532E-07  1.07316702E-06  3.33398876E-07
 -9.61028343E-07 -1.16772442E-06  1.39167765E-06  1.36338822E-06 -3.44959760E-07
 -3.38765562E-06 -2.76352997E-07 -1.07082255E-08 -1.24125598E-07 -3.20544742E-06
  9.64681661E-08 -1.70297293E-06  2.09185218E-05 -4.69368236E-07  3.76961078E-07
  1.38762129E-06 -1.35958552E-06  1.71533275E-05  2.35610797E-06  1.12740715E-07
 -9.57459747E-06 -2.08786528E-07 -1.22957659E-05 -2.08771534E-06  7.86740571E-07
 -4.78905951E-07  5.07450855E-07 -1.56274938E-05  8.23428642E-07 -9.03628246E-08
  3.58465182E-07 -1.51326561E-05  9.09436670E-06 -8.21762895E-06  1.25459729E-06
  2.81974190E-05  2.72437186E-07  1.95969520E-05  2.50399096E-06  5.62753460E-07
 -1.41680557E-06 -1.61981268E-06  3.43935622E-05  7.40078538E-06  2.42412188E-06
 -2.20414269E-06 -1.21194041E-05  4.55772564E-06 -1.32183152E-05  1.03673626E-06
  2.86627922E-06 -3.11683624E-06  9.85026481E-06  3.50293339E-06 -1.63316415E-05
  9.54660741E-08 -7.05680526E-07  3.97495225E-07  7.73229064E-07 -1.45587022E-06
 -6.30936220E-07  1.57266004E-06  9.18725658E-06 -1.31597906E-05  1.92153482E-08
 -1.89550094E-07 -1.49564447E-06  1.47106664E-07 -3.25261275E-07  4.21568049E-09
 -1.41739838E-06 -2.62014815E-07  4.43489949E-07  1.17579408E-07  5.94133702E-07
 -5.23685646E-06  6.49325571E-07 -6.75190881E-09  1.56766245E-07  3.06793741E-06
 -2.93794172E-07  8.84467519E-08 -2.25736104E-07  5.66340252E-07  4.08816861E-06
  8.39193030E-07 -7.07079768E-07  3.43003091E-08 -3.69170640E-06 -4.09365745E-06
  1.65786401E-05  1.43423588E-06 -3.82910086E-07 -4.03761489E-05  4.12191092E-06
  7.76750146E-07 -8.28327852E-07  7.96158200E-06  5.60099263E-05 -4.19632488E-05
 -3.56260252E-07  5.43956538E-06 -3.64800045E-06  2.82400655E-08  3.05426808E-06
  2.39267399E-07 -6.69699540E-06 -8.11914998E-06 -7.46764072E-06  4.88308921E-08
  2.59718136E-07  4.69501447E-06 -2.58784478E-07 -7.18368945E-08  3.68689235E-08
  1.99745219E-06 -2.37917670E-07  3.45261784E-06 -2.18154078E-07 -3.74585178E-06
 -1.17868993E-07 -3.86386235E-06 -6.45235621E-07 -4.76265282E-06  1.63230872E-06
  3.37486007E-05  2.66928017E-04 -7.04615630E-05  5.51250587E-05  6.04483189E-05
 -4.14487966E-05  1.69841568E-04  1.65830502E-04 -9.56298470E-05 -1.03420415E-04
  6.80094718E-04 -1.18313251E-03 -1.01143717E-03  2.42727585E-04 -1.57254420E-03
 -1.44401874E-03  3.43973453E-04  4.05517327E-07  3.71565751E-05  2.73733333E-04
 -7.64397628E-05  2.33254690E-05 -7.47246366E-05 -4.53517742E-05  6.73583132E-05
 -2.25342052E-04 -9.43222033E-05 -1.21644347E-04  7.13614287E-04 -1.24774981E-03
  6.20760996E-04  7.16150448E-04 -1.68497286E-03  9.32218452E-04  1.04998904E-03
  3.15435142E-07  3.99530365E-05  2.75446761E-04 -6.84828519E-05 -8.30239981E-05
  2.32450070E-05 -2.97645371E-05 -2.34367596E-04  5.27833348E-05 -9.45847165E-05
 -1.07218462E-04  6.74554172E-04 -1.24920311E-03  2.20614046E-04 -9.31570856E-04
 -1.66894575E-03  3.21201773E-04 -1.33770386E-03  6.35346747E-05 -4.46333389E-04
 -5.88085869E-04 -1.89168054E-04 -3.91541965E-04 -3.18683204E-04 -3.72680959E-04
 -7.28859955E-04 -6.08965523E-04  6.40042446E-05 -4.51676685E-04 -5.87551589E-04
 -1.91594973E-04 -2.02417675E-04  4.63377503E-04 -3.54464267E-04 -3.69422621E-04
  8.91212070E-04  6.39256586E-05 -4.46208530E-04 -6.16758807E-04 -1.96907458E-04
 -9.02218048E-05  5.03293070E-04 -3.67548374E-04 -2.04704871E-04  9.53138561E-04
  6.41135830E-05 -4.46597169E-04 -6.11008563E-04 -2.26025525E-04  4.88941497E-04
 -5.99063241E-05 -4.36351453E-04  9.27129171E-04 -1.34106110E-04  6.36954687E-05
 -4.47663131E-04 -6.05958465E-04 -2.28220348E-04  4.65948515E-04 -1.76744131E-04
 -4.39355708E-04  8.86565322E-04 -3.11851405E-04  6.34951165E-05 -4.46321891E-04
 -5.98638147E-04 -1.91921787E-04 -3.13953079E-04 -4.02092219E-04 -3.80544972E-04
 -6.11848192E-04 -7.38104334E-04  1.01901218E+00 -4.54172632E-02 -6.07241646E-02
  1.44969837E-04  2.55556453E-06 -1.03007690E-05  5.44466637E-04  9.84375176E-06
 -2.10915269E-05  6.54980074E-07  2.04464537E-05  2.14500810E-04 -1.45101426E-04
  1.18627496E-04  1.31153122E-04 -1.52774500E-04  2.32065433E-04  2.48710390E-04
 -1.27530098E-05  5.73998771E-05 -2.26478758E-05  4.06716899E-05 -1.85902873E-05
  1.25316197E-06 -5.55953263E-06 -7.61820357E-05 -7.09076152E-06 -1.05256804E-05
  3.51268270E-05  2.74852763E-04 -9.57270552E-05  1.23249015E-04 -2.95073861E-05
 -3.79246533E-05  2.02549827E-04 -5.23600066E-05 -1.31116777E-05  5.93799299E-05
 -2.04429657E-05  4.01224535E-05 -1.75508928E-05  8.05714150E-06 -6.91322915E-06
 -6.46054751E-05  4.23664165E-05  8.12173099E-07  2.09379242E-05  2.09726695E-04
 -1.45339756E-04  4.59575110E-05 -1.72621415E-04 -1.54802709E-04  9.47328327E-05
 -3.29416914E-04 -1.37405542E-05  6.30502440E-05 -1.41739928E-05  3.76511852E-05
  1.25704403E-05  1.85653116E-05 -1.31004728E-05  3.36141460E-05  6.66906985E-05
 -1.01072150E-05  3.67645422E-05  2.64275194E-04 -8.69402324E-05 -9.66109215E-05
 -9.58633841E-05 -3.17718218E-05 -1.53087075E-04 -1.53598949E-04 -1.38405653E-05
  6.30168555E-05 -1.30579232E-05  3.76114896E-05  1.91948070E-05  1.14380920E-05
 -1.44379078E-05  6.76207392E-05  3.65490967E-05  9.18746421E-07  2.01910232E-05
  2.10433595E-04 -1.33369991E-04 -1.82257000E-04  4.57510986E-05 -1.31965363E-04
 -3.40722310E-04  8.59029403E-05 -1.30182431E-05  6.02165427E-05 -2.27081962E-05
  3.85047485E-05  1.06035268E-05 -1.91833856E-05 -1.02735330E-05  3.97622449E-05
 -6.25975789E-05 -9.83548738E-06  3.35790829E-05  2.72292333E-04 -8.51630540E-05
 -4.11676072E-05  1.29860490E-04 -4.04709244E-05 -5.84660349E-05  2.02064827E-04
 -1.31548998E-05  6.00154385E-05 -1.93393169E-05  3.83153372E-05  4.07072421E-06
 -2.09920681E-05 -6.73039185E-06 -2.45583270E-06 -7.54422662E-05  2.91191407E-05
 -4.36656383E-04 -3.01136159E-04  1.15083074E-03  9.38516174E-05 -2.03700887E-05
  1.67500697E-03 -1.65203913E-04  4.28022497E-05  3.02016504E-05 -4.41826802E-04
 -2.98204151E-04  1.15274240E-03  2.02728103E-05 -4.36050753E-05  1.65348795E-03
  2.36902934E-04  1.52399798E-04  2.90036573E-05 -4.37891064E-04 -2.93966843E-04
  1.15414405E-03  3.87342601E-05  3.19281489E-05  1.65506191E-03  1.37598675E-04
 -2.42275920E-04 -9.78128405E-06  4.50806491E-05 -8.82814353E-06  6.21086427E-05
 -3.27529456E-05 -9.64674734E-06  4.83617298E-05  2.88680150E-05  2.66618005E-05
 -9.85173062E-06  4.50021588E-05 -8.00808072E-06  6.29258831E-05 -2.40457606E-05
  2.26332332E-05  4.99726554E-05  1.28349660E-05 -3.55312281E-05 -9.74426767E-06
  4.60170148E-05 -1.22919904E-05  6.15677783E-05  1.18936703E-05  3.27296339E-05
  4.32477075E-05  1.17485249E-05 -3.73707176E-05 -9.91509069E-06  4.60869163E-05
 -9.21329238E-06  6.12704936E-05  3.52689038E-05  1.00290018E-05  4.90022390E-05
 -3.62821911E-05  7.76900537E-06 -9.58038098E-06  4.44390915E-05 -1.09060682E-05
  5.92577854E-05  2.73365906E-05 -2.60939839E-05  4.65329273E-05 -3.01900827E-05
  5.74768248E-06 -9.63876539E-06  4.51037368E-05 -1.19623784E-05  6.07156902E-05
 -5.05269462E-06 -3.56217139E-05  4.41489170E-05  2.61281186E-05  2.22118927E-05
 -1.17397668E-06 -6.58342080E-06  1.55828766E-05 -5.46245248E-06 -1.62030803E-06
 -1.17912593E-06  1.25515528E-05 -1.46160313E-05 -1.80272588E-05 -3.76778476E-06
  1.99771722E-05  2.43646221E-05 -6.22928806E-06 -3.88648067E-06 -4.57011288E-06
 -1.42525993E-05  2.59710396E-06 -1.81151772E-05  8.36405359E-07  2.62782277E-06
 -4.24089844E-05 -2.01427027E-05  5.09430144E-06 -1.43580239E-06 -6.58585837E-07
  2.40762204E-05 -5.93159087E-06 -3.85505420E-06  2.04614483E-05  2.52631739E-05
 -6.46134078E-06 -1.52329305E-06  6.05578050E-06 -1.43672735E-05  1.02720469E-05
  1.51304502E-05 -1.11038083E-06 -6.68340774E-06  1.50433886E-05 -5.46454853E-06
 -7.63003576E-07  1.71878404E-06  1.14021444E-05 -7.06842757E-06  2.17127680E-05
 -3.71705165E-06  2.03018171E-05  2.29584042E-05 -6.50756634E-06 -2.51877848E-06
  5.93916114E-06 -1.31075171E-05 -1.76381563E-05  6.96163374E-06  9.13650476E-07
  2.60746153E-06 -4.36910597E-05 -1.99090223E-05 -5.11865495E-06 -4.23389247E-06
  3.06666352E-07 -1.80433325E-05 -1.81307956E-05 -3.88435796E-06  2.07195507E-05
  2.55924663E-05 -7.22168262E-06  5.75493208E-06 -1.72997015E-06 -1.37754544E-05
  8.41397977E-06 -1.72377406E-05 -1.11380813E-06 -6.90526299E-06  1.55253336E-05
 -5.67189186E-06  1.35334517E-06 -1.54006040E-07  1.11167884E-05  2.22001962E-05
 -5.79185632E-06 -3.83911816E-06  2.01591515E-05  2.53898773E-05 -6.67135361E-06
  5.73695560E-06 -8.32260286E-07 -1.46404072E-05  1.34588169E-05  1.13654319E-05
  9.17583852E-07  3.18426111E-06 -4.56694460E-05 -1.97926928E-05 -2.54609520E-06
  6.14683738E-06  6.83228420E-07 -7.08327767E-06  2.26965464E-05 -3.68481203E-06
  1.98452152E-05  2.34163178E-05 -6.26690303E-06 -4.75452910E-06 -3.92443067E-06
 -1.33333150E-05 -1.80026558E-05  3.02624616E-06 -6.60362896E-06  2.16416281E-05
  9.73090694E-05 -1.12923208E-05 -2.30972120E-05  5.82547924E-06  8.72619474E-05
 -9.19472533E-05  2.29825857E-05 -6.61361989E-06  2.19545737E-05  9.62263161E-05
 -1.36228535E-05  1.56496873E-05  1.67207021E-05  8.23070226E-05  7.32009974E-05
  7.10862370E-05 -6.62820609E-06  2.14878853E-05  9.81988672E-05 -1.29469752E-05
  6.36239457E-06 -2.20591214E-05  8.23285955E-05  3.13614724E-05 -9.52129928E-05
  1.81803000E-05 -6.45411910E-05 -1.90765853E-04 -9.29432976E-05 -4.20832792E-06
  7.52338208E-07 -1.90126546E-04 -9.59399556E-06  1.91123365E-06 -2.17623026E-07
  3.12069559E-06  3.09000513E-06  1.94958299E-06  1.96452567E-06 -3.40752255E-06
 -5.44819772E-06 -1.21729496E-06  1.46620625E-05 -1.96033294E-07  2.99410167E-06
  3.06409647E-06  1.76767675E-06  3.34075396E-06  1.81739252E-06 -5.25983591E-06
 -6.47555136E-06 -1.12636350E-05 -1.49541520E-07  3.01015273E-06  2.23806101E-06
  1.88756376E-06 -3.58477262E-06  2.81268176E-07 -6.16251286E-06  1.08989627E-05
 -7.50359727E-06 -1.58564312E-07  2.86350616E-06  2.89233469E-06  1.63419143E-06
  2.65913784E-07 -3.62231506E-06 -5.87305931E-06 -8.33641273E-06  1.10292839E-05
 -2.02941903E-07  2.91636804E-06  3.33961275E-06  1.94299900E-06  1.93104448E-06
  3.21897443E-06 -6.32268775E-06 -1.25277732E-05 -6.09444835E-06 -2.06609523E-07
  3.43200534E-06  2.18612054E-06  2.29215405E-06 -3.31340996E-06  1.58599874E-06
 -7.65992558E-06  1.28553343E-05  1.79877231E-07 -1.27259765E-06  7.13605422E-06
  1.38982148E-05  1.26476439E-06 -4.61224517E-06 -4.93827936E-06 -5.82438792E-07
 -1.57285924E-07 -3.26118402E-07  3.10264931E-07 -2.91043712E-06  1.53143144E-06
  3.79517848E-06 -3.12115665E-06  7.82289403E-07  2.34178523E-05 -6.35944275E-06
  9.86535636E-07 -1.26174763E-06  7.10450873E-06  1.39067017E-05  1.30321234E-06
 -1.86889873E-06  6.59298835E-06 -7.41955113E-07 -1.41417402E-07  2.20698549E-07
  3.30938242E-07 -3.07194224E-06  1.41731152E-06  3.56483625E-06  2.51173659E-06
  2.27448691E-06  2.29260495E-05  6.23796279E-06  5.79609804E-06 -1.29045261E-06
  7.04304480E-06  1.44794148E-05  7.60261765E-07  6.82906644E-06 -1.68230333E-06
 -5.92902170E-07  2.63488597E-07  2.14058158E-08  3.16443760E-07 -3.07116858E-06
  1.79247824E-06  3.51848562E-06  1.16077539E-06 -3.21079027E-06  2.32715065E-05
  2.63394628E-06 -7.50260515E-06  1.26165375E-03 -7.16209909E-05 -1.63503911E-03
 -7.36789517E-05  1.56009800E-05 -5.21504685E-03 -2.39054624E-04  5.19747712E-05
 -3.00374040E-05 -1.08055069E-04 -1.05698802E-04 -4.94720582E-06  1.24769677E-06
 -9.85481693E-04 -4.36395045E-05  9.40551518E-06  1.06536739E-03  4.97150283E-05
  5.03383449E-04 -9.70313741E-04 -9.77783965E-04 -9.67256668E-04  4.45159218E-04
  1.99819407E-03  2.05069682E-03 -2.13422064E-05 -2.26257943E-04 -2.13651024E-04
 -1.00581328E-04 -4.16111368E-04 -5.70774236E-04  1.75323245E-04 -4.09881867E-04
 -2.92568906E-04 -1.70445975E-03 -2.06310763E-03  5.58194723E-04 -1.69692418E-03
  1.01732970E-03  6.74999770E-05  3.82230323E-04 -9.79884827E-04 -4.23111941E-04
  1.31354465E-03  4.84809168E-04  8.21416236E-04 -2.88995235E-03 -2.92155887E-05
 -3.79902466E-05  2.85265590E-04 -5.14345300E-04  5.64755039E-04  3.36508885E-04
 -6.39629814E-05 -1.83831961E-04 -1.80822279E-03  2.34493153E-03  1.22712426E-03
 -2.80518827E-04 -7.11084978E-04  1.04601570E-03  6.54932270E-05  4.26197142E-04
 -1.07390747E-03  1.27558716E-03 -3.16270847E-04  6.95084141E-04 -2.84075134E-03
  6.75176867E-04 -5.34033101E-05  2.68502152E-04 -3.23173509E-05  3.48667617E-04
 -1.59107023E-04  2.47124590E-04  3.45351840E-04  6.33905834E-04  1.32772434E-03
 -6.33174536E-04  8.96901068E-04  1.15554442E-03  2.57820614E-03 -1.51914419E-04
 -6.08230767E-05 -1.93402604E-05 -9.51516495E-05  1.71069065E-04  6.56766844E-05
  1.62825313E-04 -4.71394179E-04 -2.81364073E-04 -7.73753161E-05  9.80191710E-05
  5.23891874E-05 -7.49349067E-05 -1.32941381E-05  6.20943400E-05 -5.64828838E-05
 -1.50982717E-04 -3.49752579E-04  8.90010465E-05  3.58202706E-04 -2.02528748E-04
 -1.07424623E-04 -1.51469794E-04 -5.91696858E-05 -2.31159497E-05 -9.22562398E-05
  1.19898675E-04 -1.38839974E-04  1.87679176E-04 -2.96561741E-04  4.81072860E-04
 -9.84192428E-05  6.41844729E-05 -9.72243231E-05  5.72743760E-06  8.22457368E-05
 -1.11424978E-04 -9.53113332E-06 -1.28124516E-04  4.88684342E-05 -2.41813229E-05
 -5.41485246E-04  3.81990410E-05 -1.43785363E-04 -1.48646447E-04 -6.07242315E-05
  1.63018340E-05 -8.60198741E-05 -3.37914152E-05 -1.84643184E-04  1.73383052E-04
  1.94502919E-05  5.77248237E-04 -8.50897042E-05 -7.00860957E-06 -1.24899338E-04
  9.66491749E-05  1.31920404E-04  6.01368558E-05  2.63762111E-05  6.93832442E-05
  4.16507848E-04  2.68564554E-05  1.83555773E-04  2.40917142E-04  1.61519256E-04
 -1.50491799E-04 -6.28483825E-05  4.15623337E-06 -7.94154367E-05 -1.88393000E-04
 -3.76290582E-05  1.49262375E-04  5.96782654E-04  3.90999121E-05 -8.76614982E-05
 -1.34224526E-04 -2.66623026E-05 -7.34856292E-05  6.79030806E-05  6.64158191E-05
 -7.88274369E-05  1.25039596E-04 -4.19831379E-04  1.25152981E-04  2.28755650E-04
 -2.35144015E-04  8.99583587E-06 -1.48807179E-04 -6.12627753E-05 -1.21728847E-05
 -7.98386591E-05 -1.48660727E-04  1.18968271E-04  1.37778801E-04  4.85656544E-04
 -2.68520811E-04 -9.06877290E-05 -9.36333885E-05  5.52550950E-05  8.07280747E-06
 -1.15672609E-04 -1.22397148E-04 -2.99621644E-05  7.83218636E-05 -8.12954041E-05
 -1.17240004E-04 -5.32483923E-04 -3.60562676E-05 -4.33506359E-05 -1.49690565E-04
 -6.26740298E-05 -1.68324435E-05 -9.00634743E-05  5.49928502E-05  1.78684636E-04
  1.56189354E-04 -2.46600028E-04 -4.95921555E-04 -7.69181530E-05  4.71782640E-05
  1.01933594E-04  1.03127144E-04 -1.47271289E-04  4.66243400E-05  3.17174306E-05
 -1.61630959E-06  3.79470234E-04 -1.09990999E-04  3.00900620E-04  2.09250274E-04
  1.30352023E-04  5.35815431E-05  1.08736728E-05 -2.47013234E-05 -1.20819035E-06
 -1.07136194E-06 -3.31556644E-06  1.15365710E-04 -5.48452917E-05 -4.34363838E-05
 -4.10645863E-05  1.13001572E-05  1.07485086E-05 -8.46380379E-06 -6.29932478E-06
 -3.96175331E-06  3.39840587E-05  3.35685760E-06  3.92640585E-05  1.52634901E-05
  1.87822256E-05  4.34742760E-05  2.42504868E-05  5.32477576E-05  1.05321748E-05
 -2.31427109E-05 -1.10594973E-06  3.40311582E-07  3.13993566E-06  1.20626380E-04
 -3.46032500E-05  6.34780530E-05 -4.52699802E-05  7.79840096E-06 -1.18341520E-05
 -1.46795963E-05  3.69271423E-06  1.02205136E-05  3.06373040E-05  6.12484412E-06
  2.84862631E-05 -2.35742548E-05  3.66051787E-05  3.77487438E-05  1.36078460E-05
  5.12570934E-05  1.04276465E-05 -3.01809705E-05 -1.74940105E-06 -2.28086362E-06
  2.72856579E-06  1.08220572E-04  4.84223171E-07  7.35341019E-05 -4.39922569E-05
 -4.96385052E-06 -1.57293987E-05 -2.43011748E-05  1.92836582E-06 -6.46318481E-06
  2.58834402E-05 -2.93992931E-06 -1.76687550E-05 -2.30746942E-05 -5.82173929E-05
  6.10418081E-06  9.71418719E-07  5.27366933E-05  1.05524894E-05 -3.23604695E-05
 -1.83828210E-06  2.90583323E-06 -1.77811332E-06  1.09262954E-04  8.79646940E-05
  9.15153385E-08 -4.49027382E-05 -2.72306086E-05 -6.24194150E-06 -1.06084520E-05
 -5.28013884E-06 -8.01507483E-06  3.38225728E-05  5.14797222E-06 -9.03592880E-07
  1.65155736E-06 -5.84837008E-05  2.12624353E-05 -2.35755306E-05  5.21373716E-05
  1.00586736E-05 -2.72607568E-05 -2.23372714E-06  2.72130916E-06  2.99821308E-07
  1.06024664E-04  7.41448329E-05 -3.62509641E-05 -4.22888176E-05 -1.57059633E-05
  9.63365702E-06 -1.89041346E-05  1.95219555E-06  1.02673112E-05  2.78117297E-05
  7.03665191E-06 -4.23335859E-05  9.55340759E-06  4.18301858E-05 -5.65471114E-06
 -2.32077063E-05  5.15173727E-05  9.54063177E-06 -1.95152842E-05 -2.00926210E-06
 -2.74575036E-06 -1.31537310E-06  1.07700731E-04 -2.92799021E-05 -6.34420362E-05
 -3.61884740E-05  3.22140493E-06  1.21894648E-05 -2.57392671E-05 -6.36876941E-07
 -2.39450433E-06  2.48976756E-05 -3.19592474E-06 -5.44475271E-05  2.11130118E-05
  1.81664452E-05 -1.46477140E-05  1.19086543E-05 -2.83139399E-05  1.01373548E-05
 -7.63481931E-05 -2.13867361E-07 -1.08154928E-06 -1.17096497E-06 -6.83376846E-05
  4.45900382E-05  4.90225025E-05 -8.21875770E-07 -6.26106727E-06 -5.68657985E-06
  1.79027940E-07  1.25986132E-05 -8.13499272E-06 -2.28910196E-06  1.12523178E-05
  8.86267611E-06  5.36935125E-05 -3.04760373E-05 -2.28439238E-05  4.87920750E-05
 -2.86018353E-05  1.02574476E-05 -7.50357443E-05  7.33720520E-08 -5.41607854E-07
  1.16997925E-06 -6.51632642E-05  1.50795376E-05 -6.85841556E-05 -1.93008994E-06
 -1.94553939E-06  1.13720629E-05 -5.17721772E-06 -1.62723143E-05  3.85881236E-06
 -5.52022193E-06  4.20037502E-06 -1.41324206E-05 -7.10163967E-05  1.34896699E-05
 -3.34762985E-05  1.81134092E-05 -2.76132126E-05  1.10259811E-05 -8.22674892E-05
 -3.12441015E-08  1.02819034E-06 -3.31200265E-07 -6.23223264E-05 -7.22966091E-05
  1.67571256E-05 -8.95502386E-07  8.96811213E-06 -2.99876861E-07  7.18742468E-06
  3.90587366E-06  4.12169818E-06  3.67327340E-06 -1.60544685E-05  3.55092581E-05
  1.72700906E-05  1.72548240E-05  5.37739623E-06 -7.07735252E-05  3.76132414E-06
  4.61240011E-06  5.02123191E-06  1.54947003E-05 -1.56951466E-05  6.95746621E-05
  1.12664842E-04 -5.60800586E-05  1.68929576E-04  1.25542046E-06 -3.02322281E-05
  3.76531181E-06  1.51145511E-04 -9.37465345E-06 -2.77562609E-05  1.19500836E-06
  8.86259133E-06 -4.16149250E-05  4.53982675E-06 -7.91978357E-07 -2.31738561E-06
  2.21983394E-05 -7.17260927E-06  4.24237794E-05  4.44963142E-06 -3.25970329E-05
  3.54424790E-06  9.74593418E-07  3.96605423E-06  2.99763210E-06  5.25522565E-07
 -2.99489601E-06 -1.82858892E-05 -4.50940312E-06  5.28710177E-06 -5.25390841E-06
 -8.68473099E-06  9.12300048E-06  4.93688767E-06  5.33331457E-06 -8.04237651E-06
  2.85846096E-06 -6.98548290E-06 -2.34359550E-07  9.49887363E-06  1.39726995E-07
  1.37726630E-06 -5.43775457E-06 -1.10857111E-06  1.03731027E-06 -9.43112072E-07
 -5.02974246E-07  5.38677846E-06  2.88203305E-07  3.32272549E-07 -1.71197313E-06
  4.10298048E-07 -2.88626462E-06  3.49711899E-07 -2.98660842E-06  5.37295131E-07
 -2.45795206E-06 -3.33576261E-05  2.43965893E-07 -1.25008980E-06  4.84511731E-06
 -2.63416726E-05 -1.53886582E-05 -6.41191066E-06  3.05439058E-06  5.31255326E-05
  6.84531771E-07 -3.14249467E-06 -2.74529844E-07 -1.99311391E-05 -2.48423785E-08
 -3.25970851E-07  2.48216661E-06 -1.28644228E-07 -2.22922331E-07 -1.46452150E-07
 -1.52025533E-06  1.02554447E-06 -1.06505423E-06  2.13579377E-07 -1.88246928E-06
  1.36009380E-07  3.56748969E-07 -1.75011722E-07 -7.17065964E-07  6.52170889E-10
  2.70942566E-08  6.60741825E-07 -5.26260021E-07  2.66587261E-08  4.23717665E-09
 -1.41207045E-06 -8.99729852E-07  8.19069633E-07 -2.02337857E-07  2.28254737E-07
 -1.39169049E-07  1.62257202E-07  1.70868737E-08 -8.29256174E-07  7.89514398E-08
  3.72010368E-07 -1.15435173E-06 -6.04297999E-07 -4.04121517E-07 -3.14826430E-08
 -2.15365744E-06 -2.91315137E-07 -7.77322426E-08  5.64423851E-08 -1.62384145E-06
  1.63183712E-07 -1.40297860E-06  2.06299662E-07  1.24561219E-06  8.01754052E-08
  7.17679411E-07 -2.50745103E-06 -1.53172986E-07 -2.73866188E-07  3.45277870E-08
 -2.38168828E-06 -5.42565197E-07  1.47660505E-06  2.37067745E-07  2.64981932E-07
  2.83068683E-07 -1.95772194E-06  2.22904271E-07 -9.14171895E-07  9.16155440E-08
  4.93106076E-07 -2.58105809E-06 -2.74478384E-07 -9.89960652E-07 -2.29812964E-07
  3.40353214E-06  6.28514078E-06 -5.63584791E-06 -1.50329760E-07  3.60122594E-06
  1.50289731E-07 -5.20107514E-06 -3.42226764E-07 -2.48670723E-06  1.16483083E-07
  1.81052476E-07  4.22093409E-06 -6.45201742E-08 -3.85342552E-07  6.10513932E-07
  1.64758175E-06 -2.77063175E-07 -4.50032595E-06 -2.47013065E-07 -1.59484499E-06
 -4.25783246E-07 -4.30606507E-06 -5.69332051E-08 -5.59496641E-06  7.10511859E-06
  5.49715404E-05 -2.70379936E-04  3.87482154E-05 -3.65531231E-05 -3.62179499E-05
  1.13841159E-04  4.31866919E-05 -1.48755101E-04 -6.45170474E-05  2.23022382E-04
  3.88608039E-06 -4.83693015E-05  8.13879240E-06  2.51766222E-05 -3.77626770E-07
 -2.83611730E-06  3.17517955E-05  5.29824251E-07 -2.73950389E-06 -2.95679465E-06
 -9.34069128E-06 -8.11827649E-06 -3.25719320E-06 -1.57733760E-06  4.00111284E-06
 -9.51579020E-07 -8.77641618E-06 -3.11723438E-06  2.32091933E-06  8.50928013E-07
  5.32174428E-06 -1.58859148E-05  4.05102887E-06 -3.88347130E-06 -2.08690883E-06
  4.62452129E-06 -4.46778806E-05 -1.45668177E-06  4.11632912E-06  9.34565716E-06
  1.94451515E-06  7.97860449E-07  5.25257434E-07 -2.00747451E-05 -2.27027428E-06
 -1.52398641E-05  7.76776991E-05 -1.05873310E-06 -1.67198930E-05  1.13905023E-05
  1.39893977E-05  1.84362730E-05  3.79467947E-05 -9.17569037E-06  5.32243319E-06
 -1.22770135E-05 -8.89555386E-05 -6.11746809E-06  4.42346046E-05  5.16718003E-07
 -1.80431915E-06 -2.77432106E-06  3.72269583E-07  7.39697478E-07 -5.68007628E-07
  8.94413921E-07  3.86303817E-06  1.37747372E-05 -2.04113365E-06 -1.01954240E-05
 -5.15096200E-07 -8.74805311E-06 -1.17221585E-06 -7.05693404E-07  3.26295244E-07
 -2.59873318E-06  1.27841155E-05  3.42977534E-07 -5.88457808E-07 -1.32398055E-06
 -4.73326859E-06 -1.00074168E-05 -1.68281029E-05 -5.06499384E-09  5.79676720E-06
 -3.00025680E-07 -1.14704106E-05 -1.88518621E-07 -1.14279790E-05  2.18889928E-08
  1.54631397E-07 -6.20122183E-07 -2.38581775E-09 -1.87438033E-08 -1.04046481E-08
 -4.83238241E-07  9.39182456E-08 -5.09219610E-07  8.60084325E-08 -3.16535924E-07
  8.41219739E-08 -5.03723873E-07  1.78495375E-07 -8.11450119E-08  1.82924463E-08
  2.55146732E-07 -4.60194892E-07  4.41549234E-08 -3.93558276E-08  2.70678653E-09
 -6.30843202E-07  5.07666429E-07  5.98582494E-08  7.97702551E-08 -6.17251243E-07
  6.87601520E-08 -2.84337547E-07  1.39153592E-07 -1.50118933E-07  2.17633776E-07
 -1.45954330E-06  2.06169379E-07  3.68905832E-07 -3.07063100E-07 -7.69948412E-08
 -2.65363987E-06 -3.15713821E-06  4.97458762E-06 -3.59939183E-07  1.60371844E-06
  2.56258224E-07  2.54217357E-06 -9.36382920E-07 -3.86567113E-06  2.30145021E-07
 -2.29983186E-06  2.15176616E-05 -2.13337128E-07 -7.93692188E-07  1.75204142E-06
  4.45844608E-06  2.17337387E-05  2.50763878E-06 -1.95579595E-06 -2.55240278E-07
  1.81777685E-07 -1.62530023E-05  2.18582972E-06 -7.28610110E-06 -2.30574499E-08
 -4.16621323E-08  4.47626902E-06  1.45553949E-08  1.07878641E-07 -2.87306207E-07
 -5.92317026E-06 -1.64888189E-06  2.63259574E-06 -1.49458409E-06 -1.97667297E-06
 -5.17912713E-07 -1.30915120E-07 -2.47768330E-07 -3.37293428E-06  2.11825749E-07
  3.80204621E-07 -6.14396370E-06  6.53268861E-07 -7.66915605E-07  9.95196060E-07
 -3.60809517E-06 -3.00334226E-06  1.86429812E-06  1.08279719E-08 -2.94303249E-06
 -4.86534781E-07 -1.41394297E-06 -1.15521232E-06  7.19323080E-06  1.07100132E-07
  1.01860894E-06 -8.00510928E-06 -3.08129909E-07 -4.00126710E-07 -3.99471725E-07
  3.68793313E-06  6.56315572E-06 -7.16661905E-06 -1.09700210E-07 -1.80724265E-05
  5.95909077E-05 -4.90175561E-06 -7.35106917E-06  8.33377824E-06 -3.97019049E-05
  5.82637671E-05  5.71338414E-06  3.71572975E-06 -8.88962255E-06 -6.33128011E-05
  4.52971056E-06 -1.78764773E-07  1.35115132E-05  1.32365897E-05 -9.22623222E-07
  6.87430531E-05 -1.14515831E-07 -7.03705287E-07  6.52762842E-06 -1.26530342E-06
  1.23930913E-07 -7.69146052E-07 -5.40014528E-06 -4.30518860E-06  1.87643844E-05
  5.14124158E-08  2.85269041E-07 -2.31308213E-06  5.18344106E-08 -8.88711198E-08
  7.39491667E-08 -9.40905370E-07  2.81753760E-07 -5.04918996E-07 -8.81568740E-09
  2.46077034E-07 -1.28076793E-06 -1.56790724E-07  1.53226779E-07  1.60780054E-07
  2.78169264E-08  6.59528290E-07  2.41049170E-06  8.42523493E-07  2.54192134E-06
 -2.08927027E-05 -2.83909062E-06 -2.08298496E-06 -5.07436837E-06 -4.28514091E-06
 -1.04644698E-05  1.44059741E-05  4.06442848E-07  2.26752708E-06  2.66105750E-06
 -1.37755966E-05  2.68845341E-06 -1.83894537E-06  1.00031359E-06 -3.91202655E-06
 -2.50286175E-05  2.67692089E-06  4.76993730E-06  4.88439066E-06 -1.25404547E-05
  6.19797257E-07  1.98818866E-06 -6.70260200E-07  2.83466694E-06  1.46455969E-05
  8.00483913E-07  3.01856541E-06  3.49904440E-06  3.12956020E-05  1.11290333E-05
  6.08912169E-06  4.35587952E-07 -1.67464597E-06  2.92229129E-06  2.80884549E-06
  1.24169317E-06 -1.24932647E-06  5.80803413E-06 -3.95337557E-06 -2.51114568E-07
 -7.98168973E-08  4.16381662E-06 -2.05526462E-05  1.13443681E-05  1.83077759E-06
  1.57708828E-06 -6.14844653E-06 -6.30710157E-06 -8.63814115E-06  5.46742873E-07
 -2.10307946E-06  2.70345350E-06  2.59809490E-06 -1.16691806E-06  1.10631547E-06
  6.04511567E-06 -6.82946627E-08 -4.88012258E-06 -6.48774987E-07  2.67896711E-06
  1.49781180E-05  6.12077265E-07  3.55868348E-06  3.07367752E-06  3.05422451E-05
  7.89361214E-06  9.35054717E-06  8.92778564E-07  2.79372622E-07 -3.65460999E-05
  2.81217476E-07  3.00696908E-07 -3.18174630E-06  2.41503689E-05  2.67786224E-05
 -2.43357673E-06  2.65511451E-07 -9.50674341E-06  1.58539167E-05  9.36374203E-06
 -9.05007748E-06 -3.07855556E-07 -4.26557756E-05  2.20281670E-06  3.09812089E-05
 -7.54161235E-06  4.16247542E-05  1.22519756E-06 -4.72012248E-05 -1.91023539E-05
 -9.49192788E-08  1.08095745E-05  1.50438104E-05 -3.06206296E-05 -7.66853985E-06
  4.15261354E-05  4.66544054E-06 -4.75804122E-05 -1.27947984E-06 -1.61930166E-05
  9.59045850E-06 -3.27069086E-05  1.22663691E-05  2.45474035E-07 -8.97320220E-06
  1.46038616E-05  8.75137915E-06  4.24903472E-07 -9.54815686E-06 -4.45926635E-05
  3.04755433E-05  3.98886914E-06  9.05165116E-07  5.19374547E-07 -3.78968092E-05
  3.22624487E-07 -3.32745462E-06  2.71908787E-07  2.68714980E-05 -1.50173220E-06
  2.49645276E-05 -1.96994714E-05  7.46293760E-05  1.66555328E-04 -1.01581683E-04
  9.50135796E-06  1.60344676E-05 -1.81347912E-04  7.57754853E-06  1.80530987E-05
  3.91489573E-07 -6.98323230E-06 -3.27034533E-06 -1.19978733E-05 -4.31060423E-06
 -4.03439376E-06 -6.92512127E-05 -2.45245438E-05 -2.21021511E-05  2.38640236E-07
 -5.23145890E-06  6.72375739E-06 -2.65876720E-06 -2.10957135E-06 -1.02656781E-06
  5.72568988E-06 -2.86515794E-06  3.13721421E-06  4.61486093E-07 -5.23705665E-06
  2.01451553E-05 -6.36983002E-06 -1.32132414E-06  1.07216299E-05  1.27341311E-05
 -1.87573877E-05 -8.88396642E-06  3.91323538E-06 -1.91357999E-05 -1.33122726E-05
  3.38474489E-06  8.51131370E-07 -4.24881154E-06 -1.65628246E-05  1.17830145E-06
 -1.02425257E-05 -1.38605517E-06  3.21972404E-05  1.18742790E-04  1.05877134E-04
  2.87656123E-05 -6.46797267E-05  1.82040858E-04 -4.95313021E-06 -1.36867560E-04
 -3.35290308E-06  2.30628079E-05 -9.29342925E-05 -4.62255770E-05  1.36645060E-06
 -1.29976411E-05 -1.88893108E-05  2.04256399E-05  2.93723176E-05 -1.09160299E-05
  4.90452985E-05  2.18294831E-04  1.35490445E-04 -3.30688177E-05 -4.22090813E-05
  1.52990827E-04 -9.53460339E-05 -1.04713369E-04 -3.31147481E-06  2.36372192E-05
 -9.90709320E-05 -4.61549414E-05 -1.58000692E-05  3.40393582E-06 -1.92936926E-05
  2.54890031E-05  2.17170068E-05 -1.55973651E-06  3.25958970E-05  1.22047231E-04
  1.09921070E-04 -5.98911669E-05  1.97534977E-05  1.92187482E-04 -1.26627152E-04
 -2.49433196E-05  3.89402506E-06 -1.89853453E-05 -1.21505918E-05  3.71199680E-06
 -4.06851582E-06  7.52090218E-07 -1.60766518E-05 -1.15154685E-05  5.56145142E-07
  4.45011343E-07 -5.35651643E-06  2.16969403E-05 -7.12064651E-06  9.88631264E-06
 -6.45351699E-07  1.27438360E-05 -4.04982979E-06 -1.85627644E-05  2.28872020E-07
 -5.31801330E-06  7.21761913E-06 -2.65371467E-06 -1.22829758E-06 -2.01964977E-06
  5.59599076E-06  2.32696002E-06 -2.77789523E-06  7.40153754E-06 -2.45317955E-06
 -4.33252236E-05  7.41592178E-05  4.91636744E-05  1.46879089E-05  1.85974514E-04
  1.46412163E-04  6.75078874E-05  3.55080732E-05 -2.02904945E-04 -5.20299964E-04
 -4.15136076E-04  2.99841338E-05  5.42437567E-05 -6.12045759E-04 -2.05179738E-05
  1.34623559E-05  7.51144098E-06 -2.56532538E-06 -4.50129496E-05  7.59852365E-05
  1.68576321E-05  4.58657603E-05  1.90380830E-04  7.20904256E-05  1.39761610E-04
  7.96682451E-06 -2.85202202E-05 -1.38411735E-04  3.59184782E-05 -3.74447202E-05
 -2.07089987E-06  1.37523773E-04 -6.71633935E-05  4.56913297E-05 -1.16060554E-05
  5.62923606E-05  2.00459538E-04 -4.82479989E-05  8.33088431E-05 -2.34139442E-05
 -1.45510136E-04  1.53020819E-04 -3.05592137E-06  6.02986569E-05 -4.33391503E-04
 -5.90030973E-04 -3.29941514E-05 -5.99632329E-05  6.32342138E-04 -1.23557427E-04
 -9.31295398E-05  1.06869807E-03  6.05134986E-05 -4.37314860E-04 -5.99739132E-04
 -7.04942494E-05  6.46150451E-04 -3.01908457E-05 -1.89478887E-04  1.08582507E-03
 -4.17760295E-05 -1.17459471E-05  5.63853220E-05  2.03387158E-04 -4.22732302E-05
 -2.94851607E-05  8.39868629E-05 -1.45304718E-04 -1.67800938E-05  1.61655292E-04
  8.03644297E-06 -2.90922540E-05 -1.37846341E-04  3.44239838E-05  1.85422530E-06
 -3.96191813E-05  1.32004583E-04  5.46176451E-05 -7.34788805E-05 -1.97697168E-05
  8.30213963E-05  3.40955170E-04 -3.52895738E-05 -6.63166490E-05 -6.83955017E-05
 -1.33528098E-04 -1.31428759E-04 -1.29686009E-04  4.37294703E-06  2.78176037E-07
 -1.62185846E-05  2.59040481E-05  7.76207151E-06 -3.18251783E-05  4.31304496E-05
  6.65385819E-05 -4.49903837E-05 -6.61221849E-06  2.90347459E-05 -4.61215980E-05
  4.27600726E-06 -7.42388058E-05 -9.00072318E-05  3.26313296E-05 -9.71404894E-05
 -1.67144214E-04 -1.13002480E-05  4.15748910E-05 -1.36124134E-05  3.06376348E-06
 -5.94337582E-05 -2.79382422E-05 -4.93752239E-05 -9.71938303E-05  2.64010827E-05
  8.04627512E-05 -4.77282890E-04 -8.17332351E-04  8.88857133E-05 -9.96687284E-05
  4.98835812E-04  1.14085770E-04 -1.55054188E-04  8.48117711E-04  9.50406662E-07
  4.27599576E-05  2.47193075E-04  2.84936833E-05  1.00644690E-04 -3.45516519E-05
  3.66012558E-05  1.34580764E-04 -1.74702812E-04 -1.26735489E-04  4.52643447E-05
  7.60984194E-04  3.43515059E-04  1.17135906E-03  1.19375437E-03  3.47944424E-04
  1.48392508E-03  1.52516801E-03 -6.00403571E-07  4.80051176E-05  2.67474356E-04
  3.86812292E-05 -3.23660593E-05  9.91745050E-05  5.50596404E-05 -1.68732025E-04
  1.38574394E-04  8.12414462E-05 -4.82970368E-04 -8.32925398E-04  5.71738941E-05
  5.19422786E-04 -8.30123546E-05  5.88733568E-05  8.79061779E-04 -1.27225857E-04
 -1.15198741E-05  4.08617532E-05 -7.25058307E-06  9.23287376E-07 -2.50964323E-05
 -6.18550744E-05 -5.52344295E-05  2.97356639E-05 -9.56918092E-05 -6.45794919E-06
  2.87925499E-05 -5.09101859E-05  5.05619187E-06 -8.76276676E-05 -7.88689894E-05
  3.69948705E-05 -1.58040905E-04 -1.07593874E-04  4.50986546E-06 -6.63306943E-08
 -1.70826876E-05  2.74850536E-05 -3.04705632E-05  4.93236797E-06  5.03033991E-05
 -4.50624686E-05  6.16430747E-05  9.36198076E-05 -5.91638435E-04 -8.18722153E-04
  4.55148111E-04 -2.22048813E-04 -8.64980755E-04  5.49215113E-04 -6.08634115E-04
 -1.21662604E-03  1.01890112E+00 -4.54926823E-02 -5.93442095E-02 -2.64658359E-04
  6.88330380E-05  1.19405422E-04 -6.58988373E-04  1.17906828E-04  2.14037427E-04
  9.34365239E-05 -5.93047697E-04 -8.16274981E-04  4.88958015E-04 -8.29446832E-04
 -2.89319046E-04  5.81812750E-04 -1.15907356E-03 -6.92082349E-04  1.75496888E-05
 -3.76789725E-04 -2.76465219E-04  3.56078613E-04 -7.44539119E-04 -7.98568834E-04
  6.95382706E-04 -1.01462930E-03 -1.09998738E-03 -1.75826812E-05  6.86613913E-05
  2.99238079E-04  5.14310174E-05 -7.91332981E-05  1.33368757E-05  1.30754789E-04
 -2.19186551E-04  1.17435351E-04  9.88962924E-06  6.02560743E-06  3.50634843E-05
 -1.74846942E-04  2.09726825E-04 -4.89227874E-05 -3.01604709E-04  3.52676440E-04
 -1.30371697E-04  4.21773555E-05 -4.30736156E-04 -4.85266366E-04  3.69427437E-04
 -1.41573279E-04  6.58857803E-04  6.14672758E-04 -2.95006352E-04  1.04602361E-03
  4.28729744E-05 -4.36905343E-04 -4.93249962E-04  3.27395398E-04  6.95836169E-04
 -1.32105687E-04  5.45136439E-04  1.11384608E-03 -2.84421423E-04  9.82949567E-06
  6.66960096E-06  3.66885185E-05 -1.59939863E-04 -6.73901680E-05  2.16518009E-04
 -2.73643881E-04 -1.70727802E-04  3.70026044E-04 -1.76035518E-05  6.87405017E-05
  3.03214551E-04  4.49108946E-05  1.99557619E-05 -8.08949683E-05  1.13905209E-04
  1.33245288E-04 -2.18014787E-04 -9.73168692E-08  1.77630383E-05  2.36468041E-05
 -1.90403032E-05 -2.25749124E-05 -2.28561261E-05 -9.01548548E-05 -3.61428219E-05
 -3.42669389E-05 -5.99771124E-06  2.64188976E-05 -1.03556645E-04  4.62623681E-05
 -2.44705879E-05 -9.92470390E-05  4.68512167E-05 -2.70228501E-05 -1.92422084E-04
 -1.07812697E-05  4.29875994E-05 -2.00590811E-05  3.80995670E-05 -2.15135346E-05
 -4.04807346E-05  7.10131126E-05  3.10346481E-05  1.69419078E-05 -1.54210261E-05
  6.98526892E-05  3.79415184E-04 -2.18129839E-04  3.18164921E-05  4.59069339E-05
 -3.14939601E-04  4.09609133E-05  6.59912631E-05 -1.10108040E-05  4.43169062E-05
 -2.19393021E-05  4.05531470E-05 -3.68866724E-05 -2.64164544E-05  7.34867617E-05
  1.87166580E-05  3.28528623E-05 -6.05010546E-06  2.66416931E-05 -1.03535907E-04
  5.03516776E-05 -9.56555005E-05 -3.15645675E-05  5.36464579E-05 -1.88850208E-04
 -4.17118055E-05 -1.03443741E-05  1.19471920E-04 -8.37983048E-05 -5.17297437E-05
 -4.98291163E-05 -9.73320624E-04 -4.21039904E-04 -3.81543292E-04  1.25843360E-03
  5.66132789E-05 -4.76780932E-04  1.52747589E-03  1.62113707E-03 -1.61265527E-03
  5.43248068E-03  5.76982989E-03  3.19598806E-05 -1.66172228E-05  6.45988420E-05
  4.01413727E-06  1.01975463E-06  6.35236213E-07 -1.21298331E-04 -8.80129086E-05
 -8.65011990E-05  6.62212939E-06  6.10466612E-06  6.74299614E-06 -4.35209856E-06
  1.11451016E-05  6.98120727E-06  7.10785386E-06  1.19069882E-05 -2.68397248E-05
  9.88015490E-05  5.61605865E-05  3.81685184E-05  1.02056624E-04  5.04860251E-05
 -1.19658970E-05  3.30768441E-05 -4.55487496E-07  4.74273432E-06  1.89899951E-06
 -1.14133493E-04  6.49842562E-07  3.71734391E-05  1.10406076E-05  2.87456209E-06
  8.02263536E-06 -1.25015655E-06  1.83300971E-06  1.14877530E-06  8.75118640E-06
  2.50823759E-05 -1.06452069E-05 -1.41210899E-05 -2.97658716E-05  3.00402345E-05
 -1.14679029E-05  4.96153202E-05 -1.19194097E-05  3.55057903E-05 -8.30795337E-07
  1.69624174E-06  3.83688575E-06 -1.12223773E-04  2.89316724E-05  4.32257037E-06
  9.26685851E-06  1.14299100E-05  7.40468126E-06 -9.44175607E-06  2.39113688E-05
  2.85229331E-06  6.20959942E-06  1.71100833E-06 -1.84937513E-05 -1.34495361E-05
 -3.12300580E-05  2.46370329E-05 -1.01914589E-05 -6.35270986E-05 -4.64508926E-06
 -1.22269178E-04  1.64222939E-05  3.14746239E-06 -1.42355126E-06  2.79450442E-04
  4.08460588E-05  4.50946368E-05 -1.66950984E-05  2.28952571E-07 -1.33003348E-05
  3.42433485E-06  4.51893598E-06 -1.36380789E-05 -1.66205725E-05 -5.39027647E-06
  4.61686253E-05 -6.23970205E-06 -3.76358674E-05 -7.89205331E-05 -9.56916720E-05
  4.56333744E-05  1.09331581E-06  1.73934850E-04 -4.60035640E-05 -2.49405305E-05
  2.51423829E-06 -2.51073193E-04  9.24215577E-06 -9.34910440E-05  1.01714186E-05
 -3.83016410E-05  1.38736416E-05  8.15107920E-06  9.61945921E-06 -5.80428797E-06
  1.65563701E-05 -2.30410318E-05 -8.38173492E-05 -8.62484852E-05  1.11628246E-05
  5.58502731E-05  5.53234120E-05 -3.08646648E-05 -4.50080565E-05 -3.80453931E-05
  1.02684889E-04 -5.04574739E-06 -1.44463512E-04 -3.40078033E-04 -2.42911467E-04
  3.64586680E-04  1.03366876E-04  4.87403438E-05 -5.49159752E-05  6.74519553E-05
 -1.67718228E-04 -8.86339679E-07  1.41139496E-04  9.66434341E-06  3.81574662E-04
 -2.53776590E-04  5.41295148E-05  3.87462747E-04  1.03321679E-04 -3.10941812E-05
 -4.28634841E-05 -4.87308833E-05  1.08356354E-04 -1.40295533E-04 -1.71938335E-05
 -3.73400002E-04  3.43045146E-04 -2.12225292E-04  1.31311297E-04 -3.48080948E-05
  5.09378720E-05 -1.55584701E-04 -1.40502255E-05  1.85268747E-05  2.91820336E-05
 -1.65503933E-04 -5.34771152E-04  4.29153006E-05  1.17032944E-04 -1.10873052E-04
 -2.68155232E-04  4.70931317E-05  1.03796548E-06  1.81765420E-04 -4.85949068E-05
  8.71536265E-07 -2.22786391E-05 -2.54829768E-04 -1.07237984E-04  1.61548682E-05
 -5.01828702E-07  1.70421550E-05 -3.15117314E-05 -1.69517981E-05 -2.44175902E-05
 -6.20427085E-06 -2.07934917E-06  1.09870732E-05 -1.09963834E-05  4.69015195E-05
  1.85511405E-05  1.20042782E-04 -7.64703880E-05 -6.45369516E-05 -4.77003827E-06
 -1.23068578E-04  1.68466729E-05 -3.41869973E-07  2.00515738E-06  2.80996007E-04
  6.55949136E-05  2.53945960E-05 -2.01369066E-05 -1.31379450E-05  2.20802195E-06
  1.23650455E-05 -2.47893699E-06 -1.49291141E-05 -1.28941408E-05  2.48046777E-06
  5.02760658E-05 -8.69386010E-05 -3.96049477E-05 -8.30494894E-05 -1.49648237E-05
  2.36452296E-05  8.31702600E-05  1.43848394E-04  1.87554495E-05 -1.52444829E-04
 -6.67569798E-05  2.35463695E-04  1.00470707E-03 -4.71680845E-04  2.28913425E-05
 -1.68970739E-04  1.72358096E-05  1.39355741E-04 -1.85646063E-05  1.49855422E-05
  1.73875058E-04 -1.98842901E-05  4.57127701E-04 -8.66235208E-05 -1.55754324E-05
  6.79107409E-04 -5.60008988E-05 -2.73976072E-04 -1.11711482E-04 -3.61811167E-04
 -7.45466837E-05  2.31524782E-04 -1.37933493E-04 -1.18346522E-04 -9.93237201E-04
 -1.01809649E-04 -2.17812147E-05  1.58813502E-04 -2.36534190E-05 -1.34628726E-04
 -9.65040714E-06 -1.19673061E-04 -1.91594848E-04 -7.63384978E-05 -9.45844878E-05
 -1.32702593E-04 -5.22320298E-04 -6.92984051E-04 -2.38181922E-04  1.26430787E-03
  9.73062785E-05  5.43111631E-04  3.19139906E-04 -5.13745793E-05  1.78806120E-03
 -1.22653475E-04  9.76238387E-04 -2.90762081E-03  1.12160965E-05 -1.34398543E-04
  3.32671154E-04 -9.70271223E-04 -2.56224654E-04  2.55084150E-04  1.00790157E-04
  1.93519050E-05 -3.19954799E-03 -7.87737985E-04  6.14772871E-04  1.28280593E-04
  2.74968464E-05  1.21853887E-03  1.24449723E-04  4.66621413E-04  2.25762470E-04
  1.85248406E-03  1.14416677E-05  7.40069327E-05 -3.16563982E-03  9.03054380E-04
 -1.03185070E-05  3.50725519E-04 -9.81387115E-05  4.39430918E-04 -1.20835623E-05
  2.06258467E-04  9.66791580E-04 -1.54530710E-04  1.59321285E-03 -4.25327876E-05
  4.37037231E-04  3.06047375E-03 -4.69362748E-04 -2.81262733E-04 -1.12246288E-04
 -3.69659393E-04 -5.50584534E-05 -1.51417607E-04  2.29399361E-04 -1.75081061E-04
 -5.94761885E-05 -9.84418483E-04  1.25011922E-06 -1.14279873E-05  1.73172580E-04
  2.28230465E-04 -4.87081888E-05 -1.41556344E-04  1.27370660E-05 -1.25174152E-05
  6.33116619E-04 -1.45746325E-04 -5.54159216E-04 -2.95802023E-04 -1.94564494E-04
  2.48361268E-05  8.31379415E-05  1.29106442E-04  1.40899683E-05 -5.84620552E-05
 -1.55428899E-04  3.25597216E-04 -4.91729275E-04  9.75001148E-04 -9.80850179E-06
  4.45071514E-05 -1.72157206E-04 -2.17363921E-04 -4.21427349E-05  3.18101093E-05
 -3.27609986E-05 -1.99564131E-05 -8.04927655E-04 -1.37543242E-04  4.09517879E-05
 -5.05604090E-05 -8.91566660E-05  8.33731138E-05  6.83680676E-05  1.00878041E-04
  1.06798548E-04 -7.73415124E-05 -8.58798992E-05 -1.22535455E-03 -5.13763116E-04
 -4.62354725E-04  1.92220363E-04  5.74608843E-05  4.07001702E-05  1.14176667E-04
  6.80135181E-05  5.73076083E-05 -1.99288020E-04  4.67861345E-05  4.30598336E-04
  2.98140495E-04  2.00245045E-04 -7.57629551E-04  2.18324533E-04 -9.96669052E-05
 -1.09890316E-04  2.63276746E-05 -2.20245002E-04  8.32975517E-05 -1.13818117E-04
  1.16709049E-03 -5.95341872E-04 -2.54381126E-04 -1.86663776E-04  1.15550845E-04
  4.15021558E-05 -1.41912069E-04  6.75784268E-05 -1.67883748E-05  1.86442074E-04
 -1.85608060E-04 -2.64614247E-04  3.49272058E-04  7.73727711E-05  5.68467659E-04
 -4.77678457E-04 -1.03530451E-04 -1.08526091E-04  2.07352354E-05 -2.08867605E-04
 -1.30378187E-04  9.20446334E-05  1.15058728E-03 -1.77934149E-04 -6.40725878E-04
 -1.78333535E-04  3.46436143E-05  1.20065557E-04 -7.38873307E-05 -1.98629975E-04
 -3.60622445E-05  1.94786848E-04  9.84063274E-05 -3.14873001E-04 -5.19355060E-04
  5.17374013E-05  4.52199002E-04  4.38519801E-04 -1.08219349E-07 -1.11762779E-07
  5.97379782E-06 -8.48101200E-07 -2.05563974E-07 -5.22382460E-07  3.35356166E-06
  8.03429029E-06 -1.12080510E-06  9.42348665E-07 -3.10111711E-06  1.32129459E-08
 -3.00015638E-06 -3.93063730E-08 -4.75018697E-06 -1.76273702E-08  2.40949004E-07
  8.25835410E-08 -1.38867586E-07  5.35371140E-07  3.05437558E-07 -7.13685110E-07
  4.24006709E-07  9.93703146E-07 -9.52726161E-08 -2.22593729E-07 -2.13668650E-07
  1.45782692E-06 -1.11343918E-07 -2.42696624E-07 -1.15313525E-08  2.67680033E-07
  1.93806297E-07  3.81792784E-07 -1.74803627E-07 -1.65854220E-07  5.22624936E-07
  1.30681391E-06 -1.29192819E-06  6.58169809E-07  2.73989404E-06  5.22825808E-08
  1.14043229E-06  4.05998712E-07 -1.04843605E-06 -7.10956759E-09 -7.56002842E-07
  3.36851503E-07 -8.15915975E-07 -1.01448670E-06  1.09273118E-06  3.81449904E-07
 -1.64374992E-07 -2.61328236E-06 -7.38405738E-07 -4.46798529E-07  7.27168725E-07
  4.37055137E-06  3.20916296E-07 -1.93649659E-07  8.25647878E-07 -3.74219490E-07
 -9.65794335E-06  5.17597603E-06  7.39362656E-06 -7.18324015E-06 -1.31175598E-05
 -4.85592228E-06 -1.76376101E-05  1.33551920E-07  3.12296119E-06  3.81719323E-06
  2.21906534E-05  2.40779292E-06 -9.24414763E-06  7.34921466E-07  4.78822966E-07
 -1.62286547E-05 -3.54376442E-06  6.25997418E-07  3.87657087E-07  1.67476972E-07
  1.36764156E-06 -6.61067849E-07  1.92207397E-06 -7.45576505E-06 -2.23777063E-06
  1.49169049E-05 -2.24153996E-07  2.53115792E-06  1.46793436E-07 -5.39758526E-06
  2.85999865E-05  1.52089161E-07 -5.95458319E-07  1.39519660E-06 -1.61052175E-05
  4.44492504E-06 -3.97150359E-06  2.07266610E-06 -2.15664581E-05 -6.80067509E-07
 -1.52066966E-05 -1.63311132E-06 -1.04411900E-06  5.74922419E-07 -3.42039677E-06
  2.95524097E-06  4.61834679E-06 -1.82852495E-06  1.53697681E-06  4.16092474E-06
 -1.71260585E-05 -1.03003987E-05 -1.10093187E-07 -7.10911832E-06 -1.59254131E-06
  6.54288519E-06  4.05310357E-06  7.66707037E-06 -1.07418723E-07 -2.44487608E-06
 -4.72738778E-06 -6.53381612E-07 -1.72742766E-06  1.01702423E-06  5.87175377E-06
 -3.14044197E-06 -2.45240078E-06 -2.04503497E-07 -2.93534411E-06 -1.23949624E-07
  4.19178542E-06 -3.14724808E-07  3.09076238E-06  7.52465720E-07  3.01250316E-06
 -1.41856727E-05 -2.60312088E-08 -9.90043524E-07 -4.18579959E-06 -2.58531919E-05
 -4.14624135E-05 -4.47394889E-06  1.44835673E-06 -3.12324069E-05  1.38028215E-06
  1.48400401E-06  3.09187213E-06  8.25649024E-06  3.59367119E-07  1.49833386E-05
 -3.43473724E-05 -3.21912493E-06 -3.67427031E-06 -2.92719827E-06 -1.26265093E-05
  9.91313296E-07  8.33324525E-06 -8.30572772E-08  6.10467342E-06 -1.61739209E-05
  1.67687793E-06  2.15198138E-06  4.30192258E-06  2.42336539E-07 -1.70198846E-06
  1.17235711E-05  2.88356982E-07 -1.39706645E-06 -4.22479041E-07 -5.68648621E-06
  3.28152710E-06  9.91474913E-07 -6.71562934E-07 -8.50245254E-06 -6.63664790E-07
 -1.04148902E-06 -3.39493715E-06 -1.33212157E-05  5.73461674E-09 -1.53669778E-06
 -2.72733418E-06  1.37572977E-06 -1.92619586E-07  4.77464288E-07 -4.39378681E-06
 -3.81788994E-07  3.16342024E-06 -1.60855144E-06 -2.30634891E-06 -4.53871349E-07
  1.47492463E-06 -7.58752369E-07  5.20748761E-06 -2.80611599E-08 -1.35360992E-06
  3.80340487E-06 -2.18984409E-07  1.73415422E-07 -4.09900936E-07 -1.48129470E-06
  9.14525421E-07  2.24126171E-06 -1.96225667E-06 -1.33481191E-06 -5.18116564E-07
  1.36667385E-06 -5.71203419E-07  1.36175505E-06  7.83205656E-07  3.26620630E-06
 -2.56696844E-05  1.66826557E-06  1.74690617E-06  7.11132582E-07 -1.24583842E-05
  4.91409719E-06  5.57863332E-06 -4.93031503E-08  8.11709469E-06 -1.99679037E-06
 -7.36242704E-06 -4.78032018E-06  1.04328494E-05  4.69512462E-06  3.70511930E-05
 -1.37451279E-04 -1.26467837E-05 -3.42605144E-05 -2.19023082E-05 -7.41005124E-05
 -6.65254670E-05 -1.34643905E-04 -5.72166289E-05  6.62922431E-05 -6.78935269E-06
  1.29015763E-04 -2.61964437E-06 -2.28091113E-05 -4.52751577E-08  2.30684896E-06
 -4.44387428E-05 -6.40263322E-06 -1.81208251E-05  4.90350131E-06 -1.07465185E-06
 -2.47322737E-06  3.33768311E-05 -1.93352666E-05  1.74163760E-05 -2.03005303E-06
  6.07679302E-06 -4.55729652E-07  2.70924057E-05  1.23712167E-07  5.98828605E-07
  2.78658563E-07 -1.42036813E-06  3.86354248E-07 -6.94208696E-07 -5.79196260E-06
 -2.28622382E-06  4.45101702E-07 -2.95158285E-08 -5.97819279E-06 -2.25255132E-07
 -2.00673509E-06 -1.80494528E-06 -6.44959546E-06  1.27907305E-07  1.14304944E-06
  1.29583390E-06  9.48762184E-07 -3.27359529E-07 -5.65195241E-07 -2.71333455E-06
 -2.82402967E-06  1.08206657E-06  2.50884999E-07  2.38078458E-07  3.69372669E-07
 -3.63060509E-06  6.98020308E-07  2.61687460E-06 -1.16211632E-07 -2.79283703E-06
  9.93084369E-07  4.84322471E-07 -3.61785923E-07  8.34825428E-07 -1.14520021E-06
 -8.93231484E-06  4.72092816E-06 -1.56070871E-07 -1.41755314E-07 -4.51407963E-07
  7.56010212E-06 -1.00221917E-07  1.39166157E-06  2.30153472E-07  1.43534240E-06
 -3.75138231E-06 -3.34287279E-09  1.72437009E-06  4.24846316E-07  1.96571202E-06
 -4.20254912E-06 -1.12942163E-06 -2.21093943E-06 -3.43369221E-06 -5.05716351E-07
  3.45001214E-06 -1.71974484E-06 -2.54485213E-06 -1.20846828E-07 -3.87749267E-06
 -1.90573091E-06  1.87055132E-06  8.77938714E-07 -1.04206407E-06  2.81040325E-05
  5.89369195E-06 -7.36270134E-06  6.74539630E-06  1.13430908E-05  2.76806881E-06
 -5.43470852E-06  1.60691007E-06  1.27593692E-05  1.70748973E-06  9.95552277E-07
 -7.33786234E-05 -8.09856829E-08 -7.16295221E-06  6.54119281E-07 -1.17610249E-05
  6.27644475E-06  8.57928349E-06  2.69737445E-06 -2.81996727E-06  1.13511714E-06
  2.16562574E-05  9.47029092E-06  8.21384843E-05  2.80957779E-07 -1.04690432E-05
  3.69810595E-05 -3.99718693E-06  2.23007983E-06  7.47442746E-06  6.34696261E-06
 -3.76452571E-05  3.00394132E-05 -2.16218688E-08 -1.49383270E-06  7.06901762E-06
 -1.56097503E-07 -2.96633463E-07 -7.81333123E-07  2.41171779E-06 -8.44055406E-06
  3.44889555E-06 -7.53838585E-08  7.84892857E-08  9.54395863E-07 -7.05180129E-08
  5.82313285E-07 -1.52043062E-07 -1.76399399E-06 -5.16953509E-06  2.02906490E-08
  3.90549769E-07 -1.51427604E-06 -1.79243617E-06 -2.58626554E-07  2.10858832E-06
 -8.27641189E-07  3.48839159E-06  3.87629216E-06  1.47512281E-06  1.39242868E-07
  3.59159178E-07 -6.62403923E-06 -6.59964810E-07  1.33649855E-06  8.41250932E-07
  8.11486429E-07 -1.16972511E-05 -6.98247603E-07 -2.60930014E-07 -1.46476805E-06
  1.75818722E-05  4.36763669E-07 -1.00663057E-07  1.94753989E-07  6.10700453E-06
 -9.42085569E-06  9.89136258E-06 -5.74848161E-08 -2.79742857E-07 -3.24313050E-06
 -2.90918936E-07 -5.15902438E-09  4.07078740E-07 -2.06695793E-06  5.99913881E-07
 -1.68464592E-06 -1.07756336E-07  2.54714642E-06 -1.81560035E-07  2.47553035E-06
  3.85842867E-07 -9.04615517E-08  4.72530720E-07 -1.95546996E-06  3.08699580E-06
  2.66728679E-06  1.72595517E-06  4.71316735E-07  5.92287745E-06 -2.93274827E-06
  2.06745007E-06 -6.70078752E-07  2.85614150E-06  1.44363288E-05  8.50842635E-07
  1.17112723E-06 -4.25455051E-06  3.05009382E-05  7.30346311E-06 -8.56578375E-06
  9.20329833E-07 -3.51291221E-06 -2.45220498E-05  2.69622704E-06  2.02527597E-06
 -6.64826521E-06 -1.20807465E-05 -1.46583196E-06 -1.97691783E-06 -6.80426539E-07
  2.79955908E-06  1.54602390E-05  8.31879312E-07  1.21820766E-06 -4.41717587E-06
  3.01956404E-05  2.27822789E-06 -1.12449909E-05  5.13648489E-07 -2.00152228E-06
  3.07947883E-06  2.62883584E-06 -1.59334310E-06 -5.01721269E-07  6.40700470E-06
  1.94557664E-06  4.08864275E-06 -1.68320127E-07  3.95829005E-06 -1.82001881E-05
  1.12908992E-05  9.81763567E-07 -1.96158060E-06 -7.00344798E-06 -3.49904337E-07
  8.05157890E-06  2.86678112E-07 -9.32413721E-06  1.30276861E-05  9.69466487E-06
 -7.69862542E-06  4.18899316E-06 -4.08461455E-05 -1.34347573E-05 -2.92493952E-05
  8.66026929E-07  1.18552319E-07 -3.52856808E-05  6.78470369E-08  2.02293017E-06
  2.71720832E-06  2.32336089E-05  2.35857068E-05 -1.13180371E-05  8.12554279E-07
 -4.77081751E-08 -3.38179119E-05  3.71579596E-08 -3.54733015E-06  1.27684862E-06
  2.64561428E-05 -1.18980712E-05 -2.19226406E-05  2.63329108E-07 -8.64399750E-06
  1.17861674E-05  8.81240525E-06  4.86817740E-06  8.18197739E-06 -4.39047039E-05
  2.66394365E-05 -1.87455004E-05 -7.66980778E-06  4.12563999E-05  4.21505100E-06
 -4.77691780E-05  6.10373252E-06  1.42497446E-05  7.72651038E-06 -3.44412699E-05
  6.75463742E-06 -7.64249779E-06  4.11420504E-05  3.57800030E-06 -4.69175715E-05
 -1.65057220E-05  7.50600601E-06  6.66080150E-06  2.48868288E-05  2.48899094E-05
 -1.96624417E-05  7.39010857E-05  1.67969342E-04 -1.01399394E-04  1.24831056E-06
 -1.84245199E-05 -1.79567617E-04 -2.54462757E-06 -1.55334010E-05 -1.63716384E-06
  3.18889699E-05  1.22807223E-04  1.05443172E-04  5.49535803E-05  4.57416034E-05
  1.77097556E-04  5.16291004E-05  1.31108169E-04  3.70546393E-06 -1.91944124E-05
 -7.98195494E-06  3.54011172E-06  2.82356994E-06  2.92939097E-06 -1.67494468E-05
  5.73857179E-06  7.55847240E-06  4.18140957E-07 -5.34748867E-06  2.08489437E-05
 -5.96645707E-06 -6.04501102E-06 -8.96043678E-06  1.08957453E-05 -1.15713804E-05
  1.81910321E-05  2.39846899E-07 -5.73035211E-06  8.52040400E-06 -2.53302343E-06
 -1.22560905E-06  1.86998329E-06  5.73384886E-06 -3.90168242E-06 -1.00058497E-06
  4.08319244E-07 -7.52141720E-06 -9.50842260E-07 -1.15456877E-05 -1.88462612E-06
  5.78414860E-06 -6.78278811E-05 -1.15256972E-05  3.20284958E-05  2.77783658E-07
 -5.95289946E-06  7.99545550E-06 -2.36271699E-06 -3.25184360E-07  2.21173017E-06
  5.18231997E-06  2.72173960E-06  1.62060578E-06  4.19759331E-07 -5.13372637E-06
  2.13820331E-05 -6.45925870E-06  9.41859990E-06 -4.28253969E-06  1.12849081E-05
  5.85587532E-06  2.02108516E-05  3.86073918E-06 -1.91410462E-05 -9.77892107E-06
  4.02112219E-06 -3.92046826E-06  1.29350486E-06 -1.47728039E-05 -1.12215789E-05
  4.94211603E-06 -1.79245351E-06  3.28333967E-05  1.23220056E-04  1.09968975E-04
 -6.20383670E-05  1.10453825E-05  1.87702711E-04 -9.94056759E-05  8.78263437E-05
 -3.38027165E-06  2.23161147E-05 -9.90947427E-05 -4.62093189E-05 -1.66352911E-05
  4.53115131E-06 -2.18934249E-05  1.68452123E-05 -2.91697281E-05 -1.17402065E-05
  4.69687194E-05  2.38119880E-04  1.35482843E-04 -9.74888742E-06  5.28405032E-05
  1.37206680E-04 -3.50273389E-05  1.39614441E-04 -3.43254317E-06  2.20582691E-05
 -9.64665268E-05 -4.66971486E-05  7.87872934E-06  1.12378926E-05 -2.16581523E-05
 -7.62872624E-07 -3.49229339E-05  7.45716353E-06 -2.78967584E-06 -4.35096991E-05
  7.45156552E-05  3.69606099E-05 -3.56883314E-05  1.84553305E-04  1.01288603E-04
 -1.25101736E-04  7.52376368E-06 -2.80222736E-06 -4.51496160E-05  7.66100198E-05
 -6.77126951E-06 -4.84084769E-05  1.89412748E-04 -6.27908633E-06 -1.54699532E-04
  3.61391604E-05 -2.02259940E-04 -5.29056895E-04 -4.09927888E-04  1.01158461E-06
 -6.43226637E-05 -6.04780095E-04 -2.29326906E-05 -1.26010525E-05 -1.18162018E-05
  5.54455086E-05  2.05447641E-04 -4.89533886E-05  8.38012810E-05 -1.81278840E-05
 -1.45904694E-04  1.32862140E-04 -6.64973735E-05  8.03002548E-06 -2.87821830E-05
 -1.39797602E-04  3.55304539E-05 -3.24648054E-05  1.93560911E-05  1.37988800E-04
 -8.17459876E-05 -7.68586981E-06  8.24216286E-06 -2.96095089E-05 -1.42190519E-04
  3.31096948E-05  1.96184196E-05  3.47302009E-05  1.34272817E-04  8.43161814E-05
  3.63594838E-05 -1.19922856E-05  5.77130137E-05  2.05377633E-04 -4.32716201E-05
 -6.62435859E-05 -6.30812726E-05 -1.45256447E-04 -8.50954494E-05 -1.33985851E-04
  5.91483648E-05 -4.34512415E-04 -5.67098224E-04 -7.34281409E-05  5.82685843E-04
 -2.67686393E-04 -1.77069494E-04  9.69824467E-04 -4.59053745E-04  5.88166104E-05
 -4.31577386E-04 -5.63772333E-04 -3.67785023E-05 -3.51398413E-04 -5.36615093E-04
 -1.04318863E-04 -5.74256451E-04 -9.02219548E-04  7.97423582E-05 -4.72390168E-04
 -8.15576115E-04  9.02008966E-05 -3.24384695E-04 -3.97578620E-04  1.19547274E-04
 -5.16737618E-04 -7.02236224E-04 -1.11833488E-05  4.08424267E-05 -1.61206361E-05
  2.55406805E-06 -3.95783199E-05  5.22196864E-05 -4.90376422E-05 -9.83123329E-05
  2.00087928E-05 -6.44520159E-06  2.90727526E-05 -5.18064423E-05  4.21591628E-06
 -2.50081620E-05  1.14152030E-04  3.07070251E-05 -6.45285775E-06  1.93244084E-04
  4.38006702E-06  7.54558862E-07 -1.67376594E-05  2.58183817E-05  2.20814155E-05
  2.47653391E-05  4.37212268E-05  8.08606799E-05  8.64033941E-06 -1.98931963E-05
  8.34973427E-05  3.42181792E-04 -3.56928834E-05 -2.92077672E-05  9.25824100E-05
 -1.34161954E-04 -6.09110207E-05  1.80553442E-04  4.18948014E-06  1.30975860E-06
 -1.37867936E-05  2.85256302E-05 -2.96817576E-05  1.02520530E-05  5.08817213E-05
 -6.93366006E-05 -3.47027121E-05 -6.75093361E-06  3.04582922E-05 -4.86766570E-05
  5.02526993E-06 -4.12123857E-05  1.11051343E-04  3.45340480E-05 -9.78990581E-05
  1.72688993E-04 -1.11281744E-05  4.12945506E-05 -2.21078089E-05  8.08687295E-07
  4.16188223E-06  6.69133221E-05 -5.73911279E-05  6.74060881E-05  6.94960131E-05
  7.99646576E-05 -4.76196277E-04 -8.26045436E-04  5.63807405E-05  5.01033011E-04
 -1.57958230E-04  6.58907633E-05  8.32815730E-04 -3.06944925E-04  1.20099750E-06
  4.09605564E-05  2.51634879E-04  3.69351308E-05 -7.40062969E-05 -6.69006414E-05
  6.08496261E-05 -2.08033768E-04 -2.43310477E-05 -1.28110096E-04  6.39640832E-05
  7.39350970E-04  3.48672996E-04  4.83477649E-04 -1.60041068E-03  3.68171596E-04
  6.00441096E-04 -2.01181890E-03  2.19773504E-06  3.78711067E-05  2.39802376E-04
  2.77695486E-05  1.01688275E-04 -1.33079172E-05  3.20548494E-05  1.95854373E-04
  9.82745490E-05  9.39307104E-05 -5.94118433E-04 -8.23804987E-04  4.54873066E-04
  2.04314159E-04  8.75884722E-04  5.51591974E-04  2.66314620E-05  1.37241391E-03
  9.36234495E-05 -5.93917683E-04 -8.18129828E-04  4.88578973E-04 -6.02265556E-04
  6.38762234E-04  5.82246799E-04 -7.11173073E-04  1.15717575E-03  1.01889470E+00
 -4.54647341E-02 -5.93376245E-02 -2.67353580E-04  2.33034591E-05 -1.58700661E-04
 -6.62708907E-04  3.18166145E-05 -2.92041622E-04  1.79907197E-05 -3.78096059E-04
 -2.80416528E-04  3.48789692E-04 -2.93046509E-04  1.05517636E-03  6.93897419E-04
 -3.99121051E-04  1.45365634E-03  9.34789532E-06  7.45471048E-06  3.99289046E-05
 -1.73147127E-04  2.07377719E-04 -5.39244473E-05 -2.97902793E-04  3.70903247E-04
 -4.18733527E-05 -1.77801871E-05  6.92011777E-05  3.06305402E-04  5.08179805E-05
 -7.62344332E-05  2.40830292E-05  1.30466848E-04 -2.49425185E-04 -7.16586018E-07
 -1.77547762E-05  6.91751533E-05  3.04749200E-04  4.59745440E-05  5.52837491E-05
  6.22895592E-05  1.14573706E-04  2.23021828E-04  1.34344302E-04  9.89877195E-06
  5.76574267E-06  3.45832608E-05 -1.59678609E-04 -1.61442508E-04 -1.62893083E-04
 -2.70136257E-04 -3.16274410E-04 -2.51422184E-04  4.27877073E-05 -4.33448626E-04
 -4.90406330E-04  3.25774204E-04  6.73249429E-04 -2.02198570E-04  5.29205917E-04
  1.10348712E-03 -2.61075910E-04  4.35662126E-05 -4.31619494E-04 -4.93699133E-04
  3.62629341E-04 -4.26526939E-04 -5.16642132E-04  5.89243575E-04 -7.33316579E-04
 -7.90341592E-04 -1.08029893E-05  4.31789010E-05 -2.26592728E-05  3.76321692E-05
 -4.96659077E-07  4.56923832E-05  7.33408195E-05  1.83599819E-05 -2.83861894E-05
 -5.96919448E-06  2.68795812E-05 -1.06961205E-04  4.60136367E-05  2.44011599E-05
  1.00097800E-04  4.68083261E-05  7.08801975E-05  1.86038592E-04 -7.28890190E-08
  1.83273384E-05  2.30675717E-05 -1.93892548E-05 -9.65236301E-06  3.06414055E-05
 -9.11189313E-05 -1.68834085E-05  4.60226481E-05 -6.16962516E-06  2.69187022E-05
 -1.00930677E-04  5.01150813E-05 -7.05331971E-05  7.29986164E-05  5.44907641E-05
 -1.57693051E-04  1.28129720E-04 -1.09678535E-05  4.52169569E-05 -2.69066924E-05
  3.95390820E-05 -2.04623091E-05  3.95596920E-05  7.44200917E-05  3.26521435E-06
 -3.60252682E-05 -1.52662771E-05  6.90948531E-05  3.77196491E-04 -2.18977278E-04
  6.25742861E-06 -5.64167123E-05 -3.11448796E-04  5.94860095E-06 -7.26744649E-05
 -1.05387248E-05  1.16474036E-04 -8.43663470E-05 -2.32049016E-05  6.88606554E-05
 -9.69345201E-04 -1.93305507E-04  5.12112120E-04  1.24733772E-03 -3.69840659E-06
 -4.75608968E-04  6.11765027E-04 -2.15576464E-03 -1.62318212E-03  2.20523840E-03
 -7.73391330E-03  5.07633854E-05 -1.10436561E-05  3.75761464E-05 -1.50724002E-06
  2.73486328E-06 -2.81263240E-06 -1.18518477E-04 -1.66237238E-05 -1.72872182E-05
  1.42153812E-05 -1.56552145E-06 -6.50586944E-06 -2.08200944E-06 -1.37721498E-05
  2.44385642E-06  8.71926930E-06  2.19118345E-05 -3.34576005E-05  1.40220718E-05
  1.72969554E-05  1.93949450E-05 -3.14559741E-06  3.25373598E-05 -1.75396901E-05
  7.20843535E-05  4.32114702E-06  6.40917066E-07 -9.15582205E-07 -1.21625244E-04
 -3.78502332E-05  1.27350901E-04  7.74715368E-06  4.53854300E-07 -6.18674845E-06
  4.57182206E-07 -1.52988316E-05 -3.91371638E-06  9.91878757E-06  5.39462915E-06
  1.78617400E-05 -1.34634632E-04 -3.76591495E-05  6.09085864E-05  4.61376871E-05
  5.02745928E-05 -1.21293034E-05  4.61296115E-05 -1.09405246E-06 -4.19468858E-07
 -3.57471707E-06 -1.17497225E-04  1.95852471E-05 -5.25347307E-06  7.27779572E-06
  1.77566141E-06 -1.06535874E-05 -6.04568635E-06 -2.22936066E-05 -5.62753827E-06
  8.87001258E-06 -9.49494676E-06 -3.80722672E-05  1.46185614E-05  1.56337899E-05
  1.45169026E-05 -6.87831448E-07  4.71661716E-05  9.05315566E-07  1.83491400E-04
 -4.56199367E-05 -2.35949659E-05  1.01334812E-05 -2.51462686E-04  3.74821389E-05
  9.41682877E-05  1.23520295E-05 -3.84447484E-05  2.35582132E-06 -5.97545085E-07
  2.48474904E-06  1.46565842E-05  1.06499522E-05 -2.54677432E-05 -5.90482565E-05
  4.74911611E-05 -5.15715750E-05  7.32584363E-05  8.70280963E-05 -6.43190019E-05
 -4.93810693E-06 -1.17945492E-04  1.65460742E-05  3.56188302E-06  5.11797443E-07
  2.76992678E-04  2.01967565E-05 -5.44488224E-05 -1.62319836E-05  3.03281334E-06
  9.07866001E-06 -3.95397498E-06 -1.37564331E-06  3.21395155E-06 -2.13764163E-05
 -6.82173885E-06  2.16255107E-05  5.00968351E-05  2.47952621E-05 -9.13631744E-05
 -8.12033671E-05 -6.53277076E-05 -5.44414239E-06 -1.24968603E-04  1.74576087E-05
 -1.37080628E-06 -9.22078593E-07  2.79252727E-04  4.20263232E-05 -4.84344699E-05
 -1.49193322E-05 -1.38300383E-05  9.61366344E-06  2.49033102E-07  7.96716534E-07
  1.22416802E-05 -1.94865211E-05  3.49611023E-06  2.39771239E-05  8.02334370E-05
  1.93593980E-05 -1.02819622E-04  2.55176460E-05  4.94349120E-05  1.20208311E-06
  1.89156556E-04 -4.85795849E-05  1.12149661E-05  2.05458376E-05 -2.58246378E-04
 -1.13244815E-04  4.74659820E-05 -2.96911446E-06  3.15556608E-05  1.80780504E-05
 -1.48781391E-05  1.67347942E-05 -9.77625515E-06 -7.97137003E-07  2.09213350E-05
 -1.09333374E-05 -5.70003033E-06  3.52008191E-05  1.25083533E-04 -8.19134243E-05
 -2.92033874E-05 -4.11992695E-05 -8.35522818E-05  1.11131612E-04 -1.16141726E-04
  8.13084786E-05 -3.50058423E-04  4.05275933E-04  2.26694383E-05  1.00116782E-04
 -6.57230525E-05 -3.19923992E-05 -9.65881897E-05  8.92891502E-05 -1.09586120E-04
  6.45771003E-05 -1.39527600E-04 -2.67762391E-04  1.00226784E-04 -5.01744110E-04
  3.86112794E-05 -2.60610653E-04 -2.96884502E-05 -4.20360046E-05 -8.52254829E-05
  1.05093104E-04  6.25519579E-05  1.32521748E-04 -3.08484079E-04 -3.84888111E-04
 -2.13632689E-04  8.20016346E-05  8.07037400E-05  2.20414412E-05  1.99999928E-05
  1.44811462E-04  1.06104724E-04  1.14422689E-04  8.71256425E-05  2.40110620E-04
  1.87895834E-04  4.24599976E-04  2.87209527E-04  2.06943722E-04 -2.73138760E-04
 -1.09058707E-04 -3.88412365E-04 -7.52947359E-05  2.70418678E-04  1.32948822E-05
 -1.29114516E-04 -7.99563031E-04  5.21775793E-04 -2.50499234E-05  1.50188356E-04
 -3.90207923E-05 -1.40651300E-04  4.39149086E-05 -1.06871102E-04 -1.95271963E-04
 -6.29495732E-05 -2.96859193E-04  2.23544802E-04 -3.27967712E-05 -8.07444945E-04
 -1.46622665E-04  2.60063353E-05  8.47433320E-05  1.51012245E-04  1.84798909E-05
 -1.04708594E-04  1.30180549E-04  2.34931842E-04  1.11245759E-03 -5.82206937E-05
  1.88771905E-05 -1.64646986E-04  5.79712963E-05  7.48923777E-05  2.58723869E-05
  1.63233640E-04  1.36265705E-04 -1.00783957E-05  1.69306487E-04  1.02470327E-04
  6.19672849E-04  5.15488999E-04 -1.01859365E-05  2.27185782E-05  8.41799484E-05
  1.51224227E-04  1.38272231E-05  1.85245186E-05  1.66779920E-04  3.29581314E-04
 -9.13842285E-04 -6.34536830E-04  1.35983205E-05  9.98349874E-05  1.35293507E-04
 -1.19330302E-04  4.70095282E-05 -1.86601598E-04  2.27752462E-05  1.70494610E-06
 -5.18153935E-04  1.69923141E-04 -6.36231407E-04  1.20651397E-04 -1.53844372E-05
 -2.68237575E-04 -1.12083777E-04 -3.97367617E-04 -5.50698628E-05 -2.44536696E-04
 -1.37077759E-04 -1.83435388E-04  3.94553865E-04  9.21752176E-04 -3.01805867E-05
 -1.16228880E-04 -1.28256276E-04  5.58609829E-05  4.93494940E-05  2.52612795E-04
 -9.12084713E-05  1.14193435E-05  7.63482824E-05  2.06087850E-04  6.60343077E-04
 -6.21699004E-04 -1.03095095E-04  1.24949445E-03  1.06460554E-04  4.94586801E-04
  2.24656120E-04  1.60656958E-03 -8.53621825E-04  5.16909627E-05 -3.15042453E-03
  5.94112382E-04  1.73109211E-05  4.14462579E-04 -3.66989039E-05  2.49683850E-04
  7.92064083E-05  5.74865625E-04  8.48567623E-04 -1.25570311E-04  7.97971040E-04
  2.43585688E-04  2.08293684E-03  2.53406650E-03 -3.93516730E-04  1.27778707E-03
  8.83305772E-05  5.81182523E-04  3.24298283E-04 -8.65639634E-04 -1.55521711E-03
 -1.54709431E-04  2.25294210E-03  2.08255245E-03  2.11117402E-05 -3.17240759E-04
 -2.49757718E-04 -4.97484961E-04  2.23585910E-04 -7.91494398E-04  3.78391362E-04
  1.41584599E-04 -1.74776684E-03  7.00681586E-04 -2.54768612E-03  9.43998782E-04
[truncated: 100,581,598 more chars]
