# Supplementary material for: Morphology Effects on Free Energies of Proton-Coupled Electron Transfer in Polyoxotungstates
Source: Inorg Chem. 2025 Oct 23;64(49):23834–45. doi: 10.1021/acs.inorgchem.5c02910 (PMC12709570; doi:10.1021/acs.inorgchem.5c02910)
Supplement: Supplementary file 2 [file ic5c02910_si_002.zip › P2W18_Me4N_1H_Ob3_Sp2.xyz]

185
P2W18_Me4N_1H_Ob3_Sp2.xyz
 O    6.245406   2.686582   2.174070
 O    5.692831   1.881859  -0.501105
 O    6.082034   1.309153  -3.267435
 O    5.743145  -0.673797  -1.233755
 O    6.379890  -2.727300   0.638582
 O    5.819428  -0.025521   1.343476
 O    3.696933   3.035327   0.942518
 O    3.608289   2.258710  -2.191706
 O    3.698528  -0.225877  -2.914339
 O    3.845646  -2.509479  -0.681376
 O    3.906809  -1.896093   1.817150
 O    3.879727   1.165030   2.735861
 O    3.719866   0.324013  -0.051284
 O    1.690545   2.540828   2.470550
 O    2.162492   5.254738   1.647402
 O    1.989811   4.120960  -0.943977
 O    2.037003   3.930654  -3.762157
 O    1.526475   1.153762  -3.206867
 O    2.195967  -0.816558  -5.164312
 O    2.202400  -2.512616  -2.879573
 O    2.471545  -4.836639  -1.288914
 O    1.807708  -3.013206   0.819476
 O    2.572571  -3.661849   3.492697
 O    2.393068  -0.862686   3.840264
 O    2.501307   1.700651   5.077359
 O    1.528641   1.751865  -0.338172
 O    1.617337  -0.846826  -1.103211
 O    1.692366  -0.195205   1.535113
 O   -0.057939   3.821591   0.862126
 O   -0.133691   3.049237  -2.305729
 O    0.013958  -1.022246  -3.482498
 O    0.165910  -3.311869  -1.250054
 O    0.254872  -2.286141   2.866153
 O    0.226947   0.768711   3.806976
 O   -1.580819   2.394613   2.558501
 O   -2.351628   5.074792   1.788910
 O   -2.253151   3.960520  -0.818615
 O   -2.460002   3.761603  -3.626567
 O   -1.681044   1.029696  -3.110988
 O   -2.262380  -0.991355  -5.034697
 O   -2.015829  -2.673419  -2.747999
 O   -2.010407  -5.002077  -1.152344
 O   -1.369556  -3.124027   0.920436
 O   -1.916750  -3.822984   3.635129
 O   -1.890676  -1.005003   3.965672
 O   -2.036622   1.540640   5.195254
 O   -1.567354   1.648577  -0.251108
 O   -1.468356  -0.955428  -1.006496
 O   -1.418151  -0.291431   1.625993
 O   -3.596350   0.040043   0.166983
 O   -3.727157   2.707782   1.211864
 O   -3.790860   1.952806  -1.979706
 O   -3.700940  -0.544422  -2.706798
 O   -3.523349  -2.792280  -0.447075
 O   -3.476078  -2.144871   2.060558
 O   -3.672790   0.711846   3.018865
 O   -6.192544   2.205691   2.494700
 O   -5.740312   1.430717  -0.193397
 O   -6.210335   0.768615  -2.942871
 O   -5.601444  -1.126193  -0.874559
 O   -5.924626  -3.223561   1.038923
 O   -5.554235  -0.465386   1.705090
 P    2.055353   0.252890   0.012235
 P   -1.928925   0.110678   0.131641
 W    5.044641   1.769167   1.313837
 W    4.942165   0.921518  -2.012648
 W    5.129814  -1.545162   0.382932
 W    1.831495   3.705039   0.936876
 W    1.759644   2.892309  -2.396899
 W    1.902169  -0.689924  -3.454857
 W    2.070703  -3.157440  -1.075320
 W    2.145507  -2.266847   2.546467
 W    2.138820   1.025505   3.517549
 W   -1.935315   3.564330   1.043908
 W   -2.017446   2.754262  -2.282763
 W   -1.863195  -0.835531  -3.349876
 W   -1.709272  -3.298490  -0.961926
 W   -1.634035  -2.406982   2.666844
 W   -1.614559   0.885760   3.642344
 W   -4.994538   1.393650   1.534605
 W   -4.966247   0.484819  -1.762648
 W   -4.799443  -1.943548   0.685319
 C    5.573801  -1.423683   5.340297
 H    5.933416  -2.310397   4.813086
 H    4.502323  -1.293272   5.175047
 H    6.118446  -0.537910   5.005222
 C    7.311609  -1.793276   7.075309
 H    7.475207  -1.928407   8.146951
 H    7.652074  -2.674311   6.526506
 H    7.835606  -0.902420   6.721838
 C    5.329854  -0.388329   7.584686
 H    4.259110  -0.272611   7.403317
 H    5.519563  -0.536395   8.650204
 H    5.870891   0.488519   7.221609
 C   -0.628637   9.362507  -2.259222
 H   -1.234102   8.997816  -3.092077
 H   -1.243508   9.465459  -1.362257
 H   -0.170367  10.320365  -2.515813
 C   -0.144775   7.014004  -1.612945
 H    0.657316   6.296841  -1.426605
 H   -0.752622   7.145641  -0.715039
 H   -0.766597   6.678064  -2.445662
 C   -9.944578   1.202271   0.280656
 H   -9.250816   0.661167  -0.366596
 H   -9.417187   1.599596   1.150568
 H  -10.757484   0.545097   0.597796
 C   -9.419673   3.290324  -0.956812
 H   -8.734114   2.728224  -1.594353
 H   -9.860155   4.119760  -1.514603
 H   -8.894547   3.663516  -0.074692
 C   -6.501462  -6.272522   2.655216
 H   -7.318550  -6.805014   2.162402
 H   -6.766154  -6.053333   3.692471
 H   -6.272538  -5.348111   2.119049
 C   -5.573331  -8.456615   3.389736
 H   -4.679828  -9.084861   3.380263
 H   -5.852720  -8.213481   4.417371
 H   -6.397962  -8.964844   2.884874
 C   -0.814020  -7.064215  -6.436864
 H   -1.310056  -8.037455  -6.439964
 H   -0.998531  -6.542839  -7.378945
 H    0.259529  -7.187861  -6.277278
 C   -2.874441  -6.034741  -5.513609
 H   -3.356160  -7.014743  -5.539970
 H   -3.271377  -5.440643  -4.687595
 H   -3.026917  -5.512501  -6.460938
 C    7.391830  -1.886051  -4.055554
 H    7.047083  -1.721188  -3.032602
 H    8.303143  -1.315018  -4.248915
 H    6.611682  -1.603623  -4.765872
 C    8.790913  -3.780160  -3.267379
 H    8.440217  -3.597962  -2.249109
 H    9.001388  -4.842671  -3.409547
 H    9.685863  -3.187493  -3.469956
 C    8.172543  -3.609435  -5.664105
 H    7.380239  -3.308035  -6.352897
 H    9.072163  -3.015622  -5.841032
 H    8.392638  -4.672828  -5.783063
 C    6.445303  -4.180362  -3.974230
 H    6.679866  -5.238287  -4.114131
 H    6.120193  -3.997543  -2.947889
 H    5.669197  -3.868075  -4.676740
 C   -0.693897  -4.875735  -5.269492
 H   -1.122920  -4.280858  -4.460218
 H    0.374532  -5.030974  -5.101621
 H   -0.857778  -4.381497  -6.230199
 C   -1.149078  -6.947535  -3.979318
 H   -1.548975  -6.334415  -3.168448
 H   -1.658063  -7.913702  -4.012490
 H   -0.074099  -7.092441  -3.846721
 C  -11.275130   1.828417  -1.719357
 H  -12.073758   1.165404  -1.379008
 H  -11.693884   2.671720  -2.273019
 H  -10.568037   1.279248  -2.345132
 C  -11.504106   3.131869   0.381763
 H  -11.919231   3.962393  -0.193730
 H  -12.301115   2.455715   0.699139
 H  -10.959246   3.508223   1.250621
 C    1.335162   8.847914  -0.830026
 H    2.120026   8.112930  -0.638858
 H    1.776019   9.807510  -1.109357
 H    0.704667   8.964488   0.054344
 C    1.333465   8.188444  -3.223373
 H    0.703947   7.824471  -4.038545
 H    1.764764   9.158293  -3.481810
 H    2.125493   7.467977  -3.007930
 C   -4.882612  -7.483475   1.214614
 H   -4.659179  -6.548822   0.695825
 H   -4.001482  -8.129420   1.224890
 H   -5.719430  -7.992946   0.731488
 C   -4.120085  -6.444448   3.336281
 H   -4.410940  -6.225862   4.366428
 H   -3.241566  -7.093887   3.320733
 H   -3.912943  -5.518453   2.798389
 N   -1.382130  -6.231014  -5.299952
 N    7.700036  -3.364331  -4.240620
 N    5.822618  -1.611804   6.828519
 N    0.473537   8.353692  -1.981075
 N  -10.535827   2.363044  -0.503296
 N   -5.269551  -7.164727   2.649425
 C    5.073257  -2.842187   7.313985
 H    5.435853  -3.712754   6.762561
 H    5.259652  -2.966882   8.383089
 H    4.006457  -2.696304   7.130007
 H   -4.012140  -0.147127   3.361701
