# Supplementary material for: Morphology Effects on Free Energies of Proton-Coupled Electron Transfer in Polyoxotungstates
Source: Inorg Chem. 2025 Oct 23;64(49):23834–45. doi: 10.1021/acs.inorgchem.5c02910 (PMC12709570; doi:10.1021/acs.inorgchem.5c02910)
Supplement: Supplementary file 2 [file ic5c02910_si_002.zip › P2W18_Me4N_2H_Ob1_Sp3.xyz]

186
P2W18_Me4N_2H_Ob1_Sp3.xyz
 O    6.208653   2.580831   2.247687
 O    5.694946   1.791787  -0.451867
 O    6.141683   1.199221  -3.212396
 O    5.742668  -0.766702  -1.186799
 O    6.330846  -2.829054   0.698181
 O    5.779020  -0.113241   1.391277
 O    3.699708   2.970969   0.949605
 O    3.668691   2.205878  -2.197827
 O    3.707626  -0.285838  -2.895247
 O    3.821591  -2.585098  -0.641156
 O    3.866797  -1.944992   1.872169
 O    3.797099   1.103804   2.737236
 O    3.710786   0.239256  -0.054486
 O    1.643570   2.514069   2.429410
 O    2.224136   5.235465   1.647600
 O    2.061076   4.101552  -0.951248
 O    2.158636   3.959061  -3.769482
 O    1.583925   1.166628  -3.301183
 O    2.219364  -0.897408  -5.149692
 O    2.248523  -2.640773  -2.969808
 O    2.408604  -4.888284  -1.304149
 O    1.784596  -3.122876   0.876263
 O    2.491986  -3.685433   3.574779
 O    2.301794  -0.873782   3.837088
 O    2.372001   1.691200   5.054941
 O    1.542379   1.673567  -0.429393
 O    1.660312  -0.952150  -1.186361
 O    1.620115  -0.282035   1.454863
 O   -0.015883   3.848181   0.810706
 O   -0.045326   3.054750  -2.354230
 O    0.037959  -1.028660  -3.476889
 O    0.137049  -3.348094  -1.243579
 O    0.193021  -2.300852   2.856931
 O    0.127910   0.750328   3.719655
 O   -1.529540   2.525257   2.563488
 O   -2.288831   5.174626   1.673866
 O   -2.160766   3.977641  -0.882607
 O   -2.352935   3.748766  -3.708798
 O   -1.613187   1.024660  -3.125806
 O   -2.251538  -0.985512  -5.054884
 O   -2.032274  -2.657959  -2.784202
 O   -2.071770  -5.031572  -1.238495
 O   -1.437625  -3.228169   0.922125
 O   -1.982255  -3.790623   3.647732
 O   -1.969081  -1.022724   4.070067
 O   -2.070422   1.547355   5.172318
 O   -1.487095   1.625448  -0.214523
 O   -1.429892  -0.992564  -0.954975
 O   -1.464228  -0.334478   1.687306
 O   -3.566226   0.062081   0.160396
 O   -3.662393   2.799846   1.144176
 O   -3.709041   2.011398  -1.994895
 O   -3.675630  -0.480135  -2.703814
 O   -3.570193  -2.776264  -0.467507
 O   -3.515989  -2.123556   2.048569
 O   -3.565292   0.934287   2.928217
 O   -6.092415   2.258189   2.542911
 O   -5.642093   1.507978  -0.172721
 O   -6.169605   0.905172  -2.921019
 O   -5.601578  -1.040146  -0.899789
 O   -5.986585  -3.145342   0.994223
 O   -5.542820  -0.403448   1.678090
 P    2.049819   0.179508  -0.042599
 P   -1.904443   0.099224   0.152511
 W    5.016353   1.674232   1.361383
 W    4.970808   0.838091  -1.975547
 W    5.087269  -1.641331   0.419695
 W    1.876088   3.698152   0.918428
 W    1.848626   2.904487  -2.423840
 W    1.888527  -0.656578  -3.458272
 W    2.002764  -3.227084  -0.998064
 W    2.090919  -2.314017   2.583486
 W    2.022898   1.001657   3.496837
 W   -1.897097   3.633300   0.974304
 W   -1.925048   2.755464  -2.349073
 W   -1.882666  -0.844802  -3.361893
 W   -1.756000  -3.338868  -1.000930
 W   -1.681132  -2.446575   2.585653
 W   -1.747517   0.980819   3.559083
 W   -4.891748   1.419266   1.601955
 W   -4.931971   0.589232  -1.738366
 W   -4.822634  -1.894433   0.647318
 C    5.458428  -1.372128   5.400742
 H    5.823097  -2.259367   4.877998
 H    4.387446  -1.245692   5.229780
 H    6.001995  -0.485862   5.065344
 C    7.189711  -1.735020   7.143643
 H    7.349692  -1.865775   8.216381
 H    7.532192  -2.618192   6.599530
 H    7.714797  -0.845538   6.788324
 C    5.205737  -0.328683   7.640512
 H    4.136120  -0.212455   7.452793
 H    5.389587  -0.473657   8.707485
 H    5.749349   0.546678   7.277713
 C   -0.287267   9.560713  -1.909303
 H   -1.054877   9.322448  -2.648982
 H   -0.736830   9.668210  -0.919626
 H    0.236041  10.478069  -2.188587
 C    0.008544   7.133010  -1.477916
 H    0.741994   6.324508  -1.445831
 H   -0.445733   7.270602  -0.494105
 H   -0.760430   6.919038  -2.223530
 C   -9.862865   1.359280   0.298521
 H   -9.173542   0.815376  -0.351052
 H   -9.329959   1.756690   1.164987
 H  -10.676036   0.704849   0.620654
 C   -9.338338   3.444559  -0.943493
 H   -8.657001   2.880164  -1.583396
 H   -9.779143   4.274617  -1.500108
 H   -8.808481   3.817029  -0.063941
 C   -6.659694  -6.146274   2.619510
 H   -7.476236  -6.675225   2.121936
 H   -6.932349  -5.920243   3.653262
 H   -6.418448  -5.226178   2.080924
 C   -5.754432  -8.333774   3.374203
 H   -4.865792  -8.968997   3.375192
 H   -6.040257  -8.083188   4.398262
 H   -6.578855  -8.838333   2.865327
 C   -1.314129  -7.079008  -6.545497
 H   -1.876025  -8.015684  -6.540264
 H   -1.508675  -6.526763  -7.467666
 H   -0.245071  -7.279499  -6.443874
 C   -3.251422  -5.939728  -5.490777
 H   -3.794977  -6.887306  -5.502013
 H   -3.562506  -5.335470  -4.635900
 H   -3.423792  -5.393638  -6.421169
 C    7.648209  -1.849629  -3.851541
 H    7.267494  -1.690709  -2.840364
 H    8.475631  -1.167497  -4.060240
 H    6.847525  -1.705256  -4.580462
 C    9.299944  -3.492028  -2.989224
 H    8.931643  -3.305794  -1.977866
 H    9.651346  -4.522391  -3.079241
 H   10.105361  -2.795143  -3.231512
 C    8.656491  -3.523588  -5.385841
 H    7.826902  -3.369136  -6.079423
 H    9.463829  -2.820126  -5.600805
 H    9.021531  -4.550768  -5.456090
 C    7.030358  -4.245680  -3.655391
 H    7.407229  -5.266572  -3.750595
 H    6.687047  -4.062831  -2.634915
 H    6.216238  -4.076014  -4.363880
 C   -0.992233  -4.922670  -5.356859
 H   -1.336627  -4.315641  -4.516511
 H    0.072258  -5.147139  -5.253879
 H   -1.179066  -4.403043  -6.299875
 C   -1.502344  -6.986314  -4.072196
 H   -1.819100  -6.367163  -3.229694
 H   -2.068985  -7.920380  -4.092656
 H   -0.432271  -7.197272  -4.003141
 C  -11.199775   1.985752  -1.697078
 H  -11.998446   1.324749  -1.352906
 H  -11.618920   2.829193  -2.250254
 H  -10.496134   1.434357  -2.324784
 C  -11.417822   3.292519   0.403213
 H  -11.833349   4.123198  -0.171785
 H  -12.215119   2.618658   0.724726
 H  -10.868690   3.668865   1.269366
 C    1.795172   8.732766  -0.840818
 H    2.509827   7.906910  -0.822766
 H    2.295500   9.659846  -1.129699
 H    1.323922   8.845506   0.138207
 C    1.354610   8.256257  -3.236828
 H    0.570051   8.031578  -3.962969
 H    1.860302   9.187692  -3.501585
 H    2.074039   7.435719  -3.192340
 C   -5.037494  -7.377980   1.200061
 H   -4.801715  -6.448134   0.678173
 H   -4.161933  -8.031112   1.221800
 H   -5.874166  -7.883257   0.712292
 C   -4.285957  -6.332785   3.322589
 H   -4.583929  -6.106846   4.349115
 H   -3.411902  -6.988407   3.317613
 H   -4.068249  -5.411152   2.781581
 N   -1.764508  -6.232347  -5.366338
 N    8.159118  -3.277843  -3.970488
 N    5.701618  -1.554756   6.890693
 N    0.717641   8.420933  -1.866706
 N  -10.454782   2.520351  -0.484538
 N   -5.434703  -7.048228   2.629610
 C    4.950761  -2.783474   7.377762
 H    5.314687  -3.655754   6.829940
 H    5.134187  -2.905072   8.447751
 H    3.884493  -2.637979   7.190389
 H    2.567685  -3.273643  -3.646041
 H   -2.214874  -1.284230   4.981164
