# Supplementary material for: Morphology Effects on Free Energies of Proton-Coupled Electron Transfer in Polyoxotungstates
Source: Inorg Chem. 2025 Oct 23;64(49):23834–45. doi: 10.1021/acs.inorgchem.5c02910 (PMC12709570; doi:10.1021/acs.inorgchem.5c02910)
Supplement: Supplementary file 2 [file ic5c02910_si_002.zip › P2W18_Me4N_2H_Ob2_Sp3.xyz]

186
P2W18_Me4N_2H_Ob2_Sp3.xyz
 O    6.172115   2.384459   2.529551
 O    5.685983   1.828626  -0.224225
 O    6.158200   1.536905  -3.021301
 O    5.729813  -0.645464  -1.212709
 O    6.333064  -2.846244   0.471786
 O    5.752309  -0.236833   1.443242
 O    3.671337   2.911852   1.249237
 O    3.675509   2.427735  -1.945096
 O    3.745864   0.010551  -2.898247
 O    3.786800  -2.497915  -0.866561
 O    3.819203  -2.139329   1.630359
 O    3.753700   0.906383   2.857767
 O    3.703554   0.273803   0.016348
 O    1.503691   2.293521   2.655395
 O    2.163468   5.064967   2.130599
 O    2.044955   4.189133  -0.561190
 O    2.163821   4.284016  -3.385237
 O    1.606792   1.468458  -3.139830
 O    2.286880  -0.278072  -5.257203
 O    2.272128  -2.242346  -3.193268
 O    2.506835  -4.704967  -1.854063
 O    1.542521  -3.129663   0.508950
 O    2.546225  -3.987504   3.218541
 O    2.320834  -1.224757   3.796913
 O    2.336142   1.236870   5.221923
 O    1.541137   1.748290  -0.205140
 O    1.631450  -0.763384  -1.218922
 O    1.636208  -0.382953   1.492920
 O   -0.057384   3.772685   1.114799
 O   -0.054247   3.275146  -2.082223
 O    0.079783  -0.688825  -3.631085
 O    0.212340  -3.199680  -1.658538
 O    0.232478  -2.604193   2.656237
 O    0.103326   0.371809   3.832482
 O   -1.308228   2.203798   2.716424
 O   -2.344385   4.956283   2.104976
 O   -2.210853   4.067376  -0.569283
 O   -2.355779   4.078691  -3.401245
 O   -1.600668   1.321478  -3.097379
 O   -2.210745  -0.517573  -5.173078
 O   -1.957295  -2.406106  -3.068625
 O   -1.976690  -4.881062  -1.705587
 O   -1.209555  -3.217098   0.534674
 O   -1.940531  -4.237487   3.160058
 O   -1.946753  -1.467305   3.824270
 O   -2.154399   0.931158   5.309573
 O   -1.504844   1.664892  -0.163520
 O   -1.404022  -0.857673  -1.154949
 O   -1.387580  -0.475808   1.542213
 O   -3.530656   0.020409   0.109338
 O   -3.636137   2.639571   1.363949
 O   -3.708715   2.156028  -1.875610
 O   -3.630657  -0.274514  -2.794675
 O   -3.460567  -2.748100  -0.797595
 O   -3.438416  -2.406277   1.722545
 O   -3.532007   0.651137   2.943673
 O   -6.084490   1.935934   2.680556
 O   -5.614129   1.448909  -0.080968
 O   -6.146652   1.091635  -2.873199
 O   -5.533387  -1.025565  -1.050694
 O   -5.909848  -3.291566   0.623909
 O   -5.491701  -0.634517   1.590944
 P    2.036152   0.211815   0.025901
 P   -1.863643   0.092409   0.087575
 W    4.978070   1.570230   1.562436
 W    4.963079   1.056622  -1.852407
 W    5.105958  -1.625717   0.306889
 W    1.844319   3.601361   1.250902
 W    1.834190   3.118818  -2.141464
 W    1.946833  -0.328067  -3.553628
 W    2.110344  -3.047760  -1.507629
 W    2.120120  -2.507531   2.418324
 W    1.980915   0.673371   3.618784
 W   -1.944087   3.520228   1.216018
 W   -1.928114   2.965345  -2.141359
 W   -1.818435  -0.513439  -3.479742
 W   -1.690478  -3.200604  -1.351840
 W   -1.648931  -2.714610   2.377715
 W   -1.794518   0.416239   3.691987
 W   -4.872416   1.202065   1.674167
 W   -4.889870   0.696135  -1.737683
 W   -4.769003  -1.993487   0.420802
 C    5.474000  -1.779161   5.460510
 H    5.945164  -2.562843   4.862502
 H    4.415868  -1.692564   5.204751
 H    5.980984  -0.825030   5.299049
 C    7.065873  -2.274859   7.299207
 H    7.140294  -2.541007   8.356011
 H    7.518343  -3.052874   6.680237
 H    7.554394  -1.315183   7.115652
 C    4.949391  -1.071641   7.781699
 H    3.894725  -0.995231   7.508564
 H    5.048174  -1.350174   8.833327
 H    5.457602  -0.123538   7.591656
 C   -0.357921   9.687085  -1.059114
 H   -1.110523   9.500889  -1.828481
 H   -0.824618   9.709899  -0.071813
 H    0.157896  10.629806  -1.255793
 C   -0.037163   7.235564  -0.820069
 H    0.708244   6.437620  -0.832789
 H   -0.518481   7.288528   0.158945
 H   -0.783224   7.069778  -1.600619
 C   -9.840540   1.557059   0.385136
 H   -9.150253   1.008583  -0.259569
 H   -9.310922   1.953650   1.254021
 H  -10.658551   0.907033   0.703919
 C   -9.299203   3.638335  -0.856438
 H   -8.615309   3.069870  -1.490119
 H   -9.732707   4.468802  -1.418151
 H   -8.774310   4.010934   0.026099
 C   -6.741458  -6.095063   2.474040
 H   -7.496066  -6.592995   1.860102
 H   -7.192581  -5.723894   3.397512
 H   -6.286626  -5.272540   1.917222
 C   -6.294007  -8.269075   3.587120
 H   -5.509846  -8.983035   3.848728
 H   -6.770655  -7.883367   4.491097
 H   -7.037054  -8.743496   2.941906
 C   -1.253042  -6.414662  -7.224599
 H   -1.804235  -7.354849  -7.298617
 H   -1.473682  -5.778874  -8.085038
 H   -0.179904  -6.609661  -7.164141
 C   -3.178819  -5.402377  -6.030101
 H   -3.715849  -6.348547  -6.128657
 H   -3.479009  -4.890228  -5.113437
 H   -3.370278  -4.766765  -6.897673
 C    7.474348  -1.620820  -4.061964
 H    7.110972  -1.501318  -3.039068
 H    8.372978  -1.020095  -4.221676
 H    6.696866  -1.333042  -4.773274
 C    8.921658  -3.499904  -3.329230
 H    8.565101  -3.351923  -2.307504
 H    9.156343  -4.553321  -3.498391
 H    9.803383  -2.882156  -3.514244
 C    8.307167  -3.270643  -5.722422
 H    7.506978  -2.974366  -6.404348
 H    9.187831  -2.643813  -5.879098
 H    8.560725  -4.322662  -5.871492
 C    6.591225  -3.942253  -4.059751
 H    6.854547  -4.987334  -4.238795
 H    6.261202  -3.806827  -3.027717
 H    5.807135  -3.625133  -4.751179
 C   -0.924697  -4.384187  -5.832750
 H   -1.264877  -3.863319  -4.934913
 H    0.142362  -4.608416  -5.761524
 H   -1.124371  -3.778032  -6.719895
 C   -1.398816  -6.569824  -4.751839
 H   -1.699099  -6.037058  -3.846551
 H   -1.964973  -7.498905  -4.853146
 H   -0.327369  -6.783123  -4.725203
 C  -11.162130   2.186255  -1.619785
 H  -11.965295   1.528577  -1.279740
 H  -11.574788   3.030619  -2.176414
 H  -10.456765   1.631571  -2.242640
 C  -11.387822   3.496740   0.477451
 H  -11.795559   4.329107  -0.100631
 H  -12.190460   2.826844   0.793893
 H  -10.842787   3.870844   1.347171
 C    1.715580   8.801915  -0.022556
 H    2.440165   7.985235  -0.054704
 H    2.209582   9.754116  -0.229232
 H    1.225529   8.833140   0.953168
 C    1.322857   8.511034  -2.457002
 H    0.552943   8.338801  -3.212557
 H    1.824227   9.464573  -2.637817
 H    2.048847   7.694996  -2.464906
 C   -5.011210  -7.623932   1.562468
 H   -4.559812  -6.780907   1.034795
 H   -4.244843  -8.353477   1.834160
 H   -5.777144  -8.093109   0.940707
 C   -4.615552  -6.443245   3.710248
 H   -5.101992  -6.072318   4.615648
 H   -3.855031  -7.184631   3.966310
 H   -4.162509  -5.617969   3.157973
 N   -1.688268  -5.692937  -5.959858
 N    7.823372  -3.083349  -4.293794
 N    5.596948  -2.150861   6.929046
 N    0.660540   8.559433  -1.089464
 N  -10.422484   2.719462  -0.403329
 N   -5.665763  -7.107820   2.833865
 C    4.898186  -3.477931   7.175103
 H    5.374069  -4.244254   6.559013
 H    4.991342  -3.732032   8.233388
 H    3.845325  -3.374844   6.902635
 H    0.546386  -3.263243   0.527288
 H   -0.316971   2.314719   2.793143
