# Supplementary material for: Morphology Effects on Free Energies of Proton-Coupled Electron Transfer in Polyoxotungstates
Source: Inorg Chem. 2025 Oct 23;64(49):23834–45. doi: 10.1021/acs.inorgchem.5c02910 (PMC12709570; doi:10.1021/acs.inorgchem.5c02910)
Supplement: Supplementary file 2 [file ic5c02910_si_002.zip › P2W18_Me4N_2H_Ob3_Sp3.xyz]

186
P2W18_Me4N_2H_Ob3_Sp3.xyz
 O    6.214694   2.810007   2.103473
 O    5.685948   1.946656  -0.564733
 O    6.154821   1.253053  -3.292990
 O    5.826930  -0.660349  -1.227791
 O    6.426769  -2.667639   0.731024
 O    5.844542   0.075423   1.318071
 O    3.670313   3.091949   0.825438
 O    3.686733   2.454645  -2.112538
 O    3.717584  -0.112324  -2.919269
 O    3.920085  -2.460747  -0.633656
 O    3.973514  -1.814470   1.884314
 O    3.880620   1.268010   2.684646
 O    3.746569   0.361347  -0.082885
 O    1.677512   2.599201   2.404796
 O    2.113723   5.300381   1.560882
 O    1.940046   4.138758  -1.027251
 O    1.942227   3.907249  -3.839643
 O    1.549422   1.195542  -3.203600
 O    2.226083  -0.837346  -5.163186
 O    2.254683  -2.497578  -2.865844
 O    2.559776  -4.808176  -1.268282
 O    1.889666  -2.965820   0.860553
 O    2.615370  -3.588168   3.537674
 O    2.421175  -0.770145   3.831692
 O    2.502651   1.809013   5.027430
 O    1.522060   1.767444  -0.401459
 O    1.657436  -0.835740  -1.122779
 O    1.719425  -0.146240   1.507526
 O   -0.099364   3.837043   0.790512
 O   -0.245018   3.085916  -2.364776
 O    0.023426  -0.986616  -3.492335
 O    0.229081  -3.314818  -1.197921
 O    0.295386  -2.232644   2.896479
 O    0.235889   0.835872   3.779357
 O   -1.601867   2.415026   2.524970
 O   -2.401938   5.072421   1.744945
 O   -2.346028   3.940096  -0.863341
 O   -2.607765   3.714761  -3.673200
 O   -1.735447   1.029079  -3.110042
 O   -2.265354  -1.060329  -5.020201
 O   -1.963594  -2.700903  -2.718017
 O   -1.933460  -5.022612  -1.117063
 O   -1.329359  -3.114752   0.969263
 O   -1.851359  -3.802027   3.681551
 O   -1.856348  -0.971085   3.978330
 O   -2.035236   1.591103   5.174569
 O   -1.610341   1.645820  -0.276530
 O   -1.454914  -0.963945  -1.002485
 O   -1.412375  -0.276018   1.621923
 O   -3.603802   0.001276   0.167429
 O   -3.769722   2.682996   1.188819
 O   -3.889714   1.919876  -1.986321
 O   -3.712795  -0.579572  -2.694503
 O   -3.481748  -2.832097  -0.390382
 O   -3.452473  -2.146227   2.120297
 O   -3.668183   0.696804   3.010415
 O   -6.215574   2.152562   2.493777
 O   -5.778547   1.349658  -0.189775
 O   -6.272820   0.623939  -2.926163
 O   -5.601761  -1.218779  -0.844306
 O   -5.868395  -3.297112   1.098356
 O   -5.541511  -0.516525   1.725899
 P    2.079839   0.283701  -0.021202
 P   -1.937527   0.103782   0.126230
 W    5.032020   1.846467   1.267441
 W    5.033800   0.846151  -2.029296
 W    5.157606  -1.512030   0.449099
 W    1.783084   3.741733   0.868842
 W    1.595511   2.902597  -2.463563
 W    1.902245  -0.703525  -3.462620
 W    2.127651  -3.137330  -1.062854
 W    2.168222  -2.214005   2.569607
 W    2.130431   1.099576   3.485277
 W   -1.985422   3.558042   1.007167
 W   -2.162855   2.721776  -2.318032
 W   -1.860698  -0.872641  -3.341029
 W   -1.647979  -3.316198  -0.934279
 W   -1.601250  -2.392761   2.693035
 W   -1.618382   0.917527   3.628078
 W   -5.012980   1.349127   1.530701
 W   -5.013215   0.384869  -1.752108
 W   -4.765113  -2.003129   0.722789
 C    5.587831  -1.308077   5.332128
 H    5.950142  -2.196170   4.809236
 H    4.517178  -1.178549   5.161156
 H    6.133861  -0.423132   4.996976
 C    7.318353  -1.672807   7.075492
 H    7.477768  -1.805372   8.148093
 H    7.660902  -2.555205   6.530158
 H    7.843883  -0.782884   6.721922
 C    5.334637  -0.266149   7.572606
 H    4.264817  -0.150449   7.385777
 H    5.519231  -0.411416   8.639414
 H    5.877705   0.609555   7.209781
 C   -0.542282   9.539471  -1.971251
 H   -1.335365   9.272208  -2.673187
 H   -0.952935   9.663421  -0.966697
 H   -0.045618  10.457802  -2.292782
 C   -0.191273   7.127153  -1.497805
 H    0.555109   6.330083  -1.480384
 H   -0.606838   7.279081  -0.499048
 H   -0.987109   6.887236  -2.206431
 C   -9.982412   1.107187   0.305525
 H   -9.291165   0.565184  -0.343656
 H   -9.451566   1.505403   1.172925
 H  -10.794311   0.450606   0.626440
 C   -9.461413   3.193890  -0.935541
 H   -8.777979   2.630977  -1.574598
 H   -9.903496   4.022830  -1.492794
 H   -8.933471   3.567823  -0.055432
 C   -6.408819  -6.319892   2.741173
 H   -7.222769  -6.860097   2.251499
 H   -6.675212  -6.095733   3.776946
 H   -6.184949  -5.397689   2.199072
 C   -5.470793  -8.495872   3.486804
 H   -4.574133  -9.119665   3.481714
 H   -5.753363  -8.249808   4.512871
 H   -6.291911  -9.010375   2.982570
 C   -0.788759  -7.110173  -6.388760
 H   -1.287211  -8.082173  -6.388352
 H   -0.974430  -6.590500  -7.331572
 H    0.284893  -7.236111  -6.231685
 C   -2.844208  -6.073067  -5.462918
 H   -3.328394  -7.051923  -5.486780
 H   -3.237741  -5.476827  -4.636834
 H   -2.997581  -5.551779  -6.410635
 C    7.352114  -2.095490  -4.065024
 H    7.135487  -1.828918  -3.028543
 H    8.193311  -1.509252  -4.442305
 H    6.469182  -1.933970  -4.687742
 C    8.957890  -3.814552  -3.271484
 H    8.733522  -3.526315  -2.242013
 H    9.211467  -4.876051  -3.320183
 H    9.780063  -3.210715  -3.662133
 C    8.017245  -3.959651  -5.564266
 H    7.123308  -3.777852  -6.165300
 H    8.847677  -3.351298  -5.929731
 H    8.283200  -5.018760  -5.593224
 C    6.570188  -4.405129  -3.596058
 H    6.846493  -5.460227  -3.657792
 H    6.381951  -4.123569  -2.557931
 H    5.685901  -4.208512  -4.206604
 C   -0.659909  -4.919379  -5.227053
 H   -1.086200  -4.320838  -4.419014
 H    0.408332  -5.077160  -5.060183
 H   -0.823721  -4.427566  -6.189003
 C   -1.117539  -6.986758  -3.930657
 H   -1.511361  -6.369398  -3.119969
 H   -1.631162  -7.950626  -3.959462
 H   -0.042767  -7.136486  -3.801609
 C  -11.319358   1.731417  -1.690810
 H  -12.116829   1.068645  -1.347287
 H  -11.739967   2.574169  -2.243905
 H  -10.614220   1.181725  -2.318327
 C  -11.541553   3.037033   0.409733
 H  -11.958469   3.866966  -0.165326
 H  -12.337588   2.361303   0.730441
 H  -10.993857   3.414295   1.276399
 C    1.594219   8.767742  -0.968816
 H    2.319901   7.951410  -0.958316
 H    2.070544   9.693173  -1.300132
 H    1.160546   8.899534   0.025064
 C    1.066497   8.229505  -3.333635
 H    0.257384   7.976837  -4.022672
 H    1.546758   9.161985  -3.638977
 H    1.799704   7.420659  -3.299566
 C   -4.781061  -7.528568   1.308753
 H   -4.559593  -6.595106   0.786979
 H   -3.897798  -8.171496   1.323310
 H   -5.615132  -8.042660   0.825757
 C   -4.027438  -6.476950   3.427337
 H   -4.321048  -6.255736   4.456157
 H   -3.145734  -7.122211   3.415871
 H   -3.823617  -5.552039   2.886234
 N   -1.351874  -6.272833  -5.252475
 N    7.724222  -3.568969  -4.125276
 N    5.830471  -1.491785   6.822071
 N    0.481312   8.416131  -1.943241
 N  -10.576206   2.267203  -0.477618
 N   -5.172168  -7.205691   2.741515
 C    5.078916  -2.720602   7.307976
 H    5.443381  -3.592753   6.760310
 H    5.261167  -2.842482   8.378131
 H    4.012879  -2.574994   7.119486
 H    4.033071   3.175770  -1.536715
 H   -3.972298  -0.187274   3.323351
