# Supplementary material for: Morphology Effects on Free Energies of Proton-Coupled Electron Transfer in Polyoxotungstates
Source: Inorg Chem. 2025 Oct 23;64(49):23834–45. doi: 10.1021/acs.inorgchem.5c02910 (PMC12709570; doi:10.1021/acs.inorgchem.5c02910)
Supplement: Supplementary file 2 [file ic5c02910_si_002.zip › P2W18_Me4N_2H_Ob4_Sp3.xyz]

186
P2W18_Me4N_2H_Ob4_Sp3.xyz
 O    6.286588   2.644800   2.251652
 O    5.740778   1.931869  -0.440698
 O    6.197117   1.402935  -3.192751
 O    5.808583  -0.626171  -1.216186
 O    6.401769  -2.749221   0.610461
 O    5.847425  -0.037489   1.360032
 O    3.707430   2.968256   1.040108
 O    3.657286   2.246510  -2.161672
 O    3.824955  -0.186411  -2.964002
 O    3.906786  -2.505919  -0.732569
 O    3.952613  -1.917905   1.816190
 O    3.917102   1.122371   2.811691
 O    3.768957   0.310617  -0.045347
 O    1.641552   2.429145   2.506798
 O    2.186058   5.186703   1.734686
 O    2.039102   4.111185  -0.879511
 O    2.092306   3.947529  -3.706017
 O    1.551490   1.133767  -3.187848
 O    2.287773  -0.727300  -5.204049
 O    2.266371  -2.467962  -2.956784
 O    2.482317  -4.839142  -1.382498
 O    1.858904  -3.042161   0.761011
 O    2.563441  -3.748923   3.419517
 O    2.383121  -0.930800   3.824299
 O    2.435286   1.618658   5.100345
 O    1.575488   1.732450  -0.330095
 O    1.686194  -0.850918  -1.143724
 O    1.733124  -0.246261   1.511699
 O   -0.022284   3.768029   0.898494
 O   -0.076945   3.046232  -2.266933
 O    0.050159  -1.222768  -3.534331
 O    0.182212  -3.290345  -1.352815
 O    0.252924  -2.321536   2.827631
 O    0.177593   0.429757   3.845186
 O   -1.498599   2.312217   2.588414
 O   -2.284172   5.021467   1.850362
 O   -2.194636   3.951924  -0.769387
 O   -2.378888   3.784041  -3.590317
 O   -1.603609   1.017339  -3.108501
 O   -2.299213  -0.897804  -5.085710
 O   -2.031670  -2.629176  -2.848557
 O   -1.997978  -5.001099  -1.270719
 O   -1.398149  -3.161146   0.845211
 O   -1.913934  -3.914824   3.533601
 O   -1.915940  -1.089617   3.935418
 O   -2.094318   1.452425   5.219064
 O   -1.525418   1.616621  -0.251081
 O   -1.486303  -0.969443  -1.062187
 O   -1.441365  -0.363474   1.593492
 O   -3.589969   0.036318   0.143887
 O   -3.669553   2.693960   1.230784
 O   -3.730416   1.970896  -1.974494
 O   -3.757894  -0.470677  -2.769615
 O   -3.554353  -2.779962  -0.543462
 O   -3.512827  -2.193118   2.004929
 O   -3.652749   0.841461   3.007835
 O   -6.153554   2.184320   2.567176
 O   -5.691271   1.508542  -0.148688
 O   -6.250971   0.944821  -2.874214
 O   -5.613611  -1.047013  -0.920710
 O   -5.949926  -3.210528   0.928490
 O   -5.563531  -0.461039   1.651821
 P    2.104327   0.231044  -0.000127
 P   -1.923921   0.081521   0.103852
 W    5.105703   1.727701   1.366540
 W    5.046621   0.970853  -1.964248
 W    5.129696  -1.586123   0.366519
 W    1.868912   3.656244   0.978330
 W    1.811798   2.895885  -2.352819
 W    2.077458  -0.637084  -3.480915
 W    2.074717  -3.168445  -1.140969
 W    2.142450  -2.340393   2.493012
 W    2.189746   0.957079   3.512009
 W   -1.892980   3.517316   1.075992
 W   -1.951094   2.758422  -2.255788
 W   -2.009490  -0.787520  -3.375576
 W   -1.698818  -3.304448  -1.042388
 W   -1.645111  -2.479015   2.592385
 W   -1.884570   0.806469   3.619504
 W   -4.953318   1.353962   1.624387
 W   -5.009945   0.596869  -1.708440
 W   -4.784670  -1.953028   0.618486
 C    5.561725  -1.609859   5.277722
 H    5.913165  -2.500634   4.751979
 H    4.492118  -1.467839   5.110548
 H    6.116114  -0.730123   4.942825
 C    7.294139  -1.985522   7.017019
 H    7.454697  -2.123226   8.088792
 H    7.633233  -2.866562   6.467374
 H    7.821839  -1.095651   6.666577
 C    5.316089  -0.573484   7.521347
 H    4.245997  -0.454674   7.337954
 H    5.503488  -0.721450   8.587289
 H    5.860366   0.301583   7.158780
 C   -0.397716   9.542380  -1.658234
 H   -1.155304   9.334197  -2.417030
 H   -0.857136   9.588381  -0.668302
 H    0.113987  10.481262  -1.882181
 C   -0.067426   7.098095  -1.362913
 H    0.681748   6.303474  -1.355550
 H   -0.546676   7.174510  -0.384437
 H   -0.814808   6.908252  -2.136623
 C   -9.845962   1.792276   0.125260
 H   -9.163724   1.230106  -0.516051
 H   -9.310922   2.187007   0.991662
 H  -10.672833   1.155663   0.448322
 C   -9.277247   3.862542  -1.122878
 H   -8.593398   3.282704  -1.746442
 H   -9.699117   4.692143  -1.694649
 H   -8.755659   4.237957  -0.239563
 C   -6.816446  -5.924556   2.936003
 H   -7.726662  -6.421103   2.590874
 H   -6.965695  -5.519244   3.939715
 H   -6.530783  -5.127671   2.244623
 C   -6.071859  -8.062989   3.959502
 H   -5.258445  -8.791667   3.988521
 H   -6.991781  -8.537042   3.610087
 C   -1.512713  -7.039309  -6.678216
 H   -2.005462  -8.013911  -6.658190
 H   -1.767659  -6.505509  -7.596587
 H   -0.430004  -7.161951  -6.600621
 C   -3.501322  -6.033282  -5.583855
 H   -3.977996  -7.016039  -5.588702
 H   -3.835831  -5.455349  -4.719467
 H   -3.730689  -5.497098  -6.507563
 C    7.472407  -1.866670  -4.037174
 H    7.125670  -1.703922  -3.014489
 H    8.385723  -1.297433  -4.226437
 H    6.694631  -1.579577  -4.748378
 C    8.864271  -3.766968  -3.251342
 H    8.511238  -3.587205  -2.233456
 H    9.072236  -4.829557  -3.396476
 H    9.761346  -3.176056  -3.449571
 C    8.253144  -3.586466  -5.649259
 H    7.463512  -3.280804  -6.339246
 H    9.154783  -2.994379  -5.821569
 H    8.470869  -4.650021  -5.771037
 C    6.519656  -4.158910  -3.966378
 H    6.751958  -5.216800  -4.110246
 H    6.192479  -3.979812  -2.940102
 H    5.746125  -3.841738  -4.669533
 C   -1.315650  -4.863371  -5.499061
 H   -1.687945  -4.277942  -4.655235
 H   -0.236802  -5.013284  -5.411232
 H   -1.551360  -4.362449  -6.441093
 C   -1.657165  -6.952520  -4.200640
 H   -1.987022  -6.347231  -3.353283
 H   -2.168976  -7.917795  -4.202157
 H   -0.575242  -7.100101  -4.158010
 C  -11.153117   2.427215  -1.887106
 H  -11.962676   1.777288  -1.547317
 H  -11.557196   3.273400  -2.447261
 H  -10.450869   1.864777  -2.506521
 C  -11.371898   3.748975   0.203958
 H  -11.766517   4.585104  -0.377723
 H  -12.184355   3.089918   0.518037
 H  -10.826460   4.118182   1.075521
 C    1.684656   8.687420  -0.613073
 H    2.413697   7.874375  -0.633713
 H    2.171726   9.637992  -0.842330
 H    1.200816   8.735575   0.365042
 C    1.279081   8.338818  -3.037628
 H    0.504999   8.150923  -3.785127
 H    1.780227   9.287820  -3.241544
 H    2.004492   7.522113  -3.031935
 C   -5.479257  -7.539883   1.607364
 H   -5.217738  -6.730983   0.921654
 H   -4.667058  -8.268715   1.658518
 H   -6.403197  -8.025261   1.284332
 C   -4.416588  -6.280042   3.464659
 H   -4.590965  -5.855084   4.455712
 H   -3.622846  -7.029560   3.507696
 H   -4.153150  -5.491921   2.758392
 N   -1.996037  -6.222746  -5.490717
 N    7.777151  -3.344987  -4.226242
 N    5.806438  -1.798827   6.766680
 N    0.624268   8.417323  -1.668012
 N  -10.412088   2.957646  -0.670255
 N   -5.696343  -6.952573   2.992157
 C    5.051629  -3.026508   7.250494
 H    5.413586  -3.898607   6.701088
 H    5.233776  -3.150930   8.320372
 H    3.985922  -2.877653   7.062576
 H   -6.223871  -7.627745   4.949784
 H    0.219263  -0.519486   4.110361
 H    0.088755  -2.206674  -3.486666
