# Supplementary material for: Morphology Effects on Free Energies of Proton-Coupled Electron Transfer in Polyoxotungstates
Source: Inorg Chem. 2025 Oct 23;64(49):23834–45. doi: 10.1021/acs.inorgchem.5c02910 (PMC12709570; doi:10.1021/acs.inorgchem.5c02910)
Supplement: Supplementary file 2 [file ic5c02910_si_002.zip › P2W18_Me4N_2H_Ob5_Sp3.xyz]

186
P2W18_Me4N_2H_Ob5_Sp3.xyz
 O    6.129010   2.711980   2.343605
 O    5.745892   2.038965  -0.396157
 O    6.134363   1.450097  -3.157534
 O    5.809492  -0.552460  -1.173796
 O    6.458351  -2.656673   0.661811
 O    5.809085   0.045141   1.411223
 O    3.640502   3.035357   1.022122
 O    3.652549   2.339828  -2.107391
 O    3.784255  -0.133239  -2.952596
 O    3.946693  -2.435252  -0.672692
 O    3.981142  -1.837858   1.863338
 O    3.793563   1.177474   2.867052
 O    3.764778   0.426653  -0.030743
 O    1.597262   2.508483   2.496609
 O    2.077878   5.250849   1.727269
 O    1.964554   4.161117  -0.886582
 O    2.099773   4.016271  -3.707986
 O    1.600882   1.226464  -3.195685
 O    2.259684  -0.734404  -5.200326
 O    2.272370  -2.425746  -2.925051
 O    2.592924  -4.778722  -1.372697
 O    1.909437  -2.993102   0.797549
 O    2.642321  -3.676621   3.459759
 O    2.330811  -0.874125   3.838779
 O    2.247743   1.657189   5.129775
 O    1.517622   1.778622  -0.331049
 O    1.705137  -0.804001  -1.130353
 O    1.714933  -0.193564   1.513381
 O   -0.117455   3.794083   0.883973
 O   -0.102242   3.089089  -2.315843
 O    0.049165  -0.938694  -3.559033
 O    0.247465  -3.305945  -1.298805
 O    0.299461  -2.337550   2.824231
 O    0.062121   0.683193   3.755748
 O   -1.650793   2.330675   2.543767
 O   -2.435098   5.011314   1.790519
 O   -2.251864   3.933495  -0.828714
 O   -2.408064   3.802442  -3.656431
 O   -1.669853   1.065176  -3.134237
 O   -2.254441  -0.966526  -5.088391
 O   -1.945121  -2.661307  -2.844131
 O   -1.920242  -5.023620  -1.288316
 O   -1.344507  -3.172636   0.856889
 O   -1.819530  -3.952735   3.547478
 O   -1.925078  -1.132289   3.900906
 O   -2.212378   1.398594   5.173500
 O   -1.612402   1.594988  -0.286310
 O   -1.421496  -0.988281  -1.081452
 O   -1.472048  -0.389897   1.558247
 O   -3.622164  -0.080406   0.059056
 O   -3.786882   2.653514   1.141154
 O   -3.809977   2.019401  -2.044397
 O   -3.672846  -0.503708  -2.732175
 O   -3.481727  -2.821695  -0.533332
 O   -3.489190  -2.317793   2.040278
 O   -3.677799   0.741365   2.905044
 O   -6.209857   2.046087   2.519722
 O   -5.711087   1.333376  -0.212061
 O   -6.199337   0.770762  -2.952631
 O   -5.655401  -1.243648  -1.018142
 O   -5.877180  -3.341853   0.891322
 O   -5.565517  -0.602652   1.593953
 P    2.084136   0.294843   0.006256
 P   -1.940123   0.041983   0.061985
 W    4.927512   1.753960   1.524211
 W    4.934415   0.956775  -1.997232
 W    5.178472  -1.506152   0.402488
 W    1.773940   3.710983   0.980671
 W    1.797795   2.951494  -2.366404
 W    1.916444  -0.636903  -3.498603
 W    2.134754  -3.120613  -1.127198
 W    2.205886  -2.280731   2.517279
 W    1.905232   0.985366   3.562224
 W   -1.993058   3.509353   1.037988
 W   -1.968242   2.776631  -2.323640
 W   -1.848263  -0.828085  -3.402904
 W   -1.632126  -3.323153  -1.057193
 W   -1.558413  -2.510489   2.609691
 W   -1.862025   0.775542   3.587812
 W   -4.970153   1.261930   1.584213
 W   -4.919312   0.560473  -1.791936
 W   -4.711486  -2.063306   0.676472
 C    5.359853  -1.383521   5.513473
 H    5.728298  -2.270187   4.992335
 H    4.291445  -1.253095   5.329316
 H    5.910054  -0.497923   5.187056
 C    7.070985  -1.753027   7.274456
 H    7.219179  -1.888223   8.348333
 H    7.419058  -2.634216   6.730634
 H    7.600446  -0.862400   6.928561
 C    5.081947  -0.347195   7.753339
 H    4.014390  -0.230638   7.554463
 H    5.254371  -0.495102   8.821820
 H    5.629346   0.529232   7.398828
 C   -0.520891   9.563226  -1.645696
 H   -1.276908   9.351210  -2.405001
 H   -0.980185   9.599819  -0.655314
 H   -0.018678  10.508272  -1.865287
 C   -0.166516   7.120506  -1.363468
 H    0.590292   6.333074  -1.360024
 H   -0.646863   7.187035  -0.384835
 H   -0.911915   6.927567  -2.138313
 C   -9.905189   1.462473   0.191383
 H   -9.223420   0.905470  -0.455017
 H   -9.368371   1.852929   1.058545
 H  -10.730161   0.822617   0.512861
 C   -9.342894   3.540232  -1.047236
 H   -8.660178   2.964801  -1.676016
 H   -9.767707   4.372338  -1.613142
 H   -8.819087   3.911515  -0.163526
 C   -6.504844  -6.344670   2.532301
 H   -7.223121  -6.904511   1.928085
 H   -6.941524  -6.097175   3.502845
 H   -6.200484  -5.433832   2.010848
 C   -5.693623  -8.494071   3.476145
 H   -4.805600  -9.109831   3.635550
 H   -6.416459  -9.025979   2.853261
 C   -0.714485  -6.983201  -6.589283
 H   -1.205014  -7.959160  -6.603411
 H   -0.899200  -6.453645  -7.526751
 H    0.359277  -7.102569  -6.427900
 C   -2.782767  -5.974175  -5.661215
 H   -3.259531  -6.956265  -5.697940
 H   -3.184769  -5.389768  -4.830750
 H   -2.935469  -5.443923  -6.604073
 C    7.406431  -1.818976  -4.072969
 H    7.173463  -1.591324  -3.030626
 H    8.243497  -1.209045  -4.420797
 H    6.528218  -1.648734  -4.699948
 C    9.035690  -3.538616  -3.331115
 H    8.807614  -3.281380  -2.294281
 H    9.301932  -4.595317  -3.408430
 H    9.850907  -2.914758  -3.704537
 C    8.100558  -3.626639  -5.628404
 H    7.203769  -3.443457  -6.224738
 H    8.919675  -2.992198  -5.974550
 H    8.386085  -4.679301  -5.688874
 C    6.656849  -4.152042  -3.677231
 H    6.947698  -5.200934  -3.770310
 H    6.463898  -3.904301  -2.631461
 H    5.770499  -3.949051  -4.282625
 C   -0.609502  -4.806029  -5.398784
 H   -1.043093  -4.222598  -4.583514
 H    0.459527  -4.957244  -5.230972
 H   -0.774372  -4.302111  -6.354321
 C   -1.056610  -6.893492  -4.131391
 H   -1.461180  -6.290895  -3.314907
 H   -1.560276  -7.862025  -4.175937
 H    0.018878  -7.034178  -3.998110
 C  -11.219000   2.106497  -1.813705
 H  -12.026678   1.453582  -1.475126
 H  -11.625987   2.955153  -2.367977
 H  -10.517755   1.548641  -2.438412
 C  -11.433696   3.416791   0.284857
 H  -11.831283   4.255059  -0.291730
 H  -12.244195   2.754881   0.598021
 H  -10.886262   3.782665   1.156548
 C    1.569630   8.723030  -0.605012
 H    2.307325   7.918011  -0.631012
 H    2.046417   9.680278  -0.828100
 H    1.085606   8.759519   0.373501
 C    1.167579   8.383540  -3.031438
 H    0.395197   8.193214  -3.780071
 H    1.660521   9.338001  -3.229833
 H    1.899872   7.572982  -3.030355
 C   -4.651584  -7.568776   1.422121
 H   -4.362145  -6.643684   0.918871
 H   -3.772167  -8.191862   1.600776
 H   -5.385159  -8.111896   0.821949
 C   -4.270915  -6.463087   3.610940
 H   -4.738503  -6.208879   4.565142
 H   -3.402321  -7.105117   3.774275
 H   -3.972518  -5.555887   3.083390
 N   -1.290126  -6.164762  -5.445456
 N    7.799829  -3.284403  -4.178934
 N    5.585965  -1.571077   7.005410
 N    0.511988   8.448249  -1.661419
 N  -10.475182   2.631333  -0.596191
 N   -5.280907  -7.218021   2.760963
 C    4.829359  -2.801116   7.480121
 H    5.199131  -3.671777   6.933663
 H    5.000759  -2.926210   8.551719
 H    3.765270  -2.654830   7.281316
 H   -6.145329  -8.228085   4.434558
 H   -6.367025  -1.734051  -1.477721
 H    6.380848   2.766176  -0.559606
