# Supplementary material for: Morphology Effects on Free Energies of Proton-Coupled Electron Transfer in Polyoxotungstates
Source: Inorg Chem. 2025 Oct 23;64(49):23834–45. doi: 10.1021/acs.inorgchem.5c02910 (PMC12709570; doi:10.1021/acs.inorgchem.5c02910)
Supplement: Supplementary file 2 [file ic5c02910_si_002.zip › P2W18_Me4N_2H_Ot1_Sp3.xyz]

186
P2W18_Me4N_2H_Ot1_Sp32.xyz
 O    6.252153   2.449231   2.283528
 O    5.689511   1.818744  -0.445135
 O    6.085319   1.367937  -3.248931
 O    5.696800  -0.693126  -1.310131
 O    6.292796  -2.863714   0.442497
 O    5.766449  -0.187155   1.291797
 O    3.721353   2.928366   1.060355
 O    3.640523   2.335553  -2.122018
 O    3.653026  -0.122550  -2.972840
 O    3.774914  -2.545130  -0.850012
 O    3.846945  -2.023671   1.692713
 O    3.829407   0.959960   2.738008
 O    3.681414   0.268730  -0.102938
 O    1.670606   2.389874   2.528603
 O    2.253830   5.154988   1.885595
 O    2.054437   4.180391  -0.779962
 O    2.101954   4.090427  -3.625332
 O    1.508408   1.285441  -3.117388
 O    2.166331  -0.577754  -5.236317
 O    2.110159  -2.384043  -3.032010
 O    2.370698  -4.862340  -1.608680
 O    1.752244  -3.123769   0.632160
 O    2.498221  -3.879534   3.270852
 O    2.304884  -1.076936   3.714369
 O    2.415264   1.406443   5.094578
 O    1.539169   1.780460  -0.313294
 O    1.578646  -0.765460  -1.263036
 O    1.606103  -0.310919   1.413958
 O   -0.001300   3.827821   0.992189
 O   -0.090756   3.212727  -2.204074
 O   -0.028965  -0.808876  -3.585614
 O    0.085511  -3.289361  -1.446267
 O    0.185707  -2.468155   2.703655
 O    0.142940   0.566711   3.750297
 O   -1.485638   2.276269   2.575666
 O   -2.253636   5.039219   2.017313
 O   -2.182109   4.074526  -0.665518
 O   -2.408111   3.995905  -3.497714
 O   -1.681487   1.237648  -3.083813
 O   -2.337670  -0.693646  -5.109599
 O   -2.089196  -2.465578  -2.912130
 O   -2.147610  -4.917004  -1.485523
 O   -1.465610  -3.197968   0.739841
 O   -2.006207  -4.027447   3.415266
 O   -1.903613  -1.189782   3.846945
 O   -2.059475   1.305888   5.229500
 O   -1.522039   1.704374  -0.218651
 O   -1.465878  -0.877234  -1.062482
 O   -1.438362  -0.312155   1.592818
 O   -3.582877   0.108800   0.158186
 O   -3.661309   2.758819   1.295361
 O   -3.767660   2.172494  -1.878715
 O   -3.746906  -0.279765  -2.728540
 O   -3.604122  -2.693758  -0.606287
 O   -3.533749  -2.203715   1.941975
 O   -3.546243   0.789100   2.981908
 O   -6.064199   2.167964   2.715620
 O   -5.673602   1.566245  -0.055139
 O   -6.244768   1.113785  -2.824677
 O   -5.636639  -0.937592  -0.923507
 O   -6.010769  -3.147046   0.848669
 O   -5.546371  -0.443473   1.679681
 P    2.022389   0.252826  -0.048728
 P   -1.924934   0.163230   0.095081
 W    5.039730   1.606902   1.361793
 W    4.932452   0.953363  -2.012154
 W    5.045568  -1.661778   0.245057
 W    1.890488   3.661045   1.075260
 W    1.802089   3.026730  -2.282161
 W    1.812151  -0.544351  -3.415210
 W    1.972346  -3.204741  -1.279880
 W    2.067235  -2.452308   2.373757
 W    2.077616   0.818958   3.492945
 W   -1.876071   3.577698   1.154049
 W   -1.972782   2.921229  -2.201409
 W   -1.964360  -0.622538  -3.413753
 W   -1.796463  -3.242636  -1.172857
 W   -1.710972  -2.580265   2.497786
 W   -1.704918   0.679908   3.514695
 W   -4.893790   1.379234   1.696178
 W   -4.986892   0.735056  -1.682299
 W   -4.843413  -1.882962   0.567867
 C    5.424358  -1.813236   5.219108
 H    5.774260  -2.701377   4.687839
 H    4.355374  -1.666949   5.051496
 H    5.981016  -0.932615   4.890486
 C    7.155576  -2.198151   6.957571
 H    7.315136  -2.344355   8.028367
 H    7.497316  -3.073906   6.401147
 H    7.681789  -1.304264   6.615179
 C    5.174144  -0.794067   7.470190
 H    4.102777  -0.680126   7.291683
 H    5.366443  -0.946901   8.534590
 H    5.712420   0.085758   7.110205
 C   -0.357516   9.587855  -1.421777
 H   -1.109341   9.385631  -2.187879
 H   -0.823464   9.618687  -0.434310
 H    0.150309  10.532382  -1.630422
 C   -0.016398   7.141326  -1.155991
 H    0.736664   6.350475  -1.153560
 H   -0.503426   7.203099  -0.180392
 H   -0.757038   6.958461  -1.937755
 C   -9.795592   0.801371   0.495652
 H   -9.072595   0.435501  -0.236347
 H   -9.279383   1.158314   1.389573
 H  -10.503369   0.011224   0.756483
 C   -9.598260   3.071903  -0.492691
 H   -8.888367   2.683787  -1.226045
 H  -10.168167   3.900503  -0.919271
 H   -9.071429   3.397640   0.407007
 C   -6.665092  -6.272733   2.251104
 H   -7.496993  -6.769312   1.745663
 H   -6.915787  -6.090547   3.298978
 H   -6.422763  -5.331380   1.751174
 C   -5.770687  -8.498500   2.896215
 H   -4.889406  -9.142488   2.854173
 H   -6.033210  -8.285920   3.935071
 H   -6.610563  -8.974010   2.384600
 C   -0.670479  -6.652624  -6.799955
 H   -1.139051  -7.635243  -6.889799
 H   -0.804335  -6.084146  -7.722996
 H    0.392706  -6.760310  -6.573462
 C   -2.817349  -5.731986  -5.959277
 H   -3.265360  -6.722613  -6.065661
 H   -3.283241  -5.193399  -5.131245
 H   -2.927163  -5.165566  -6.886809
 C    8.458433  -1.538825  -3.094249
 H    7.558471  -1.388389  -2.492838
 H    9.277250  -0.923353  -2.713238
 H    8.262102  -1.297083  -4.141686
 C    9.151439  -3.361852  -1.556463
 H    8.242021  -3.205239  -0.971086
 H    9.455739  -4.410373  -1.511222
 H    9.955082  -2.720193  -1.186861
 C   10.127071  -3.223095  -3.835298
 H    9.914414  -2.954064  -4.872480
 H   10.926000  -2.592732  -3.438323
 H   10.408664  -4.276521  -3.768109
 C    7.752270  -3.875229  -3.543190
 H    8.058363  -4.921189  -3.467811
 H    6.854394  -3.700426  -2.946808
 H    7.569807  -3.608729  -4.586798
 C   -0.693524  -4.526307  -5.517348
 H   -1.186240  -3.988500  -4.704517
 H    0.367667  -4.660168  -5.294218
 H   -0.815980  -3.984773  -6.458665
 C   -1.163267  -6.676039  -4.365897
 H   -1.631442  -6.118743  -3.551281
 H   -1.637862  -7.653364  -4.482202
 H   -0.094344  -6.796689  -4.173163
 C  -11.294715   1.483510  -1.362976
 H  -11.991463   0.691337  -1.079652
 H  -11.836713   2.327522  -1.795377
 H  -10.558452   1.102671  -2.074331
 C  -11.573633   2.488586   0.891782
 H  -12.122685   3.316484   0.437837
 H  -12.259128   1.681145   1.158410
 H  -11.033598   2.833353   1.776613
 C    1.722474   8.730433  -0.374401
 H    2.455622   7.921256  -0.400333
 H    2.206352   9.686229  -0.588363
 H    1.232044   8.763834   0.601057
 C    1.334002   8.410598  -2.805763
 H    0.565627   8.227643  -3.560367
 H    1.831067   9.364798  -2.994941
 H    2.063798   7.597844  -2.805549
 C   -5.088041  -7.462141   0.747354
 H   -4.857243  -6.513491   0.257931
 H   -4.216618  -8.120904   0.723533
 H   -5.938682  -7.942419   0.258525
 C   -4.279890  -6.513724   2.895012
 H   -4.555354  -6.324333   3.935043
 H   -3.414729  -7.179176   2.847561
 H   -4.060386  -5.574332   2.386606
 N   -1.335673  -5.897025  -5.661016
 N    8.873107  -2.999894  -3.006801
 N    5.667840  -2.012714   6.706945
 N    0.670219   8.468341  -1.439387
 N  -10.565729   1.960844  -0.116876
 N   -5.451160  -7.187561   2.197597
 C    4.915194  -3.245458   7.181115
 H    5.280737  -4.113142   6.627120
 H    5.095009  -3.376113   8.250662
 H    3.849563  -3.098255   6.991474
 H    2.831033  -0.383150  -5.924206
 H   -2.778538   1.639471   5.800623
