# Supplementary material for: Morphology Effects on Free Energies of Proton-Coupled Electron Transfer in Polyoxotungstates
Source: Inorg Chem. 2025 Oct 23;64(49):23834–45. doi: 10.1021/acs.inorgchem.5c02910 (PMC12709570; doi:10.1021/acs.inorgchem.5c02910)
Supplement: Supplementary file 2 [file ic5c02910_si_002.zip › P2W18_Me4N_2H_Ot2_Sp3.xyz]

186
P2W18_Me4N_2H_Ot2_Sp3.xyz
 O    6.159638   2.660993   2.469310
 O    5.718768   1.872522  -0.258442
 O    6.282798   1.330513  -3.024031
 O    5.813568  -0.664493  -1.018196
 O    6.377828  -2.758672   0.855417
 O    5.769549  -0.033304   1.549935
 O    3.690836   2.998525   1.042828
 O    3.763113   2.302304  -2.059173
 O    3.867083  -0.178660  -2.804678
 O    3.915337  -2.523348  -0.559872
 O    3.873062  -1.884271   1.957994
 O    3.747369   1.130831   2.813592
 O    3.744831   0.366410   0.117288
 O    1.583531   2.522311   2.470776
 O    2.172222   5.242095   1.711748
 O    2.057966   4.143239  -0.901404
 O    2.270858   3.964218  -3.724230
 O    1.709541   1.196514  -3.176233
 O    2.460077  -0.800642  -5.121438
 O    2.336215  -2.480846  -2.839402
 O    2.540039  -4.843449  -1.277346
 O    1.820901  -3.020359   0.856533
 O    2.460314  -3.681402   3.549134
 O    2.226809  -0.865776   3.880308
 O    2.262271   1.689598   5.098832
 O    1.570820   1.776476  -0.313067
 O    1.718436  -0.824442  -1.078547
 O    1.620738  -0.193414   1.555006
 O   -0.073798   3.867792   0.839097
 O    0.015807   3.102994  -2.366023
 O    0.182959  -0.964010  -3.559945
 O    0.231171  -3.322690  -1.277463
 O    0.165026  -2.301928   2.837399
 O    0.015215   0.760700   3.760972
 O   -1.647005   2.423231   2.478137
 O   -2.395985   5.105336   1.689791
 O   -2.164426   3.981769  -0.919415
 O   -2.307526   3.765092  -3.730124
 O   -1.528284   1.064775  -3.165710
 O   -2.108779  -0.954084  -5.122993
 O   -1.879364  -2.648791  -2.874270
 O   -1.960159  -5.009869  -1.302234
 O   -1.404527  -3.135548   0.835807
 O   -2.029357  -3.842946   3.519750
 O   -2.028642  -1.020675   3.847638
 O   -2.280748   1.522018   5.106313
 O   -1.497922   1.657192  -0.346792
 O   -1.387251  -0.951282  -1.118913
 O   -1.481384  -0.310082   1.513054
 O   -3.564680   0.062205  -0.058704
 O   -3.745708   2.753883   1.016356
 O   -3.680034   1.990988  -2.078041
 O   -3.578044  -0.471937  -2.805075
 O   -3.502708  -2.783486  -0.617255
 O   -3.555496  -2.171983   1.907085
 O   -3.703232   0.872394   2.810628
 O   -6.209120   2.188714   2.344758
 O   -5.645696   1.437743  -0.370590
 O   -6.097990   0.858090  -3.149907
 O   -5.532849  -1.085887  -1.107163
 O   -5.959735  -3.228482   0.767983
 O   -5.579180  -0.467434   1.458525
 P    2.066789   0.274195   0.063015
 P   -1.885510   0.117359   0.001476
 W    4.938711   1.694227   1.490324
 W    5.065068   0.929065  -1.847421
 W    5.123516  -1.593648   0.538576
 W    1.804261   3.716385   0.963736
 W    1.930917   2.919726  -2.375101
 W    2.073827  -0.675377  -3.429952
 W    2.111304  -3.172691  -1.057864
 W    2.064030  -2.290966   2.579031
 W    1.873010   0.999735   3.548517
 W   -1.954375   3.590159   0.962219
 W   -1.842206   2.779172  -2.373341
 W   -1.692995  -0.824614  -3.438151
 W   -1.656853  -3.310843  -1.076006
 W   -1.714839  -2.424273   2.560129
 W   -1.893815   0.877582   3.537225
 W   -4.954030   1.370521   1.459318
 W   -4.824166   0.536940  -1.860448
 W   -4.798123  -1.959544   0.489402
 C    5.038516  -1.487732   5.840362
 H    5.498896  -2.324459   5.309648
 H    4.031035  -1.307034   5.459112
 H    5.651256  -0.589613   5.731836
 C    6.351624  -2.091821   7.860435
 H    6.275871  -2.350839   8.918929
 H    6.800846  -2.915465   7.300850
 H    6.944469  -1.182909   7.734639
 C    4.316419  -0.688188   8.077020
 H    3.311162  -0.523169   7.683312
 H    4.268313  -0.950373   9.136298
 H    4.928464   0.205548   7.935339
 C   -0.322078   9.533002  -1.765343
 H   -1.079780   9.321099  -2.523006
 H   -0.781766   9.585602  -0.775854
 H    0.190822  10.469895  -1.994874
 C    0.004466   7.089737  -1.456325
 H    0.752202   6.293890  -1.439073
 H   -0.479215   7.174546  -0.480718
 H   -0.739875   6.895644  -2.231853
 C   -9.946588   1.288168   0.397474
 H   -9.253605   0.742193  -0.246595
 H   -9.420308   1.681682   1.269548
 H  -10.765596   0.636966   0.711143
 C   -9.400593   3.369962  -0.841403
 H   -8.718892   2.800641  -1.476850
 H   -9.832473   4.202878  -1.400755
 H   -8.873320   3.739246   0.041044
 C   -6.667746  -6.181651   2.428026
 H   -7.388576  -6.735561   1.821310
 H   -7.106095  -5.929829   3.396750
 H   -6.352278  -5.274055   1.907193
 C   -5.878745  -8.336984   3.378976
 H   -4.997136  -8.961585   3.539613
 H   -6.606628  -8.862449   2.756508
 C   -0.734723  -7.067091  -6.526440
 H   -1.231541  -8.039943  -6.527412
 H   -0.924127  -6.544951  -7.467165
 H    0.339613  -7.191801  -6.373159
 C   -2.788694  -6.036188  -5.590992
 H   -3.271581  -7.015677  -5.615825
 H   -3.180586  -5.442725  -4.762172
 H   -2.945815  -5.512732  -6.536937
 C    7.391058  -1.997136  -3.873930
 H    7.059697  -1.824378  -2.847877
 H    8.312099  -1.445133  -4.076215
 H    6.609981  -1.698586  -4.576670
 C    8.755105  -3.921221  -3.095896
 H    8.414161  -3.734277  -2.075158
 H    8.942932  -4.987436  -3.241775
 H    9.660595  -3.346257  -3.302648
 C    8.124819  -3.735213  -5.488070
 H    7.335102  -3.415502  -6.171598
 H    9.036275  -3.161330  -5.670213
 H    8.320452  -4.803147  -5.609348
 C    6.396864  -4.269885  -3.786719
 H    6.606665  -5.332519  -3.930076
 H    6.084023  -4.081834  -2.757608
 H    5.622164  -3.939263  -4.482313
 C   -0.605720  -4.879476  -5.358432
 H   -1.030684  -4.282895  -4.548111
 H    0.463189  -5.036032  -5.194701
 H   -0.772459  -4.385875  -6.319020
 C   -1.055733  -6.952120  -4.067010
 H   -1.449404  -6.339134  -3.252821
 H   -1.566391  -7.917539  -4.098381
 H    0.019858  -7.099179  -3.941615
 C  -11.268753   1.924542  -1.604838
 H  -12.074688   1.270303  -1.264729
 H  -11.678032   2.771115  -2.160638
 H  -10.566400   1.366868  -2.228463
 C  -11.487931   3.232380   0.494651
 H  -11.895339   4.065755  -0.082201
 H  -12.291111   2.563880   0.812628
 H  -10.940206   3.605079   1.363263
 C    1.758000   8.680955  -0.713579
 H    2.486477   7.867317  -0.729991
 H    2.245803   9.630219  -0.946731
 H    1.273411   8.733800   0.263925
 C    1.354544   8.320022  -3.136383
 H    0.581072   8.129227  -3.883784
 H    1.857182   9.267296  -3.344741
 H    2.078817   7.502436  -3.125764
 C   -4.823167  -7.425292   1.325926
 H   -4.526615  -6.503705   0.820519
 H   -3.948260  -8.053699   1.508141
 H   -5.559241  -7.965282   0.725971
 C   -4.437976  -6.318679   3.513373
 H   -4.907167  -6.054346   4.464078
 H   -3.577812  -6.970071   3.684185
 H   -4.125583  -5.417769   2.983342
 N   -1.295490  -6.234189  -5.385827
 N    7.667015  -3.481197  -4.061480
 N    4.954407  -1.840121   7.317531
 N    0.698379   8.406597  -1.768031
 N  -10.525954   2.453543  -0.388614
 N   -5.452753  -7.066238   2.662374
 C    4.109185  -3.091611   7.491489
 H    4.579739  -3.911046   6.943381
 H    4.053278  -3.330678   8.555964
 H    3.110422  -2.896598   7.094742
 H   -6.328167  -8.065120   4.336836
 H    6.471174   3.362312   3.068594
 H   -6.422519   1.021946  -4.053180
