# Supplementary material for: Morphology Effects on Free Energies of Proton-Coupled Electron Transfer in Polyoxotungstates
Source: Inorg Chem. 2025 Oct 23;64(49):23834–45. doi: 10.1021/acs.inorgchem.5c02910 (PMC12709570; doi:10.1021/acs.inorgchem.5c02910)
Supplement: Supplementary file 2 [file ic5c02910_si_002.zip › P2W18_Me4N_3H_Ob3_Sp2.xyz]

187
P2W18_Me4N_3H_Ob3_Sp2.xyz
 O    6.160491   2.861303   2.252374
 O    5.708131   2.024898  -0.436245
 O    6.253853   1.384647  -3.163336
 O    5.904098  -0.570700  -1.132969
 O    6.485802  -2.598388   0.800809
 O    5.845319   0.126378   1.420797
 O    3.640625   3.112426   0.925410
 O    3.732877   2.525578  -2.012159
 O    3.839891  -0.033723  -2.872136
 O    4.000304  -2.410621  -0.600756
 O    3.998369  -1.797082   1.925063
 O    3.849152   1.266522   2.770942
 O    3.775973   0.402954  -0.025847
 O    1.625767   2.574234   2.458161
 O    2.044758   5.298634   1.655948
 O    1.909826   4.169478  -0.941853
 O    1.999463   3.973884  -3.769069
 O    1.642095   1.235069  -3.188349
 O    2.406323  -0.746307  -5.163115
 O    2.387985  -2.438464  -2.870856
 O    2.669219  -4.765327  -1.302863
 O    1.941250  -2.955125   0.839589
 O    2.627498  -3.611543   3.520122
 O    2.386245  -0.800204   3.847950
 O    2.411666   1.767471   5.085444
 O    1.531336   1.782161  -0.368840
 O    1.724267  -0.806218  -1.126619
 O    1.725792  -0.153009   1.518203
 O   -0.151415   3.827499   0.843794
 O   -0.208848   3.082960  -2.360229
 O    0.160072  -0.960702  -3.552143
 O    0.314259  -3.297975  -1.252431
 O    0.300301  -2.275890   2.855000
 O    0.188580   0.772394   3.785177
 O   -1.654804   2.357004   2.531931
 O   -2.502296   5.024324   1.763223
 O   -2.369283   3.910463  -0.846409
 O   -2.583681   3.709768  -3.669837
 O   -1.703209   1.000524  -3.123692
 O   -2.145720  -1.002469  -5.067925
 O   -1.860021  -2.686242  -2.793468
 O   -1.839413  -5.030514  -1.215729
 O   -1.292207  -3.142057   0.890516
 O   -1.838501  -3.875041   3.588580
 O   -1.881955  -1.054747   3.923646
 O   -2.100739   1.498288   5.166282
 O   -1.615098   1.635778  -0.292538
 O   -1.419653  -0.955205  -1.049093
 O   -1.415226  -0.307751   1.585235
 O   -3.600260  -0.019845   0.130008
 O   -3.813711   2.608926   1.199272
 O   -3.857174   1.826103  -2.046184
 O   -3.734087  -0.796430  -2.708446
 O   -3.430701  -2.840347  -0.527297
 O   -3.441388  -2.219730   2.020111
 O   -3.707498   0.579400   2.994585
 O   -6.245452   2.035899   2.530923
 O   -5.822269   1.320295  -0.195327
 O   -6.290533   0.692561  -2.932049
 O   -5.564698  -1.254341  -0.953291
 O   -5.818743  -3.387355   0.940896
 O   -5.549622  -0.616421   1.642560
 P    2.109592   0.302676   0.001956
 P   -1.929947   0.085606   0.091702
 W    5.008482   1.891940   1.378165
 W    5.109198   0.938894  -1.933543
 W    5.206816  -1.455104   0.507426
 W    1.726600   3.749380   0.934641
 W    1.647756   2.941657  -2.415804
 W    2.052571  -0.633564  -3.466887
 W    2.223273  -3.098531  -1.086924
 W    2.192915  -2.226588   2.558542
 W    2.084252   1.074650   3.523904
 W   -2.052366   3.524720   1.014521
 W   -2.106895   2.724191  -2.324001
 W   -1.687041  -0.845682  -3.399205
 W   -1.554475  -3.325526  -1.010826
 W   -1.577397  -2.447644   2.629555
 W   -1.658439   0.853507   3.611061
 W   -5.032991   1.262039   1.556940
 W   -5.065098   0.459355  -1.726485
 W   -4.727751  -2.067686   0.618161
 C    5.189427  -1.207880   5.923470
 H    5.787377  -1.917651   5.346976
 H    4.180423  -1.139173   5.511217
 H    5.664966  -0.224182   5.922174
 C    6.496801  -1.780075   7.956417
 H    6.417906  -2.136801   8.985909
 H    7.094121  -2.473850   7.360478
 H    6.942830  -0.783223   7.934957
 C    4.254538  -0.737240   8.173715
 H    3.255120  -0.693465   7.735438
 H    4.200769  -1.101273   9.202200
 H    4.721917   0.249645   8.146131
 C   -0.803317   9.329602  -2.344684
 H   -1.385815   8.939834  -3.182632
 H   -1.437760   9.438168  -1.462105
 H   -0.355927  10.290275  -2.609596
 C   -0.296173   7.002498  -1.642997
 H    0.509920   6.298786  -1.423814
 H   -0.924993   7.143417  -0.760928
 H   -0.896627   6.640421  -2.481133
 C  -10.010460   1.274887   0.297362
 H   -9.330375   0.711980  -0.345947
 H   -9.469223   1.681454   1.154339
 H  -10.828934   0.634985   0.634893
 C   -9.470306   3.335866  -0.978693
 H   -8.792674   2.755139  -1.608245
 H   -9.904882   4.158935  -1.550379
 H   -8.938158   3.720532  -0.105747
 C   -6.434684  -6.418686   2.543800
 H   -7.260558  -6.945405   2.059443
 H   -6.664826  -6.245068   3.597876
 H   -6.239763  -5.469648   2.036875
 C   -5.451530  -8.619065   3.146703
 H   -4.550445  -9.232740   3.077435
 H   -5.698196  -8.427987   4.193531
 H   -6.286335  -9.115896   2.647059
 C   -0.680787  -7.075270  -6.490770
 H   -1.179951  -8.046910  -6.493436
 H   -0.866401  -6.552369  -7.431744
 H    0.392786  -7.202702  -6.334456
 C   -2.734889  -6.040651  -5.558788
 H   -3.220086  -7.018985  -5.583193
 H   -3.126470  -5.445223  -4.731114
 H   -2.889339  -5.517915  -6.505487
 C    7.353051  -1.964611  -4.091197
 H    7.186241  -1.795958  -3.025177
 H    8.268801  -1.466524  -4.418115
 H    6.499128  -1.601783  -4.667447
 C    8.697809  -3.983288  -3.559841
 H    8.535743  -3.792055  -2.496610
 H    8.790326  -5.056496  -3.741500
 H    9.594012  -3.462599  -3.904645
 C    7.708987  -3.710325  -5.820800
 H    6.840002  -3.332895  -6.364559
 H    8.611969  -3.185674  -6.141269
 H    7.818709  -4.785191  -5.982105
 C    6.242659  -4.175204  -3.872813
 H    6.359800  -5.244409  -4.064029
 H    6.109978  -3.993315  -2.804411
 H    5.390287  -3.781089  -4.430941
 C   -0.550008  -4.888690  -5.320439
 H   -0.974042  -4.294099  -4.508423
 H    0.518592  -5.047700  -5.156898
 H   -0.715366  -4.391872  -6.279597
 C   -1.007036  -6.960821  -4.031365
 H   -1.402344  -6.347759  -3.217980
 H   -1.518504  -7.925728  -4.064420
 H    0.068088  -7.108560  -3.902993
 C  -11.345283   1.880405  -1.705913
 H  -12.147633   1.230228  -1.349865
 H  -11.760017   2.718250  -2.270782
 H  -10.647002   1.314691  -2.326832
 C  -11.548656   3.222487   0.373684
 H  -11.957125   4.048306  -0.213175
 H  -12.351815   2.560868   0.705799
 H  -10.995294   3.606553   1.233717
 C    1.140273   8.875096  -0.869486
 H    1.932063   8.156355  -0.648031
 H    1.572414   9.835407  -1.160016
 H    0.490855   9.000130  -0.000103
 C    1.195313   8.169402  -3.248973
 H    0.588452   7.774971  -4.067209
 H    1.612264   9.141691  -3.521324
 H    1.997265   7.470250  -3.003032
 C   -4.847875  -7.536985   0.996877
 H   -4.654494  -6.576075   0.515237
 H   -3.958431  -8.169177   0.948137
 H   -5.693407  -8.036346   0.518227
 C   -4.029231  -6.584268   3.137452
 H   -4.288059  -6.416035   4.185120
 H   -3.143253  -7.219048   3.063915
 H   -3.852931  -5.632769   2.635372
 N   -1.242503  -6.241823  -5.350750
 N    7.500814  -3.458664  -4.336242
 N    5.101707  -1.701327   7.358980
 N    0.309238   8.344552  -2.026293
 N  -10.593634   2.428236  -0.503269
 N   -5.191159  -7.290191   2.456998
 C    4.462303  -3.080332   7.381546
 H    5.078590  -3.761752   6.790661
 H    4.405477  -3.423013   8.417184
 H    3.460865  -3.008662   6.951587
 H    4.043891   3.225907  -1.392444
 H   -3.977201  -0.325976   3.277859
 H   -4.012134  -1.729894  -2.557742
