# Supplementary material for: Morphology Effects on Free Energies of Proton-Coupled Electron Transfer in Polyoxotungstates
Source: Inorg Chem. 2025 Oct 23;64(49):23834–45. doi: 10.1021/acs.inorgchem.5c02910 (PMC12709570; doi:10.1021/acs.inorgchem.5c02910)
Supplement: Supplementary file 2 [file ic5c02910_si_002.zip › P2W18_Me4N_4H_Ob3_Sp3.xyz]

188
P2W18_Me4N_4H_Ob3_Sp3.xyz
 O    6.158257   2.777528   2.349577
 O    5.731092   2.012628  -0.376047
 O    6.253541   1.511499  -3.148471
 O    5.959558  -0.543149  -1.186914
 O    6.553923  -2.616419   0.668105
 O    5.865118   0.060673   1.430414
 O    3.671490   3.091923   0.977416
 O    3.753906   2.578834  -1.933394
 O    3.867843   0.030592  -2.853924
 O    4.022265  -2.411098  -0.576076
 O    4.086339  -1.716400   2.034380
 O    3.848753   1.167204   2.787118
 O    3.802481   0.383441  -0.009244
 O    1.647068   2.527997   2.498448
 O    2.056874   5.254013   1.764019
 O    1.923884   4.167917  -0.852123
 O    2.019013   4.018775  -3.693794
 O    1.661598   1.271298  -3.145001
 O    2.447865  -0.675113  -5.148553
 O    2.421388  -2.399841  -2.875859
 O    2.679256  -4.754770  -1.329199
 O    1.957992  -2.958031   0.812563
 O    2.591442  -3.689085   3.473309
 O    2.344019  -0.887887   3.855525
 O    2.411035   1.660014   5.135287
 O    1.559266   1.765400  -0.316543
 O    1.751347  -0.808471  -1.120882
 O    1.732961  -0.214781   1.530479
 O   -0.139559   3.802678   0.909017
 O   -0.184772   3.111333  -2.297328
 O    0.190396  -0.921698  -3.553199
 O    0.310846  -3.291052  -1.283411
 O    0.226768  -2.390207   2.843859
 O    0.156961   0.742288   3.807024
 O   -1.672472   2.322644   2.545541
 O   -2.481306   4.998515   1.824819
 O   -2.347773   3.920581  -0.788537
 O   -2.528159   3.765260  -3.632952
 O   -1.668302   1.044688  -3.111330
 O   -2.106141  -0.926809  -5.088691
 O   -1.852518  -2.641847  -2.830004
 O   -1.860348  -5.006516  -1.274639
 O   -1.364679  -3.158907   0.843728
 O   -1.967101  -3.932478   3.551100
 O   -1.922653  -1.103271   3.918791
 O   -2.145946   1.425966   5.190281
 O   -1.612755   1.628874  -0.268229
 O   -1.416690  -0.949528  -1.058404
 O   -1.456707  -0.350366   1.586651
 O   -3.617664  -0.017101   0.094332
 O   -3.820821   2.614219   1.205847
 O   -3.834448   1.872942  -2.054745
 O   -3.711140  -0.750712  -2.727562
 O   -3.478581  -2.803221  -0.620569
 O   -3.522693  -2.233270   1.963901
 O   -3.752894   0.574345   2.976416
 O   -6.276811   2.040313   2.488475
 O   -5.819402   1.373098  -0.239659
 O   -6.256937   0.767044  -2.999386
 O   -5.591407  -1.190844  -1.017698
 O   -5.877254  -3.361791   0.828747
 O   -5.592308  -0.590474   1.576710
 P    2.132461   0.278789   0.027565
 P   -1.946523   0.078503   0.091187
 W    5.002914   1.841321   1.443230
 W    5.124777   1.023608  -1.923259
 W    5.299656  -1.452774   0.369023
 W    1.741873   3.716424   1.015379
 W    1.666334   2.967718  -2.354854
 W    2.084340  -0.591352  -3.452303
 W    2.217263  -3.094959  -1.099361
 W    2.074271  -2.301025   2.563244
 W    2.038234   0.994707   3.574105
 W   -2.034273   3.504642   1.058213
 W   -2.075179   2.752585  -2.296926
 W   -1.658383  -0.801256  -3.413686
 W   -1.559302  -3.307533  -1.041834
 W   -1.669958  -2.497700   2.616363
 W   -1.705960   0.796049   3.631466
 W   -5.059391   1.270144   1.519088
 W   -5.054580   0.508377  -1.774115
 W   -4.761392  -2.052837   0.542145
 C    5.156831  -1.507414   5.893854
 H    5.613963  -2.342021   5.356913
 H    4.141374  -1.333844   5.531017
 H    5.761768  -0.605286   5.776041
 C    6.500510  -2.110258   7.894619
 H    6.440132  -2.366165   8.954806
 H    6.941203  -2.935610   7.330827
 H    7.091268  -1.201634   7.757521
 C    4.466368  -0.709007   8.141291
 H    3.456124  -0.543785   7.760518
 H    4.431877  -0.973011   9.200623
 H    5.076342   0.185054   7.993126
 C   -0.720406   9.346453  -2.091210
 H   -1.325281   8.983828  -2.925408
 H   -1.334521   9.440484  -1.192768
 H   -0.267651  10.308343  -2.342531
 C   -0.222623   6.995973  -1.460062
 H    0.583396   6.280795  -1.282953
 H   -0.827191   7.118810  -0.558692
 H   -0.846966   6.663923  -2.292472
 C   -9.998497   1.365565   0.195101
 H   -9.316278   0.808326  -0.450672
 H   -9.461386   1.760390   1.060155
 H  -10.820996   0.724229   0.519894
 C   -9.444361   3.441295  -1.050277
 H   -8.761448   2.866063  -1.679005
 H   -9.872410   4.270869  -1.617463
 H   -8.919964   3.816144  -0.168412
 C   -6.456337  -6.411149   2.400954
 H   -7.278551  -6.931558   1.903685
 H   -6.715377  -6.206601   3.442643
 H   -6.224549  -5.479772   1.877989
 C   -5.539399  -8.613145   3.094939
 H   -4.648952  -9.245467   3.074507
 H   -5.817057  -8.385770   4.126676
 H   -6.366760  -9.108951   2.582232
 C   -0.681695  -6.982295  -6.558340
 H   -1.176683  -7.956037  -6.569273
 H   -0.868578  -6.452736  -7.495397
 H    0.392290  -7.106311  -6.402022
 C   -2.741110  -5.963537  -5.621392
 H   -3.222234  -6.943645  -5.654310
 H   -3.136649  -5.376246  -4.789862
 H   -2.896145  -5.434041  -6.564300
 C    7.351877  -1.863610  -4.199662
 H    7.201995  -1.700959  -3.130300
 H    8.244496  -1.336652  -4.544750
 H    6.475006  -1.528345  -4.758020
 C    8.770060  -3.837110  -3.692060
 H    8.621390  -3.650205  -2.626124
 H    8.894159  -4.906881  -3.875049
 H    9.642270  -3.287806  -4.053738
 C    7.730023  -3.599647  -5.934574
 H    6.839555  -3.250018  -6.461869
 H    8.610144  -3.047943  -6.272604
 H    7.869691  -4.670910  -6.096735
 C    6.317219  -4.108662  -3.958190
 H    6.466106  -5.173850  -4.149657
 H    6.198601  -3.928839  -2.887600
 H    5.441990  -3.744226  -4.500864
 C   -0.561633  -4.804194  -5.370791
 H   -0.988106  -4.217630  -4.553839
 H    0.507639  -4.960059  -5.208629
 H   -0.729294  -4.300742  -6.326113
 C   -1.011369  -6.888632  -4.099118
 H   -1.409582  -6.283673  -3.281237
 H   -1.519090  -7.855210  -4.140470
 H    0.064182  -7.033652  -3.970949
 C  -11.317224   1.999873  -1.809928
 H  -12.122744   1.345926  -1.468260
 H  -11.727065   2.845754  -2.366332
 H  -10.615324   1.441747  -2.433630
 C  -11.532767   3.315570   0.285241
 H  -11.933886   4.150880  -0.293193
 H  -12.340683   2.652091   0.601732
 H  -10.985084   3.685763   1.154961
 C    1.248820   8.833765  -0.669291
 H    2.037285   8.101357  -0.483280
 H    1.684932   9.796795  -0.944297
 H    0.619574   8.942893   0.216897
 C    1.245700   8.188637  -3.066161
 H    0.617288   7.822924  -3.881406
 H    1.668665   9.162919  -3.321663
 H    2.044009   7.473802  -2.855568
 C   -4.847861  -7.605973   0.935356
 H   -4.618388  -6.663813   0.432958
 H   -3.971433  -8.258424   0.932281
 H   -5.689322  -8.100640   0.444939
 C   -4.074825  -6.609008   3.073703
 H   -4.361699  -6.409453   4.108735
 H   -3.199308  -7.261940   3.042795
 H   -3.865211  -5.673182   2.554209
 N   -1.248220  -6.160163  -5.412666
 N    7.542384  -3.352349  -4.446400
 N    5.094928  -1.860057   7.372094
 N    0.387455   8.341734  -1.821288
 N  -10.573246   2.530432  -0.594956
 N   -5.229729  -7.310387   2.376537
 C    4.253307  -3.112516   7.557225
 H    4.716071  -3.931032   7.001155
 H    4.213610  -3.352974   8.622062
 H    3.248412  -2.917545   7.176042
 H    4.029417   3.250172  -1.264171
 H   -4.040346  -0.329441   3.246557
 H   -3.958143  -1.685863  -2.529753
 H    4.399904  -1.108939   2.745169
