# Supplementary material for: Morphology Effects on Free Energies of Proton-Coupled Electron Transfer in Polyoxotungstates
Source: Inorg Chem. 2025 Oct 23;64(49):23834–45. doi: 10.1021/acs.inorgchem.5c02910 (PMC12709570; doi:10.1021/acs.inorgchem.5c02910)
Supplement: Supplementary file 2 [file ic5c02910_si_002.zip › P2W18_Me4N_5H_Ob3_Sp2.xyz]

189
P2W18_Me4N_5H_Ob3_Sp2.xyz
 O    6.110799   2.449517   3.028980
 O    5.880548   1.958047   0.229600
 O    6.601730   1.566708  -2.517410
 O    6.054219  -0.561003  -0.715339
 O    6.432886  -2.822733   1.004680
 O    5.790692  -0.150868   1.896803
 O    3.697791   2.872439   1.629277
 O    4.038209   2.663820  -1.445423
 O    4.149459   0.198243  -2.563133
 O    4.092736  -2.420484  -0.555626
 O    3.894410  -2.017370   2.047697
 O    3.733426   0.657280   3.204470
 O    3.860213   0.335883   0.311275
 O    1.520267   2.244806   2.828512
 O    2.085495   5.026114   2.442052
 O    2.170077   4.208132  -0.304524
 O    2.438471   4.335576  -3.121508
 O    1.999821   1.557173  -2.868026
 O    2.886275  -0.201220  -5.017411
 O    2.646086  -2.146691  -2.935542
 O    2.771449  -4.649380  -1.623654
 O    1.925147  -3.059352   0.646351
 O    2.411869  -4.048313   3.278937
 O    2.043765  -1.288953   3.901692
 O    1.932321   1.135289   5.399221
 O    1.682747   1.796031  -0.038951
 O    1.882755  -0.702766  -1.069275
 O    1.647173  -0.346156   1.614671
 O   -0.065749   3.739286   1.257527
 O    0.119532   3.343955  -1.988968
 O    0.512650  -0.537567  -3.631541
 O    0.443048  -3.148617  -1.605334
 O    0.115003  -2.663566   2.581550
 O   -0.199725   0.369327   3.802915
 O   -1.823748   2.110848   2.565637
 O   -2.468189   4.832713   2.129169
 O   -2.145020   4.043077  -0.584209
 O   -2.103349   4.173050  -3.447160
 O   -1.347092   1.399195  -3.118001
 O   -1.649771  -0.351173  -5.344880
 O   -1.584816  -2.295145  -3.274709
 O   -1.734666  -4.824005  -1.975123
 O   -1.394379  -3.173852   0.380006
 O   -2.133303  -4.257019   2.894874
 O   -2.220110  -1.507484   3.549426
 O   -2.617477   0.913851   5.064824
 O   -1.539773   1.664621  -0.239178
 O   -1.321428  -0.814157  -1.314440
 O   -1.563929  -0.516973   1.373009
 O   -3.592522   0.004108  -0.239685
 O   -3.941116   2.690980   0.916615
 O   -3.583810   2.197178  -2.137505
 O   -3.468466  -0.329518  -3.155639
 O   -3.389728  -2.714908  -1.164571
 O   -3.748965  -2.373827   1.498658
 O   -3.876286   0.549043   2.583514
 O   -6.420397   1.697177   2.231488
 O   -5.703939   1.447113  -0.528159
 O   -5.952029   1.295399  -3.367881
 O   -5.487797  -0.983501  -1.683786
 O   -5.953746  -3.373210  -0.210993
 O   -5.710951  -0.778462   0.996705
 P    2.190046   0.264764   0.202635
 P   -1.920543   0.087830  -0.096880
 W    5.054300   1.638306   1.910879
 W    5.345954   1.033735  -1.441709
 W    5.199099  -1.626728   0.721911
 W    1.816624   3.585613   1.507585
 W    1.973954   3.166183  -1.918835
 W    2.389577  -0.283485  -3.354069
 W    2.312596  -3.010996  -1.261274
 W    2.026068  -2.561131   2.461153
 W    1.652911   0.616299   3.764151
 W   -1.921644   3.440677   1.241759
 W   -1.767970   3.027264  -2.185123
 W   -1.345081  -0.412103  -3.633253
 W   -1.447111  -3.161422  -1.550207
 W   -1.712909  -2.729679   2.173838
 W   -2.080243   0.447194   3.480363
 W   -5.119237   1.013428   1.307840
 W   -4.837551   0.841789  -2.117414
 W   -4.835610  -2.042935  -0.248266
 C    2.403596  -2.354631   7.168048
 H    3.127968  -3.172787   7.182314
 H    2.165156  -2.076035   6.138488
 H    2.798320  -1.493005   7.712104
 C    1.453693  -3.194451   9.302887
 H    0.536328  -3.531818   9.790747
 H    2.196776  -3.995222   9.300872
 H    1.850035  -2.312785   9.811479
 C    0.103063  -1.706008   7.845066
 H   -0.123543  -1.457269   6.806510
 H   -0.797784  -2.053059   8.356533
 H    0.519284  -0.836760   8.359221
 C   -0.365055   9.510310  -1.129596
 H   -0.886291   9.275922  -2.060642
 H   -1.060656   9.472594  -0.288224
 H    0.097595  10.497784  -1.193439
 C    0.100676   7.089759  -0.825147
 H    0.892905   6.355110  -0.666676
 H   -0.602022   7.076632   0.011008
 H   -0.422951   6.887128  -1.762126
 C   -9.932187   1.688469  -0.550714
 H   -9.236042   1.215073  -1.246446
 H   -9.466184   1.801423   0.430734
 H  -10.847145   1.097233  -0.469696
 C   -9.028073   3.907769  -1.198646
 H   -8.340368   3.412900  -1.887726
 H   -9.300510   4.894751  -1.579520
 H   -8.573825   3.995778  -0.209212
 C   -6.830054  -6.370401   1.414706
 H   -7.645317  -6.936565   0.958080
 H   -7.159855  -5.930819   2.359320
 H   -6.482634  -5.586350   0.737670
 C   -6.133451  -8.388196   2.684276
 H   -5.301685  -9.071924   2.869037
 H   -6.433953  -7.899944   3.614071
 H   -6.978006  -8.928992   2.251407
 C    0.321343  -6.205826  -7.196587
 H   -0.055379  -7.219196  -7.353007
 H    0.173141  -5.604361  -8.096362
 H    1.380554  -6.233954  -6.931313
 C   -1.926894  -5.508183  -6.409835
 H   -2.286269  -6.524182  -6.588579
 H   -2.469919  -5.056650  -5.576804
 H   -2.044724  -4.901170  -7.310290
 C    7.930151  -1.621884  -3.509516
 H    7.572544  -1.490778  -2.486186
 H    8.834345  -1.031785  -3.677177
 H    7.152810  -1.331971  -4.220041
 C    9.351801  -3.512670  -2.756959
 H    8.991134  -3.357381  -1.737701
 H    9.577432  -4.568895  -2.920687
 H   10.240210  -2.903935  -2.939743
 C    8.749961  -3.292490  -5.154427
 H    7.957476  -2.988228  -5.841812
 H    9.640604  -2.679668  -5.310333
 H    8.988751  -4.348932  -5.296395
 C    7.018729  -3.931862  -3.494325
 H    7.271833  -4.981985  -3.658199
 H    6.681816  -3.779639  -2.466913
 H    6.243871  -3.614599  -4.195977
 C    0.070280  -4.160870  -5.811064
 H   -0.504963  -3.704249  -5.002454
 H    1.126216  -4.222306  -5.537501
 H   -0.048206  -3.584615  -6.732085
 C   -0.269361  -6.401359  -4.792540
 H   -0.820083  -5.930746  -3.974631
 H   -0.653328  -7.406701  -4.981833
 H    0.796173  -6.443804  -4.554233
 C  -10.938419   2.931086  -2.448860
 H  -11.842345   2.326151  -2.348184
 H  -11.189220   3.927931  -2.818308
 H  -10.231091   2.444654  -3.124406
 C  -11.258183   3.743296  -0.123249
 H  -11.508590   4.730285  -0.518515
 H  -12.157726   3.129115  -0.042067
 H  -10.775506   3.838073   0.852021
 C    1.457317   8.776779   0.387916
 H    2.244721   8.032871   0.527261
 H    1.890070   9.777434   0.320229
 H    0.743197   8.728402   1.213318
 C    1.705826   8.518459  -2.068287
 H    1.165365   8.300485  -2.992299
 H    2.148140   9.516122  -2.114643
 H    2.481474   7.768243  -1.900295
 C   -5.236558  -7.986039   0.405610
 H   -4.926196  -7.209646  -0.297210
 H   -4.400073  -8.654199   0.622779
 H   -6.076979  -8.551756  -0.002886
 C   -4.514623  -6.544976   2.294212
 H   -4.852761  -6.056347   3.210555
 H   -3.703181  -7.242393   2.513645
 H   -4.184836  -5.799995   1.569383
 N   -0.450477  -5.569306  -6.052514
 N    8.262500  -3.089802  -3.729152
 N    1.134236  -2.823127   7.863901
 N    0.724153   8.474240  -0.908918
 N  -10.289529   3.067358  -1.080805
 N   -5.679291  -7.322967   1.700046
 C    0.575162  -4.037065   7.139302
 H    1.323397  -4.832865   7.160588
 H   -0.335630  -4.359416   7.649516
 H    0.351666  -3.756694   6.107833
 H    4.349219   3.339148  -0.799317
 H   -3.820777  -1.243692  -3.256662
 H   -4.304897   3.184377   0.145778
 H   -4.245893  -2.013283   2.269066
 H    4.074580  -0.260309   3.338413
