# Supplementary material for: Morphology Effects on Free Energies of Proton-Coupled Electron Transfer in Polyoxotungstates
Source: Inorg Chem. 2025 Oct 23;64(49):23834–45. doi: 10.1021/acs.inorgchem.5c02910 (PMC12709570; doi:10.1021/acs.inorgchem.5c02910)
Supplement: Supplementary file 2 [file ic5c02910_si_002.zip › P2W18_Me4N_6H_Ob3_Sp1.xyz]

190
P2W18_Me4N_6H_Ob3_Sp1.xyz
 O    6.168645   2.409982   3.037213
 O    5.910702   1.894880   0.244355
 O    6.602669   1.549850  -2.513735
 O    6.064798  -0.612701  -0.739756
 O    6.493261  -2.839709   1.010226
 O    5.860114  -0.213795   1.921233
 O    3.746274   2.842637   1.674863
 O    4.073116   2.656236  -1.409529
 O    4.142950   0.189346  -2.552548
 O    4.203053  -2.400609  -0.828591
 O    3.900602  -2.161126   1.864699
 O    3.804018   0.623128   3.248608
 O    3.896844   0.288090   0.327452
 O    1.569684   2.153519   2.849531
 O    2.138218   4.967910   2.536580
 O    2.184263   4.199884  -0.231210
 O    2.480181   4.371960  -3.056138
 O    2.001637   1.577828  -2.842605
 O    2.860465  -0.105692  -5.026572
 O    2.605533  -2.118817  -2.994830
 O    2.687258  -4.660178  -1.716591
 O    1.914183  -3.074226   0.515424
 O    2.396287  -4.143174   3.151451
 O    2.077809  -1.377018   3.857761
 O    1.977309   0.999744   5.415894
 O    1.733650   1.771763  -0.008716
 O    1.895426  -0.714116  -1.080725
 O    1.689895  -0.408217   1.607204
 O   -0.028089   3.709702   1.345302
 O    0.148150   3.369125  -1.942903
 O    0.477475  -0.480950  -3.652882
 O    0.352994  -3.162863  -1.720039
 O    0.105430  -2.731162   2.477056
 O   -0.167463   0.283007   3.812802
 O   -1.792833   2.054601   2.606893
 O   -2.416232   4.804034   2.236382
 O   -2.099581   4.059795  -0.491199
 O   -2.072065   4.248180  -3.358120
 O   -1.357668   1.461812  -3.089912
 O   -1.691912  -0.217970  -5.359735
 O   -1.677130  -2.221424  -3.338749
 O   -1.859900  -4.793883  -2.086368
 O   -1.447012  -3.188653   0.279691
 O   -2.151766  -4.310975   2.794642
 O   -2.204291  -1.560172   3.519664
 O   -2.573803   0.812943   5.094056
 O   -1.519848   1.668852  -0.210773
 O   -1.352467  -0.793701  -1.339970
 O   -1.556832  -0.545792   1.353983
 O   -3.600405   0.037467  -0.221605
 O   -3.909202   2.701468   0.993273
 O   -3.575374   2.264833  -2.072496
 O   -3.507425  -0.234983  -3.145679
 O   -3.468786  -2.670481  -1.218370
 O   -3.772417  -2.361316   1.466160
 O   -3.856087   0.523630   2.617544
 O   -6.383747   1.720667   2.313178
 O   -5.693544   1.521645  -0.461355
 O   -5.965373   1.431622  -3.298431
 O   -5.525724  -0.884209  -1.667961
 O   -6.023926  -3.298859  -0.229491
 O   -5.725644  -0.732883   1.017229
 P    2.220660   0.231720   0.205224
 P   -1.923826   0.094954  -0.098189
 W    5.085282   1.611949   1.939659
 W    5.350081   1.013361  -1.436820
 W    5.278851  -1.619920   0.776161
 W    1.856838   3.551069   1.568881
 W    2.011754   3.189457  -1.868166
 W    2.344367  -0.233310  -3.370833
 W    2.186365  -3.034127  -1.348059
 W    2.004349  -2.635033   2.379616
 W    1.692026   0.515210   3.769121
 W   -1.880323   3.425953   1.318268
 W   -1.725230   3.076595  -2.120901
 W   -1.391234  -0.335321  -3.649628
 W   -1.548264  -3.142007  -1.634089
 W   -1.729571  -2.773137   2.096678
 W   -2.043455   0.374003   3.497452
 W   -5.099775   1.036004   1.364804
 W   -4.845905   0.937048  -2.065800
 W   -4.880426  -1.989423  -0.257502
 C    2.434672  -2.725838   7.014770
 H    3.059120  -3.611842   6.876311
 H    2.181561  -2.285935   6.046610
 H    2.952022  -1.994733   7.640911
 C    1.497426  -3.771726   9.063357
 H    0.570057  -4.061952   9.562454
 H    2.123492  -4.649759   8.888971
 H    2.036443  -3.036983   9.665624
 C    0.273902  -1.924932   7.943280
 H    0.030578  -1.487676   6.972927
 H   -0.638377  -2.240294   8.455025
 H    0.821165  -1.204456   8.555623
 C   -0.300602   9.513705  -0.974987
 H   -0.828433   9.288543  -1.904630
 H   -0.991996   9.475431  -0.130187
 H    0.168245  10.498480  -1.035305
 C    0.150634   7.088050  -0.687558
 H    0.938653   6.346550  -0.539791
 H   -0.546437   7.074262   0.153265
 H   -0.380936   6.895447  -1.622130
 C   -9.895521   1.879557  -0.436921
 H   -9.205320   1.403111  -1.136446
 H   -9.425462   1.985790   0.543310
 H  -10.814737   1.295116  -0.354770
 C   -8.976850   4.094320  -1.080589
 H   -8.295405   3.597100  -1.774252
 H   -9.243358   5.084816  -1.456545
 H   -8.518264   4.174994  -0.092536
 C   -6.919894  -6.292239   1.411842
 H   -7.739879  -6.849405   0.952502
 H   -7.248209  -5.848223   2.354884
 H   -6.561213  -5.512621   0.735469
 C   -6.252309  -8.317882   2.683830
 H   -5.428919  -9.010369   2.873459
 H   -6.552792  -7.826127   3.611798
 H   -7.100190  -8.849870   2.246613
 C    0.081869  -6.094163  -7.341939
 H   -0.288916  -7.108345  -7.507151
 H   -0.087829  -5.480380  -8.229538
 H    1.145915  -6.116874  -7.096179
 C   -2.157748  -5.428298  -6.504268
 H   -2.511867  -6.444187  -6.693734
 H   -2.689414  -4.995447  -5.654137
 H   -2.296995  -4.807205  -7.391997
 C    8.062897  -1.523567  -3.495445
 H    7.730674  -1.454939  -2.457555
 H    8.981585  -0.950475  -3.641296
 H    7.281463  -1.160061  -4.166348
 C    9.447729  -3.507438  -2.926726
 H    9.128028  -3.409465  -1.886793
 H    9.626859  -4.557271  -3.169786
 H   10.351338  -2.918965  -3.100996
 C    8.776144  -3.095724  -5.279791
 H    7.970229  -2.722493  -5.915752
 H    9.678364  -2.497003  -5.423227
 H    8.979432  -4.145535  -5.503113
 C    7.080175  -3.799440  -3.609012
 H    7.288189  -4.839861  -3.869160
 H    6.792788  -3.724320  -2.557840
 H    6.288741  -3.400933  -4.248005
 C   -0.162101  -4.072894  -5.920007
 H   -0.726755  -3.632385  -5.094870
 H    0.898910  -4.129555  -5.665344
 H   -0.300642  -3.484259  -6.830382
 C   -0.464446  -6.333140  -4.931487
 H   -1.003679  -5.880392  -4.096036
 H   -0.843858  -7.338318  -5.130705
 H    0.605499  -6.371043  -4.712831
 C  -10.897828   3.135694  -2.328151
 H  -11.806074   2.537359  -2.226779
 H  -11.141987   4.135605  -2.693760
 H  -10.196146   2.645941  -3.007189
 C  -11.205078   3.942745   0.000946
 H  -11.449825   4.932630  -0.390586
 H  -12.108599   3.334551   0.083002
 H  -10.718837   4.031146   0.975030
 C    1.525320   8.758354   0.527853
 H    2.307368   8.007139   0.658337
 H    1.965891   9.755823   0.463752
 H    0.815420   8.710667   1.356915
 C    1.758243   8.513901  -1.931117
 H    1.211536   8.304014  -2.853316
 H    2.206077   9.509249  -1.974510
 H    2.530377   7.758289  -1.771464
 C   -5.340277  -7.925304   0.409332
 H   -5.017355  -7.152153  -0.291408
 H   -4.512827  -8.603472   0.630080
 H   -6.185341  -8.480745  -0.003694
 C   -4.610075  -6.493973   2.301706
 H   -4.946465  -6.001268   3.216631
 H   -3.808330  -7.201239   2.524915
 H   -4.266924  -5.753002   1.579281
 N   -0.674738  -5.482173  -6.174433
 N    8.342239  -2.981099  -3.827597
 N    1.154273  -3.144351   7.721926
 N    0.782783   8.469058  -0.766574
 N  -10.244111   3.262805  -0.961534
 N   -5.781341  -7.257814   1.702075
 C    0.408678  -4.155744   6.866347
 H    1.054110  -5.022141   6.705274
 H   -0.501305  -4.454175   7.392212
 H    0.157708  -3.689073   5.911693
 H    4.399697   3.326532  -0.765575
 H   -3.861565  -1.149503  -3.239117
 H   -4.265386   3.206401   0.226306
 H   -4.235866  -1.983167   2.249011
 H    4.652462  -2.174083  -1.675247
 H    4.211898  -0.223531   3.543134
