# Supplementary material for: Morphology Effects on Free Energies of Proton-Coupled Electron Transfer in Polyoxotungstates
Source: Inorg Chem. 2025 Oct 23;64(49):23834–45. doi: 10.1021/acs.inorgchem.5c02910 (PMC12709570; doi:10.1021/acs.inorgchem.5c02910)
Supplement: Supplementary file 2 [file ic5c02910_si_002.zip › File_Index.xlsx]

## Sheet: Sheet1
File Name	File Type	Cluster	Number of H Bonded to Cluster	Description
W6O19_Me4N_0H_Sp1	.fchk	W6O19-2	0	Geometrically optimized base structure
W6O19_Me4N_0H_EA_Sp2_SP	.fchk	W6O19-3	0	1e-reduced base structure
W6O19_Me4N_0H_IP_Sp2_SP	.fchk	W6O19-1	0	1e-oxidized base structure
W6O19_Me4N_1H_B22_Sp2	.xyz	W6O19-2	1	1H bound to OB1
W6O19_Me4N_2H_Sp3	.xyz	W6O19-2	2	2H bound to OB1
W6O19_Me4N_2H_OT_Sp3	.xyz	W6O19-2	2	2H bound to OT1
W10O32_Me4N_0H_Sp1	.fchk	W10O32-4	0	Geometrically optimized base structure
W10O32_Me4N_0H_EA_Sp2_SP	.fchk	W10O32-5	0	1e-reduced base structure
W10O32_Me4N_0H_IP_Sp2_SP	.fchk	W10O32-3	0	1e-oxidized base structure
W10O32_Me4N_1H_Ob3_Sp2	.xyz	W10O32-4	1	1H bound to OB3
W10O32_Me4N_2H_Ob1_Sp3	.xyz	W10O32-4	2	2H bound to OB1
W10O32_Me4N_2H_Ob3_Sp1	.xyz	W10O32-4	2	2H bound to OB3
W10O32_Me4N_2H_Ob4_Sp3	.xyz	W10O32-4	2	2H bound to OB4
W10O32_Me4N_2H_OT1_Sp1	.xyz	W10O32-4	2	2H bound to OT1
W10O32_Me4N_2H_OT2_Sp1	.xyz	W10O32-4	2	2H bound to OT2
W10O32_Me4N_3H_Ob3_Sp2	.xyz	W10O32-4	3	3H bound to OB3
W10O32_Me4N_4H_Ob3_Sp3	.xyz	W10O32-4	4	4H bound to OB3
SiW12_Me3HN_0H_Sp1	.fchk	SiW12O40-4	0	Geometrically optimized base structure
SiW12_Me3HN_0H_EA_Sp2_SP	.fchk	SiW12O40-5	0	1e-reduced base structure
SiW12_Me3HN_0H_IP_Sp2_SP	.fchk	SiW12O40-3	0	1e-oxidized base structure
SiW12_Me3HN_1Ob1_Sp2	.xyz	SiW12O40-4	1	1H bound to OB1
SiW12_Me3HN_2Ob1_Sp1	.xyz	SiW12O40-4	2	2H bound to OB1
SiW12_Me3HN_2Ob2_Sp1	.xyz	SiW12O40-4	2	2H bound to OB2
SiW12_Me3HN_2OT1_Sp3	.xyz	SiW12O40-4	2	2H bound to OT1
SiW12_Me3HN_3Ob1_Sp2	.xyz	SiW12O40-4	3	3H bound to OB1
SiW12_Me3HN_4Ob1_Sp3	.xyz	SiW12O40-4	4	4H bound to OB1
P2W18_Me4N_0H_Sp1	.fchk	P2W18O62-6	0	Geometrically optimized base structure
P2W18_Me4N_0H_EA_Sp2_SP	.fchk	P2W18O62-7	0	1e-reduced base structure
P2W18_Me4N_0H_IP_Sp2_SP	.fchk	P2W18O62-5	0	1e-oxidized base structure
P2W18_Me4N_1H_Ob3_Sp2	.xyz	P2W18O62-6	1	1H bound to OB3
P2W18_Me4N_2H_Ob1_Sp3	.xyz	P2W18O62-6	2	2H bound to OB1
P2W18_Me4N_2H_Ob2_Sp3	.xyz	P2W18O62-6	2	2H bound to OB2
P2W18_Me4N_2H_Ob3_Sp3	.xyz	P2W18O62-6	2	2H bound to OB3
P2W18_Me4N_2H_Ob4_Sp3	.xyz	P2W18O62-6	2	2H bound to OB4
P2W18_Me4N_2H_Ob5_Sp3	.xyz	P2W18O62-6	2	2H bound to OB5
P2W18_Me4N_2H_Ot1_Sp3	.xyz	P2W18O62-6	2	2H bound to OT1
P2W18_Me4N_2H_Ot2_Sp3	.xyz	P2W18O62-6	2	2H bound to OT2
P2W18_Me4N_3H_Ob3_Sp2	.xyz	P2W18O62-6	3	3H bound to OB3
P2W18_Me4N_4H_Ob3_Sp3	.xyz	P2W18O62-6	4	4H bound to OB3
P2W18_Me4N_5H_Ob3_Sp2	.xyz	P2W18O62-6	5	5H bound to OB3
P2W18_Me4N_6H_Ob3_Sp1	.xyz	P2W18O62-6	6	6H bound to OB3
