# Supplementary material for: Morphology Effects on Free Energies of Proton-Coupled Electron Transfer in Polyoxotungstates
Source: Inorg Chem. 2025 Oct 23;64(49):23834–45. doi: 10.1021/acs.inorgchem.5c02910 (PMC12709570; doi:10.1021/acs.inorgchem.5c02910)
Supplement: Supplementary file 2 [file ic5c02910_si_002.zip › W10O32_Me4N_4H_Ob3_Sp3.xyz]

114
W10O32_Me4N_4H_Ob3_Sp3.xyz
 N  -2.052590  -6.382769  -2.503102
 N   1.168243   6.763945   2.427520
 O  -5.143937  -1.258554   2.943294
 O   5.208232   1.124204  -3.023009
 O  -2.432404  -0.640062   3.586218
 O   2.483190   0.505327  -3.657323
 O  -2.871597  -2.726506   1.950444
 O   2.942754   2.609470  -2.056879
 O  -4.194078  -1.109932   0.213569
 O   4.234212   0.991514  -0.295708
 O  -3.733189   1.008596   1.859929
 O   3.813286  -1.143255  -1.939969
 O  -0.020690   0.029926   4.626298
 O   0.067396  -0.142786  -4.690238
 O  -0.247422  -2.033987   2.560402
 O   0.310758   1.899630  -2.646803
 O   1.206314   0.242719   2.111743
 O  -1.150145  -0.376600  -2.184286
 O  -1.167924   1.574725   2.447988
 O   1.231379  -1.705887  -2.553690
 O  -0.934897  -4.448971   1.119316
 O   1.005596   4.337843  -1.175215
 O  -2.037734  -2.461634  -0.677324
 O   2.090548   2.306759   0.600878
 O   0.625384  -2.427886  -0.005835
 O  -0.562153   2.292420  -0.081544
 O  -1.718568  -0.591035   1.144314
 O   1.780280   0.461746  -1.218523
 O  -3.863009  -1.035768  -2.640852
 O   3.883568   0.922202   2.532519
 O  -2.911556   1.097134  -0.712003
 O   2.974657  -1.204118   0.650464
 O  -2.819213   3.544430   0.964849
 O   2.921244  -3.706539  -1.028095
 W  -3.737830  -0.844229   1.985590
 W   3.797887   0.703958  -2.073460
 W  -0.435249  -0.140335   2.935850
 W   0.477870  -0.000976  -2.994190
 W  -0.971072  -2.712313   0.893464
 W   1.054359   2.597976  -0.994099
 W  -2.822489  -0.771066  -1.274882
 W   2.828250   0.631155   1.177840
 W  -2.178775   1.928587   0.848926
 W   2.286818  -2.090142  -0.949557
 N  -5.065715   4.226336  -2.777515
 N   5.253454  -3.013323   3.861653
 C   2.151238   6.496087   1.297852
 H   2.434170   7.452882   0.851935
 H   3.031178   5.999304   1.713303
 H   1.672145   5.855870   0.552831
 C   0.755240   5.447508   3.065833
 H   0.277179   4.825510   2.306951
 H   1.647724   4.951151   3.453672
 H   0.055990   5.657666   3.878528
 C  -0.061578   7.463293   1.871718
 H   0.247150   8.409188   1.420937
 H  -0.520477   6.817855   1.119461
 H  -0.761629   7.645252   2.690487
 C  -2.580249  -7.475078  -3.418463
 H  -1.971430  -8.371790  -3.281708
 H  -3.620031  -7.680424  -3.153921
 H  -2.515035  -7.128136  -4.452190
 C  -2.136476  -6.849872  -1.058006
 H  -1.543252  -7.761539  -0.952924
 H  -1.744316  -6.064228  -0.407181
 H  -3.183639  -7.052884  -0.820030
 C  -2.889147  -5.124538  -2.679378
 H  -3.927192  -5.361492  -2.432743
 H  -2.509482  -4.346158  -2.012155
 H  -2.814028  -4.801991  -3.720852
 C   6.378166  -2.795423   2.862619
 H   6.089934  -1.993824   2.179318
 H   7.283218  -2.519392   3.408538
 H   6.539238  -3.722986   2.308393
 C   3.987191  -3.412299   3.119520
 H   3.184213  -3.545556   3.848622
 H   3.727859  -2.625917   2.406571
 H   4.176897  -4.351300   2.593429
 C   5.007411  -1.727109   4.634993
 H   5.926693  -1.455820   5.159833
 H   4.723629  -0.939020   3.933351
 H   4.201993  -1.901110   5.352498
 C  -4.156565   3.104199  -3.254515
 H  -3.784524   2.554701  -2.386132
 H  -4.734551   2.441247  -3.902977
 H  -3.325502   3.543666  -3.811411
 C  -6.225726   3.636787  -1.991744
 H  -6.779655   2.957403  -2.643810
 H  -5.826853   3.093386  -1.132721
 H  -6.872499   4.451124  -1.657256
 C  -5.603198   4.989243  -3.976821
 H  -6.167179   4.298389  -4.607538
 H  -6.252873   5.791445  -3.619281
 H  -4.760246   5.405460  -4.533052
 C  -0.604913  -6.081139  -2.855044
 H  -0.558343  -5.755737  -3.896867
 H  -0.242063  -5.289307  -2.196741
 H  -0.013934  -6.989349  -2.715294
 C   1.826198   7.649126   3.473673
 H   2.705710   7.132112   3.864463
 H   2.119517   8.589593   3.001615
 H   1.110071   7.836427   4.276911
 C  -4.277613   5.172404  -1.884964
 H  -4.941928   5.975112  -1.555763
 H  -3.900444   4.615178  -1.024071
 H  -3.446806   5.583970  -2.463320
 C   5.642038  -4.119077   4.828799
 H   6.546039  -3.817132   5.362725
 H   4.820961  -4.271553   5.533084
 H   5.826416  -5.033484   4.260424
 H  -2.681098  -0.665112   4.529589
 H   2.729734   0.495005  -4.601860
 H   3.027314   3.196100  -2.835118
 H  -3.046975  -3.408283   2.628030
